# Supplementary material for: Computation of Förster Resonance Energy Transfer in Lipid Bilayer Membranes
Source: J Phys Chem A. 2022 Oct 19;126(43):8070–81. doi: 10.1021/acs.jpca.2c04524 (PMC9639162; doi:10.1021/acs.jpca.2c04524)
Supplement: Supplementary file 2 — jp2c04524_si_002.zip [file jp2c04524_si_002.zip]

Archive with 12 entries (12 files):
- PDI_A.pdb
- PDI_B.pdb
- PDI-C4.xyz
- PDI_C.pdb
- PDI_D.pdb
- PDI_E.pdb
- PDI_X1.pdb
- PDI_X2.pdb
- Ru_A.pdb
- Ru_B.pdb
- Ru-bpyC9.xyz
- Ru_C.pdb
