# Supplementary material for: Computation of Förster Resonance Energy Transfer in Lipid Bilayer Membranes
Source: J Phys Chem A. 2022 Oct 19;126(43):8070–81. doi: 10.1021/acs.jpca.2c04524 (PMC9639162; doi:10.1021/acs.jpca.2c04524)
Supplement: Supplementary file 2 — jp2c04524_si_002.zip [file jp2c04524_si_002.zip › PDI_A.pdb]

ATOM      1  C36 MOL     1      -6.721  -1.984   6.167  1.00  0.00      HETA
ATOM      2  H34 MOL     1      -6.406  -2.719   5.441  1.00  0.00      HETA
ATOM      3  H35 MOL     1      -6.680  -1.000   5.723  1.00  0.00      HETA
ATOM      4  H36 MOL     1      -7.733  -2.196   6.478  1.00  0.00      HETA
ATOM      5  N4  MOL     1      -5.811  -2.034   7.358  1.00  0.00      HETA
ATOM      6  C37 MOL     1      -4.407  -1.738   6.916  1.00  0.00      HETA
ATOM      7  H37 MOL     1      -4.369  -0.754   6.471  1.00  0.00      HETA
ATOM      8  H38 MOL     1      -4.095  -2.474   6.190  1.00  0.00      HETA
ATOM      9  H39 MOL     1      -3.746  -1.772   7.769  1.00  0.00      HETA
ATOM     10  C38 MOL     1      -5.848  -3.409   7.960  1.00  0.00      HETA
ATOM     11  H40 MOL     1      -5.521  -4.132   7.228  1.00  0.00      HETA
ATOM     12  H41 MOL     1      -6.857  -3.640   8.269  1.00  0.00      HETA
ATOM     13  H42 MOL     1      -5.192  -3.444   8.818  1.00  0.00      HETA
ATOM     14  C35 MOL     1      -6.203  -0.976   8.378  1.00  0.00      HETA
ATOM     15  H23 MOL     1      -6.223  -0.023   7.872  1.00  0.00      HETA
ATOM     16  H24 MOL     1      -5.439  -0.957   9.140  1.00  0.00      HETA
ATOM     17  C34 MOL     1      -7.549  -1.179   9.061  1.00  0.00      HETA
ATOM     18  H21 MOL     1      -7.585  -2.200   9.497  1.00  0.00      HETA
ATOM     19  H22 MOL     1      -8.358  -1.082   8.306  1.00  0.00      HETA
ATOM     20  C33 MOL     1      -7.777  -0.146  10.180  1.00  0.03      HETA
ATOM     21  H19 MOL     1      -8.872  -0.021  10.313  1.00  0.03      HETA
ATOM     22  H20 MOL     1      -7.341   0.820   9.848  1.00  0.01      HETA
ATOM     23  C32 MOL     1      -7.172  -0.493  11.544  1.00  0.05      HETA
ATOM     24  H17 MOL     1      -7.534  -1.500  11.842  1.00  0.06      HETA
ATOM     25  H18 MOL     1      -7.523   0.256  12.285  1.00  0.06      HETA
ATOM     26  N1  MOL     1      -5.700  -0.511  11.579  1.00  0.05      HETA
ATOM     27  C22 MOL     1      -5.052   0.720  11.767  1.00  0.05      HETA
ATOM     28  O2  MOL     1      -5.704   1.745  11.887  1.00  0.05      HETA
ATOM     29  C21 MOL     1      -5.050  -1.739  11.436  1.00  0.05      HETA
ATOM     30  O1  MOL     1      -5.690  -2.766  11.244  1.00  0.05      HETA
ATOM     31  C6  MOL     1      -3.572  -1.727  11.473  1.00  0.05      HETA
ATOM     32  C1  MOL     1      -2.875  -2.919  11.324  1.00  0.05      HETA
ATOM     33  H2  MOL     1      -3.416  -3.845  11.201  1.00  0.05      HETA
ATOM     34  C2  MOL     1      -1.476  -2.928  11.333  1.00  0.05      HETA
ATOM     35  H5  MOL     1      -0.955  -3.867  11.217  1.00  0.05      HETA
ATOM     36  C3  MOL     1      -0.735  -1.753  11.490  1.00  0.05      HETA
ATOM     37  C4  MOL     1      -1.432  -0.513  11.649  1.00  0.05      HETA
ATOM     38  C5  MOL     1      -2.861  -0.512  11.640  1.00  0.05      HETA
ATOM     39  C14 MOL     1      -3.573   0.703  11.791  1.00  0.05      HETA
ATOM     40  C13 MOL     1      -2.877   1.892  11.954  1.00  0.05      HETA
ATOM     41  H1  MOL     1      -3.419   2.819  12.072  1.00  0.06      HETA
ATOM     42  C12 MOL     1      -1.477   1.901  11.966  1.00  0.05      HETA
ATOM     43  H8  MOL     1      -0.957   2.839  12.095  1.00  0.06      HETA
ATOM     44  C8  MOL     1      -0.735   0.726  11.815  1.00  0.05      HETA
ATOM     45  C9  MOL     1       0.735   0.726  11.815  1.00  0.05      HETA
ATOM     46  C11 MOL     1       1.477   1.901  11.966  1.00  0.05      HETA
ATOM     47  C19 MOL     1       2.877   1.892  11.954  1.00  0.05      HETA
ATOM     48  H4  MOL     1       3.420   2.819  12.072  1.00  0.06      HETA
ATOM     49  H7  MOL     1       0.958   2.839  12.095  1.00  0.06      HETA
ATOM     50  C10 MOL     1       1.432  -0.513  11.649  1.00  0.05      HETA
ATOM     51  C7  MOL     1       0.735  -1.753  11.490  1.00  0.05      HETA
ATOM     52  C15 MOL     1       1.476  -2.928  11.333  1.00  0.05      HETA
ATOM     53  H6  MOL     1       0.956  -3.867  11.217  1.00  0.05      HETA
ATOM     54  C16 MOL     1       2.875  -2.919  11.324  1.00  0.05      HETA
ATOM     55  H3  MOL     1       3.417  -3.845  11.201  1.00  0.05      HETA
ATOM     56  C17 MOL     1       3.572  -1.727  11.473  1.00  0.05      HETA
ATOM     57  C23 MOL     1       5.050  -1.739  11.436  1.00  0.05      HETA
ATOM     58  O3  MOL     1       5.691  -2.768  11.245  1.00  0.05      HETA
ATOM     59  C18 MOL     1       2.861  -0.513  11.641  1.00  0.05      HETA
ATOM     60  C20 MOL     1       3.573   0.702  11.791  1.00  0.05      HETA
ATOM     61  C24 MOL     1       5.052   0.720  11.768  1.00  0.05      HETA
ATOM     62  O4  MOL     1       5.704   1.744  11.888  1.00  0.05      HETA
ATOM     63  N2  MOL     1       5.699  -0.512  11.580  1.00  0.05      HETA
ATOM     64  C25 MOL     1       7.171  -0.494  11.544  1.00  0.05      HETA
ATOM     65  H9  MOL     1       7.533  -1.501  11.843  1.00  0.06      HETA
ATOM     66  H10 MOL     1       7.522   0.255  12.285  1.00  0.06      HETA
ATOM     67  C26 MOL     1       7.776  -0.146  10.180  1.00  0.03      HETA
ATOM     68  H11 MOL     1       8.871  -0.022  10.313  1.00  0.03      HETA
ATOM     69  H12 MOL     1       7.340   0.819   9.849  1.00  0.01      HETA
ATOM     70  C27 MOL     1       7.548  -1.180   9.062  1.00  0.00      HETA
ATOM     71  H13 MOL     1       7.584  -2.201   9.498  1.00  0.00      HETA
ATOM     72  H14 MOL     1       8.357  -1.083   8.307  1.00  0.00      HETA
ATOM     73  C28 MOL     1       6.202  -0.977   8.379  1.00  0.00      HETA
ATOM     74  H15 MOL     1       6.223  -0.024   7.872  1.00  0.00      HETA
ATOM     75  H16 MOL     1       5.438  -0.958   9.141  1.00  0.00      HETA
ATOM     76  N3  MOL     1       5.810  -2.035   7.358  1.00  0.00      HETA
ATOM     77  C30 MOL     1       6.721  -1.985   6.167  1.00  0.00      HETA
ATOM     78  H28 MOL     1       7.738  -2.165   6.483  1.00  0.00      HETA
ATOM     79  H29 MOL     1       6.655  -1.011   5.704  1.00  0.00      HETA
ATOM     80  H30 MOL     1       6.426  -2.742   5.456  1.00  0.00      HETA
ATOM     81  C31 MOL     1       5.847  -3.410   7.961  1.00  0.00      HETA
ATOM     82  H31 MOL     1       5.157  -3.459   8.790  1.00  0.00      HETA
ATOM     83  H32 MOL     1       6.846  -3.622   8.311  1.00  0.00      HETA
ATOM     84  H33 MOL     1       5.565  -4.138   7.214  1.00  0.00      HETA
ATOM     85  C29 MOL     1       4.407  -1.739   6.916  1.00  0.00      HETA
ATOM     86  H25 MOL     1       4.369  -0.755   6.472  1.00  0.00      HETA
ATOM     87  H26 MOL     1       3.745  -1.775   7.768  1.00  0.00      HETA
ATOM     88  H27 MOL     1       4.097  -2.474   6.188  1.00  0.00      HETA
TER
ATOM    123  C12 OL      1       3.650  -5.222  13.919  1.00-12.11      MEMB
ATOM    124  H2R OL      1       2.871  -4.738  13.293  1.00  0.00      MEMB
ATOM    125  H2S OL      1       4.066  -4.507  14.661  1.00  0.00      MEMB
ATOM    173  C13 OL      1       4.813  -5.798  13.082  1.00-10.97      MEMB
ATOM    174  H3R OL      1       4.313  -6.335  12.248  1.00  0.00      MEMB
ATOM    175  H3S OL      1       5.371  -6.455  13.783  1.00  0.00      MEMB
ATOM    176  C14 OL      1       5.705  -4.699  12.524  1.00 -9.91      MEMB
ATOM    177  H4R OL      1       5.167  -3.909  11.958  1.00  0.00      MEMB
ATOM    178  H4S OL      1       6.274  -4.254  13.369  1.00  0.00      MEMB
ATOM    179  C15 OL      1       6.668  -5.249  11.413  1.00 -8.77      MEMB
ATOM    180  H5R OL      1       6.129  -5.782  10.601  1.00  0.00      MEMB
ATOM    181  H5S OL      1       7.197  -6.067  11.947  1.00  0.00      MEMB
ATOM    182  C16 OL      1       7.619  -4.191  10.837  1.00 -7.62      MEMB
ATOM    183  H6R OL      1       7.169  -3.182  10.711  1.00  0.00      MEMB
ATOM    184  H6S OL      1       8.544  -4.089  11.444  1.00  0.00      MEMB
ATOM    185  C17 OL      1       8.342  -4.706   9.593  1.00 -6.59      MEMB
ATOM    186  H7R OL      1       9.312  -4.167   9.532  1.00  0.00      MEMB
ATOM    187  H7S OL      1       8.419  -5.807   9.725  1.00  0.00      MEMB
ATOM    188  C18 OL      1       7.658  -4.435   8.210  1.00 -5.26      MEMB
ATOM    189  H8R OL      1       8.477  -4.403   7.460  1.00  0.00      MEMB
ATOM    190  H8S OL      1       7.165  -5.343   7.800  1.00  0.00      MEMB
ATOM    191  C19 OL      1       6.857  -3.191   8.084  1.00 -4.06      MEMB
ATOM    192  H9R OL      1       7.379  -2.227   8.179  1.00  0.00      MEMB
ATOM    193 C110 OL      1       5.538  -3.212   7.854  1.00 -2.66      MEMB
ATOM    194 H10R OL      1       4.923  -2.301   7.912  1.00  0.00      MEMB
ATOM    195 C111 OL      1       4.691  -4.431   7.715  1.00 -2.58      MEMB
ATOM    196 H11R OL      1       4.934  -5.210   8.468  1.00  0.00      MEMB
ATOM    197 H11S OL      1       3.640  -4.179   7.972  1.00  0.00      MEMB
ATOM    198 C112 OL      1       4.721  -4.950   6.256  1.00 -1.15      MEMB
ATOM    199 H12R OL      1       4.603  -4.125   5.521  1.00  0.00      MEMB
ATOM    200 H12S OL      1       5.780  -5.286   6.270  1.00  0.00      MEMB
ATOM    201 C113 OL      1       3.819  -6.117   5.815  1.00 -0.28      MEMB
ATOM    202 H13R OL      1       3.964  -6.966   6.517  1.00  0.00      MEMB
ATOM    203 H13S OL      1       2.718  -5.968   5.787  1.00  0.00      MEMB
ATOM    204 C114 OL      1       4.160  -6.726   4.356  1.00  0.84      MEMB
ATOM    205 H14R OL      1       5.268  -6.750   4.268  1.00  0.00      MEMB
ATOM    206 H14S OL      1       3.689  -7.711   4.558  1.00  0.00      MEMB
ATOM    207 C115 OL      1       3.475  -5.947   3.226  1.00  1.60      MEMB
ATOM    208 H15R OL      1       3.957  -6.255   2.273  1.00  0.00      MEMB
ATOM    209 H15S OL      1       3.582  -4.860   3.428  1.00  0.00      MEMB
ATOM    210 C116 OL      1       1.921  -6.209   2.947  1.00  2.64      MEMB
ATOM    211 H16R OL      1       1.315  -6.296   3.874  1.00  0.00      MEMB
ATOM    212 H16S OL      1       1.479  -5.395   2.333  1.00  0.00      MEMB
ATOM    213 C117 OL      1       1.627  -7.494   2.135  1.00  0.00      MEMB
ATOM    214 H17R OL      1       2.126  -8.333   2.665  1.00  0.00      MEMB
ATOM    215 H17S OL      1       2.145  -7.454   1.153  1.00  0.00      MEMB
ATOM    216 C118 OL      1       0.141  -7.833   1.880  1.00  0.00      MEMB
ATOM    217 H18R OL      1      -0.195  -7.270   0.983  1.00  0.00      MEMB
ATOM    218 H18S OL      1       0.155  -8.922   1.659  1.00  0.00      MEMB
ATOM    219 H18T OL      1      -0.456  -7.551   2.774  1.00  0.00      MEMB
ATOM     89  C33 PGR     1       7.720 -10.532  19.102  1.00-20.41      MEMB
ATOM     90  H3A PGR     1       7.767 -11.539  19.569  1.00  0.00      MEMB
ATOM     91  H3B PGR     1       6.716 -10.601  18.633  1.00  0.00      MEMB
ATOM     92  O36 PGR     1       8.864 -10.288  18.249  1.00  0.00      MEMB
ATOM     93 HO6A PGR     1       8.965  -9.338  18.158  1.00  0.00      MEMB
ATOM     94  C32 PGR     1       7.592  -9.508  20.250  1.00-20.64      MEMB
ATOM     95  H2A PGR     1       8.498  -9.562  20.894  1.00  0.00      MEMB
ATOM     96  O35 PGR     1       6.455  -9.875  21.029  1.00  0.00      MEMB
ATOM     97 HO5A PGR     1       6.531 -10.838  21.010  1.00  0.00      MEMB
ATOM     98  C31 PGR     1       7.435  -7.989  19.745  1.00-19.24      MEMB
ATOM     99  H1A PGR     1       8.309  -7.955  19.060  1.00  0.00      MEMB
ATOM    100  H1B PGR     1       7.631  -7.301  20.594  1.00  0.00      MEMB
ATOM    101  P31 PGR     1       6.092  -6.463  18.329  1.00-16.77      MEMB
ATOM    102  O33 PGR     1       7.208  -6.079  17.436  1.00-15.92      MEMB
ATOM    103  O34 PGR     1       5.827  -5.486  19.364  1.00-16.93      MEMB
ATOM    104  O32 PGR     1       6.298  -7.857  18.968  1.00-16.27      MEMB
ATOM    105  O31 PGR     1       4.705  -6.665  17.527  1.00-18.19      MEMB
ATOM    106  C3  PGR     1       3.541  -6.566  18.297  1.00-15.07      MEMB
ATOM    107  HA  PGR     1       3.198  -5.510  18.267  1.00  0.00      MEMB
ATOM    108  HB  PGR     1       3.686  -7.054  19.284  1.00  0.00      MEMB
ATOM    109  C2  PGR     1       2.334  -7.292  17.622  1.00-13.89      MEMB
ATOM    110  HX  PGR     1       1.612  -7.452  18.450  1.00  0.00      MEMB
ATOM    111  O21 PGR     1       2.764  -8.456  16.870  1.00-12.67      MEMB
ATOM    112  C21 PGR     1       3.120  -9.518  17.463  1.00-12.02      MEMB
ATOM    113  O22 PGR     1       3.531  -9.529  18.616  1.00-12.33      MEMB
ATOM    117  C1  PGR     1       1.534  -6.406  16.667  1.00-14.33      MEMB
ATOM    118  HR  PGR     1       0.868  -5.772  17.290  1.00  0.00      MEMB
ATOM    119  HS  PGR     1       0.867  -7.060  16.066  1.00  0.00      MEMB
ATOM    120  O11 PGR     1       2.414  -5.585  15.831  1.00-13.47      MEMB
ATOM    121  C11 PGR     1       2.824  -6.190  14.782  1.00-12.95      MEMB
ATOM    122  O12 PGR     1       2.617  -7.348  14.479  1.00-13.09      MEMB
ATOM    114  C12 OL      1       3.100 -10.656  16.507  1.00-10.84      MEMB
ATOM    115  H2R OL      1       2.613 -10.486  15.522  1.00  0.00      MEMB
ATOM    116  H2S OL      1       2.468 -11.450  16.959  1.00  0.00      MEMB
ATOM    126  C13 OL      1       4.488 -11.292  16.302  1.00 -9.66      MEMB
ATOM    127  H3R OL      1       4.304 -12.285  15.838  1.00  0.00      MEMB
ATOM    128  H3S OL      1       5.029 -11.457  17.258  1.00  0.00      MEMB
ATOM    129  C14 OL      1       5.431 -10.404  15.503  1.00 -8.38      MEMB
ATOM    130  H4R OL      1       5.661  -9.483  16.080  1.00  0.00      MEMB
ATOM    131  H4S OL      1       4.946  -9.997  14.590  1.00  0.00      MEMB
ATOM    132  C15 OL      1       6.686 -11.178  15.105  1.00 -7.16      MEMB
ATOM    133  H5R OL      1       6.477 -11.935  14.318  1.00  0.00      MEMB
ATOM    134  H5S OL      1       7.166 -11.642  15.993  1.00  0.00      MEMB
ATOM    135  C16 OL      1       7.892 -10.247  14.529  1.00 -6.04      MEMB
ATOM    136  H6R OL      1       8.535 -11.018  14.053  1.00  0.00      MEMB
ATOM    137  H6S OL      1       8.428  -9.838  15.413  1.00  0.00      MEMB
ATOM    138  C17 OL      1       7.590  -9.134  13.607  1.00 -5.15      MEMB
ATOM    139  H7R OL      1       8.449  -8.472  13.365  1.00  0.00      MEMB
ATOM    140  H7S OL      1       6.944  -8.376  14.099  1.00  0.00      MEMB
ATOM    141  C18 OL      1       6.794  -9.418  12.328  1.00 -4.09      MEMB
ATOM    142  H8R OL      1       6.378  -8.396  12.196  1.00  0.00      MEMB
ATOM    143  H8S OL      1       5.848  -9.985  12.459  1.00  0.00      MEMB
ATOM    144  C19 OL      1       7.590 -10.037  11.183  1.00 -3.11      MEMB
ATOM    145  H9R OL      1       8.306 -10.858  11.337  1.00  0.00      MEMB
ATOM    146 C110 OL      1       7.362  -9.782   9.839  1.00 -1.91      MEMB
ATOM    147 H10R OL      1       7.886 -10.387   9.083  1.00  0.00      MEMB
ATOM    148 C111 OL      1       6.327  -8.759   9.380  1.00 -1.30      MEMB
ATOM    149 H11R OL      1       6.887  -7.800   9.423  1.00  0.00      MEMB
ATOM    150 H11S OL      1       5.430  -8.764  10.036  1.00  0.00      MEMB
ATOM    151 C112 OL      1       5.727  -9.090   8.006  1.00 -0.16      MEMB
ATOM    152 H12R OL      1       4.805  -8.499   7.818  1.00  0.00      MEMB
ATOM    153 H12S OL      1       5.419 -10.157   7.988  1.00  0.00      MEMB
ATOM    154 C113 OL      1       6.713  -8.823   6.894  1.00  0.33      MEMB
ATOM    155 H13R OL      1       7.629  -9.301   7.301  1.00  0.00      MEMB
ATOM    156 H13S OL      1       6.786  -7.739   6.660  1.00  0.00      MEMB
ATOM    157 C114 OL      1       6.273  -9.556   5.553  1.00  1.47      MEMB
ATOM    158 H14R OL      1       5.226  -9.240   5.355  1.00  0.00      MEMB
ATOM    159 H14S OL      1       6.071 -10.599   5.879  1.00  0.00      MEMB
ATOM    160 C115 OL      1       7.337  -9.407   4.433  1.00  2.35      MEMB
ATOM    161 H15R OL      1       8.215 -10.044   4.671  1.00  0.00      MEMB
ATOM    162 H15S OL      1       7.583  -8.327   4.347  1.00  0.00      MEMB
ATOM    163 C116 OL      1       6.763  -9.864   3.115  1.00  3.48      MEMB
ATOM    164 H16R OL      1       5.814  -9.306   2.966  1.00  0.00      MEMB
ATOM    165 H16S OL      1       6.466 -10.934   3.079  1.00  0.00      MEMB
ATOM    166 C117 OL      1       7.750  -9.702   1.951  1.00  2.94      MEMB
ATOM    167 H17R OL      1       8.400 -10.603   1.945  1.00  0.00      MEMB
ATOM    168 H17S OL      1       8.475  -8.866   2.060  1.00  0.00      MEMB
ATOM    169 C118 OL      1       7.144  -9.643   0.563  1.00  4.04      MEMB
ATOM    170 H18R OL      1       6.540  -8.718   0.436  1.00  0.00      MEMB
ATOM    171 H18S OL      1       6.624 -10.604   0.364  1.00  0.00      MEMB
ATOM    172 H18T OL      1       8.010  -9.615  -0.132  1.00  0.00      MEMB
TER   
ATOM    254  C12 OL      2       0.189   8.654  10.253  1.00-12.11      MEMB
ATOM    255  H2R OL      2      -0.488   9.484   9.959  1.00  0.00      MEMB
ATOM    256  H2S OL      2       1.183   9.044  10.561  1.00  0.00      MEMB
ATOM    304  C13 OL      2       0.513   7.724   9.094  1.00-10.97      MEMB
ATOM    305  H3R OL      2      -0.378   7.121   8.814  1.00  0.00      MEMB
ATOM    306  H3S OL      2       1.309   6.973   9.285  1.00  0.00      MEMB
ATOM    307  C14 OL      2       1.028   8.340   7.796  1.00 -9.91      MEMB
ATOM    308  H4R OL      2       1.986   8.884   7.940  1.00  0.00      MEMB
ATOM    309  H4S OL      2       1.459   7.562   7.129  1.00  0.00      MEMB
ATOM    310  C15 OL      2       0.008   8.993   6.840  1.00 -8.77      MEMB
ATOM    311  H5R OL      2       0.589   9.352   5.964  1.00  0.00      MEMB
ATOM    312  H5S OL      2      -0.348   9.867   7.426  1.00  0.00      MEMB
ATOM    313  C16 OL      2      -1.137   8.083   6.509  1.00 -7.62      MEMB
ATOM    314  H6R OL      2      -0.838   7.040   6.268  1.00  0.00      MEMB
ATOM    315  H6S OL      2      -1.811   7.991   7.387  1.00  0.00      MEMB
ATOM    316  C17 OL      2      -1.965   8.526   5.308  1.00 -6.59      MEMB
ATOM    317  H7R OL      2      -2.862   7.872   5.255  1.00  0.00      MEMB
ATOM    318  H7S OL      2      -2.362   9.532   5.561  1.00  0.00      MEMB
ATOM    319  C18 OL      2      -1.393   8.498   3.843  1.00 -5.26      MEMB
ATOM    320  H8R OL      2      -0.509   9.158   3.970  1.00  0.00      MEMB
ATOM    321  H8S OL      2      -1.021   7.481   3.595  1.00  0.00      MEMB
ATOM    322  C19 OL      2      -2.318   8.963   2.739  1.00 -4.06      MEMB
ATOM    323  H9R OL      2      -2.798   9.937   2.912  1.00  0.00      MEMB
ATOM    324 C110 OL      2      -2.629   8.307   1.654  1.00 -2.66      MEMB
ATOM    325 H10R OL      2      -3.429   8.707   1.014  1.00  0.00      MEMB
ATOM    326 C111 OL      2      -2.178   6.884   1.317  1.00 -2.58      MEMB
ATOM    327 H11R OL      2      -1.084   6.720   1.425  1.00  0.00      MEMB
ATOM    328 H11S OL      2      -2.644   6.296   2.136  1.00  0.00      MEMB
ATOM    329 C112 OL      2      -2.682   6.352  -0.044  1.00 -1.15      MEMB
ATOM    330 H12R OL      2      -2.777   5.257   0.119  1.00  0.00      MEMB
ATOM    331 H12S OL      2      -3.736   6.658  -0.213  1.00  0.00      MEMB
ATOM    332 C113 OL      2      -1.863   6.670  -1.373  1.00 -0.28      MEMB
ATOM    333 H13R OL      2      -2.325   6.020  -2.146  1.00  0.00      MEMB
ATOM    334 H13S OL      2      -2.038   7.725  -1.676  1.00  0.00      MEMB
ATOM    335 C114 OL      2      -0.454   6.346  -1.299  1.00  0.84      MEMB
ATOM    336 H14R OL      2       0.005   6.756  -0.374  1.00  0.00      MEMB
ATOM    337 H14S OL      2      -0.333   5.242  -1.273  1.00  0.00      MEMB
ATOM    338 C115 OL      2       0.437   6.767  -2.513  1.00  1.60      MEMB
ATOM    339 H15R OL      2       0.298   7.840  -2.767  1.00  0.00      MEMB
ATOM    340 H15S OL      2       0.296   6.049  -3.349  1.00  0.00      MEMB
ATOM    341 C116 OL      2       1.924   6.503  -2.058  1.00  2.64      MEMB
ATOM    342 H16R OL      2       2.222   7.145  -1.201  1.00  0.00      MEMB
ATOM    343 H16S OL      2       1.900   5.470  -1.648  1.00  0.00      MEMB
ATOM    344 C117 OL      2       2.912   6.195  -3.203  1.00  0.00      MEMB
ATOM    345 H17R OL      2       3.959   6.332  -2.859  1.00  0.00      MEMB
ATOM    346 H17S OL      2       2.819   6.914  -4.045  1.00  0.00      MEMB
ATOM    347 C118 OL      2       2.867   4.698  -3.613  1.00  0.00      MEMB
ATOM    348 H18R OL      2       1.801   4.391  -3.674  1.00  0.00      MEMB
ATOM    349 H18S OL      2       3.227   4.588  -4.658  1.00  0.00      MEMB
ATOM    350 H18T OL      2       3.425   4.040  -2.913  1.00  0.00      MEMB
ATOM    220  C33 PGR     2       1.190  10.635  20.423  1.00-20.41      MEMB
ATOM    221  H3A PGR     2       1.867  11.374  20.902  1.00  0.00      MEMB
ATOM    222  H3B PGR     2       0.833  11.182  19.525  1.00  0.00      MEMB
ATOM    223  O36 PGR     2       0.106  10.267  21.321  1.00  0.00      MEMB
ATOM    224 HO6A PGR     2      -0.552  10.941  21.137  1.00  0.00      MEMB
ATOM    225  C32 PGR     2       2.119   9.451  20.170  1.00-20.64      MEMB
ATOM    226  H2A PGR     2       2.440   9.021  21.145  1.00  0.00      MEMB
ATOM    227  O35 PGR     2       3.270   9.944  19.487  1.00  0.00      MEMB
ATOM    228 HO5A PGR     2       3.391  10.793  19.934  1.00  0.00      MEMB
ATOM    229  C31 PGR     2       1.454   8.320  19.338  1.00-19.24      MEMB
ATOM    230  H1A PGR     2       0.970   8.785  18.453  1.00  0.00      MEMB
ATOM    231  H1B PGR     2       0.747   7.769  19.995  1.00  0.00      MEMB
ATOM    232  P31 PGR     2       1.885   6.149  17.856  1.00-16.77      MEMB
ATOM    233  O33 PGR     2       0.683   5.427  18.307  1.00-15.92      MEMB
ATOM    234  O34 PGR     2       2.917   5.180  17.570  1.00-16.93      MEMB
ATOM    235  O32 PGR     2       2.339   7.213  18.951  1.00-16.27      MEMB
ATOM    236  O31 PGR     2       1.609   6.988  16.577  1.00-18.19      MEMB
ATOM    237  C3  PGR     2       0.358   6.899  15.919  1.00-15.07      MEMB
ATOM    238  HA  PGR     2      -0.435   7.551  16.342  1.00  0.00      MEMB
ATOM    239  HB  PGR     2      -0.088   5.899  15.726  1.00  0.00      MEMB
ATOM    240  C2  PGR     2       0.594   7.566  14.480  1.00-13.89      MEMB
ATOM    241  HX  PGR     2       1.147   6.903  13.780  1.00  0.00      MEMB
ATOM    242  O21 PGR     2       1.184   8.842  14.652  1.00-12.67      MEMB
ATOM    243  C21 PGR     2       2.436   8.924  14.242  1.00-12.02      MEMB
ATOM    244  O22 PGR     2       3.198   7.988  14.123  1.00-12.33      MEMB
ATOM    248  C1  PGR     2      -0.765   7.719  13.825  1.00-14.33      MEMB
ATOM    249  HR  PGR     2      -1.547   8.104  14.515  1.00  0.00      MEMB
ATOM    250  HS  PGR     2      -1.075   6.658  13.714  1.00  0.00      MEMB
ATOM    251  O11 PGR     2      -0.746   8.435  12.551  1.00-13.47      MEMB
ATOM    252  C11 PGR     2      -0.240   7.725  11.481  1.00-12.95      MEMB
ATOM    253  O12 PGR     2      -0.143   6.518  11.406  1.00-13.09      MEMB
ATOM    245  C12 OL      2       2.795  10.389  13.919  1.00-10.84      MEMB
ATOM    246  H2R OL      2       3.192  10.911  14.816  1.00  0.00      MEMB
ATOM    247  H2S OL      2       1.898  11.006  13.700  1.00  0.00      MEMB
ATOM    257  C13 OL      2       3.878  10.406  12.801  1.00 -9.66      MEMB
ATOM    258  H3R OL      2       4.099   9.410  12.362  1.00  0.00      MEMB
ATOM    259  H3S OL      2       4.750  10.815  13.354  1.00  0.00      MEMB
ATOM    260  C14 OL      2       3.645  11.313  11.646  1.00 -8.38      MEMB
ATOM    261  H4R OL      2       3.845  12.391  11.822  1.00  0.00      MEMB
ATOM    262  H4S OL      2       2.685  11.086  11.133  1.00  0.00      MEMB
ATOM    263  C15 OL      2       4.703  11.034  10.537  1.00 -7.16      MEMB
ATOM    264  H5R OL      2       4.590   9.948  10.334  1.00  0.00      MEMB
ATOM    265  H5S OL      2       5.699  11.388  10.881  1.00  0.00      MEMB
ATOM    266  C16 OL      2       4.376  11.631   9.132  1.00 -6.04      MEMB
ATOM    267  H6R OL      2       4.301  12.718   9.350  1.00  0.00      MEMB
ATOM    268  H6S OL      2       3.366  11.305   8.803  1.00  0.00      MEMB
ATOM    269  C17 OL      2       5.424  11.185   8.120  1.00 -5.15      MEMB
ATOM    270  H7R OL      2       5.264  10.107   7.902  1.00  0.00      MEMB
ATOM    271  H7S OL      2       6.449  11.330   8.521  1.00  0.00      MEMB
ATOM    272  C18 OL      2       5.334  11.968   6.719  1.00 -4.09      MEMB
ATOM    273  H8R OL      2       6.143  11.574   6.068  1.00  0.00      MEMB
ATOM    274  H8S OL      2       5.544  13.013   7.033  1.00  0.00      MEMB
ATOM    275  C19 OL      2       3.984  11.779   6.144  1.00 -3.11      MEMB
ATOM    276  H9R OL      2       3.243  12.525   6.466  1.00  0.00      MEMB
ATOM    277 C110 OL      2       3.592  10.749   5.374  1.00 -1.91      MEMB
ATOM    278 H10R OL      2       2.593  10.744   4.913  1.00  0.00      MEMB
ATOM    279 C111 OL      2       4.480   9.564   4.987  1.00 -1.30      MEMB
ATOM    280 H11R OL      2       5.418   9.536   5.581  1.00  0.00      MEMB
ATOM    281 H11S OL      2       4.778   9.685   3.924  1.00  0.00      MEMB
ATOM    282 C112 OL      2       4.059   8.090   5.320  1.00 -0.16      MEMB
ATOM    283 H12R OL      2       3.760   7.901   6.374  1.00  0.00      MEMB
ATOM    284 H12S OL      2       4.915   7.454   5.008  1.00  0.00      MEMB
ATOM    285 C113 OL      2       2.750   7.704   4.547  1.00  0.33      MEMB
ATOM    286 H13R OL      2       2.956   8.055   3.513  1.00  0.00      MEMB
ATOM    287 H13S OL      2       1.974   8.371   4.980  1.00  0.00      MEMB
ATOM    288 C114 OL      2       2.439   6.195   4.603  1.00  1.47      MEMB
ATOM    289 H14R OL      2       2.191   5.833   5.624  1.00  0.00      MEMB
ATOM    290 H14S OL      2       3.387   5.628   4.483  1.00  0.00      MEMB
ATOM    291 C115 OL      2       1.405   5.754   3.615  1.00  2.35      MEMB
ATOM    292 H15R OL      2       1.708   6.241   2.664  1.00  0.00      MEMB
ATOM    293 H15S OL      2       0.471   6.223   3.991  1.00  0.00      MEMB
ATOM    294 C116 OL      2       1.479   4.198   3.587  1.00  3.48      MEMB
ATOM    295 H16R OL      2       1.357   3.726   4.585  1.00  0.00      MEMB
ATOM    296 H16S OL      2       2.494   3.973   3.196  1.00  0.00      MEMB
ATOM    297 C117 OL      2       0.288   3.617   2.740  1.00  2.94      MEMB
ATOM    298 H17R OL      2      -0.655   4.074   3.109  1.00  0.00      MEMB
ATOM    299 H17S OL      2       0.324   2.528   2.959  1.00  0.00      MEMB
ATOM    300 C118 OL      2       0.485   3.826   1.218  1.00  4.04      MEMB
ATOM    301 H18R OL      2      -0.472   3.644   0.684  1.00  0.00      MEMB
ATOM    302 H18S OL      2       1.357   3.242   0.852  1.00  0.00      MEMB
ATOM    303 H18T OL      2       0.724   4.877   0.948  1.00  0.00      MEMB
TER   
ATOM    385  C12 OL      3      10.622   3.055  11.248  1.00-12.11      MEMB
ATOM    386  H2R OL      3      10.561   2.130  11.860  1.00  0.00      MEMB
ATOM    387  H2S OL      3       9.620   3.532  11.198  1.00  0.00      MEMB
ATOM    435  C13 OL      3      11.221   2.737   9.849  1.00-10.97      MEMB
ATOM    436  H3R OL      3      11.147   3.672   9.253  1.00  0.00      MEMB
ATOM    437  H3S OL      3      10.524   2.039   9.336  1.00  0.00      MEMB
ATOM    438  C14 OL      3      12.661   2.208   9.878  1.00 -9.91      MEMB
ATOM    439  H4R OL      3      13.426   2.879  10.324  1.00  0.00      MEMB
ATOM    440  H4S OL      3      12.598   1.283  10.490  1.00  0.00      MEMB
ATOM    441  C15 OL      3      13.273   1.852   8.516  1.00 -8.77      MEMB
ATOM    442  H5R OL      3      12.793   1.035   7.936  1.00  0.00      MEMB
ATOM    443  H5S OL      3      14.281   1.486   8.806  1.00  0.00      MEMB
ATOM    444  C16 OL      3      13.267   3.093   7.641  1.00 -7.62      MEMB
ATOM    445  H6R OL      3      13.288   2.851   6.557  1.00  0.00      MEMB
ATOM    446  H6S OL      3      12.320   3.672   7.683  1.00  0.00      MEMB
ATOM    447  C17 OL      3      14.420   4.053   7.878  1.00 -6.59      MEMB
ATOM    448  H7R OL      3      14.475   4.392   8.935  1.00  0.00      MEMB
ATOM    449  H7S OL      3      15.327   3.452   7.653  1.00  0.00      MEMB
ATOM    450  C18 OL      3      14.332   5.173   6.861  1.00 -5.26      MEMB
ATOM    451  H8R OL      3      15.280   5.622   6.493  1.00  0.00      MEMB
ATOM    452  H8S OL      3      13.789   4.709   6.010  1.00  0.00      MEMB
ATOM    453  C19 OL      3      13.472   6.342   7.246  1.00 -4.06      MEMB
ATOM    454  H9R OL      3      14.030   7.160   7.725  1.00  0.00      MEMB
ATOM    455 C110 OL      3      12.178   6.597   6.984  1.00 -2.66      MEMB
ATOM    456 H10R OL      3      11.742   7.425   7.562  1.00  0.00      MEMB
ATOM    457 C111 OL      3      11.214   5.742   6.153  1.00 -2.58      MEMB
ATOM    458 H11R OL      3      11.765   4.959   5.589  1.00  0.00      MEMB
ATOM    459 H11S OL      3      10.550   5.256   6.900  1.00  0.00      MEMB
ATOM    460 C112 OL      3      10.321   6.518   5.100  1.00 -1.15      MEMB
ATOM    461 H12R OL      3       9.785   5.785   4.460  1.00  0.00      MEMB
ATOM    462 H12S OL      3       9.582   7.121   5.668  1.00  0.00      MEMB
ATOM    463 C113 OL      3      11.156   7.550   4.257  1.00 -0.28      MEMB
ATOM    464 H13R OL      3      10.488   8.144   3.598  1.00  0.00      MEMB
ATOM    465 H13S OL      3      11.494   8.316   4.987  1.00  0.00      MEMB
ATOM    466 C114 OL      3      12.235   6.785   3.500  1.00  0.84      MEMB
ATOM    467 H14R OL      3      12.971   6.277   4.159  1.00  0.00      MEMB
ATOM    468 H14S OL      3      11.819   5.934   2.919  1.00  0.00      MEMB
ATOM    469 C115 OL      3      12.982   7.602   2.418  1.00  1.60      MEMB
ATOM    470 H15R OL      3      12.248   7.831   1.617  1.00  0.00      MEMB
ATOM    471 H15S OL      3      13.784   6.975   1.972  1.00  0.00      MEMB
ATOM    472 C116 OL      3      13.558   8.916   2.962  1.00  2.64      MEMB
ATOM    473 H16R OL      3      12.716   9.624   3.113  1.00  0.00      MEMB
ATOM    474 H16S OL      3      14.041   8.602   3.912  1.00  0.00      MEMB
ATOM    475 C117 OL      3      14.458   9.723   2.040  1.00  0.00      MEMB
ATOM    476 H17R OL      3      15.269   9.041   1.706  1.00  0.00      MEMB
ATOM    477 H17S OL      3      14.932  10.596   2.538  1.00  0.00      MEMB
ATOM    478 C118 OL      3      13.689  10.286   0.907  1.00  0.00      MEMB
ATOM    479 H18R OL      3      13.231   9.595   0.167  1.00  0.00      MEMB
ATOM    480 H18S OL      3      12.834  10.888   1.283  1.00  0.00      MEMB
ATOM    481 H18T OL      3      14.284  11.026   0.329  1.00  0.00      MEMB
ATOM    351  C33 PGR     3      10.312   3.309  20.569  1.00-20.41      MEMB
ATOM    352  H3A PGR     3      10.604   3.343  21.640  1.00  0.00      MEMB
ATOM    353  H3B PGR     3       9.686   2.393  20.620  1.00  0.00      MEMB
ATOM    354  O36 PGR     3      11.393   3.321  19.679  1.00  0.00      MEMB
ATOM    355 HO6A PGR     3      11.288   3.947  18.958  1.00  0.00      MEMB
ATOM    356  C32 PGR     3       9.441   4.548  20.192  1.00-20.64      MEMB
ATOM    357  H2A PGR     3       8.565   4.604  20.876  1.00  0.00      MEMB
ATOM    358  O35 PGR     3       8.968   4.354  18.860  1.00  0.00      MEMB
ATOM    359 HO5A PGR     3       8.792   3.403  18.872  1.00  0.00      MEMB
ATOM    360  C31 PGR     3      10.149   5.959  20.262  1.00-19.24      MEMB
ATOM    361  H1A PGR     3      10.572   5.879  21.286  1.00  0.00      MEMB
ATOM    362  H1B PGR     3       9.467   6.818  20.439  1.00  0.00      MEMB
ATOM    363  P31 PGR     3      10.962   6.885  18.075  1.00-16.77      MEMB
ATOM    364  O33 PGR     3      12.243   7.417  17.659  1.00-15.92      MEMB
ATOM    365  O34 PGR     3       9.785   7.855  18.267  1.00-16.93      MEMB
ATOM    366  O32 PGR     3      11.204   6.074  19.385  1.00-16.27      MEMB
ATOM    367  O31 PGR     3      10.501   5.730  17.053  1.00-18.19      MEMB
ATOM    368  C3  PGR     3      11.530   4.968  16.404  1.00-15.07      MEMB
ATOM    369  HA  PGR     3      11.107   3.987  16.099  1.00  0.00      MEMB
ATOM    370  HB  PGR     3      12.403   4.732  17.049  1.00  0.00      MEMB
ATOM    371  C2  PGR     3      11.843   5.552  14.984  1.00-13.89      MEMB
ATOM    372  HX  PGR     3      12.399   6.487  15.211  1.00  0.00      MEMB
ATOM    373  O21 PGR     3      10.585   5.990  14.306  1.00-12.67      MEMB
ATOM    374  C21 PGR     3      10.506   7.105  13.605  1.00-12.02      MEMB
ATOM    375  O22 PGR     3      11.334   8.006  13.686  1.00-12.33      MEMB
ATOM    379  C1  PGR     3      12.693   4.587  14.072  1.00-14.33      MEMB
ATOM    380  HR  PGR     3      13.408   4.023  14.708  1.00  0.00      MEMB
ATOM    381  HS  PGR     3      13.417   5.200  13.493  1.00  0.00      MEMB
ATOM    382  O11 PGR     3      11.912   3.679  13.275  1.00-13.47      MEMB
ATOM    383  C11 PGR     3      11.611   4.075  12.005  1.00-12.95      MEMB
ATOM    384  O12 PGR     3      12.011   5.109  11.506  1.00-13.09      MEMB
ATOM    376  C12 OL      3       9.133   7.206  12.854  1.00-10.84      MEMB
ATOM    377  H2R OL      3       8.563   7.886  13.522  1.00  0.00      MEMB
ATOM    378  H2S OL      3       8.719   6.175  12.843  1.00  0.00      MEMB
ATOM    388  C13 OL      3       9.100   8.092  11.601  1.00 -9.66      MEMB
ATOM    389  H3R OL      3       9.888   8.854  11.781  1.00  0.00      MEMB
ATOM    390  H3S OL      3       8.136   8.645  11.565  1.00  0.00      MEMB
ATOM    391  C14 OL      3       9.197   7.370  10.213  1.00 -8.38      MEMB
ATOM    392  H4R OL      3      10.107   6.741  10.114  1.00  0.00      MEMB
ATOM    393  H4S OL      3       9.275   8.225   9.509  1.00  0.00      MEMB
ATOM    394  C15 OL      3       8.049   6.492   9.792  1.00 -7.16      MEMB
ATOM    395  H5R OL      3       7.212   7.174   9.528  1.00  0.00      MEMB
ATOM    396  H5S OL      3       7.736   5.888  10.670  1.00  0.00      MEMB
ATOM    397  C16 OL      3       8.365   5.569   8.595  1.00 -6.04      MEMB
ATOM    398  H6R OL      3       9.154   4.812   8.794  1.00  0.00      MEMB
ATOM    399  H6S OL      3       8.506   6.281   7.754  1.00  0.00      MEMB
ATOM    400  C17 OL      3       7.115   4.802   8.279  1.00 -5.15      MEMB
ATOM    401  H7R OL      3       6.420   5.645   8.076  1.00  0.00      MEMB
ATOM    402  H7S OL      3       6.582   4.320   9.127  1.00  0.00      MEMB
ATOM    403  C18 OL      3       7.332   3.992   6.961  1.00 -4.09      MEMB
ATOM    404  H8R OL      3       7.887   4.607   6.221  1.00  0.00      MEMB
ATOM    405  H8S OL      3       6.394   3.558   6.554  1.00  0.00      MEMB
ATOM    406  C19 OL      3       8.308   2.789   7.118  1.00 -3.11      MEMB
ATOM    407  H9R OL      3       8.437   2.385   8.133  1.00  0.00      MEMB
ATOM    408 C110 OL      3       9.137   2.217   6.240  1.00 -1.91      MEMB
ATOM    409 H10R OL      3       9.726   1.363   6.606  1.00  0.00      MEMB
ATOM    410 C111 OL      3       9.216   2.629   4.829  1.00 -1.30      MEMB
ATOM    411 H11R OL      3      10.289   2.820   4.616  1.00  0.00      MEMB
ATOM    412 H11S OL      3       8.580   3.506   4.584  1.00  0.00      MEMB
ATOM    413 C112 OL      3       8.801   1.551   3.844  1.00 -0.16      MEMB
ATOM    414 H12R OL      3       8.102   0.851   4.351  1.00  0.00      MEMB
ATOM    415 H12S OL      3       9.694   0.895   3.760  1.00  0.00      MEMB
ATOM    416 C113 OL      3       8.614   2.034   2.377  1.00  0.33      MEMB
ATOM    417 H13R OL      3       8.303   1.251   1.653  1.00  0.00      MEMB
ATOM    418 H13S OL      3       9.616   2.365   2.029  1.00  0.00      MEMB
ATOM    419 C114 OL      3       7.680   3.185   2.252  1.00  1.47      MEMB
ATOM    420 H14R OL      3       8.082   4.010   2.878  1.00  0.00      MEMB
ATOM    421 H14S OL      3       6.679   2.889   2.632  1.00  0.00      MEMB
ATOM    422 C115 OL      3       7.528   3.696   0.838  1.00  2.35      MEMB
ATOM    423 H15R OL      3       6.704   4.442   0.821  1.00  0.00      MEMB
ATOM    424 H15S OL      3       7.025   2.871   0.290  1.00  0.00      MEMB
ATOM    425 C116 OL      3       8.728   4.323   0.065  1.00  3.48      MEMB
ATOM    426 H16R OL      3       9.301   3.448  -0.310  1.00  0.00      MEMB
ATOM    427 H16S OL      3       9.453   4.785   0.768  1.00  0.00      MEMB
ATOM    428 C117 OL      3       8.281   5.313  -1.062  1.00  2.94      MEMB
ATOM    429 H17R OL      3       7.749   4.700  -1.821  1.00  0.00      MEMB
ATOM    430 H17S OL      3       9.190   5.757  -1.521  1.00  0.00      MEMB
ATOM    431 C118 OL      3       7.235   6.409  -0.631  1.00  4.04      MEMB
ATOM    432 H18R OL      3       6.195   6.153  -0.929  1.00  0.00      MEMB
ATOM    433 H18S OL      3       7.541   7.355  -1.127  1.00  0.00      MEMB
ATOM    434 H18T OL      3       7.376   6.617   0.451  1.00  0.00      MEMB
TER   
ATOM    516  C12 OL      4     -10.704   3.838  13.923  1.00-12.11      MEMB
ATOM    517  H2R OL      4     -10.162   4.081  12.984  1.00  0.00      MEMB
ATOM    518  H2S OL      4     -10.151   4.254  14.792  1.00  0.00      MEMB
ATOM    566  C13 OL      4     -10.698   2.289  14.238  1.00-10.97      MEMB
ATOM    567  H3R OL      4     -11.024   2.156  15.292  1.00  0.00      MEMB
ATOM    568  H3S OL      4      -9.621   2.029  14.168  1.00  0.00      MEMB
ATOM    569  C14 OL      4     -11.538   1.400  13.274  1.00 -9.91      MEMB
ATOM    570  H4R OL      4     -11.605   0.403  13.761  1.00  0.00      MEMB
ATOM    571  H4S OL      4     -12.566   1.821  13.263  1.00  0.00      MEMB
ATOM    572  C15 OL      4     -11.045   1.379  11.878  1.00 -8.77      MEMB
ATOM    573  H5R OL      4     -10.482   0.429  11.752  1.00  0.00      MEMB
ATOM    574  H5S OL      4     -10.251   2.136  11.705  1.00  0.00      MEMB
ATOM    575  C16 OL      4     -12.158   1.650  10.859  1.00 -7.62      MEMB
ATOM    576  H6R OL      4     -13.029   0.971  10.978  1.00  0.00      MEMB
ATOM    577  H6S OL      4     -12.440   2.718  10.973  1.00  0.00      MEMB
ATOM    578  C17 OL      4     -11.735   1.538   9.386  1.00 -6.59      MEMB
ATOM    579  H7R OL      4     -11.006   2.313   9.066  1.00  0.00      MEMB
ATOM    580  H7S OL      4     -11.179   0.587   9.240  1.00  0.00      MEMB
ATOM    581  C18 OL      4     -12.836   1.642   8.321  1.00 -5.26      MEMB
ATOM    582  H8R OL      4     -12.405   1.379   7.331  1.00  0.00      MEMB
ATOM    583  H8S OL      4     -13.646   0.900   8.485  1.00  0.00      MEMB
ATOM    584  C19 OL      4     -13.513   2.956   8.129  1.00 -4.06      MEMB
ATOM    585  H9R OL      4     -14.293   3.159   8.879  1.00  0.00      MEMB
ATOM    586 C110 OL      4     -13.191   3.988   7.281  1.00 -2.66      MEMB
ATOM    587 H10R OL      4     -13.802   4.901   7.239  1.00  0.00      MEMB
ATOM    588 C111 OL      4     -12.103   4.035   6.274  1.00 -2.58      MEMB
ATOM    589 H11R OL      4     -11.234   4.545   6.742  1.00  0.00      MEMB
ATOM    590 H11S OL      4     -11.777   3.064   5.844  1.00  0.00      MEMB
ATOM    591 C112 OL      4     -12.419   4.883   4.994  1.00 -1.15      MEMB
ATOM    592 H12R OL      4     -12.638   5.914   5.345  1.00  0.00      MEMB
ATOM    593 H12S OL      4     -11.528   4.988   4.339  1.00  0.00      MEMB
ATOM    594 C113 OL      4     -13.706   4.490   4.179  1.00 -0.28      MEMB
ATOM    595 H13R OL      4     -13.503   3.463   3.808  1.00  0.00      MEMB
ATOM    596 H13S OL      4     -14.542   4.437   4.909  1.00  0.00      MEMB
ATOM    597 C114 OL      4     -14.028   5.328   2.987  1.00  0.84      MEMB
ATOM    598 H14R OL      4     -14.498   6.283   3.305  1.00  0.00      MEMB
ATOM    599 H14S OL      4     -13.137   5.553   2.363  1.00  0.00      MEMB
ATOM    600 C115 OL      4     -14.893   4.551   1.988  1.00  1.60      MEMB
ATOM    601 H15R OL      4     -15.826   4.276   2.525  1.00  0.00      MEMB
ATOM    602 H15S OL      4     -14.464   3.582   1.656  1.00  0.00      MEMB
ATOM    603 C116 OL      4     -15.194   5.542   0.844  1.00  2.64      MEMB
ATOM    604 H16R OL      4     -15.349   6.561   1.258  1.00  0.00      MEMB
ATOM    605 H16S OL      4     -14.272   5.589   0.225  1.00  0.00      MEMB
ATOM    606 C117 OL      4     -16.492   5.149   0.070  1.00  0.00      MEMB
ATOM    607 H17R OL      4     -16.524   4.216  -0.532  1.00  0.00      MEMB
ATOM    608 H17S OL      4     -16.701   6.028  -0.577  1.00  0.00      MEMB
ATOM    609 C118 OL      4     -17.758   5.027   0.908  1.00  0.00      MEMB
ATOM    610 H18R OL      4     -17.783   3.995   1.321  1.00  0.00      MEMB
ATOM    611 H18S OL      4     -17.826   5.852   1.649  1.00  0.00      MEMB
ATOM    612 H18T OL      4     -18.574   5.321   0.214  1.00  0.00      MEMB
ATOM    482  C33 PGR     4     -11.646   2.245  20.970  1.00-20.41      MEMB
ATOM    483  H3A PGR     4     -10.706   2.426  20.406  1.00  0.00      MEMB
ATOM    484  H3B PGR     4     -11.390   2.293  22.050  1.00  0.00      MEMB
ATOM    485  O36 PGR     4     -12.030   0.922  20.831  1.00  0.00      MEMB
ATOM    486 HO6A PGR     4     -12.818   0.814  21.369  1.00  0.00      MEMB
ATOM    487  C32 PGR     4     -12.644   3.257  20.429  1.00-20.64      MEMB
ATOM    488  H2A PGR     4     -12.196   4.275  20.472  1.00  0.00      MEMB
ATOM    489  O35 PGR     4     -13.791   3.228  21.275  1.00  0.00      MEMB
ATOM    490 HO5A PGR     4     -13.371   3.112  22.138  1.00  0.00      MEMB
ATOM    491  C31 PGR     4     -13.107   3.044  18.976  1.00-19.24      MEMB
ATOM    492  H1A PGR     4     -12.174   2.863  18.399  1.00  0.00      MEMB
ATOM    493  H1B PGR     4     -13.658   3.945  18.632  1.00  0.00      MEMB
ATOM    494  P31 PGR     4     -13.920   1.039  17.454  1.00-16.77      MEMB
ATOM    495  O33 PGR     4     -15.085   0.093  17.434  1.00-15.92      MEMB
ATOM    496  O34 PGR     4     -12.558   0.544  17.379  1.00-16.93      MEMB
ATOM    497  O32 PGR     4     -13.939   1.921  18.835  1.00-16.27      MEMB
ATOM    498  O31 PGR     4     -14.108   2.168  16.418  1.00-18.19      MEMB
ATOM    499  C3  PGR     4     -15.382   2.782  16.294  1.00-15.07      MEMB
ATOM    500  HA  PGR     4     -15.577   3.576  17.046  1.00  0.00      MEMB
ATOM    501  HB  PGR     4     -16.174   2.037  16.523  1.00  0.00      MEMB
ATOM    502  C2  PGR     4     -15.498   3.347  14.819  1.00-13.89      MEMB
ATOM    503  HX  PGR     4     -16.446   3.926  14.843  1.00  0.00      MEMB
ATOM    504  O21 PGR     4     -15.370   2.328  13.822  1.00-12.67      MEMB
ATOM    505  C21 PGR     4     -16.268   1.410  13.646  1.00-12.02      MEMB
ATOM    506  O22 PGR     4     -17.253   1.177  14.324  1.00-12.33      MEMB
ATOM    510  C1  PGR     4     -14.374   4.379  14.459  1.00-14.33      MEMB
ATOM    511  HR  PGR     4     -14.515   5.276  15.099  1.00  0.00      MEMB
ATOM    512  HS  PGR     4     -14.582   4.766  13.438  1.00  0.00      MEMB
ATOM    513  O11 PGR     4     -13.068   3.822  14.605  1.00-13.47      MEMB
ATOM    514  C11 PGR     4     -12.133   4.464  13.878  1.00-12.95      MEMB
ATOM    515  O12 PGR     4     -12.337   5.442  13.174  1.00-13.09      MEMB
ATOM    507  C12 OL      4     -15.811   0.520  12.460  1.00-10.84      MEMB
ATOM    508  H2R OL      4     -15.144  -0.231  12.934  1.00  0.00      MEMB
ATOM    509  H2S OL      4     -15.319   1.187  11.720  1.00  0.00      MEMB
ATOM    519  C13 OL      4     -17.081  -0.092  11.776  1.00 -9.66      MEMB
ATOM    520  H3R OL      4     -17.680   0.823  11.579  1.00  0.00      MEMB
ATOM    521  H3S OL      4     -17.718  -0.727  12.428  1.00  0.00      MEMB
ATOM    522  C14 OL      4     -16.856  -0.771  10.410  1.00 -8.38      MEMB
ATOM    523  H4R OL      4     -17.647  -1.428   9.990  1.00  0.00      MEMB
ATOM    524  H4S OL      4     -15.926  -1.377  10.419  1.00  0.00      MEMB
ATOM    525  C15 OL      4     -16.626   0.178   9.277  1.00 -7.16      MEMB
ATOM    526  H5R OL      4     -16.249  -0.343   8.371  1.00  0.00      MEMB
ATOM    527  H5S OL      4     -15.843   0.935   9.494  1.00  0.00      MEMB
ATOM    528  C16 OL      4     -17.885   0.926   8.862  1.00 -6.04      MEMB
ATOM    529  H6R OL      4     -18.309   1.540   9.686  1.00  0.00      MEMB
ATOM    530  H6S OL      4     -18.694   0.184   8.692  1.00  0.00      MEMB
ATOM    531  C17 OL      4     -17.581   1.829   7.649  1.00 -5.15      MEMB
ATOM    532  H7R OL      4     -17.102   1.155   6.906  1.00  0.00      MEMB
ATOM    533  H7S OL      4     -16.975   2.703   7.969  1.00  0.00      MEMB
ATOM    534  C18 OL      4     -18.869   2.511   7.009  1.00 -4.09      MEMB
ATOM    535  H8R OL      4     -19.297   3.222   7.747  1.00  0.00      MEMB
ATOM    536  H8S OL      4     -19.638   1.747   6.764  1.00  0.00      MEMB
ATOM    537  C19 OL      4     -18.618   3.270   5.723  1.00 -3.11      MEMB
ATOM    538  H9R OL      4     -18.764   4.360   5.757  1.00  0.00      MEMB
ATOM    539 C110 OL      4     -18.353   2.730   4.502  1.00 -1.91      MEMB
ATOM    540 H10R OL      4     -18.103   3.295   3.592  1.00  0.00      MEMB
ATOM    541 C111 OL      4     -18.188   1.261   4.269  1.00 -1.30      MEMB
ATOM    542 H11R OL      4     -19.037   0.901   3.650  1.00  0.00      MEMB
ATOM    543 H11S OL      4     -18.236   0.742   5.250  1.00  0.00      MEMB
ATOM    544 C112 OL      4     -16.918   1.073   3.515  1.00 -0.16      MEMB
ATOM    545 H12R OL      4     -16.840   1.562   2.520  1.00  0.00      MEMB
ATOM    546 H12S OL      4     -16.977   0.043   3.101  1.00  0.00      MEMB
ATOM    547 C113 OL      4     -15.559   1.195   4.243  1.00  0.33      MEMB
ATOM    548 H13R OL      4     -15.561   0.827   5.292  1.00  0.00      MEMB
ATOM    549 H13S OL      4     -15.449   2.299   4.181  1.00  0.00      MEMB
ATOM    550 C114 OL      4     -14.426   0.512   3.411  1.00  1.47      MEMB
ATOM    551 H14R OL      4     -14.201   1.063   2.473  1.00  0.00      MEMB
ATOM    552 H14S OL      4     -14.675  -0.546   3.183  1.00  0.00      MEMB
ATOM    553 C115 OL      4     -13.020   0.484   4.023  1.00  2.35      MEMB
ATOM    554 H15R OL      4     -12.955  -0.079   4.979  1.00  0.00      MEMB
ATOM    555 H15S OL      4     -12.752   1.541   4.237  1.00  0.00      MEMB
ATOM    556 C116 OL      4     -11.872  -0.001   3.065  1.00  3.48      MEMB
ATOM    557 H16R OL      4     -10.948   0.114   3.671  1.00  0.00      MEMB
ATOM    558 H16S OL      4     -11.733   0.513   2.090  1.00  0.00      MEMB
ATOM    559 C117 OL      4     -12.040  -1.550   2.809  1.00  2.94      MEMB
ATOM    560 H17R OL      4     -12.845  -1.711   2.061  1.00  0.00      MEMB
ATOM    561 H17S OL      4     -12.271  -1.923   3.830  1.00  0.00      MEMB
ATOM    562 C118 OL      4     -10.633  -2.127   2.289  1.00  4.04      MEMB
ATOM    563 H18R OL      4     -10.808  -3.224   2.284  1.00  0.00      MEMB
ATOM    564 H18S OL      4      -9.824  -1.889   3.013  1.00  0.00      MEMB
ATOM    565 H18T OL      4     -10.609  -1.700   1.264  1.00  0.00      MEMB
TER   
ATOM    647  C12 OL      5     -11.781  -8.305  13.669  1.00-12.11      MEMB
ATOM    648  H2R OL      5     -12.320  -7.938  14.569  1.00  0.00      MEMB
ATOM    649  H2S OL      5     -10.902  -7.687  13.386  1.00  0.00      MEMB
ATOM    697  C13 OL      5     -12.691  -8.150  12.406  1.00-10.97      MEMB
ATOM    698  H3R OL      5     -13.653  -8.704  12.442  1.00  0.00      MEMB
ATOM    699  H3S OL      5     -12.130  -8.470  11.502  1.00  0.00      MEMB
ATOM    700  C14 OL      5     -12.995  -6.644  12.237  1.00 -9.91      MEMB
ATOM    701  H4R OL      5     -13.538  -6.377  13.169  1.00  0.00      MEMB
ATOM    702  H4S OL      5     -12.087  -6.005  12.195  1.00  0.00      MEMB
ATOM    703  C15 OL      5     -13.972  -6.420  11.027  1.00 -8.77      MEMB
ATOM    704  H5R OL      5     -14.313  -5.362  11.030  1.00  0.00      MEMB
ATOM    705  H5S OL      5     -14.891  -7.037  11.121  1.00  0.00      MEMB
ATOM    706  C16 OL      5     -13.245  -6.649   9.758  1.00 -7.62      MEMB
ATOM    707  H6R OL      5     -12.262  -6.132   9.799  1.00  0.00      MEMB
ATOM    708  H6S OL      5     -12.964  -7.715   9.623  1.00  0.00      MEMB
ATOM    709  C17 OL      5     -14.054  -6.258   8.488  1.00 -6.59      MEMB
ATOM    710  H7R OL      5     -15.004  -6.827   8.566  1.00  0.00      MEMB
ATOM    711  H7S OL      5     -14.230  -5.161   8.500  1.00  0.00      MEMB
ATOM    712  C18 OL      5     -13.383  -6.686   7.232  1.00 -5.26      MEMB
ATOM    713  H8R OL      5     -12.986  -7.707   7.416  1.00  0.00      MEMB
ATOM    714  H8S OL      5     -14.237  -6.937   6.567  1.00  0.00      MEMB
ATOM    715  C19 OL      5     -12.350  -5.798   6.592  1.00 -4.06      MEMB
ATOM    716  H9R OL      5     -11.481  -5.549   7.218  1.00  0.00      MEMB
ATOM    717 C110 OL      5     -12.341  -5.275   5.300  1.00 -2.66      MEMB
ATOM    718 H10R OL      5     -11.424  -4.740   5.013  1.00  0.00      MEMB
ATOM    719 C111 OL      5     -13.310  -5.426   4.219  1.00 -2.58      MEMB
ATOM    720 H11R OL      5     -14.248  -5.885   4.600  1.00  0.00      MEMB
ATOM    721 H11S OL      5     -13.602  -4.411   3.874  1.00  0.00      MEMB
ATOM    722 C112 OL      5     -12.851  -6.245   2.964  1.00 -1.15      MEMB
ATOM    723 H12R OL      5     -12.748  -7.315   3.246  1.00  0.00      MEMB
ATOM    724 H12S OL      5     -13.650  -6.141   2.199  1.00  0.00      MEMB
ATOM    725 C113 OL      5     -11.500  -5.793   2.432  1.00 -0.28      MEMB
ATOM    726 H13R OL      5     -11.642  -4.725   2.161  1.00  0.00      MEMB
ATOM    727 H13S OL      5     -10.656  -5.927   3.142  1.00  0.00      MEMB
ATOM    728 C114 OL      5     -11.154  -6.535   1.130  1.00  0.84      MEMB
ATOM    729 H14R OL      5     -11.097  -7.612   1.400  1.00  0.00      MEMB
ATOM    730 H14S OL      5     -11.964  -6.450   0.375  1.00  0.00      MEMB
ATOM    731 C115 OL      5      -9.905  -6.023   0.370  1.00  1.60      MEMB
ATOM    732 H15R OL      5      -9.036  -5.972   1.060  1.00  0.00      MEMB
ATOM    733 H15S OL      5     -10.050  -4.971   0.043  1.00  0.00      MEMB
ATOM    734 C116 OL      5      -9.479  -6.868  -0.910  1.00  2.64      MEMB
ATOM    735 H16R OL      5     -10.132  -6.457  -1.709  1.00  0.00      MEMB
ATOM    736 H16S OL      5      -8.420  -6.658  -1.172  1.00  0.00      MEMB
ATOM    737 C117 OL      5      -9.649  -8.401  -0.859  1.00  0.00      MEMB
ATOM    738 H17R OL      5     -10.677  -8.728  -0.591  1.00  0.00      MEMB
ATOM    739 H17S OL      5      -8.958  -8.884  -0.135  1.00  0.00      MEMB
ATOM    740 C118 OL      5      -9.305  -9.127  -2.188  1.00  0.00      MEMB
ATOM    741 H18R OL      5      -8.299  -8.841  -2.562  1.00  0.00      MEMB
ATOM    742 H18S OL      5      -9.409 -10.229  -2.087  1.00  0.00      MEMB
ATOM    743 H18T OL      5      -9.897  -8.646  -2.995  1.00  0.00      MEMB
ATOM    613  C33 PGR     5      -9.532  -4.557  18.060  1.00-20.41      MEMB
ATOM    614  H3A PGR     5      -9.302  -4.258  19.105  1.00  0.00      MEMB
ATOM    615  H3B PGR     5      -8.593  -5.109  17.839  1.00  0.00      MEMB
ATOM    616  O36 PGR     5      -9.595  -3.488  17.145  1.00  0.00      MEMB
ATOM    617 HO6A PGR     5     -10.098  -2.851  17.657  1.00  0.00      MEMB
ATOM    618  C32 PGR     5     -10.828  -5.462  18.198  1.00-20.64      MEMB
ATOM    619  H2A PGR     5     -10.994  -6.015  17.246  1.00  0.00      MEMB
ATOM    620  O35 PGR     5     -11.938  -4.595  18.421  1.00  0.00      MEMB
ATOM    621 HO5A PGR     5     -11.707  -3.859  17.839  1.00  0.00      MEMB
ATOM    622  C31 PGR     5     -10.747  -6.509  19.345  1.00-19.24      MEMB
ATOM    623  H1A PGR     5     -11.742  -6.974  19.514  1.00  0.00      MEMB
ATOM    624  H1B PGR     5     -10.344  -5.998  20.246  1.00  0.00      MEMB
ATOM    625  P31 PGR     5      -9.833  -8.867  19.834  1.00-16.77      MEMB
ATOM    626  O33 PGR     5     -11.131  -9.145  20.505  1.00-15.92      MEMB
ATOM    627  O34 PGR     5      -8.647  -8.852  20.693  1.00-16.93      MEMB
ATOM    628  O32 PGR     5      -9.822  -7.499  19.041  1.00-16.27      MEMB
ATOM    629  O31 PGR     5      -9.523  -9.997  18.759  1.00-18.19      MEMB
ATOM    630  C3  PGR     5     -10.388 -10.196  17.692  1.00-15.07      MEMB
ATOM    631  HA  PGR     5     -10.778  -9.228  17.311  1.00  0.00      MEMB
ATOM    632  HB  PGR     5     -11.266 -10.766  18.063  1.00  0.00      MEMB
ATOM    633  C2  PGR     5      -9.727 -10.946  16.575  1.00-13.89      MEMB
ATOM    634  HX  PGR     5      -9.286 -11.940  16.804  1.00  0.00      MEMB
ATOM    635  O21 PGR     5      -8.765 -10.075  16.025  1.00-12.67      MEMB
ATOM    636  C21 PGR     5      -7.494 -10.409  16.328  1.00-12.02      MEMB
ATOM    637  O22 PGR     5      -7.090 -11.299  17.042  1.00-12.33      MEMB
ATOM    641  C1  PGR     5     -10.740 -11.320  15.435  1.00-14.33      MEMB
ATOM    642  HR  PGR     5     -11.590 -11.899  15.855  1.00  0.00      MEMB
ATOM    643  HS  PGR     5     -10.390 -11.973  14.607  1.00  0.00      MEMB
ATOM    644  O11 PGR     5     -11.372 -10.062  15.019  1.00-13.47      MEMB
ATOM    645  C11 PGR     5     -11.262  -9.721  13.764  1.00-12.95      MEMB
ATOM    646  O12 PGR     5     -10.809 -10.381  12.849  1.00-13.09      MEMB
ATOM    638  C12 OL      5      -6.616  -9.305  15.651  1.00-10.84      MEMB
ATOM    639  H2R OL      5      -5.663  -9.130  16.196  1.00  0.00      MEMB
ATOM    640  H2S OL      5      -7.122  -8.318  15.696  1.00  0.00      MEMB
ATOM    650  C13 OL      5      -6.156  -9.749  14.285  1.00 -9.66      MEMB
ATOM    651  H3R OL      5      -7.077  -9.963  13.702  1.00  0.00      MEMB
ATOM    652  H3S OL      5      -5.743 -10.758  14.503  1.00  0.00      MEMB
ATOM    653  C14 OL      5      -5.120  -8.789  13.731  1.00 -8.38      MEMB
ATOM    654  H4R OL      5      -4.217  -8.906  14.368  1.00  0.00      MEMB
ATOM    655  H4S OL      5      -5.462  -7.749  13.546  1.00  0.00      MEMB
ATOM    656  C15 OL      5      -4.663  -9.120  12.194  1.00 -7.16      MEMB
ATOM    657  H5R OL      5      -4.035 -10.022  12.351  1.00  0.00      MEMB
ATOM    658  H5S OL      5      -4.055  -8.333  11.698  1.00  0.00      MEMB
ATOM    659  C16 OL      5      -5.813  -9.390  11.217  1.00 -6.04      MEMB
ATOM    660  H6R OL      5      -6.230  -8.414  10.887  1.00  0.00      MEMB
ATOM    661  H6S OL      5      -6.607 -10.023  11.666  1.00  0.00      MEMB
ATOM    662  C17 OL      5      -5.556 -10.081   9.877  1.00 -5.15      MEMB
ATOM    663  H7R OL      5      -5.208 -11.083  10.208  1.00  0.00      MEMB
ATOM    664  H7S OL      5      -4.676  -9.671   9.336  1.00  0.00      MEMB
ATOM    665  C18 OL      5      -6.707 -10.269   8.854  1.00 -4.09      MEMB
ATOM    666  H8R OL      5      -7.412 -11.004   9.298  1.00  0.00      MEMB
ATOM    667  H8S OL      5      -6.223 -10.820   8.018  1.00  0.00      MEMB
ATOM    668  C19 OL      5      -7.317  -9.055   8.363  1.00 -3.11      MEMB
ATOM    669  H9R OL      5      -6.594  -8.306   8.007  1.00  0.00      MEMB
ATOM    670 C110 OL      5      -8.605  -8.663   8.425  1.00 -1.91      MEMB
ATOM    671 H10R OL      5      -8.862  -7.763   7.847  1.00  0.00      MEMB
ATOM    672 C111 OL      5      -9.758  -9.385   9.098  1.00 -1.30      MEMB
ATOM    673 H11R OL      5     -10.196  -8.735   9.885  1.00  0.00      MEMB
ATOM    674 H11S OL      5      -9.354 -10.322   9.535  1.00  0.00      MEMB
ATOM    675 C112 OL      5     -10.763  -9.794   8.026  1.00 -0.16      MEMB
ATOM    676 H12R OL      5     -11.120  -8.887   7.494  1.00  0.00      MEMB
ATOM    677 H12S OL      5     -11.563 -10.335   8.577  1.00  0.00      MEMB
ATOM    678 C113 OL      5     -10.277 -10.804   6.991  1.00  0.33      MEMB
ATOM    679 H13R OL      5      -9.977 -11.722   7.540  1.00  0.00      MEMB
ATOM    680 H13S OL      5      -9.372 -10.458   6.448  1.00  0.00      MEMB
ATOM    681 C114 OL      5     -11.357 -11.196   5.981  1.00  1.47      MEMB
ATOM    682 H14R OL      5     -11.801 -10.231   5.655  1.00  0.00      MEMB
ATOM    683 H14S OL      5     -12.167 -11.697   6.553  1.00  0.00      MEMB
ATOM    684 C115 OL      5     -10.875 -11.970   4.831  1.00  2.35      MEMB
ATOM    685 H15R OL      5     -11.550 -12.570   4.183  1.00  0.00      MEMB
ATOM    686 H15S OL      5     -10.125 -12.711   5.182  1.00  0.00      MEMB
ATOM    687 C116 OL      5     -10.149 -11.072   3.833  1.00  3.48      MEMB
ATOM    688 H16R OL      5      -9.469 -10.324   4.294  1.00  0.00      MEMB
ATOM    689 H16S OL      5     -10.935 -10.654   3.168  1.00  0.00      MEMB
ATOM    690 C117 OL      5      -9.183 -11.892   2.969  1.00  2.94      MEMB
ATOM    691 H17R OL      5      -9.708 -12.571   2.264  1.00  0.00      MEMB
ATOM    692 H17S OL      5      -8.692 -12.624   3.647  1.00  0.00      MEMB
ATOM    693 C118 OL      5      -8.070 -11.144   2.214  1.00  4.04      MEMB
ATOM    694 H18R OL      5      -8.550 -10.456   1.485  1.00  0.00      MEMB
ATOM    695 H18S OL      5      -7.495 -11.812   1.537  1.00  0.00      MEMB
ATOM    696 H18T OL      5      -7.320 -10.549   2.777  1.00  0.00      MEMB
TER   
ATOM    778  C12 OL      6      14.493  -5.513  15.165  1.00-12.11      MEMB
ATOM    779  H2R OL      6      14.057  -6.278  15.843  1.00  0.00      MEMB
ATOM    780  H2S OL      6      13.775  -4.665  15.174  1.00  0.00      MEMB
ATOM    828  C13 OL      6      14.546  -5.989  13.662  1.00-10.97      MEMB
ATOM    829  H3R OL      6      15.414  -6.641  13.424  1.00  0.00      MEMB
ATOM    830  H3S OL      6      14.732  -5.129  12.984  1.00  0.00      MEMB
ATOM    831  C14 OL      6      13.278  -6.804  13.278  1.00 -9.91      MEMB
ATOM    832  H4R OL      6      13.463  -7.563  12.488  1.00  0.00      MEMB
ATOM    833  H4S OL      6      12.871  -7.271  14.201  1.00  0.00      MEMB
ATOM    834  C15 OL      6      12.128  -5.913  12.698  1.00 -8.77      MEMB
ATOM    835  H5R OL      6      11.986  -4.967  13.262  1.00  0.00      MEMB
ATOM    836  H5S OL      6      11.219  -6.514  12.915  1.00  0.00      MEMB
ATOM    837  C16 OL      6      12.252  -5.650  11.187  1.00 -7.62      MEMB
ATOM    838  H6R OL      6      12.864  -4.748  10.970  1.00  0.00      MEMB
ATOM    839  H6S OL      6      12.783  -6.421  10.589  1.00  0.00      MEMB
ATOM    840  C17 OL      6      10.878  -5.484  10.512  1.00 -6.59      MEMB
ATOM    841  H7R OL      6      10.449  -6.503  10.394  1.00  0.00      MEMB
ATOM    842  H7S OL      6      10.326  -4.857  11.244  1.00  0.00      MEMB
ATOM    843  C18 OL      6      10.998  -4.786   9.138  1.00 -5.26      MEMB
ATOM    844  H8R OL      6       9.943  -4.746   8.791  1.00  0.00      MEMB
ATOM    845  H8S OL      6      11.342  -3.733   9.221  1.00  0.00      MEMB
ATOM    846  C19 OL      6      11.733  -5.605   8.080  1.00 -4.06      MEMB
ATOM    847  H9R OL      6      12.003  -6.622   8.403  1.00  0.00      MEMB
ATOM    848 C110 OL      6      12.196  -5.270   6.834  1.00 -2.66      MEMB
ATOM    849 H10R OL      6      12.676  -5.998   6.164  1.00  0.00      MEMB
ATOM    850 C111 OL      6      11.947  -3.914   6.278  1.00 -2.58      MEMB
ATOM    851 H11R OL      6      10.849  -3.745   6.278  1.00  0.00      MEMB
ATOM    852 H11S OL      6      12.440  -3.234   7.005  1.00  0.00      MEMB
ATOM    853 C112 OL      6      12.393  -3.780   4.828  1.00 -1.15      MEMB
ATOM    854 H12R OL      6      12.292  -2.699   4.593  1.00  0.00      MEMB
ATOM    855 H12S OL      6      13.495  -3.919   4.790  1.00  0.00      MEMB
ATOM    856 C113 OL      6      11.501  -4.485   3.752  1.00 -0.28      MEMB
ATOM    857 H13R OL      6      11.343  -5.563   3.968  1.00  0.00      MEMB
ATOM    858 H13S OL      6      10.534  -3.942   3.678  1.00  0.00      MEMB
ATOM    859 C114 OL      6      12.166  -4.338   2.386  1.00  0.84      MEMB
ATOM    860 H14R OL      6      11.528  -4.856   1.639  1.00  0.00      MEMB
ATOM    861 H14S OL      6      12.212  -3.304   1.982  1.00  0.00      MEMB
ATOM    862 C115 OL      6      13.556  -4.879   2.111  1.00  1.60      MEMB
ATOM    863 H15R OL      6      13.648  -5.918   2.495  1.00  0.00      MEMB
ATOM    864 H15S OL      6      14.285  -4.264   2.681  1.00  0.00      MEMB
ATOM    865 C116 OL      6      13.943  -5.077   0.608  1.00  2.64      MEMB
ATOM    866 H16R OL      6      14.818  -5.758   0.531  1.00  0.00      MEMB
ATOM    867 H16S OL      6      13.248  -5.770   0.089  1.00  0.00      MEMB
ATOM    868 C117 OL      6      14.060  -3.814  -0.322  1.00  0.00      MEMB
ATOM    869 H17R OL      6      13.131  -3.205  -0.317  1.00  0.00      MEMB
ATOM    870 H17S OL      6      14.186  -4.375  -1.273  1.00  0.00      MEMB
ATOM    871 C118 OL      6      15.224  -2.932  -0.040  1.00  0.00      MEMB
ATOM    872 H18R OL      6      15.453  -2.854   1.045  1.00  0.00      MEMB
ATOM    873 H18S OL      6      16.177  -3.458  -0.261  1.00  0.00      MEMB
ATOM    874 H18T OL      6      15.237  -1.964  -0.586  1.00  0.00      MEMB
ATOM    744  C33 PGR     6      11.053  -3.247  17.175  1.00-20.41      MEMB
ATOM    745  H3A PGR     6      10.329  -3.107  18.006  1.00  0.00      MEMB
ATOM    746  H3B PGR     6      10.424  -3.219  16.259  1.00  0.00      MEMB
ATOM    747  O36 PGR     6      11.657  -4.562  17.340  1.00  0.00      MEMB
ATOM    748 HO6A PGR     6      12.215  -4.551  18.121  1.00  0.00      MEMB
ATOM    749  C32 PGR     6      12.176  -2.194  17.257  1.00-20.64      MEMB
ATOM    750  H2A PGR     6      11.869  -1.283  16.695  1.00  0.00      MEMB
ATOM    751  O35 PGR     6      13.333  -2.747  16.632  1.00  0.00      MEMB
ATOM    752 HO5A PGR     6      12.925  -3.220  15.894  1.00  0.00      MEMB
ATOM    753  C31 PGR     6      12.597  -1.695  18.701  1.00-19.24      MEMB
ATOM    754  H1A PGR     6      11.822  -1.085  19.212  1.00  0.00      MEMB
ATOM    755  H1B PGR     6      13.268  -0.849  18.437  1.00  0.00      MEMB
ATOM    756  P31 PGR     6      14.316  -2.080  20.651  1.00-16.77      MEMB
ATOM    757  O33 PGR     6      13.628  -2.090  21.907  1.00-15.92      MEMB
ATOM    758  O34 PGR     6      14.887  -0.763  20.219  1.00-16.93      MEMB
ATOM    759  O32 PGR     6      13.321  -2.642  19.481  1.00-16.27      MEMB
ATOM    760  O31 PGR     6      15.430  -3.155  20.638  1.00-18.19      MEMB
ATOM    761  C3  PGR     6      15.719  -4.055  19.591  1.00-15.07      MEMB
ATOM    762  HA  PGR     6      14.762  -4.375  19.125  1.00  0.00      MEMB
ATOM    763  HB  PGR     6      16.107  -4.963  20.100  1.00  0.00      MEMB
ATOM    764  C2  PGR     6      16.683  -3.489  18.442  1.00-13.89      MEMB
ATOM    765  HX  PGR     6      17.597  -3.084  18.926  1.00  0.00      MEMB
ATOM    766  O21 PGR     6      15.958  -2.447  17.749  1.00-12.67      MEMB
ATOM    767  C21 PGR     6      16.716  -1.634  17.005  1.00-12.02      MEMB
ATOM    768  O22 PGR     6      17.895  -1.512  17.078  1.00-12.33      MEMB
ATOM    772  C1  PGR     6      17.085  -4.643  17.503  1.00-14.33      MEMB
ATOM    773  HR  PGR     6      17.576  -5.470  18.058  1.00  0.00      MEMB
ATOM    774  HS  PGR     6      17.830  -4.192  16.813  1.00  0.00      MEMB
ATOM    775  O11 PGR     6      15.905  -5.024  16.833  1.00-13.47      MEMB
ATOM    776  C11 PGR     6      15.857  -5.040  15.540  1.00-12.95      MEMB
ATOM    777  O12 PGR     6      16.774  -4.889  14.776  1.00-13.09      MEMB
ATOM    769  C12 OL      6      15.857  -1.062  15.904  1.00-10.84      MEMB
ATOM    770  H2R OL      6      14.843  -0.701  16.179  1.00  0.00      MEMB
ATOM    771  H2S OL      6      15.563  -1.939  15.287  1.00  0.00      MEMB
ATOM    781  C13 OL      6      16.688  -0.093  15.120  1.00 -9.66      MEMB
ATOM    782  H3R OL      6      17.529  -0.501  14.519  1.00  0.00      MEMB
ATOM    783  H3S OL      6      17.188   0.614  15.816  1.00  0.00      MEMB
ATOM    784  C14 OL      6      15.960   0.755  14.140  1.00 -8.38      MEMB
ATOM    785  H4R OL      6      16.526   1.553  13.613  1.00  0.00      MEMB
ATOM    786  H4S OL      6      15.337   1.423  14.773  1.00  0.00      MEMB
ATOM    787  C15 OL      6      15.238  -0.071  13.090  1.00 -7.16      MEMB
ATOM    788  H5R OL      6      14.873   0.557  12.249  1.00  0.00      MEMB
ATOM    789  H5S OL      6      14.379  -0.574  13.584  1.00  0.00      MEMB
ATOM    790  C16 OL      6      16.098  -1.179  12.432  1.00 -6.04      MEMB
ATOM    791  H6R OL      6      16.445  -1.799  13.286  1.00  0.00      MEMB
ATOM    792  H6S OL      6      17.015  -0.677  12.058  1.00  0.00      MEMB
ATOM    793  C17 OL      6      15.401  -1.876  11.275  1.00 -5.15      MEMB
ATOM    794  H7R OL      6      15.432  -1.139  10.445  1.00  0.00      MEMB
ATOM    795  H7S OL      6      14.346  -2.100  11.542  1.00  0.00      MEMB
ATOM    796  C18 OL      6      16.178  -3.141  10.818  1.00 -4.09      MEMB
ATOM    797  H8R OL      6      16.253  -3.677  11.788  1.00  0.00      MEMB
ATOM    798  H8S OL      6      17.214  -2.848  10.543  1.00  0.00      MEMB
ATOM    799  C19 OL      6      15.501  -3.969   9.754  1.00 -3.11      MEMB
ATOM    800  H9R OL      6      15.023  -4.889  10.120  1.00  0.00      MEMB
ATOM    801 C110 OL      6      15.499  -3.683   8.460  1.00 -1.91      MEMB
ATOM    802 H10R OL      6      14.801  -4.260   7.836  1.00  0.00      MEMB
ATOM    803 C111 OL      6      16.191  -2.491   7.811  1.00 -1.30      MEMB
ATOM    804 H11R OL      6      16.500  -1.731   8.560  1.00  0.00      MEMB
ATOM    805 H11S OL      6      15.498  -1.901   7.175  1.00  0.00      MEMB
ATOM    806 C112 OL      6      17.371  -2.776   6.900  1.00 -0.16      MEMB
ATOM    807 H12R OL      6      17.118  -3.720   6.372  1.00  0.00      MEMB
ATOM    808 H12S OL      6      18.230  -3.039   7.553  1.00  0.00      MEMB
ATOM    809 C113 OL      6      17.778  -1.578   6.043  1.00  0.33      MEMB
ATOM    810 H13R OL      6      18.781  -1.680   5.576  1.00  0.00      MEMB
ATOM    811 H13S OL      6      17.778  -0.622   6.609  1.00  0.00      MEMB
ATOM    812 C114 OL      6      16.844  -1.373   4.809  1.00  1.47      MEMB
ATOM    813 H14R OL      6      15.798  -1.202   5.141  1.00  0.00      MEMB
ATOM    814 H14S OL      6      16.818  -2.334   4.252  1.00  0.00      MEMB
ATOM    815 C115 OL      6      17.204  -0.275   3.773  1.00  2.35      MEMB
ATOM    816 H15R OL      6      18.199  -0.527   3.348  1.00  0.00      MEMB
ATOM    817 H15S OL      6      17.251   0.774   4.138  1.00  0.00      MEMB
ATOM    818 C116 OL      6      16.198  -0.271   2.588  1.00  3.48      MEMB
ATOM    819 H16R OL      6      15.210  -0.198   3.091  1.00  0.00      MEMB
ATOM    820 H16S OL      6      16.428  -1.150   1.949  1.00  0.00      MEMB
ATOM    821 C117 OL      6      16.442   0.944   1.655  1.00  2.94      MEMB
ATOM    822 H17R OL      6      17.482   0.765   1.307  1.00  0.00      MEMB
ATOM    823 H17S OL      6      16.254   1.827   2.302  1.00  0.00      MEMB
ATOM    824 C118 OL      6      15.669   0.989   0.374  1.00  4.04      MEMB
ATOM    825 H18R OL      6      15.951   0.090  -0.216  1.00  0.00      MEMB
ATOM    826 H18S OL      6      15.995   1.846  -0.253  1.00  0.00      MEMB
ATOM    827 H18T OL      6      14.581   1.022   0.592  1.00  0.00      MEMB
TER   
ATOM    909  C12 OL      7      -2.965   8.020  14.677  1.00-12.11      MEMB
ATOM    910  H2R OL      7      -2.596   7.295  15.433  1.00  0.00      MEMB
ATOM    911  H2S OL      7      -4.012   7.658  14.590  1.00  0.00      MEMB
ATOM    959  C13 OL      7      -2.120   7.886  13.407  1.00-10.97      MEMB
ATOM    960  H3R OL      7      -2.151   6.875  12.948  1.00  0.00      MEMB
ATOM    961  H3S OL      7      -1.054   8.065  13.661  1.00  0.00      MEMB
ATOM    962  C14 OL      7      -2.590   8.831  12.287  1.00 -9.91      MEMB
ATOM    963  H4R OL      7      -2.433   9.921  12.429  1.00  0.00      MEMB
ATOM    964  H4S OL      7      -2.137   8.447  11.347  1.00  0.00      MEMB
ATOM    965  C15 OL      7      -4.103   8.690  11.955  1.00 -8.77      MEMB
ATOM    966  H5R OL      7      -4.422   9.535  11.308  1.00  0.00      MEMB
ATOM    967  H5S OL      7      -4.740   8.622  12.862  1.00  0.00      MEMB
ATOM    968  C16 OL      7      -4.531   7.401  11.121  1.00 -7.62      MEMB
ATOM    969  H6R OL      7      -4.120   7.586  10.105  1.00  0.00      MEMB
ATOM    970  H6S OL      7      -4.011   6.497  11.504  1.00  0.00      MEMB
ATOM    971  C17 OL      7      -6.090   7.188  11.092  1.00 -6.59      MEMB
ATOM    972  H7R OL      7      -6.433   7.060  12.141  1.00  0.00      MEMB
ATOM    973  H7S OL      7      -6.501   8.145  10.705  1.00  0.00      MEMB
ATOM    974  C18 OL      7      -6.588   6.009  10.225  1.00 -5.26      MEMB
ATOM    975  H8R OL      7      -6.681   5.076  10.820  1.00  0.00      MEMB
ATOM    976  H8S OL      7      -7.655   6.156   9.954  1.00  0.00      MEMB
ATOM    977  C19 OL      7      -5.877   5.742   8.880  1.00 -4.06      MEMB
ATOM    978  H9R OL      7      -4.809   5.560   9.067  1.00  0.00      MEMB
ATOM    979 C110 OL      7      -6.396   5.641   7.641  1.00 -2.66      MEMB
ATOM    980 H10R OL      7      -5.701   5.300   6.860  1.00  0.00      MEMB
ATOM    981 C111 OL      7      -7.775   5.742   7.077  1.00 -2.58      MEMB
ATOM    982 H11R OL      7      -7.934   4.935   6.330  1.00  0.00      MEMB
ATOM    983 H11S OL      7      -8.538   5.529   7.856  1.00  0.00      MEMB
ATOM    984 C112 OL      7      -8.169   7.131   6.509  1.00 -1.15      MEMB
ATOM    985 H12R OL      7      -9.196   6.923   6.142  1.00  0.00      MEMB
ATOM    986 H12S OL      7      -8.170   7.901   7.310  1.00  0.00      MEMB
ATOM    987 C113 OL      7      -7.296   7.637   5.414  1.00 -0.28      MEMB
ATOM    988 H13R OL      7      -7.527   8.714   5.268  1.00  0.00      MEMB
ATOM    989 H13S OL      7      -6.188   7.597   5.489  1.00  0.00      MEMB
ATOM    990 C114 OL      7      -7.633   7.033   4.100  1.00  0.84      MEMB
ATOM    991 H14R OL      7      -7.649   5.940   4.294  1.00  0.00      MEMB
ATOM    992 H14S OL      7      -8.635   7.394   3.785  1.00  0.00      MEMB
ATOM    993 C115 OL      7      -6.552   7.425   3.023  1.00  1.60      MEMB
ATOM    994 H15R OL      7      -5.821   6.610   3.214  1.00  0.00      MEMB
ATOM    995 H15S OL      7      -6.057   8.361   3.358  1.00  0.00      MEMB
ATOM    996 C116 OL      7      -6.950   7.549   1.614  1.00  2.64      MEMB
ATOM    997 H16R OL      7      -6.196   8.120   1.031  1.00  0.00      MEMB
ATOM    998 H16S OL      7      -7.080   6.529   1.193  1.00  0.00      MEMB
ATOM    999 C117 OL      7      -8.280   8.245   1.375  1.00  0.00      MEMB
ATOM   1000 H17R OL      7      -8.101   9.279   1.740  1.00  0.00      MEMB
ATOM   1001 H17S OL      7      -9.140   7.809   1.927  1.00  0.00      MEMB
ATOM   1002 C118 OL      7      -8.588   8.298  -0.122  1.00  0.00      MEMB
ATOM   1003 H18R OL      7      -7.820   8.801  -0.748  1.00  0.00      MEMB
ATOM   1004 H18S OL      7      -8.558   7.244  -0.472  1.00  0.00      MEMB
ATOM   1005 H18T OL      7      -9.580   8.720  -0.389  1.00  0.00      MEMB
ATOM    875  C33 PGR     7      -5.326   6.844  17.553  1.00-20.41      MEMB
ATOM    876  H3A PGR     7      -5.530   7.639  16.805  1.00  0.00      MEMB
ATOM    877  H3B PGR     7      -4.517   7.185  18.234  1.00  0.00      MEMB
ATOM    878  O36 PGR     7      -4.848   5.654  16.936  1.00  0.00      MEMB
ATOM    879 HO6A PGR     7      -5.178   4.940  17.487  1.00  0.00      MEMB
ATOM    880  C32 PGR     7      -6.579   6.427  18.364  1.00-20.64      MEMB
ATOM    881  H2A PGR     7      -6.258   5.891  19.286  1.00  0.00      MEMB
ATOM    882  O35 PGR     7      -7.339   5.531  17.556  1.00  0.00      MEMB
ATOM    883 HO5A PGR     7      -6.629   5.028  17.134  1.00  0.00      MEMB
ATOM    884  C31 PGR     7      -7.368   7.676  18.729  1.00-19.24      MEMB
ATOM    885  H1A PGR     7      -8.318   7.417  19.244  1.00  0.00      MEMB
ATOM    886  H1B PGR     7      -7.635   8.345  17.883  1.00  0.00      MEMB
ATOM    887  P31 PGR     7      -7.049   9.751  20.242  1.00-16.77      MEMB
ATOM    888  O33 PGR     7      -6.364   9.918  21.565  1.00-15.92      MEMB
ATOM    889  O34 PGR     7      -8.521   9.757  20.195  1.00-16.93      MEMB
ATOM    890  O32 PGR     7      -6.547   8.383  19.628  1.00-16.27      MEMB
ATOM    891  O31 PGR     7      -6.487  10.798  19.232  1.00-18.19      MEMB
ATOM    892  C3  PGR     7      -5.277  10.707  18.476  1.00-15.07      MEMB
ATOM    893  HA  PGR     7      -5.005   9.647  18.288  1.00  0.00      MEMB
ATOM    894  HB  PGR     7      -4.501  11.248  19.059  1.00  0.00      MEMB
ATOM    895  C2  PGR     7      -5.413  11.351  16.983  1.00-13.89      MEMB
ATOM    896  HX  PGR     7      -5.475  12.448  17.149  1.00  0.00      MEMB
ATOM    897  O21 PGR     7      -6.545  10.840  16.265  1.00-12.67      MEMB
ATOM    898  C21 PGR     7      -7.684  11.447  16.348  1.00-12.02      MEMB
ATOM    899  O22 PGR     7      -7.932  12.468  16.976  1.00-12.33      MEMB
ATOM    903  C1  PGR     7      -4.162  11.182  16.104  1.00-14.33      MEMB
ATOM    904  HR  PGR     7      -3.284  11.620  16.625  1.00  0.00      MEMB
ATOM    905  HS  PGR     7      -4.297  11.724  15.143  1.00  0.00      MEMB
ATOM    906  O11 PGR     7      -3.902   9.781  15.750  1.00-13.47      MEMB
ATOM    907  C11 PGR     7      -2.765   9.452  15.272  1.00-12.95      MEMB
ATOM    908  O12 PGR     7      -1.765  10.142  15.122  1.00-13.09      MEMB
ATOM    900  C12 OL      7      -8.692  10.720  15.494  1.00-10.84      MEMB
ATOM    901  H2R OL      7      -9.678  11.077  15.862  1.00  0.00      MEMB
ATOM    902  H2S OL      7      -8.701   9.620  15.654  1.00  0.00      MEMB
ATOM    912  C13 OL      7      -8.557  10.888  13.963  1.00 -9.66      MEMB
ATOM    913  H3R OL      7      -7.812  10.155  13.588  1.00  0.00      MEMB
ATOM    914  H3S OL      7      -8.162  11.922  13.866  1.00  0.00      MEMB
ATOM    915  C14 OL      7      -9.906  10.795  13.212  1.00 -8.38      MEMB
ATOM    916  H4R OL      7     -10.378  11.777  13.427  1.00  0.00      MEMB
ATOM    917  H4S OL      7     -10.457   9.943  13.663  1.00  0.00      MEMB
ATOM    918  C15 OL      7      -9.809  10.464  11.742  1.00 -7.16      MEMB
ATOM    919  H5R OL      7     -10.758  10.093  11.300  1.00  0.00      MEMB
ATOM    920  H5S OL      7      -9.105   9.627  11.546  1.00  0.00      MEMB
ATOM    921  C16 OL      7      -9.258  11.614  10.999  1.00 -6.04      MEMB
ATOM    922  H6R OL      7      -8.272  11.907  11.418  1.00  0.00      MEMB
ATOM    923  H6S OL      7      -9.952  12.436  11.275  1.00  0.00      MEMB
ATOM    924  C17 OL      7      -9.089  11.381   9.464  1.00 -5.15      MEMB
ATOM    925  H7R OL      7     -10.129  11.419   9.076  1.00  0.00      MEMB
ATOM    926  H7S OL      7      -8.671  10.352   9.414  1.00  0.00      MEMB
ATOM    927  C18 OL      7      -8.316  12.459   8.763  1.00 -4.09      MEMB
ATOM    928  H8R OL      7      -8.837  13.433   8.885  1.00  0.00      MEMB
ATOM    929  H8S OL      7      -8.464  12.305   7.673  1.00  0.00      MEMB
ATOM    930  C19 OL      7      -6.925  12.776   9.335  1.00 -3.11      MEMB
ATOM    931  H9R OL      7      -6.926  13.293  10.306  1.00  0.00      MEMB
ATOM    932 C110 OL      7      -5.747  12.417   8.718  1.00 -1.91      MEMB
ATOM    933 H10R OL      7      -4.800  12.517   9.269  1.00  0.00      MEMB
ATOM    934 C111 OL      7      -5.572  11.741   7.405  1.00 -1.30      MEMB
ATOM    935 H11R OL      7      -5.381  12.533   6.649  1.00  0.00      MEMB
ATOM    936 H11S OL      7      -6.403  11.156   6.957  1.00  0.00      MEMB
ATOM    937 C112 OL      7      -4.308  10.814   7.632  1.00 -0.16      MEMB
ATOM    938 H12R OL      7      -4.512  10.176   8.518  1.00  0.00      MEMB
ATOM    939 H12S OL      7      -3.493  11.502   7.946  1.00  0.00      MEMB
ATOM    940 C113 OL      7      -4.007   9.960   6.429  1.00  0.33      MEMB
ATOM    941 H13R OL      7      -4.894   9.301   6.321  1.00  0.00      MEMB
ATOM    942 H13S OL      7      -3.189   9.228   6.600  1.00  0.00      MEMB
ATOM    943 C114 OL      7      -3.719  10.705   5.112  1.00  1.47      MEMB
ATOM    944 H14R OL      7      -4.587  11.138   4.570  1.00  0.00      MEMB
ATOM    945 H14S OL      7      -3.360   9.922   4.410  1.00  0.00      MEMB
ATOM    946 C115 OL      7      -2.589  11.758   5.149  1.00  2.35      MEMB
ATOM    947 H15R OL      7      -1.624  11.424   5.585  1.00  0.00      MEMB
ATOM    948 H15S OL      7      -2.944  12.554   5.839  1.00  0.00      MEMB
ATOM    949 C116 OL      7      -2.154  12.328   3.772  1.00  3.48      MEMB
ATOM    950 H16R OL      7      -1.757  11.455   3.210  1.00  0.00      MEMB
ATOM    951 H16S OL      7      -1.333  13.060   3.929  1.00  0.00      MEMB
ATOM    952 C117 OL      7      -3.162  13.092   2.949  1.00  2.94      MEMB
ATOM    953 H17R OL      7      -4.063  12.444   2.996  1.00  0.00      MEMB
ATOM    954 H17S OL      7      -2.844  13.049   1.886  1.00  0.00      MEMB
ATOM    955 C118 OL      7      -3.507  14.500   3.348  1.00  4.04      MEMB
ATOM    956 H18R OL      7      -4.146  14.512   4.257  1.00  0.00      MEMB
ATOM    957 H18S OL      7      -4.102  15.113   2.636  1.00  0.00      MEMB
ATOM    958 H18T OL      7      -2.634  15.148   3.577  1.00  0.00      MEMB
TER   
ATOM   1040  C12 OL      8      -1.823 -11.052  11.170  1.00-12.11      MEMB
ATOM   1041  H2R OL      8      -2.261 -10.088  10.834  1.00  0.00      MEMB
ATOM   1042  H2S OL      8      -0.719 -10.989  11.280  1.00  0.00      MEMB
ATOM   1090  C13 OL      8      -2.155 -12.225  10.193  1.00-10.97      MEMB
ATOM   1091  H3R OL      8      -3.221 -12.200   9.884  1.00  0.00      MEMB
ATOM   1092  H3S OL      8      -2.056 -13.167  10.773  1.00  0.00      MEMB
ATOM   1093  C14 OL      8      -1.219 -12.298   8.975  1.00 -9.91      MEMB
ATOM   1094  H4R OL      8      -0.191 -12.453   9.367  1.00  0.00      MEMB
ATOM   1095  H4S OL      8      -1.352 -13.269   8.450  1.00  0.00      MEMB
ATOM   1096  C15 OL      8      -1.353 -11.222   7.956  1.00 -8.77      MEMB
ATOM   1097  H5R OL      8      -0.969 -10.233   8.282  1.00  0.00      MEMB
ATOM   1098  H5S OL      8      -2.446 -11.306   7.775  1.00  0.00      MEMB
ATOM   1099  C16 OL      8      -0.629 -11.469   6.604  1.00 -7.62      MEMB
ATOM   1100  H6R OL      8       0.438 -11.452   6.912  1.00  0.00      MEMB
ATOM   1101  H6S OL      8      -0.919 -12.445   6.161  1.00  0.00      MEMB
ATOM   1102  C17 OL      8      -0.986 -10.373   5.573  1.00 -6.59      MEMB
ATOM   1103  H7R OL      8      -0.457 -10.507   4.606  1.00  0.00      MEMB
ATOM   1104  H7S OL      8      -2.059 -10.608   5.401  1.00  0.00      MEMB
ATOM   1105  C18 OL      8      -0.865  -8.859   5.927  1.00 -5.26      MEMB
ATOM   1106  H8R OL      8      -1.399  -8.327   5.111  1.00  0.00      MEMB
ATOM   1107  H8S OL      8      -1.408  -8.774   6.893  1.00  0.00      MEMB
ATOM   1108  C19 OL      8       0.530  -8.475   5.986  1.00 -4.06      MEMB
ATOM   1109  H9R OL      8       1.068  -9.154   6.664  1.00  0.00      MEMB
ATOM   1110 C110 OL      8       1.183  -7.485   5.421  1.00 -2.66      MEMB
ATOM   1111 H10R OL      8       2.199  -7.183   5.712  1.00  0.00      MEMB
ATOM   1112 C111 OL      8       0.495  -6.418   4.514  1.00 -2.58      MEMB
ATOM   1113 H11R OL      8      -0.479  -6.029   4.880  1.00  0.00      MEMB
ATOM   1114 H11S OL      8       1.042  -5.458   4.629  1.00  0.00      MEMB
ATOM   1115 C112 OL      8       0.366  -7.055   3.162  1.00 -1.15      MEMB
ATOM   1116 H12R OL      8       1.411  -7.262   2.849  1.00  0.00      MEMB
ATOM   1117 H12S OL      8      -0.108  -8.051   3.290  1.00  0.00      MEMB
ATOM   1118 C113 OL      8      -0.312  -6.097   2.200  1.00 -0.28      MEMB
ATOM   1119 H13R OL      8      -0.963  -5.375   2.738  1.00  0.00      MEMB
ATOM   1120 H13S OL      8       0.439  -5.448   1.700  1.00  0.00      MEMB
ATOM   1121 C114 OL      8      -1.167  -6.859   1.090  1.00  0.84      MEMB
ATOM   1122 H14R OL      8      -0.355  -7.263   0.449  1.00  0.00      MEMB
ATOM   1123 H14S OL      8      -1.652  -7.761   1.519  1.00  0.00      MEMB
ATOM   1124 C115 OL      8      -2.099  -5.945   0.261  1.00  1.60      MEMB
ATOM   1125 H15R OL      8      -1.512  -5.057  -0.057  1.00  0.00      MEMB
ATOM   1126 H15S OL      8      -2.888  -5.622   0.973  1.00  0.00      MEMB
ATOM   1127 C116 OL      8      -2.657  -6.652  -1.064  1.00  2.64      MEMB
ATOM   1128 H16R OL      8      -3.457  -7.408  -0.909  1.00  0.00      MEMB
ATOM   1129 H16S OL      8      -3.174  -5.761  -1.482  1.00  0.00      MEMB
ATOM   1130 C117 OL      8      -1.573  -7.227  -2.012  1.00  0.00      MEMB
ATOM   1131 H17R OL      8      -2.104  -7.897  -2.721  1.00  0.00      MEMB
ATOM   1132 H17S OL      8      -0.913  -7.977  -1.525  1.00  0.00      MEMB
ATOM   1133 C118 OL      8      -0.822  -6.220  -3.010  1.00  0.00      MEMB
ATOM   1134 H18R OL      8      -0.322  -5.376  -2.487  1.00  0.00      MEMB
ATOM   1135 H18S OL      8      -0.072  -6.819  -3.568  1.00  0.00      MEMB
ATOM   1136 H18T OL      8      -1.515  -5.884  -3.811  1.00  0.00      MEMB
ATOM   1006  C33 PGR     8       0.548  -9.116  19.855  1.00-20.41      MEMB
ATOM   1007  H3A PGR     8       0.952  -9.173  20.888  1.00  0.00      MEMB
ATOM   1008  H3B PGR     8       0.274 -10.177  19.672  1.00  0.00      MEMB
ATOM   1009  O36 PGR     8       1.553  -8.618  18.916  1.00  0.00      MEMB
ATOM   1010 HO6A PGR     8       2.449  -8.764  19.229  1.00  0.00      MEMB
ATOM   1011  C32 PGR     8      -0.774  -8.292  19.839  1.00-20.64      MEMB
ATOM   1012  H2A PGR     8      -0.538  -7.214  19.990  1.00  0.00      MEMB
ATOM   1013  O35 PGR     8      -1.576  -8.740  20.930  1.00  0.00      MEMB
ATOM   1014 HO5A PGR     8      -0.895  -8.883  21.602  1.00  0.00      MEMB
ATOM   1015  C31 PGR     8      -1.534  -8.469  18.471  1.00-19.24      MEMB
ATOM   1016  H1A PGR     8      -0.876  -8.043  17.684  1.00  0.00      MEMB
ATOM   1017  H1B PGR     8      -2.407  -7.783  18.415  1.00  0.00      MEMB
ATOM   1018  P31 PGR     8      -3.284 -10.419  18.465  1.00-16.77      MEMB
ATOM   1019  O33 PGR     8      -3.739 -10.197  19.852  1.00-15.92      MEMB
ATOM   1020  O34 PGR     8      -3.194 -11.854  17.998  1.00-16.93      MEMB
ATOM   1021  O32 PGR     8      -1.807  -9.830  18.271  1.00-16.27      MEMB
ATOM   1022  O31 PGR     8      -4.010  -9.506  17.402  1.00-18.19      MEMB
ATOM   1023  C3  PGR     8      -4.595 -10.045  16.293  1.00-15.07      MEMB
ATOM   1024  HA  PGR     8      -5.477  -9.424  16.026  1.00  0.00      MEMB
ATOM   1025  HB  PGR     8      -4.925 -11.090  16.478  1.00  0.00      MEMB
ATOM   1026  C2  PGR     8      -3.602  -9.893  15.115  1.00-13.89      MEMB
ATOM   1027  HX  PGR     8      -2.649 -10.412  15.355  1.00  0.00      MEMB
ATOM   1028  O21 PGR     8      -3.391  -8.457  14.993  1.00-12.67      MEMB
ATOM   1029  C21 PGR     8      -2.194  -8.065  14.752  1.00-12.02      MEMB
ATOM   1030  O22 PGR     8      -1.205  -8.780  14.684  1.00-12.33      MEMB
ATOM   1034  C1  PGR     8      -4.200 -10.472  13.835  1.00-14.33      MEMB
ATOM   1035  HR  PGR     8      -5.178 -10.065  13.500  1.00  0.00      MEMB
ATOM   1036  HS  PGR     8      -4.480 -11.523  14.059  1.00  0.00      MEMB
ATOM   1037  O11 PGR     8      -3.247 -10.337  12.828  1.00-13.47      MEMB
ATOM   1038  C11 PGR     8      -2.374 -11.338  12.627  1.00-12.95      MEMB
ATOM   1039  O12 PGR     8      -2.083 -12.242  13.418  1.00-13.09      MEMB
ATOM   1031  C12 OL      8      -2.320  -6.574  14.447  1.00-10.84      MEMB
ATOM   1032  H2R OL      8      -1.360  -6.294  13.963  1.00  0.00      MEMB
ATOM   1033  H2S OL      8      -2.416  -6.011  15.399  1.00  0.00      MEMB
ATOM   1043  C13 OL      8      -3.431  -6.300  13.477  1.00 -9.66      MEMB
ATOM   1044  H3R OL      8      -3.460  -5.219  13.219  1.00  0.00      MEMB
ATOM   1045  H3S OL      8      -4.377  -6.549  14.003  1.00  0.00      MEMB
ATOM   1046  C14 OL      8      -3.426  -7.043  12.129  1.00 -8.38      MEMB
ATOM   1047  H4R OL      8      -3.376  -8.142  12.288  1.00  0.00      MEMB
ATOM   1048  H4S OL      8      -2.500  -6.721  11.606  1.00  0.00      MEMB
ATOM   1049  C15 OL      8      -4.748  -6.746  11.335  1.00 -7.16      MEMB
ATOM   1050  H5R OL      8      -4.644  -5.665  11.102  1.00  0.00      MEMB
ATOM   1051  H5S OL      8      -5.572  -6.931  12.058  1.00  0.00      MEMB
ATOM   1052  C16 OL      8      -4.915  -7.732  10.122  1.00 -6.04      MEMB
ATOM   1053  H6R OL      8      -5.923  -7.561   9.689  1.00  0.00      MEMB
ATOM   1054  H6S OL      8      -4.846  -8.734  10.596  1.00  0.00      MEMB
ATOM   1055  C17 OL      8      -3.873  -7.430   8.979  1.00 -5.15      MEMB
ATOM   1056  H7R OL      8      -3.003  -8.059   9.264  1.00  0.00      MEMB
ATOM   1057  H7S OL      8      -3.553  -6.372   9.085  1.00  0.00      MEMB
ATOM   1058  C18 OL      8      -4.308  -7.672   7.466  1.00 -4.09      MEMB
ATOM   1059  H8R OL      8      -3.494  -7.190   6.884  1.00  0.00      MEMB
ATOM   1060  H8S OL      8      -5.260  -7.155   7.222  1.00  0.00      MEMB
ATOM   1061  C19 OL      8      -4.517  -9.090   7.057  1.00 -3.11      MEMB
ATOM   1062  H9R OL      8      -4.667  -9.904   7.782  1.00  0.00      MEMB
ATOM   1063 C110 OL      8      -4.570  -9.442   5.734  1.00 -1.91      MEMB
ATOM   1064 H10R OL      8      -4.779 -10.491   5.481  1.00  0.00      MEMB
ATOM   1065 C111 OL      8      -4.440  -8.498   4.565  1.00 -1.30      MEMB
ATOM   1066 H11R OL      8      -3.385  -8.406   4.229  1.00  0.00      MEMB
ATOM   1067 H11S OL      8      -4.714  -7.470   4.886  1.00  0.00      MEMB
ATOM   1068 C112 OL      8      -5.328  -8.889   3.376  1.00 -0.16      MEMB
ATOM   1069 H12R OL      8      -5.048  -8.209   2.542  1.00  0.00      MEMB
ATOM   1070 H12S OL      8      -6.398  -8.743   3.637  1.00  0.00      MEMB
ATOM   1071 C113 OL      8      -5.103 -10.375   2.775  1.00  0.33      MEMB
ATOM   1072 H13R OL      8      -5.620 -10.359   1.792  1.00  0.00      MEMB
ATOM   1073 H13S OL      8      -5.610 -11.154   3.384  1.00  0.00      MEMB
ATOM   1074 C114 OL      8      -3.615 -10.762   2.572  1.00  1.47      MEMB
ATOM   1075 H14R OL      8      -3.268 -11.087   3.576  1.00  0.00      MEMB
ATOM   1076 H14S OL      8      -2.977  -9.926   2.213  1.00  0.00      MEMB
ATOM   1077 C115 OL      8      -3.355 -11.976   1.634  1.00  2.35      MEMB
ATOM   1078 H15R OL      8      -3.954 -11.965   0.698  1.00  0.00      MEMB
ATOM   1079 H15S OL      8      -3.605 -12.947   2.114  1.00  0.00      MEMB
ATOM   1080 C116 OL      8      -1.806 -12.275   1.346  1.00  3.48      MEMB
ATOM   1081 H16R OL      8      -1.719 -12.929   0.452  1.00  0.00      MEMB
ATOM   1082 H16S OL      8      -1.159 -12.684   2.152  1.00  0.00      MEMB
ATOM   1083 C117 OL      8      -1.089 -11.023   0.878  1.00  2.94      MEMB
ATOM   1084 H17R OL      8      -1.056 -10.345   1.757  1.00  0.00      MEMB
ATOM   1085 H17S OL      8      -1.583 -10.559  -0.002  1.00  0.00      MEMB
ATOM   1086 C118 OL      8       0.369 -11.201   0.469  1.00  4.04      MEMB
ATOM   1087 H18R OL      8       1.012 -10.297   0.529  1.00  0.00      MEMB
ATOM   1088 H18S OL      8       0.400 -11.626  -0.557  1.00  0.00      MEMB
ATOM   1089 H18T OL      8       0.941 -11.929   1.083  1.00  0.00      MEMB
TER   
ATOM   1171  C12 OL      9      11.206  14.857  14.858  1.00-12.11      MEMB
ATOM   1172  H2R OL      9      11.928  15.008  14.027  1.00  0.00      MEMB
ATOM   1173  H2S OL      9      11.873  14.362  15.595  1.00  0.00      MEMB
ATOM   1221  C13 OL      9      10.027  14.009  14.397  1.00-10.97      MEMB
ATOM   1222  H3R OL      9       9.366  14.586  13.715  1.00  0.00      MEMB
ATOM   1223  H3S OL      9       9.483  13.698  15.314  1.00  0.00      MEMB
ATOM   1224  C14 OL      9      10.565  12.756  13.685  1.00 -9.91      MEMB
ATOM   1225  H4R OL      9      11.543  12.480  14.132  1.00  0.00      MEMB
ATOM   1226  H4S OL      9       9.890  11.922  13.974  1.00  0.00      MEMB
ATOM   1227  C15 OL      9      10.834  12.893  12.159  1.00 -8.77      MEMB
ATOM   1228  H5R OL      9      11.920  12.972  11.936  1.00  0.00      MEMB
ATOM   1229  H5S OL      9      10.473  13.891  11.830  1.00  0.00      MEMB
ATOM   1230  C16 OL      9      10.079  11.759  11.390  1.00 -7.62      MEMB
ATOM   1231  H6R OL      9      10.129  10.788  11.927  1.00  0.00      MEMB
ATOM   1232  H6S OL      9       9.020  12.092  11.354  1.00  0.00      MEMB
ATOM   1233  C17 OL      9      10.416  11.819   9.907  1.00 -6.59      MEMB
ATOM   1234  H7R OL      9      11.512  11.703   9.761  1.00  0.00      MEMB
ATOM   1235  H7S OL      9       9.945  10.951   9.397  1.00  0.00      MEMB
ATOM   1236  C18 OL      9       9.863  13.017   9.117  1.00 -5.26      MEMB
ATOM   1237  H8R OL      9       8.791  13.229   9.318  1.00  0.00      MEMB
ATOM   1238  H8S OL      9      10.419  13.878   9.546  1.00  0.00      MEMB
ATOM   1239  C19 OL      9      10.147  12.991   7.586  1.00 -4.06      MEMB
ATOM   1240  H9R OL      9      10.409  11.962   7.300  1.00  0.00      MEMB
ATOM   1241 C110 OL      9      10.187  13.987   6.740  1.00 -2.66      MEMB
ATOM   1242 H10R OL      9      10.189  13.826   5.652  1.00  0.00      MEMB
ATOM   1243 C111 OL      9       9.926  15.430   7.048  1.00 -2.58      MEMB
ATOM   1244 H11R OL      9      10.060  15.691   8.120  1.00  0.00      MEMB
ATOM   1245 H11S OL      9      10.720  16.029   6.555  1.00  0.00      MEMB
ATOM   1246 C112 OL      9       8.626  15.766   6.385  1.00 -1.15      MEMB
ATOM   1247 H12R OL      9       8.628  15.454   5.319  1.00  0.00      MEMB
ATOM   1248 H12S OL      9       7.838  15.192   6.917  1.00  0.00      MEMB
ATOM   1249 C113 OL      9       8.309  17.253   6.647  1.00 -0.28      MEMB
ATOM   1250 H13R OL      9       7.239  17.458   6.427  1.00  0.00      MEMB
ATOM   1251 H13S OL      9       8.581  17.470   7.702  1.00  0.00      MEMB
ATOM   1252 C114 OL      9       9.191  18.199   5.760  1.00  0.84      MEMB
ATOM   1253 H14R OL      9       8.882  19.246   5.965  1.00  0.00      MEMB
ATOM   1254 H14S OL      9      10.253  18.142   6.079  1.00  0.00      MEMB
ATOM   1255 C115 OL      9       9.216  18.004   4.225  1.00  1.60      MEMB
ATOM   1256 H15R OL      9       9.577  16.993   3.939  1.00  0.00      MEMB
ATOM   1257 H15S OL      9       9.928  18.733   3.781  1.00  0.00      MEMB
ATOM   1258 C116 OL      9       7.840  18.194   3.627  1.00  2.64      MEMB
ATOM   1259 H16R OL      9       7.244  17.282   3.844  1.00  0.00      MEMB
ATOM   1260 H16S OL      9       7.420  19.120   4.076  1.00  0.00      MEMB
ATOM   1261 C117 OL      9       7.714  18.260   2.086  1.00  0.00      MEMB
ATOM   1262 H17R OL      9       8.262  17.449   1.560  1.00  0.00      MEMB
ATOM   1263 H17S OL      9       8.103  19.207   1.655  1.00  0.00      MEMB
ATOM   1264 C118 OL      9       6.181  18.191   1.757  1.00  0.00      MEMB
ATOM   1265 H18R OL      9       5.959  18.323   0.676  1.00  0.00      MEMB
ATOM   1266 H18S OL      9       5.850  17.177   2.066  1.00  0.00      MEMB
ATOM   1267 H18T OL      9       5.832  19.072   2.337  1.00  0.00      MEMB
ATOM   1137  C33 PGR     9       6.681  12.267  16.422  1.00-20.41      MEMB
ATOM   1138  H3A PGR     9       5.573  12.309  16.491  1.00  0.00      MEMB
ATOM   1139  H3B PGR     9       6.972  13.137  15.796  1.00  0.00      MEMB
ATOM   1140  O36 PGR     9       7.139  11.038  15.759  1.00  0.00      MEMB
ATOM   1141 HO6A PGR     9       6.463  10.381  15.941  1.00  0.00      MEMB
ATOM   1142  C32 PGR     9       7.396  12.357  17.831  1.00-20.64      MEMB
ATOM   1143  H2A PGR     9       8.494  12.463  17.680  1.00  0.00      MEMB
ATOM   1144  O35 PGR     9       7.147  11.135  18.522  1.00  0.00      MEMB
ATOM   1145 HO5A PGR     9       7.206  10.504  17.791  1.00  0.00      MEMB
ATOM   1146  C31 PGR     9       6.845  13.586  18.612  1.00-19.24      MEMB
ATOM   1147  H1A PGR     9       5.790  13.365  18.881  1.00  0.00      MEMB
ATOM   1148  H1B PGR     9       6.801  14.491  17.969  1.00  0.00      MEMB
ATOM   1149  P31 PGR     9       7.309  15.061  20.650  1.00-16.77      MEMB
ATOM   1150  O33 PGR     9       8.443  15.382  21.506  1.00-15.92      MEMB
ATOM   1151  O34 PGR     9       5.993  14.701  21.264  1.00-16.93      MEMB
ATOM   1152  O32 PGR     9       7.653  13.872  19.720  1.00-16.27      MEMB
ATOM   1153  O31 PGR     9       7.258  16.346  19.713  1.00-18.19      MEMB
ATOM   1154  C3  PGR     9       8.359  16.505  18.782  1.00-15.07      MEMB
ATOM   1155  HA  PGR     9       8.785  15.541  18.429  1.00  0.00      MEMB
ATOM   1156  HB  PGR     9       9.221  17.014  19.264  1.00  0.00      MEMB
ATOM   1157  C2  PGR     9       8.027  17.329  17.540  1.00-13.89      MEMB
ATOM   1158  HX  PGR     9       7.631  18.288  17.936  1.00  0.00      MEMB
ATOM   1159  O21 PGR     9       6.938  16.622  16.873  1.00-12.67      MEMB
ATOM   1160  C21 PGR     9       6.080  17.224  16.057  1.00-12.02      MEMB
ATOM   1161  O22 PGR     9       6.034  18.431  15.908  1.00-12.33      MEMB
ATOM   1165  C1  PGR     9       9.233  17.512  16.569  1.00-14.33      MEMB
ATOM   1166  HR  PGR     9       9.986  18.011  17.215  1.00  0.00      MEMB
ATOM   1167  HS  PGR     9       8.919  18.191  15.748  1.00  0.00      MEMB
ATOM   1168  O11 PGR     9       9.640  16.281  16.050  1.00-13.47      MEMB
ATOM   1169  C11 PGR     9      10.783  16.268  15.361  1.00-12.95      MEMB
ATOM   1170  O12 PGR     9      11.473  17.237  15.105  1.00-13.09      MEMB
ATOM   1162  C12 OL      9       5.034  16.267  15.508  1.00-10.84      MEMB
ATOM   1163  H2R OL      9       4.225  16.246  16.270  1.00  0.00      MEMB
ATOM   1164  H2S OL      9       5.448  15.253  15.326  1.00  0.00      MEMB
ATOM   1174  C13 OL      9       4.464  16.591  14.123  1.00 -9.66      MEMB
ATOM   1175  H3R OL      9       5.277  16.815  13.400  1.00  0.00      MEMB
ATOM   1176  H3S OL      9       3.805  17.474  14.264  1.00  0.00      MEMB
ATOM   1177  C14 OL      9       3.431  15.560  13.570  1.00 -8.38      MEMB
ATOM   1178  H4R OL      9       3.024  15.966  12.619  1.00  0.00      MEMB
ATOM   1179  H4S OL      9       2.646  15.474  14.351  1.00  0.00      MEMB
ATOM   1180  C15 OL      9       3.872  14.106  13.354  1.00 -7.16      MEMB
ATOM   1181  H5R OL      9       2.928  13.524  13.286  1.00  0.00      MEMB
ATOM   1182  H5S OL      9       4.423  13.761  14.255  1.00  0.00      MEMB
ATOM   1183  C16 OL      9       4.600  13.792  12.047  1.00 -6.04      MEMB
ATOM   1184  H6R OL      9       5.137  14.689  11.673  1.00  0.00      MEMB
ATOM   1185  H6S OL      9       3.849  13.561  11.261  1.00  0.00      MEMB
ATOM   1186  C17 OL      9       5.507  12.477  12.021  1.00 -5.15      MEMB
ATOM   1187  H7R OL      9       4.833  11.656  12.346  1.00  0.00      MEMB
ATOM   1188  H7S OL      9       6.333  12.485  12.764  1.00  0.00      MEMB
ATOM   1189  C18 OL      9       6.153  12.192  10.631  1.00 -4.09      MEMB
ATOM   1190  H8R OL      9       6.771  11.296  10.853  1.00  0.00      MEMB
ATOM   1191  H8S OL      9       6.839  13.007  10.313  1.00  0.00      MEMB
ATOM   1192  C19 OL      9       5.264  11.694   9.539  1.00 -3.11      MEMB
ATOM   1193  H9R OL      9       5.238  10.595   9.504  1.00  0.00      MEMB
ATOM   1194 C110 OL      9       4.613  12.515   8.663  1.00 -1.91      MEMB
ATOM   1195 H10R OL      9       3.932  12.005   7.966  1.00  0.00      MEMB
ATOM   1196 C111 OL      9       4.621  14.041   8.561  1.00 -1.30      MEMB
ATOM   1197 H11R OL      9       5.169  14.548   9.383  1.00  0.00      MEMB
ATOM   1198 H11S OL      9       3.570  14.397   8.509  1.00  0.00      MEMB
ATOM   1199 C112 OL      9       5.293  14.506   7.244  1.00 -0.16      MEMB
ATOM   1200 H12R OL      9       6.273  14.018   7.434  1.00  0.00      MEMB
ATOM   1201 H12S OL      9       5.366  15.612   7.317  1.00  0.00      MEMB
ATOM   1202 C113 OL      9       4.574  14.109   5.956  1.00  0.33      MEMB
ATOM   1203 H13R OL      9       3.725  14.776   5.692  1.00  0.00      MEMB
ATOM   1204 H13S OL      9       4.116  13.124   6.188  1.00  0.00      MEMB
ATOM   1205 C114 OL      9       5.548  13.915   4.802  1.00  1.47      MEMB
ATOM   1206 H14R OL      9       6.376  13.233   5.094  1.00  0.00      MEMB
ATOM   1207 H14S OL      9       5.834  14.923   4.434  1.00  0.00      MEMB
ATOM   1208 C115 OL      9       4.737  13.246   3.639  1.00  2.35      MEMB
ATOM   1209 H15R OL      9       3.788  13.757   3.370  1.00  0.00      MEMB
ATOM   1210 H15S OL      9       4.372  12.274   4.034  1.00  0.00      MEMB
ATOM   1211 C116 OL      9       5.511  13.106   2.321  1.00  3.48      MEMB
ATOM   1212 H16R OL      9       5.862  14.140   2.117  1.00  0.00      MEMB
ATOM   1213 H16S OL      9       4.758  12.756   1.583  1.00  0.00      MEMB
ATOM   1214 C117 OL      9       6.742  12.195   2.395  1.00  2.94      MEMB
ATOM   1215 H17R OL      9       7.397  12.759   3.093  1.00  0.00      MEMB
ATOM   1216 H17S OL      9       7.242  11.992   1.424  1.00  0.00      MEMB
ATOM   1217 C118 OL      9       6.441  10.803   2.972  1.00  4.04      MEMB
ATOM   1218 H18R OL      9       5.784  10.279   2.246  1.00  0.00      MEMB
ATOM   1219 H18S OL      9       5.870  10.848   3.924  1.00  0.00      MEMB
ATOM   1220 H18T OL      9       7.428  10.308   3.092  1.00  0.00      MEMB
TER   
ATOM   1302  C12 OL     10      16.121   4.846  14.805  1.00-12.11      MEMB
ATOM   1303  H2R OL     10      16.053   5.803  15.365  1.00  0.00      MEMB
ATOM   1304  H2S OL     10      17.205   4.704  14.609  1.00  0.00      MEMB
ATOM   1352  C13 OL     10      15.292   4.835  13.470  1.00-10.97      MEMB
ATOM   1353  H3R OL     10      15.169   5.889  13.143  1.00  0.00      MEMB
ATOM   1354  H3S OL     10      14.217   4.617  13.644  1.00  0.00      MEMB
ATOM   1355  C14 OL     10      15.774   3.844  12.441  1.00 -9.91      MEMB
ATOM   1356  H4R OL     10      16.876   3.832  12.295  1.00  0.00      MEMB
ATOM   1357  H4S OL     10      15.730   2.813  12.852  1.00  0.00      MEMB
ATOM   1358  C15 OL     10      14.962   3.966  11.142  1.00 -8.77      MEMB
ATOM   1359  H5R OL     10      15.355   4.852  10.600  1.00  0.00      MEMB
ATOM   1360  H5S OL     10      13.946   4.201  11.525  1.00  0.00      MEMB
ATOM   1361  C16 OL     10      14.981   2.737  10.292  1.00 -7.62      MEMB
ATOM   1362  H6R OL     10      16.075   2.581  10.171  1.00  0.00      MEMB
ATOM   1363  H6S OL     10      14.602   1.877  10.885  1.00  0.00      MEMB
ATOM   1364  C17 OL     10      14.345   2.942   8.936  1.00 -6.59      MEMB
ATOM   1365  H7R OL     10      13.352   3.429   9.041  1.00  0.00      MEMB
ATOM   1366  H7S OL     10      15.027   3.609   8.366  1.00  0.00      MEMB
ATOM   1367  C18 OL     10      14.073   1.591   8.178  1.00 -5.26      MEMB
ATOM   1368  H8R OL     10      13.385   0.954   8.774  1.00  0.00      MEMB
ATOM   1369  H8S OL     10      13.439   1.886   7.315  1.00  0.00      MEMB
ATOM   1370  C19 OL     10      15.377   0.958   7.735  1.00 -4.06      MEMB
ATOM   1371  H9R OL     10      16.078   0.812   8.570  1.00  0.00      MEMB
ATOM   1372 C110 OL     10      15.781   0.709   6.448  1.00 -2.66      MEMB
ATOM   1373 H10R OL     10      16.802   0.332   6.285  1.00  0.00      MEMB
ATOM   1374 C111 OL     10      15.069   0.964   5.126  1.00 -2.58      MEMB
ATOM   1375 H11R OL     10      15.234   0.230   4.309  1.00  0.00      MEMB
ATOM   1376 H11S OL     10      13.979   0.773   5.222  1.00  0.00      MEMB
ATOM   1377 C112 OL     10      15.127   2.461   4.654  1.00 -1.15      MEMB
ATOM   1378 H12R OL     10      14.601   3.076   5.415  1.00  0.00      MEMB
ATOM   1379 H12S OL     10      16.164   2.857   4.690  1.00  0.00      MEMB
ATOM   1380 C113 OL     10      14.456   2.805   3.290  1.00 -0.28      MEMB
ATOM   1381 H13R OL     10      13.544   2.193   3.117  1.00  0.00      MEMB
ATOM   1382 H13S OL     10      14.088   3.841   3.130  1.00  0.00      MEMB
ATOM   1383 C114 OL     10      15.407   2.378   2.084  1.00  0.84      MEMB
ATOM   1384 H14R OL     10      15.455   1.269   2.028  1.00  0.00      MEMB
ATOM   1385 H14S OL     10      14.807   2.780   1.239  1.00  0.00      MEMB
ATOM   1386 C115 OL     10      16.769   2.908   1.966  1.00  1.60      MEMB
ATOM   1387 H15R OL     10      17.262   2.512   1.052  1.00  0.00      MEMB
ATOM   1388 H15S OL     10      17.478   2.643   2.779  1.00  0.00      MEMB
ATOM   1389 C116 OL     10      16.819   4.402   1.786  1.00  2.64      MEMB
ATOM   1390 H16R OL     10      16.244   4.745   0.900  1.00  0.00      MEMB
ATOM   1391 H16S OL     10      16.481   5.038   2.632  1.00  0.00      MEMB
ATOM   1392 C117 OL     10      18.292   4.847   1.815  1.00  0.00      MEMB
ATOM   1393 H17R OL     10      18.759   4.259   2.633  1.00  0.00      MEMB
ATOM   1394 H17S OL     10      18.378   5.884   2.204  1.00  0.00      MEMB
ATOM   1395 C118 OL     10      19.011   4.736   0.439  1.00  0.00      MEMB
ATOM   1396 H18R OL     10      18.788   3.822  -0.153  1.00  0.00      MEMB
ATOM   1397 H18S OL     10      18.776   5.616  -0.196  1.00  0.00      MEMB
ATOM   1398 H18T OL     10      20.117   4.818   0.502  1.00  0.00      MEMB
ATOM   1268  C33 PGR    10      19.002   5.992  20.910  1.00-20.41      MEMB
ATOM   1269  H3A PGR    10      18.868   5.225  21.703  1.00  0.00      MEMB
ATOM   1270  H3B PGR    10      19.895   6.626  21.093  1.00  0.00      MEMB
ATOM   1271  O36 PGR    10      17.884   6.879  21.127  1.00  0.00      MEMB
ATOM   1272 HO6A PGR    10      17.195   6.233  21.298  1.00  0.00      MEMB
ATOM   1273  C32 PGR    10      18.865   5.276  19.620  1.00-20.64      MEMB
ATOM   1274  H2A PGR    10      19.259   5.916  18.800  1.00  0.00      MEMB
ATOM   1275  O35 PGR    10      17.475   5.051  19.396  1.00  0.00      MEMB
ATOM   1276 HO5A PGR    10      17.105   5.879  19.733  1.00  0.00      MEMB
ATOM   1277  C31 PGR    10      19.602   3.927  19.522  1.00-19.24      MEMB
ATOM   1278  H1A PGR    10      19.128   3.273  20.286  1.00  0.00      MEMB
ATOM   1279  H1B PGR    10      20.668   3.987  19.831  1.00  0.00      MEMB
ATOM   1280  P31 PGR    10      19.902   1.982  17.893  1.00-16.77      MEMB
ATOM   1281  O33 PGR    10      21.045   1.615  18.718  1.00-15.92      MEMB
ATOM   1282  O34 PGR    10      20.104   1.929  16.406  1.00-16.93      MEMB
ATOM   1283  O32 PGR    10      19.394   3.440  18.182  1.00-16.27      MEMB
ATOM   1284  O31 PGR    10      18.564   1.167  18.225  1.00-18.19      MEMB
ATOM   1285  C3  PGR    10      17.270   1.573  17.846  1.00-15.07      MEMB
ATOM   1286  HA  PGR    10      17.383   2.597  17.430  1.00  0.00      MEMB
ATOM   1287  HB  PGR    10      16.614   1.495  18.739  1.00  0.00      MEMB
ATOM   1288  C2  PGR    10      16.772   0.686  16.661  1.00-13.89      MEMB
ATOM   1289  HX  PGR    10      16.424  -0.290  17.062  1.00  0.00      MEMB
ATOM   1290  O21 PGR    10      17.868   0.508  15.743  1.00-12.67      MEMB
ATOM   1291  C21 PGR    10      17.666  -0.408  14.831  1.00-12.02      MEMB
ATOM   1292  O22 PGR    10      16.830  -1.341  14.934  1.00-12.33      MEMB
ATOM   1296  C1  PGR    10      15.638   1.341  15.869  1.00-14.33      MEMB
ATOM   1297  HR  PGR    10      14.735   1.480  16.502  1.00  0.00      MEMB
ATOM   1298  HS  PGR    10      15.336   0.660  15.046  1.00  0.00      MEMB
ATOM   1299  O11 PGR    10      16.106   2.569  15.214  1.00-13.47      MEMB
ATOM   1300  C11 PGR    10      15.635   3.719  15.731  1.00-12.95      MEMB
ATOM   1301  O12 PGR    10      14.923   3.769  16.722  1.00-13.09      MEMB
ATOM   1293  C12 OL     10      18.760  -0.271  13.749  1.00-10.84      MEMB
ATOM   1294  H2R OL     10      18.888  -1.199  13.151  1.00  0.00      MEMB
ATOM   1295  H2S OL     10      19.689   0.071  14.253  1.00  0.00      MEMB
ATOM   1305  C13 OL     10      18.447   0.851  12.777  1.00 -9.66      MEMB
ATOM   1306  H3R OL     10      18.018   1.695  13.359  1.00  0.00      MEMB
ATOM   1307  H3S OL     10      17.621   0.624  12.070  1.00  0.00      MEMB
ATOM   1308  C14 OL     10      19.691   1.218  12.017  1.00 -8.38      MEMB
ATOM   1309  H4R OL     10      20.150   0.349  11.497  1.00  0.00      MEMB
ATOM   1310  H4S OL     10      20.459   1.648  12.695  1.00  0.00      MEMB
ATOM   1311  C15 OL     10      19.452   2.163  10.873  1.00 -7.16      MEMB
ATOM   1312  H5R OL     10      20.048   3.063  11.136  1.00  0.00      MEMB
ATOM   1313  H5S OL     10      18.389   2.475  10.794  1.00  0.00      MEMB
ATOM   1314  C16 OL     10      19.931   1.694   9.473  1.00 -6.04      MEMB
ATOM   1315  H6R OL     10      19.382   0.745   9.295  1.00  0.00      MEMB
ATOM   1316  H6S OL     10      21.015   1.449   9.476  1.00  0.00      MEMB
ATOM   1317  C17 OL     10      19.470   2.744   8.417  1.00 -5.15      MEMB
ATOM   1318  H7R OL     10      19.796   3.775   8.673  1.00  0.00      MEMB
ATOM   1319  H7S OL     10      18.362   2.666   8.401  1.00  0.00      MEMB
ATOM   1320  C18 OL     10      20.048   2.469   7.021  1.00 -4.09      MEMB
ATOM   1321  H8R OL     10      19.770   1.410   6.835  1.00  0.00      MEMB
ATOM   1322  H8S OL     10      21.153   2.478   7.136  1.00  0.00      MEMB
ATOM   1323  C19 OL     10      19.573   3.524   6.067  1.00 -3.11      MEMB
ATOM   1324  H9R OL     10      18.492   3.415   5.896  1.00  0.00      MEMB
ATOM   1325 C110 OL     10      20.309   4.511   5.423  1.00 -1.91      MEMB
ATOM   1326 H10R OL     10      19.745   5.128   4.708  1.00  0.00      MEMB
ATOM   1327 C111 OL     10      21.796   4.644   5.558  1.00 -1.30      MEMB
ATOM   1328 H11R OL     10      22.174   3.788   6.157  1.00  0.00      MEMB
ATOM   1329 H11S OL     10      22.048   5.642   5.977  1.00  0.00      MEMB
ATOM   1330 C112 OL     10      22.596   4.464   4.255  1.00 -0.16      MEMB
ATOM   1331 H12R OL     10      23.678   4.526   4.502  1.00  0.00      MEMB
ATOM   1332 H12S OL     10      22.442   5.439   3.746  1.00  0.00      MEMB
ATOM   1333 C113 OL     10      22.250   3.308   3.244  1.00  0.33      MEMB
ATOM   1334 H13R OL     10      22.662   3.592   2.252  1.00  0.00      MEMB
ATOM   1335 H13S OL     10      21.153   3.211   3.096  1.00  0.00      MEMB
ATOM   1336 C114 OL     10      22.915   1.957   3.631  1.00  1.47      MEMB
ATOM   1337 H14R OL     10      22.705   1.578   4.654  1.00  0.00      MEMB
ATOM   1338 H14S OL     10      23.993   2.201   3.737  1.00  0.00      MEMB
ATOM   1339 C115 OL     10      22.748   0.873   2.636  1.00  2.35      MEMB
ATOM   1340 H15R OL     10      23.389  -0.001   2.880  1.00  0.00      MEMB
ATOM   1341 H15S OL     10      23.114   1.225   1.648  1.00  0.00      MEMB
ATOM   1342 C116 OL     10      21.361   0.363   2.252  1.00  3.48      MEMB
ATOM   1343 H16R OL     10      21.350  -0.499   1.552  1.00  0.00      MEMB
ATOM   1344 H16S OL     10      20.733   1.067   1.666  1.00  0.00      MEMB
ATOM   1345 C117 OL     10      20.443  -0.121   3.461  1.00  2.94      MEMB
ATOM   1346 H17R OL     10      20.524   0.550   4.343  1.00  0.00      MEMB
ATOM   1347 H17S OL     10      20.946  -1.076   3.724  1.00  0.00      MEMB
ATOM   1348 C118 OL     10      19.029  -0.373   3.135  1.00  4.04      MEMB
ATOM   1349 H18R OL     10      18.621  -0.815   4.070  1.00  0.00      MEMB
ATOM   1350 H18S OL     10      19.010  -0.981   2.206  1.00  0.00      MEMB
ATOM   1351 H18T OL     10      18.518   0.529   2.738  1.00  0.00      MEMB
TER   
ATOM   1433  C12 OL     11     -17.113  -6.359  12.121  1.00-12.11      MEMB
ATOM   1434  H2R OL     11     -17.206  -7.170  12.875  1.00  0.00      MEMB
ATOM   1435  H2S OL     11     -17.725  -6.643  11.237  1.00  0.00      MEMB
ATOM   1483  C13 OL     11     -15.729  -5.975  11.569  1.00-10.97      MEMB
ATOM   1484  H3R OL     11     -15.076  -5.607  12.389  1.00  0.00      MEMB
ATOM   1485  H3S OL     11     -15.800  -5.069  10.929  1.00  0.00      MEMB
ATOM   1486  C14 OL     11     -14.875  -7.090  10.872  1.00 -9.91      MEMB
ATOM   1487  H4R OL     11     -14.432  -7.661  11.716  1.00  0.00      MEMB
ATOM   1488  H4S OL     11     -15.611  -7.698  10.303  1.00  0.00      MEMB
ATOM   1489  C15 OL     11     -13.742  -6.486   9.964  1.00 -8.77      MEMB
ATOM   1490  H5R OL     11     -13.262  -7.376   9.505  1.00  0.00      MEMB
ATOM   1491  H5S OL     11     -13.084  -6.027  10.732  1.00  0.00      MEMB
ATOM   1492  C16 OL     11     -14.161  -5.381   8.978  1.00 -7.62      MEMB
ATOM   1493  H6R OL     11     -14.962  -5.769   8.312  1.00  0.00      MEMB
ATOM   1494  H6S OL     11     -14.644  -4.521   9.488  1.00  0.00      MEMB
ATOM   1495  C17 OL     11     -13.093  -4.775   8.147  1.00 -6.59      MEMB
ATOM   1496  H7R OL     11     -12.480  -4.143   8.823  1.00  0.00      MEMB
ATOM   1497  H7S OL     11     -12.520  -5.599   7.671  1.00  0.00      MEMB
ATOM   1498  C18 OL     11     -13.546  -3.810   6.988  1.00 -5.26      MEMB
ATOM   1499  H8R OL     11     -14.014  -2.899   7.419  1.00  0.00      MEMB
ATOM   1500  H8S OL     11     -12.618  -3.530   6.443  1.00  0.00      MEMB
ATOM   1501  C19 OL     11     -14.500  -4.700   6.018  1.00 -4.06      MEMB
ATOM   1502  H9R OL     11     -14.096  -5.717   5.907  1.00  0.00      MEMB
ATOM   1503 C110 OL     11     -15.581  -4.286   5.374  1.00 -2.66      MEMB
ATOM   1504 H10R OL     11     -16.178  -4.951   4.732  1.00  0.00      MEMB
ATOM   1505 C111 OL     11     -16.229  -2.900   5.291  1.00 -2.58      MEMB
ATOM   1506 H11R OL     11     -15.459  -2.162   5.601  1.00  0.00      MEMB
ATOM   1507 H11S OL     11     -16.644  -2.627   4.297  1.00  0.00      MEMB
ATOM   1508 C112 OL     11     -17.414  -2.648   6.273  1.00 -1.15      MEMB
ATOM   1509 H12R OL     11     -17.143  -3.054   7.271  1.00  0.00      MEMB
ATOM   1510 H12S OL     11     -17.521  -1.550   6.401  1.00  0.00      MEMB
ATOM   1511 C113 OL     11     -18.735  -3.228   5.753  1.00 -0.28      MEMB
ATOM   1512 H13R OL     11     -18.594  -4.323   5.630  1.00  0.00      MEMB
ATOM   1513 H13S OL     11     -19.448  -3.048   6.586  1.00  0.00      MEMB
ATOM   1514 C114 OL     11     -19.341  -2.689   4.423  1.00  0.84      MEMB
ATOM   1515 H14R OL     11     -19.480  -1.587   4.473  1.00  0.00      MEMB
ATOM   1516 H14S OL     11     -18.614  -2.931   3.619  1.00  0.00      MEMB
ATOM   1517 C115 OL     11     -20.765  -3.288   4.067  1.00  1.60      MEMB
ATOM   1518 H15R OL     11     -21.351  -3.156   5.001  1.00  0.00      MEMB
ATOM   1519 H15S OL     11     -20.622  -4.389   4.085  1.00  0.00      MEMB
ATOM   1520 C116 OL     11     -21.310  -2.859   2.721  1.00  2.64      MEMB
ATOM   1521 H16R OL     11     -20.463  -2.599   2.051  1.00  0.00      MEMB
ATOM   1522 H16S OL     11     -21.953  -3.705   2.395  1.00  0.00      MEMB
ATOM   1523 C117 OL     11     -22.259  -1.605   2.775  1.00  0.00      MEMB
ATOM   1524 H17R OL     11     -22.316  -1.194   1.744  1.00  0.00      MEMB
ATOM   1525 H17S OL     11     -21.740  -0.875   3.433  1.00  0.00      MEMB
ATOM   1526 C118 OL     11     -23.650  -1.989   3.227  1.00  0.00      MEMB
ATOM   1527 H18R OL     11     -24.238  -2.633   2.539  1.00  0.00      MEMB
ATOM   1528 H18S OL     11     -23.610  -2.582   4.166  1.00  0.00      MEMB
ATOM   1529 H18T OL     11     -24.148  -1.038   3.513  1.00  0.00      MEMB
ATOM   1399  C33 PGR    11     -21.385  -6.234  20.226  1.00-20.41      MEMB
ATOM   1400  H3A PGR    11     -21.354  -6.759  21.205  1.00  0.00      MEMB
ATOM   1401  H3B PGR    11     -22.406  -5.801  20.152  1.00  0.00      MEMB
ATOM   1402  O36 PGR    11     -21.343  -7.168  19.166  1.00  0.00      MEMB
ATOM   1403 HO6A PGR    11     -21.715  -6.681  18.428  1.00  0.00      MEMB
ATOM   1404  C32 PGR    11     -20.224  -5.235  20.070  1.00-20.64      MEMB
ATOM   1405  H2A PGR    11     -20.107  -4.656  21.014  1.00  0.00      MEMB
ATOM   1406  O35 PGR    11     -20.569  -4.332  19.021  1.00  0.00      MEMB
ATOM   1407 HO5A PGR    11     -21.515  -4.223  19.187  1.00  0.00      MEMB
ATOM   1408  C31 PGR    11     -18.902  -5.949  19.758  1.00-19.24      MEMB
ATOM   1409  H1A PGR    11     -19.065  -6.481  18.796  1.00  0.00      MEMB
ATOM   1410  H1B PGR    11     -18.716  -6.666  20.585  1.00  0.00      MEMB
ATOM   1411  P31 PGR    11     -17.162  -4.584  18.332  1.00-16.77      MEMB
ATOM   1412  O33 PGR    11     -16.012  -5.397  17.910  1.00-15.92      MEMB
ATOM   1413  O34 PGR    11     -16.973  -3.093  18.440  1.00-16.93      MEMB
ATOM   1414  O32 PGR    11     -17.751  -5.128  19.724  1.00-16.27      MEMB
ATOM   1415  O31 PGR    11     -18.327  -4.799  17.352  1.00-18.19      MEMB
ATOM   1416  C3  PGR    11     -18.278  -4.610  15.965  1.00-15.07      MEMB
ATOM   1417  HA  PGR    11     -17.667  -5.425  15.522  1.00  0.00      MEMB
ATOM   1418  HB  PGR    11     -17.785  -3.649  15.704  1.00  0.00      MEMB
ATOM   1419  C2  PGR    11     -19.680  -4.725  15.365  1.00-13.89      MEMB
ATOM   1420  HX  PGR    11     -20.171  -3.850  15.842  1.00  0.00      MEMB
ATOM   1421  O21 PGR    11     -20.228  -6.082  15.635  1.00-12.67      MEMB
ATOM   1422  C21 PGR    11     -21.547  -6.176  15.582  1.00-12.02      MEMB
ATOM   1423  O22 PGR    11     -22.337  -5.253  15.380  1.00-12.33      MEMB
ATOM   1427  C1  PGR    11     -19.661  -4.398  13.850  1.00-14.33      MEMB
ATOM   1428  HR  PGR    11     -19.334  -3.388  13.523  1.00  0.00      MEMB
ATOM   1429  HS  PGR    11     -20.695  -4.499  13.456  1.00  0.00      MEMB
ATOM   1430  O11 PGR    11     -18.929  -5.351  13.168  1.00-13.47      MEMB
ATOM   1431  C11 PGR    11     -17.659  -5.069  12.739  1.00-12.95      MEMB
ATOM   1432  O12 PGR    11     -17.134  -3.988  12.917  1.00-13.09      MEMB
ATOM   1424  C12 OL     11     -21.936  -7.612  15.662  1.00-10.84      MEMB
ATOM   1425  H2R OL     11     -23.041  -7.728  15.674  1.00  0.00      MEMB
ATOM   1426  H2S OL     11     -21.575  -7.967  16.651  1.00  0.00      MEMB
ATOM   1436  C13 OL     11     -21.382  -8.605  14.589  1.00 -9.66      MEMB
ATOM   1437  H3R OL     11     -21.609  -9.689  14.673  1.00  0.00      MEMB
ATOM   1438  H3S OL     11     -20.284  -8.436  14.586  1.00  0.00      MEMB
ATOM   1439  C14 OL     11     -21.925  -8.425  13.104  1.00 -8.38      MEMB
ATOM   1440  H4R OL     11     -23.028  -8.372  13.224  1.00  0.00      MEMB
ATOM   1441  H4S OL     11     -21.614  -9.281  12.466  1.00  0.00      MEMB
ATOM   1442  C15 OL     11     -21.434  -7.143  12.429  1.00 -7.16      MEMB
ATOM   1443  H5R OL     11     -20.347  -7.241  12.221  1.00  0.00      MEMB
ATOM   1444  H5S OL     11     -21.739  -6.292  13.074  1.00  0.00      MEMB
ATOM   1445  C16 OL     11     -21.997  -6.822  11.032  1.00 -6.04      MEMB
ATOM   1446  H6R OL     11     -21.626  -5.804  10.785  1.00  0.00      MEMB
ATOM   1447  H6S OL     11     -23.107  -6.832  11.030  1.00  0.00      MEMB
ATOM   1448  C17 OL     11     -21.453  -7.750   9.863  1.00 -5.15      MEMB
ATOM   1449  H7R OL     11     -22.279  -8.404   9.511  1.00  0.00      MEMB
ATOM   1450  H7S OL     11     -20.566  -8.288  10.262  1.00  0.00      MEMB
ATOM   1451  C18 OL     11     -21.087  -6.882   8.631  1.00 -4.09      MEMB
ATOM   1452  H8R OL     11     -21.905  -6.175   8.378  1.00  0.00      MEMB
ATOM   1453  H8S OL     11     -21.058  -7.582   7.769  1.00  0.00      MEMB
ATOM   1454  C19 OL     11     -19.810  -6.155   8.887  1.00 -3.11      MEMB
ATOM   1455  H9R OL     11     -19.881  -5.381   9.665  1.00  0.00      MEMB
ATOM   1456 C110 OL     11     -18.668  -6.536   8.293  1.00 -1.91      MEMB
ATOM   1457 H10R OL     11     -17.780  -5.944   8.560  1.00  0.00      MEMB
ATOM   1458 C111 OL     11     -18.263  -7.659   7.390  1.00 -1.30      MEMB
ATOM   1459 H11R OL     11     -18.844  -8.583   7.598  1.00  0.00      MEMB
ATOM   1460 H11S OL     11     -17.215  -7.927   7.643  1.00  0.00      MEMB
ATOM   1461 C112 OL     11     -18.666  -7.484   5.898  1.00 -0.16      MEMB
ATOM   1462 H12R OL     11     -18.320  -6.478   5.578  1.00  0.00      MEMB
ATOM   1463 H12S OL     11     -19.746  -7.234   5.972  1.00  0.00      MEMB
ATOM   1464 C113 OL     11     -18.461  -8.666   5.023  1.00  0.33      MEMB
ATOM   1465 H13R OL     11     -18.746  -9.630   5.496  1.00  0.00      MEMB
ATOM   1466 H13S OL     11     -17.415  -8.814   4.678  1.00  0.00      MEMB
ATOM   1467 C114 OL     11     -19.401  -8.377   3.832  1.00  1.47      MEMB
ATOM   1468 H14R OL     11     -20.403  -8.028   4.159  1.00  0.00      MEMB
ATOM   1469 H14S OL     11     -19.612  -9.293   3.239  1.00  0.00      MEMB
ATOM   1470 C115 OL     11     -19.001  -7.257   2.885  1.00  2.35      MEMB
ATOM   1471 H15R OL     11     -17.927  -7.396   2.635  1.00  0.00      MEMB
ATOM   1472 H15S OL     11     -19.108  -6.311   3.458  1.00  0.00      MEMB
ATOM   1473 C116 OL     11     -19.828  -7.357   1.594  1.00  3.48      MEMB
ATOM   1474 H16R OL     11     -20.844  -6.990   1.854  1.00  0.00      MEMB
ATOM   1475 H16S OL     11     -19.876  -8.369   1.138  1.00  0.00      MEMB
ATOM   1476 C117 OL     11     -19.275  -6.389   0.516  1.00  2.94      MEMB
ATOM   1477 H17R OL     11     -18.804  -5.594   1.133  1.00  0.00      MEMB
ATOM   1478 H17S OL     11     -20.117  -6.011  -0.103  1.00  0.00      MEMB
ATOM   1479 C118 OL     11     -18.208  -6.935  -0.445  1.00  4.04      MEMB
ATOM   1480 H18R OL     11     -17.847  -6.243  -1.236  1.00  0.00      MEMB
ATOM   1481 H18S OL     11     -18.620  -7.861  -0.900  1.00  0.00      MEMB
ATOM   1482 H18T OL     11     -17.322  -7.248   0.147  1.00  0.00      MEMB
TER   
ATOM   1564  C12 OL     12      12.932  -9.907  12.449  1.00-12.11      MEMB
ATOM   1565  H2R OL     12      12.975  -9.923  11.339  1.00  0.00      MEMB
ATOM   1566  H2S OL     12      11.873  -9.669  12.686  1.00  0.00      MEMB
ATOM   1614  C13 OL     12      13.894  -8.759  12.880  1.00-10.97      MEMB
ATOM   1615  H3R OL     12      14.249  -8.855  13.929  1.00  0.00      MEMB
ATOM   1616  H3S OL     12      13.290  -7.829  12.815  1.00  0.00      MEMB
ATOM   1617  C14 OL     12      15.289  -8.857  12.067  1.00 -9.91      MEMB
ATOM   1618  H4R OL     12      16.109  -8.571  12.760  1.00  0.00      MEMB
ATOM   1619  H4S OL     12      15.575  -9.892  11.783  1.00  0.00      MEMB
ATOM   1620  C15 OL     12      15.281  -7.919  10.770  1.00 -8.77      MEMB
ATOM   1621  H5R OL     12      15.456  -6.903  11.184  1.00  0.00      MEMB
ATOM   1622  H5S OL     12      14.314  -8.047  10.239  1.00  0.00      MEMB
ATOM   1623  C16 OL     12      16.523  -8.179   9.962  1.00 -7.62      MEMB
ATOM   1624  H6R OL     12      17.465  -8.041  10.535  1.00  0.00      MEMB
ATOM   1625  H6S OL     12      16.450  -9.202   9.534  1.00  0.00      MEMB
ATOM   1626  C17 OL     12      16.602  -7.257   8.729  1.00 -6.59      MEMB
ATOM   1627  H7R OL     12      15.569  -7.359   8.332  1.00  0.00      MEMB
ATOM   1628  H7S OL     12      16.918  -6.206   8.901  1.00  0.00      MEMB
ATOM   1629  C18 OL     12      17.639  -7.714   7.641  1.00 -5.26      MEMB
ATOM   1630  H8R OL     12      18.097  -6.822   7.162  1.00  0.00      MEMB
ATOM   1631  H8S OL     12      18.485  -8.274   8.093  1.00  0.00      MEMB
ATOM   1632  C19 OL     12      16.993  -8.645   6.598  1.00 -4.06      MEMB
ATOM   1633  H9R OL     12      16.609  -9.591   7.008  1.00  0.00      MEMB
ATOM   1634 C110 OL     12      16.569  -8.424   5.349  1.00 -2.66      MEMB
ATOM   1635 H10R OL     12      16.207  -9.289   4.773  1.00  0.00      MEMB
ATOM   1636 C111 OL     12      16.600  -7.173   4.530  1.00 -2.58      MEMB
ATOM   1637 H11R OL     12      17.181  -6.328   4.958  1.00  0.00      MEMB
ATOM   1638 H11S OL     12      16.986  -7.246   3.491  1.00  0.00      MEMB
ATOM   1639 C112 OL     12      15.099  -6.757   4.308  1.00 -1.15      MEMB
ATOM   1640 H12R OL     12      14.619  -6.711   5.308  1.00  0.00      MEMB
ATOM   1641 H12S OL     12      15.091  -5.749   3.841  1.00  0.00      MEMB
ATOM   1642 C113 OL     12      14.190  -7.809   3.647  1.00 -0.28      MEMB
ATOM   1643 H13R OL     12      13.934  -8.685   4.280  1.00  0.00      MEMB
ATOM   1644 H13S OL     12      13.281  -7.213   3.419  1.00  0.00      MEMB
ATOM   1645 C114 OL     12      14.639  -8.468   2.290  1.00  0.84      MEMB
ATOM   1646 H14R OL     12      14.960  -7.669   1.588  1.00  0.00      MEMB
ATOM   1647 H14S OL     12      15.538  -9.055   2.578  1.00  0.00      MEMB
ATOM   1648 C115 OL     12      13.454  -9.332   1.686  1.00  1.60      MEMB
ATOM   1649 H15R OL     12      12.642  -8.703   1.264  1.00  0.00      MEMB
ATOM   1650 H15S OL     12      13.009  -9.760   2.609  1.00  0.00      MEMB
ATOM   1651 C116 OL     12      13.861 -10.370   0.652  1.00  2.64      MEMB
ATOM   1652 H16R OL     12      14.064  -9.924  -0.346  1.00  0.00      MEMB
ATOM   1653 H16S OL     12      14.815 -10.809   1.015  1.00  0.00      MEMB
ATOM   1654 C117 OL     12      12.787 -11.438   0.431  1.00  0.00      MEMB
ATOM   1655 H17R OL     12      12.758 -12.235   1.204  1.00  0.00      MEMB
ATOM   1656 H17S OL     12      13.006 -11.808  -0.593  1.00  0.00      MEMB
ATOM   1657 C118 OL     12      11.414 -10.917   0.387  1.00  0.00      MEMB
ATOM   1658 H18R OL     12      11.278 -10.260  -0.498  1.00  0.00      MEMB
ATOM   1659 H18S OL     12      10.787 -11.805   0.160  1.00  0.00      MEMB
ATOM   1660 H18T OL     12      11.086 -10.465   1.347  1.00  0.00      MEMB
ATOM   1530  C33 PGR    12      14.529 -11.968  20.654  1.00-20.41      MEMB
ATOM   1531  H3A PGR    12      14.527 -12.962  20.159  1.00  0.00      MEMB
ATOM   1532  H3B PGR    12      14.043 -12.047  21.650  1.00  0.00      MEMB
ATOM   1533  O36 PGR    12      13.726 -11.036  19.928  1.00  0.00      MEMB
ATOM   1534 HO6A PGR    12      13.913 -11.103  18.989  1.00  0.00      MEMB
ATOM   1535  C32 PGR    12      15.927 -11.383  20.958  1.00-20.64      MEMB
ATOM   1536  H2A PGR    12      16.493 -12.097  21.597  1.00  0.00      MEMB
ATOM   1537  O35 PGR    12      15.739 -10.170  21.684  1.00  0.00      MEMB
ATOM   1538 HO5A PGR    12      14.990 -10.414  22.245  1.00  0.00      MEMB
ATOM   1539  C31 PGR    12      16.703 -11.139  19.615  1.00-19.24      MEMB
ATOM   1540  H1A PGR    12      16.462 -12.067  19.054  1.00  0.00      MEMB
ATOM   1541  H1B PGR    12      17.801 -11.048  19.758  1.00  0.00      MEMB
ATOM   1542  P31 PGR    12      16.487  -9.772  17.435  1.00-16.77      MEMB
ATOM   1543  O33 PGR    12      17.921  -9.394  17.365  1.00-15.92      MEMB
ATOM   1544  O34 PGR    12      15.572  -8.771  16.871  1.00-16.93      MEMB
ATOM   1545  O32 PGR    12      16.245 -10.064  18.921  1.00-16.27      MEMB
ATOM   1546  O31 PGR    12      16.291 -11.077  16.570  1.00-18.19      MEMB
ATOM   1547  C3  PGR    12      15.005 -11.635  16.405  1.00-15.07      MEMB
ATOM   1548  HA  PGR    12      14.290 -10.819  16.167  1.00  0.00      MEMB
ATOM   1549  HB  PGR    12      14.696 -12.103  17.364  1.00  0.00      MEMB
ATOM   1550  C2  PGR    12      14.919 -12.785  15.252  1.00-13.89      MEMB
ATOM   1551  HX  PGR    12      15.062 -13.694  15.875  1.00  0.00      MEMB
ATOM   1552  O21 PGR    12      15.963 -12.605  14.303  1.00-12.67      MEMB
ATOM   1553  C21 PGR    12      16.502 -13.803  13.886  1.00-12.02      MEMB
ATOM   1554  O22 PGR    12      16.049 -14.914  14.108  1.00-12.33      MEMB
ATOM   1558  C1  PGR    12      13.496 -12.760  14.696  1.00-14.33      MEMB
ATOM   1559  HR  PGR    12      12.964 -12.921  15.657  1.00  0.00      MEMB
ATOM   1560  HS  PGR    12      13.379 -13.580  13.955  1.00  0.00      MEMB
ATOM   1561  O11 PGR    12      13.131 -11.474  14.118  1.00-13.47      MEMB
ATOM   1562  C11 PGR    12      13.333 -11.375  12.812  1.00-12.95      MEMB
ATOM   1563  O12 PGR    12      13.710 -12.232  12.025  1.00-13.09      MEMB
ATOM   1555  C12 OL     12      17.887 -13.642  13.287  1.00-10.84      MEMB
ATOM   1556  H2R OL     12      18.405 -14.622  13.367  1.00  0.00      MEMB
ATOM   1557  H2S OL     12      18.415 -12.919  13.944  1.00  0.00      MEMB
ATOM   1567  C13 OL     12      17.802 -13.147  11.864  1.00 -9.66      MEMB
ATOM   1568  H3R OL     12      18.835 -12.893  11.544  1.00  0.00      MEMB
ATOM   1569  H3S OL     12      17.191 -12.226  11.747  1.00  0.00      MEMB
ATOM   1570  C14 OL     12      17.201 -14.193  10.953  1.00 -8.38      MEMB
ATOM   1571  H4R OL     12      16.189 -14.552  11.238  1.00  0.00      MEMB
ATOM   1572  H4S OL     12      17.877 -15.073  11.009  1.00  0.00      MEMB
ATOM   1573  C15 OL     12      17.225 -13.868   9.475  1.00 -7.16      MEMB
ATOM   1574  H5R OL     12      16.906 -14.807   8.975  1.00  0.00      MEMB
ATOM   1575  H5S OL     12      18.277 -13.627   9.209  1.00  0.00      MEMB
ATOM   1576  C16 OL     12      16.334 -12.650   9.158  1.00 -6.04      MEMB
ATOM   1577  H6R OL     12      17.133 -11.882   9.095  1.00  0.00      MEMB
ATOM   1578  H6S OL     12      15.816 -12.459  10.122  1.00  0.00      MEMB
ATOM   1579  C17 OL     12      15.461 -12.777   7.940  1.00 -5.15      MEMB
ATOM   1580  H7R OL     12      16.110 -12.827   7.040  1.00  0.00      MEMB
ATOM   1581  H7S OL     12      15.001 -11.772   7.832  1.00  0.00      MEMB
ATOM   1582  C18 OL     12      14.421 -13.898   7.988  1.00 -4.09      MEMB
ATOM   1583  H8R OL     12      14.106 -14.000   9.048  1.00  0.00      MEMB
ATOM   1584  H8S OL     12      14.873 -14.899   7.823  1.00  0.00      MEMB
ATOM   1585  C19 OL     12      13.250 -13.609   7.034  1.00 -3.11      MEMB
ATOM   1586  H9R OL     12      12.980 -12.543   7.038  1.00  0.00      MEMB
ATOM   1587 C110 OL     12      12.673 -14.543   6.231  1.00 -1.91      MEMB
ATOM   1588 H10R OL     12      11.764 -14.189   5.723  1.00  0.00      MEMB
ATOM   1589 C111 OL     12      13.069 -15.963   6.148  1.00 -1.30      MEMB
ATOM   1590 H11R OL     12      12.197 -16.626   6.334  1.00  0.00      MEMB
ATOM   1591 H11S OL     12      13.685 -16.378   6.974  1.00  0.00      MEMB
ATOM   1592 C112 OL     12      13.792 -16.459   4.892  1.00 -0.16      MEMB
ATOM   1593 H12R OL     12      13.176 -16.221   3.998  1.00  0.00      MEMB
ATOM   1594 H12S OL     12      13.869 -17.567   4.842  1.00  0.00      MEMB
ATOM   1595 C113 OL     12      15.258 -15.898   4.695  1.00  0.33      MEMB
ATOM   1596 H13R OL     12      15.668 -16.692   4.034  1.00  0.00      MEMB
ATOM   1597 H13S OL     12      15.769 -15.967   5.679  1.00  0.00      MEMB
ATOM   1598 C114 OL     12      15.406 -14.496   4.266  1.00  1.47      MEMB
ATOM   1599 H14R OL     12      14.784 -13.797   4.865  1.00  0.00      MEMB
ATOM   1600 H14S OL     12      14.947 -14.256   3.283  1.00  0.00      MEMB
ATOM   1601 C115 OL     12      16.888 -14.013   4.307  1.00  2.35      MEMB
ATOM   1602 H15R OL     12      17.541 -14.880   4.070  1.00  0.00      MEMB
ATOM   1603 H15S OL     12      17.289 -13.680   5.288  1.00  0.00      MEMB
ATOM   1604 C116 OL     12      17.061 -12.725   3.416  1.00  3.48      MEMB
ATOM   1605 H16R OL     12      17.939 -12.161   3.797  1.00  0.00      MEMB
ATOM   1606 H16S OL     12      16.233 -11.991   3.509  1.00  0.00      MEMB
ATOM   1607 C117 OL     12      17.386 -12.960   1.927  1.00  2.94      MEMB
ATOM   1608 H17R OL     12      16.456 -13.156   1.351  1.00  0.00      MEMB
ATOM   1609 H17S OL     12      18.116 -13.788   1.803  1.00  0.00      MEMB
ATOM   1610 C118 OL     12      18.143 -11.839   1.214  1.00  4.04      MEMB
ATOM   1611 H18R OL     12      18.245 -12.229   0.178  1.00  0.00      MEMB
ATOM   1612 H18S OL     12      19.167 -11.669   1.610  1.00  0.00      MEMB
ATOM   1613 H18T OL     12      17.536 -10.920   1.068  1.00  0.00      MEMB
TER   
ATOM   1695  C12 OL     13     -12.760  13.543  16.760  1.00-12.11      MEMB
ATOM   1696  H2R OL     13     -11.761  13.558  16.275  1.00  0.00      MEMB
ATOM   1697  H2S OL     13     -12.805  13.078  17.768  1.00  0.00      MEMB
ATOM   1745  C13 OL     13     -13.747  12.601  16.058  1.00-10.97      MEMB
ATOM   1746  H3R OL     13     -14.755  12.774  16.491  1.00  0.00      MEMB
ATOM   1747  H3S OL     13     -13.419  11.565  16.291  1.00  0.00      MEMB
ATOM   1748  C14 OL     13     -13.968  12.732  14.534  1.00 -9.91      MEMB
ATOM   1749  H4R OL     13     -14.411  13.743  14.408  1.00  0.00      MEMB
ATOM   1750  H4S OL     13     -12.961  12.673  14.068  1.00  0.00      MEMB
ATOM   1751  C15 OL     13     -14.927  11.700  13.937  1.00 -8.77      MEMB
ATOM   1752  H5R OL     13     -15.959  11.947  14.268  1.00  0.00      MEMB
ATOM   1753  H5S OL     13     -14.578  10.659  14.107  1.00  0.00      MEMB
ATOM   1754  C16 OL     13     -15.082  11.825  12.384  1.00 -7.62      MEMB
ATOM   1755  H6R OL     13     -14.157  11.438  11.905  1.00  0.00      MEMB
ATOM   1756  H6S OL     13     -15.790  11.015  12.106  1.00  0.00      MEMB
ATOM   1757  C17 OL     13     -15.408  13.177  11.827  1.00 -6.59      MEMB
ATOM   1758  H7R OL     13     -16.506  13.337  11.878  1.00  0.00      MEMB
ATOM   1759  H7S OL     13     -15.029  13.928  12.553  1.00  0.00      MEMB
ATOM   1760  C18 OL     13     -14.938  13.473  10.424  1.00 -5.26      MEMB
ATOM   1761  H8R OL     13     -15.537  14.377  10.184  1.00  0.00      MEMB
ATOM   1762  H8S OL     13     -13.879  13.804  10.483  1.00  0.00      MEMB
ATOM   1763  C19 OL     13     -15.232  12.355   9.387  1.00 -4.06      MEMB
ATOM   1764  H9R OL     13     -14.831  11.409   9.781  1.00  0.00      MEMB
ATOM   1765 C110 OL     13     -15.828  12.468   8.217  1.00 -2.66      MEMB
ATOM   1766 H10R OL     13     -15.962  11.548   7.629  1.00  0.00      MEMB
ATOM   1767 C111 OL     13     -16.406  13.634   7.419  1.00 -2.58      MEMB
ATOM   1768 H11R OL     13     -17.087  13.239   6.636  1.00  0.00      MEMB
ATOM   1769 H11S OL     13     -16.776  14.369   8.166  1.00  0.00      MEMB
ATOM   1770 C112 OL     13     -15.352  14.509   6.642  1.00 -1.15      MEMB
ATOM   1771 H12R OL     13     -15.817  15.405   6.178  1.00  0.00      MEMB
ATOM   1772 H12S OL     13     -14.618  14.716   7.450  1.00  0.00      MEMB
ATOM   1773 C113 OL     13     -14.571  13.821   5.479  1.00 -0.28      MEMB
ATOM   1774 H13R OL     13     -13.760  14.490   5.120  1.00  0.00      MEMB
ATOM   1775 H13S OL     13     -14.202  12.811   5.759  1.00  0.00      MEMB
ATOM   1776 C114 OL     13     -15.477  13.670   4.249  1.00  0.84      MEMB
ATOM   1777 H14R OL     13     -16.346  13.081   4.612  1.00  0.00      MEMB
ATOM   1778 H14S OL     13     -15.738  14.686   3.882  1.00  0.00      MEMB
ATOM   1779 C115 OL     13     -14.827  13.078   3.044  1.00  1.60      MEMB
ATOM   1780 H15R OL     13     -15.540  12.968   2.200  1.00  0.00      MEMB
ATOM   1781 H15S OL     13     -14.503  12.075   3.396  1.00  0.00      MEMB
ATOM   1782 C116 OL     13     -13.574  13.819   2.509  1.00  2.64      MEMB
ATOM   1783 H16R OL     13     -13.679  14.917   2.642  1.00  0.00      MEMB
ATOM   1784 H16S OL     13     -12.699  13.497   3.113  1.00  0.00      MEMB
ATOM   1785 C117 OL     13     -13.246  13.517   1.100  1.00  0.00      MEMB
ATOM   1786 H17R OL     13     -13.868  14.277   0.580  1.00  0.00      MEMB
ATOM   1787 H17S OL     13     -13.399  12.445   0.848  1.00  0.00      MEMB
ATOM   1788 C118 OL     13     -11.846  13.764   0.634  1.00  0.00      MEMB
ATOM   1789 H18R OL     13     -11.661  14.855   0.733  1.00  0.00      MEMB
ATOM   1790 H18S OL     13     -11.092  13.278   1.288  1.00  0.00      MEMB
ATOM   1791 H18T OL     13     -11.567  13.358  -0.362  1.00  0.00      MEMB
ATOM   1661  C33 PGR    13     -15.294   8.708  16.650  1.00-20.41      MEMB
ATOM   1662  H3A PGR    13     -16.024   9.035  15.878  1.00  0.00      MEMB
ATOM   1663  H3B PGR    13     -14.311   9.122  16.339  1.00  0.00      MEMB
ATOM   1664  O36 PGR    13     -15.241   7.359  16.340  1.00  0.00      MEMB
ATOM   1665 HO6A PGR    13     -15.119   7.433  15.390  1.00  0.00      MEMB
ATOM   1666  C32 PGR    13     -15.624   8.982  18.138  1.00-20.64      MEMB
ATOM   1667  H2A PGR    13     -14.725   8.772  18.759  1.00  0.00      MEMB
ATOM   1668  O35 PGR    13     -16.664   8.085  18.523  1.00  0.00      MEMB
ATOM   1669 HO5A PGR    13     -16.397   7.290  18.042  1.00  0.00      MEMB
ATOM   1670  C31 PGR    13     -16.048  10.488  18.253  1.00-19.24      MEMB
ATOM   1671  H1A PGR    13     -16.976  10.688  17.677  1.00  0.00      MEMB
ATOM   1672  H1B PGR    13     -15.280  11.203  17.887  1.00  0.00      MEMB
ATOM   1673  P31 PGR    13     -15.541  11.938  20.460  1.00-16.77      MEMB
ATOM   1674  O33 PGR    13     -14.133  11.333  20.741  1.00-15.92      MEMB
ATOM   1675  O34 PGR    13     -16.269  12.368  21.678  1.00-16.93      MEMB
ATOM   1676  O32 PGR    13     -16.377  10.795  19.648  1.00-16.27      MEMB
ATOM   1677  O31 PGR    13     -15.513  13.295  19.570  1.00-18.19      MEMB
ATOM   1678  C3  PGR    13     -16.436  14.336  19.743  1.00-15.07      MEMB
ATOM   1679  HA  PGR    13     -16.153  14.908  20.652  1.00  0.00      MEMB
ATOM   1680  HB  PGR    13     -17.490  14.000  19.847  1.00  0.00      MEMB
ATOM   1681  C2  PGR    13     -16.324  15.457  18.585  1.00-13.89      MEMB
ATOM   1682  HX  PGR    13     -17.076  16.245  18.803  1.00  0.00      MEMB
ATOM   1683  O21 PGR    13     -16.667  14.861  17.334  1.00-12.67      MEMB
ATOM   1684  C21 PGR    13     -17.880  14.491  17.114  1.00-12.02      MEMB
ATOM   1685  O22 PGR    13     -18.841  14.734  17.844  1.00-12.33      MEMB
ATOM   1689  C1  PGR    13     -14.911  16.071  18.400  1.00-14.33      MEMB
ATOM   1690  HR  PGR    13     -14.538  16.615  19.293  1.00  0.00      MEMB
ATOM   1691  HS  PGR    13     -14.926  16.757  17.526  1.00  0.00      MEMB
ATOM   1692  O11 PGR    13     -13.909  15.070  18.173  1.00-13.47      MEMB
ATOM   1693  C11 PGR    13     -13.491  14.858  16.882  1.00-12.95      MEMB
ATOM   1694  O12 PGR    13     -13.665  15.702  16.057  1.00-13.09      MEMB
ATOM   1686  C12 OL     13     -17.842  13.734  15.716  1.00-10.84      MEMB
ATOM   1687  H2R OL     13     -17.026  12.986  15.811  1.00  0.00      MEMB
ATOM   1688  H2S OL     13     -17.451  14.529  15.046  1.00  0.00      MEMB
ATOM   1698  C13 OL     13     -19.225  13.071  15.356  1.00 -9.66      MEMB
ATOM   1699  H3R OL     13     -19.953  13.906  15.268  1.00  0.00      MEMB
ATOM   1700  H3S OL     13     -19.643  12.360  16.100  1.00  0.00      MEMB
ATOM   1701  C14 OL     13     -19.055  12.485  13.952  1.00 -8.38      MEMB
ATOM   1702  H4R OL     13     -18.560  11.493  14.017  1.00  0.00      MEMB
ATOM   1703  H4S OL     13     -18.346  13.162  13.429  1.00  0.00      MEMB
ATOM   1704  C15 OL     13     -20.415  12.460  13.120  1.00 -7.16      MEMB
ATOM   1705  H5R OL     13     -20.999  13.358  13.412  1.00  0.00      MEMB
ATOM   1706  H5S OL     13     -20.960  11.589  13.544  1.00  0.00      MEMB
ATOM   1707  C16 OL     13     -20.225  12.384  11.545  1.00 -6.04      MEMB
ATOM   1708  H6R OL     13     -19.731  13.329  11.233  1.00  0.00      MEMB
ATOM   1709  H6S OL     13     -21.215  12.398  11.042  1.00  0.00      MEMB
ATOM   1710  C17 OL     13     -19.193  11.332  11.164  1.00 -5.15      MEMB
ATOM   1711  H7R OL     13     -19.339  10.483  11.866  1.00  0.00      MEMB
ATOM   1712  H7S OL     13     -18.197  11.768  11.393  1.00  0.00      MEMB
ATOM   1713  C18 OL     13     -19.452  10.889   9.728  1.00 -4.09      MEMB
ATOM   1714  H8R OL     13     -18.473  10.441   9.456  1.00  0.00      MEMB
ATOM   1715  H8S OL     13     -19.676  11.839   9.198  1.00  0.00      MEMB
ATOM   1716  C19 OL     13     -20.631   9.959   9.620  1.00 -3.11      MEMB
ATOM   1717  H9R OL     13     -21.591  10.325  10.012  1.00  0.00      MEMB
ATOM   1718 C110 OL     13     -20.534   8.899   8.918  1.00 -1.91      MEMB
ATOM   1719 H10R OL     13     -21.340   8.150   8.916  1.00  0.00      MEMB
ATOM   1720 C111 OL     13     -19.311   8.436   8.103  1.00 -1.30      MEMB
ATOM   1721 H11R OL     13     -19.458   7.374   7.814  1.00  0.00      MEMB
ATOM   1722 H11S OL     13     -18.422   8.473   8.768  1.00  0.00      MEMB
ATOM   1723 C112 OL     13     -18.887   9.249   6.851  1.00 -0.16      MEMB
ATOM   1724 H12R OL     13     -18.169   8.611   6.292  1.00  0.00      MEMB
ATOM   1725 H12S OL     13     -18.374  10.162   7.221  1.00  0.00      MEMB
ATOM   1726 C113 OL     13     -19.951   9.721   5.875  1.00  0.33      MEMB
ATOM   1727 H13R OL     13     -20.756  10.140   6.516  1.00  0.00      MEMB
ATOM   1728 H13S OL     13     -20.306   8.839   5.300  1.00  0.00      MEMB
ATOM   1729 C114 OL     13     -19.369  10.721   4.839  1.00  1.47      MEMB
ATOM   1730 H14R OL     13     -18.824  11.462   5.462  1.00  0.00      MEMB
ATOM   1731 H14S OL     13     -20.227  11.157   4.283  1.00  0.00      MEMB
ATOM   1732 C115 OL     13     -18.606  10.037   3.699  1.00  2.35      MEMB
ATOM   1733 H15R OL     13     -19.346   9.512   3.059  1.00  0.00      MEMB
ATOM   1734 H15S OL     13     -17.951   9.305   4.219  1.00  0.00      MEMB
ATOM   1735 C116 OL     13     -17.751  10.829   2.702  1.00  3.48      MEMB
ATOM   1736 H16R OL     13     -17.057  11.461   3.297  1.00  0.00      MEMB
ATOM   1737 H16S OL     13     -18.466  11.405   2.076  1.00  0.00      MEMB
ATOM   1738 C117 OL     13     -16.828  10.045   1.725  1.00  2.94      MEMB
ATOM   1739 H17R OL     13     -17.189   8.998   1.805  1.00  0.00      MEMB
ATOM   1740 H17S OL     13     -15.773  10.001   2.071  1.00  0.00      MEMB
ATOM   1741 C118 OL     13     -16.856  10.523   0.262  1.00  4.04      MEMB
ATOM   1742 H18R OL     13     -16.326   9.840  -0.436  1.00  0.00      MEMB
ATOM   1743 H18S OL     13     -16.382  11.525   0.195  1.00  0.00      MEMB
ATOM   1744 H18T OL     13     -17.903  10.728  -0.047  1.00  0.00      MEMB
TER   
ATOM   1826  C12 OL     14      -9.858 -13.704  13.914  1.00-12.11      MEMB
ATOM   1827  H2R OL     14     -10.348 -12.722  14.085  1.00  0.00      MEMB
ATOM   1828  H2S OL     14      -8.881 -13.698  14.443  1.00  0.00      MEMB
ATOM   1876  C13 OL     14      -9.518 -13.675  12.426  1.00-10.97      MEMB
ATOM   1877  H3R OL     14      -9.275 -12.632  12.129  1.00  0.00      MEMB
ATOM   1878  H3S OL     14     -10.503 -13.812  11.929  1.00  0.00      MEMB
ATOM   1879  C14 OL     14      -8.444 -14.647  11.967  1.00 -9.91      MEMB
ATOM   1880  H4R OL     14      -7.521 -14.401  12.534  1.00  0.00      MEMB
ATOM   1881  H4S OL     14      -8.809 -15.637  12.317  1.00  0.00      MEMB
ATOM   1882  C15 OL     14      -8.252 -14.621  10.405  1.00 -8.77      MEMB
ATOM   1883  H5R OL     14      -9.276 -14.807  10.016  1.00  0.00      MEMB
ATOM   1884  H5S OL     14      -7.469 -15.347  10.098  1.00  0.00      MEMB
ATOM   1885  C16 OL     14      -7.755 -13.244   9.830  1.00 -7.62      MEMB
ATOM   1886  H6R OL     14      -8.646 -12.589   9.935  1.00  0.00      MEMB
ATOM   1887  H6S OL     14      -6.840 -13.002  10.412  1.00  0.00      MEMB
ATOM   1888  C17 OL     14      -7.248 -13.350   8.314  1.00 -6.59      MEMB
ATOM   1889  H7R OL     14      -6.812 -12.363   8.048  1.00  0.00      MEMB
ATOM   1890  H7S OL     14      -6.438 -14.103   8.420  1.00  0.00      MEMB
ATOM   1891  C18 OL     14      -8.296 -13.858   7.365  1.00 -5.26      MEMB
ATOM   1892  H8R OL     14      -7.725 -14.326   6.534  1.00  0.00      MEMB
ATOM   1893  H8S OL     14      -8.846 -14.683   7.868  1.00  0.00      MEMB
ATOM   1894  C19 OL     14      -9.370 -12.920   6.849  1.00 -4.06      MEMB
ATOM   1895  H9R OL     14      -9.108 -11.852   6.852  1.00  0.00      MEMB
ATOM   1896 C110 OL     14     -10.554 -13.301   6.341  1.00 -2.66      MEMB
ATOM   1897 H10R OL     14     -11.278 -12.527   6.044  1.00  0.00      MEMB
ATOM   1898 C111 OL     14     -10.979 -14.761   6.275  1.00 -2.58      MEMB
ATOM   1899 H11R OL     14     -10.470 -15.418   7.012  1.00  0.00      MEMB
ATOM   1900 H11S OL     14     -12.034 -14.934   6.575  1.00  0.00      MEMB
ATOM   1901 C112 OL     14     -10.771 -15.381   4.961  1.00 -1.15      MEMB
ATOM   1902 H12R OL     14     -11.211 -14.864   4.083  1.00  0.00      MEMB
ATOM   1903 H12S OL     14      -9.671 -15.477   4.836  1.00  0.00      MEMB
ATOM   1904 C113 OL     14     -11.424 -16.745   4.701  1.00 -0.28      MEMB
ATOM   1905 H13R OL     14     -11.161 -17.511   5.462  1.00  0.00      MEMB
ATOM   1906 H13S OL     14     -12.517 -16.583   4.810  1.00  0.00      MEMB
ATOM   1907 C114 OL     14     -11.215 -17.278   3.270  1.00  0.84      MEMB
ATOM   1908 H14R OL     14     -12.137 -17.709   2.823  1.00  0.00      MEMB
ATOM   1909 H14S OL     14     -10.973 -16.413   2.617  1.00  0.00      MEMB
ATOM   1910 C115 OL     14     -10.169 -18.395   3.200  1.00  1.60      MEMB
ATOM   1911 H15R OL     14     -10.531 -19.308   3.719  1.00  0.00      MEMB
ATOM   1912 H15S OL     14      -9.252 -18.133   3.769  1.00  0.00      MEMB
ATOM   1913 C116 OL     14      -9.836 -18.753   1.788  1.00  2.64      MEMB
ATOM   1914 H16R OL     14     -10.513 -19.309   1.105  1.00  0.00      MEMB
ATOM   1915 H16S OL     14      -9.749 -17.798   1.227  1.00  0.00      MEMB
ATOM   1916 C117 OL     14      -8.549 -19.421   1.428  1.00  0.00      MEMB
ATOM   1917 H17R OL     14      -7.779 -19.194   2.195  1.00  0.00      MEMB
ATOM   1918 H17S OL     14      -8.229 -19.009   0.447  1.00  0.00      MEMB
ATOM   1919 C118 OL     14      -8.590 -20.968   1.316  1.00  0.00      MEMB
ATOM   1920 H18R OL     14      -8.997 -21.382   2.263  1.00  0.00      MEMB
ATOM   1921 H18S OL     14      -9.290 -21.279   0.511  1.00  0.00      MEMB
ATOM   1922 H18T OL     14      -7.588 -21.409   1.129  1.00  0.00      MEMB
ATOM   1792  C33 PGR    14      -7.885 -17.531  20.748  1.00-20.41      MEMB
ATOM   1793  H3A PGR    14      -7.943 -17.756  21.834  1.00  0.00      MEMB
ATOM   1794  H3B PGR    14      -8.809 -16.999  20.434  1.00  0.00      MEMB
ATOM   1795  O36 PGR    14      -7.854 -18.726  20.046  1.00  0.00      MEMB
ATOM   1796 HO6A PGR    14      -8.650 -19.179  20.332  1.00  0.00      MEMB
ATOM   1797  C32 PGR    14      -6.609 -16.701  20.565  1.00-20.64      MEMB
ATOM   1798  H2A PGR    14      -5.721 -17.353  20.722  1.00  0.00      MEMB
ATOM   1799  O35 PGR    14      -6.610 -15.683  21.563  1.00  0.00      MEMB
ATOM   1800 HO5A PGR    14      -6.978 -16.170  22.312  1.00  0.00      MEMB
ATOM   1801  C31 PGR    14      -6.508 -16.063  19.137  1.00-19.24      MEMB
ATOM   1802  H1A PGR    14      -6.369 -16.856  18.373  1.00  0.00      MEMB
ATOM   1803  H1B PGR    14      -5.751 -15.251  19.196  1.00  0.00      MEMB
ATOM   1804  P31 PGR    14      -8.231 -14.739  17.548  1.00-16.77      MEMB
ATOM   1805  O33 PGR    14      -7.119 -13.891  17.010  1.00-15.92      MEMB
ATOM   1806  O34 PGR    14      -9.486 -14.037  17.745  1.00-16.93      MEMB
ATOM   1807  O32 PGR    14      -7.731 -15.426  18.933  1.00-16.27      MEMB
ATOM   1808  O31 PGR    14      -8.455 -16.004  16.705  1.00-18.19      MEMB
ATOM   1809  C3  PGR    14      -9.405 -17.048  17.039  1.00-15.07      MEMB
ATOM   1810  HA  PGR    14     -10.301 -16.546  17.464  1.00  0.00      MEMB
ATOM   1811  HB  PGR    14      -8.973 -17.683  17.842  1.00  0.00      MEMB
ATOM   1812  C2  PGR    14      -9.780 -17.885  15.818  1.00-13.89      MEMB
ATOM   1813  HX  PGR    14     -10.355 -18.809  16.041  1.00  0.00      MEMB
ATOM   1814  O21 PGR    14      -8.546 -18.250  15.107  1.00-12.67      MEMB
ATOM   1815  C21 PGR    14      -7.782 -19.300  15.630  1.00-12.02      MEMB
ATOM   1816  O22 PGR    14      -7.860 -19.823  16.704  1.00-12.33      MEMB
ATOM   1820  C1  PGR    14     -10.641 -17.085  14.875  1.00-14.33      MEMB
ATOM   1821  HR  PGR    14     -11.655 -16.913  15.294  1.00  0.00      MEMB
ATOM   1822  HS  PGR    14     -10.870 -17.846  14.098  1.00  0.00      MEMB
ATOM   1823  O11 PGR    14      -9.965 -15.868  14.499  1.00-13.47      MEMB
ATOM   1824  C11 PGR    14     -10.742 -14.777  14.340  1.00-12.95      MEMB
ATOM   1825  O12 PGR    14     -11.957 -14.756  14.375  1.00-13.09      MEMB
ATOM   1817  C12 OL     14      -6.796 -19.804  14.491  1.00-10.84      MEMB
ATOM   1818  H2R OL     14      -7.448 -20.016  13.616  1.00  0.00      MEMB
ATOM   1819  H2S OL     14      -6.227 -20.705  14.804  1.00  0.00      MEMB
ATOM   1829  C13 OL     14      -5.814 -18.696  14.064  1.00 -9.66      MEMB
ATOM   1830  H3R OL     14      -5.125 -18.510  14.916  1.00  0.00      MEMB
ATOM   1831  H3S OL     14      -6.300 -17.747  13.753  1.00  0.00      MEMB
ATOM   1832  C14 OL     14      -4.904 -19.046  12.858  1.00 -8.38      MEMB
ATOM   1833  H4R OL     14      -4.564 -20.102  12.924  1.00  0.00      MEMB
ATOM   1834  H4S OL     14      -4.083 -18.302  12.773  1.00  0.00      MEMB
ATOM   1835  C15 OL     14      -5.744 -18.929  11.543  1.00 -7.16      MEMB
ATOM   1836  H5R OL     14      -6.003 -17.849  11.585  1.00  0.00      MEMB
ATOM   1837  H5S OL     14      -6.582 -19.654  11.611  1.00  0.00      MEMB
ATOM   1838  C16 OL     14      -4.794 -19.341  10.386  1.00 -6.04      MEMB
ATOM   1839  H6R OL     14      -4.389 -20.311  10.746  1.00  0.00      MEMB
ATOM   1840  H6S OL     14      -3.995 -18.596  10.186  1.00  0.00      MEMB
ATOM   1841  C17 OL     14      -5.530 -19.593   9.054  1.00 -5.15      MEMB
ATOM   1842  H7R OL     14      -6.215 -20.454   9.209  1.00  0.00      MEMB
ATOM   1843  H7S OL     14      -4.833 -19.901   8.246  1.00  0.00      MEMB
ATOM   1844  C18 OL     14      -6.311 -18.300   8.490  1.00 -4.09      MEMB
ATOM   1845  H8R OL     14      -7.177 -18.187   9.177  1.00  0.00      MEMB
ATOM   1846  H8S OL     14      -6.888 -18.646   7.605  1.00  0.00      MEMB
ATOM   1847  C19 OL     14      -5.565 -17.078   8.204  1.00 -3.11      MEMB
ATOM   1848  H9R OL     14      -5.562 -16.440   9.100  1.00  0.00      MEMB
ATOM   1849 C110 OL     14      -4.957 -16.704   7.081  1.00 -1.91      MEMB
ATOM   1850 H10R OL     14      -4.445 -15.732   7.133  1.00  0.00      MEMB
ATOM   1851 C111 OL     14      -4.900 -17.486   5.743  1.00 -1.30      MEMB
ATOM   1852 H11R OL     14      -5.207 -18.516   6.025  1.00  0.00      MEMB
ATOM   1853 H11S OL     14      -3.863 -17.463   5.344  1.00  0.00      MEMB
ATOM   1854 C112 OL     14      -5.829 -17.122   4.458  1.00 -0.16      MEMB
ATOM   1855 H12R OL     14      -6.846 -17.541   4.613  1.00  0.00      MEMB
ATOM   1856 H12S OL     14      -5.388 -17.648   3.584  1.00  0.00      MEMB
ATOM   1857 C113 OL     14      -6.024 -15.652   4.297  1.00  0.33      MEMB
ATOM   1858 H13R OL     14      -5.015 -15.210   4.152  1.00  0.00      MEMB
ATOM   1859 H13S OL     14      -6.585 -15.247   5.167  1.00  0.00      MEMB
ATOM   1860 C114 OL     14      -6.906 -15.295   3.100  1.00  1.47      MEMB
ATOM   1861 H14R OL     14      -6.950 -14.201   2.915  1.00  0.00      MEMB
ATOM   1862 H14S OL     14      -7.987 -15.507   3.243  1.00  0.00      MEMB
ATOM   1863 C115 OL     14      -6.380 -15.941   1.857  1.00  2.35      MEMB
ATOM   1864 H15R OL     14      -6.442 -17.047   1.940  1.00  0.00      MEMB
ATOM   1865 H15S OL     14      -5.362 -15.527   1.693  1.00  0.00      MEMB
ATOM   1866 C116 OL     14      -7.213 -15.602   0.632  1.00  3.48      MEMB
ATOM   1867 H16R OL     14      -7.112 -14.510   0.454  1.00  0.00      MEMB
ATOM   1868 H16S OL     14      -8.275 -15.927   0.610  1.00  0.00      MEMB
ATOM   1869 C117 OL     14      -6.674 -16.244  -0.667  1.00  2.94      MEMB
ATOM   1870 H17R OL     14      -6.492 -17.330  -0.515  1.00  0.00      MEMB
ATOM   1871 H17S OL     14      -5.660 -15.837  -0.866  1.00  0.00      MEMB
ATOM   1872 C118 OL     14      -7.466 -16.025  -1.947  1.00  4.04      MEMB
ATOM   1873 H18R OL     14      -8.535 -16.279  -1.782  1.00  0.00      MEMB
ATOM   1874 H18S OL     14      -7.198 -16.682  -2.802  1.00  0.00      MEMB
ATOM   1875 H18T OL     14      -7.458 -14.949  -2.224  1.00  0.00      MEMB
TER   
ATOM   1957  C12 OL     15       6.385 -17.858  13.160  1.00-12.11      MEMB
ATOM   1958  H2R OL     15       5.447 -17.504  13.637  1.00  0.00      MEMB
ATOM   1959  H2S OL     15       7.155 -17.087  13.381  1.00  0.00      MEMB
ATOM   2007  C13 OL     15       6.068 -18.122  11.681  1.00-10.97      MEMB
ATOM   2008  H3R OL     15       5.167 -18.753  11.524  1.00  0.00      MEMB
ATOM   2009  H3S OL     15       6.864 -18.645  11.109  1.00  0.00      MEMB
ATOM   2010  C14 OL     15       5.768 -16.818  10.949  1.00 -9.91      MEMB
ATOM   2011  H4R OL     15       4.840 -16.461  11.444  1.00  0.00      MEMB
ATOM   2012  H4S OL     15       6.611 -16.102  11.046  1.00  0.00      MEMB
ATOM   2013  C15 OL     15       5.531 -17.058   9.433  1.00 -8.77      MEMB
ATOM   2014  H5R OL     15       4.715 -17.778   9.210  1.00  0.00      MEMB
ATOM   2015  H5S OL     15       6.460 -17.601   9.154  1.00  0.00      MEMB
ATOM   2016  C16 OL     15       5.494 -15.899   8.457  1.00 -7.62      MEMB
ATOM   2017  H6R OL     15       4.586 -15.282   8.626  1.00  0.00      MEMB
ATOM   2018  H6S OL     15       6.365 -15.211   8.484  1.00  0.00      MEMB
ATOM   2019  C17 OL     15       5.431 -16.393   7.008  1.00 -6.59      MEMB
ATOM   2020  H7R OL     15       6.451 -16.652   6.652  1.00  0.00      MEMB
ATOM   2021  H7S OL     15       4.791 -17.297   6.928  1.00  0.00      MEMB
ATOM   2022  C18 OL     15       4.747 -15.300   6.146  1.00 -5.26      MEMB
ATOM   2023  H8R OL     15       4.617 -15.811   5.167  1.00  0.00      MEMB
ATOM   2024  H8S OL     15       3.689 -15.102   6.422  1.00  0.00      MEMB
ATOM   2025  C19 OL     15       5.486 -14.022   5.910  1.00 -4.06      MEMB
ATOM   2026  H9R OL     15       5.235 -13.182   6.574  1.00  0.00      MEMB
ATOM   2027 C110 OL     15       6.410 -13.797   4.932  1.00 -2.66      MEMB
ATOM   2028 H10R OL     15       6.947 -12.838   4.887  1.00  0.00      MEMB
ATOM   2029 C111 OL     15       6.785 -14.862   3.913  1.00 -2.58      MEMB
ATOM   2030 H11R OL     15       7.880 -14.887   3.722  1.00  0.00      MEMB
ATOM   2031 H11S OL     15       6.595 -15.857   4.368  1.00  0.00      MEMB
ATOM   2032 C112 OL     15       6.148 -14.689   2.561  1.00 -1.15      MEMB
ATOM   2033 H12R OL     15       5.038 -14.701   2.533  1.00  0.00      MEMB
ATOM   2034 H12S OL     15       6.534 -13.749   2.112  1.00  0.00      MEMB
ATOM   2035 C113 OL     15       6.634 -15.834   1.606  1.00 -0.28      MEMB
ATOM   2036 H13R OL     15       7.674 -16.155   1.829  1.00  0.00      MEMB
ATOM   2037 H13S OL     15       6.020 -16.723   1.867  1.00  0.00      MEMB
ATOM   2038 C114 OL     15       6.544 -15.484   0.151  1.00  0.84      MEMB
ATOM   2039 H14R OL     15       5.570 -15.038  -0.146  1.00  0.00      MEMB
ATOM   2040 H14S OL     15       7.356 -14.809  -0.193  1.00  0.00      MEMB
ATOM   2041 C115 OL     15       6.614 -16.760  -0.720  1.00  1.60      MEMB
ATOM   2042 H15R OL     15       6.057 -17.558  -0.183  1.00  0.00      MEMB
ATOM   2043 H15S OL     15       7.679 -17.025  -0.890  1.00  0.00      MEMB
ATOM   2044 C116 OL     15       5.997 -16.725  -2.174  1.00  2.64      MEMB
ATOM   2045 H16R OL     15       4.973 -16.310  -2.062  1.00  0.00      MEMB
ATOM   2046 H16S OL     15       6.518 -15.931  -2.751  1.00  0.00      MEMB
ATOM   2047 C117 OL     15       5.966 -18.048  -2.920  1.00  0.00      MEMB
ATOM   2048 H17R OL     15       5.255 -17.867  -3.755  1.00  0.00      MEMB
ATOM   2049 H17S OL     15       5.441 -18.782  -2.272  1.00  0.00      MEMB
ATOM   2050 C118 OL     15       7.321 -18.574  -3.367  1.00  0.00      MEMB
ATOM   2051 H18R OL     15       7.682 -19.268  -2.578  1.00  0.00      MEMB
ATOM   2052 H18S OL     15       7.288 -19.130  -4.328  1.00  0.00      MEMB
ATOM   2053 H18T OL     15       8.109 -17.792  -3.409  1.00  0.00      MEMB
ATOM   1923  C33 PGR    15       9.115 -15.692  21.689  1.00-20.41      MEMB
ATOM   1924  H3A PGR    15       8.486 -16.570  21.429  1.00  0.00      MEMB
ATOM   1925  H3B PGR    15       9.386 -15.847  22.755  1.00  0.00      MEMB
ATOM   1926  O36 PGR    15       8.205 -14.628  21.518  1.00  0.00      MEMB
ATOM   1927 HO6A PGR    15       8.647 -13.861  21.888  1.00  0.00      MEMB
ATOM   1928  C32 PGR    15      10.336 -15.543  20.644  1.00-20.64      MEMB
ATOM   1929  H2A PGR    15      10.894 -16.505  20.591  1.00  0.00      MEMB
ATOM   1930  O35 PGR    15      11.211 -14.534  21.143  1.00  0.00      MEMB
ATOM   1931 HO5A PGR    15      11.173 -14.721  22.091  1.00  0.00      MEMB
ATOM   1932  C31 PGR    15      10.013 -15.171  19.135  1.00-19.24      MEMB
ATOM   1933  H1A PGR    15      10.927 -15.151  18.504  1.00  0.00      MEMB
ATOM   1934  H1B PGR    15       9.646 -14.134  18.982  1.00  0.00      MEMB
ATOM   1935  P31 PGR    15       8.449 -15.927  17.145  1.00-16.77      MEMB
ATOM   1936  O33 PGR    15       9.466 -15.917  16.105  1.00-15.92      MEMB
ATOM   1937  O34 PGR    15       7.397 -14.867  17.031  1.00-16.93      MEMB
ATOM   1938  O32 PGR    15       9.112 -16.135  18.573  1.00-16.27      MEMB
ATOM   1939  O31 PGR    15       7.678 -17.388  17.019  1.00-18.19      MEMB
ATOM   1940  C3  PGR    15       8.106 -18.544  17.753  1.00-15.07      MEMB
ATOM   1941  HA  PGR    15       7.262 -19.041  18.276  1.00  0.00      MEMB
ATOM   1942  HB  PGR    15       8.787 -18.341  18.607  1.00  0.00      MEMB
ATOM   1943  C2  PGR    15       8.821 -19.566  16.838  1.00-13.89      MEMB
ATOM   1944  HX  PGR    15       9.001 -20.515  17.386  1.00  0.00      MEMB
ATOM   1945  O21 PGR    15       9.959 -18.996  16.277  1.00-12.67      MEMB
ATOM   1946  C21 PGR    15      10.891 -19.674  15.591  1.00-12.02      MEMB
ATOM   1947  O22 PGR    15      11.083 -20.857  15.494  1.00-12.33      MEMB
ATOM   1951  C1  PGR    15       7.927 -20.055  15.616  1.00-14.33      MEMB
ATOM   1952  HR  PGR    15       7.069 -20.663  15.976  1.00  0.00      MEMB
ATOM   1953  HS  PGR    15       8.577 -20.744  15.036  1.00  0.00      MEMB
ATOM   1954  O11 PGR    15       7.549 -18.959  14.753  1.00-13.47      MEMB
ATOM   1955  C11 PGR    15       6.798 -19.213  13.733  1.00-12.95      MEMB
ATOM   1956  O12 PGR    15       6.480 -20.289  13.240  1.00-13.09      MEMB
ATOM   1948  C12 OL     15      11.833 -18.686  14.924  1.00-10.84      MEMB
ATOM   1949  H2R OL     15      12.657 -18.441  15.627  1.00  0.00      MEMB
ATOM   1950  H2S OL     15      11.295 -17.750  14.661  1.00  0.00      MEMB
ATOM   1960  C13 OL     15      12.624 -19.309  13.782  1.00 -9.66      MEMB
ATOM   1961  H3R OL     15      13.124 -20.201  14.218  1.00  0.00      MEMB
ATOM   1962  H3S OL     15      13.411 -18.626  13.397  1.00  0.00      MEMB
ATOM   1963  C14 OL     15      11.711 -19.660  12.596  1.00 -8.38      MEMB
ATOM   1964  H4R OL     15      10.892 -20.321  12.953  1.00  0.00      MEMB
ATOM   1965  H4S OL     15      12.480 -20.044  11.893  1.00  0.00      MEMB
ATOM   1966  C15 OL     15      10.965 -18.419  12.032  1.00 -7.16      MEMB
ATOM   1967  H5R OL     15      11.713 -17.632  11.795  1.00  0.00      MEMB
ATOM   1968  H5S OL     15      10.296 -18.039  12.833  1.00  0.00      MEMB
ATOM   1969  C16 OL     15      10.148 -18.781  10.824  1.00 -6.04      MEMB
ATOM   1970  H6R OL     15       9.250 -19.369  11.108  1.00  0.00      MEMB
ATOM   1971  H6S OL     15      10.680 -19.440  10.105  1.00  0.00      MEMB
ATOM   1972  C17 OL     15       9.518 -17.650   9.954  1.00 -5.15      MEMB
ATOM   1973  H7R OL     15       8.788 -17.105  10.590  1.00  0.00      MEMB
ATOM   1974  H7S OL     15       8.931 -18.184   9.176  1.00  0.00      MEMB
ATOM   1975  C18 OL     15      10.461 -16.622   9.304  1.00 -4.09      MEMB
ATOM   1976  H8R OL     15      11.250 -17.255   8.843  1.00  0.00      MEMB
ATOM   1977  H8S OL     15      11.032 -16.083  10.090  1.00  0.00      MEMB
ATOM   1978  C19 OL     15       9.700 -15.846   8.288  1.00 -3.11      MEMB
ATOM   1979  H9R OL     15       8.856 -15.216   8.606  1.00  0.00      MEMB
ATOM   1980 C110 OL     15       9.950 -15.846   6.899  1.00 -1.91      MEMB
ATOM   1981 H10R OL     15       9.549 -15.067   6.235  1.00  0.00      MEMB
ATOM   1982 C111 OL     15      11.019 -16.592   6.149  1.00 -1.30      MEMB
ATOM   1983 H11R OL     15      11.961 -16.397   6.706  1.00  0.00      MEMB
ATOM   1984 H11S OL     15      11.147 -16.132   5.146  1.00  0.00      MEMB
ATOM   1985 C112 OL     15      10.722 -18.127   6.023  1.00 -0.16      MEMB
ATOM   1986 H12R OL     15      10.398 -18.600   6.975  1.00  0.00      MEMB
ATOM   1987 H12S OL     15      11.647 -18.623   5.658  1.00  0.00      MEMB
ATOM   1988 C113 OL     15       9.744 -18.408   4.906  1.00  0.33      MEMB
ATOM   1989 H13R OL     15       9.100 -17.531   4.680  1.00  0.00      MEMB
ATOM   1990 H13S OL     15       9.090 -19.225   5.279  1.00  0.00      MEMB
ATOM   1991 C114 OL     15      10.333 -18.745   3.550  1.00  1.47      MEMB
ATOM   1992 H14R OL     15      10.938 -19.674   3.622  1.00  0.00      MEMB
ATOM   1993 H14S OL     15      11.091 -17.933   3.515  1.00  0.00      MEMB
ATOM   1994 C115 OL     15       9.378 -18.764   2.361  1.00  2.35      MEMB
ATOM   1995 H15R OL     15       8.751 -17.847   2.369  1.00  0.00      MEMB
ATOM   1996 H15S OL     15       8.666 -19.617   2.385  1.00  0.00      MEMB
ATOM   1997 C116 OL     15      10.211 -18.785   1.085  1.00  3.48      MEMB
ATOM   1998 H16R OL     15      10.941 -17.956   1.209  1.00  0.00      MEMB
ATOM   1999 H16S OL     15       9.496 -18.403   0.325  1.00  0.00      MEMB
ATOM   2000 C117 OL     15      10.701 -20.173   0.667  1.00  2.94      MEMB
ATOM   2001 H17R OL     15       9.786 -20.756   0.905  1.00  0.00      MEMB
ATOM   2002 H17S OL     15      11.545 -20.397   1.355  1.00  0.00      MEMB
ATOM   2003 C118 OL     15      11.083 -20.455  -0.759  1.00  4.04      MEMB
ATOM   2004 H18R OL     15      10.923 -21.536  -0.959  1.00  0.00      MEMB
ATOM   2005 H18S OL     15      12.169 -20.280  -0.918  1.00  0.00      MEMB
ATOM   2006 H18T OL     15      10.498 -19.841  -1.475  1.00  0.00      MEMB
TER   
ATOM   2088  C12 OL     16      -0.430  12.218  14.002  1.00-12.11      MEMB
ATOM   2089  H2R OL     16      -1.309  11.560  14.174  1.00  0.00      MEMB
ATOM   2090  H2S OL     16      -0.719  13.208  14.415  1.00  0.00      MEMB
ATOM   2138  C13 OL     16      -0.217  12.420  12.404  1.00-10.97      MEMB
ATOM   2139  H3R OL     16       0.049  11.405  12.042  1.00  0.00      MEMB
ATOM   2140  H3S OL     16       0.476  13.240  12.119  1.00  0.00      MEMB
ATOM   2141  C14 OL     16      -1.663  12.800  11.709  1.00 -9.91      MEMB
ATOM   2142  H4R OL     16      -2.416  12.350  12.391  1.00  0.00      MEMB
ATOM   2143  H4S OL     16      -1.704  13.907  11.788  1.00  0.00      MEMB
ATOM   2144  C15 OL     16      -1.797  12.378  10.263  1.00 -8.77      MEMB
ATOM   2145  H5R OL     16      -2.078  11.304  10.317  1.00  0.00      MEMB
ATOM   2146  H5S OL     16      -0.876  12.499   9.653  1.00  0.00      MEMB
ATOM   2147  C16 OL     16      -2.967  13.107   9.457  1.00 -7.62      MEMB
ATOM   2148  H6R OL     16      -3.904  13.142  10.052  1.00  0.00      MEMB
ATOM   2149  H6S OL     16      -2.722  14.183   9.328  1.00  0.00      MEMB
ATOM   2150  C17 OL     16      -3.237  12.358   8.056  1.00 -6.59      MEMB
ATOM   2151  H7R OL     16      -3.241  11.285   8.342  1.00  0.00      MEMB
ATOM   2152  H7S OL     16      -4.223  12.640   7.628  1.00  0.00      MEMB
ATOM   2153  C18 OL     16      -2.136  12.770   7.037  1.00 -5.26      MEMB
ATOM   2154  H8R OL     16      -2.133  13.860   6.821  1.00  0.00      MEMB
ATOM   2155  H8S OL     16      -1.149  12.509   7.477  1.00  0.00      MEMB
ATOM   2156  C19 OL     16      -2.445  12.125   5.755  1.00 -4.06      MEMB
ATOM   2157  H9R OL     16      -3.443  12.077   5.297  1.00  0.00      MEMB
ATOM   2158 C110 OL     16      -1.560  11.344   5.098  1.00 -2.66      MEMB
ATOM   2159 H10R OL     16      -1.998  10.739   4.291  1.00  0.00      MEMB
ATOM   2160 C111 OL     16      -0.205  11.019   5.486  1.00 -2.58      MEMB
ATOM   2161 H11R OL     16       0.015  11.200   6.560  1.00  0.00      MEMB
ATOM   2162 H11S OL     16       0.152  10.039   5.105  1.00  0.00      MEMB
ATOM   2163 C112 OL     16       0.670  12.079   4.728  1.00 -1.15      MEMB
ATOM   2164 H12R OL     16       0.471  13.100   5.118  1.00  0.00      MEMB
ATOM   2165 H12S OL     16       1.727  11.783   4.896  1.00  0.00      MEMB
ATOM   2166 C113 OL     16       0.467  12.155   3.253  1.00 -0.28      MEMB
ATOM   2167 H13R OL     16       0.241  11.142   2.856  1.00  0.00      MEMB
ATOM   2168 H13S OL     16      -0.418  12.792   3.037  1.00  0.00      MEMB
ATOM   2169 C114 OL     16       1.678  12.655   2.471  1.00  0.84      MEMB
ATOM   2170 H14R OL     16       1.973  13.664   2.829  1.00  0.00      MEMB
ATOM   2171 H14S OL     16       2.395  11.809   2.544  1.00  0.00      MEMB
ATOM   2172 C115 OL     16       1.211  12.970   1.046  1.00  1.60      MEMB
ATOM   2173 H15R OL     16       0.606  13.901   1.032  1.00  0.00      MEMB
ATOM   2174 H15S OL     16       0.580  12.165   0.612  1.00  0.00      MEMB
ATOM   2175 C116 OL     16       2.166  13.072  -0.142  1.00  2.64      MEMB
ATOM   2176 H16R OL     16       1.730  12.909  -1.150  1.00  0.00      MEMB
ATOM   2177 H16S OL     16       2.676  14.051  -0.268  1.00  0.00      MEMB
ATOM   2178 C117 OL     16       3.329  12.073   0.020  1.00  0.00      MEMB
ATOM   2179 H17R OL     16       2.871  11.087   0.248  1.00  0.00      MEMB
ATOM   2180 H17S OL     16       4.031  12.493   0.772  1.00  0.00      MEMB
ATOM   2181 C118 OL     16       4.199  12.024  -1.236  1.00  0.00      MEMB
ATOM   2182 H18R OL     16       4.460  13.051  -1.570  1.00  0.00      MEMB
ATOM   2183 H18S OL     16       5.079  11.383  -1.017  1.00  0.00      MEMB
ATOM   2184 H18T OL     16       3.646  11.476  -2.028  1.00  0.00      MEMB
ATOM   2054  C33 PGR    16      -3.251  15.627  21.137  1.00-20.41      MEMB
ATOM   2055  H3A PGR    16      -2.914  15.246  22.125  1.00  0.00      MEMB
ATOM   2056  H3B PGR    16      -3.969  16.432  21.403  1.00  0.00      MEMB
ATOM   2057  O36 PGR    16      -3.864  14.646  20.325  1.00  0.00      MEMB
ATOM   2058 HO6A PGR    16      -3.810  15.104  19.483  1.00  0.00      MEMB
ATOM   2059  C32 PGR    16      -1.989  16.222  20.486  1.00-20.64      MEMB
ATOM   2060  H2A PGR    16      -1.390  16.751  21.261  1.00  0.00      MEMB
ATOM   2061  O35 PGR    16      -2.413  17.170  19.509  1.00  0.00      MEMB
ATOM   2062 HO5A PGR    16      -3.170  17.565  19.964  1.00  0.00      MEMB
ATOM   2063  C31 PGR    16      -1.032  15.182  19.800  1.00-19.24      MEMB
ATOM   2064  H1A PGR    16      -1.614  14.635  19.028  1.00  0.00      MEMB
ATOM   2065  H1B PGR    16      -0.706  14.407  20.527  1.00  0.00      MEMB
ATOM   2066  P31 PGR    16       0.340  15.968  17.684  1.00-16.77      MEMB
ATOM   2067  O33 PGR    16       1.434  16.982  17.473  1.00-15.92      MEMB
ATOM   2068  O34 PGR    16      -0.896  16.141  16.966  1.00-16.93      MEMB
ATOM   2069  O32 PGR    16       0.064  15.919  19.253  1.00-16.27      MEMB
ATOM   2070  O31 PGR    16       0.829  14.519  17.366  1.00-18.19      MEMB
ATOM   2071  C3  PGR    16       1.745  13.809  18.128  1.00-15.07      MEMB
ATOM   2072  HA  PGR    16       1.149  13.165  18.810  1.00  0.00      MEMB
ATOM   2073  HB  PGR    16       2.489  14.433  18.669  1.00  0.00      MEMB
ATOM   2074  C2  PGR    16       2.615  12.987  17.058  1.00-13.89      MEMB
ATOM   2075  HX  PGR    16       3.624  12.805  17.486  1.00  0.00      MEMB
ATOM   2076  O21 PGR    16       2.794  13.734  15.821  1.00-12.67      MEMB
ATOM   2077  C21 PGR    16       3.623  14.727  15.900  1.00-12.02      MEMB
ATOM   2078  O22 PGR    16       4.508  14.870  16.749  1.00-12.33      MEMB
ATOM   2082  C1  PGR    16       2.105  11.641  16.616  1.00-14.33      MEMB
ATOM   2083  HR  PGR    16       1.968  11.092  17.572  1.00  0.00      MEMB
ATOM   2084  HS  PGR    16       2.879  11.090  16.040  1.00  0.00      MEMB
ATOM   2085  O11 PGR    16       0.836  11.792  15.950  1.00-13.47      MEMB
ATOM   2086  C11 PGR    16       0.850  11.687  14.540  1.00-12.95      MEMB
ATOM   2087  O12 PGR    16       1.772  11.304  13.918  1.00-13.09      MEMB
ATOM   2079  C12 OL     16       3.333  15.740  14.780  1.00-10.84      MEMB
ATOM   2080  H2R OL     16       3.662  16.764  15.058  1.00  0.00      MEMB
ATOM   2081  H2S OL     16       2.236  15.595  14.681  1.00  0.00      MEMB
ATOM   2091  C13 OL     16       3.959  15.202  13.494  1.00 -9.66      MEMB
ATOM   2092  H3R OL     16       3.437  14.292  13.126  1.00  0.00      MEMB
ATOM   2093  H3S OL     16       4.888  14.675  13.799  1.00  0.00      MEMB
ATOM   2094  C14 OL     16       4.121  16.158  12.332  1.00 -8.38      MEMB
ATOM   2095  H4R OL     16       4.864  16.914  12.665  1.00  0.00      MEMB
ATOM   2096  H4S OL     16       3.175  16.719  12.176  1.00  0.00      MEMB
ATOM   2097  C15 OL     16       4.678  15.552  10.976  1.00 -7.16      MEMB
ATOM   2098  H5R OL     16       5.641  15.008  11.079  1.00  0.00      MEMB
ATOM   2099  H5S OL     16       4.880  16.411  10.301  1.00  0.00      MEMB
ATOM   2100  C16 OL     16       3.623  14.677  10.202  1.00 -6.04      MEMB
ATOM   2101  H6R OL     16       3.205  13.926  10.907  1.00  0.00      MEMB
ATOM   2102  H6S OL     16       4.297  14.204   9.457  1.00  0.00      MEMB
ATOM   2103  C17 OL     16       2.475  15.618   9.666  1.00 -5.15      MEMB
ATOM   2104  H7R OL     16       3.026  16.310   8.994  1.00  0.00      MEMB
ATOM   2105  H7S OL     16       2.106  16.233  10.515  1.00  0.00      MEMB
ATOM   2106  C18 OL     16       1.411  14.736   8.925  1.00 -4.09      MEMB
ATOM   2107  H8R OL     16       1.240  13.842   9.562  1.00  0.00      MEMB
ATOM   2108  H8S OL     16       1.945  14.369   8.023  1.00  0.00      MEMB
ATOM   2109  C19 OL     16       0.074  15.367   8.720  1.00 -3.11      MEMB
ATOM   2110  H9R OL     16      -0.670  14.946   9.413  1.00  0.00      MEMB
ATOM   2111 C110 OL     16      -0.254  16.356   7.901  1.00 -1.91      MEMB
ATOM   2112 H10R OL     16      -1.280  16.747   7.972  1.00  0.00      MEMB
ATOM   2113 C111 OL     16       0.733  17.053   6.897  1.00 -1.30      MEMB
ATOM   2114 H11R OL     16       1.752  16.627   7.019  1.00  0.00      MEMB
ATOM   2115 H11S OL     16       0.795  18.129   7.166  1.00  0.00      MEMB
ATOM   2116 C112 OL     16       0.506  16.841   5.371  1.00 -0.16      MEMB
ATOM   2117 H12R OL     16      -0.547  17.137   5.177  1.00  0.00      MEMB
ATOM   2118 H12S OL     16       0.535  15.736   5.261  1.00  0.00      MEMB
ATOM   2119 C113 OL     16       1.446  17.638   4.380  1.00  0.33      MEMB
ATOM   2120 H13R OL     16       2.408  17.086   4.438  1.00  0.00      MEMB
ATOM   2121 H13S OL     16       1.477  18.647   4.844  1.00  0.00      MEMB
ATOM   2122 C114 OL     16       1.011  17.504   2.926  1.00  1.47      MEMB
ATOM   2123 H14R OL     16       0.887  16.412   2.765  1.00  0.00      MEMB
ATOM   2124 H14S OL     16       1.828  17.794   2.230  1.00  0.00      MEMB
ATOM   2125 C115 OL     16      -0.213  18.235   2.579  1.00  2.35      MEMB
ATOM   2126 H15R OL     16       0.023  19.318   2.506  1.00  0.00      MEMB
ATOM   2127 H15S OL     16      -0.987  18.050   3.353  1.00  0.00      MEMB
ATOM   2128 C116 OL     16      -0.774  17.770   1.197  1.00  3.48      MEMB
ATOM   2129 H16R OL     16       0.026  17.716   0.428  1.00  0.00      MEMB
ATOM   2130 H16S OL     16      -1.358  18.584   0.716  1.00  0.00      MEMB
ATOM   2131 C117 OL     16      -1.455  16.333   1.230  1.00  2.94      MEMB
ATOM   2132 H17R OL     16      -2.038  16.209   2.168  1.00  0.00      MEMB
ATOM   2133 H17S OL     16      -0.750  15.475   1.192  1.00  0.00      MEMB
ATOM   2134 C118 OL     16      -2.398  16.178   0.035  1.00  4.04      MEMB
ATOM   2135 H18R OL     16      -3.043  17.081  -0.010  1.00  0.00      MEMB
ATOM   2136 H18S OL     16      -3.150  15.362   0.089  1.00  0.00      MEMB
ATOM   2137 H18T OL     16      -1.845  16.173  -0.929  1.00  0.00      MEMB
TER   
ATOM   2219  C12 OL     17     -25.870   4.157  11.642  1.00-12.11      MEMB
ATOM   2220  H2R OL     17     -25.878   3.048  11.562  1.00  0.00      MEMB
ATOM   2221  H2S OL     17     -26.914   4.534  11.689  1.00  0.00      MEMB
ATOM   2269  C13 OL     17     -25.229   4.849  10.506  1.00-10.97      MEMB
ATOM   2270  H3R OL     17     -25.062   5.942  10.612  1.00  0.00      MEMB
ATOM   2271  H3S OL     17     -25.988   4.794   9.697  1.00  0.00      MEMB
ATOM   2272  C14 OL     17     -23.941   4.190   9.932  1.00 -9.91      MEMB
ATOM   2273  H4R OL     17     -23.492   4.850   9.159  1.00  0.00      MEMB
ATOM   2274  H4S OL     17     -23.230   4.138  10.784  1.00  0.00      MEMB
ATOM   2275  C15 OL     17     -24.041   2.811   9.320  1.00 -8.77      MEMB
ATOM   2276  H5R OL     17     -24.878   2.751   8.592  1.00  0.00      MEMB
ATOM   2277  H5S OL     17     -24.255   2.091  10.139  1.00  0.00      MEMB
ATOM   2278  C16 OL     17     -22.765   2.152   8.700  1.00 -7.62      MEMB
ATOM   2279  H6R OL     17     -22.487   2.853   7.884  1.00  0.00      MEMB
ATOM   2280  H6S OL     17     -21.933   2.225   9.433  1.00  0.00      MEMB
ATOM   2281  C17 OL     17     -23.057   0.696   8.169  1.00 -6.59      MEMB
ATOM   2282  H7R OL     17     -22.937  -0.030   9.002  1.00  0.00      MEMB
ATOM   2283  H7S OL     17     -24.080   0.657   7.737  1.00  0.00      MEMB
ATOM   2284  C18 OL     17     -22.060   0.265   7.058  1.00 -5.26      MEMB
ATOM   2285  H8R OL     17     -22.530  -0.705   6.788  1.00  0.00      MEMB
ATOM   2286  H8S OL     17     -22.117   0.963   6.195  1.00  0.00      MEMB
ATOM   2287  C19 OL     17     -20.629   0.145   7.529  1.00 -4.06      MEMB
ATOM   2288  H9R OL     17     -20.551  -0.243   8.556  1.00  0.00      MEMB
ATOM   2289 C110 OL     17     -19.442   0.350   6.953  1.00 -2.66      MEMB
ATOM   2290 H10R OL     17     -18.518   0.207   7.534  1.00  0.00      MEMB
ATOM   2291 C111 OL     17     -19.408   0.772   5.475  1.00 -2.58      MEMB
ATOM   2292 H11R OL     17     -18.742   0.125   4.865  1.00  0.00      MEMB
ATOM   2293 H11S OL     17     -20.414   0.522   5.076  1.00  0.00      MEMB
ATOM   2294 C112 OL     17     -19.031   2.212   5.291  1.00 -1.15      MEMB
ATOM   2295 H12R OL     17     -19.632   2.963   5.847  1.00  0.00      MEMB
ATOM   2296 H12S OL     17     -17.957   2.307   5.562  1.00  0.00      MEMB
ATOM   2297 C113 OL     17     -19.143   2.860   3.870  1.00 -0.28      MEMB
ATOM   2298 H13R OL     17     -20.180   2.818   3.475  1.00  0.00      MEMB
ATOM   2299 H13S OL     17     -18.705   3.881   3.883  1.00  0.00      MEMB
ATOM   2300 C114 OL     17     -18.396   2.101   2.781  1.00  0.84      MEMB
ATOM   2301 H14R OL     17     -17.299   2.252   2.860  1.00  0.00      MEMB
ATOM   2302 H14S OL     17     -18.739   1.046   2.723  1.00  0.00      MEMB
ATOM   2303 C115 OL     17     -18.752   2.514   1.255  1.00  1.60      MEMB
ATOM   2304 H15R OL     17     -19.713   1.994   1.053  1.00  0.00      MEMB
ATOM   2305 H15S OL     17     -17.983   2.082   0.580  1.00  0.00      MEMB
ATOM   2306 C116 OL     17     -18.823   4.022   0.951  1.00  2.64      MEMB
ATOM   2307 H16R OL     17     -19.848   4.380   1.187  1.00  0.00      MEMB
ATOM   2308 H16S OL     17     -18.008   4.500   1.536  1.00  0.00      MEMB
ATOM   2309 C117 OL     17     -18.589   4.319  -0.585  1.00  0.00      MEMB
ATOM   2310 H17R OL     17     -17.991   3.542  -1.108  1.00  0.00      MEMB
ATOM   2311 H17S OL     17     -17.769   5.065  -0.522  1.00  0.00      MEMB
ATOM   2312 C118 OL     17     -19.794   4.951  -1.321  1.00  0.00      MEMB
ATOM   2313 H18R OL     17     -19.542   5.252  -2.360  1.00  0.00      MEMB
ATOM   2314 H18S OL     17     -20.598   4.185  -1.371  1.00  0.00      MEMB
ATOM   2315 H18T OL     17     -20.288   5.834  -0.864  1.00  0.00      MEMB
ATOM   2185  C33 PGR    17     -19.584   3.804  21.160  1.00-20.41      MEMB
ATOM   2186  H3A PGR    17     -18.872   3.412  21.917  1.00  0.00      MEMB
ATOM   2187  H3B PGR    17     -18.909   4.036  20.309  1.00  0.00      MEMB
ATOM   2188  O36 PGR    17     -20.261   4.902  21.746  1.00  0.00      MEMB
ATOM   2189 HO6A PGR    17     -20.871   5.326  21.138  1.00  0.00      MEMB
ATOM   2190  C32 PGR    17     -20.663   2.702  20.728  1.00-20.64      MEMB
ATOM   2191  H2A PGR    17     -21.284   2.429  21.611  1.00  0.00      MEMB
ATOM   2192  O35 PGR    17     -19.949   1.545  20.298  1.00  0.00      MEMB
ATOM   2193 HO5A PGR    17     -19.220   1.541  20.933  1.00  0.00      MEMB
ATOM   2194  C31 PGR    17     -21.540   3.302  19.609  1.00-19.24      MEMB
ATOM   2195  H1A PGR    17     -21.917   4.280  19.976  1.00  0.00      MEMB
ATOM   2196  H1B PGR    17     -22.314   2.572  19.289  1.00  0.00      MEMB
ATOM   2197  P31 PGR    17     -21.424   4.203  17.229  1.00-16.77      MEMB
ATOM   2198  O33 PGR    17     -20.534   3.976  16.033  1.00-15.92      MEMB
ATOM   2199  O34 PGR    17     -21.564   5.583  17.642  1.00-16.93      MEMB
ATOM   2200  O32 PGR    17     -20.706   3.448  18.448  1.00-16.27      MEMB
ATOM   2201  O31 PGR    17     -22.776   3.575  17.107  1.00-18.19      MEMB
ATOM   2202  C3  PGR    17     -23.220   2.390  16.589  1.00-15.07      MEMB
ATOM   2203  HA  PGR    17     -23.991   2.025  17.300  1.00  0.00      MEMB
ATOM   2204  HB  PGR    17     -22.427   1.618  16.683  1.00  0.00      MEMB
ATOM   2205  C2  PGR    17     -23.844   2.618  15.188  1.00-13.89      MEMB
ATOM   2206  HX  PGR    17     -24.138   1.610  14.825  1.00  0.00      MEMB
ATOM   2207  O21 PGR    17     -22.911   3.184  14.376  1.00-12.67      MEMB
ATOM   2208  C21 PGR    17     -21.953   2.504  13.873  1.00-12.02      MEMB
ATOM   2209  O22 PGR    17     -21.732   1.303  13.947  1.00-12.33      MEMB
ATOM   2213  C1  PGR    17     -25.037   3.565  15.154  1.00-14.33      MEMB
ATOM   2214  HR  PGR    17     -24.871   4.585  15.563  1.00  0.00      MEMB
ATOM   2215  HS  PGR    17     -25.860   3.248  15.829  1.00  0.00      MEMB
ATOM   2216  O11 PGR    17     -25.596   3.581  13.844  1.00-13.47      MEMB
ATOM   2217  C11 PGR    17     -25.177   4.486  12.976  1.00-12.95      MEMB
ATOM   2218  O12 PGR    17     -24.411   5.431  13.166  1.00-13.09      MEMB
ATOM   2210  C12 OL     17     -21.082   3.352  12.995  1.00-10.84      MEMB
ATOM   2211  H2R OL     17     -20.339   3.949  13.567  1.00  0.00      MEMB
ATOM   2212  H2S OL     17     -21.759   3.990  12.388  1.00  0.00      MEMB
ATOM   2222  C13 OL     17     -20.261   2.354  12.101  1.00 -9.66      MEMB
ATOM   2223  H3R OL     17     -20.902   1.696  11.476  1.00  0.00      MEMB
ATOM   2224  H3S OL     17     -19.647   1.789  12.834  1.00  0.00      MEMB
ATOM   2225  C14 OL     17     -19.185   3.111  11.283  1.00 -8.38      MEMB
ATOM   2226  H4R OL     17     -18.544   2.488  10.624  1.00  0.00      MEMB
ATOM   2227  H4S OL     17     -18.418   3.515  11.978  1.00  0.00      MEMB
ATOM   2228  C15 OL     17     -19.615   4.343  10.579  1.00 -7.16      MEMB
ATOM   2229  H5R OL     17     -19.688   5.227  11.248  1.00  0.00      MEMB
ATOM   2230  H5S OL     17     -20.625   4.123  10.173  1.00  0.00      MEMB
ATOM   2231  C16 OL     17     -18.479   4.791   9.642  1.00 -6.04      MEMB
ATOM   2232  H6R OL     17     -18.014   4.054   8.953  1.00  0.00      MEMB
ATOM   2233  H6S OL     17     -17.586   5.062  10.245  1.00  0.00      MEMB
ATOM   2234  C17 OL     17     -18.891   6.058   8.788  1.00 -5.15      MEMB
ATOM   2235  H7R OL     17     -17.887   6.422   8.482  1.00  0.00      MEMB
ATOM   2236  H7S OL     17     -19.279   6.824   9.493  1.00  0.00      MEMB
ATOM   2237  C18 OL     17     -19.887   5.679   7.686  1.00 -4.09      MEMB
ATOM   2238  H8R OL     17     -20.681   5.005   8.072  1.00  0.00      MEMB
ATOM   2239  H8S OL     17     -19.242   5.118   6.976  1.00  0.00      MEMB
ATOM   2240  C19 OL     17     -20.471   6.840   6.931  1.00 -3.11      MEMB
ATOM   2241  H9R OL     17     -19.793   7.667   6.675  1.00  0.00      MEMB
ATOM   2242 C110 OL     17     -21.711   7.009   6.479  1.00 -1.91      MEMB
ATOM   2243 H10R OL     17     -21.837   7.821   5.747  1.00  0.00      MEMB
ATOM   2244 C111 OL     17     -22.924   6.060   6.564  1.00 -1.30      MEMB
ATOM   2245 H11R OL     17     -23.678   6.445   7.283  1.00  0.00      MEMB
ATOM   2246 H11S OL     17     -22.609   5.124   7.072  1.00  0.00      MEMB
ATOM   2247 C112 OL     17     -23.613   5.845   5.199  1.00 -0.16      MEMB
ATOM   2248 H12R OL     17     -23.893   6.844   4.802  1.00  0.00      MEMB
ATOM   2249 H12S OL     17     -24.588   5.315   5.255  1.00  0.00      MEMB
ATOM   2250 C113 OL     17     -22.737   5.199   4.075  1.00  0.33      MEMB
ATOM   2251 H13R OL     17     -22.211   4.260   4.350  1.00  0.00      MEMB
ATOM   2252 H13S OL     17     -21.883   5.831   3.753  1.00  0.00      MEMB
ATOM   2253 C114 OL     17     -23.588   4.830   2.830  1.00  1.47      MEMB
ATOM   2254 H14R OL     17     -22.757   4.581   2.136  1.00  0.00      MEMB
ATOM   2255 H14S OL     17     -24.150   5.725   2.490  1.00  0.00      MEMB
ATOM   2256 C115 OL     17     -24.526   3.603   2.919  1.00  2.35      MEMB
ATOM   2257 H15R OL     17     -25.383   3.946   3.539  1.00  0.00      MEMB
ATOM   2258 H15S OL     17     -24.027   2.683   3.290  1.00  0.00      MEMB
ATOM   2259 C116 OL     17     -25.101   3.338   1.528  1.00  3.48      MEMB
ATOM   2260 H16R OL     17     -25.733   4.166   1.143  1.00  0.00      MEMB
ATOM   2261 H16S OL     17     -25.736   2.432   1.622  1.00  0.00      MEMB
ATOM   2262 C117 OL     17     -24.201   3.056   0.346  1.00  2.94      MEMB
ATOM   2263 H17R OL     17     -23.508   3.898   0.131  1.00  0.00      MEMB
ATOM   2264 H17S OL     17     -24.806   3.011  -0.585  1.00  0.00      MEMB
ATOM   2265 C118 OL     17     -23.496   1.823   0.669  1.00  4.04      MEMB
ATOM   2266 H18R OL     17     -24.236   1.030   0.909  1.00  0.00      MEMB
ATOM   2267 H18S OL     17     -22.900   1.865   1.605  1.00  0.00      MEMB
ATOM   2268 H18T OL     17     -22.839   1.463  -0.151  1.00  0.00      MEMB
TER   
ATOM   2350  C12 OL     18     -16.566 -16.071  12.502  1.00-12.11      MEMB
ATOM   2351  H2R OL     18     -16.324 -16.758  13.342  1.00  0.00      MEMB
ATOM   2352  H2S OL     18     -17.531 -15.548  12.676  1.00  0.00      MEMB
ATOM   2400  C13 OL     18     -16.792 -16.954  11.250  1.00-10.97      MEMB
ATOM   2401  H3R OL     18     -16.810 -16.288  10.361  1.00  0.00      MEMB
ATOM   2402  H3S OL     18     -17.838 -17.316  11.340  1.00  0.00      MEMB
ATOM   2403  C14 OL     18     -15.838 -18.149  10.988  1.00 -9.91      MEMB
ATOM   2404  H4R OL     18     -16.214 -18.713  11.869  1.00  0.00      MEMB
ATOM   2405  H4S OL     18     -16.231 -18.661  10.083  1.00  0.00      MEMB
ATOM   2406  C15 OL     18     -14.271 -18.015  10.994  1.00 -8.77      MEMB
ATOM   2407  H5R OL     18     -13.825 -18.990  10.701  1.00  0.00      MEMB
ATOM   2408  H5S OL     18     -14.029 -17.653  12.016  1.00  0.00      MEMB
ATOM   2409  C16 OL     18     -13.706 -16.928  10.060  1.00 -7.62      MEMB
ATOM   2410  H6R OL     18     -14.265 -16.016  10.361  1.00  0.00      MEMB
ATOM   2411  H6S OL     18     -12.607 -16.787  10.141  1.00  0.00      MEMB
ATOM   2412  C17 OL     18     -13.921 -17.199   8.548  1.00 -6.59      MEMB
ATOM   2413  H7R OL     18     -13.573 -18.252   8.471  1.00  0.00      MEMB
ATOM   2414  H7S OL     18     -14.980 -17.295   8.226  1.00  0.00      MEMB
ATOM   2415  C18 OL     18     -13.082 -16.253   7.701  1.00 -5.26      MEMB
ATOM   2416  H8R OL     18     -12.037 -16.358   8.063  1.00  0.00      MEMB
ATOM   2417  H8S OL     18     -12.968 -16.577   6.645  1.00  0.00      MEMB
ATOM   2418  C19 OL     18     -13.528 -14.792   7.748  1.00 -4.06      MEMB
ATOM   2419  H9R OL     18     -13.545 -14.377   8.767  1.00  0.00      MEMB
ATOM   2420 C110 OL     18     -13.770 -13.916   6.750  1.00 -2.66      MEMB
ATOM   2421 H10R OL     18     -13.959 -12.860   6.992  1.00  0.00      MEMB
ATOM   2422 C111 OL     18     -13.681 -14.113   5.259  1.00 -2.58      MEMB
ATOM   2423 H11R OL     18     -13.603 -15.169   4.923  1.00  0.00      MEMB
ATOM   2424 H11S OL     18     -14.685 -13.879   4.844  1.00  0.00      MEMB
ATOM   2425 C112 OL     18     -12.617 -13.339   4.414  1.00 -1.15      MEMB
ATOM   2426 H12R OL     18     -12.738 -12.255   4.628  1.00  0.00      MEMB
ATOM   2427 H12S OL     18     -11.597 -13.662   4.712  1.00  0.00      MEMB
ATOM   2428 C113 OL     18     -12.834 -13.535   2.898  1.00 -0.28      MEMB
ATOM   2429 H13R OL     18     -12.547 -14.576   2.636  1.00  0.00      MEMB
ATOM   2430 H13S OL     18     -13.935 -13.511   2.752  1.00  0.00      MEMB
ATOM   2431 C114 OL     18     -12.104 -12.474   2.179  1.00  0.84      MEMB
ATOM   2432 H14R OL     18     -12.250 -11.463   2.616  1.00  0.00      MEMB
ATOM   2433 H14S OL     18     -11.023 -12.724   2.243  1.00  0.00      MEMB
ATOM   2434 C115 OL     18     -12.429 -12.255   0.696  1.00  1.60      MEMB
ATOM   2435 H15R OL     18     -13.032 -13.138   0.397  1.00  0.00      MEMB
ATOM   2436 H15S OL     18     -11.431 -12.213   0.209  1.00  0.00      MEMB
ATOM   2437 C116 OL     18     -13.241 -11.002   0.480  1.00  2.64      MEMB
ATOM   2438 H16R OL     18     -14.239 -11.352   0.819  1.00  0.00      MEMB
ATOM   2439 H16S OL     18     -12.884 -10.138   1.081  1.00  0.00      MEMB
ATOM   2440 C117 OL     18     -13.190 -10.632  -1.005  1.00  0.00      MEMB
ATOM   2441 H17R OL     18     -12.153 -10.656  -1.402  1.00  0.00      MEMB
ATOM   2442 H17S OL     18     -13.686  -9.639  -0.958  1.00  0.00      MEMB
ATOM   2443 C118 OL     18     -14.074 -11.534  -1.889  1.00  0.00      MEMB
ATOM   2444 H18R OL     18     -13.948 -11.322  -2.973  1.00  0.00      MEMB
ATOM   2445 H18S OL     18     -13.891 -12.605  -1.656  1.00  0.00      MEMB
ATOM   2446 H18T OL     18     -15.135 -11.446  -1.570  1.00  0.00      MEMB
ATOM   2316  C33 PGR    18     -18.859 -14.043  19.660  1.00-20.41      MEMB
ATOM   2317  H3A PGR    18     -19.419 -14.844  19.130  1.00  0.00      MEMB
ATOM   2318  H3B PGR    18     -19.374 -13.987  20.643  1.00  0.00      MEMB
ATOM   2319  O36 PGR    18     -19.070 -12.785  19.069  1.00  0.00      MEMB
ATOM   2320 HO6A PGR    18     -18.934 -12.879  18.124  1.00  0.00      MEMB
ATOM   2321  C32 PGR    18     -17.338 -14.347  19.743  1.00-20.64      MEMB
ATOM   2322  H2A PGR    18     -17.188 -15.349  20.205  1.00  0.00      MEMB
ATOM   2323  O35 PGR    18     -16.746 -13.363  20.588  1.00  0.00      MEMB
ATOM   2324 HO5A PGR    18     -17.437 -13.266  21.257  1.00  0.00      MEMB
ATOM   2325  C31 PGR    18     -16.592 -14.351  18.318  1.00-19.24      MEMB
ATOM   2326  H1A PGR    18     -16.876 -13.584  17.565  1.00  0.00      MEMB
ATOM   2327  H1B PGR    18     -16.931 -15.278  17.809  1.00  0.00      MEMB
ATOM   2328  P31 PGR    18     -14.366 -12.959  18.580  1.00-16.77      MEMB
ATOM   2329  O33 PGR    18     -13.245 -13.091  19.509  1.00-15.92      MEMB
ATOM   2330  O34 PGR    18     -15.337 -11.920  18.902  1.00-16.93      MEMB
ATOM   2331  O32 PGR    18     -15.172 -14.353  18.496  1.00-16.27      MEMB
ATOM   2332  O31 PGR    18     -13.891 -12.840  17.135  1.00-18.19      MEMB
ATOM   2333  C3  PGR    18     -13.631 -13.845  16.162  1.00-15.07      MEMB
ATOM   2334  HA  PGR    18     -14.358 -14.669  16.325  1.00  0.00      MEMB
ATOM   2335  HB  PGR    18     -12.602 -14.221  16.347  1.00  0.00      MEMB
ATOM   2336  C2  PGR    18     -13.848 -13.165  14.802  1.00-13.89      MEMB
ATOM   2337  HX  PGR    18     -12.993 -12.477  14.629  1.00  0.00      MEMB
ATOM   2338  O21 PGR    18     -15.168 -12.570  14.728  1.00-12.67      MEMB
ATOM   2339  C21 PGR    18     -15.528 -11.614  13.806  1.00-12.02      MEMB
ATOM   2340  O22 PGR    18     -14.699 -10.986  13.161  1.00-12.33      MEMB
ATOM   2344  C1  PGR    18     -13.679 -14.045  13.526  1.00-14.33      MEMB
ATOM   2345  HR  PGR    18     -12.702 -14.569  13.603  1.00  0.00      MEMB
ATOM   2346  HS  PGR    18     -13.611 -13.428  12.604  1.00  0.00      MEMB
ATOM   2347  O11 PGR    18     -14.638 -15.124  13.461  1.00-13.47      MEMB
ATOM   2348  C11 PGR    18     -15.458 -15.065  12.371  1.00-12.95      MEMB
ATOM   2349  O12 PGR    18     -15.343 -14.291  11.422  1.00-13.09      MEMB
ATOM   2341  C12 OL     18     -17.019 -11.443  13.674  1.00-10.84      MEMB
ATOM   2342  H2R OL     18     -17.272 -10.817  14.556  1.00  0.00      MEMB
ATOM   2343  H2S OL     18     -17.418 -12.478  13.606  1.00  0.00      MEMB
ATOM   2353  C13 OL     18     -17.474 -10.560  12.529  1.00 -9.66      MEMB
ATOM   2354  H3R OL     18     -16.777 -10.574  11.663  1.00  0.00      MEMB
ATOM   2355  H3S OL     18     -17.455  -9.479  12.785  1.00  0.00      MEMB
ATOM   2356  C14 OL     18     -18.952 -10.928  12.053  1.00 -8.38      MEMB
ATOM   2357  H4R OL     18     -19.678 -10.766  12.878  1.00  0.00      MEMB
ATOM   2358  H4S OL     18     -18.991 -12.005  11.782  1.00  0.00      MEMB
ATOM   2359  C15 OL     18     -19.560 -10.234  10.871  1.00 -7.16      MEMB
ATOM   2360  H5R OL     18     -19.580  -9.133  11.022  1.00  0.00      MEMB
ATOM   2361  H5S OL     18     -20.616 -10.534  10.703  1.00  0.00      MEMB
ATOM   2362  C16 OL     18     -18.651 -10.364   9.606  1.00 -6.04      MEMB
ATOM   2363  H6R OL     18     -17.687  -9.867   9.847  1.00  0.00      MEMB
ATOM   2364  H6S OL     18     -19.160  -9.846   8.765  1.00  0.00      MEMB
ATOM   2365  C17 OL     18     -18.451 -11.829   9.098  1.00 -5.15      MEMB
ATOM   2366  H7R OL     18     -19.461 -12.230   8.868  1.00  0.00      MEMB
ATOM   2367  H7S OL     18     -18.029 -12.458   9.911  1.00  0.00      MEMB
ATOM   2368  C18 OL     18     -17.429 -11.742   7.990  1.00 -4.09      MEMB
ATOM   2369  H8R OL     18     -16.419 -11.353   8.242  1.00  0.00      MEMB
ATOM   2370  H8S OL     18     -17.872 -11.092   7.206  1.00  0.00      MEMB
ATOM   2371  C19 OL     18     -17.207 -13.092   7.501  1.00 -3.11      MEMB
ATOM   2372  H9R OL     18     -16.375 -13.619   7.991  1.00  0.00      MEMB
ATOM   2373 C110 OL     18     -17.834 -13.616   6.415  1.00 -1.91      MEMB
ATOM   2374 H10R OL     18     -17.525 -14.571   5.966  1.00  0.00      MEMB
ATOM   2375 C111 OL     18     -18.833 -12.954   5.570  1.00 -1.30      MEMB
ATOM   2376 H11R OL     18     -18.832 -11.857   5.744  1.00  0.00      MEMB
ATOM   2377 H11S OL     18     -19.831 -13.379   5.811  1.00  0.00      MEMB
ATOM   2378 C112 OL     18     -18.616 -13.068   4.048  1.00 -0.16      MEMB
ATOM   2379 H12R OL     18     -19.591 -12.610   3.777  1.00  0.00      MEMB
ATOM   2380 H12S OL     18     -18.629 -14.148   3.785  1.00  0.00      MEMB
ATOM   2381 C113 OL     18     -17.453 -12.278   3.457  1.00  0.33      MEMB
ATOM   2382 H13R OL     18     -16.589 -12.814   3.903  1.00  0.00      MEMB
ATOM   2383 H13S OL     18     -17.353 -11.248   3.860  1.00  0.00      MEMB
ATOM   2384 C114 OL     18     -17.276 -12.248   1.875  1.00  1.47      MEMB
ATOM   2385 H14R OL     18     -16.712 -13.178   1.647  1.00  0.00      MEMB
ATOM   2386 H14S OL     18     -16.651 -11.342   1.724  1.00  0.00      MEMB
ATOM   2387 C115 OL     18     -18.604 -12.188   1.104  1.00  2.35      MEMB
ATOM   2388 H15R OL     18     -18.778 -11.096   1.210  1.00  0.00      MEMB
ATOM   2389 H15S OL     18     -19.406 -12.774   1.602  1.00  0.00      MEMB
ATOM   2390 C116 OL     18     -18.501 -12.682  -0.341  1.00  3.48      MEMB
ATOM   2391 H16R OL     18     -17.603 -12.315  -0.882  1.00  0.00      MEMB
ATOM   2392 H16S OL     18     -19.399 -12.302  -0.874  1.00  0.00      MEMB
ATOM   2393 C117 OL     18     -18.583 -14.264  -0.414  1.00  2.94      MEMB
ATOM   2394 H17R OL     18     -19.429 -14.538   0.253  1.00  0.00      MEMB
ATOM   2395 H17S OL     18     -17.674 -14.535   0.163  1.00  0.00      MEMB
ATOM   2396 C118 OL     18     -18.548 -14.944  -1.803  1.00  4.04      MEMB
ATOM   2397 H18R OL     18     -18.783 -15.999  -1.544  1.00  0.00      MEMB
ATOM   2398 H18S OL     18     -17.498 -15.002  -2.160  1.00  0.00      MEMB
ATOM   2399 H18T OL     18     -19.320 -14.590  -2.519  1.00  0.00      MEMB
TER   
ATOM   2481  C12 OL     19      15.626  15.332  13.356  1.00-12.11      MEMB
ATOM   2482  H2R OL     19      15.263  16.325  13.013  1.00  0.00      MEMB
ATOM   2483  H2S OL     19      16.134  15.505  14.328  1.00  0.00      MEMB
ATOM   2531  C13 OL     19      16.540  14.667  12.330  1.00-10.97      MEMB
ATOM   2532  H3R OL     19      17.418  15.263  12.002  1.00  0.00      MEMB
ATOM   2533  H3S OL     19      15.854  14.728  11.458  1.00  0.00      MEMB
ATOM   2534  C14 OL     19      16.932  13.229  12.509  1.00 -9.91      MEMB
ATOM   2535  H4R OL     19      17.313  13.134  13.548  1.00  0.00      MEMB
ATOM   2536  H4S OL     19      16.004  12.621  12.449  1.00  0.00      MEMB
ATOM   2537  C15 OL     19      17.936  12.684  11.513  1.00 -8.77      MEMB
ATOM   2538  H5R OL     19      17.994  11.575  11.541  1.00  0.00      MEMB
ATOM   2539  H5S OL     19      18.937  12.996  11.880  1.00  0.00      MEMB
ATOM   2540  C16 OL     19      17.711  13.200  10.091  1.00 -7.62      MEMB
ATOM   2541  H6R OL     19      17.928  14.285  10.193  1.00  0.00      MEMB
ATOM   2542  H6S OL     19      18.570  12.755   9.546  1.00  0.00      MEMB
ATOM   2543  C17 OL     19      16.379  12.792   9.495  1.00 -6.59      MEMB
ATOM   2544  H7R OL     19      16.391  11.681   9.488  1.00  0.00      MEMB
ATOM   2545  H7S OL     19      15.481  13.022  10.108  1.00  0.00      MEMB
ATOM   2546  C18 OL     19      16.031  13.369   8.157  1.00 -5.26      MEMB
ATOM   2547  H8R OL     19      16.658  12.871   7.387  1.00  0.00      MEMB
ATOM   2548  H8S OL     19      14.970  13.047   8.083  1.00  0.00      MEMB
ATOM   2549  C19 OL     19      16.072  14.870   7.956  1.00 -4.06      MEMB
ATOM   2550  H9R OL     19      15.618  15.416   8.796  1.00  0.00      MEMB
ATOM   2551 C110 OL     19      16.446  15.545   6.906  1.00 -2.66      MEMB
ATOM   2552 H10R OL     19      16.422  16.645   6.918  1.00  0.00      MEMB
ATOM   2553 C111 OL     19      17.008  14.908   5.631  1.00 -2.58      MEMB
ATOM   2554 H11R OL     19      17.894  15.434   5.216  1.00  0.00      MEMB
ATOM   2555 H11S OL     19      17.389  13.871   5.754  1.00  0.00      MEMB
ATOM   2556 C112 OL     19      15.913  14.719   4.512  1.00 -1.15      MEMB
ATOM   2557 H12R OL     19      16.504  14.146   3.766  1.00  0.00      MEMB
ATOM   2558 H12S OL     19      15.070  14.108   4.901  1.00  0.00      MEMB
ATOM   2559 C113 OL     19      15.572  16.035   3.873  1.00 -0.28      MEMB
ATOM   2560 H13R OL     19      14.887  16.690   4.454  1.00  0.00      MEMB
ATOM   2561 H13S OL     19      16.421  16.744   3.772  1.00  0.00      MEMB
ATOM   2562 C114 OL     19      15.050  15.945   2.424  1.00  0.84      MEMB
ATOM   2563 H14R OL     19      14.721  16.902   1.967  1.00  0.00      MEMB
ATOM   2564 H14S OL     19      15.854  15.516   1.789  1.00  0.00      MEMB
ATOM   2565 C115 OL     19      13.876  14.923   2.267  1.00  1.60      MEMB
ATOM   2566 H15R OL     19      13.037  15.422   2.797  1.00  0.00      MEMB
ATOM   2567 H15S OL     19      13.986  13.918   2.728  1.00  0.00      MEMB
ATOM   2568 C116 OL     19      13.380  14.766   0.787  1.00  2.64      MEMB
ATOM   2569 H16R OL     19      13.087  15.791   0.475  1.00  0.00      MEMB
ATOM   2570 H16S OL     19      14.296  14.492   0.221  1.00  0.00      MEMB
ATOM   2571 C117 OL     19      12.201  13.733   0.512  1.00  0.00      MEMB
ATOM   2572 H17R OL     19      11.262  14.323   0.440  1.00  0.00      MEMB
ATOM   2573 H17S OL     19      12.115  13.202   1.484  1.00  0.00      MEMB
ATOM   2574 C118 OL     19      12.338  12.837  -0.621  1.00  0.00      MEMB
ATOM   2575 H18R OL     19      11.602  12.017  -0.483  1.00  0.00      MEMB
ATOM   2576 H18S OL     19      12.284  13.456  -1.542  1.00  0.00      MEMB
ATOM   2577 H18T OL     19      13.357  12.401  -0.699  1.00  0.00      MEMB
ATOM   2447  C33 PGR    19      15.379  10.075  20.073  1.00-20.41      MEMB
ATOM   2448  H3A PGR    19      14.906  11.055  20.297  1.00  0.00      MEMB
ATOM   2449  H3B PGR    19      14.802   9.580  19.263  1.00  0.00      MEMB
ATOM   2450  O36 PGR    19      15.302   9.268  21.226  1.00  0.00      MEMB
ATOM   2451 HO6A PGR    19      15.492   8.351  21.012  1.00  0.00      MEMB
ATOM   2452  C32 PGR    19      16.879  10.336  19.647  1.00-20.64      MEMB
ATOM   2453  H2A PGR    19      17.320   9.393  19.253  1.00  0.00      MEMB
ATOM   2454  O35 PGR    19      17.600  10.724  20.815  1.00  0.00      MEMB
ATOM   2455 HO5A PGR    19      17.193  10.144  21.473  1.00  0.00      MEMB
ATOM   2456  C31 PGR    19      17.071  11.420  18.554  1.00-19.24      MEMB
ATOM   2457  H1A PGR    19      16.573  11.140  17.601  1.00  0.00      MEMB
ATOM   2458  H1B PGR    19      18.157  11.423  18.320  1.00  0.00      MEMB
ATOM   2459  P31 PGR    19      16.695  13.841  17.923  1.00-16.77      MEMB
ATOM   2460  O33 PGR    19      17.940  13.827  17.213  1.00-15.92      MEMB
ATOM   2461  O34 PGR    19      16.311  15.042  18.637  1.00-16.93      MEMB
ATOM   2462  O32 PGR    19      16.644  12.700  18.985  1.00-16.27      MEMB
ATOM   2463  O31 PGR    19      15.521  13.568  16.928  1.00-18.19      MEMB
ATOM   2464  C3  PGR    19      14.146  13.344  17.425  1.00-15.07      MEMB
ATOM   2465  HA  PGR    19      13.656  14.222  17.898  1.00  0.00      MEMB
ATOM   2466  HB  PGR    19      14.120  12.603  18.252  1.00  0.00      MEMB
ATOM   2467  C2  PGR    19      13.111  12.897  16.220  1.00-13.89      MEMB
ATOM   2468  HX  PGR    19      12.181  12.479  16.662  1.00  0.00      MEMB
ATOM   2469  O21 PGR    19      13.707  11.844  15.470  1.00-12.67      MEMB
ATOM   2470  C21 PGR    19      13.632  10.631  16.031  1.00-12.02      MEMB
ATOM   2471  O22 PGR    19      13.340  10.325  17.214  1.00-12.33      MEMB
ATOM   2475  C1  PGR    19      12.752  14.152  15.337  1.00-14.33      MEMB
ATOM   2476  HR  PGR    19      12.021  14.791  15.877  1.00  0.00      MEMB
ATOM   2477  HS  PGR    19      12.125  13.826  14.480  1.00  0.00      MEMB
ATOM   2478  O11 PGR    19      13.964  14.777  14.886  1.00-13.47      MEMB
ATOM   2479  C11 PGR    19      14.403  14.398  13.671  1.00-12.95      MEMB
ATOM   2480  O12 PGR    19      13.969  13.540  12.961  1.00-13.09      MEMB
ATOM   2472  C12 OL     19      14.168   9.599  15.065  1.00-10.84      MEMB
ATOM   2473  H2R OL     19      13.630   8.656  15.298  1.00  0.00      MEMB
ATOM   2474  H2S OL     19      15.229   9.453  15.359  1.00  0.00      MEMB
ATOM   2484  C13 OL     19      13.996   9.899  13.572  1.00 -9.66      MEMB
ATOM   2485  H3R OL     19      14.870  10.445  13.156  1.00  0.00      MEMB
ATOM   2486  H3S OL     19      13.044  10.438  13.382  1.00  0.00      MEMB
ATOM   2487  C14 OL     19      13.765   8.663  12.670  1.00 -8.38      MEMB
ATOM   2488  H4R OL     19      13.021   8.052  13.223  1.00  0.00      MEMB
ATOM   2489  H4S OL     19      14.710   8.099  12.515  1.00  0.00      MEMB
ATOM   2490  C15 OL     19      12.993   8.860  11.314  1.00 -7.16      MEMB
ATOM   2491  H5R OL     19      12.055   9.403  11.556  1.00  0.00      MEMB
ATOM   2492  H5S OL     19      12.657   7.829  11.076  1.00  0.00      MEMB
ATOM   2493  C16 OL     19      13.662   9.571  10.132  1.00 -6.04      MEMB
ATOM   2494  H6R OL     19      14.140  10.482  10.553  1.00  0.00      MEMB
ATOM   2495  H6S OL     19      12.832   9.746   9.414  1.00  0.00      MEMB
ATOM   2496  C17 OL     19      14.786   8.798   9.529  1.00 -5.15      MEMB
ATOM   2497  H7R OL     19      15.623   8.932  10.247  1.00  0.00      MEMB
ATOM   2498  H7S OL     19      15.052   9.426   8.652  1.00  0.00      MEMB
ATOM   2499  C18 OL     19      14.494   7.397   8.981  1.00 -4.09      MEMB
ATOM   2500  H8R OL     19      13.634   7.390   8.279  1.00  0.00      MEMB
ATOM   2501  H8S OL     19      14.230   6.747   9.843  1.00  0.00      MEMB
ATOM   2502  C19 OL     19      15.733   6.794   8.329  1.00 -3.11      MEMB
ATOM   2503  H9R OL     19      16.477   6.394   9.034  1.00  0.00      MEMB
ATOM   2504 C110 OL     19      15.931   6.627   7.042  1.00 -1.91      MEMB
ATOM   2505 H10R OL     19      16.841   6.172   6.622  1.00  0.00      MEMB
ATOM   2506 C111 OL     19      15.066   6.871   5.890  1.00 -1.30      MEMB
ATOM   2507 H11R OL     19      14.043   6.482   6.081  1.00  0.00      MEMB
ATOM   2508 H11S OL     19      15.542   6.400   5.003  1.00  0.00      MEMB
ATOM   2509 C112 OL     19      14.724   8.367   5.682  1.00 -0.16      MEMB
ATOM   2510 H12R OL     19      14.021   8.831   6.406  1.00  0.00      MEMB
ATOM   2511 H12S OL     19      14.215   8.361   4.694  1.00  0.00      MEMB
ATOM   2512 C113 OL     19      15.999   9.267   5.511  1.00  0.33      MEMB
ATOM   2513 H13R OL     19      16.684   8.646   4.895  1.00  0.00      MEMB
ATOM   2514 H13S OL     19      16.572   9.336   6.461  1.00  0.00      MEMB
ATOM   2515 C114 OL     19      15.744  10.630   4.952  1.00  1.47      MEMB
ATOM   2516 H14R OL     19      16.618  11.266   4.697  1.00  0.00      MEMB
ATOM   2517 H14S OL     19      15.108  11.179   5.680  1.00  0.00      MEMB
ATOM   2518 C115 OL     19      14.813  10.643   3.691  1.00  2.35      MEMB
ATOM   2519 H15R OL     19      14.668  11.720   3.461  1.00  0.00      MEMB
ATOM   2520 H15S OL     19      13.810  10.273   3.992  1.00  0.00      MEMB
ATOM   2521 C116 OL     19      15.357   9.956   2.394  1.00  3.48      MEMB
ATOM   2522 H16R OL     19      14.547   9.737   1.665  1.00  0.00      MEMB
ATOM   2523 H16S OL     19      15.700   8.918   2.591  1.00  0.00      MEMB
ATOM   2524 C117 OL     19      16.450  10.726   1.677  1.00  2.94      MEMB
ATOM   2525 H17R OL     19      16.800  10.170   0.781  1.00  0.00      MEMB
ATOM   2526 H17S OL     19      17.307  10.797   2.381  1.00  0.00      MEMB
ATOM   2527 C118 OL     19      16.153  12.071   1.196  1.00  4.04      MEMB
ATOM   2528 H18R OL     19      17.104  12.383   0.714  1.00  0.00      MEMB
ATOM   2529 H18S OL     19      16.009  12.843   1.982  1.00  0.00      MEMB
ATOM   2530 H18T OL     19      15.282  12.110   0.507  1.00  0.00      MEMB
TER   
ATOM   2612  C12 OL     20      23.115   1.197  12.608  1.00-12.11      MEMB
ATOM   2613  H2R OL     20      23.029   2.178  13.122  1.00  0.00      MEMB
ATOM   2614  H2S OL     20      24.001   0.666  13.019  1.00  0.00      MEMB
ATOM   2662  C13 OL     20      23.148   1.443  11.065  1.00-10.97      MEMB
ATOM   2663  H3R OL     20      24.023   2.108  10.902  1.00  0.00      MEMB
ATOM   2664  H3S OL     20      22.322   2.076  10.675  1.00  0.00      MEMB
ATOM   2665  C14 OL     20      23.357   0.086  10.290  1.00 -9.91      MEMB
ATOM   2666  H4R OL     20      24.329  -0.348  10.610  1.00  0.00      MEMB
ATOM   2667  H4S OL     20      22.518  -0.609  10.509  1.00  0.00      MEMB
ATOM   2668  C15 OL     20      23.361   0.234   8.769  1.00 -8.77      MEMB
ATOM   2669  H5R OL     20      24.179   0.948   8.531  1.00  0.00      MEMB
ATOM   2670  H5S OL     20      22.425   0.738   8.447  1.00  0.00      MEMB
ATOM   2671  C16 OL     20      23.472  -1.187   8.053  1.00 -7.62      MEMB
ATOM   2672  H6R OL     20      24.530  -1.509   8.157  1.00  0.00      MEMB
ATOM   2673  H6S OL     20      22.894  -2.029   8.490  1.00  0.00      MEMB
ATOM   2674  C17 OL     20      23.243  -1.083   6.593  1.00 -6.59      MEMB
ATOM   2675  H7R OL     20      22.139  -0.981   6.523  1.00  0.00      MEMB
ATOM   2676  H7S OL     20      23.597  -0.137   6.129  1.00  0.00      MEMB
ATOM   2677  C18 OL     20      23.602  -2.301   5.716  1.00 -5.26      MEMB
ATOM   2678  H8R OL     20      23.502  -3.161   6.412  1.00  0.00      MEMB
ATOM   2679  H8S OL     20      22.781  -2.444   4.981  1.00  0.00      MEMB
ATOM   2680  C19 OL     20      25.040  -2.248   5.207  1.00 -4.06      MEMB
ATOM   2681  H9R OL     20      25.841  -2.490   5.921  1.00  0.00      MEMB
ATOM   2682 C110 OL     20      25.494  -2.199   3.933  1.00 -2.66      MEMB
ATOM   2683 H10R OL     20      26.540  -2.161   3.594  1.00  0.00      MEMB
ATOM   2684 C111 OL     20      24.518  -2.143   2.726  1.00 -2.58      MEMB
ATOM   2685 H11R OL     20      23.458  -2.089   3.056  1.00  0.00      MEMB
ATOM   2686 H11S OL     20      24.609  -1.192   2.160  1.00  0.00      MEMB
ATOM   2687 C112 OL     20      24.629  -3.180   1.621  1.00 -1.15      MEMB
ATOM   2688 H12R OL     20      23.831  -3.186   0.849  1.00  0.00      MEMB
ATOM   2689 H12S OL     20      25.664  -3.046   1.239  1.00  0.00      MEMB
ATOM   2690 C113 OL     20      24.722  -4.640   2.172  1.00 -0.28      MEMB
ATOM   2691 H13R OL     20      25.454  -4.733   3.002  1.00  0.00      MEMB
ATOM   2692 H13S OL     20      23.690  -4.771   2.563  1.00  0.00      MEMB
ATOM   2693 C114 OL     20      25.210  -5.600   1.099  1.00  0.84      MEMB
ATOM   2694 H14R OL     20      26.181  -5.232   0.705  1.00  0.00      MEMB
ATOM   2695 H14S OL     20      25.385  -6.563   1.625  1.00  0.00      MEMB
ATOM   2696 C115 OL     20      24.267  -5.728  -0.069  1.00  1.60      MEMB
ATOM   2697 H15R OL     20      24.649  -6.559  -0.700  1.00  0.00      MEMB
ATOM   2698 H15S OL     20      24.237  -4.888  -0.795  1.00  0.00      MEMB
ATOM   2699 C116 OL     20      22.783  -6.200   0.199  1.00  2.64      MEMB
ATOM   2700 H16R OL     20      22.469  -6.798  -0.684  1.00  0.00      MEMB
ATOM   2701 H16S OL     20      22.655  -6.821   1.111  1.00  0.00      MEMB
ATOM   2702 C117 OL     20      21.724  -5.030   0.171  1.00  0.00      MEMB
ATOM   2703 H17R OL     20      21.671  -4.496  -0.803  1.00  0.00      MEMB
ATOM   2704 H17S OL     20      21.917  -4.315   0.999  1.00  0.00      MEMB
ATOM   2705 C118 OL     20      20.340  -5.614   0.446  1.00  0.00      MEMB
ATOM   2706 H18R OL     20      19.893  -5.293   1.412  1.00  0.00      MEMB
ATOM   2707 H18S OL     20      19.653  -5.274  -0.358  1.00  0.00      MEMB
ATOM   2708 H18T OL     20      20.461  -6.717   0.397  1.00  0.00      MEMB
ATOM   2578  C33 PGR    20      20.529  -4.198  21.206  1.00-20.41      MEMB
ATOM   2579  H3A PGR    20      19.563  -3.739  20.905  1.00  0.00      MEMB
ATOM   2580  H3B PGR    20      20.413  -4.654  22.212  1.00  0.00      MEMB
ATOM   2581  O36 PGR    20      21.436  -3.160  21.255  1.00  0.00      MEMB
ATOM   2582 HO6A PGR    20      22.279  -3.460  20.908  1.00  0.00      MEMB
ATOM   2583  C32 PGR    20      20.845  -5.309  20.171  1.00-20.64      MEMB
ATOM   2584  H2A PGR    20      20.168  -6.175  20.343  1.00  0.00      MEMB
ATOM   2585  O35 PGR    20      22.190  -5.731  20.388  1.00  0.00      MEMB
ATOM   2586 HO5A PGR    20      22.232  -5.698  21.354  1.00  0.00      MEMB
ATOM   2587  C31 PGR    20      20.686  -4.902  18.669  1.00-19.24      MEMB
ATOM   2588  H1A PGR    20      19.639  -4.603  18.446  1.00  0.00      MEMB
ATOM   2589  H1B PGR    20      20.784  -5.715  17.918  1.00  0.00      MEMB
ATOM   2590  P31 PGR    20      23.076  -4.263  17.735  1.00-16.77      MEMB
ATOM   2591  O33 PGR    20      23.535  -5.615  18.142  1.00-15.92      MEMB
ATOM   2592  O34 PGR    20      24.031  -3.154  17.918  1.00-16.93      MEMB
ATOM   2593  O32 PGR    20      21.645  -3.878  18.310  1.00-16.27      MEMB
ATOM   2594  O31 PGR    20      22.668  -4.274  16.206  1.00-18.19      MEMB
ATOM   2595  C3  PGR    20      22.350  -2.905  15.789  1.00-15.07      MEMB
ATOM   2596  HA  PGR    20      23.205  -2.209  15.649  1.00  0.00      MEMB
ATOM   2597  HB  PGR    20      21.628  -2.410  16.473  1.00  0.00      MEMB
ATOM   2598  C2  PGR    20      21.536  -2.921  14.509  1.00-13.89      MEMB
ATOM   2599  HX  PGR    20      20.632  -3.548  14.666  1.00  0.00      MEMB
ATOM   2600  O21 PGR    20      22.267  -3.571  13.363  1.00-12.67      MEMB
ATOM   2601  C21 PGR    20      21.553  -3.842  12.232  1.00-12.02      MEMB
ATOM   2602  O22 PGR    20      20.376  -3.471  12.065  1.00-12.33      MEMB
ATOM   2606  C1  PGR    20      21.129  -1.520  14.056  1.00-14.33      MEMB
ATOM   2607  HR  PGR    20      20.712  -1.117  15.004  1.00  0.00      MEMB
ATOM   2608  HS  PGR    20      20.331  -1.590  13.285  1.00  0.00      MEMB
ATOM   2609  O11 PGR    20      22.252  -0.692  13.675  1.00-13.47      MEMB
ATOM   2610  C11 PGR    20      21.856   0.434  13.015  1.00-12.95      MEMB
ATOM   2611  O12 PGR    20      20.694   0.746  12.715  1.00-13.09      MEMB
ATOM   2603  C12 OL     20      22.567  -4.496  11.242  1.00-10.84      MEMB
ATOM   2604  H2R OL     20      23.486  -4.920  11.699  1.00  0.00      MEMB
ATOM   2605  H2S OL     20      22.883  -3.691  10.545  1.00  0.00      MEMB
ATOM   2615  C13 OL     20      21.883  -5.549  10.353  1.00 -9.66      MEMB
ATOM   2616  H3R OL     20      21.051  -5.177   9.717  1.00  0.00      MEMB
ATOM   2617  H3S OL     20      21.532  -6.418  10.950  1.00  0.00      MEMB
ATOM   2618  C14 OL     20      22.808  -6.058   9.207  1.00 -8.38      MEMB
ATOM   2619  H4R OL     20      23.706  -6.557   9.629  1.00  0.00      MEMB
ATOM   2620  H4S OL     20      23.294  -5.163   8.763  1.00  0.00      MEMB
ATOM   2621  C15 OL     20      22.195  -7.122   8.320  1.00 -7.16      MEMB
ATOM   2622  H5R OL     20      21.672  -7.815   9.014  1.00  0.00      MEMB
ATOM   2623  H5S OL     20      22.966  -7.750   7.823  1.00  0.00      MEMB
ATOM   2624  C16 OL     20      21.297  -6.650   7.227  1.00 -6.04      MEMB
ATOM   2625  H6R OL     20      20.470  -6.105   7.731  1.00  0.00      MEMB
ATOM   2626  H6S OL     20      20.708  -7.503   6.826  1.00  0.00      MEMB
ATOM   2627  C17 OL     20      21.817  -5.814   6.192  1.00 -5.15      MEMB
ATOM   2628  H7R OL     20      22.589  -6.406   5.655  1.00  0.00      MEMB
ATOM   2629  H7S OL     20      22.322  -4.926   6.630  1.00  0.00      MEMB
ATOM   2630  C18 OL     20      20.637  -5.355   5.337  1.00 -4.09      MEMB
ATOM   2631  H8R OL     20      19.915  -4.818   5.989  1.00  0.00      MEMB
ATOM   2632  H8S OL     20      20.016  -6.246   5.102  1.00  0.00      MEMB
ATOM   2633  C19 OL     20      21.012  -4.569   4.065  1.00 -3.11      MEMB
ATOM   2634  H9R OL     20      21.971  -4.921   3.659  1.00  0.00      MEMB
ATOM   2635 C110 OL     20      20.433  -3.544   3.449  1.00 -1.91      MEMB
ATOM   2636 H10R OL     20      21.019  -3.100   2.631  1.00  0.00      MEMB
ATOM   2637 C111 OL     20      19.183  -2.648   3.598  1.00 -1.30      MEMB
ATOM   2638 H11R OL     20      19.391  -1.836   2.869  1.00  0.00      MEMB
ATOM   2639 H11S OL     20      19.071  -2.176   4.598  1.00  0.00      MEMB
ATOM   2640 C112 OL     20      17.730  -3.200   3.188  1.00 -0.16      MEMB
ATOM   2641 H12R OL     20      17.019  -2.400   3.487  1.00  0.00      MEMB
ATOM   2642 H12S OL     20      17.377  -4.079   3.768  1.00  0.00      MEMB
ATOM   2643 C113 OL     20      17.483  -3.582   1.687  1.00  0.33      MEMB
ATOM   2644 H13R OL     20      16.655  -4.321   1.626  1.00  0.00      MEMB
ATOM   2645 H13S OL     20      18.426  -3.968   1.242  1.00  0.00      MEMB
ATOM   2646 C114 OL     20      16.965  -2.383   0.911  1.00  1.47      MEMB
ATOM   2647 H14R OL     20      16.082  -1.937   1.416  1.00  0.00      MEMB
ATOM   2648 H14S OL     20      16.720  -2.895  -0.044  1.00  0.00      MEMB
ATOM   2649 C115 OL     20      17.896  -1.260   0.582  1.00  2.35      MEMB
ATOM   2650 H15R OL     20      17.994  -0.667   1.516  1.00  0.00      MEMB
ATOM   2651 H15S OL     20      17.450  -0.525  -0.122  1.00  0.00      MEMB
ATOM   2652 C116 OL     20      19.334  -1.598   0.095  1.00  3.48      MEMB
ATOM   2653 H16R OL     20      19.241  -2.115  -0.884  1.00  0.00      MEMB
ATOM   2654 H16S OL     20      19.882  -2.245   0.813  1.00  0.00      MEMB
ATOM   2655 C117 OL     20      20.150  -0.322  -0.059  1.00  2.94      MEMB
ATOM   2656 H17R OL     20      20.218   0.165   0.937  1.00  0.00      MEMB
ATOM   2657 H17S OL     20      19.686   0.395  -0.768  1.00  0.00      MEMB
ATOM   2658 C118 OL     20      21.579  -0.596  -0.526  1.00  4.04      MEMB
ATOM   2659 H18R OL     20      22.044  -1.374   0.116  1.00  0.00      MEMB
ATOM   2660 H18S OL     20      22.133   0.359  -0.407  1.00  0.00      MEMB
ATOM   2661 H18T OL     20      21.632  -0.927  -1.585  1.00  0.00      MEMB
TER   
ATOM   2743  C12 OL     21       0.677 -20.319  10.396  1.00-12.11      MEMB
ATOM   2744  H2R OL     21       0.346 -19.346   9.974  1.00  0.00      MEMB
ATOM   2745  H2S OL     21       1.774 -20.290  10.223  1.00  0.00      MEMB
ATOM   2793  C13 OL     21       0.167 -21.496   9.573  1.00-10.97      MEMB
ATOM   2794  H3R OL     21      -0.900 -21.411   9.276  1.00  0.00      MEMB
ATOM   2795  H3S OL     21       0.097 -22.387  10.234  1.00  0.00      MEMB
ATOM   2796  C14 OL     21       1.137 -21.944   8.390  1.00 -9.91      MEMB
ATOM   2797  H4R OL     21       2.081 -22.140   8.942  1.00  0.00      MEMB
ATOM   2798  H4S OL     21       0.795 -22.815   7.791  1.00  0.00      MEMB
ATOM   2799  C15 OL     21       1.593 -20.780   7.405  1.00 -8.77      MEMB
ATOM   2800  H5R OL     21       1.956 -19.899   7.976  1.00  0.00      MEMB
ATOM   2801  H5S OL     21       0.649 -20.418   6.945  1.00  0.00      MEMB
ATOM   2802  C16 OL     21       2.531 -21.144   6.257  1.00 -7.62      MEMB
ATOM   2803  H6R OL     21       2.809 -20.233   5.685  1.00  0.00      MEMB
ATOM   2804  H6S OL     21       3.405 -21.563   6.800  1.00  0.00      MEMB
ATOM   2805  C17 OL     21       2.016 -22.256   5.302  1.00 -6.59      MEMB
ATOM   2806  H7R OL     21       2.966 -22.361   4.736  1.00  0.00      MEMB
ATOM   2807  H7S OL     21       1.781 -23.250   5.740  1.00  0.00      MEMB
ATOM   2808  C18 OL     21       0.868 -21.950   4.410  1.00 -5.26      MEMB
ATOM   2809  H8R OL     21       0.187 -21.369   5.067  1.00  0.00      MEMB
ATOM   2810  H8S OL     21       1.189 -21.182   3.675  1.00  0.00      MEMB
ATOM   2811  C19 OL     21       0.171 -23.109   3.743  1.00 -4.06      MEMB
ATOM   2812  H9R OL     21      -0.846 -23.394   4.052  1.00  0.00      MEMB
ATOM   2813 C110 OL     21       0.788 -23.737   2.704  1.00 -2.66      MEMB
ATOM   2814 H10R OL     21       0.305 -24.572   2.175  1.00  0.00      MEMB
ATOM   2815 C111 OL     21       2.145 -23.440   1.988  1.00 -2.58      MEMB
ATOM   2816 H11R OL     21       2.982 -23.413   2.718  1.00  0.00      MEMB
ATOM   2817 H11S OL     21       2.451 -24.315   1.374  1.00  0.00      MEMB
ATOM   2818 C112 OL     21       2.416 -22.230   1.053  1.00 -1.15      MEMB
ATOM   2819 H12R OL     21       2.283 -21.309   1.660  1.00  0.00      MEMB
ATOM   2820 H12S OL     21       3.502 -22.212   0.820  1.00  0.00      MEMB
ATOM   2821 C113 OL     21       1.583 -22.264  -0.245  1.00 -0.28      MEMB
ATOM   2822 H13R OL     21       2.324 -22.851  -0.829  1.00  0.00      MEMB
ATOM   2823 H13S OL     21       0.560 -22.687  -0.149  1.00  0.00      MEMB
ATOM   2824 C114 OL     21       1.468 -20.872  -0.772  1.00  0.84      MEMB
ATOM   2825 H14R OL     21       2.453 -20.386  -0.606  1.00  0.00      MEMB
ATOM   2826 H14S OL     21       1.399 -20.986  -1.874  1.00  0.00      MEMB
ATOM   2827 C115 OL     21       0.246 -20.067  -0.151  1.00  1.60      MEMB
ATOM   2828 H15R OL     21       0.720 -19.068  -0.257  1.00  0.00      MEMB
ATOM   2829 H15S OL     21       0.117 -20.222   0.942  1.00  0.00      MEMB
ATOM   2830 C116 OL     21      -1.108 -20.245  -0.901  1.00  2.64      MEMB
ATOM   2831 H16R OL     21      -0.715 -20.478  -1.913  1.00  0.00      MEMB
ATOM   2832 H16S OL     21      -1.762 -21.115  -0.679  1.00  0.00      MEMB
ATOM   2833 C117 OL     21      -1.909 -18.923  -1.055  1.00  0.00      MEMB
ATOM   2834 H17R OL     21      -1.079 -18.275  -1.410  1.00  0.00      MEMB
ATOM   2835 H17S OL     21      -2.417 -18.426  -0.201  1.00  0.00      MEMB
ATOM   2836 C118 OL     21      -2.804 -18.901  -2.305  1.00  0.00      MEMB
ATOM   2837 H18R OL     21      -2.232 -18.966  -3.256  1.00  0.00      MEMB
ATOM   2838 H18S OL     21      -3.631 -19.643  -2.294  1.00  0.00      MEMB
ATOM   2839 H18T OL     21      -3.388 -17.961  -2.403  1.00  0.00      MEMB
ATOM   2709  C33 PGR    21       1.989 -15.743  20.308  1.00-20.41      MEMB
ATOM   2710  H3A PGR    21       2.878 -16.083  20.882  1.00  0.00      MEMB
ATOM   2711  H3B PGR    21       2.189 -14.704  19.970  1.00  0.00      MEMB
ATOM   2712  O36 PGR    21       0.849 -15.587  21.158  1.00  0.00      MEMB
ATOM   2713 HO6A PGR    21       1.069 -14.824  21.698  1.00  0.00      MEMB
ATOM   2714  C32 PGR    21       1.766 -16.827  19.236  1.00-20.64      MEMB
ATOM   2715  H2A PGR    21       2.696 -16.951  18.639  1.00  0.00      MEMB
ATOM   2716  O35 PGR    21       0.726 -16.372  18.372  1.00  0.00      MEMB
ATOM   2717 HO5A PGR    21       0.937 -15.430  18.323  1.00  0.00      MEMB
ATOM   2718  C31 PGR    21       1.383 -18.216  19.924  1.00-19.24      MEMB
ATOM   2719  H1A PGR    21       0.536 -18.169  20.641  1.00  0.00      MEMB
ATOM   2720  H1B PGR    21       2.231 -18.614  20.522  1.00  0.00      MEMB
ATOM   2721  P31 PGR    21      -0.085 -19.455  18.243  1.00-16.77      MEMB
ATOM   2722  O33 PGR    21      -0.960 -18.258  18.369  1.00-15.92      MEMB
ATOM   2723  O34 PGR    21      -0.780 -20.730  18.710  1.00-16.93      MEMB
ATOM   2724  O32 PGR    21       1.274 -19.250  18.973  1.00-16.27      MEMB
ATOM   2725  O31 PGR    21       0.311 -19.657  16.706  1.00-18.19      MEMB
ATOM   2726  C3  PGR    21       1.707 -19.715  16.224  1.00-15.07      MEMB
ATOM   2727  HA  PGR    21       2.184 -20.622  16.654  1.00  0.00      MEMB
ATOM   2728  HB  PGR    21       2.352 -18.909  16.634  1.00  0.00      MEMB
ATOM   2729  C2  PGR    21       1.761 -19.600  14.720  1.00-13.89      MEMB
ATOM   2730  HX  PGR    21       2.847 -19.511  14.505  1.00  0.00      MEMB
ATOM   2731  O21 PGR    21       1.037 -18.428  14.250  1.00-12.67      MEMB
ATOM   2732  C21 PGR    21       1.593 -17.233  14.403  1.00-12.02      MEMB
ATOM   2733  O22 PGR    21       2.557 -16.983  15.074  1.00-12.33      MEMB
ATOM   2737  C1  PGR    21       1.177 -20.841  14.020  1.00-14.33      MEMB
ATOM   2738  HR  PGR    21       0.128 -20.708  14.362  1.00  0.00      MEMB
ATOM   2739  HS  PGR    21       1.678 -21.704  14.508  1.00  0.00      MEMB
ATOM   2740  O11 PGR    21       1.246 -20.826  12.567  1.00-13.47      MEMB
ATOM   2741  C11 PGR    21       0.216 -20.454  11.841  1.00-12.95      MEMB
ATOM   2742  O12 PGR    21      -0.863 -20.067  12.244  1.00-13.09      MEMB
ATOM   2734  C12 OL     21       0.880 -16.211  13.522  1.00-10.84      MEMB
ATOM   2735  H2R OL     21       0.431 -15.439  14.183  1.00  0.00      MEMB
ATOM   2736  H2S OL     21       0.113 -16.780  12.956  1.00  0.00      MEMB
ATOM   2746  C13 OL     21       1.888 -15.630  12.523  1.00 -9.66      MEMB
ATOM   2747  H3R OL     21       2.923 -15.486  12.901  1.00  0.00      MEMB
ATOM   2748  H3S OL     21       1.477 -14.631  12.263  1.00  0.00      MEMB
ATOM   2749  C14 OL     21       1.873 -16.462  11.239  1.00 -8.38      MEMB
ATOM   2750  H4R OL     21       0.820 -16.730  11.005  1.00  0.00      MEMB
ATOM   2751  H4S OL     21       2.421 -17.400  11.472  1.00  0.00      MEMB
ATOM   2752  C15 OL     21       2.498 -15.747  10.017  1.00 -7.16      MEMB
ATOM   2753  H5R OL     21       3.485 -15.375  10.366  1.00  0.00      MEMB
ATOM   2754  H5S OL     21       1.876 -14.872   9.729  1.00  0.00      MEMB
ATOM   2755  C16 OL     21       2.683 -16.605   8.788  1.00 -6.04      MEMB
ATOM   2756  H6R OL     21       1.705 -17.056   8.512  1.00  0.00      MEMB
ATOM   2757  H6S OL     21       3.442 -17.338   9.136  1.00  0.00      MEMB
ATOM   2758  C17 OL     21       3.021 -15.907   7.539  1.00 -5.15      MEMB
ATOM   2759  H7R OL     21       4.046 -15.584   7.819  1.00  0.00      MEMB
ATOM   2760  H7S OL     21       2.400 -14.988   7.477  1.00  0.00      MEMB
ATOM   2761  C18 OL     21       2.903 -16.744   6.265  1.00 -4.09      MEMB
ATOM   2762  H8R OL     21       3.784 -17.400   6.428  1.00  0.00      MEMB
ATOM   2763  H8S OL     21       3.151 -16.021   5.457  1.00  0.00      MEMB
ATOM   2764  C19 OL     21       1.676 -17.520   5.860  1.00 -3.11      MEMB
ATOM   2765  H9R OL     21       1.687 -18.515   6.329  1.00  0.00      MEMB
ATOM   2766 C110 OL     21       0.684 -17.057   5.040  1.00 -1.91      MEMB
ATOM   2767 H10R OL     21      -0.164 -17.734   4.861  1.00  0.00      MEMB
ATOM   2768 C111 OL     21       0.666 -15.702   4.431  1.00 -1.30      MEMB
ATOM   2769 H11R OL     21       1.651 -15.241   4.657  1.00  0.00      MEMB
ATOM   2770 H11S OL     21      -0.155 -15.128   4.911  1.00  0.00      MEMB
ATOM   2771 C112 OL     21       0.493 -15.602   2.900  1.00 -0.16      MEMB
ATOM   2772 H12R OL     21       0.238 -14.525   2.806  1.00  0.00      MEMB
ATOM   2773 H12S OL     21      -0.317 -16.266   2.528  1.00  0.00      MEMB
ATOM   2774 C113 OL     21       1.789 -15.937   2.201  1.00  0.33      MEMB
ATOM   2775 H13R OL     21       1.968 -16.989   2.510  1.00  0.00      MEMB
ATOM   2776 H13S OL     21       2.721 -15.405   2.489  1.00  0.00      MEMB
ATOM   2777 C114 OL     21       1.490 -15.792   0.682  1.00  1.47      MEMB
ATOM   2778 H14R OL     21       1.388 -14.703   0.487  1.00  0.00      MEMB
ATOM   2779 H14S OL     21       0.553 -16.218   0.264  1.00  0.00      MEMB
ATOM   2780 C115 OL     21       2.528 -16.390  -0.255  1.00  2.35      MEMB
ATOM   2781 H15R OL     21       2.618 -17.496  -0.203  1.00  0.00      MEMB
ATOM   2782 H15S OL     21       3.540 -16.064   0.067  1.00  0.00      MEMB
ATOM   2783 C116 OL     21       2.298 -16.103  -1.767  1.00  3.48      MEMB
ATOM   2784 H16R OL     21       2.159 -15.002  -1.831  1.00  0.00      MEMB
ATOM   2785 H16S OL     21       1.333 -16.485  -2.162  1.00  0.00      MEMB
ATOM   2786 C117 OL     21       3.497 -16.453  -2.590  1.00  2.94      MEMB
ATOM   2787 H17R OL     21       4.348 -16.028  -2.016  1.00  0.00      MEMB
ATOM   2788 H17S OL     21       3.577 -15.943  -3.574  1.00  0.00      MEMB
ATOM   2789 C118 OL     21       3.807 -17.919  -2.506  1.00  4.04      MEMB
ATOM   2790 H18R OL     21       4.448 -18.107  -3.393  1.00  0.00      MEMB
ATOM   2791 H18S OL     21       2.963 -18.642  -2.509  1.00  0.00      MEMB
ATOM   2792 H18T OL     21       4.487 -18.172  -1.664  1.00  0.00      MEMB
TER   
ATOM   2874  C12 OL     22     -11.129  14.042  13.610  1.00-12.11      MEMB
ATOM   2875  H2R OL     22     -11.354  13.492  12.671  1.00  0.00      MEMB
ATOM   2876  H2S OL     22     -11.453  13.344  14.411  1.00  0.00      MEMB
ATOM   2924  C13 OL     22     -11.805  15.380  13.607  1.00-10.97      MEMB
ATOM   2925  H3R OL     22     -11.374  16.228  14.181  1.00  0.00      MEMB
ATOM   2926  H3S OL     22     -12.823  15.235  14.026  1.00  0.00      MEMB
ATOM   2927  C14 OL     22     -12.061  15.865  12.200  1.00 -9.91      MEMB
ATOM   2928  H4R OL     22     -11.083  15.706  11.697  1.00  0.00      MEMB
ATOM   2929  H4S OL     22     -12.711  15.073  11.772  1.00  0.00      MEMB
ATOM   2930  C15 OL     22     -12.528  17.340  12.000  1.00 -8.77      MEMB
ATOM   2931  H5R OL     22     -11.963  17.884  12.787  1.00  0.00      MEMB
ATOM   2932  H5S OL     22     -13.623  17.289  12.179  1.00  0.00      MEMB
ATOM   2933  C16 OL     22     -12.139  17.946  10.648  1.00 -7.62      MEMB
ATOM   2934  H6R OL     22     -12.323  19.039  10.732  1.00  0.00      MEMB
ATOM   2935  H6S OL     22     -11.076  17.757  10.384  1.00  0.00      MEMB
ATOM   2936  C17 OL     22     -13.180  17.695   9.513  1.00 -6.59      MEMB
ATOM   2937  H7R OL     22     -13.242  16.588   9.444  1.00  0.00      MEMB
ATOM   2938  H7S OL     22     -14.162  18.166   9.732  1.00  0.00      MEMB
ATOM   2939  C18 OL     22     -12.585  18.228   8.111  1.00 -5.26      MEMB
ATOM   2940  H8R OL     22     -12.172  19.254   8.215  1.00  0.00      MEMB
ATOM   2941  H8S OL     22     -11.781  17.471   7.985  1.00  0.00      MEMB
ATOM   2942  C19 OL     22     -13.392  18.262   6.851  1.00 -4.06      MEMB
ATOM   2943  H9R OL     22     -14.225  18.974   6.759  1.00  0.00      MEMB
ATOM   2944 C110 OL     22     -13.232  17.382   5.854  1.00 -2.66      MEMB
ATOM   2945 H10R OL     22     -13.880  17.561   4.983  1.00  0.00      MEMB
ATOM   2946 C111 OL     22     -12.282  16.233   5.715  1.00 -2.58      MEMB
ATOM   2947 H11R OL     22     -12.132  15.949   6.778  1.00  0.00      MEMB
ATOM   2948 H11S OL     22     -12.800  15.379   5.229  1.00  0.00      MEMB
ATOM   2949 C112 OL     22     -10.965  16.454   4.871  1.00 -1.15      MEMB
ATOM   2950 H12R OL     22     -10.387  17.370   5.117  1.00  0.00      MEMB
ATOM   2951 H12S OL     22     -10.364  15.597   5.244  1.00  0.00      MEMB
ATOM   2952 C113 OL     22     -11.068  16.383   3.362  1.00 -0.28      MEMB
ATOM   2953 H13R OL     22     -11.007  15.311   3.075  1.00  0.00      MEMB
ATOM   2954 H13S OL     22     -12.016  16.909   3.120  1.00  0.00      MEMB
ATOM   2955 C114 OL     22      -9.800  17.124   2.901  1.00  0.84      MEMB
ATOM   2956 H14R OL     22      -9.803  18.187   3.226  1.00  0.00      MEMB
ATOM   2957 H14S OL     22      -8.874  16.645   3.286  1.00  0.00      MEMB
ATOM   2958 C115 OL     22      -9.662  17.275   1.345  1.00  1.60      MEMB
ATOM   2959 H15R OL     22     -10.635  17.629   0.943  1.00  0.00      MEMB
ATOM   2960 H15S OL     22      -9.462  16.301   0.848  1.00  0.00      MEMB
ATOM   2961 C116 OL     22      -8.603  18.314   0.920  1.00  2.64      MEMB
ATOM   2962 H16R OL     22      -8.553  19.128   1.675  1.00  0.00      MEMB
ATOM   2963 H16S OL     22      -7.653  17.738   0.917  1.00  0.00      MEMB
ATOM   2964 C117 OL     22      -8.701  18.809  -0.541  1.00  0.00      MEMB
ATOM   2965 H17R OL     22      -9.098  17.972  -1.154  1.00  0.00      MEMB
ATOM   2966 H17S OL     22      -7.723  19.185  -0.910  1.00  0.00      MEMB
ATOM   2967 C118 OL     22      -9.741  19.957  -0.608  1.00  0.00      MEMB
ATOM   2968 H18R OL     22      -9.667  20.577   0.311  1.00  0.00      MEMB
ATOM   2969 H18S OL     22      -9.717  20.640  -1.484  1.00  0.00      MEMB
ATOM   2970 H18T OL     22     -10.749  19.490  -0.601  1.00  0.00      MEMB
ATOM   2840  C33 PGR    22      -8.361  18.426  20.617  1.00-20.41      MEMB
ATOM   2841  H3A PGR    22      -8.097  18.687  19.570  1.00  0.00      MEMB
ATOM   2842  H3B PGR    22      -8.159  19.295  21.279  1.00  0.00      MEMB
ATOM   2843  O36 PGR    22      -7.323  17.467  20.878  1.00  0.00      MEMB
ATOM   2844 HO6A PGR    22      -7.718  17.012  21.626  1.00  0.00      MEMB
ATOM   2845  C32 PGR    22      -9.874  17.969  20.767  1.00-20.64      MEMB
ATOM   2846  H2A PGR    22     -10.539  18.856  20.659  1.00  0.00      MEMB
ATOM   2847  O35 PGR    22     -10.037  17.435  22.079  1.00  0.00      MEMB
ATOM   2848 HO5A PGR    22      -9.477  18.038  22.586  1.00  0.00      MEMB
ATOM   2849  C31 PGR    22     -10.294  16.918  19.709  1.00-19.24      MEMB
ATOM   2850  H1A PGR    22     -11.321  16.525  19.870  1.00  0.00      MEMB
ATOM   2851  H1B PGR    22      -9.668  16.006  19.814  1.00  0.00      MEMB
ATOM   2852  P31 PGR    22     -10.461  16.652  17.116  1.00-16.77      MEMB
ATOM   2853  O33 PGR    22     -10.187  17.551  15.996  1.00-15.92      MEMB
ATOM   2854  O34 PGR    22     -11.813  16.164  17.338  1.00-16.93      MEMB
ATOM   2855  O32 PGR    22     -10.075  17.469  18.413  1.00-16.27      MEMB
ATOM   2856  O31 PGR    22      -9.479  15.455  17.086  1.00-18.19      MEMB
ATOM   2857  C3  PGR    22      -8.009  15.744  17.052  1.00-15.07      MEMB
ATOM   2858  HA  PGR    22      -7.524  15.043  17.765  1.00  0.00      MEMB
ATOM   2859  HB  PGR    22      -7.762  16.745  17.465  1.00  0.00      MEMB
ATOM   2860  C2  PGR    22      -7.313  15.464  15.683  1.00-13.89      MEMB
ATOM   2861  HX  PGR    22      -6.221  15.341  15.847  1.00  0.00      MEMB
ATOM   2862  O21 PGR    22      -7.550  16.496  14.720  1.00-12.67      MEMB
ATOM   2863  C21 PGR    22      -6.961  17.614  14.890  1.00-12.02      MEMB
ATOM   2864  O22 PGR    22      -6.237  17.993  15.823  1.00-12.33      MEMB
ATOM   2868  C1  PGR    22      -7.717  14.166  14.971  1.00-14.33      MEMB
ATOM   2869  HR  PGR    22      -7.420  13.258  15.538  1.00  0.00      MEMB
ATOM   2870  HS  PGR    22      -7.077  14.196  14.063  1.00  0.00      MEMB
ATOM   2871  O11 PGR    22      -9.181  14.065  14.847  1.00-13.47      MEMB
ATOM   2872  C11 PGR    22      -9.628  14.220  13.617  1.00-12.95      MEMB
ATOM   2873  O12 PGR    22      -8.982  14.152  12.619  1.00-13.09      MEMB
ATOM   2865  C12 OL     22      -7.398  18.565  13.797  1.00-10.84      MEMB
ATOM   2866  H2R OL     22      -6.776  19.485  13.822  1.00  0.00      MEMB
ATOM   2867  H2S OL     22      -8.362  18.958  14.184  1.00  0.00      MEMB
ATOM   2877  C13 OL     22      -7.357  18.044  12.352  1.00 -9.66      MEMB
ATOM   2878  H3R OL     22      -7.865  17.056  12.328  1.00  0.00      MEMB
ATOM   2879  H3S OL     22      -6.284  17.936  12.087  1.00  0.00      MEMB
ATOM   2880  C14 OL     22      -8.186  19.097  11.534  1.00 -8.38      MEMB
ATOM   2881  H4R OL     22      -8.003  20.129  11.903  1.00  0.00      MEMB
ATOM   2882  H4S OL     22      -9.235  18.846  11.800  1.00  0.00      MEMB
ATOM   2883  C15 OL     22      -7.878  19.151  10.006  1.00 -7.16      MEMB
ATOM   2884  H5R OL     22      -7.021  19.853   9.918  1.00  0.00      MEMB
ATOM   2885  H5S OL     22      -8.703  19.617   9.427  1.00  0.00      MEMB
ATOM   2886  C16 OL     22      -7.607  17.700   9.518  1.00 -6.04      MEMB
ATOM   2887  H6R OL     22      -8.438  17.168  10.030  1.00  0.00      MEMB
ATOM   2888  H6S OL     22      -6.696  17.302  10.014  1.00  0.00      MEMB
ATOM   2889  C17 OL     22      -7.683  17.414   7.993  1.00 -5.15      MEMB
ATOM   2890  H7R OL     22      -8.735  17.621   7.701  1.00  0.00      MEMB
ATOM   2891  H7S OL     22      -7.589  16.310   7.910  1.00  0.00      MEMB
ATOM   2892  C18 OL     22      -6.656  18.151   7.087  1.00 -4.09      MEMB
ATOM   2893  H8R OL     22      -5.685  17.735   7.432  1.00  0.00      MEMB
ATOM   2894  H8S OL     22      -6.662  19.237   7.318  1.00  0.00      MEMB
ATOM   2895  C19 OL     22      -6.897  17.917   5.645  1.00 -3.11      MEMB
ATOM   2896  H9R OL     22      -7.821  18.431   5.342  1.00  0.00      MEMB
ATOM   2897 C110 OL     22      -6.303  17.201   4.663  1.00 -1.91      MEMB
ATOM   2898 H10R OL     22      -6.644  17.335   3.625  1.00  0.00      MEMB
ATOM   2899 C111 OL     22      -5.062  16.327   4.896  1.00 -1.30      MEMB
ATOM   2900 H11R OL     22      -4.223  16.975   5.226  1.00  0.00      MEMB
ATOM   2901 H11S OL     22      -4.661  15.784   4.014  1.00  0.00      MEMB
ATOM   2902 C112 OL     22      -5.244  15.276   6.033  1.00 -0.16      MEMB
ATOM   2903 H12R OL     22      -5.307  15.930   6.928  1.00  0.00      MEMB
ATOM   2904 H12S OL     22      -4.412  14.544   6.112  1.00  0.00      MEMB
ATOM   2905 C113 OL     22      -6.505  14.436   5.878  1.00  0.33      MEMB
ATOM   2906 H13R OL     22      -7.427  15.055   5.920  1.00  0.00      MEMB
ATOM   2907 H13S OL     22      -6.540  13.699   6.708  1.00  0.00      MEMB
ATOM   2908 C114 OL     22      -6.472  13.689   4.484  1.00  1.47      MEMB
ATOM   2909 H14R OL     22      -5.535  13.118   4.306  1.00  0.00      MEMB
ATOM   2910 H14S OL     22      -6.354  14.565   3.811  1.00  0.00      MEMB
ATOM   2911 C115 OL     22      -7.722  12.808   4.276  1.00  2.35      MEMB
ATOM   2912 H15R OL     22      -8.670  13.303   4.579  1.00  0.00      MEMB
ATOM   2913 H15S OL     22      -7.683  11.896   4.910  1.00  0.00      MEMB
ATOM   2914 C116 OL     22      -7.850  12.306   2.862  1.00  3.48      MEMB
ATOM   2915 H16R OL     22      -8.653  11.560   3.047  1.00  0.00      MEMB
ATOM   2916 H16S OL     22      -6.913  11.823   2.511  1.00  0.00      MEMB
ATOM   2917 C117 OL     22      -8.285  13.292   1.820  1.00  2.94      MEMB
ATOM   2918 H17R OL     22      -8.965  13.966   2.384  1.00  0.00      MEMB
ATOM   2919 H17S OL     22      -8.889  12.819   1.017  1.00  0.00      MEMB
ATOM   2920 C118 OL     22      -7.150  13.960   1.009  1.00  4.04      MEMB
ATOM   2921 H18R OL     22      -7.539  14.691   0.267  1.00  0.00      MEMB
ATOM   2922 H18S OL     22      -6.577  13.199   0.439  1.00  0.00      MEMB
ATOM   2923 H18T OL     22      -6.410  14.457   1.672  1.00  0.00      MEMB
TER   
ATOM   3005  C12 OL     23      15.460  20.126  12.505  1.00-12.11      MEMB
ATOM   3006  H2R OL     23      16.483  20.458  12.227  1.00  0.00      MEMB
ATOM   3007  H2S OL     23      15.427  19.525  13.439  1.00  0.00      MEMB
ATOM   3055  C13 OL     23      14.993  19.149  11.399  1.00-10.97      MEMB
ATOM   3056  H3R OL     23      14.895  19.626  10.400  1.00  0.00      MEMB
ATOM   3057  H3S OL     23      13.941  18.860  11.608  1.00  0.00      MEMB
ATOM   3058  C14 OL     23      16.030  17.926  11.435  1.00 -9.91      MEMB
ATOM   3059  H4R OL     23      17.033  18.208  11.049  1.00  0.00      MEMB
ATOM   3060  H4S OL     23      15.944  17.499  12.457  1.00  0.00      MEMB
ATOM   3061  C15 OL     23      15.685  16.736  10.512  1.00 -8.77      MEMB
ATOM   3062  H5R OL     23      14.835  16.104  10.851  1.00  0.00      MEMB
ATOM   3063  H5S OL     23      16.493  15.978  10.430  1.00  0.00      MEMB
ATOM   3064  C16 OL     23      15.113  17.128   9.132  1.00 -7.62      MEMB
ATOM   3065  H6R OL     23      14.892  16.238   8.505  1.00  0.00      MEMB
ATOM   3066  H6S OL     23      14.177  17.709   9.279  1.00  0.00      MEMB
ATOM   3067  C17 OL     23      16.084  18.013   8.332  1.00 -6.59      MEMB
ATOM   3068  H7R OL     23      16.448  18.889   8.909  1.00  0.00      MEMB
ATOM   3069  H7S OL     23      16.835  17.239   8.062  1.00  0.00      MEMB
ATOM   3070  C18 OL     23      15.450  18.521   6.998  1.00 -5.26      MEMB
ATOM   3071  H8R OL     23      14.699  17.821   6.573  1.00  0.00      MEMB
ATOM   3072  H8S OL     23      14.904  19.481   7.117  1.00  0.00      MEMB
ATOM   3073  C19 OL     23      16.449  18.820   5.868  1.00 -4.06      MEMB
ATOM   3074  H9R OL     23      17.248  19.569   5.976  1.00  0.00      MEMB
ATOM   3075 C110 OL     23      16.389  18.264   4.652  1.00 -2.66      MEMB
ATOM   3076 H10R OL     23      17.170  18.561   3.936  1.00  0.00      MEMB
ATOM   3077 C111 OL     23      15.382  17.253   4.135  1.00 -2.58      MEMB
ATOM   3078 H11R OL     23      15.821  16.578   3.369  1.00  0.00      MEMB
ATOM   3079 H11S OL     23      15.141  16.530   4.942  1.00  0.00      MEMB
ATOM   3080 C112 OL     23      14.105  17.879   3.594  1.00 -1.15      MEMB
ATOM   3081 H12R OL     23      13.326  17.093   3.497  1.00  0.00      MEMB
ATOM   3082 H12S OL     23      13.813  18.737   4.237  1.00  0.00      MEMB
ATOM   3083 C113 OL     23      14.223  18.568   2.214  1.00 -0.28      MEMB
ATOM   3084 H13R OL     23      15.049  19.287   2.403  1.00  0.00      MEMB
ATOM   3085 H13S OL     23      14.447  17.704   1.552  1.00  0.00      MEMB
ATOM   3086 C114 OL     23      12.935  19.194   1.670  1.00  0.84      MEMB
ATOM   3087 H14R OL     23      12.028  18.626   1.969  1.00  0.00      MEMB
ATOM   3088 H14S OL     23      12.894  20.236   2.051  1.00  0.00      MEMB
ATOM   3089 C115 OL     23      12.993  19.542   0.129  1.00  1.60      MEMB
ATOM   3090 H15R OL     23      13.031  18.679  -0.569  1.00  0.00      MEMB
ATOM   3091 H15S OL     23      13.936  20.052  -0.165  1.00  0.00      MEMB
ATOM   3092 C116 OL     23      11.737  20.205  -0.400  1.00  2.64      MEMB
ATOM   3093 H16R OL     23      11.663  21.051   0.316  1.00  0.00      MEMB
ATOM   3094 H16S OL     23      11.810  20.655  -1.413  1.00  0.00      MEMB
ATOM   3095 C117 OL     23      10.544  19.278  -0.444  1.00  0.00      MEMB
ATOM   3096 H17R OL     23      10.397  18.743   0.519  1.00  0.00      MEMB
ATOM   3097 H17S OL     23      10.803  18.512  -1.206  1.00  0.00      MEMB
ATOM   3098 C118 OL     23       9.238  20.022  -0.762  1.00  0.00      MEMB
ATOM   3099 H18R OL     23       9.178  20.923  -0.115  1.00  0.00      MEMB
ATOM   3100 H18S OL     23       9.271  20.392  -1.809  1.00  0.00      MEMB
ATOM   3101 H18T OL     23       8.368  19.376  -0.517  1.00  0.00      MEMB
ATOM   2971  C33 PGR    23      14.386  21.910  20.709  1.00-20.41      MEMB
ATOM   2972  H3A PGR    23      14.186  22.304  19.690  1.00  0.00      MEMB
ATOM   2973  H3B PGR    23      14.151  22.680  21.475  1.00  0.00      MEMB
ATOM   2974  O36 PGR    23      15.751  21.572  20.817  1.00  0.00      MEMB
ATOM   2975 HO6A PGR    23      15.816  21.326  21.742  1.00  0.00      MEMB
ATOM   2976  C32 PGR    23      13.462  20.661  20.772  1.00-20.64      MEMB
ATOM   2977  H2A PGR    23      12.398  20.987  20.731  1.00  0.00      MEMB
ATOM   2978  O35 PGR    23      13.692  20.015  22.022  1.00  0.00      MEMB
ATOM   2979 HO5A PGR    23      13.804  20.783  22.600  1.00  0.00      MEMB
ATOM   2980  C31 PGR    23      13.563  19.605  19.735  1.00-19.24      MEMB
ATOM   2981  H1A PGR    23      12.853  18.785  19.975  1.00  0.00      MEMB
ATOM   2982  H1B PGR    23      14.590  19.183  19.755  1.00  0.00      MEMB
ATOM   2983  P31 PGR    23      12.830  19.518  17.181  1.00-16.77      MEMB
ATOM   2984  O33 PGR    23      11.485  19.059  17.326  1.00-15.92      MEMB
ATOM   2985  O34 PGR    23      13.829  18.454  16.969  1.00-16.93      MEMB
ATOM   2986  O32 PGR    23      13.348  20.254  18.464  1.00-16.27      MEMB
ATOM   2987  O31 PGR    23      13.024  20.672  16.005  1.00-18.19      MEMB
ATOM   2988  C3  PGR    23      12.401  21.898  16.251  1.00-15.07      MEMB
ATOM   2989  HA  PGR    23      13.042  22.574  16.857  1.00  0.00      MEMB
ATOM   2990  HB  PGR    23      11.378  21.705  16.638  1.00  0.00      MEMB
ATOM   2991  C2  PGR    23      12.383  22.582  14.911  1.00-13.89      MEMB
ATOM   2992  HX  PGR    23      11.892  23.574  15.004  1.00  0.00      MEMB
ATOM   2993  O21 PGR    23      11.618  21.847  13.960  1.00-12.67      MEMB
ATOM   2994  C21 PGR    23      10.315  21.587  14.140  1.00-12.02      MEMB
ATOM   2995  O22 PGR    23       9.660  21.871  15.103  1.00-12.33      MEMB
ATOM   2999  C1  PGR    23      13.838  22.851  14.268  1.00-14.33      MEMB
ATOM   3000  HR  PGR    23      14.486  23.315  15.043  1.00  0.00      MEMB
ATOM   3001  HS  PGR    23      13.781  23.608  13.457  1.00  0.00      MEMB
ATOM   3002  O11 PGR    23      14.529  21.669  13.867  1.00-13.47      MEMB
ATOM   3003  C11 PGR    23      14.499  21.269  12.616  1.00-12.95      MEMB
ATOM   3004  O12 PGR    23      13.859  21.701  11.682  1.00-13.09      MEMB
ATOM   2996  C12 OL     23       9.889  20.852  12.881  1.00-10.84      MEMB
ATOM   2997  H2R OL     23       8.835  20.518  12.992  1.00  0.00      MEMB
ATOM   2998  H2S OL     23      10.457  19.912  12.713  1.00  0.00      MEMB
ATOM   3008  C13 OL     23      10.001  21.819  11.633  1.00 -9.66      MEMB
ATOM   3009  H3R OL     23      11.074  22.105  11.680  1.00  0.00      MEMB
ATOM   3010  H3S OL     23       9.410  22.736  11.841  1.00  0.00      MEMB
ATOM   3011  C14 OL     23       9.531  21.251  10.372  1.00 -8.38      MEMB
ATOM   3012  H4R OL     23       9.655  22.072   9.634  1.00  0.00      MEMB
ATOM   3013  H4S OL     23       8.432  21.184  10.519  1.00  0.00      MEMB
ATOM   3014  C15 OL     23      10.292  20.030   9.901  1.00 -7.16      MEMB
ATOM   3015  H5R OL     23      10.197  19.106  10.510  1.00  0.00      MEMB
ATOM   3016  H5S OL     23      11.386  20.207   9.981  1.00  0.00      MEMB
ATOM   3017  C16 OL     23       9.919  19.561   8.519  1.00 -6.04      MEMB
ATOM   3018  H6R OL     23       8.898  19.929   8.286  1.00  0.00      MEMB
ATOM   3019  H6S OL     23       9.851  18.455   8.607  1.00  0.00      MEMB
ATOM   3020  C17 OL     23      10.963  19.998   7.443  1.00 -5.15      MEMB
ATOM   3021  H7R OL     23      11.061  19.241   6.637  1.00  0.00      MEMB
ATOM   3022  H7S OL     23      12.023  19.968   7.777  1.00  0.00      MEMB
ATOM   3023  C18 OL     23      10.525  21.333   6.825  1.00 -4.09      MEMB
ATOM   3024  H8R OL     23      10.199  22.088   7.572  1.00  0.00      MEMB
ATOM   3025  H8S OL     23       9.585  21.147   6.264  1.00  0.00      MEMB
ATOM   3026  C19 OL     23      11.539  21.828   5.870  1.00 -3.11      MEMB
ATOM   3027  H9R OL     23      11.429  21.369   4.877  1.00  0.00      MEMB
ATOM   3028 C110 OL     23      12.461  22.742   6.111  1.00 -1.91      MEMB
ATOM   3029 H10R OL     23      13.200  22.989   5.335  1.00  0.00      MEMB
ATOM   3030 C111 OL     23      12.685  23.504   7.415  1.00 -1.30      MEMB
ATOM   3031 H11R OL     23      11.777  23.452   8.053  1.00  0.00      MEMB
ATOM   3032 H11S OL     23      12.828  24.587   7.213  1.00  0.00      MEMB
ATOM   3033 C112 OL     23      13.965  23.052   8.192  1.00 -0.16      MEMB
ATOM   3034 H12R OL     23      13.771  22.013   8.533  1.00  0.00      MEMB
ATOM   3035 H12S OL     23      13.962  23.695   9.099  1.00  0.00      MEMB
ATOM   3036 C113 OL     23      15.386  22.922   7.433  1.00  0.33      MEMB
ATOM   3037 H13R OL     23      15.150  22.138   6.682  1.00  0.00      MEMB
ATOM   3038 H13S OL     23      16.024  22.427   8.196  1.00  0.00      MEMB
ATOM   3039 C114 OL     23      15.935  24.259   6.911  1.00  1.47      MEMB
ATOM   3040 H14R OL     23      17.008  24.290   7.199  1.00  0.00      MEMB
ATOM   3041 H14S OL     23      15.572  25.119   7.514  1.00  0.00      MEMB
ATOM   3042 C115 OL     23      15.693  24.625   5.393  1.00  2.35      MEMB
ATOM   3043 H15R OL     23      16.133  25.598   5.084  1.00  0.00      MEMB
ATOM   3044 H15S OL     23      14.593  24.509   5.294  1.00  0.00      MEMB
ATOM   3045 C116 OL     23      16.267  23.471   4.440  1.00  3.48      MEMB
ATOM   3046 H16R OL     23      15.604  22.583   4.528  1.00  0.00      MEMB
ATOM   3047 H16S OL     23      17.264  23.163   4.822  1.00  0.00      MEMB
ATOM   3048 C117 OL     23      16.373  23.707   2.918  1.00  2.94      MEMB
ATOM   3049 H17R OL     23      16.869  22.835   2.441  1.00  0.00      MEMB
ATOM   3050 H17S OL     23      16.969  24.614   2.682  1.00  0.00      MEMB
ATOM   3051 C118 OL     23      14.986  23.927   2.277  1.00  4.04      MEMB
ATOM   3052 H18R OL     23      14.239  23.115   2.409  1.00  0.00      MEMB
ATOM   3053 H18S OL     23      15.138  24.094   1.190  1.00  0.00      MEMB
ATOM   3054 H18T OL     23      14.664  24.869   2.769  1.00  0.00      MEMB
TER   
ATOM   3136  C12 OL     24     -25.053  -3.670  14.142  1.00-12.11      MEMB
ATOM   3137  H2R OL     24     -24.412  -4.239  14.849  1.00  0.00      MEMB
ATOM   3138  H2S OL     24     -26.135  -3.900  14.242  1.00  0.00      MEMB
ATOM   3186  C13 OL     24     -24.719  -4.069  12.754  1.00-10.97      MEMB
ATOM   3187  H3R OL     24     -23.658  -3.850  12.510  1.00  0.00      MEMB
ATOM   3188  H3S OL     24     -25.370  -3.488  12.066  1.00  0.00      MEMB
ATOM   3189  C14 OL     24     -25.072  -5.535  12.360  1.00 -9.91      MEMB
ATOM   3190  H4R OL     24     -24.535  -6.283  12.982  1.00  0.00      MEMB
ATOM   3191  H4S OL     24     -26.136  -5.818  12.512  1.00  0.00      MEMB
ATOM   3192  C15 OL     24     -24.741  -5.974  10.939  1.00 -8.77      MEMB
ATOM   3193  H5R OL     24     -24.939  -7.066  10.896  1.00  0.00      MEMB
ATOM   3194  H5S OL     24     -23.635  -5.870  10.911  1.00  0.00      MEMB
ATOM   3195  C16 OL     24     -25.648  -5.275   9.898  1.00 -7.62      MEMB
ATOM   3196  H6R OL     24     -26.707  -5.322  10.231  1.00  0.00      MEMB
ATOM   3197  H6S OL     24     -25.352  -4.211   9.782  1.00  0.00      MEMB
ATOM   3198  C17 OL     24     -25.595  -6.078   8.569  1.00 -6.59      MEMB
ATOM   3199  H7R OL     24     -24.545  -6.000   8.214  1.00  0.00      MEMB
ATOM   3200  H7S OL     24     -25.804  -7.165   8.655  1.00  0.00      MEMB
ATOM   3201  C18 OL     24     -26.552  -5.349   7.544  1.00 -5.26      MEMB
ATOM   3202  H8R OL     24     -26.252  -4.280   7.587  1.00  0.00      MEMB
ATOM   3203  H8S OL     24     -26.248  -5.676   6.526  1.00  0.00      MEMB
ATOM   3204  C19 OL     24     -28.017  -5.593   7.817  1.00 -4.06      MEMB
ATOM   3205  H9R OL     24     -28.194  -6.320   8.623  1.00  0.00      MEMB
ATOM   3206 C110 OL     24     -29.099  -5.079   7.216  1.00 -2.66      MEMB
ATOM   3207 H10R OL     24     -30.121  -5.354   7.516  1.00  0.00      MEMB
ATOM   3208 C111 OL     24     -29.056  -4.082   6.025  1.00 -2.58      MEMB
ATOM   3209 H11R OL     24     -28.099  -4.131   5.462  1.00  0.00      MEMB
ATOM   3210 H11S OL     24     -29.860  -4.301   5.290  1.00  0.00      MEMB
ATOM   3211 C112 OL     24     -29.460  -2.660   6.388  1.00 -1.15      MEMB
ATOM   3212 H12R OL     24     -30.406  -2.750   6.962  1.00  0.00      MEMB
ATOM   3213 H12S OL     24     -28.668  -2.114   6.945  1.00  0.00      MEMB
ATOM   3214 C113 OL     24     -29.670  -1.775   5.185  1.00 -0.28      MEMB
ATOM   3215 H13R OL     24     -30.602  -2.075   4.660  1.00  0.00      MEMB
ATOM   3216 H13S OL     24     -29.822  -0.817   5.727  1.00  0.00      MEMB
ATOM   3217 C114 OL     24     -28.355  -1.670   4.338  1.00  0.84      MEMB
ATOM   3218 H14R OL     24     -27.541  -1.383   5.038  1.00  0.00      MEMB
ATOM   3219 H14S OL     24     -28.043  -2.639   3.893  1.00  0.00      MEMB
ATOM   3220 C115 OL     24     -28.467  -0.658   3.178  1.00  1.60      MEMB
ATOM   3221 H15R OL     24     -27.640  -0.882   2.470  1.00  0.00      MEMB
ATOM   3222 H15S OL     24     -28.429   0.377   3.580  1.00  0.00      MEMB
ATOM   3223 C116 OL     24     -29.768  -0.831   2.358  1.00  2.64      MEMB
ATOM   3224 H16R OL     24     -30.595  -0.484   3.013  1.00  0.00      MEMB
ATOM   3225 H16S OL     24     -29.669  -0.235   1.425  1.00  0.00      MEMB
ATOM   3226 C117 OL     24     -30.027  -2.239   1.894  1.00  0.00      MEMB
ATOM   3227 H17R OL     24     -31.121  -2.379   2.027  1.00  0.00      MEMB
ATOM   3228 H17S OL     24     -29.535  -2.970   2.571  1.00  0.00      MEMB
ATOM   3229 C118 OL     24     -29.543  -2.588   0.478  1.00  0.00      MEMB
ATOM   3230 H18R OL     24     -30.110  -2.150  -0.371  1.00  0.00      MEMB
ATOM   3231 H18S OL     24     -28.454  -2.390   0.377  1.00  0.00      MEMB
ATOM   3232 H18T OL     24     -29.630  -3.687   0.340  1.00  0.00      MEMB
ATOM   3102  C33 PGR    24     -27.044  -5.825  17.905  1.00-20.41      MEMB
ATOM   3103  H3A PGR    24     -26.471  -5.699  18.848  1.00  0.00      MEMB
ATOM   3104  H3B PGR    24     -27.217  -6.915  17.775  1.00  0.00      MEMB
ATOM   3105  O36 PGR    24     -26.311  -5.427  16.747  1.00  0.00      MEMB
ATOM   3106 HO6A PGR    24     -26.431  -6.090  16.062  1.00  0.00      MEMB
ATOM   3107  C32 PGR    24     -28.361  -5.041  18.153  1.00-20.64      MEMB
ATOM   3108  H2A PGR    24     -28.948  -5.549  18.950  1.00  0.00      MEMB
ATOM   3109  O35 PGR    24     -29.115  -5.070  16.943  1.00  0.00      MEMB
ATOM   3110 HO5A PGR    24     -28.930  -5.970  16.641  1.00  0.00      MEMB
ATOM   3111  C31 PGR    24     -28.281  -3.554  18.599  1.00-19.24      MEMB
ATOM   3112  H1A PGR    24     -29.320  -3.283  18.883  1.00  0.00      MEMB
ATOM   3113  H1B PGR    24     -27.932  -2.986  17.710  1.00  0.00      MEMB
ATOM   3114  P31 PGR    24     -27.200  -2.099  20.364  1.00-16.77      MEMB
ATOM   3115  O33 PGR    24     -26.977  -2.341  21.800  1.00-15.92      MEMB
ATOM   3116  O34 PGR    24     -28.360  -1.298  20.059  1.00-16.93      MEMB
ATOM   3117  O32 PGR    24     -27.380  -3.406  19.628  1.00-16.27      MEMB
ATOM   3118  O31 PGR    24     -25.814  -1.359  19.802  1.00-18.19      MEMB
ATOM   3119  C3  PGR    24     -25.201  -1.653  18.533  1.00-15.07      MEMB
ATOM   3120  HA  PGR    24     -25.400  -2.704  18.229  1.00  0.00      MEMB
ATOM   3121  HB  PGR    24     -24.102  -1.654  18.697  1.00  0.00      MEMB
ATOM   3122  C2  PGR    24     -25.529  -0.611  17.514  1.00-13.89      MEMB
ATOM   3123  HX  PGR    24     -25.342   0.356  18.028  1.00  0.00      MEMB
ATOM   3124  O21 PGR    24     -26.947  -0.913  17.118  1.00-12.67      MEMB
ATOM   3125  C21 PGR    24     -27.724   0.113  16.673  1.00-12.02      MEMB
ATOM   3126  O22 PGR    24     -27.393   1.290  16.722  1.00-12.33      MEMB
ATOM   3130  C1  PGR    24     -24.665  -0.697  16.260  1.00-14.33      MEMB
ATOM   3131  HR  PGR    24     -23.640  -0.615  16.680  1.00  0.00      MEMB
ATOM   3132  HS  PGR    24     -24.884   0.131  15.553  1.00  0.00      MEMB
ATOM   3133  O11 PGR    24     -24.832  -2.016  15.651  1.00-13.47      MEMB
ATOM   3134  C11 PGR    24     -25.017  -2.138  14.383  1.00-12.95      MEMB
ATOM   3135  O12 PGR    24     -25.300  -1.261  13.614  1.00-13.09      MEMB
ATOM   3127  C12 OL     24     -28.977  -0.459  16.068  1.00-10.84      MEMB
ATOM   3128  H2R OL     24     -29.690   0.387  15.971  1.00  0.00      MEMB
ATOM   3129  H2S OL     24     -29.345  -1.214  16.795  1.00  0.00      MEMB
ATOM   3139  C13 OL     24     -28.639  -0.963  14.649  1.00 -9.66      MEMB
ATOM   3140  H3R OL     24     -27.949  -1.828  14.748  1.00  0.00      MEMB
ATOM   3141  H3S OL     24     -27.962  -0.244  14.139  1.00  0.00      MEMB
ATOM   3142  C14 OL     24     -29.803  -1.412  13.710  1.00 -8.38      MEMB
ATOM   3143  H4R OL     24     -30.414  -0.502  13.530  1.00  0.00      MEMB
ATOM   3144  H4S OL     24     -30.513  -2.031  14.298  1.00  0.00      MEMB
ATOM   3145  C15 OL     24     -29.334  -2.094  12.432  1.00 -7.16      MEMB
ATOM   3146  H5R OL     24     -30.159  -2.681  11.974  1.00  0.00      MEMB
ATOM   3147  H5S OL     24     -28.606  -2.870  12.750  1.00  0.00      MEMB
ATOM   3148  C16 OL     24     -28.543  -1.292  11.471  1.00 -6.04      MEMB
ATOM   3149  H6R OL     24     -27.785  -0.744  12.072  1.00  0.00      MEMB
ATOM   3150  H6S OL     24     -29.148  -0.527  10.939  1.00  0.00      MEMB
ATOM   3151  C17 OL     24     -27.889  -2.205  10.416  1.00 -5.15      MEMB
ATOM   3152  H7R OL     24     -28.736  -2.736   9.932  1.00  0.00      MEMB
ATOM   3153  H7S OL     24     -27.364  -2.935  11.068  1.00  0.00      MEMB
ATOM   3154  C18 OL     24     -26.888  -1.511   9.418  1.00 -4.09      MEMB
ATOM   3155  H8R OL     24     -27.516  -0.675   9.043  1.00  0.00      MEMB
ATOM   3156  H8S OL     24     -26.655  -2.296   8.667  1.00  0.00      MEMB
ATOM   3157  C19 OL     24     -25.600  -0.997  10.065  1.00 -3.11      MEMB
ATOM   3158  H9R OL     24     -25.759  -0.210  10.816  1.00  0.00      MEMB
ATOM   3159 C110 OL     24     -24.336  -1.335   9.771  1.00 -1.91      MEMB
ATOM   3160 H10R OL     24     -23.557  -0.835  10.365  1.00  0.00      MEMB
ATOM   3161 C111 OL     24     -23.870  -2.300   8.726  1.00 -1.30      MEMB
ATOM   3162 H11R OL     24     -24.696  -2.872   8.252  1.00  0.00      MEMB
ATOM   3163 H11S OL     24     -22.995  -2.834   9.156  1.00  0.00      MEMB
ATOM   3164 C112 OL     24     -23.192  -1.518   7.587  1.00 -0.16      MEMB
ATOM   3165 H12R OL     24     -22.291  -1.102   8.086  1.00  0.00      MEMB
ATOM   3166 H12S OL     24     -23.805  -0.621   7.352  1.00  0.00      MEMB
ATOM   3167 C113 OL     24     -22.746  -2.395   6.401  1.00  0.33      MEMB
ATOM   3168 H13R OL     24     -22.351  -3.398   6.671  1.00  0.00      MEMB
ATOM   3169 H13S OL     24     -21.875  -1.826   6.013  1.00  0.00      MEMB
ATOM   3170 C114 OL     24     -23.819  -2.338   5.230  1.00  1.47      MEMB
ATOM   3171 H14R OL     24     -24.227  -1.316   5.384  1.00  0.00      MEMB
ATOM   3172 H14S OL     24     -24.730  -2.916   5.494  1.00  0.00      MEMB
ATOM   3173 C115 OL     24     -23.257  -2.668   3.907  1.00  2.35      MEMB
ATOM   3174 H15R OL     24     -22.763  -3.658   4.012  1.00  0.00      MEMB
ATOM   3175 H15S OL     24     -22.500  -1.915   3.603  1.00  0.00      MEMB
ATOM   3176 C116 OL     24     -24.359  -3.127   2.911  1.00  3.48      MEMB
ATOM   3177 H16R OL     24     -25.028  -2.243   2.832  1.00  0.00      MEMB
ATOM   3178 H16S OL     24     -24.959  -3.915   3.414  1.00  0.00      MEMB
ATOM   3179 C117 OL     24     -23.942  -3.569   1.495  1.00  2.94      MEMB
ATOM   3180 H17R OL     24     -24.771  -3.657   0.760  1.00  0.00      MEMB
ATOM   3181 H17S OL     24     -23.476  -4.561   1.673  1.00  0.00      MEMB
ATOM   3182 C118 OL     24     -22.902  -2.618   0.893  1.00  4.04      MEMB
ATOM   3183 H18R OL     24     -22.614  -3.043  -0.093  1.00  0.00      MEMB
ATOM   3184 H18S OL     24     -21.958  -2.752   1.463  1.00  0.00      MEMB
ATOM   3185 H18T OL     24     -23.223  -1.557   0.820  1.00  0.00      MEMB
TER   
ATOM   3267  C12 OL     25       8.909  23.845  13.174  1.00-12.11      MEMB
ATOM   3268  H2R OL     25       9.189  24.238  12.173  1.00  0.00      MEMB
ATOM   3269  H2S OL     25       9.721  24.137  13.875  1.00  0.00      MEMB
ATOM   3317  C13 OL     25       8.720  22.260  13.128  1.00-10.97      MEMB
ATOM   3318  H3R OL     25       8.508  21.866  14.145  1.00  0.00      MEMB
ATOM   3319  H3S OL     25       9.764  21.954  12.902  1.00  0.00      MEMB
ATOM   3320  C14 OL     25       7.563  21.798  12.217  1.00 -9.91      MEMB
ATOM   3321  H4R OL     25       7.261  20.759  12.467  1.00  0.00      MEMB
ATOM   3322  H4S OL     25       6.737  22.506  12.442  1.00  0.00      MEMB
ATOM   3323  C15 OL     25       7.965  21.771  10.746  1.00 -8.77      MEMB
ATOM   3324  H5R OL     25       8.849  21.100  10.783  1.00  0.00      MEMB
ATOM   3325  H5S OL     25       8.285  22.764  10.365  1.00  0.00      MEMB
ATOM   3326  C16 OL     25       6.867  21.177   9.858  1.00 -7.62      MEMB
ATOM   3327  H6R OL     25       6.850  20.127  10.221  1.00  0.00      MEMB
ATOM   3328  H6S OL     25       5.951  21.698  10.209  1.00  0.00      MEMB
ATOM   3329  C17 OL     25       7.162  21.315   8.319  1.00 -6.59      MEMB
ATOM   3330  H7R OL     25       7.017  22.324   7.878  1.00  0.00      MEMB
ATOM   3331  H7S OL     25       8.196  20.953   8.135  1.00  0.00      MEMB
ATOM   3332  C18 OL     25       6.224  20.402   7.506  1.00 -5.26      MEMB
ATOM   3333  H8R OL     25       6.236  19.452   8.082  1.00  0.00      MEMB
ATOM   3334  H8S OL     25       5.146  20.674   7.504  1.00  0.00      MEMB
ATOM   3335  C19 OL     25       6.744  20.026   6.062  1.00 -4.06      MEMB
ATOM   3336  H9R OL     25       7.652  19.404   6.047  1.00  0.00      MEMB
ATOM   3337 C110 OL     25       6.136  20.425   4.902  1.00 -2.66      MEMB
ATOM   3338 H10R OL     25       6.601  20.076   3.968  1.00  0.00      MEMB
ATOM   3339 C111 OL     25       4.931  21.259   4.704  1.00 -2.58      MEMB
ATOM   3340 H11R OL     25       4.780  21.198   3.605  1.00  0.00      MEMB
ATOM   3341 H11S OL     25       3.996  20.792   5.079  1.00  0.00      MEMB
ATOM   3342 C112 OL     25       5.093  22.750   4.906  1.00 -1.15      MEMB
ATOM   3343 H12R OL     25       5.207  22.844   6.007  1.00  0.00      MEMB
ATOM   3344 H12S OL     25       5.969  23.108   4.324  1.00  0.00      MEMB
ATOM   3345 C113 OL     25       3.859  23.644   4.563  1.00 -0.28      MEMB
ATOM   3346 H13R OL     25       2.969  23.269   5.112  1.00  0.00      MEMB
ATOM   3347 H13S OL     25       4.006  24.721   4.791  1.00  0.00      MEMB
ATOM   3348 C114 OL     25       3.505  23.662   3.073  1.00  0.84      MEMB
ATOM   3349 H14R OL     25       4.347  24.233   2.628  1.00  0.00      MEMB
ATOM   3350 H14S OL     25       3.404  22.590   2.799  1.00  0.00      MEMB
ATOM   3351 C115 OL     25       2.228  24.282   2.660  1.00  1.60      MEMB
ATOM   3352 H15R OL     25       2.350  25.385   2.720  1.00  0.00      MEMB
ATOM   3353 H15S OL     25       1.380  23.933   3.287  1.00  0.00      MEMB
ATOM   3354 C116 OL     25       1.808  23.903   1.170  1.00  2.64      MEMB
ATOM   3355 H16R OL     25       1.685  22.799   1.142  1.00  0.00      MEMB
ATOM   3356 H16S OL     25       0.778  24.318   1.142  1.00  0.00      MEMB
ATOM   3357 C117 OL     25       2.726  24.480   0.118  1.00  0.00      MEMB
ATOM   3358 H17R OL     25       3.729  24.043   0.313  1.00  0.00      MEMB
ATOM   3359 H17S OL     25       2.892  25.579   0.120  1.00  0.00      MEMB
ATOM   3360 C118 OL     25       2.249  24.073  -1.329  1.00  0.00      MEMB
ATOM   3361 H18R OL     25       2.968  24.572  -2.013  1.00  0.00      MEMB
ATOM   3362 H18S OL     25       2.254  22.986  -1.559  1.00  0.00      MEMB
ATOM   3363 H18T OL     25       1.189  24.322  -1.549  1.00  0.00      MEMB
ATOM   3233  C33 PGR    25       6.364  23.130  20.552  1.00-20.41      MEMB
ATOM   3234  H3A PGR    25       5.455  23.699  20.264  1.00  0.00      MEMB
ATOM   3235  H3B PGR    25       6.806  23.463  21.516  1.00  0.00      MEMB
ATOM   3236  O36 PGR    25       7.360  23.165  19.510  1.00  0.00      MEMB
ATOM   3237 HO6A PGR    25       6.810  23.330  18.740  1.00  0.00      MEMB
ATOM   3238  C32 PGR    25       5.901  21.661  20.751  1.00-20.64      MEMB
ATOM   3239  H2A PGR    25       5.199  21.611  21.613  1.00  0.00      MEMB
ATOM   3240  O35 PGR    25       7.055  20.882  21.056  1.00  0.00      MEMB
ATOM   3241 HO5A PGR    25       7.544  21.501  21.616  1.00  0.00      MEMB
ATOM   3242  C31 PGR    25       5.197  21.154  19.476  1.00-19.24      MEMB
ATOM   3243  H1A PGR    25       4.698  20.229  19.838  1.00  0.00      MEMB
ATOM   3244  H1B PGR    25       5.857  20.868  18.629  1.00  0.00      MEMB
ATOM   3245  P31 PGR    25       3.217  21.758  17.712  1.00-16.77      MEMB
ATOM   3246  O33 PGR    25       2.310  22.919  17.552  1.00-15.92      MEMB
ATOM   3247  O34 PGR    25       2.580  20.398  17.926  1.00-16.93      MEMB
ATOM   3248  O32 PGR    25       4.194  22.130  19.031  1.00-16.27      MEMB
ATOM   3249  O31 PGR    25       4.191  21.627  16.435  1.00-18.19      MEMB
ATOM   3250  C3  PGR    25       5.376  22.414  16.285  1.00-15.07      MEMB
ATOM   3251  HA  PGR    25       6.050  21.816  15.634  1.00  0.00      MEMB
ATOM   3252  HB  PGR    25       5.805  22.663  17.279  1.00  0.00      MEMB
ATOM   3253  C2  PGR    25       5.050  23.706  15.576  1.00-13.89      MEMB
ATOM   3254  HX  PGR    25       4.250  24.187  16.178  1.00  0.00      MEMB
ATOM   3255  O21 PGR    25       4.658  23.404  14.228  1.00-12.67      MEMB
ATOM   3256  C21 PGR    25       3.702  24.143  13.787  1.00-12.02      MEMB
ATOM   3257  O22 PGR    25       3.257  25.209  14.259  1.00-12.33      MEMB
ATOM   3261  C1  PGR    25       6.226  24.634  15.551  1.00-14.33      MEMB
ATOM   3262  HR  PGR    25       6.504  24.815  16.611  1.00  0.00      MEMB
ATOM   3263  HS  PGR    25       5.838  25.537  15.032  1.00  0.00      MEMB
ATOM   3264  O11 PGR    25       7.261  23.879  14.911  1.00-13.47      MEMB
ATOM   3265  C11 PGR    25       7.642  24.476  13.787  1.00-12.95      MEMB
ATOM   3266  O12 PGR    25       7.099  25.408  13.170  1.00-13.09      MEMB
ATOM   3258  C12 OL     25       3.271  23.556  12.417  1.00-10.84      MEMB
ATOM   3259  H2R OL     25       2.351  22.936  12.466  1.00  0.00      MEMB
ATOM   3260  H2S OL     25       4.109  22.935  12.032  1.00  0.00      MEMB
ATOM   3270  C13 OL     25       3.101  24.618  11.323  1.00 -9.66      MEMB
ATOM   3271  H3R OL     25       2.628  25.579  11.620  1.00  0.00      MEMB
ATOM   3272  H3S OL     25       2.554  24.224  10.440  1.00  0.00      MEMB
ATOM   3273  C14 OL     25       4.475  25.149  10.864  1.00 -8.38      MEMB
ATOM   3274  H4R OL     25       5.159  24.281  10.750  1.00  0.00      MEMB
ATOM   3275  H4S OL     25       4.797  25.757  11.736  1.00  0.00      MEMB
ATOM   3276  C15 OL     25       4.405  25.911   9.543  1.00 -7.16      MEMB
ATOM   3277  H5R OL     25       3.891  26.842   9.863  1.00  0.00      MEMB
ATOM   3278  H5S OL     25       3.703  25.525   8.772  1.00  0.00      MEMB
ATOM   3279  C16 OL     25       5.730  26.132   8.949  1.00 -6.04      MEMB
ATOM   3280  H6R OL     25       6.093  25.112   8.703  1.00  0.00      MEMB
ATOM   3281  H6S OL     25       6.446  26.464   9.731  1.00  0.00      MEMB
ATOM   3282  C17 OL     25       5.665  26.972   7.693  1.00 -5.15      MEMB
ATOM   3283  H7R OL     25       6.633  27.447   7.428  1.00  0.00      MEMB
ATOM   3284  H7S OL     25       4.885  27.761   7.756  1.00  0.00      MEMB
ATOM   3285  C18 OL     25       5.403  26.092   6.453  1.00 -4.09      MEMB
ATOM   3286  H8R OL     25       4.506  25.441   6.531  1.00  0.00      MEMB
ATOM   3287  H8S OL     25       6.276  25.484   6.134  1.00  0.00      MEMB
ATOM   3288  C19 OL     25       5.273  27.056   5.301  1.00 -3.11      MEMB
ATOM   3289  H9R OL     25       4.506  27.795   5.576  1.00  0.00      MEMB
ATOM   3290 C110 OL     25       5.914  27.037   4.149  1.00 -1.91      MEMB
ATOM   3291 H10R OL     25       5.741  27.844   3.421  1.00  0.00      MEMB
ATOM   3292 C111 OL     25       6.996  26.029   3.692  1.00 -1.30      MEMB
ATOM   3293 H11R OL     25       6.790  24.983   4.005  1.00  0.00      MEMB
ATOM   3294 H11S OL     25       8.036  26.287   3.985  1.00  0.00      MEMB
ATOM   3295 C112 OL     25       6.913  26.085   2.198  1.00 -0.16      MEMB
ATOM   3296 H12R OL     25       7.106  27.104   1.800  1.00  0.00      MEMB
ATOM   3297 H12S OL     25       5.860  25.782   2.014  1.00  0.00      MEMB
ATOM   3298 C113 OL     25       7.754  25.064   1.492  1.00  0.33      MEMB
ATOM   3299 H13R OL     25       7.752  24.142   2.111  1.00  0.00      MEMB
ATOM   3300 H13S OL     25       8.820  25.299   1.283  1.00  0.00      MEMB
ATOM   3301 C114 OL     25       7.053  24.650   0.138  1.00  1.47      MEMB
ATOM   3302 H14R OL     25       7.181  25.456  -0.615  1.00  0.00      MEMB
ATOM   3303 H14S OL     25       5.976  24.444   0.321  1.00  0.00      MEMB
ATOM   3304 C115 OL     25       7.784  23.389  -0.423  1.00  2.35      MEMB
ATOM   3305 H15R OL     25       8.827  23.716  -0.221  1.00  0.00      MEMB
ATOM   3306 H15S OL     25       7.376  23.376  -1.456  1.00  0.00      MEMB
ATOM   3307 C116 OL     25       7.529  22.041   0.268  1.00  3.48      MEMB
ATOM   3308 H16R OL     25       7.772  22.068   1.352  1.00  0.00      MEMB
ATOM   3309 H16S OL     25       8.136  21.262  -0.240  1.00  0.00      MEMB
ATOM   3310 C117 OL     25       6.089  21.466   0.373  1.00  2.94      MEMB
ATOM   3311 H17R OL     25       5.697  21.531  -0.664  1.00  0.00      MEMB
ATOM   3312 H17S OL     25       5.487  22.179   0.976  1.00  0.00      MEMB
ATOM   3313 C118 OL     25       5.969  20.020   0.755  1.00  4.04      MEMB
ATOM   3314 H18R OL     25       4.966  19.640   0.465  1.00  0.00      MEMB
ATOM   3315 H18S OL     25       6.054  19.935   1.859  1.00  0.00      MEMB
ATOM   3316 H18T OL     25       6.778  19.496   0.203  1.00  0.00      MEMB
TER   
ATOM   3398  C12 OL     26      31.076   1.657  12.111  1.00-12.11      MEMB
ATOM   3399  H2R OL     26      30.632   1.765  11.098  1.00  0.00      MEMB
ATOM   3400  H2S OL     26      32.120   1.330  11.919  1.00  0.00      MEMB
ATOM   3448  C13 OL     26      30.250   0.591  12.835  1.00-10.97      MEMB
ATOM   3449  H3R OL     26      29.193   0.908  12.960  1.00  0.00      MEMB
ATOM   3450  H3S OL     26      30.618   0.496  13.879  1.00  0.00      MEMB
ATOM   3451  C14 OL     26      30.387  -0.776  12.130  1.00 -9.91      MEMB
ATOM   3452  H4R OL     26      31.476  -0.948  11.991  1.00  0.00      MEMB
ATOM   3453  H4S OL     26      30.053  -1.596  12.801  1.00  0.00      MEMB
ATOM   3454  C15 OL     26      29.569  -0.992  10.726  1.00 -8.77      MEMB
ATOM   3455  H5R OL     26      29.807  -2.049  10.480  1.00  0.00      MEMB
ATOM   3456  H5S OL     26      30.159  -0.389  10.003  1.00  0.00      MEMB
ATOM   3457  C16 OL     26      28.114  -0.881  10.695  1.00 -7.62      MEMB
ATOM   3458  H6R OL     26      27.729  -1.388  11.606  1.00  0.00      MEMB
ATOM   3459  H6S OL     26      27.834   0.171  10.917  1.00  0.00      MEMB
ATOM   3460  C17 OL     26      27.380  -1.512   9.493  1.00 -6.59      MEMB
ATOM   3461  H7R OL     26      27.829  -2.501   9.260  1.00  0.00      MEMB
ATOM   3462  H7S OL     26      26.330  -1.669   9.821  1.00  0.00      MEMB
ATOM   3463  C18 OL     26      27.420  -0.663   8.154  1.00 -5.26      MEMB
ATOM   3464  H8R OL     26      27.104   0.369   8.418  1.00  0.00      MEMB
ATOM   3465  H8S OL     26      28.496  -0.652   7.878  1.00  0.00      MEMB
ATOM   3466  C19 OL     26      26.405  -1.216   7.099  1.00 -4.06      MEMB
ATOM   3467  H9R OL     26      25.375  -1.411   7.432  1.00  0.00      MEMB
ATOM   3468 C110 OL     26      26.675  -1.475   5.773  1.00 -2.66      MEMB
ATOM   3469 H10R OL     26      25.868  -2.034   5.277  1.00  0.00      MEMB
ATOM   3470 C111 OL     26      27.936  -1.326   4.975  1.00 -2.58      MEMB
ATOM   3471 H11R OL     26      28.757  -0.968   5.632  1.00  0.00      MEMB
ATOM   3472 H11S OL     26      28.189  -2.353   4.636  1.00  0.00      MEMB
ATOM   3473 C112 OL     26      27.842  -0.596   3.691  1.00 -1.15      MEMB
ATOM   3474 H12R OL     26      28.908  -0.354   3.494  1.00  0.00      MEMB
ATOM   3475 H12S OL     26      27.332  -1.233   2.937  1.00  0.00      MEMB
ATOM   3476 C113 OL     26      27.069   0.826   3.773  1.00 -0.28      MEMB
ATOM   3477 H13R OL     26      25.962   0.734   3.787  1.00  0.00      MEMB
ATOM   3478 H13S OL     26      27.263   1.444   4.676  1.00  0.00      MEMB
ATOM   3479 C114 OL     26      27.434   1.671   2.517  1.00  0.84      MEMB
ATOM   3480 H14R OL     26      28.518   1.913   2.513  1.00  0.00      MEMB
ATOM   3481 H14S OL     26      27.159   1.026   1.656  1.00  0.00      MEMB
ATOM   3482 C115 OL     26      26.642   3.008   2.375  1.00  1.60      MEMB
ATOM   3483 H15R OL     26      26.611   3.573   3.331  1.00  0.00      MEMB
ATOM   3484 H15S OL     26      25.541   2.920   2.252  1.00  0.00      MEMB
ATOM   3485 C116 OL     26      27.460   3.848   1.366  1.00  2.64      MEMB
ATOM   3486 H16R OL     26      28.480   4.022   1.770  1.00  0.00      MEMB
ATOM   3487 H16S OL     26      27.488   3.322   0.388  1.00  0.00      MEMB
ATOM   3488 C117 OL     26      26.955   5.239   1.292  1.00  0.00      MEMB
ATOM   3489 H17R OL     26      27.613   5.961   0.763  1.00  0.00      MEMB
ATOM   3490 H17S OL     26      26.857   5.549   2.355  1.00  0.00      MEMB
ATOM   3491 C118 OL     26      25.559   5.326   0.682  1.00  0.00      MEMB
ATOM   3492 H18R OL     26      25.444   5.333  -0.423  1.00  0.00      MEMB
ATOM   3493 H18S OL     26      24.781   4.641   1.082  1.00  0.00      MEMB
ATOM   3494 H18T OL     26      25.136   6.320   0.939  1.00  0.00      MEMB
ATOM   3364  C33 PGR    26      27.377   3.998  19.835  1.00-20.41      MEMB
ATOM   3365  H3A PGR    26      28.219   4.602  19.435  1.00  0.00      MEMB
ATOM   3366  H3B PGR    26      26.695   3.784  18.985  1.00  0.00      MEMB
ATOM   3367  O36 PGR    26      26.586   4.998  20.610  1.00  0.00      MEMB
ATOM   3368 HO6A PGR    26      27.183   5.084  21.357  1.00  0.00      MEMB
ATOM   3369  C32 PGR    26      27.701   2.753  20.702  1.00-20.64      MEMB
ATOM   3370  H2A PGR    26      26.786   2.443  21.255  1.00  0.00      MEMB
ATOM   3371  O35 PGR    26      28.699   3.132  21.647  1.00  0.00      MEMB
ATOM   3372 HO5A PGR    26      28.407   4.028  21.863  1.00  0.00      MEMB
ATOM   3373  C31 PGR    26      28.193   1.555  19.836  1.00-19.24      MEMB
ATOM   3374  H1A PGR    26      28.464   0.660  20.436  1.00  0.00      MEMB
ATOM   3375  H1B PGR    26      29.145   1.891  19.371  1.00  0.00      MEMB
ATOM   3376  P31 PGR    26      27.651   0.886  17.416  1.00-16.77      MEMB
ATOM   3377  O33 PGR    26      26.475   0.682  16.575  1.00-15.92      MEMB
ATOM   3378  O34 PGR    26      28.759  -0.085  17.339  1.00-16.93      MEMB
ATOM   3379  O32 PGR    26      27.213   1.060  18.890  1.00-16.27      MEMB
ATOM   3380  O31 PGR    26      28.234   2.304  17.149  1.00-18.19      MEMB
ATOM   3381  C3  PGR    26      29.509   2.534  16.612  1.00-15.07      MEMB
ATOM   3382  HA  PGR    26      29.840   1.696  15.962  1.00  0.00      MEMB
ATOM   3383  HB  PGR    26      30.249   2.675  17.429  1.00  0.00      MEMB
ATOM   3384  C2  PGR    26      29.438   3.820  15.775  1.00-13.89      MEMB
ATOM   3385  HX  PGR    26      29.362   4.694  16.457  1.00  0.00      MEMB
ATOM   3386  O21 PGR    26      28.398   3.807  14.737  1.00-12.67      MEMB
ATOM   3387  C21 PGR    26      27.206   4.138  15.129  1.00-12.02      MEMB
ATOM   3388  O22 PGR    26      26.849   4.301  16.275  1.00-12.33      MEMB
ATOM   3392  C1  PGR    26      30.791   3.927  14.974  1.00-14.33      MEMB
ATOM   3393  HR  PGR    26      31.574   3.791  15.750  1.00  0.00      MEMB
ATOM   3394  HS  PGR    26      31.051   4.937  14.591  1.00  0.00      MEMB
ATOM   3395  O11 PGR    26      31.071   2.887  14.030  1.00-13.47      MEMB
ATOM   3396  C11 PGR    26      30.912   3.029  12.764  1.00-12.95      MEMB
ATOM   3397  O12 PGR    26      30.630   4.111  12.279  1.00-13.09      MEMB
ATOM   3389  C12 OL     26      26.238   4.113  14.020  1.00-10.84      MEMB
ATOM   3390  H2R OL     26      26.435   5.037  13.434  1.00  0.00      MEMB
ATOM   3391  H2S OL     26      25.198   4.195  14.404  1.00  0.00      MEMB
ATOM   3401  C13 OL     26      26.468   2.923  13.050  1.00 -9.66      MEMB
ATOM   3402  H3R OL     26      26.419   1.910  13.502  1.00  0.00      MEMB
ATOM   3403  H3S OL     26      27.504   2.984  12.651  1.00  0.00      MEMB
ATOM   3404  C14 OL     26      25.514   3.014  11.810  1.00 -8.38      MEMB
ATOM   3405  H4R OL     26      25.634   4.005  11.322  1.00  0.00      MEMB
ATOM   3406  H4S OL     26      24.465   3.019  12.176  1.00  0.00      MEMB
ATOM   3407  C15 OL     26      25.661   1.859  10.889  1.00 -7.16      MEMB
ATOM   3408  H5R OL     26      25.303   0.912  11.347  1.00  0.00      MEMB
ATOM   3409  H5S OL     26      26.739   1.817  10.624  1.00  0.00      MEMB
ATOM   3410  C16 OL     26      24.742   1.921   9.593  1.00 -6.04      MEMB
ATOM   3411  H6R OL     26      23.708   1.960   9.999  1.00  0.00      MEMB
ATOM   3412  H6S OL     26      25.005   0.970   9.083  1.00  0.00      MEMB
ATOM   3413  C17 OL     26      24.903   3.115   8.599  1.00 -5.15      MEMB
ATOM   3414  H7R OL     26      24.684   4.041   9.172  1.00  0.00      MEMB
ATOM   3415  H7S OL     26      24.262   2.978   7.702  1.00  0.00      MEMB
ATOM   3416  C18 OL     26      26.280   3.235   7.964  1.00 -4.09      MEMB
ATOM   3417  H8R OL     26      26.162   3.848   7.045  1.00  0.00      MEMB
ATOM   3418  H8S OL     26      26.523   2.236   7.544  1.00  0.00      MEMB
ATOM   3419  C19 OL     26      27.429   3.809   8.720  1.00 -3.11      MEMB
ATOM   3420  H9R OL     26      27.173   4.486   9.548  1.00  0.00      MEMB
ATOM   3421 C110 OL     26      28.642   3.464   8.382  1.00 -1.91      MEMB
ATOM   3422 H10R OL     26      29.391   4.026   8.958  1.00  0.00      MEMB
ATOM   3423 C111 OL     26      29.067   2.576   7.308  1.00 -1.30      MEMB
ATOM   3424 H11R OL     26      28.382   1.707   7.210  1.00  0.00      MEMB
ATOM   3425 H11S OL     26      29.931   1.957   7.632  1.00  0.00      MEMB
ATOM   3426 C112 OL     26      29.463   3.251   5.998  1.00 -0.16      MEMB
ATOM   3427 H12R OL     26      28.731   4.038   5.716  1.00  0.00      MEMB
ATOM   3428 H12S OL     26      29.537   2.527   5.158  1.00  0.00      MEMB
ATOM   3429 C113 OL     26      30.868   3.993   6.152  1.00  0.33      MEMB
ATOM   3430 H13R OL     26      31.565   3.217   6.536  1.00  0.00      MEMB
ATOM   3431 H13S OL     26      30.610   4.764   6.908  1.00  0.00      MEMB
ATOM   3432 C114 OL     26      31.307   4.914   4.949  1.00  1.47      MEMB
ATOM   3433 H14R OL     26      32.227   5.488   5.192  1.00  0.00      MEMB
ATOM   3434 H14S OL     26      30.422   5.578   4.850  1.00  0.00      MEMB
ATOM   3435 C115 OL     26      31.689   4.135   3.665  1.00  2.35      MEMB
ATOM   3436 H15R OL     26      31.849   4.964   2.942  1.00  0.00      MEMB
ATOM   3437 H15S OL     26      30.770   3.574   3.391  1.00  0.00      MEMB
ATOM   3438 C116 OL     26      32.884   3.196   3.981  1.00  3.48      MEMB
ATOM   3439 H16R OL     26      32.740   2.506   4.840  1.00  0.00      MEMB
ATOM   3440 H16S OL     26      33.817   3.789   4.093  1.00  0.00      MEMB
ATOM   3441 C117 OL     26      33.335   2.390   2.688  1.00  2.94      MEMB
ATOM   3442 H17R OL     26      33.814   1.423   2.952  1.00  0.00      MEMB
ATOM   3443 H17S OL     26      34.129   2.988   2.191  1.00  0.00      MEMB
ATOM   3444 C118 OL     26      32.277   2.146   1.548  1.00  4.04      MEMB
ATOM   3445 H18R OL     26      31.313   1.673   1.835  1.00  0.00      MEMB
ATOM   3446 H18S OL     26      32.716   1.347   0.913  1.00  0.00      MEMB
ATOM   3447 H18T OL     26      31.938   3.023   0.957  1.00  0.00      MEMB
TER   
ATOM   3529  C12 OL     27     -24.710 -12.586  12.355  1.00-12.11      MEMB
ATOM   3530  H2R OL     27     -25.731 -12.200  12.562  1.00  0.00      MEMB
ATOM   3531  H2S OL     27     -23.994 -11.807  12.693  1.00  0.00      MEMB
ATOM   3579  C13 OL     27     -24.469 -12.772  10.815  1.00-10.97      MEMB
ATOM   3580  H3R OL     27     -23.656 -13.499  10.606  1.00  0.00      MEMB
ATOM   3581  H3S OL     27     -24.069 -11.815  10.417  1.00  0.00      MEMB
ATOM   3582  C14 OL     27     -25.671 -13.102   9.899  1.00 -9.91      MEMB
ATOM   3583  H4R OL     27     -25.836 -14.199   9.955  1.00  0.00      MEMB
ATOM   3584  H4S OL     27     -26.592 -12.623  10.296  1.00  0.00      MEMB
ATOM   3585  C15 OL     27     -25.418 -12.863   8.344  1.00 -8.77      MEMB
ATOM   3586  H5R OL     27     -24.516 -13.368   7.936  1.00  0.00      MEMB
ATOM   3587  H5S OL     27     -25.323 -11.799   8.040  1.00  0.00      MEMB
ATOM   3588  C16 OL     27     -26.507 -13.472   7.395  1.00 -7.62      MEMB
ATOM   3589  H6R OL     27     -26.490 -14.527   7.741  1.00  0.00      MEMB
ATOM   3590  H6S OL     27     -27.518 -13.012   7.419  1.00  0.00      MEMB
ATOM   3591  C17 OL     27     -26.047 -13.536   5.996  1.00 -6.59      MEMB
ATOM   3592  H7R OL     27     -26.159 -12.490   5.640  1.00  0.00      MEMB
ATOM   3593  H7S OL     27     -24.951 -13.683   5.885  1.00  0.00      MEMB
ATOM   3594  C18 OL     27     -26.904 -14.235   4.921  1.00 -5.26      MEMB
ATOM   3595  H8R OL     27     -27.980 -13.987   5.036  1.00  0.00      MEMB
ATOM   3596  H8S OL     27     -26.563 -13.844   3.938  1.00  0.00      MEMB
ATOM   3597  C19 OL     27     -26.764 -15.732   4.868  1.00 -4.06      MEMB
ATOM   3598  H9R OL     27     -27.577 -16.231   5.416  1.00  0.00      MEMB
ATOM   3599 C110 OL     27     -25.835 -16.428   4.086  1.00 -2.66      MEMB
ATOM   3600 H10R OL     27     -25.871 -17.521   3.963  1.00  0.00      MEMB
ATOM   3601 C111 OL     27     -24.760 -15.919   3.188  1.00 -2.58      MEMB
ATOM   3602 H11R OL     27     -24.476 -14.852   3.315  1.00  0.00      MEMB
ATOM   3603 H11S OL     27     -23.778 -16.421   3.319  1.00  0.00      MEMB
ATOM   3604 C112 OL     27     -25.299 -16.112   1.753  1.00 -1.15      MEMB
ATOM   3605 H12R OL     27     -24.511 -15.839   1.018  1.00  0.00      MEMB
ATOM   3606 H12S OL     27     -25.653 -17.161   1.669  1.00  0.00      MEMB
ATOM   3607 C113 OL     27     -26.442 -15.169   1.391  1.00 -0.28      MEMB
ATOM   3608 H13R OL     27     -27.348 -15.431   1.978  1.00  0.00      MEMB
ATOM   3609 H13S OL     27     -26.208 -14.109   1.628  1.00  0.00      MEMB
ATOM   3610 C114 OL     27     -26.827 -15.403  -0.074  1.00  0.84      MEMB
ATOM   3611 H14R OL     27     -26.037 -15.989  -0.590  1.00  0.00      MEMB
ATOM   3612 H14S OL     27     -27.778 -15.973  -0.146  1.00  0.00      MEMB
ATOM   3613 C115 OL     27     -26.895 -14.118  -0.841  1.00  1.60      MEMB
ATOM   3614 H15R OL     27     -27.062 -14.307  -1.923  1.00  0.00      MEMB
ATOM   3615 H15S OL     27     -25.915 -13.634  -0.640  1.00  0.00      MEMB
ATOM   3616 C116 OL     27     -28.056 -13.238  -0.304  1.00  2.64      MEMB
ATOM   3617 H16R OL     27     -28.987 -13.691  -0.707  1.00  0.00      MEMB
ATOM   3618 H16S OL     27     -28.146 -13.165   0.801  1.00  0.00      MEMB
ATOM   3619 C117 OL     27     -28.021 -11.750  -0.773  1.00  0.00      MEMB
ATOM   3620 H17R OL     27     -27.203 -11.116  -0.369  1.00  0.00      MEMB
ATOM   3621 H17S OL     27     -29.008 -11.282  -0.568  1.00  0.00      MEMB
ATOM   3622 C118 OL     27     -27.773 -11.624  -2.333  1.00  0.00      MEMB
ATOM   3623 H18R OL     27     -27.675 -10.527  -2.481  1.00  0.00      MEMB
ATOM   3624 H18S OL     27     -26.905 -12.114  -2.823  1.00  0.00      MEMB
ATOM   3625 H18T OL     27     -28.711 -12.022  -2.777  1.00  0.00      MEMB
ATOM   3495  C33 PGR    27     -26.060 -10.471  19.563  1.00-20.41      MEMB
ATOM   3496  H3A PGR    27     -26.481 -11.458  19.275  1.00  0.00      MEMB
ATOM   3497  H3B PGR    27     -25.808 -10.470  20.645  1.00  0.00      MEMB
ATOM   3498  O36 PGR    27     -27.067  -9.467  19.343  1.00  0.00      MEMB
ATOM   3499 HO6A PGR    27     -26.957  -8.859  20.078  1.00  0.00      MEMB
ATOM   3500  C32 PGR    27     -24.842 -10.183  18.672  1.00-20.64      MEMB
ATOM   3501  H2A PGR    27     -24.420  -9.187  18.936  1.00  0.00      MEMB
ATOM   3502  O35 PGR    27     -25.296 -10.141  17.321  1.00  0.00      MEMB
ATOM   3503 HO5A PGR    27     -26.149  -9.701  17.434  1.00  0.00      MEMB
ATOM   3504  C31 PGR    27     -23.714 -11.296  18.861  1.00-19.24      MEMB
ATOM   3505  H1A PGR    27     -22.990 -11.036  19.663  1.00  0.00      MEMB
ATOM   3506  H1B PGR    27     -23.222 -11.310  17.866  1.00  0.00      MEMB
ATOM   3507  P31 PGR    27     -23.341 -13.815  19.278  1.00-16.77      MEMB
ATOM   3508  O33 PGR    27     -24.067 -14.650  20.296  1.00-15.92      MEMB
ATOM   3509  O34 PGR    27     -22.043 -13.226  19.653  1.00-16.93      MEMB
ATOM   3510  O32 PGR    27     -24.331 -12.551  19.103  1.00-16.27      MEMB
ATOM   3511  O31 PGR    27     -23.359 -14.515  17.911  1.00-18.19      MEMB
ATOM   3512  C3  PGR    27     -24.404 -14.464  16.986  1.00-15.07      MEMB
ATOM   3513  HA  PGR    27     -24.604 -13.503  16.465  1.00  0.00      MEMB
ATOM   3514  HB  PGR    27     -25.337 -14.816  17.477  1.00  0.00      MEMB
ATOM   3515  C2  PGR    27     -24.198 -15.520  15.883  1.00-13.89      MEMB
ATOM   3516  HX  PGR    27     -24.399 -16.523  16.318  1.00  0.00      MEMB
ATOM   3517  O21 PGR    27     -22.871 -15.400  15.325  1.00-12.67      MEMB
ATOM   3518  C21 PGR    27     -22.401 -16.373  14.571  1.00-12.02      MEMB
ATOM   3519  O22 PGR    27     -22.927 -17.478  14.389  1.00-12.33      MEMB
ATOM   3523  C1  PGR    27     -25.255 -15.350  14.803  1.00-14.33      MEMB
ATOM   3524  HR  PGR    27     -26.262 -15.560  15.221  1.00  0.00      MEMB
ATOM   3525  HS  PGR    27     -25.179 -16.187  14.076  1.00  0.00      MEMB
ATOM   3526  O11 PGR    27     -25.252 -14.032  14.111  1.00-13.47      MEMB
ATOM   3527  C11 PGR    27     -24.474 -13.948  13.021  1.00-12.95      MEMB
ATOM   3528  O12 PGR    27     -23.614 -14.712  12.708  1.00-13.09      MEMB
ATOM   3520  C12 OL     27     -20.930 -15.934  14.196  1.00-10.84      MEMB
ATOM   3521  H2R OL     27     -20.263 -16.164  15.054  1.00  0.00      MEMB
ATOM   3522  H2S OL     27     -20.822 -14.845  14.002  1.00  0.00      MEMB
ATOM   3532  C13 OL     27     -20.397 -16.659  12.937  1.00 -9.66      MEMB
ATOM   3533  H3R OL     27     -20.589 -17.752  12.990  1.00  0.00      MEMB
ATOM   3534  H3S OL     27     -19.287 -16.654  12.900  1.00  0.00      MEMB
ATOM   3535  C14 OL     27     -20.878 -16.136  11.532  1.00 -8.38      MEMB
ATOM   3536  H4R OL     27     -20.835 -15.026  11.560  1.00  0.00      MEMB
ATOM   3537  H4S OL     27     -21.944 -16.448  11.514  1.00  0.00      MEMB
ATOM   3538  C15 OL     27     -20.234 -16.845  10.262  1.00 -7.16      MEMB
ATOM   3539  H5R OL     27     -19.795 -17.856  10.396  1.00  0.00      MEMB
ATOM   3540  H5S OL     27     -19.471 -16.121   9.903  1.00  0.00      MEMB
ATOM   3541  C16 OL     27     -21.142 -16.900   9.012  1.00 -6.04      MEMB
ATOM   3542  H6R OL     27     -21.431 -15.854   8.773  1.00  0.00      MEMB
ATOM   3543  H6S OL     27     -22.076 -17.476   9.186  1.00  0.00      MEMB
ATOM   3544  C17 OL     27     -20.579 -17.431   7.733  1.00 -5.15      MEMB
ATOM   3545  H7R OL     27     -20.331 -18.514   7.770  1.00  0.00      MEMB
ATOM   3546  H7S OL     27     -19.594 -16.959   7.528  1.00  0.00      MEMB
ATOM   3547  C18 OL     27     -21.551 -17.325   6.501  1.00 -4.09      MEMB
ATOM   3548  H8R OL     27     -22.453 -17.940   6.704  1.00  0.00      MEMB
ATOM   3549  H8S OL     27     -21.043 -17.856   5.667  1.00  0.00      MEMB
ATOM   3550  C19 OL     27     -21.899 -15.851   6.124  1.00 -3.11      MEMB
ATOM   3551  H9R OL     27     -22.890 -15.581   6.516  1.00  0.00      MEMB
ATOM   3552 C110 OL     27     -21.157 -15.092   5.389  1.00 -1.91      MEMB
ATOM   3553 H10R OL     27     -21.616 -14.191   4.954  1.00  0.00      MEMB
ATOM   3554 C111 OL     27     -19.896 -15.441   4.739  1.00 -1.30      MEMB
ATOM   3555 H11R OL     27     -20.180 -15.968   3.804  1.00  0.00      MEMB
ATOM   3556 H11S OL     27     -19.332 -16.214   5.303  1.00  0.00      MEMB
ATOM   3557 C112 OL     27     -19.031 -14.152   4.471  1.00 -0.16      MEMB
ATOM   3558 H12R OL     27     -18.053 -14.565   4.144  1.00  0.00      MEMB
ATOM   3559 H12S OL     27     -18.683 -13.671   5.410  1.00  0.00      MEMB
ATOM   3560 C113 OL     27     -19.534 -13.165   3.495  1.00  0.33      MEMB
ATOM   3561 H13R OL     27     -18.738 -12.491   3.113  1.00  0.00      MEMB
ATOM   3562 H13S OL     27     -20.271 -12.536   4.040  1.00  0.00      MEMB
ATOM   3563 C114 OL     27     -20.157 -13.787   2.205  1.00  1.47      MEMB
ATOM   3564 H14R OL     27     -20.969 -14.533   2.339  1.00  0.00      MEMB
ATOM   3565 H14S OL     27     -19.314 -14.272   1.666  1.00  0.00      MEMB
ATOM   3566 C115 OL     27     -20.650 -12.684   1.220  1.00  2.35      MEMB
ATOM   3567 H15R OL     27     -20.399 -12.898   0.158  1.00  0.00      MEMB
ATOM   3568 H15S OL     27     -20.121 -11.713   1.326  1.00  0.00      MEMB
ATOM   3569 C116 OL     27     -22.150 -12.455   1.314  1.00  3.48      MEMB
ATOM   3570 H16R OL     27     -22.490 -12.541   2.368  1.00  0.00      MEMB
ATOM   3571 H16S OL     27     -22.704 -13.259   0.783  1.00  0.00      MEMB
ATOM   3572 C117 OL     27     -22.601 -11.132   0.596  1.00  2.94      MEMB
ATOM   3573 H17R OL     27     -22.037 -11.300  -0.346  1.00  0.00      MEMB
ATOM   3574 H17S OL     27     -22.197 -10.258   1.151  1.00  0.00      MEMB
ATOM   3575 C118 OL     27     -24.114 -10.851   0.334  1.00  4.04      MEMB
ATOM   3576 H18R OL     27     -24.235  -9.788   0.035  1.00  0.00      MEMB
ATOM   3577 H18S OL     27     -24.716 -11.037   1.249  1.00  0.00      MEMB
ATOM   3578 H18T OL     27     -24.434 -11.502  -0.507  1.00  0.00      MEMB
TER   
ATOM   3660  C12 OL     28      27.098   5.758  12.723  1.00-12.11      MEMB
ATOM   3661  H2R OL     28      28.054   5.797  13.288  1.00  0.00      MEMB
ATOM   3662  H2S OL     28      27.187   4.909  12.012  1.00  0.00      MEMB
ATOM   3710  C13 OL     28      27.055   7.204  12.147  1.00-10.97      MEMB
ATOM   3711  H3R OL     28      27.371   7.886  12.965  1.00  0.00      MEMB
ATOM   3712  H3S OL     28      25.991   7.473  11.973  1.00  0.00      MEMB
ATOM   3713  C14 OL     28      27.902   7.422  10.823  1.00 -9.91      MEMB
ATOM   3714  H4R OL     28      28.254   8.475  10.857  1.00  0.00      MEMB
ATOM   3715  H4S OL     28      28.754   6.720  10.951  1.00  0.00      MEMB
ATOM   3716  C15 OL     28      27.053   7.329   9.589  1.00 -8.77      MEMB
ATOM   3717  H5R OL     28      27.616   7.582   8.665  1.00  0.00      MEMB
ATOM   3718  H5S OL     28      26.283   8.106   9.782  1.00  0.00      MEMB
ATOM   3719  C16 OL     28      26.266   6.054   9.387  1.00 -7.62      MEMB
ATOM   3720  H6R OL     28      27.054   5.323   9.668  1.00  0.00      MEMB
ATOM   3721  H6S OL     28      25.370   6.016  10.042  1.00  0.00      MEMB
ATOM   3722  C17 OL     28      25.828   5.826   8.000  1.00 -6.59      MEMB
ATOM   3723  H7R OL     28      26.695   5.644   7.330  1.00  0.00      MEMB
ATOM   3724  H7S OL     28      25.270   4.882   7.820  1.00  0.00      MEMB
ATOM   3725  C18 OL     28      24.972   7.041   7.360  1.00 -5.26      MEMB
ATOM   3726  H8R OL     28      25.841   7.726   7.255  1.00  0.00      MEMB
ATOM   3727  H8S OL     28      24.524   6.638   6.427  1.00  0.00      MEMB
ATOM   3728  C19 OL     28      23.971   7.704   8.311  1.00 -4.06      MEMB
ATOM   3729  H9R OL     28      23.517   7.065   9.084  1.00  0.00      MEMB
ATOM   3730 C110 OL     28      23.638   8.986   8.281  1.00 -2.66      MEMB
ATOM   3731 H10R OL     28      23.201   9.466   9.169  1.00  0.00      MEMB
ATOM   3732 C111 OL     28      24.228   9.980   7.295  1.00 -2.58      MEMB
ATOM   3733 H11R OL     28      24.148  11.041   7.612  1.00  0.00      MEMB
ATOM   3734 H11S OL     28      25.333   9.868   7.263  1.00  0.00      MEMB
ATOM   3735 C112 OL     28      23.421   9.842   5.994  1.00 -1.15      MEMB
ATOM   3736 H12R OL     28      23.437   8.810   5.584  1.00  0.00      MEMB
ATOM   3737 H12S OL     28      22.350  10.066   6.186  1.00  0.00      MEMB
ATOM   3738 C113 OL     28      23.899  10.795   4.904  1.00 -0.28      MEMB
ATOM   3739 H13R OL     28      23.956  11.880   5.139  1.00  0.00      MEMB
ATOM   3740 H13S OL     28      24.983  10.585   4.779  1.00  0.00      MEMB
ATOM   3741 C114 OL     28      23.092  10.557   3.557  1.00  0.84      MEMB
ATOM   3742 H14R OL     28      22.794   9.504   3.364  1.00  0.00      MEMB
ATOM   3743 H14S OL     28      22.199  11.212   3.643  1.00  0.00      MEMB
ATOM   3744 C115 OL     28      23.937  11.054   2.322  1.00  1.60      MEMB
ATOM   3745 H15R OL     28      24.844  10.413   2.290  1.00  0.00      MEMB
ATOM   3746 H15S OL     28      24.123  12.142   2.444  1.00  0.00      MEMB
ATOM   3747 C116 OL     28      23.066  10.822   1.072  1.00  2.64      MEMB
ATOM   3748 H16R OL     28      22.133  11.384   1.296  1.00  0.00      MEMB
ATOM   3749 H16S OL     28      23.511  11.371   0.215  1.00  0.00      MEMB
ATOM   3750 C117 OL     28      22.719   9.437   0.622  1.00  0.00      MEMB
ATOM   3751 H17R OL     28      22.193   9.565  -0.348  1.00  0.00      MEMB
ATOM   3752 H17S OL     28      22.126   8.993   1.450  1.00  0.00      MEMB
ATOM   3753 C118 OL     28      23.860   8.529   0.213  1.00  0.00      MEMB
ATOM   3754 H18R OL     28      24.583   9.086  -0.422  1.00  0.00      MEMB
ATOM   3755 H18S OL     28      24.382   8.225   1.145  1.00  0.00      MEMB
ATOM   3756 H18T OL     28      23.490   7.591  -0.253  1.00  0.00      MEMB
ATOM   3626  C33 PGR    28      23.495  11.583  20.188  1.00-20.41      MEMB
ATOM   3627  H3A PGR    28      23.800  10.709  20.802  1.00  0.00      MEMB
ATOM   3628  H3B PGR    28      23.147  12.353  20.909  1.00  0.00      MEMB
ATOM   3629  O36 PGR    28      22.481  11.230  19.280  1.00  0.00      MEMB
ATOM   3630 HO6A PGR    28      22.025  10.472  19.652  1.00  0.00      MEMB
ATOM   3631  C32 PGR    28      24.751  12.209  19.542  1.00-20.64      MEMB
ATOM   3632  H2A PGR    28      25.448  12.545  20.342  1.00  0.00      MEMB
ATOM   3633  O35 PGR    28      24.331  13.347  18.794  1.00  0.00      MEMB
ATOM   3634 HO5A PGR    28      23.645  13.699  19.378  1.00  0.00      MEMB
ATOM   3635  C31 PGR    28      25.508  11.224  18.626  1.00-19.24      MEMB
ATOM   3636  H1A PGR    28      26.219  11.749  17.953  1.00  0.00      MEMB
ATOM   3637  H1B PGR    28      24.715  10.831  17.954  1.00  0.00      MEMB
ATOM   3638  P31 PGR    28      26.172   8.696  18.721  1.00-16.77      MEMB
ATOM   3639  O33 PGR    28      26.045   7.751  19.837  1.00-15.92      MEMB
ATOM   3640  O34 PGR    28      27.309   8.639  17.772  1.00-16.93      MEMB
ATOM   3641  O32 PGR    28      26.127  10.188  19.313  1.00-16.27      MEMB
ATOM   3642  O31 PGR    28      24.811   8.606  17.928  1.00-18.19      MEMB
ATOM   3643  C3  PGR    28      24.512   7.467  17.211  1.00-15.07      MEMB
ATOM   3644  HA  PGR    28      23.413   7.333  17.304  1.00  0.00      MEMB
ATOM   3645  HB  PGR    28      25.034   6.557  17.579  1.00  0.00      MEMB
ATOM   3646  C2  PGR    28      24.901   7.553  15.709  1.00-13.89      MEMB
ATOM   3647  HX  PGR    28      26.001   7.511  15.560  1.00  0.00      MEMB
ATOM   3648  O21 PGR    28      24.359   8.763  15.203  1.00-12.67      MEMB
ATOM   3649  C21 PGR    28      25.208   9.806  15.178  1.00-12.02      MEMB
ATOM   3650  O22 PGR    28      26.377   9.692  15.415  1.00-12.33      MEMB
ATOM   3654  C1  PGR    28      24.302   6.360  14.912  1.00-14.33      MEMB
ATOM   3655  HR  PGR    28      23.286   6.609  14.537  1.00  0.00      MEMB
ATOM   3656  HS  PGR    28      24.288   5.508  15.625  1.00  0.00      MEMB
ATOM   3657  O11 PGR    28      25.135   6.058  13.754  1.00-13.47      MEMB
ATOM   3658  C11 PGR    28      26.240   5.495  13.971  1.00-12.95      MEMB
ATOM   3659  O12 PGR    28      26.614   4.841  14.935  1.00-13.09      MEMB
ATOM   3651  C12 OL     28      24.507  11.032  14.722  1.00-10.84      MEMB
ATOM   3652  H2R OL     28      25.264  11.816  14.509  1.00  0.00      MEMB
ATOM   3653  H2S OL     28      23.669  11.268  15.413  1.00  0.00      MEMB
ATOM   3663  C13 OL     28      23.906  10.825  13.318  1.00 -9.66      MEMB
ATOM   3664  H3R OL     28      22.845  10.507  13.408  1.00  0.00      MEMB
ATOM   3665  H3S OL     28      24.334  10.040  12.659  1.00  0.00      MEMB
ATOM   3666  C14 OL     28      23.935  12.020  12.294  1.00 -8.38      MEMB
ATOM   3667  H4R OL     28      23.665  13.002  12.738  1.00  0.00      MEMB
ATOM   3668  H4S OL     28      23.203  11.814  11.484  1.00  0.00      MEMB
ATOM   3669  C15 OL     28      25.342  12.219  11.659  1.00 -7.16      MEMB
ATOM   3670  H5R OL     28      26.033  12.400  12.510  1.00  0.00      MEMB
ATOM   3671  H5S OL     28      25.311  13.154  11.059  1.00  0.00      MEMB
ATOM   3672  C16 OL     28      25.884  11.117  10.720  1.00 -6.04      MEMB
ATOM   3673  H6R OL     28      25.150  10.687  10.005  1.00  0.00      MEMB
ATOM   3674  H6S OL     28      26.164  10.251  11.357  1.00  0.00      MEMB
ATOM   3675  C17 OL     28      27.102  11.490   9.951  1.00 -5.15      MEMB
ATOM   3676  H7R OL     28      27.540  10.515   9.647  1.00  0.00      MEMB
ATOM   3677  H7S OL     28      27.763  12.070  10.630  1.00  0.00      MEMB
ATOM   3678  C18 OL     28      27.004  12.437   8.674  1.00 -4.09      MEMB
ATOM   3679  H8R OL     28      26.393  13.348   8.853  1.00  0.00      MEMB
ATOM   3680  H8S OL     28      26.392  11.848   7.958  1.00  0.00      MEMB
ATOM   3681  C19 OL     28      28.442  12.651   8.210  1.00 -3.11      MEMB
ATOM   3682  H9R OL     28      28.993  13.444   8.736  1.00  0.00      MEMB
ATOM   3683 C110 OL     28      29.145  11.890   7.261  1.00 -1.91      MEMB
ATOM   3684 H10R OL     28      30.095  12.281   6.867  1.00  0.00      MEMB
ATOM   3685 C111 OL     28      28.597  10.641   6.526  1.00 -1.30      MEMB
ATOM   3686 H11R OL     28      27.506  10.649   6.312  1.00  0.00      MEMB
ATOM   3687 H11S OL     28      28.653   9.709   7.128  1.00  0.00      MEMB
ATOM   3688 C112 OL     28      29.345  10.468   5.107  1.00 -0.16      MEMB
ATOM   3689 H12R OL     28      30.432  10.672   5.219  1.00  0.00      MEMB
ATOM   3690 H12S OL     28      28.847  11.152   4.386  1.00  0.00      MEMB
ATOM   3691 C113 OL     28      29.276   9.082   4.513  1.00  0.33      MEMB
ATOM   3692 H13R OL     28      29.421   8.412   5.387  1.00  0.00      MEMB
ATOM   3693 H13S OL     28      30.190   9.180   3.889  1.00  0.00      MEMB
ATOM   3694 C114 OL     28      28.114   8.694   3.666  1.00  1.47      MEMB
ATOM   3695 H14R OL     28      28.059   9.634   3.077  1.00  0.00      MEMB
ATOM   3696 H14S OL     28      27.210   8.536   4.293  1.00  0.00      MEMB
ATOM   3697 C115 OL     28      28.247   7.571   2.594  1.00  2.35      MEMB
ATOM   3698 H15R OL     28      29.140   7.790   1.972  1.00  0.00      MEMB
ATOM   3699 H15S OL     28      27.436   7.640   1.838  1.00  0.00      MEMB
ATOM   3700 C116 OL     28      28.275   6.066   2.973  1.00  3.48      MEMB
ATOM   3701 H16R OL     28      29.239   5.936   3.509  1.00  0.00      MEMB
ATOM   3702 H16S OL     28      28.412   5.478   2.040  1.00  0.00      MEMB
ATOM   3703 C117 OL     28      27.133   5.573   3.863  1.00  2.94      MEMB
ATOM   3704 H17R OL     28      26.732   6.309   4.592  1.00  0.00      MEMB
ATOM   3705 H17S OL     28      27.485   4.670   4.406  1.00  0.00      MEMB
ATOM   3706 C118 OL     28      25.930   5.033   3.063  1.00  4.04      MEMB
ATOM   3707 H18R OL     28      25.032   4.786   3.669  1.00  0.00      MEMB
ATOM   3708 H18S OL     28      26.213   4.083   2.561  1.00  0.00      MEMB
ATOM   3709 H18T OL     28      25.734   5.735   2.225  1.00  0.00      MEMB
TER   
ATOM   3791  C12 OL     29      23.850 -18.801  11.564  1.00-12.11      MEMB
ATOM   3792  H2R OL     29      24.402 -19.761  11.658  1.00  0.00      MEMB
ATOM   3793  H2S OL     29      22.795 -19.143  11.627  1.00  0.00      MEMB
ATOM   3841  C13 OL     29      24.232 -17.945  10.281  1.00-10.97      MEMB
ATOM   3842  H3R OL     29      25.211 -17.422  10.325  1.00  0.00      MEMB
ATOM   3843  H3S OL     29      23.436 -17.177  10.173  1.00  0.00      MEMB
ATOM   3844  C14 OL     29      24.153 -18.832   9.025  1.00 -9.91      MEMB
ATOM   3845  H4R OL     29      24.874 -19.676   9.062  1.00  0.00      MEMB
ATOM   3846  H4S OL     29      23.138 -19.280   8.964  1.00  0.00      MEMB
ATOM   3847  C15 OL     29      24.565 -18.015   7.737  1.00 -8.77      MEMB
ATOM   3848  H5R OL     29      25.666 -17.909   7.637  1.00  0.00      MEMB
ATOM   3849  H5S OL     29      24.386 -16.922   7.832  1.00  0.00      MEMB
ATOM   3850  C16 OL     29      24.044 -18.496   6.346  1.00 -7.62      MEMB
ATOM   3851  H6R OL     29      24.067 -19.604   6.425  1.00  0.00      MEMB
ATOM   3852  H6S OL     29      23.001 -18.223   6.078  1.00  0.00      MEMB
ATOM   3853  C17 OL     29      24.939 -18.058   5.174  1.00 -6.59      MEMB
ATOM   3854  H7R OL     29      24.769 -17.037   4.770  1.00  0.00      MEMB
ATOM   3855  H7S OL     29      26.037 -18.086   5.340  1.00  0.00      MEMB
ATOM   3856  C18 OL     29      24.615 -18.965   3.962  1.00 -5.26      MEMB
ATOM   3857  H8R OL     29      24.678 -20.047   4.209  1.00  0.00      MEMB
ATOM   3858  H8S OL     29      23.608 -18.728   3.556  1.00  0.00      MEMB
ATOM   3859  C19 OL     29      25.769 -18.650   2.971  1.00 -4.06      MEMB
ATOM   3860  H9R OL     29      26.804 -18.798   3.314  1.00  0.00      MEMB
ATOM   3861 C110 OL     29      25.678 -17.925   1.802  1.00 -2.66      MEMB
ATOM   3862 H10R OL     29      26.601 -17.856   1.208  1.00  0.00      MEMB
ATOM   3863 C111 OL     29      24.375 -17.396   1.295  1.00 -2.58      MEMB
ATOM   3864 H11R OL     29      24.439 -17.471   0.188  1.00  0.00      MEMB
ATOM   3865 H11S OL     29      23.538 -18.032   1.654  1.00  0.00      MEMB
ATOM   3866 C112 OL     29      24.115 -15.932   1.844  1.00 -1.15      MEMB
ATOM   3867 H12R OL     29      24.055 -15.934   2.954  1.00  0.00      MEMB
ATOM   3868 H12S OL     29      25.089 -15.454   1.602  1.00  0.00      MEMB
ATOM   3869 C113 OL     29      23.017 -15.125   1.285  1.00 -0.28      MEMB
ATOM   3870 H13R OL     29      23.308 -14.073   1.496  1.00  0.00      MEMB
ATOM   3871 H13S OL     29      22.739 -15.238   0.215  1.00  0.00      MEMB
ATOM   3872 C114 OL     29      21.677 -15.380   2.103  1.00  0.84      MEMB
ATOM   3873 H14R OL     29      21.469 -16.454   2.298  1.00  0.00      MEMB
ATOM   3874 H14S OL     29      21.847 -14.944   3.111  1.00  0.00      MEMB
ATOM   3875 C115 OL     29      20.422 -14.843   1.405  1.00  1.60      MEMB
ATOM   3876 H15R OL     29      20.470 -13.767   1.134  1.00  0.00      MEMB
ATOM   3877 H15S OL     29      19.659 -15.035   2.190  1.00  0.00      MEMB
ATOM   3878 C116 OL     29      20.029 -15.558   0.126  1.00  2.64      MEMB
ATOM   3879 H16R OL     29      20.804 -15.318  -0.633  1.00  0.00      MEMB
ATOM   3880 H16S OL     29      20.235 -16.640   0.277  1.00  0.00      MEMB
ATOM   3881 C117 OL     29      18.572 -15.396  -0.368  1.00  0.00      MEMB
ATOM   3882 H17R OL     29      18.391 -16.045  -1.251  1.00  0.00      MEMB
ATOM   3883 H17S OL     29      18.387 -14.375  -0.766  1.00  0.00      MEMB
ATOM   3884 C118 OL     29      17.518 -15.838   0.666  1.00  0.00      MEMB
ATOM   3885 H18R OL     29      17.539 -14.989   1.382  1.00  0.00      MEMB
ATOM   3886 H18S OL     29      16.535 -16.001   0.174  1.00  0.00      MEMB
ATOM   3887 H18T OL     29      17.746 -16.752   1.254  1.00  0.00      MEMB
ATOM   3757  C33 PGR    29      18.947 -19.942  21.760  1.00-20.41      MEMB
ATOM   3758  H3A PGR    29      17.872 -20.161  21.586  1.00  0.00      MEMB
ATOM   3759  H3B PGR    29      19.366 -20.836  22.268  1.00  0.00      MEMB
ATOM   3760  O36 PGR    29      19.111 -18.793  22.633  1.00  0.00      MEMB
ATOM   3761 HO6A PGR    29      19.481 -18.148  22.025  1.00  0.00      MEMB
ATOM   3762  C32 PGR    29      19.486 -19.508  20.398  1.00-20.64      MEMB
ATOM   3763  H2A PGR    29      20.592 -19.396  20.459  1.00  0.00      MEMB
ATOM   3764  O35 PGR    29      18.916 -18.237  20.093  1.00  0.00      MEMB
ATOM   3765 HO5A PGR    29      18.925 -17.824  20.967  1.00  0.00      MEMB
ATOM   3766  C31 PGR    29      19.131 -20.554  19.324  1.00-19.24      MEMB
ATOM   3767  H1A PGR    29      18.023 -20.584  19.259  1.00  0.00      MEMB
ATOM   3768  H1B PGR    29      19.485 -21.557  19.645  1.00  0.00      MEMB
ATOM   3769  P31 PGR    29      19.287 -18.916  17.169  1.00-16.77      MEMB
ATOM   3770  O33 PGR    29      19.817 -17.720  17.838  1.00-15.92      MEMB
ATOM   3771  O34 PGR    29      17.804 -18.917  16.876  1.00-16.93      MEMB
ATOM   3772  O32 PGR    29      19.771 -20.264  18.062  1.00-16.27      MEMB
ATOM   3773  O31 PGR    29      20.105 -19.111  15.847  1.00-18.19      MEMB
ATOM   3774  C3  PGR    29      21.557 -19.273  15.856  1.00-15.07      MEMB
ATOM   3775  HA  PGR    29      21.856 -19.755  14.901  1.00  0.00      MEMB
ATOM   3776  HB  PGR    29      21.998 -19.612  16.818  1.00  0.00      MEMB
ATOM   3777  C2  PGR    29      22.273 -17.842  15.795  1.00-13.89      MEMB
ATOM   3778  HX  PGR    29      22.389 -17.394  16.805  1.00  0.00      MEMB
ATOM   3779  O21 PGR    29      21.299 -17.043  14.951  1.00-12.67      MEMB
ATOM   3780  C21 PGR    29      21.459 -15.681  15.077  1.00-12.02      MEMB
ATOM   3781  O22 PGR    29      22.232 -15.171  15.905  1.00-12.33      MEMB
ATOM   3785  C1  PGR    29      23.616 -17.950  15.131  1.00-14.33      MEMB
ATOM   3786  HR  PGR    29      24.283 -18.451  15.864  1.00  0.00      MEMB
ATOM   3787  HS  PGR    29      24.077 -16.940  15.102  1.00  0.00      MEMB
ATOM   3788  O11 PGR    29      23.656 -18.651  13.847  1.00-13.47      MEMB
ATOM   3789  C11 PGR    29      23.989 -17.921  12.816  1.00-12.95      MEMB
ATOM   3790  O12 PGR    29      24.283 -16.764  12.788  1.00-13.09      MEMB
ATOM   3782  C12 OL     29      20.604 -15.024  14.017  1.00-10.84      MEMB
ATOM   3783  H2R OL     29      20.747 -13.922  14.020  1.00  0.00      MEMB
ATOM   3784  H2S OL     29      19.595 -15.418  14.263  1.00  0.00      MEMB
ATOM   3794  C13 OL     29      20.837 -15.513  12.541  1.00 -9.66      MEMB
ATOM   3795  H3R OL     29      21.526 -16.385  12.518  1.00  0.00      MEMB
ATOM   3796  H3S OL     29      21.434 -14.712  12.055  1.00  0.00      MEMB
ATOM   3797  C14 OL     29      19.507 -15.758  11.774  1.00 -8.38      MEMB
ATOM   3798  H4R OL     29      19.749 -15.353  10.768  1.00  0.00      MEMB
ATOM   3799  H4S OL     29      18.674 -15.147  12.183  1.00  0.00      MEMB
ATOM   3800  C15 OL     29      19.086 -17.253  11.770  1.00 -7.16      MEMB
ATOM   3801  H5R OL     29      18.140 -17.405  12.332  1.00  0.00      MEMB
ATOM   3802  H5S OL     29      19.921 -17.790  12.268  1.00  0.00      MEMB
ATOM   3803  C16 OL     29      18.992 -17.867  10.370  1.00 -6.04      MEMB
ATOM   3804  H6R OL     29      18.142 -17.354   9.870  1.00  0.00      MEMB
ATOM   3805  H6S OL     29      18.411 -18.798  10.539  1.00  0.00      MEMB
ATOM   3806  C17 OL     29      20.265 -17.856   9.533  1.00 -5.15      MEMB
ATOM   3807  H7R OL     29      20.735 -18.834   9.773  1.00  0.00      MEMB
ATOM   3808  H7S OL     29      20.951 -17.158  10.059  1.00  0.00      MEMB
ATOM   3809  C18 OL     29      20.204 -17.850   8.018  1.00 -4.09      MEMB
ATOM   3810  H8R OL     29      21.173 -17.514   7.593  1.00  0.00      MEMB
ATOM   3811  H8S OL     29      19.605 -16.968   7.708  1.00  0.00      MEMB
ATOM   3812  C19 OL     29      19.512 -19.045   7.278  1.00 -3.11      MEMB
ATOM   3813  H9R OL     29      19.154 -19.750   8.042  1.00  0.00      MEMB
ATOM   3814 C110 OL     29      19.305 -19.264   5.953  1.00 -1.91      MEMB
ATOM   3815 H10R OL     29      18.775 -20.173   5.632  1.00  0.00      MEMB
ATOM   3816 C111 OL     29      19.623 -18.468   4.723  1.00 -1.30      MEMB
ATOM   3817 H11R OL     29      20.324 -17.654   5.005  1.00  0.00      MEMB
ATOM   3818 H11S OL     29      18.701 -17.959   4.367  1.00  0.00      MEMB
ATOM   3819 C112 OL     29      20.346 -19.292   3.673  1.00 -0.16      MEMB
ATOM   3820 H12R OL     29      21.300 -19.791   3.946  1.00  0.00      MEMB
ATOM   3821 H12S OL     29      20.781 -18.530   2.991  1.00  0.00      MEMB
ATOM   3822 C113 OL     29      19.490 -20.354   2.981  1.00  0.33      MEMB
ATOM   3823 H13R OL     29      18.788 -19.909   2.244  1.00  0.00      MEMB
ATOM   3824 H13S OL     29      19.023 -21.013   3.743  1.00  0.00      MEMB
ATOM   3825 C114 OL     29      20.162 -21.403   2.062  1.00  1.47      MEMB
ATOM   3826 H14R OL     29      19.448 -22.185   1.724  1.00  0.00      MEMB
ATOM   3827 H14S OL     29      21.067 -21.791   2.577  1.00  0.00      MEMB
ATOM   3828 C115 OL     29      20.720 -20.873   0.717  1.00  2.35      MEMB
ATOM   3829 H15R OL     29      21.338 -20.066   1.165  1.00  0.00      MEMB
ATOM   3830 H15S OL     29      19.848 -20.357   0.261  1.00  0.00      MEMB
ATOM   3831 C116 OL     29      21.448 -21.896  -0.232  1.00  3.48      MEMB
ATOM   3832 H16R OL     29      20.716 -22.731  -0.275  1.00  0.00      MEMB
ATOM   3833 H16S OL     29      22.421 -22.260   0.160  1.00  0.00      MEMB
ATOM   3834 C117 OL     29      21.817 -21.332  -1.671  1.00  2.94      MEMB
ATOM   3835 H17R OL     29      20.976 -21.403  -2.393  1.00  0.00      MEMB
ATOM   3836 H17S OL     29      22.531 -22.085  -2.068  1.00  0.00      MEMB
ATOM   3837 C118 OL     29      22.569 -19.960  -1.671  1.00  4.04      MEMB
ATOM   3838 H18R OL     29      21.727 -19.245  -1.555  1.00  0.00      MEMB
ATOM   3839 H18S OL     29      23.187 -19.799  -2.581  1.00  0.00      MEMB
ATOM   3840 H18T OL     29      23.334 -19.824  -0.877  1.00  0.00      MEMB
TER   
ATOM   3922  C12 OL     30     -23.668  14.292  13.323  1.00-12.11      MEMB
ATOM   3923  H2R OL     30     -24.045  15.286  13.645  1.00  0.00      MEMB
ATOM   3924  H2S OL     30     -22.945  14.029  14.125  1.00  0.00      MEMB
ATOM   3972  C13 OL     30     -22.815  14.523  12.066  1.00-10.97      MEMB
ATOM   3973  H3R OL     30     -22.474  15.577  11.974  1.00  0.00      MEMB
ATOM   3974  H3S OL     30     -23.400  14.382  11.132  1.00  0.00      MEMB
ATOM   3975  C14 OL     30     -21.548  13.676  12.078  1.00 -9.91      MEMB
ATOM   3976  H4R OL     30     -20.887  13.998  12.912  1.00  0.00      MEMB
ATOM   3977  H4S OL     30     -21.889  12.658  12.363  1.00  0.00      MEMB
ATOM   3978  C15 OL     30     -20.839  13.532  10.698  1.00 -8.77      MEMB
ATOM   3979  H5R OL     30     -19.898  12.972  10.887  1.00  0.00      MEMB
ATOM   3980  H5S OL     30     -20.557  14.546  10.341  1.00  0.00      MEMB
ATOM   3981  C16 OL     30     -21.867  12.849   9.710  1.00 -7.62      MEMB
ATOM   3982  H6R OL     30     -21.454  11.934   9.233  1.00  0.00      MEMB
ATOM   3983  H6S OL     30     -22.833  12.564  10.179  1.00  0.00      MEMB
ATOM   3984  C17 OL     30     -22.225  13.936   8.686  1.00 -6.59      MEMB
ATOM   3985  H7R OL     30     -23.260  13.794   8.310  1.00  0.00      MEMB
ATOM   3986  H7S OL     30     -22.298  14.824   9.349  1.00  0.00      MEMB
ATOM   3987  C18 OL     30     -21.179  14.149   7.589  1.00 -5.26      MEMB
ATOM   3988  H8R OL     30     -20.231  14.551   8.004  1.00  0.00      MEMB
ATOM   3989  H8S OL     30     -20.802  13.228   7.094  1.00  0.00      MEMB
ATOM   3990  C19 OL     30     -21.709  15.106   6.548  1.00 -4.06      MEMB
ATOM   3991  H9R OL     30     -22.039  16.058   6.990  1.00  0.00      MEMB
ATOM   3992 C110 OL     30     -22.089  14.808   5.314  1.00 -2.66      MEMB
ATOM   3993 H10R OL     30     -22.305  15.578   4.559  1.00  0.00      MEMB
ATOM   3994 C111 OL     30     -22.028  13.478   4.679  1.00 -2.58      MEMB
ATOM   3995 H11R OL     30     -21.973  12.670   5.440  1.00  0.00      MEMB
ATOM   3996 H11S OL     30     -23.007  13.402   4.160  1.00  0.00      MEMB
ATOM   3997 C112 OL     30     -20.800  13.243   3.695  1.00 -1.15      MEMB
ATOM   3998 H12R OL     30     -19.834  13.497   4.182  1.00  0.00      MEMB
ATOM   3999 H12S OL     30     -20.855  12.196   3.326  1.00  0.00      MEMB
ATOM   4000 C113 OL     30     -20.757  14.143   2.401  1.00 -0.28      MEMB
ATOM   4001 H13R OL     30     -20.665  15.165   2.828  1.00  0.00      MEMB
ATOM   4002 H13S OL     30     -19.810  13.903   1.872  1.00  0.00      MEMB
ATOM   4003 C114 OL     30     -21.832  13.996   1.429  1.00  0.84      MEMB
ATOM   4004 H14R OL     30     -22.742  14.593   1.652  1.00  0.00      MEMB
ATOM   4005 H14S OL     30     -21.566  14.485   0.467  1.00  0.00      MEMB
ATOM   4006 C115 OL     30     -22.260  12.581   0.946  1.00  1.60      MEMB
ATOM   4007 H15R OL     30     -22.696  11.988   1.778  1.00  0.00      MEMB
ATOM   4008 H15S OL     30     -21.354  12.005   0.662  1.00  0.00      MEMB
ATOM   4009 C116 OL     30     -23.137  12.598  -0.300  1.00  2.64      MEMB
ATOM   4010 H16R OL     30     -22.586  13.244  -1.017  1.00  0.00      MEMB
ATOM   4011 H16S OL     30     -23.263  11.554  -0.658  1.00  0.00      MEMB
ATOM   4012 C117 OL     30     -24.517  13.112  -0.081  1.00  0.00      MEMB
ATOM   4013 H17R OL     30     -24.566  14.153   0.305  1.00  0.00      MEMB
ATOM   4014 H17S OL     30     -24.947  12.373   0.629  1.00  0.00      MEMB
ATOM   4015 C118 OL     30     -25.347  13.073  -1.387  1.00  0.00      MEMB
ATOM   4016 H18R OL     30     -25.276  12.118  -1.950  1.00  0.00      MEMB
ATOM   4017 H18S OL     30     -26.409  13.160  -1.074  1.00  0.00      MEMB
ATOM   4018 H18T OL     30     -24.991  13.959  -1.955  1.00  0.00      MEMB
ATOM   3888  C33 PGR    30     -22.288   9.844  19.764  1.00-20.41      MEMB
ATOM   3889  H3A PGR    30     -22.979   9.000  19.551  1.00  0.00      MEMB
ATOM   3890  H3B PGR    30     -21.261   9.562  19.449  1.00  0.00      MEMB
ATOM   3891  O36 PGR    30     -22.288   9.914  21.242  1.00  0.00      MEMB
ATOM   3892 HO6A PGR    30     -22.010  10.790  21.518  1.00  0.00      MEMB
ATOM   3893  C32 PGR    30     -22.797  11.122  19.021  1.00-20.64      MEMB
ATOM   3894  H2A PGR    30     -23.014  10.868  17.959  1.00  0.00      MEMB
ATOM   3895  O35 PGR    30     -21.749  12.088  19.054  1.00  0.00      MEMB
ATOM   3896 HO5A PGR    30     -20.978  11.516  18.931  1.00  0.00      MEMB
ATOM   3897  C31 PGR    30     -24.096  11.669  19.703  1.00-19.24      MEMB
ATOM   3898  H1A PGR    30     -23.968  11.971  20.765  1.00  0.00      MEMB
ATOM   3899  H1B PGR    30     -24.794  10.806  19.733  1.00  0.00      MEMB
ATOM   3900  P31 PGR    30     -25.749  13.085  18.273  1.00-16.77      MEMB
ATOM   3901  O33 PGR    30     -25.898  14.507  17.847  1.00-15.92      MEMB
ATOM   3902  O34 PGR    30     -26.917  12.481  18.933  1.00-16.93      MEMB
ATOM   3903  O32 PGR    30     -24.560  12.966  19.256  1.00-16.27      MEMB
ATOM   3904  O31 PGR    30     -25.254  12.328  16.907  1.00-18.19      MEMB
ATOM   3905  C3  PGR    30     -26.056  11.191  16.467  1.00-15.07      MEMB
ATOM   3906  HA  PGR    30     -27.115  11.392  16.737  1.00  0.00      MEMB
ATOM   3907  HB  PGR    30     -25.743  10.302  17.056  1.00  0.00      MEMB
ATOM   3908  C2  PGR    30     -25.994  10.888  14.968  1.00-13.89      MEMB
ATOM   3909  HX  PGR    30     -26.709  10.069  14.738  1.00  0.00      MEMB
ATOM   3910  O21 PGR    30     -24.718  10.467  14.517  1.00-12.67      MEMB
ATOM   3911  C21 PGR    30     -24.334   9.244  14.944  1.00-12.02      MEMB
ATOM   3912  O22 PGR    30     -25.056   8.521  15.577  1.00-12.33      MEMB
ATOM   3916  C1  PGR    30     -26.519  12.167  14.199  1.00-14.33      MEMB
ATOM   3917  HR  PGR    30     -27.458  12.542  14.661  1.00  0.00      MEMB
ATOM   3918  HS  PGR    30     -26.853  11.936  13.165  1.00  0.00      MEMB
ATOM   3919  O11 PGR    30     -25.501  13.200  14.153  1.00-13.47      MEMB
ATOM   3920  C11 PGR    30     -24.665  13.149  13.107  1.00-12.95      MEMB
ATOM   3921  O12 PGR    30     -24.820  12.490  12.090  1.00-13.09      MEMB
ATOM   3913  C12 OL     30     -22.867   8.875  14.505  1.00-10.84      MEMB
ATOM   3914  H2R OL     30     -22.185   8.801  15.379  1.00  0.00      MEMB
ATOM   3915  H2S OL     30     -22.443   9.642  13.822  1.00  0.00      MEMB
ATOM   3925  C13 OL     30     -23.012   7.532  13.740  1.00 -9.66      MEMB
ATOM   3926  H3R OL     30     -23.439   6.752  14.405  1.00  0.00      MEMB
ATOM   3927  H3S OL     30     -22.035   7.289  13.271  1.00  0.00      MEMB
ATOM   3928  C14 OL     30     -23.821   7.551  12.399  1.00 -8.38      MEMB
ATOM   3929  H4R OL     30     -24.879   7.712  12.697  1.00  0.00      MEMB
ATOM   3930  H4S OL     30     -23.715   6.562  11.904  1.00  0.00      MEMB
ATOM   3931  C15 OL     30     -23.429   8.683  11.291  1.00 -7.16      MEMB
ATOM   3932  H5R OL     30     -22.420   8.358  10.959  1.00  0.00      MEMB
ATOM   3933  H5S OL     30     -23.269   9.724  11.645  1.00  0.00      MEMB
ATOM   3934  C16 OL     30     -24.427   8.838  10.191  1.00 -6.04      MEMB
ATOM   3935  H6R OL     30     -25.452   9.010  10.584  1.00  0.00      MEMB
ATOM   3936  H6S OL     30     -24.349   8.016   9.448  1.00  0.00      MEMB
ATOM   3937  C17 OL     30     -24.400  10.150   9.396  1.00 -5.15      MEMB
ATOM   3938  H7R OL     30     -23.336  10.290   9.108  1.00  0.00      MEMB
ATOM   3939  H7S OL     30     -24.511  10.975  10.132  1.00  0.00      MEMB
ATOM   3940  C18 OL     30     -25.200  10.264   8.068  1.00 -4.09      MEMB
ATOM   3941  H8R OL     30     -25.181   9.330   7.466  1.00  0.00      MEMB
ATOM   3942  H8S OL     30     -24.704  11.011   7.412  1.00  0.00      MEMB
ATOM   3943  C19 OL     30     -26.604  10.615   8.386  1.00 -3.11      MEMB
ATOM   3944  H9R OL     30     -26.934   9.858   9.113  1.00  0.00      MEMB
ATOM   3945 C110 OL     30     -27.414  11.606   7.991  1.00 -1.91      MEMB
ATOM   3946 H10R OL     30     -28.437  11.579   8.395  1.00  0.00      MEMB
ATOM   3947 C111 OL     30     -27.121  12.795   7.070  1.00 -1.30      MEMB
ATOM   3948 H11R OL     30     -26.022  12.950   7.021  1.00  0.00      MEMB
ATOM   3949 H11S OL     30     -27.640  13.663   7.530  1.00  0.00      MEMB
ATOM   3950 C112 OL     30     -27.431  12.731   5.572  1.00 -0.16      MEMB
ATOM   3951 H12R OL     30     -27.212  13.717   5.109  1.00  0.00      MEMB
ATOM   3952 H12S OL     30     -28.504  12.481   5.429  1.00  0.00      MEMB
ATOM   3953 C113 OL     30     -26.644  11.593   4.826  1.00  0.33      MEMB
ATOM   3954 H13R OL     30     -26.659  10.650   5.413  1.00  0.00      MEMB
ATOM   3955 H13S OL     30     -25.607  11.946   4.641  1.00  0.00      MEMB
ATOM   3956 C114 OL     30     -27.256  11.204   3.458  1.00  1.47      MEMB
ATOM   3957 H14R OL     30     -27.190  12.018   2.705  1.00  0.00      MEMB
ATOM   3958 H14S OL     30     -28.336  11.050   3.667  1.00  0.00      MEMB
ATOM   3959 C115 OL     30     -26.557   9.969   2.845  1.00  2.35      MEMB
ATOM   3960 H15R OL     30     -26.670   9.167   3.605  1.00  0.00      MEMB
ATOM   3961 H15S OL     30     -25.516  10.115   2.487  1.00  0.00      MEMB
ATOM   3962 C116 OL     30     -27.313   9.514   1.627  1.00  3.48      MEMB
ATOM   3963 H16R OL     30     -27.104  10.314   0.885  1.00  0.00      MEMB
ATOM   3964 H16S OL     30     -28.412   9.626   1.742  1.00  0.00      MEMB
ATOM   3965 C117 OL     30     -26.946   8.156   1.039  1.00  2.94      MEMB
ATOM   3966 H17R OL     30     -27.323   7.394   1.755  1.00  0.00      MEMB
ATOM   3967 H17S OL     30     -25.837   8.138   0.982  1.00  0.00      MEMB
ATOM   3968 C118 OL     30     -27.520   7.931  -0.303  1.00  4.04      MEMB
ATOM   3969 H18R OL     30     -26.683   8.248  -0.962  1.00  0.00      MEMB
ATOM   3970 H18S OL     30     -28.468   8.470  -0.515  1.00  0.00      MEMB
ATOM   3971 H18T OL     30     -27.735   6.874  -0.570  1.00  0.00      MEMB
TER   
ATOM   4053  C12 OL     31      27.586 -15.057  11.789  1.00-12.11      MEMB
ATOM   4054  H2R OL     31      28.469 -15.623  12.156  1.00  0.00      MEMB
ATOM   4055  H2S OL     31      26.663 -15.664  11.679  1.00  0.00      MEMB
ATOM   4103  C13 OL     31      27.913 -14.554  10.388  1.00-10.97      MEMB
ATOM   4104  H3R OL     31      28.412 -15.367   9.819  1.00  0.00      MEMB
ATOM   4105  H3S OL     31      28.561 -13.654  10.450  1.00  0.00      MEMB
ATOM   4106  C14 OL     31      26.692 -14.084   9.550  1.00 -9.91      MEMB
ATOM   4107  H4R OL     31      25.840 -14.794   9.610  1.00  0.00      MEMB
ATOM   4108  H4S OL     31      26.310 -13.259  10.189  1.00  0.00      MEMB
ATOM   4109  C15 OL     31      27.016 -13.699   8.155  1.00 -8.77      MEMB
ATOM   4110  H5R OL     31      28.112 -13.521   8.177  1.00  0.00      MEMB
ATOM   4111  H5S OL     31      26.516 -12.721   7.989  1.00  0.00      MEMB
ATOM   4112  C16 OL     31      26.456 -14.599   7.089  1.00 -7.62      MEMB
ATOM   4113  H6R OL     31      25.379 -14.693   7.345  1.00  0.00      MEMB
ATOM   4114  H6S OL     31      26.413 -13.996   6.157  1.00  0.00      MEMB
ATOM   4115  C17 OL     31      27.193 -15.920   6.992  1.00 -6.59      MEMB
ATOM   4116  H7R OL     31      28.256 -15.709   6.749  1.00  0.00      MEMB
ATOM   4117  H7S OL     31      27.244 -16.401   7.992  1.00  0.00      MEMB
ATOM   4118  C18 OL     31      26.564 -16.764   5.891  1.00 -5.26      MEMB
ATOM   4119  H8R OL     31      26.823 -17.842   5.966  1.00  0.00      MEMB
ATOM   4120  H8S OL     31      25.454 -16.749   5.835  1.00  0.00      MEMB
ATOM   4121  C19 OL     31      27.188 -16.252   4.567  1.00 -4.06      MEMB
ATOM   4122  H9R OL     31      28.268 -16.041   4.536  1.00  0.00      MEMB
ATOM   4123 C110 OL     31      26.547 -16.078   3.434  1.00 -2.66      MEMB
ATOM   4124 H10R OL     31      27.007 -15.542   2.590  1.00  0.00      MEMB
ATOM   4125 C111 OL     31      25.042 -16.391   3.230  1.00 -2.58      MEMB
ATOM   4126 H11R OL     31      24.818 -17.091   2.396  1.00  0.00      MEMB
ATOM   4127 H11S OL     31      24.637 -16.876   4.144  1.00  0.00      MEMB
ATOM   4128 C112 OL     31      24.205 -15.182   3.097  1.00 -1.15      MEMB
ATOM   4129 H12R OL     31      23.154 -15.410   3.375  1.00  0.00      MEMB
ATOM   4130 H12S OL     31      24.453 -14.487   3.927  1.00  0.00      MEMB
ATOM   4131 C113 OL     31      24.137 -14.428   1.778  1.00 -0.28      MEMB
ATOM   4132 H13R OL     31      23.936 -15.264   1.075  1.00  0.00      MEMB
ATOM   4133 H13S OL     31      23.376 -13.619   1.754  1.00  0.00      MEMB
ATOM   4134 C114 OL     31      25.477 -13.775   1.143  1.00  0.84      MEMB
ATOM   4135 H14R OL     31      25.947 -12.947   1.715  1.00  0.00      MEMB
ATOM   4136 H14S OL     31      26.193 -14.624   1.105  1.00  0.00      MEMB
ATOM   4137 C115 OL     31      25.315 -13.195  -0.274  1.00  1.60      MEMB
ATOM   4138 H15R OL     31      26.323 -12.836  -0.571  1.00  0.00      MEMB
ATOM   4139 H15S OL     31      24.634 -12.335  -0.096  1.00  0.00      MEMB
ATOM   4140 C116 OL     31      24.774 -14.236  -1.259  1.00  2.64      MEMB
ATOM   4141 H16R OL     31      25.580 -14.993  -1.365  1.00  0.00      MEMB
ATOM   4142 H16S OL     31      23.801 -14.628  -0.893  1.00  0.00      MEMB
ATOM   4143 C117 OL     31      24.570 -13.561  -2.637  1.00  0.00      MEMB
ATOM   4144 H17R OL     31      24.159 -14.394  -3.247  1.00  0.00      MEMB
ATOM   4145 H17S OL     31      25.488 -13.207  -3.153  1.00  0.00      MEMB
ATOM   4146 C118 OL     31      23.634 -12.299  -2.610  1.00  0.00      MEMB
ATOM   4147 H18R OL     31      22.674 -12.551  -2.110  1.00  0.00      MEMB
ATOM   4148 H18S OL     31      24.280 -11.538  -2.122  1.00  0.00      MEMB
ATOM   4149 H18T OL     31      23.306 -12.075  -3.648  1.00  0.00      MEMB
ATOM   4019  C33 PGR    31      25.171 -10.927  20.600  1.00-20.41      MEMB
ATOM   4020  H3A PGR    31      24.406 -10.426  19.969  1.00  0.00      MEMB
ATOM   4021  H3B PGR    31      25.133 -10.337  21.540  1.00  0.00      MEMB
ATOM   4022  O36 PGR    31      26.411 -10.801  19.882  1.00  0.00      MEMB
ATOM   4023 HO6A PGR    31      26.154 -10.907  18.963  1.00  0.00      MEMB
ATOM   4024  C32 PGR    31      24.754 -12.436  20.693  1.00-20.64      MEMB
ATOM   4025  H2A PGR    31      23.663 -12.503  20.905  1.00  0.00      MEMB
ATOM   4026  O35 PGR    31      25.467 -13.015  21.783  1.00  0.00      MEMB
ATOM   4027 HO5A PGR    31      25.446 -12.284  22.416  1.00  0.00      MEMB
ATOM   4028  C31 PGR    31      24.987 -13.328  19.470  1.00-19.24      MEMB
ATOM   4029  H1A PGR    31      24.467 -14.296  19.635  1.00  0.00      MEMB
ATOM   4030  H1B PGR    31      26.072 -13.346  19.233  1.00  0.00      MEMB
ATOM   4031  P31 PGR    31      23.130 -13.021  17.568  1.00-16.77      MEMB
ATOM   4032  O33 PGR    31      22.469 -11.721  17.191  1.00-15.92      MEMB
ATOM   4033  O34 PGR    31      22.390 -14.121  18.200  1.00-16.93      MEMB
ATOM   4034  O32 PGR    31      24.406 -12.622  18.407  1.00-16.27      MEMB
ATOM   4035  O31 PGR    31      23.801 -13.544  16.208  1.00-18.19      MEMB
ATOM   4036  C3  PGR    31      25.076 -14.165  16.096  1.00-15.07      MEMB
ATOM   4037  HA  PGR    31      25.019 -15.070  15.454  1.00  0.00      MEMB
ATOM   4038  HB  PGR    31      25.446 -14.598  17.050  1.00  0.00      MEMB
ATOM   4039  C2  PGR    31      26.175 -13.164  15.691  1.00-13.89      MEMB
ATOM   4040  HX  PGR    31      26.337 -12.612  16.641  1.00  0.00      MEMB
ATOM   4041  O21 PGR    31      25.580 -12.314  14.704  1.00-12.67      MEMB
ATOM   4042  C21 PGR    31      25.402 -11.072  15.101  1.00-12.02      MEMB
ATOM   4043  O22 PGR    31      26.025 -10.594  16.075  1.00-12.33      MEMB
ATOM   4047  C1  PGR    31      27.538 -13.767  15.187  1.00-14.33      MEMB
ATOM   4048  HR  PGR    31      27.907 -14.414  16.011  1.00  0.00      MEMB
ATOM   4049  HS  PGR    31      28.311 -12.988  15.015  1.00  0.00      MEMB
ATOM   4050  O11 PGR    31      27.239 -14.600  14.011  1.00-13.47      MEMB
ATOM   4051  C11 PGR    31      27.527 -13.972  12.874  1.00-12.95      MEMB
ATOM   4052  O12 PGR    31      27.796 -12.797  12.728  1.00-13.09      MEMB
ATOM   4044  C12 OL     31      24.325 -10.409  14.233  1.00-10.84      MEMB
ATOM   4045  H2R OL     31      24.205  -9.360  14.578  1.00  0.00      MEMB
ATOM   4046  H2S OL     31      23.391 -11.010  14.279  1.00  0.00      MEMB
ATOM   4056  C13 OL     31      24.682 -10.319  12.721  1.00 -9.66      MEMB
ATOM   4057  H3R OL     31      25.134 -11.300  12.461  1.00  0.00      MEMB
ATOM   4058  H3S OL     31      25.515  -9.600  12.565  1.00  0.00      MEMB
ATOM   4059  C14 OL     31      23.624 -10.029  11.683  1.00 -8.38      MEMB
ATOM   4060  H4R OL     31      24.157  -9.977  10.710  1.00  0.00      MEMB
ATOM   4061  H4S OL     31      23.178  -9.034  11.897  1.00  0.00      MEMB
ATOM   4062  C15 OL     31      22.403 -10.954  11.632  1.00 -7.16      MEMB
ATOM   4063  H5R OL     31      21.737 -10.556  10.837  1.00  0.00      MEMB
ATOM   4064  H5S OL     31      21.844 -10.822  12.583  1.00  0.00      MEMB
ATOM   4065  C16 OL     31      22.660 -12.443  11.374  1.00 -6.04      MEMB
ATOM   4066  H6R OL     31      21.647 -12.859  11.563  1.00  0.00      MEMB
ATOM   4067  H6S OL     31      23.184 -12.915  12.232  1.00  0.00      MEMB
ATOM   4068  C17 OL     31      23.228 -12.790   9.980  1.00 -5.15      MEMB
ATOM   4069  H7R OL     31      23.652 -13.809  10.110  1.00  0.00      MEMB
ATOM   4070  H7S OL     31      24.102 -12.104   9.947  1.00  0.00      MEMB
ATOM   4071  C18 OL     31      22.183 -12.441   8.914  1.00 -4.09      MEMB
ATOM   4072  H8R OL     31      21.893 -11.384   8.734  1.00  0.00      MEMB
ATOM   4073  H8S OL     31      21.255 -13.036   9.057  1.00  0.00      MEMB
ATOM   4074  C19 OL     31      22.975 -12.972   7.696  1.00 -3.11      MEMB
ATOM   4075  H9R OL     31      22.910 -14.049   7.483  1.00  0.00      MEMB
ATOM   4076 C110 OL     31      23.722 -12.312   6.843  1.00 -1.91      MEMB
ATOM   4077 H10R OL     31      24.347 -12.949   6.200  1.00  0.00      MEMB
ATOM   4078 C111 OL     31      23.944 -10.847   6.864  1.00 -1.30      MEMB
ATOM   4079 H11R OL     31      23.533 -10.426   7.807  1.00  0.00      MEMB
ATOM   4080 H11S OL     31      23.287 -10.431   6.071  1.00  0.00      MEMB
ATOM   4081 C112 OL     31      25.365 -10.323   6.665  1.00 -0.16      MEMB
ATOM   4082 H12R OL     31      25.947 -10.691   7.538  1.00  0.00      MEMB
ATOM   4083 H12S OL     31      25.376  -9.230   6.862  1.00  0.00      MEMB
ATOM   4084 C113 OL     31      26.017 -10.482   5.363  1.00  0.33      MEMB
ATOM   4085 H13R OL     31      25.393  -9.848   4.698  1.00  0.00      MEMB
ATOM   4086 H13S OL     31      25.897 -11.520   4.986  1.00  0.00      MEMB
ATOM   4087 C114 OL     31      27.568 -10.218   5.443  1.00  1.47      MEMB
ATOM   4088 H14R OL     31      27.996 -10.813   6.278  1.00  0.00      MEMB
ATOM   4089 H14S OL     31      27.685  -9.172   5.799  1.00  0.00      MEMB
ATOM   4090 C115 OL     31      28.273 -10.593   4.164  1.00  2.35      MEMB
ATOM   4091 H15R OL     31      29.263 -10.097   4.253  1.00  0.00      MEMB
ATOM   4092 H15S OL     31      27.760 -10.078   3.324  1.00  0.00      MEMB
ATOM   4093 C116 OL     31      28.452 -12.152   4.030  1.00  3.48      MEMB
ATOM   4094 H16R OL     31      27.406 -12.526   4.008  1.00  0.00      MEMB
ATOM   4095 H16S OL     31      29.013 -12.527   4.913  1.00  0.00      MEMB
ATOM   4096 C117 OL     31      29.207 -12.522   2.724  1.00  2.94      MEMB
ATOM   4097 H17R OL     31      30.089 -11.852   2.813  1.00  0.00      MEMB
ATOM   4098 H17S OL     31      28.568 -12.247   1.858  1.00  0.00      MEMB
ATOM   4099 C118 OL     31      29.675 -13.962   2.638  1.00  4.04      MEMB
ATOM   4100 H18R OL     31      30.184 -14.084   1.658  1.00  0.00      MEMB
ATOM   4101 H18S OL     31      28.699 -14.477   2.504  1.00  0.00      MEMB
ATOM   4102 H18T OL     31      30.192 -14.368   3.534  1.00  0.00      MEMB
TER   
ATOM   4184  C12 OL     32      -8.755 -19.523  12.467  1.00-12.11      MEMB
ATOM   4185  H2R OL     32      -9.861 -19.429  12.508  1.00  0.00      MEMB
ATOM   4186  H2S OL     32      -8.424 -18.557  12.029  1.00  0.00      MEMB
ATOM   4234  C13 OL     32      -8.483 -20.737  11.512  1.00-10.97      MEMB
ATOM   4235  H3R OL     32      -8.796 -21.713  11.942  1.00  0.00      MEMB
ATOM   4236  H3S OL     32      -7.385 -20.730  11.344  1.00  0.00      MEMB
ATOM   4237  C14 OL     32      -9.108 -20.561  10.068  1.00 -9.91      MEMB
ATOM   4238  H4R OL     32      -8.663 -19.635   9.644  1.00  0.00      MEMB
ATOM   4239  H4S OL     32      -9.003 -21.417   9.368  1.00  0.00      MEMB
ATOM   4240  C15 OL     32     -10.642 -20.217  10.125  1.00 -8.77      MEMB
ATOM   4241  H5R OL     32     -10.747 -19.252  10.666  1.00  0.00      MEMB
ATOM   4242  H5S OL     32     -11.107 -20.972  10.795  1.00  0.00      MEMB
ATOM   4243  C16 OL     32     -11.362 -20.258   8.778  1.00 -7.62      MEMB
ATOM   4244  H6R OL     32     -10.977 -19.359   8.251  1.00  0.00      MEMB
ATOM   4245  H6S OL     32     -10.939 -21.135   8.241  1.00  0.00      MEMB
ATOM   4246  C17 OL     32     -12.859 -20.345   8.879  1.00 -6.59      MEMB
ATOM   4247  H7R OL     32     -13.136 -21.340   9.288  1.00  0.00      MEMB
ATOM   4248  H7S OL     32     -13.309 -19.530   9.485  1.00  0.00      MEMB
ATOM   4249  C18 OL     32     -13.468 -20.061   7.459  1.00 -5.26      MEMB
ATOM   4250  H8R OL     32     -13.035 -20.818   6.771  1.00  0.00      MEMB
ATOM   4251  H8S OL     32     -14.578 -20.122   7.449  1.00  0.00      MEMB
ATOM   4252  C19 OL     32     -13.089 -18.648   7.006  1.00 -4.06      MEMB
ATOM   4253  H9R OL     32     -12.854 -17.884   7.762  1.00  0.00      MEMB
ATOM   4254 C110 OL     32     -13.113 -18.211   5.692  1.00 -2.66      MEMB
ATOM   4255 H10R OL     32     -12.599 -17.276   5.422  1.00  0.00      MEMB
ATOM   4256 C111 OL     32     -13.522 -19.095   4.545  1.00 -2.58      MEMB
ATOM   4257 H11R OL     32     -13.874 -20.102   4.856  1.00  0.00      MEMB
ATOM   4258 H11S OL     32     -14.363 -18.645   3.975  1.00  0.00      MEMB
ATOM   4259 C112 OL     32     -12.373 -19.276   3.561  1.00 -1.15      MEMB
ATOM   4260 H12R OL     32     -12.763 -19.407   2.528  1.00  0.00      MEMB
ATOM   4261 H12S OL     32     -11.751 -18.359   3.487  1.00  0.00      MEMB
ATOM   4262 C113 OL     32     -11.322 -20.389   3.823  1.00 -0.28      MEMB
ATOM   4263 H13R OL     32     -10.652 -20.109   4.664  1.00  0.00      MEMB
ATOM   4264 H13S OL     32     -11.863 -21.326   4.072  1.00  0.00      MEMB
ATOM   4265 C114 OL     32     -10.468 -20.740   2.614  1.00  0.84      MEMB
ATOM   4266 H14R OL     32     -10.990 -21.224   1.761  1.00  0.00      MEMB
ATOM   4267 H14S OL     32      -9.869 -19.872   2.263  1.00  0.00      MEMB
ATOM   4268 C115 OL     32      -9.449 -21.793   3.050  1.00  1.60      MEMB
ATOM   4269 H15R OL     32     -10.004 -22.582   3.601  1.00  0.00      MEMB
ATOM   4270 H15S OL     32      -8.848 -21.300   3.843  1.00  0.00      MEMB
ATOM   4271 C116 OL     32      -8.668 -22.426   1.924  1.00  2.64      MEMB
ATOM   4272 H16R OL     32      -9.308 -22.750   1.075  1.00  0.00      MEMB
ATOM   4273 H16S OL     32      -8.068 -21.703   1.332  1.00  0.00      MEMB
ATOM   4274 C117 OL     32      -7.775 -23.586   2.383  1.00  0.00      MEMB
ATOM   4275 H17R OL     32      -8.484 -24.320   2.821  1.00  0.00      MEMB
ATOM   4276 H17S OL     32      -7.203 -23.142   3.225  1.00  0.00      MEMB
ATOM   4277 C118 OL     32      -6.955 -24.101   1.285  1.00  0.00      MEMB
ATOM   4278 H18R OL     32      -7.482 -24.196   0.311  1.00  0.00      MEMB
ATOM   4279 H18S OL     32      -6.082 -23.453   1.057  1.00  0.00      MEMB
ATOM   4280 H18T OL     32      -6.636 -25.118   1.596  1.00  0.00      MEMB
ATOM   4150  C33 PGR    32     -15.203 -20.488  19.279  1.00-20.41      MEMB
ATOM   4151  H3A PGR    32     -15.065 -19.873  20.193  1.00  0.00      MEMB
ATOM   4152  H3B PGR    32     -15.808 -19.922  18.539  1.00  0.00      MEMB
ATOM   4153  O36 PGR    32     -15.936 -21.653  19.597  1.00  0.00      MEMB
ATOM   4154 HO6A PGR    32     -16.106 -22.031  18.732  1.00  0.00      MEMB
ATOM   4155  C32 PGR    32     -13.885 -20.861  18.526  1.00-20.64      MEMB
ATOM   4156  H2A PGR    32     -13.388 -19.930  18.171  1.00  0.00      MEMB
ATOM   4157  O35 PGR    32     -14.243 -21.647  17.391  1.00  0.00      MEMB
ATOM   4158 HO5A PGR    32     -15.056 -21.200  17.117  1.00  0.00      MEMB
ATOM   4159  C31 PGR    32     -12.843 -21.638  19.363  1.00-19.24      MEMB
ATOM   4160  H1A PGR    32     -13.439 -22.238  20.084  1.00  0.00      MEMB
ATOM   4161  H1B PGR    32     -12.243 -21.006  20.051  1.00  0.00      MEMB
ATOM   4162  P31 PGR    32     -11.166 -23.599  19.223  1.00-16.77      MEMB
ATOM   4163  O33 PGR    32     -11.938 -24.816  19.143  1.00-15.92      MEMB
ATOM   4164  O34 PGR    32     -10.725 -23.235  20.598  1.00-16.93      MEMB
ATOM   4165  O32 PGR    32     -12.021 -22.405  18.495  1.00-16.27      MEMB
ATOM   4166  O31 PGR    32      -9.878 -23.709  18.386  1.00-18.19      MEMB
ATOM   4167  C3  PGR    32      -9.227 -22.527  17.853  1.00-15.07      MEMB
ATOM   4168  HA  PGR    32      -8.143 -22.755  17.949  1.00  0.00      MEMB
ATOM   4169  HB  PGR    32      -9.494 -21.662  18.497  1.00  0.00      MEMB
ATOM   4170  C2  PGR    32      -9.548 -22.182  16.386  1.00-13.89      MEMB
ATOM   4171  HX  PGR    32     -10.603 -21.834  16.383  1.00  0.00      MEMB
ATOM   4172  O21 PGR    32      -9.424 -23.403  15.616  1.00-12.67      MEMB
ATOM   4173  C21 PGR    32     -10.428 -23.705  14.690  1.00-12.02      MEMB
ATOM   4174  O22 PGR    32     -11.150 -22.863  14.225  1.00-12.33      MEMB
ATOM   4178  C1  PGR    32      -8.590 -21.109  15.827  1.00-14.33      MEMB
ATOM   4179  HR  PGR    32      -7.554 -21.510  15.796  1.00  0.00      MEMB
ATOM   4180  HS  PGR    32      -8.568 -20.259  16.543  1.00  0.00      MEMB
ATOM   4181  O11 PGR    32      -9.044 -20.762  14.516  1.00-13.47      MEMB
ATOM   4182  C11 PGR    32      -8.276 -19.821  13.861  1.00-12.95      MEMB
ATOM   4183  O12 PGR    32      -7.398 -19.150  14.357  1.00-13.09      MEMB
ATOM   4175  C12 OL     32     -10.576 -25.260  14.448  1.00-10.84      MEMB
ATOM   4176  H2R OL     32     -11.295 -25.671  15.188  1.00  0.00      MEMB
ATOM   4177  H2S OL     32      -9.656 -25.881  14.506  1.00  0.00      MEMB
ATOM   4187  C13 OL     32     -11.241 -25.362  13.060  1.00 -9.66      MEMB
ATOM   4188  H3R OL     32     -10.554 -24.929  12.301  1.00  0.00      MEMB
ATOM   4189  H3S OL     32     -12.172 -24.763  13.154  1.00  0.00      MEMB
ATOM   4190  C14 OL     32     -11.482 -26.755  12.523  1.00 -8.38      MEMB
ATOM   4191  H4R OL     32     -12.083 -27.211  13.338  1.00  0.00      MEMB
ATOM   4192  H4S OL     32     -10.492 -27.260  12.527  1.00  0.00      MEMB
ATOM   4193  C15 OL     32     -12.269 -26.943  11.162  1.00 -7.16      MEMB
ATOM   4194  H5R OL     32     -13.252 -26.750  11.642  1.00  0.00      MEMB
ATOM   4195  H5S OL     32     -12.417 -28.008  10.883  1.00  0.00      MEMB
ATOM   4196  C16 OL     32     -11.846 -25.988  10.077  1.00 -6.04      MEMB
ATOM   4197  H6R OL     32     -10.784 -26.086   9.766  1.00  0.00      MEMB
ATOM   4198  H6S OL     32     -11.908 -24.939  10.439  1.00  0.00      MEMB
ATOM   4199  C17 OL     32     -12.815 -26.086   8.871  1.00 -5.15      MEMB
ATOM   4200  H7R OL     32     -13.794 -26.392   9.298  1.00  0.00      MEMB
ATOM   4201  H7S OL     32     -12.686 -27.007   8.262  1.00  0.00      MEMB
ATOM   4202  C18 OL     32     -13.087 -24.815   8.033  1.00 -4.09      MEMB
ATOM   4203  H8R OL     32     -13.564 -23.994   8.609  1.00  0.00      MEMB
ATOM   4204  H8S OL     32     -13.829 -25.101   7.257  1.00  0.00      MEMB
ATOM   4205  C19 OL     32     -11.850 -24.308   7.398  1.00 -3.11      MEMB
ATOM   4206  H9R OL     32     -11.451 -23.362   7.792  1.00  0.00      MEMB
ATOM   4207 C110 OL     32     -11.194 -24.847   6.305  1.00 -1.91      MEMB
ATOM   4208 H10R OL     32     -10.224 -24.404   6.036  1.00  0.00      MEMB
ATOM   4209 C111 OL     32     -11.579 -26.075   5.550  1.00 -1.30      MEMB
ATOM   4210 H11R OL     32     -12.510 -26.468   6.012  1.00  0.00      MEMB
ATOM   4211 H11S OL     32     -10.853 -26.910   5.451  1.00  0.00      MEMB
ATOM   4212 C112 OL     32     -11.795 -25.681   4.146  1.00 -0.16      MEMB
ATOM   4213 H12R OL     32     -11.712 -26.617   3.554  1.00  0.00      MEMB
ATOM   4214 H12S OL     32     -10.938 -25.058   3.814  1.00  0.00      MEMB
ATOM   4215 C113 OL     32     -13.072 -24.890   3.664  1.00  0.33      MEMB
ATOM   4216 H13R OL     32     -13.286 -24.012   4.309  1.00  0.00      MEMB
ATOM   4217 H13S OL     32     -13.964 -25.522   3.861  1.00  0.00      MEMB
ATOM   4218 C114 OL     32     -13.044 -24.489   2.141  1.00  1.47      MEMB
ATOM   4219 H14R OL     32     -13.458 -25.347   1.570  1.00  0.00      MEMB
ATOM   4220 H14S OL     32     -12.003 -24.244   1.840  1.00  0.00      MEMB
ATOM   4221 C115 OL     32     -13.786 -23.185   1.868  1.00  2.35      MEMB
ATOM   4222 H15R OL     32     -13.151 -22.306   2.111  1.00  0.00      MEMB
ATOM   4223 H15S OL     32     -14.762 -23.162   2.398  1.00  0.00      MEMB
ATOM   4224 C116 OL     32     -14.039 -22.953   0.317  1.00  3.48      MEMB
ATOM   4225 H16R OL     32     -15.051 -22.496   0.272  1.00  0.00      MEMB
ATOM   4226 H16S OL     32     -14.089 -23.937  -0.197  1.00  0.00      MEMB
ATOM   4227 C117 OL     32     -13.157 -21.972  -0.523  1.00  2.94      MEMB
ATOM   4228 H17R OL     32     -13.364 -22.193  -1.592  1.00  0.00      MEMB
ATOM   4229 H17S OL     32     -12.111 -22.284  -0.319  1.00  0.00      MEMB
ATOM   4230 C118 OL     32     -13.452 -20.531  -0.067  1.00  4.04      MEMB
ATOM   4231 H18R OL     32     -14.512 -20.246   0.103  1.00  0.00      MEMB
ATOM   4232 H18S OL     32     -13.064 -19.886  -0.884  1.00  0.00      MEMB
ATOM   4233 H18T OL     32     -12.972 -20.241   0.892  1.00  0.00      MEMB
TER   
ATOM   4315  C12 OL     33     -21.436  20.199  12.655  1.00-12.11      MEMB
ATOM   4316  H2R OL     33     -22.344  19.835  12.128  1.00  0.00      MEMB
ATOM   4317  H2S OL     33     -21.742  21.256  12.812  1.00  0.00      MEMB
ATOM   4365  C13 OL     33     -20.156  20.065  11.834  1.00-10.97      MEMB
ATOM   4366  H3R OL     33     -19.948  19.030  11.487  1.00  0.00      MEMB
ATOM   4367  H3S OL     33     -19.241  20.418  12.357  1.00  0.00      MEMB
ATOM   4368  C14 OL     33     -20.351  20.908  10.564  1.00 -9.91      MEMB
ATOM   4369  H4R OL     33     -21.123  20.307  10.038  1.00  0.00      MEMB
ATOM   4370  H4S OL     33     -20.863  21.862  10.814  1.00  0.00      MEMB
ATOM   4371  C15 OL     33     -19.095  21.358   9.859  1.00 -8.77      MEMB
ATOM   4372  H5R OL     33     -18.393  21.873  10.549  1.00  0.00      MEMB
ATOM   4373  H5S OL     33     -19.465  21.996   9.028  1.00  0.00      MEMB
ATOM   4374  C16 OL     33     -18.294  20.230   9.204  1.00 -7.62      MEMB
ATOM   4375  H6R OL     33     -17.707  19.808  10.047  1.00  0.00      MEMB
ATOM   4376  H6S OL     33     -18.917  19.504   8.639  1.00  0.00      MEMB
ATOM   4377  C17 OL     33     -17.214  20.638   8.109  1.00 -6.59      MEMB
ATOM   4378  H7R OL     33     -16.975  21.664   8.461  1.00  0.00      MEMB
ATOM   4379  H7S OL     33     -16.263  20.065   8.158  1.00  0.00      MEMB
ATOM   4380  C18 OL     33     -17.678  20.698   6.675  1.00 -5.26      MEMB
ATOM   4381  H8R OL     33     -17.836  19.646   6.356  1.00  0.00      MEMB
ATOM   4382  H8S OL     33     -18.591  21.305   6.491  1.00  0.00      MEMB
ATOM   4383  C19 OL     33     -16.650  21.365   5.801  1.00 -4.06      MEMB
ATOM   4384  H9R OL     33     -16.609  22.464   5.785  1.00  0.00      MEMB
ATOM   4385 C110 OL     33     -15.721  20.800   5.109  1.00 -2.66      MEMB
ATOM   4386 H10R OL     33     -15.084  21.394   4.437  1.00  0.00      MEMB
ATOM   4387 C111 OL     33     -15.486  19.283   5.011  1.00 -2.58      MEMB
ATOM   4388 H11R OL     33     -14.393  19.105   4.924  1.00  0.00      MEMB
ATOM   4389 H11S OL     33     -15.669  18.894   6.036  1.00  0.00      MEMB
ATOM   4390 C112 OL     33     -16.295  18.437   4.002  1.00 -1.15      MEMB
ATOM   4391 H12R OL     33     -17.371  18.714   4.023  1.00  0.00      MEMB
ATOM   4392 H12S OL     33     -15.778  18.608   3.034  1.00  0.00      MEMB
ATOM   4393 C113 OL     33     -16.205  16.855   4.295  1.00 -0.28      MEMB
ATOM   4394 H13R OL     33     -15.121  16.616   4.339  1.00  0.00      MEMB
ATOM   4395 H13S OL     33     -16.657  16.688   5.296  1.00  0.00      MEMB
ATOM   4396 C114 OL     33     -16.860  16.018   3.176  1.00  0.84      MEMB
ATOM   4397 H14R OL     33     -16.329  16.228   2.223  1.00  0.00      MEMB
ATOM   4398 H14S OL     33     -16.756  14.980   3.558  1.00  0.00      MEMB
ATOM   4399 C115 OL     33     -18.374  16.229   3.106  1.00  1.60      MEMB
ATOM   4400 H15R OL     33     -18.753  17.273   3.120  1.00  0.00      MEMB
ATOM   4401 H15S OL     33     -18.833  15.751   3.998  1.00  0.00      MEMB
ATOM   4402 C116 OL     33     -19.102  15.617   1.891  1.00  2.64      MEMB
ATOM   4403 H16R OL     33     -20.186  15.832   2.010  1.00  0.00      MEMB
ATOM   4404 H16S OL     33     -18.640  16.129   1.020  1.00  0.00      MEMB
ATOM   4405 C117 OL     33     -18.908  14.087   1.700  1.00  0.00      MEMB
ATOM   4406 H17R OL     33     -17.829  13.845   1.805  1.00  0.00      MEMB
ATOM   4407 H17S OL     33     -19.117  13.867   0.631  1.00  0.00      MEMB
ATOM   4408 C118 OL     33     -19.678  13.144   2.559  1.00  0.00      MEMB
ATOM   4409 H18R OL     33     -19.600  13.499   3.609  1.00  0.00      MEMB
ATOM   4410 H18S OL     33     -20.779  13.257   2.461  1.00  0.00      MEMB
ATOM   4411 H18T OL     33     -19.429  12.062   2.532  1.00  0.00      MEMB
ATOM   4281  C33 PGR    33     -17.063  20.093  20.337  1.00-20.41      MEMB
ATOM   4282  H3A PGR    33     -18.060  19.953  20.807  1.00  0.00      MEMB
ATOM   4283  H3B PGR    33     -16.374  19.314  20.728  1.00  0.00      MEMB
ATOM   4284  O36 PGR    33     -16.546  21.388  20.772  1.00  0.00      MEMB
ATOM   4285 HO6A PGR    33     -16.259  21.219  21.672  1.00  0.00      MEMB
ATOM   4286  C32 PGR    33     -17.225  20.069  18.803  1.00-20.64      MEMB
ATOM   4287  H2A PGR    33     -16.366  19.525  18.351  1.00  0.00      MEMB
ATOM   4288  O35 PGR    33     -17.203  21.419  18.345  1.00  0.00      MEMB
ATOM   4289 HO5A PGR    33     -16.531  21.793  18.931  1.00  0.00      MEMB
ATOM   4290  C31 PGR    33     -18.554  19.354  18.556  1.00-19.24      MEMB
ATOM   4291  H1A PGR    33     -18.864  19.308  17.491  1.00  0.00      MEMB
ATOM   4292  H1B PGR    33     -19.335  20.070  18.891  1.00  0.00      MEMB
ATOM   4293  P31 PGR    33     -18.886  16.822  18.641  1.00-16.77      MEMB
ATOM   4294  O33 PGR    33     -19.073  15.786  19.695  1.00-15.92      MEMB
ATOM   4295  O34 PGR    33     -17.847  16.632  17.624  1.00-16.93      MEMB
ATOM   4296  O32 PGR    33     -18.657  18.194  19.376  1.00-16.27      MEMB
ATOM   4297  O31 PGR    33     -20.193  17.072  17.850  1.00-18.19      MEMB
ATOM   4298  C3  PGR    33     -20.651  16.061  16.899  1.00-15.07      MEMB
ATOM   4299  HA  PGR    33     -21.683  15.787  17.205  1.00  0.00      MEMB
ATOM   4300  HB  PGR    33     -20.088  15.105  16.959  1.00  0.00      MEMB
ATOM   4301  C2  PGR    33     -20.834  16.601  15.412  1.00-13.89      MEMB
ATOM   4302  HX  PGR    33     -20.963  15.740  14.721  1.00  0.00      MEMB
ATOM   4303  O21 PGR    33     -19.583  17.134  15.004  1.00-12.67      MEMB
ATOM   4304  C21 PGR    33     -19.044  16.679  13.828  1.00-12.02      MEMB
ATOM   4305  O22 PGR    33     -19.588  15.886  13.046  1.00-12.33      MEMB
ATOM   4309  C1  PGR    33     -21.900  17.759  15.352  1.00-14.33      MEMB
ATOM   4310  HR  PGR    33     -21.776  18.541  16.131  1.00  0.00      MEMB
ATOM   4311  HS  PGR    33     -22.940  17.454  15.598  1.00  0.00      MEMB
ATOM   4312  O11 PGR    33     -21.877  18.393  14.026  1.00-13.47      MEMB
ATOM   4313  C11 PGR    33     -21.327  19.626  14.006  1.00-12.95      MEMB
ATOM   4314  O12 PGR    33     -20.927  20.194  15.021  1.00-13.09      MEMB
ATOM   4306  C12 OL     33     -17.601  17.164  13.813  1.00-10.84      MEMB
ATOM   4307  H2R OL     33     -17.246  16.965  14.846  1.00  0.00      MEMB
ATOM   4308  H2S OL     33     -17.759  18.222  13.514  1.00  0.00      MEMB
ATOM   4318  C13 OL     33     -16.633  16.235  12.941  1.00 -9.66      MEMB
ATOM   4319  H3R OL     33     -16.928  15.218  13.279  1.00  0.00      MEMB
ATOM   4320  H3S OL     33     -15.600  16.452  13.290  1.00  0.00      MEMB
ATOM   4321  C14 OL     33     -16.830  16.465  11.461  1.00 -8.38      MEMB
ATOM   4322  H4R OL     33     -15.900  16.850  10.990  1.00  0.00      MEMB
ATOM   4323  H4S OL     33     -17.488  17.357  11.395  1.00  0.00      MEMB
ATOM   4324  C15 OL     33     -17.542  15.362  10.676  1.00 -7.16      MEMB
ATOM   4325  H5R OL     33     -18.264  14.745  11.252  1.00  0.00      MEMB
ATOM   4326  H5S OL     33     -16.805  14.593  10.359  1.00  0.00      MEMB
ATOM   4327  C16 OL     33     -18.312  15.819   9.390  1.00 -6.04      MEMB
ATOM   4328  H6R OL     33     -17.940  15.149   8.586  1.00  0.00      MEMB
ATOM   4329  H6S OL     33     -17.918  16.807   9.067  1.00  0.00      MEMB
ATOM   4330  C17 OL     33     -19.817  15.613   9.285  1.00 -5.15      MEMB
ATOM   4331  H7R OL     33     -20.451  16.328   9.852  1.00  0.00      MEMB
ATOM   4332  H7S OL     33     -20.007  14.577   9.639  1.00  0.00      MEMB
ATOM   4333  C18 OL     33     -20.358  15.754   7.854  1.00 -4.09      MEMB
ATOM   4334  H8R OL     33     -21.417  15.446   7.718  1.00  0.00      MEMB
ATOM   4335  H8S OL     33     -19.680  15.094   7.272  1.00  0.00      MEMB
ATOM   4336  C19 OL     33     -20.092  17.182   7.389  1.00 -3.11      MEMB
ATOM   4337  H9R OL     33     -19.074  17.576   7.526  1.00  0.00      MEMB
ATOM   4338 C110 OL     33     -20.861  17.995   6.726  1.00 -1.91      MEMB
ATOM   4339 H10R OL     33     -20.472  19.000   6.502  1.00  0.00      MEMB
ATOM   4340 C111 OL     33     -22.278  17.657   6.263  1.00 -1.30      MEMB
ATOM   4341 H11R OL     33     -23.020  18.082   6.973  1.00  0.00      MEMB
ATOM   4342 H11S OL     33     -22.511  16.572   6.199  1.00  0.00      MEMB
ATOM   4343 C112 OL     33     -22.757  18.243   4.901  1.00 -0.16      MEMB
ATOM   4344 H12R OL     33     -22.853  19.349   4.903  1.00  0.00      MEMB
ATOM   4345 H12S OL     33     -23.750  17.836   4.614  1.00  0.00      MEMB
ATOM   4346 C113 OL     33     -21.813  17.991   3.632  1.00  0.33      MEMB
ATOM   4347 H13R OL     33     -21.937  16.913   3.390  1.00  0.00      MEMB
ATOM   4348 H13S OL     33     -20.756  18.183   3.916  1.00  0.00      MEMB
ATOM   4349 C114 OL     33     -21.915  18.892   2.416  1.00  1.47      MEMB
ATOM   4350 H14R OL     33     -22.860  18.780   1.842  1.00  0.00      MEMB
ATOM   4351 H14S OL     33     -21.115  18.605   1.701  1.00  0.00      MEMB
ATOM   4352 C115 OL     33     -21.916  20.406   2.688  1.00  2.35      MEMB
ATOM   4353 H15R OL     33     -21.209  20.570   3.530  1.00  0.00      MEMB
ATOM   4354 H15S OL     33     -22.977  20.649   2.911  1.00  0.00      MEMB
ATOM   4355 C116 OL     33     -21.480  21.292   1.442  1.00  3.48      MEMB
ATOM   4356 H16R OL     33     -21.427  22.308   1.889  1.00  0.00      MEMB
ATOM   4357 H16S OL     33     -22.352  21.378   0.759  1.00  0.00      MEMB
ATOM   4358 C117 OL     33     -20.138  20.955   0.816  1.00  2.94      MEMB
ATOM   4359 H17R OL     33     -20.293  20.717  -0.258  1.00  0.00      MEMB
ATOM   4360 H17S OL     33     -19.682  20.087   1.338  1.00  0.00      MEMB
ATOM   4361 C118 OL     33     -19.088  22.149   0.872  1.00  4.04      MEMB
ATOM   4362 H18R OL     33     -18.084  21.837   0.514  1.00  0.00      MEMB
ATOM   4363 H18S OL     33     -19.144  22.286   1.973  1.00  0.00      MEMB
ATOM   4364 H18T OL     33     -19.347  23.116   0.390  1.00  0.00      MEMB
TER   
ATOM   4446  C12 OL     34      10.991 -19.664  13.112  1.00-12.11      MEMB
ATOM   4447  H2R OL     34      10.302 -18.903  12.687  1.00  0.00      MEMB
ATOM   4448  H2S OL     34      11.299 -19.302  14.117  1.00  0.00      MEMB
ATOM   4496  C13 OL     34      12.234 -19.568  12.233  1.00-10.97      MEMB
ATOM   4497  H3R OL     34      12.928 -20.415  12.419  1.00  0.00      MEMB
ATOM   4498  H3S OL     34      12.628 -18.624  12.666  1.00  0.00      MEMB
ATOM   4499  C14 OL     34      11.815 -19.660  10.789  1.00 -9.91      MEMB
ATOM   4500  H4R OL     34      11.790 -20.703  10.405  1.00  0.00      MEMB
ATOM   4501  H4S OL     34      10.776 -19.288  10.662  1.00  0.00      MEMB
ATOM   4502  C15 OL     34      12.732 -18.854   9.841  1.00 -8.77      MEMB
ATOM   4503  H5R OL     34      12.582 -17.779  10.079  1.00  0.00      MEMB
ATOM   4504  H5S OL     34      12.515 -18.995   8.760  1.00  0.00      MEMB
ATOM   4505  C16 OL     34      14.231 -19.097  10.173  1.00 -7.62      MEMB
ATOM   4506  H6R OL     34      14.822 -18.483   9.460  1.00  0.00      MEMB
ATOM   4507  H6S OL     34      14.423 -18.824  11.233  1.00  0.00      MEMB
ATOM   4508  C17 OL     34      14.813 -20.559   9.991  1.00 -6.59      MEMB
ATOM   4509  H7R OL     34      15.918 -20.557  10.112  1.00  0.00      MEMB
ATOM   4510  H7S OL     34      14.336 -21.193  10.768  1.00  0.00      MEMB
ATOM   4511  C18 OL     34      14.509 -21.193   8.608  1.00 -5.26      MEMB
ATOM   4512  H8R OL     34      13.416 -21.106   8.427  1.00  0.00      MEMB
ATOM   4513  H8S OL     34      15.007 -20.588   7.821  1.00  0.00      MEMB
ATOM   4514  C19 OL     34      14.988 -22.594   8.375  1.00 -4.06      MEMB
ATOM   4515  H9R OL     34      16.074 -22.689   8.523  1.00  0.00      MEMB
ATOM   4516 C110 OL     34      14.308 -23.647   7.999  1.00 -2.66      MEMB
ATOM   4517 H10R OL     34      14.798 -24.626   7.897  1.00  0.00      MEMB
ATOM   4518 C111 OL     34      12.812 -23.616   7.703  1.00 -2.58      MEMB
ATOM   4519 H11R OL     34      12.347 -24.624   7.665  1.00  0.00      MEMB
ATOM   4520 H11S OL     34      12.352 -23.023   8.523  1.00  0.00      MEMB
ATOM   4521 C112 OL     34      12.340 -22.931   6.391  1.00 -1.15      MEMB
ATOM   4522 H12R OL     34      11.229 -22.956   6.391  1.00  0.00      MEMB
ATOM   4523 H12S OL     34      12.545 -21.839   6.388  1.00  0.00      MEMB
ATOM   4524 C113 OL     34      12.694 -23.709   5.074  1.00 -0.28      MEMB
ATOM   4525 H13R OL     34      13.792 -23.667   4.909  1.00  0.00      MEMB
ATOM   4526 H13S OL     34      12.490 -24.771   5.329  1.00  0.00      MEMB
ATOM   4527 C114 OL     34      11.815 -23.204   3.914  1.00  0.84      MEMB
ATOM   4528 H14R OL     34      10.716 -23.339   4.010  1.00  0.00      MEMB
ATOM   4529 H14S OL     34      11.927 -22.099   3.864  1.00  0.00      MEMB
ATOM   4530 C115 OL     34      12.127 -23.622   2.490  1.00  1.60      MEMB
ATOM   4531 H15R OL     34      13.232 -23.738   2.514  1.00  0.00      MEMB
ATOM   4532 H15S OL     34      11.625 -22.926   1.785  1.00  0.00      MEMB
ATOM   4533 C116 OL     34      11.368 -24.886   2.233  1.00  2.64      MEMB
ATOM   4534 H16R OL     34      11.898 -25.750   2.688  1.00  0.00      MEMB
ATOM   4535 H16S OL     34      10.315 -24.822   2.580  1.00  0.00      MEMB
ATOM   4536 C117 OL     34      11.259 -25.219   0.727  1.00  0.00      MEMB
ATOM   4537 H17R OL     34      12.265 -25.057   0.286  1.00  0.00      MEMB
ATOM   4538 H17S OL     34      10.489 -24.607   0.210  1.00  0.00      MEMB
ATOM   4539 C118 OL     34      10.703 -26.621   0.272  1.00  0.00      MEMB
ATOM   4540 H18R OL     34      10.439 -26.478  -0.798  1.00  0.00      MEMB
ATOM   4541 H18S OL     34      11.418 -27.467   0.362  1.00  0.00      MEMB
ATOM   4542 H18T OL     34       9.768 -26.835   0.834  1.00  0.00      MEMB
ATOM   4412  C33 PGR    34      12.594 -25.807  19.598  1.00-20.41      MEMB
ATOM   4413  H3A PGR    34      12.112 -26.008  18.618  1.00  0.00      MEMB
ATOM   4414  H3B PGR    34      13.705 -25.781  19.563  1.00  0.00      MEMB
ATOM   4415  O36 PGR    34      12.101 -26.888  20.429  1.00  0.00      MEMB
ATOM   4416 HO6A PGR    34      12.411 -26.613  21.295  1.00  0.00      MEMB
ATOM   4417  C32 PGR    34      12.057 -24.430  20.267  1.00-20.64      MEMB
ATOM   4418  H2A PGR    34      12.527 -24.299  21.267  1.00  0.00      MEMB
ATOM   4419  O35 PGR    34      10.647 -24.554  20.438  1.00  0.00      MEMB
ATOM   4420 HO5A PGR    34      10.582 -25.483  20.698  1.00  0.00      MEMB
ATOM   4421  C31 PGR    34      12.368 -23.163  19.431  1.00-19.24      MEMB
ATOM   4422  H1A PGR    34      13.422 -23.200  19.083  1.00  0.00      MEMB
ATOM   4423  H1B PGR    34      12.255 -22.338  20.166  1.00  0.00      MEMB
ATOM   4424  P31 PGR    34      10.929 -21.457  18.019  1.00-16.77      MEMB
ATOM   4425  O33 PGR    34      12.109 -20.702  17.545  1.00-15.92      MEMB
ATOM   4426  O34 PGR    34      10.201 -21.015  19.235  1.00-16.93      MEMB
ATOM   4427  O32 PGR    34      11.481 -22.919  18.271  1.00-16.27      MEMB
ATOM   4428  O31 PGR    34      10.035 -21.698  16.768  1.00-18.19      MEMB
ATOM   4429  C3  PGR    34       8.697 -22.070  16.649  1.00-15.07      MEMB
ATOM   4430  HA  PGR    34       8.030 -21.182  16.649  1.00  0.00      MEMB
ATOM   4431  HB  PGR    34       8.287 -22.626  17.519  1.00  0.00      MEMB
ATOM   4432  C2  PGR    34       8.371 -22.835  15.341  1.00-13.89      MEMB
ATOM   4433  HX  PGR    34       7.420 -23.383  15.518  1.00  0.00      MEMB
ATOM   4434  O21 PGR    34       9.412 -23.818  15.053  1.00-12.67      MEMB
ATOM   4435  C21 PGR    34       9.521 -24.826  15.967  1.00-12.02      MEMB
ATOM   4436  O22 PGR    34       8.812 -24.978  16.948  1.00-12.33      MEMB
ATOM   4440  C1  PGR    34       8.210 -21.927  14.105  1.00-14.33      MEMB
ATOM   4441  HR  PGR    34       7.220 -21.424  14.141  1.00  0.00      MEMB
ATOM   4442  HS  PGR    34       8.128 -22.662  13.277  1.00  0.00      MEMB
ATOM   4443  O11 PGR    34       9.178 -20.868  13.944  1.00-13.47      MEMB
ATOM   4444  C11 PGR    34      10.233 -21.008  13.222  1.00-12.95      MEMB
ATOM   4445  O12 PGR    34      10.596 -22.022  12.664  1.00-13.09      MEMB
ATOM   4437  C12 OL     34      10.666 -25.726  15.491  1.00-10.84      MEMB
ATOM   4438  H2R OL     34      10.477 -26.783  15.777  1.00  0.00      MEMB
ATOM   4439  H2S OL     34      11.566 -25.611  16.132  1.00  0.00      MEMB
ATOM   4449  C13 OL     34      10.911 -25.733  13.984  1.00 -9.66      MEMB
ATOM   4450  H3R OL     34      11.872 -26.265  13.819  1.00  0.00      MEMB
ATOM   4451  H3S OL     34      11.155 -24.728  13.580  1.00  0.00      MEMB
ATOM   4452  C14 OL     34       9.919 -26.535  13.192  1.00 -8.38      MEMB
ATOM   4453  H4R OL     34       9.052 -25.846  13.290  1.00  0.00      MEMB
ATOM   4454  H4S OL     34       9.574 -27.480  13.665  1.00  0.00      MEMB
ATOM   4455  C15 OL     34      10.221 -26.918  11.733  1.00 -7.16      MEMB
ATOM   4456  H5R OL     34       9.284 -27.451  11.465  1.00  0.00      MEMB
ATOM   4457  H5S OL     34      11.133 -27.551  11.757  1.00  0.00      MEMB
ATOM   4458  C16 OL     34      10.380 -25.730  10.848  1.00 -6.04      MEMB
ATOM   4459  H6R OL     34      10.881 -25.966   9.884  1.00  0.00      MEMB
ATOM   4460  H6S OL     34      11.088 -25.079  11.403  1.00  0.00      MEMB
ATOM   4461  C17 OL     34       9.050 -25.061  10.421  1.00 -5.15      MEMB
ATOM   4462  H7R OL     34       8.662 -24.594  11.351  1.00  0.00      MEMB
ATOM   4463  H7S OL     34       8.424 -25.869   9.986  1.00  0.00      MEMB
ATOM   4464  C18 OL     34       9.259 -23.964   9.354  1.00 -4.09      MEMB
ATOM   4465  H8R OL     34       9.644 -24.470   8.444  1.00  0.00      MEMB
ATOM   4466  H8S OL     34       9.972 -23.203   9.739  1.00  0.00      MEMB
ATOM   4467  C19 OL     34       7.911 -23.395   9.123  1.00 -3.11      MEMB
ATOM   4468  H9R OL     34       7.218 -24.148   8.719  1.00  0.00      MEMB
ATOM   4469 C110 OL     34       7.579 -22.083   9.176  1.00 -1.91      MEMB
ATOM   4470 H10R OL     34       6.527 -21.888   8.921  1.00  0.00      MEMB
ATOM   4471 C111 OL     34       8.432 -20.885   9.517  1.00 -1.30      MEMB
ATOM   4472 H11R OL     34       9.351 -21.279  10.003  1.00  0.00      MEMB
ATOM   4473 H11S OL     34       7.968 -20.243  10.296  1.00  0.00      MEMB
ATOM   4474 C112 OL     34       8.770 -19.998   8.281  1.00 -0.16      MEMB
ATOM   4475 H12R OL     34       9.228 -19.051   8.637  1.00  0.00      MEMB
ATOM   4476 H12S OL     34       7.878 -19.684   7.697  1.00  0.00      MEMB
ATOM   4477 C113 OL     34       9.659 -20.746   7.323  1.00  0.33      MEMB
ATOM   4478 H13R OL     34       9.114 -21.540   6.768  1.00  0.00      MEMB
ATOM   4479 H13S OL     34      10.432 -21.246   7.946  1.00  0.00      MEMB
ATOM   4480 C114 OL     34      10.393 -19.902   6.213  1.00  1.47      MEMB
ATOM   4481 H14R OL     34      10.947 -20.592   5.541  1.00  0.00      MEMB
ATOM   4482 H14S OL     34      11.274 -19.342   6.594  1.00  0.00      MEMB
ATOM   4483 C115 OL     34       9.437 -19.077   5.219  1.00  2.35      MEMB
ATOM   4484 H15R OL     34       9.895 -18.156   4.799  1.00  0.00      MEMB
ATOM   4485 H15S OL     34       8.620 -18.627   5.822  1.00  0.00      MEMB
ATOM   4486 C116 OL     34       8.837 -20.040   4.183  1.00  3.48      MEMB
ATOM   4487 H16R OL     34       8.635 -20.966   4.762  1.00  0.00      MEMB
ATOM   4488 H16S OL     34       9.611 -20.314   3.434  1.00  0.00      MEMB
ATOM   4489 C117 OL     34       7.564 -19.622   3.378  1.00  2.94      MEMB
ATOM   4490 H17R OL     34       7.788 -18.844   2.617  1.00  0.00      MEMB
ATOM   4491 H17S OL     34       6.754 -19.227   4.028  1.00  0.00      MEMB
ATOM   4492 C118 OL     34       6.994 -20.811   2.556  1.00  4.04      MEMB
ATOM   4493 H18R OL     34       5.985 -20.520   2.193  1.00  0.00      MEMB
ATOM   4494 H18S OL     34       7.011 -21.753   3.145  1.00  0.00      MEMB
ATOM   4495 H18T OL     34       7.710 -21.026   1.734  1.00  0.00      MEMB
TER   
ATOM   4577  C12 OL     35      -3.584 -25.170  10.799  1.00-12.11      MEMB
ATOM   4578  H2R OL     35      -2.849 -24.342  10.895  1.00  0.00      MEMB
ATOM   4579  H2S OL     35      -2.950 -26.077  10.893  1.00  0.00      MEMB
ATOM   4627  C13 OL     35      -4.452 -25.375   9.547  1.00-10.97      MEMB
ATOM   4628  H3R OL     35      -5.031 -24.456   9.312  1.00  0.00      MEMB
ATOM   4629  H3S OL     35      -5.240 -26.139   9.719  1.00  0.00      MEMB
ATOM   4630  C14 OL     35      -3.774 -25.921   8.291  1.00 -9.91      MEMB
ATOM   4631  H4R OL     35      -3.305 -26.905   8.506  1.00  0.00      MEMB
ATOM   4632  H4S OL     35      -4.494 -26.215   7.498  1.00  0.00      MEMB
ATOM   4633  C15 OL     35      -2.808 -24.855   7.669  1.00 -8.77      MEMB
ATOM   4634  H5R OL     35      -2.339 -25.380   6.809  1.00  0.00      MEMB
ATOM   4635  H5S OL     35      -2.068 -24.772   8.494  1.00  0.00      MEMB
ATOM   4636  C16 OL     35      -3.390 -23.519   7.252  1.00 -7.62      MEMB
ATOM   4637  H6R OL     35      -4.021 -23.022   8.020  1.00  0.00      MEMB
ATOM   4638  H6S OL     35      -2.517 -22.840   7.149  1.00  0.00      MEMB
ATOM   4639  C17 OL     35      -4.194 -23.576   5.882  1.00 -6.59      MEMB
ATOM   4640  H7R OL     35      -3.636 -24.213   5.163  1.00  0.00      MEMB
ATOM   4641  H7S OL     35      -5.177 -24.069   6.041  1.00  0.00      MEMB
ATOM   4642  C18 OL     35      -4.556 -22.210   5.223  1.00 -5.26      MEMB
ATOM   4643  H8R OL     35      -5.069 -22.499   4.281  1.00  0.00      MEMB
ATOM   4644  H8S OL     35      -5.280 -21.717   5.906  1.00  0.00      MEMB
ATOM   4645  C19 OL     35      -3.386 -21.321   5.028  1.00 -4.06      MEMB
ATOM   4646  H9R OL     35      -3.139 -20.769   5.947  1.00  0.00      MEMB
ATOM   4647 C110 OL     35      -2.771 -20.992   3.882  1.00 -2.66      MEMB
ATOM   4648 H10R OL     35      -1.991 -20.221   3.963  1.00  0.00      MEMB
ATOM   4649 C111 OL     35      -3.076 -21.518   2.522  1.00 -2.58      MEMB
ATOM   4650 H11R OL     35      -3.837 -22.327   2.549  1.00  0.00      MEMB
ATOM   4651 H11S OL     35      -3.468 -20.685   1.900  1.00  0.00      MEMB
ATOM   4652 C112 OL     35      -1.786 -22.178   1.950  1.00 -1.15      MEMB
ATOM   4653 H12R OL     35      -0.979 -21.445   2.165  1.00  0.00      MEMB
ATOM   4654 H12S OL     35      -1.369 -23.056   2.487  1.00  0.00      MEMB
ATOM   4655 C113 OL     35      -1.892 -22.677   0.511  1.00 -0.28      MEMB
ATOM   4656 H13R OL     35      -0.929 -22.479  -0.007  1.00  0.00      MEMB
ATOM   4657 H13S OL     35      -2.003 -23.782   0.501  1.00  0.00      MEMB
ATOM   4658 C114 OL     35      -2.993 -22.259  -0.406  1.00  0.84      MEMB
ATOM   4659 H14R OL     35      -3.961 -22.565   0.044  1.00  0.00      MEMB
ATOM   4660 H14S OL     35      -3.007 -21.149  -0.453  1.00  0.00      MEMB
ATOM   4661 C115 OL     35      -2.820 -22.853  -1.832  1.00  1.60      MEMB
ATOM   4662 H15R OL     35      -2.746 -23.961  -1.806  1.00  0.00      MEMB
ATOM   4663 H15S OL     35      -1.845 -22.516  -2.244  1.00  0.00      MEMB
ATOM   4664 C116 OL     35      -3.896 -22.284  -2.795  1.00  2.64      MEMB
ATOM   4665 H16R OL     35      -4.885 -22.403  -2.302  1.00  0.00      MEMB
ATOM   4666 H16S OL     35      -3.719 -21.198  -2.948  1.00  0.00      MEMB
ATOM   4667 C117 OL     35      -4.048 -22.939  -4.248  1.00  0.00      MEMB
ATOM   4668 H17R OL     35      -3.022 -22.989  -4.672  1.00  0.00      MEMB
ATOM   4669 H17S OL     35      -4.625 -22.168  -4.801  1.00  0.00      MEMB
ATOM   4670 C118 OL     35      -4.808 -24.203  -4.258  1.00  0.00      MEMB
ATOM   4671 H18R OL     35      -5.896 -24.056  -4.089  1.00  0.00      MEMB
ATOM   4672 H18S OL     35      -4.767 -24.657  -5.271  1.00  0.00      MEMB
ATOM   4673 H18T OL     35      -4.491 -24.982  -3.531  1.00  0.00      MEMB
ATOM   4543  C33 PGR    35      -3.744 -23.311  20.481  1.00-20.41      MEMB
ATOM   4544  H3A PGR    35      -3.698 -22.942  19.434  1.00  0.00      MEMB
ATOM   4545  H3B PGR    35      -4.551 -22.891  21.119  1.00  0.00      MEMB
ATOM   4546  O36 PGR    35      -2.550 -22.955  21.159  1.00  0.00      MEMB
ATOM   4547 HO6A PGR    35      -2.376 -22.071  20.829  1.00  0.00      MEMB
ATOM   4548  C32 PGR    35      -3.989 -24.849  20.421  1.00-20.64      MEMB
ATOM   4549  H2A PGR    35      -3.920 -25.272  21.448  1.00  0.00      MEMB
ATOM   4550  O35 PGR    35      -2.955 -25.420  19.623  1.00  0.00      MEMB
ATOM   4551 HO5A PGR    35      -2.200 -24.882  19.900  1.00  0.00      MEMB
ATOM   4552  C31 PGR    35      -5.439 -25.135  19.807  1.00-19.24      MEMB
ATOM   4553  H1A PGR    35      -6.240 -24.647  20.403  1.00  0.00      MEMB
ATOM   4554  H1B PGR    35      -5.485 -26.242  19.888  1.00  0.00      MEMB
ATOM   4555  P31 PGR    35      -6.964 -24.578  17.731  1.00-16.77      MEMB
ATOM   4556  O33 PGR    35      -7.618 -23.492  18.421  1.00-15.92      MEMB
ATOM   4557  O34 PGR    35      -7.771 -25.816  17.707  1.00-16.93      MEMB
ATOM   4558  O32 PGR    35      -5.546 -24.856  18.411  1.00-16.27      MEMB
ATOM   4559  O31 PGR    35      -6.645 -24.190  16.240  1.00-18.19      MEMB
ATOM   4560  C3  PGR    35      -6.077 -22.991  15.813  1.00-15.07      MEMB
ATOM   4561  HA  PGR    35      -5.266 -22.670  16.501  1.00  0.00      MEMB
ATOM   4562  HB  PGR    35      -6.827 -22.173  15.755  1.00  0.00      MEMB
ATOM   4563  C2  PGR    35      -5.665 -23.245  14.385  1.00-13.89      MEMB
ATOM   4564  HX  PGR    35      -5.237 -22.353  13.879  1.00  0.00      MEMB
ATOM   4565  O21 PGR    35      -6.890 -23.695  13.765  1.00-12.67      MEMB
ATOM   4566  C21 PGR    35      -7.339 -23.025  12.655  1.00-12.02      MEMB
ATOM   4567  O22 PGR    35      -6.661 -22.151  12.149  1.00-12.33      MEMB
ATOM   4571  C1  PGR    35      -4.540 -24.327  14.352  1.00-14.33      MEMB
ATOM   4572  HR  PGR    35      -4.849 -25.328  14.722  1.00  0.00      MEMB
ATOM   4573  HS  PGR    35      -3.718 -23.996  15.022  1.00  0.00      MEMB
ATOM   4574  O11 PGR    35      -3.984 -24.406  13.021  1.00-13.47      MEMB
ATOM   4575  C11 PGR    35      -4.393 -25.267  12.195  1.00-12.95      MEMB
ATOM   4576  O12 PGR    35      -5.191 -26.177  12.365  1.00-13.09      MEMB
ATOM   4568  C12 OL     35      -8.605 -23.628  12.180  1.00-10.84      MEMB
ATOM   4569  H2R OL     35      -8.755 -23.341  11.117  1.00  0.00      MEMB
ATOM   4570  H2S OL     35      -9.478 -23.178  12.700  1.00  0.00      MEMB
ATOM   4580  C13 OL     35      -8.618 -25.119  12.457  1.00 -9.66      MEMB
ATOM   4581  H3R OL     35      -8.878 -25.133  13.537  1.00  0.00      MEMB
ATOM   4582  H3S OL     35      -7.678 -25.653  12.202  1.00  0.00      MEMB
ATOM   4583  C14 OL     35      -9.730 -25.855  11.783  1.00 -8.38      MEMB
ATOM   4584  H4R OL     35     -10.688 -25.422  12.141  1.00  0.00      MEMB
ATOM   4585  H4S OL     35      -9.720 -26.916  12.112  1.00  0.00      MEMB
ATOM   4586  C15 OL     35      -9.630 -25.845  10.222  1.00 -7.16      MEMB
ATOM   4587  H5R OL     35      -9.571 -24.828   9.779  1.00  0.00      MEMB
ATOM   4588  H5S OL     35     -10.508 -26.315   9.730  1.00  0.00      MEMB
ATOM   4589  C16 OL     35      -8.282 -26.522   9.776  1.00 -6.04      MEMB
ATOM   4590  H6R OL     35      -8.108 -27.391  10.445  1.00  0.00      MEMB
ATOM   4591  H6S OL     35      -7.466 -25.838  10.092  1.00  0.00      MEMB
ATOM   4592  C17 OL     35      -8.268 -26.965   8.306  1.00 -5.15      MEMB
ATOM   4593  H7R OL     35      -9.214 -27.521   8.132  1.00  0.00      MEMB
ATOM   4594  H7S OL     35      -7.450 -27.708   8.191  1.00  0.00      MEMB
ATOM   4595  C18 OL     35      -8.045 -25.740   7.374  1.00 -4.09      MEMB
ATOM   4596  H8R OL     35      -7.192 -25.122   7.726  1.00  0.00      MEMB
ATOM   4597  H8S OL     35      -8.937 -25.077   7.404  1.00  0.00      MEMB
ATOM   4598  C19 OL     35      -7.608 -26.134   5.973  1.00 -3.11      MEMB
ATOM   4599  H9R OL     35      -6.695 -26.744   6.044  1.00  0.00      MEMB
ATOM   4600 C110 OL     35      -8.167 -25.848   4.838  1.00 -1.91      MEMB
ATOM   4601 H10R OL     35      -7.670 -26.211   3.927  1.00  0.00      MEMB
ATOM   4602 C111 OL     35      -9.443 -25.073   4.580  1.00 -1.30      MEMB
ATOM   4603 H11R OL     35      -9.735 -24.481   5.473  1.00  0.00      MEMB
ATOM   4604 H11S OL     35     -10.250 -25.787   4.311  1.00  0.00      MEMB
ATOM   4605 C112 OL     35      -9.296 -24.045   3.413  1.00 -0.16      MEMB
ATOM   4606 H12R OL     35     -10.202 -23.407   3.329  1.00  0.00      MEMB
ATOM   4607 H12S OL     35      -8.967 -24.571   2.492  1.00  0.00      MEMB
ATOM   4608 C113 OL     35      -8.255 -22.875   3.629  1.00  0.33      MEMB
ATOM   4609 H13R OL     35      -7.257 -23.267   3.919  1.00  0.00      MEMB
ATOM   4610 H13S OL     35      -8.686 -22.188   4.388  1.00  0.00      MEMB
ATOM   4611 C114 OL     35      -7.981 -22.010   2.357  1.00  1.47      MEMB
ATOM   4612 H14R OL     35      -7.286 -21.201   2.668  1.00  0.00      MEMB
ATOM   4613 H14S OL     35      -8.944 -21.490   2.164  1.00  0.00      MEMB
ATOM   4614 C115 OL     35      -7.544 -22.651   1.026  1.00  2.35      MEMB
ATOM   4615 H15R OL     35      -7.302 -21.885   0.258  1.00  0.00      MEMB
ATOM   4616 H15S OL     35      -8.464 -23.159   0.665  1.00  0.00      MEMB
ATOM   4617 C116 OL     35      -6.375 -23.675   1.244  1.00  3.48      MEMB
ATOM   4618 H16R OL     35      -6.548 -24.483   1.986  1.00  0.00      MEMB
ATOM   4619 H16S OL     35      -5.441 -23.159   1.553  1.00  0.00      MEMB
ATOM   4620 C117 OL     35      -5.931 -24.335  -0.054  1.00  2.94      MEMB
ATOM   4621 H17R OL     35      -4.875 -24.659   0.066  1.00  0.00      MEMB
ATOM   4622 H17S OL     35      -6.008 -23.696  -0.960  1.00  0.00      MEMB
ATOM   4623 C118 OL     35      -6.686 -25.657  -0.304  1.00  4.04      MEMB
ATOM   4624 H18R OL     35      -6.281 -26.211  -1.178  1.00  0.00      MEMB
ATOM   4625 H18S OL     35      -7.772 -25.496  -0.476  1.00  0.00      MEMB
ATOM   4626 H18T OL     35      -6.623 -26.264   0.624  1.00  0.00      MEMB
TER   
ATOM   4708  C12 OL     36      -5.235  25.362  14.968  1.00-12.11      MEMB
ATOM   4709  H2R OL     36      -5.048  26.078  15.797  1.00  0.00      MEMB
ATOM   4710  H2S OL     36      -4.241  24.929  14.728  1.00  0.00      MEMB
ATOM   4758  C13 OL     36      -5.856  26.115  13.764  1.00-10.97      MEMB
ATOM   4759  H3R OL     36      -5.423  27.138  13.785  1.00  0.00      MEMB
ATOM   4760  H3S OL     36      -6.955  26.189  13.908  1.00  0.00      MEMB
ATOM   4761  C14 OL     36      -5.558  25.520  12.390  1.00 -9.91      MEMB
ATOM   4762  H4R OL     36      -4.456  25.483  12.251  1.00  0.00      MEMB
ATOM   4763  H4S OL     36      -5.933  24.474  12.416  1.00  0.00      MEMB
ATOM   4764  C15 OL     36      -6.173  26.252  11.190  1.00 -8.77      MEMB
ATOM   4765  H5R OL     36      -5.635  27.218  11.080  1.00  0.00      MEMB
ATOM   4766  H5S OL     36      -7.263  26.350  11.383  1.00  0.00      MEMB
ATOM   4767  C16 OL     36      -5.858  25.583   9.803  1.00 -7.62      MEMB
ATOM   4768  H6R OL     36      -4.770  25.433   9.634  1.00  0.00      MEMB
ATOM   4769  H6S OL     36      -6.406  24.616   9.794  1.00  0.00      MEMB
ATOM   4770  C17 OL     36      -6.388  26.398   8.616  1.00 -6.59      MEMB
ATOM   4771  H7R OL     36      -7.461  26.655   8.739  1.00  0.00      MEMB
ATOM   4772  H7S OL     36      -5.821  27.354   8.632  1.00  0.00      MEMB
ATOM   4773  C18 OL     36      -6.032  25.924   7.171  1.00 -5.26      MEMB
ATOM   4774  H8R OL     36      -6.490  24.912   7.136  1.00  0.00      MEMB
ATOM   4775  H8S OL     36      -6.616  26.650   6.566  1.00  0.00      MEMB
ATOM   4776  C19 OL     36      -4.666  26.110   6.563  1.00 -4.06      MEMB
ATOM   4777  H9R OL     36      -4.569  27.163   6.261  1.00  0.00      MEMB
ATOM   4778 C110 OL     36      -3.595  25.330   6.366  1.00 -2.66      MEMB
ATOM   4779 H10R OL     36      -2.657  25.694   5.922  1.00  0.00      MEMB
ATOM   4780 C111 OL     36      -3.584  23.867   6.775  1.00 -2.58      MEMB
ATOM   4781 H11R OL     36      -3.663  23.754   7.877  1.00  0.00      MEMB
ATOM   4782 H11S OL     36      -4.428  23.326   6.296  1.00  0.00      MEMB
ATOM   4783 C112 OL     36      -2.418  22.962   6.340  1.00 -1.15      MEMB
ATOM   4784 H12R OL     36      -1.499  23.395   6.791  1.00  0.00      MEMB
ATOM   4785 H12S OL     36      -2.618  21.952   6.758  1.00  0.00      MEMB
ATOM   4786 C113 OL     36      -2.305  22.846   4.803  1.00 -0.28      MEMB
ATOM   4787 H13R OL     36      -3.242  22.328   4.506  1.00  0.00      MEMB
ATOM   4788 H13S OL     36      -2.087  23.804   4.284  1.00  0.00      MEMB
ATOM   4789 C114 OL     36      -1.246  21.748   4.430  1.00  0.84      MEMB
ATOM   4790 H14R OL     36      -0.523  21.802   5.272  1.00  0.00      MEMB
ATOM   4791 H14S OL     36      -1.768  20.774   4.543  1.00  0.00      MEMB
ATOM   4792 C115 OL     36      -0.520  21.914   3.071  1.00  1.60      MEMB
ATOM   4793 H15R OL     36       0.089  21.007   2.866  1.00  0.00      MEMB
ATOM   4794 H15S OL     36       0.225  22.737   3.031  1.00  0.00      MEMB
ATOM   4795 C116 OL     36      -1.553  22.049   1.958  1.00  2.64      MEMB
ATOM   4796 H16R OL     36      -2.421  21.360   2.039  1.00  0.00      MEMB
ATOM   4797 H16S OL     36      -1.914  23.081   2.154  1.00  0.00      MEMB
ATOM   4798 C117 OL     36      -0.975  21.869   0.562  1.00  0.00      MEMB
ATOM   4799 H17R OL     36      -1.775  21.365  -0.022  1.00  0.00      MEMB
ATOM   4800 H17S OL     36      -0.050  21.257   0.627  1.00  0.00      MEMB
ATOM   4801 C118 OL     36      -0.505  23.174  -0.220  1.00  0.00      MEMB
ATOM   4802 H18R OL     36      -0.064  23.899   0.496  1.00  0.00      MEMB
ATOM   4803 H18S OL     36       0.197  22.767  -0.979  1.00  0.00      MEMB
ATOM   4804 H18T OL     36      -1.363  23.649  -0.743  1.00  0.00      MEMB
ATOM   4674  C33 PGR    36      -6.257  25.512  20.195  1.00-20.41      MEMB
ATOM   4675  H3A PGR    36      -6.704  25.605  21.208  1.00  0.00      MEMB
ATOM   4676  H3B PGR    36      -5.985  26.552  19.917  1.00  0.00      MEMB
ATOM   4677  O36 PGR    36      -7.233  25.077  19.236  1.00  0.00      MEMB
ATOM   4678 HO6A PGR    36      -7.824  25.828  19.138  1.00  0.00      MEMB
ATOM   4679  C32 PGR    36      -5.037  24.596  20.200  1.00-20.64      MEMB
ATOM   4680  H2A PGR    36      -5.364  23.548  20.382  1.00  0.00      MEMB
ATOM   4681  O35 PGR    36      -4.194  25.004  21.275  1.00  0.00      MEMB
ATOM   4682 HO5A PGR    36      -4.857  25.224  21.945  1.00  0.00      MEMB
ATOM   4683  C31 PGR    36      -4.116  24.491  18.952  1.00-19.24      MEMB
ATOM   4684  H1A PGR    36      -3.592  25.471  18.956  1.00  0.00      MEMB
ATOM   4685  H1B PGR    36      -4.726  24.346  18.035  1.00  0.00      MEMB
ATOM   4686  P31 PGR    36      -2.306  22.944  18.037  1.00-16.77      MEMB
ATOM   4687  O33 PGR    36      -1.479  21.765  18.392  1.00-15.92      MEMB
ATOM   4688  O34 PGR    36      -1.540  24.104  17.517  1.00-16.93      MEMB
ATOM   4689  O32 PGR    36      -3.210  23.382  19.204  1.00-16.27      MEMB
ATOM   4690  O31 PGR    36      -3.362  22.488  16.992  1.00-18.19      MEMB
ATOM   4691  C3  PGR    36      -4.440  21.658  17.399  1.00-15.07      MEMB
ATOM   4692  HA  PGR    36      -5.085  22.362  17.966  1.00  0.00      MEMB
ATOM   4693  HB  PGR    36      -4.085  20.875  18.104  1.00  0.00      MEMB
ATOM   4694  C2  PGR    36      -5.144  20.959  16.300  1.00-13.89      MEMB
ATOM   4695  HX  PGR    36      -5.654  20.037  16.654  1.00  0.00      MEMB
ATOM   4696  O21 PGR    36      -4.259  20.524  15.165  1.00-12.67      MEMB
ATOM   4697  C21 PGR    36      -3.334  19.643  15.378  1.00-12.02      MEMB
ATOM   4698  O22 PGR    36      -3.070  19.125  16.474  1.00-12.33      MEMB
ATOM   4702  C1  PGR    36      -6.222  21.933  15.734  1.00-14.33      MEMB
ATOM   4703  HR  PGR    36      -6.890  22.042  16.615  1.00  0.00      MEMB
ATOM   4704  HS  PGR    36      -6.853  21.423  14.974  1.00  0.00      MEMB
ATOM   4705  O11 PGR    36      -5.651  23.095  15.113  1.00-13.47      MEMB
ATOM   4706  C11 PGR    36      -6.174  24.247  15.445  1.00-12.95      MEMB
ATOM   4707  O12 PGR    36      -7.272  24.441  15.954  1.00-13.09      MEMB
ATOM   4699  C12 OL     36      -2.617  19.169  14.016  1.00-10.84      MEMB
ATOM   4700  H2R OL     36      -1.895  18.342  14.191  1.00  0.00      MEMB
ATOM   4701  H2S OL     36      -2.093  20.065  13.620  1.00  0.00      MEMB
ATOM   4711  C13 OL     36      -3.675  18.635  13.067  1.00 -9.66      MEMB
ATOM   4712  H3R OL     36      -4.481  19.376  12.875  1.00  0.00      MEMB
ATOM   4713  H3S OL     36      -4.115  17.679  13.422  1.00  0.00      MEMB
ATOM   4714  C14 OL     36      -3.115  18.404  11.666  1.00 -8.38      MEMB
ATOM   4715  H4R OL     36      -3.838  17.846  11.032  1.00  0.00      MEMB
ATOM   4716  H4S OL     36      -2.146  17.865  11.728  1.00  0.00      MEMB
ATOM   4717  C15 OL     36      -2.694  19.747  10.971  1.00 -7.16      MEMB
ATOM   4718  H5R OL     36      -2.280  19.420   9.993  1.00  0.00      MEMB
ATOM   4719  H5S OL     36      -1.927  20.264  11.587  1.00  0.00      MEMB
ATOM   4720  C16 OL     36      -3.761  20.837  10.702  1.00 -6.04      MEMB
ATOM   4721  H6R OL     36      -3.202  21.604  10.125  1.00  0.00      MEMB
ATOM   4722  H6S OL     36      -4.013  21.319  11.670  1.00  0.00      MEMB
ATOM   4723  C17 OL     36      -5.005  20.265  10.030  1.00 -5.15      MEMB
ATOM   4724  H7R OL     36      -5.556  19.473  10.580  1.00  0.00      MEMB
ATOM   4725  H7S OL     36      -4.708  19.566   9.219  1.00  0.00      MEMB
ATOM   4726  C18 OL     36      -5.839  21.453   9.605  1.00 -4.09      MEMB
ATOM   4727  H8R OL     36      -5.479  21.850   8.632  1.00  0.00      MEMB
ATOM   4728  H8S OL     36      -5.763  22.342  10.268  1.00  0.00      MEMB
ATOM   4729  C19 OL     36      -7.348  21.156   9.689  1.00 -3.11      MEMB
ATOM   4730  H9R OL     36      -7.793  20.883  10.658  1.00  0.00      MEMB
ATOM   4731 C110 OL     36      -8.210  21.296   8.650  1.00 -1.91      MEMB
ATOM   4732 H10R OL     36      -9.257  21.104   8.927  1.00  0.00      MEMB
ATOM   4733 C111 OL     36      -8.091  21.739   7.182  1.00 -1.30      MEMB
ATOM   4734 H11R OL     36      -7.159  22.295   6.945  1.00  0.00      MEMB
ATOM   4735 H11S OL     36      -8.979  22.366   6.953  1.00  0.00      MEMB
ATOM   4736 C112 OL     36      -8.004  20.621   6.157  1.00 -0.16      MEMB
ATOM   4737 H12R OL     36      -8.869  19.924   6.153  1.00  0.00      MEMB
ATOM   4738 H12S OL     36      -7.110  19.977   6.302  1.00  0.00      MEMB
ATOM   4739 C113 OL     36      -7.730  21.191   4.723  1.00  0.33      MEMB
ATOM   4740 H13R OL     36      -8.595  21.793   4.371  1.00  0.00      MEMB
ATOM   4741 H13S OL     36      -7.838  20.387   3.963  1.00  0.00      MEMB
ATOM   4742 C114 OL     36      -6.448  21.958   4.339  1.00  1.47      MEMB
ATOM   4743 H14R OL     36      -5.574  21.278   4.246  1.00  0.00      MEMB
ATOM   4744 H14S OL     36      -6.255  22.727   5.117  1.00  0.00      MEMB
ATOM   4745 C115 OL     36      -6.439  22.690   2.957  1.00  2.35      MEMB
ATOM   4746 H15R OL     36      -6.622  21.954   2.145  1.00  0.00      MEMB
ATOM   4747 H15S OL     36      -5.430  23.085   2.708  1.00  0.00      MEMB
ATOM   4748 C116 OL     36      -7.375  23.950   2.897  1.00  3.48      MEMB
ATOM   4749 H16R OL     36      -7.021  24.596   3.729  1.00  0.00      MEMB
ATOM   4750 H16S OL     36      -8.365  23.501   3.126  1.00  0.00      MEMB
ATOM   4751 C117 OL     36      -7.471  24.882   1.712  1.00  2.94      MEMB
ATOM   4752 H17R OL     36      -8.281  25.624   1.877  1.00  0.00      MEMB
ATOM   4753 H17S OL     36      -7.710  24.299   0.798  1.00  0.00      MEMB
ATOM   4754 C118 OL     36      -6.116  25.593   1.480  1.00  4.04      MEMB
ATOM   4755 H18R OL     36      -5.880  26.263   2.335  1.00  0.00      MEMB
ATOM   4756 H18S OL     36      -6.235  26.116   0.508  1.00  0.00      MEMB
ATOM   4757 H18T OL     36      -5.285  24.872   1.325  1.00  0.00      MEMB
TER   
ATOM   4839  C12 OL     37     -28.976   1.079  12.090  1.00-12.11      MEMB
ATOM   4840  H2R OL     37     -28.103   1.362  11.465  1.00  0.00      MEMB
ATOM   4841  H2S OL     37     -29.066  -0.024  11.990  1.00  0.00      MEMB
ATOM   4889  C13 OL     37     -30.336   1.623  11.634  1.00-10.97      MEMB
ATOM   4890  H3R OL     37     -31.197   1.303  12.258  1.00  0.00      MEMB
ATOM   4891  H3S OL     37     -30.375   1.105  10.652  1.00  0.00      MEMB
ATOM   4892  C14 OL     37     -30.338   3.152  11.364  1.00 -9.91      MEMB
ATOM   4893  H4R OL     37     -31.359   3.382  10.990  1.00  0.00      MEMB
ATOM   4894  H4S OL     37     -30.112   3.669  12.321  1.00  0.00      MEMB
ATOM   4895  C15 OL     37     -29.483   3.616  10.232  1.00 -8.77      MEMB
ATOM   4896  H5R OL     37     -28.462   3.178  10.256  1.00  0.00      MEMB
ATOM   4897  H5S OL     37     -29.405   4.722  10.307  1.00  0.00      MEMB
ATOM   4898  C16 OL     37     -30.144   3.432   8.867  1.00 -7.62      MEMB
ATOM   4899  H6R OL     37     -29.999   2.355   8.635  1.00  0.00      MEMB
ATOM   4900  H6S OL     37     -31.245   3.564   8.802  1.00  0.00      MEMB
ATOM   4901  C17 OL     37     -29.567   4.280   7.681  1.00 -6.59      MEMB
ATOM   4902  H7R OL     37     -29.678   5.353   7.948  1.00  0.00      MEMB
ATOM   4903  H7S OL     37     -28.486   4.162   7.452  1.00  0.00      MEMB
ATOM   4904  C18 OL     37     -30.070   3.866   6.328  1.00 -5.26      MEMB
ATOM   4905  H8R OL     37     -29.490   4.505   5.629  1.00  0.00      MEMB
ATOM   4906  H8S OL     37     -29.896   2.855   5.902  1.00  0.00      MEMB
ATOM   4907  C19 OL     37     -31.587   4.078   6.167  1.00 -4.06      MEMB
ATOM   4908  H9R OL     37     -32.136   3.143   6.351  1.00  0.00      MEMB
ATOM   4909 C110 OL     37     -32.207   5.189   5.747  1.00 -2.66      MEMB
ATOM   4910 H10R OL     37     -33.304   5.169   5.669  1.00  0.00      MEMB
ATOM   4911 C111 OL     37     -31.510   6.512   5.293  1.00 -2.58      MEMB
ATOM   4912 H11R OL     37     -31.802   7.354   5.956  1.00  0.00      MEMB
ATOM   4913 H11S OL     37     -30.405   6.448   5.386  1.00  0.00      MEMB
ATOM   4914 C112 OL     37     -31.699   6.890   3.806  1.00 -1.15      MEMB
ATOM   4915 H12R OL     37     -32.781   7.000   3.577  1.00  0.00      MEMB
ATOM   4916 H12S OL     37     -31.276   7.843   3.422  1.00  0.00      MEMB
ATOM   4917 C113 OL     37     -31.319   5.681   2.908  1.00 -0.28      MEMB
ATOM   4918 H13R OL     37     -30.255   5.438   3.116  1.00  0.00      MEMB
ATOM   4919 H13S OL     37     -32.039   4.858   3.110  1.00  0.00      MEMB
ATOM   4920 C114 OL     37     -31.376   6.012   1.433  1.00  0.84      MEMB
ATOM   4921 H14R OL     37     -31.364   5.048   0.881  1.00  0.00      MEMB
ATOM   4922 H14S OL     37     -32.277   6.637   1.254  1.00  0.00      MEMB
ATOM   4923 C115 OL     37     -30.077   6.697   0.986  1.00  1.60      MEMB
ATOM   4924 H15R OL     37     -29.880   7.626   1.562  1.00  0.00      MEMB
ATOM   4925 H15S OL     37     -30.257   7.014  -0.063  1.00  0.00      MEMB
ATOM   4926 C116 OL     37     -28.862   5.755   0.956  1.00  2.64      MEMB
ATOM   4927 H16R OL     37     -28.422   5.575   1.961  1.00  0.00      MEMB
ATOM   4928 H16S OL     37     -29.173   4.733   0.649  1.00  0.00      MEMB
ATOM   4929 C117 OL     37     -27.827   6.286   0.008  1.00  0.00      MEMB
ATOM   4930 H17R OL     37     -27.616   7.348   0.258  1.00  0.00      MEMB
ATOM   4931 H17S OL     37     -28.274   6.205  -1.006  1.00  0.00      MEMB
ATOM   4932 C118 OL     37     -26.514   5.609   0.047  1.00  0.00      MEMB
ATOM   4933 H18R OL     37     -25.957   5.801   0.989  1.00  0.00      MEMB
ATOM   4934 H18S OL     37     -26.713   4.520  -0.049  1.00  0.00      MEMB
ATOM   4935 H18T OL     37     -25.917   5.873  -0.852  1.00  0.00      MEMB
ATOM   4805  C33 PGR    37     -27.848   4.595  21.465  1.00-20.41      MEMB
ATOM   4806  H3A PGR    37     -27.158   3.820  21.861  1.00  0.00      MEMB
ATOM   4807  H3B PGR    37     -27.590   5.605  21.849  1.00  0.00      MEMB
ATOM   4808  O36 PGR    37     -29.199   4.214  21.585  1.00  0.00      MEMB
ATOM   4809 HO6A PGR    37     -29.264   3.584  20.863  1.00  0.00      MEMB
ATOM   4810  C32 PGR    37     -27.443   4.549  19.939  1.00-20.64      MEMB
ATOM   4811  H2A PGR    37     -27.545   3.507  19.562  1.00  0.00      MEMB
ATOM   4812  O35 PGR    37     -26.074   4.936  19.844  1.00  0.00      MEMB
ATOM   4813 HO5A PGR    37     -25.715   4.511  20.635  1.00  0.00      MEMB
ATOM   4814  C31 PGR    37     -28.281   5.450  19.007  1.00-19.24      MEMB
ATOM   4815  H1A PGR    37     -27.709   5.606  18.068  1.00  0.00      MEMB
ATOM   4816  H1B PGR    37     -28.425   6.436  19.500  1.00  0.00      MEMB
ATOM   4817  P31 PGR    37     -30.486   5.540  17.626  1.00-16.77      MEMB
ATOM   4818  O33 PGR    37     -30.624   6.967  17.887  1.00-15.92      MEMB
ATOM   4819  O34 PGR    37     -31.669   4.725  17.445  1.00-16.93      MEMB
ATOM   4820  O32 PGR    37     -29.600   4.899  18.801  1.00-16.27      MEMB
ATOM   4821  O31 PGR    37     -29.560   5.430  16.401  1.00-18.19      MEMB
ATOM   4822  C3  PGR    37     -29.141   4.099  15.939  1.00-15.07      MEMB
ATOM   4823  HA  PGR    37     -29.864   3.762  15.166  1.00  0.00      MEMB
ATOM   4824  HB  PGR    37     -29.163   3.342  16.753  1.00  0.00      MEMB
ATOM   4825  C2  PGR    37     -27.699   4.170  15.268  1.00-13.89      MEMB
ATOM   4826  HX  PGR    37     -27.126   4.753  16.021  1.00  0.00      MEMB
ATOM   4827  O21 PGR    37     -27.818   4.938  14.074  1.00-12.67      MEMB
ATOM   4828  C21 PGR    37     -26.626   5.286  13.600  1.00-12.02      MEMB
ATOM   4829  O22 PGR    37     -25.606   5.168  14.208  1.00-12.33      MEMB
ATOM   4833  C1  PGR    37     -27.175   2.664  15.021  1.00-14.33      MEMB
ATOM   4834  HR  PGR    37     -27.592   2.087  15.874  1.00  0.00      MEMB
ATOM   4835  HS  PGR    37     -26.068   2.710  15.109  1.00  0.00      MEMB
ATOM   4836  O11 PGR    37     -27.624   2.219  13.668  1.00-13.47      MEMB
ATOM   4837  C11 PGR    37     -28.730   1.435  13.566  1.00-12.95      MEMB
ATOM   4838  O12 PGR    37     -29.302   1.002  14.564  1.00-13.09      MEMB
ATOM   4830  C12 OL     37     -26.707   5.804  12.128  1.00-10.84      MEMB
ATOM   4831  H2R OL     37     -27.554   6.521  12.172  1.00  0.00      MEMB
ATOM   4832  H2S OL     37     -26.909   4.987  11.402  1.00  0.00      MEMB
ATOM   4842  C13 OL     37     -25.377   6.336  11.537  1.00 -9.66      MEMB
ATOM   4843  H3R OL     37     -24.630   5.515  11.593  1.00  0.00      MEMB
ATOM   4844  H3S OL     37     -24.943   7.106  12.211  1.00  0.00      MEMB
ATOM   4845  C14 OL     37     -25.210   6.714  10.054  1.00 -8.38      MEMB
ATOM   4846  H4R OL     37     -25.674   5.855   9.524  1.00  0.00      MEMB
ATOM   4847  H4S OL     37     -24.142   6.776   9.754  1.00  0.00      MEMB
ATOM   4848  C15 OL     37     -26.054   7.929   9.705  1.00 -7.16      MEMB
ATOM   4849  H5R OL     37     -25.704   8.792  10.311  1.00  0.00      MEMB
ATOM   4850  H5S OL     37     -27.096   7.707  10.022  1.00  0.00      MEMB
ATOM   4851  C16 OL     37     -26.060   8.181   8.230  1.00 -6.04      MEMB
ATOM   4852  H6R OL     37     -25.036   7.950   7.867  1.00  0.00      MEMB
ATOM   4853  H6S OL     37     -26.305   9.237   7.987  1.00  0.00      MEMB
ATOM   4854  C17 OL     37     -27.183   7.229   7.552  1.00 -5.15      MEMB
ATOM   4855  H7R OL     37     -28.212   7.483   7.886  1.00  0.00      MEMB
ATOM   4856  H7S OL     37     -27.142   6.178   7.910  1.00  0.00      MEMB
ATOM   4857  C18 OL     37     -27.122   7.016   6.003  1.00 -4.09      MEMB
ATOM   4858  H8R OL     37     -27.556   7.936   5.556  1.00  0.00      MEMB
ATOM   4859  H8S OL     37     -27.790   6.181   5.702  1.00  0.00      MEMB
ATOM   4860  C19 OL     37     -25.684   6.570   5.647  1.00 -3.11      MEMB
ATOM   4861  H9R OL     37     -25.021   7.432   5.482  1.00  0.00      MEMB
ATOM   4862 C110 OL     37     -25.296   5.292   5.528  1.00 -1.91      MEMB
ATOM   4863 H10R OL     37     -24.293   5.098   5.120  1.00  0.00      MEMB
ATOM   4864 C111 OL     37     -26.260   4.117   5.706  1.00 -1.30      MEMB
ATOM   4865 H11R OL     37     -27.204   4.202   5.127  1.00  0.00      MEMB
ATOM   4866 H11S OL     37     -26.540   4.055   6.779  1.00  0.00      MEMB
ATOM   4867 C112 OL     37     -25.790   2.703   5.349  1.00 -0.16      MEMB
ATOM   4868 H12R OL     37     -26.539   1.994   5.764  1.00  0.00      MEMB
ATOM   4869 H12S OL     37     -24.775   2.446   5.721  1.00  0.00      MEMB
ATOM   4870 C113 OL     37     -25.823   2.555   3.840  1.00  0.33      MEMB
ATOM   4871 H13R OL     37     -25.103   3.322   3.486  1.00  0.00      MEMB
ATOM   4872 H13S OL     37     -26.827   2.779   3.420  1.00  0.00      MEMB
ATOM   4873 C114 OL     37     -25.532   1.063   3.493  1.00  1.47      MEMB
ATOM   4874 H14R OL     37     -25.975   0.418   4.281  1.00  0.00      MEMB
ATOM   4875 H14S OL     37     -24.423   1.047   3.567  1.00  0.00      MEMB
ATOM   4876 C115 OL     37     -25.692   0.650   2.010  1.00  2.35      MEMB
ATOM   4877 H15R OL     37     -25.258  -0.370   1.934  1.00  0.00      MEMB
ATOM   4878 H15S OL     37     -25.057   1.283   1.353  1.00  0.00      MEMB
ATOM   4879 C116 OL     37     -27.141   0.785   1.476  1.00  3.48      MEMB
ATOM   4880 H16R OL     37     -27.006   0.571   0.394  1.00  0.00      MEMB
ATOM   4881 H16S OL     37     -27.456   1.850   1.489  1.00  0.00      MEMB
ATOM   4882 C117 OL     37     -28.198  -0.046   2.102  1.00  2.94      MEMB
ATOM   4883 H17R OL     37     -28.267  -0.019   3.211  1.00  0.00      MEMB
ATOM   4884 H17S OL     37     -27.867  -1.033   1.715  1.00  0.00      MEMB
ATOM   4885 C118 OL     37     -29.604   0.129   1.447  1.00  4.04      MEMB
ATOM   4886 H18R OL     37     -29.438   0.874   0.640  1.00  0.00      MEMB
ATOM   4887 H18S OL     37     -30.383   0.541   2.123  1.00  0.00      MEMB
ATOM   4888 H18T OL     37     -29.916  -0.837   0.994  1.00  0.00      MEMB
TER   
ATOM   4970  C12 OL     38      24.078  22.668  11.760  1.00-12.11      MEMB
ATOM   4971  H2R OL     38      24.265  23.692  11.370  1.00  0.00      MEMB
ATOM   4972  H2S OL     38      24.952  22.063  11.437  1.00  0.00      MEMB
ATOM   5020  C13 OL     38      22.752  22.124  11.273  1.00-10.97      MEMB
ATOM   5021  H3R OL     38      21.886  22.792  11.471  1.00  0.00      MEMB
ATOM   5022  H3S OL     38      22.493  21.172  11.785  1.00  0.00      MEMB
ATOM   5023  C14 OL     38      22.720  21.808   9.777  1.00 -9.91      MEMB
ATOM   5024  H4R OL     38      22.648  22.766   9.218  1.00  0.00      MEMB
ATOM   5025  H4S OL     38      23.663  21.381   9.373  1.00  0.00      MEMB
ATOM   5026  C15 OL     38      21.548  20.823   9.544  1.00 -8.77      MEMB
ATOM   5027  H5R OL     38      20.660  21.222  10.079  1.00  0.00      MEMB
ATOM   5028  H5S OL     38      21.788  19.862  10.046  1.00  0.00      MEMB
ATOM   5029  C16 OL     38      21.087  20.788   8.113  1.00 -7.62      MEMB
ATOM   5030  H6R OL     38      20.339  19.976   8.237  1.00  0.00      MEMB
ATOM   5031  H6S OL     38      20.648  21.774   7.849  1.00  0.00      MEMB
ATOM   5032  C17 OL     38      22.136  20.270   7.020  1.00 -6.59      MEMB
ATOM   5033  H7R OL     38      22.839  21.095   6.778  1.00  0.00      MEMB
ATOM   5034  H7S OL     38      22.629  19.437   7.565  1.00  0.00      MEMB
ATOM   5035  C18 OL     38      21.484  19.793   5.651  1.00 -5.26      MEMB
ATOM   5036  H8R OL     38      22.329  19.486   4.999  1.00  0.00      MEMB
ATOM   5037  H8S OL     38      20.880  18.925   5.989  1.00  0.00      MEMB
ATOM   5038  C19 OL     38      20.739  20.790   4.819  1.00 -4.06      MEMB
ATOM   5039  H9R OL     38      19.643  20.819   4.902  1.00  0.00      MEMB
ATOM   5040 C110 OL     38      21.188  21.626   3.933  1.00 -2.66      MEMB
ATOM   5041 H10R OL     38      20.462  22.371   3.578  1.00  0.00      MEMB
ATOM   5042 C111 OL     38      22.622  21.797   3.515  1.00 -2.58      MEMB
ATOM   5043 H11R OL     38      22.631  22.808   3.054  1.00  0.00      MEMB
ATOM   5044 H11S OL     38      23.142  21.845   4.495  1.00  0.00      MEMB
ATOM   5045 C112 OL     38      23.154  20.789   2.508  1.00 -1.15      MEMB
ATOM   5046 H12R OL     38      23.344  19.782   2.937  1.00  0.00      MEMB
ATOM   5047 H12S OL     38      22.424  20.703   1.675  1.00  0.00      MEMB
ATOM   5048 C113 OL     38      24.521  21.190   1.975  1.00 -0.28      MEMB
ATOM   5049 H13R OL     38      25.399  20.911   2.595  1.00  0.00      MEMB
ATOM   5050 H13S OL     38      24.725  20.440   1.181  1.00  0.00      MEMB
ATOM   5051 C114 OL     38      24.635  22.658   1.403  1.00  0.84      MEMB
ATOM   5052 H14R OL     38      24.446  23.408   2.200  1.00  0.00      MEMB
ATOM   5053 H14S OL     38      25.665  22.777   1.003  1.00  0.00      MEMB
ATOM   5054 C115 OL     38      23.754  22.978   0.238  1.00  1.60      MEMB
ATOM   5055 H15R OL     38      22.692  22.871   0.548  1.00  0.00      MEMB
ATOM   5056 H15S OL     38      23.915  22.176  -0.513  1.00  0.00      MEMB
ATOM   5057 C116 OL     38      24.043  24.374  -0.354  1.00  2.64      MEMB
ATOM   5058 H16R OL     38      24.017  25.144   0.447  1.00  0.00      MEMB
ATOM   5059 H16S OL     38      25.091  24.371  -0.723  1.00  0.00      MEMB
ATOM   5060 C117 OL     38      22.908  24.833  -1.414  1.00  0.00      MEMB
ATOM   5061 H17R OL     38      22.692  24.000  -2.117  1.00  0.00      MEMB
ATOM   5062 H17S OL     38      23.391  25.687  -1.936  1.00  0.00      MEMB
ATOM   5063 C118 OL     38      21.594  25.251  -0.771  1.00  0.00      MEMB
ATOM   5064 H18R OL     38      20.906  25.371  -1.634  1.00  0.00      MEMB
ATOM   5065 H18S OL     38      21.225  24.417  -0.137  1.00  0.00      MEMB
ATOM   5066 H18T OL     38      21.636  26.163  -0.138  1.00  0.00      MEMB
ATOM   4936  C33 PGR    38      19.950  17.964  19.803  1.00-20.41      MEMB
ATOM   4937  H3A PGR    38      19.269  17.260  20.327  1.00  0.00      MEMB
ATOM   4938  H3B PGR    38      20.373  18.582  20.623  1.00  0.00      MEMB
ATOM   4939  O36 PGR    38      19.261  18.827  18.990  1.00  0.00      MEMB
ATOM   4940 HO6A PGR    38      19.083  18.276  18.224  1.00  0.00      MEMB
ATOM   4941  C32 PGR    38      20.943  17.094  19.079  1.00-20.64      MEMB
ATOM   4942  H2A PGR    38      20.420  16.525  18.279  1.00  0.00      MEMB
ATOM   4943  O35 PGR    38      21.475  16.168  20.024  1.00  0.00      MEMB
ATOM   4944 HO5A PGR    38      20.684  15.973  20.545  1.00  0.00      MEMB
ATOM   4945  C31 PGR    38      22.162  17.799  18.371  1.00-19.24      MEMB
ATOM   4946  H1A PGR    38      21.720  18.462  17.596  1.00  0.00      MEMB
ATOM   4947  H1B PGR    38      22.824  17.026  17.925  1.00  0.00      MEMB
ATOM   4948  P31 PGR    38      24.323  19.151  18.785  1.00-16.77      MEMB
ATOM   4949  O33 PGR    38      25.168  17.968  18.741  1.00-15.92      MEMB
ATOM   4950  O34 PGR    38      24.824  20.148  19.665  1.00-16.93      MEMB
ATOM   4951  O32 PGR    38      22.822  18.768  19.179  1.00-16.27      MEMB
ATOM   4952  O31 PGR    38      24.150  19.772  17.363  1.00-18.19      MEMB
ATOM   4953  C3  PGR    38      23.275  20.864  17.184  1.00-15.07      MEMB
ATOM   4954  HA  PGR    38      23.644  21.696  17.822  1.00  0.00      MEMB
ATOM   4955  HB  PGR    38      22.220  20.655  17.463  1.00  0.00      MEMB
ATOM   4956  C2  PGR    38      23.284  21.257  15.705  1.00-13.89      MEMB
ATOM   4957  HX  PGR    38      22.538  22.073  15.590  1.00  0.00      MEMB
ATOM   4958  O21 PGR    38      22.952  20.063  14.954  1.00-12.67      MEMB
ATOM   4959  C21 PGR    38      21.689  19.850  14.672  1.00-12.02      MEMB
ATOM   4960  O22 PGR    38      20.705  20.579  14.937  1.00-12.33      MEMB
ATOM   4964  C1  PGR    38      24.696  21.795  15.326  1.00-14.33      MEMB
ATOM   4965  HR  PGR    38      25.550  21.270  15.806  1.00  0.00      MEMB
ATOM   4966  HS  PGR    38      24.745  22.787  15.823  1.00  0.00      MEMB
ATOM   4967  O11 PGR    38      24.777  21.945  13.855  1.00-13.47      MEMB
ATOM   4968  C11 PGR    38      24.079  22.892  13.301  1.00-12.95      MEMB
ATOM   4969  O12 PGR    38      23.524  23.830  13.871  1.00-13.09      MEMB
ATOM   4961  C12 OL     38      21.552  18.648  13.699  1.00-10.84      MEMB
ATOM   4962  H2R OL     38      22.444  18.540  13.045  1.00  0.00      MEMB
ATOM   4963  H2S OL     38      20.673  18.830  13.046  1.00  0.00      MEMB
ATOM   4973  C13 OL     38      21.257  17.315  14.454  1.00 -9.66      MEMB
ATOM   4974  H3R OL     38      20.478  17.624  15.184  1.00  0.00      MEMB
ATOM   4975  H3S OL     38      22.141  16.948  15.018  1.00  0.00      MEMB
ATOM   4976  C14 OL     38      20.648  16.148  13.647  1.00 -8.38      MEMB
ATOM   4977  H4R OL     38      19.887  16.566  12.955  1.00  0.00      MEMB
ATOM   4978  H4S OL     38      20.084  15.505  14.357  1.00  0.00      MEMB
ATOM   4979  C15 OL     38      21.653  15.186  13.049  1.00 -7.16      MEMB
ATOM   4980  H5R OL     38      20.893  14.412  12.810  1.00  0.00      MEMB
ATOM   4981  H5S OL     38      22.430  14.836  13.761  1.00  0.00      MEMB
ATOM   4982  C16 OL     38      22.467  15.543  11.784  1.00 -6.04      MEMB
ATOM   4983  H6R OL     38      22.665  14.561  11.305  1.00  0.00      MEMB
ATOM   4984  H6S OL     38      23.397  16.038  12.136  1.00  0.00      MEMB
ATOM   4985  C17 OL     38      21.813  16.432  10.684  1.00 -5.15      MEMB
ATOM   4986  H7R OL     38      21.643  17.493  10.965  1.00  0.00      MEMB
ATOM   4987  H7S OL     38      20.827  15.928  10.581  1.00  0.00      MEMB
ATOM   4988  C18 OL     38      22.437  16.282   9.346  1.00 -4.09      MEMB
ATOM   4989  H8R OL     38      21.572  16.607   8.730  1.00  0.00      MEMB
ATOM   4990  H8S OL     38      22.589  15.218   9.067  1.00  0.00      MEMB
ATOM   4991  C19 OL     38      23.718  17.047   9.098  1.00 -3.11      MEMB
ATOM   4992  H9R OL     38      23.745  17.925   9.761  1.00  0.00      MEMB
ATOM   4993 C110 OL     38      24.752  16.762   8.319  1.00 -1.91      MEMB
ATOM   4994 H10R OL     38      25.475  17.583   8.212  1.00  0.00      MEMB
ATOM   4995 C111 OL     38      24.971  15.544   7.429  1.00 -1.30      MEMB
ATOM   4996 H11R OL     38      24.158  14.795   7.542  1.00  0.00      MEMB
ATOM   4997 H11S OL     38      25.851  14.981   7.806  1.00  0.00      MEMB
ATOM   4998 C112 OL     38      25.174  15.964   5.951  1.00 -0.16      MEMB
ATOM   4999 H12R OL     38      25.606  15.107   5.391  1.00  0.00      MEMB
ATOM   5000 H12S OL     38      25.871  16.827   5.879  1.00  0.00      MEMB
ATOM   5001 C113 OL     38      24.017  16.724   5.271  1.00  0.33      MEMB
ATOM   5002 H13R OL     38      23.808  17.739   5.670  1.00  0.00      MEMB
ATOM   5003 H13S OL     38      23.082  16.142   5.418  1.00  0.00      MEMB
ATOM   5004 C114 OL     38      24.198  16.783   3.804  1.00  1.47      MEMB
ATOM   5005 H14R OL     38      24.503  15.800   3.386  1.00  0.00      MEMB
ATOM   5006 H14S OL     38      25.051  17.451   3.558  1.00  0.00      MEMB
ATOM   5007 C115 OL     38      22.892  17.165   3.099  1.00  2.35      MEMB
ATOM   5008 H15R OL     38      22.487  18.112   3.517  1.00  0.00      MEMB
ATOM   5009 H15S OL     38      22.169  16.334   3.244  1.00  0.00      MEMB
ATOM   5010 C116 OL     38      22.855  17.384   1.545  1.00  3.48      MEMB
ATOM   5011 H16R OL     38      22.942  16.339   1.178  1.00  0.00      MEMB
ATOM   5012 H16S OL     38      23.792  17.889   1.228  1.00  0.00      MEMB
ATOM   5013 C117 OL     38      21.603  18.043   0.895  1.00  2.94      MEMB
ATOM   5014 H17R OL     38      21.778  18.075  -0.202  1.00  0.00      MEMB
ATOM   5015 H17S OL     38      21.465  19.096   1.218  1.00  0.00      MEMB
ATOM   5016 C118 OL     38      20.329  17.275   1.150  1.00  4.04      MEMB
ATOM   5017 H18R OL     38      19.591  17.471   0.342  1.00  0.00      MEMB
ATOM   5018 H18S OL     38      19.904  17.506   2.150  1.00  0.00      MEMB
ATOM   5019 H18T OL     38      20.545  16.186   1.094  1.00  0.00      MEMB
TER   
ATOM   5101  C12 OL     39       2.263 -30.119  15.289  1.00-12.11      MEMB
ATOM   5102  H2R OL     39       1.209 -30.326  15.571  1.00  0.00      MEMB
ATOM   5103  H2S OL     39       2.360 -29.170  15.860  1.00  0.00      MEMB
ATOM   5151  C13 OL     39       2.372 -30.181  13.765  1.00-10.97      MEMB
ATOM   5152  H3R OL     39       1.371 -29.956  13.338  1.00  0.00      MEMB
ATOM   5153  H3S OL     39       2.778 -31.129  13.353  1.00  0.00      MEMB
ATOM   5154  C14 OL     39       3.213 -29.029  13.190  1.00 -9.91      MEMB
ATOM   5155  H4R OL     39       3.176 -28.124  13.833  1.00  0.00      MEMB
ATOM   5156  H4S OL     39       4.275 -29.326  13.061  1.00  0.00      MEMB
ATOM   5157  C15 OL     39       2.732 -28.521  11.821  1.00 -8.77      MEMB
ATOM   5158  H5R OL     39       1.666 -28.210  11.773  1.00  0.00      MEMB
ATOM   5159  H5S OL     39       2.757 -29.423  11.172  1.00  0.00      MEMB
ATOM   5160  C16 OL     39       3.668 -27.591  11.025  1.00 -7.62      MEMB
ATOM   5161  H6R OL     39       3.749 -26.578  11.473  1.00  0.00      MEMB
ATOM   5162  H6S OL     39       4.675 -28.026  10.851  1.00  0.00      MEMB
ATOM   5163  C17 OL     39       3.182 -27.327   9.537  1.00 -6.59      MEMB
ATOM   5164  H7R OL     39       2.387 -26.553   9.590  1.00  0.00      MEMB
ATOM   5165  H7S OL     39       3.930 -26.751   8.951  1.00  0.00      MEMB
ATOM   5166  C18 OL     39       2.858 -28.539   8.615  1.00 -5.26      MEMB
ATOM   5167  H8R OL     39       2.153 -29.236   9.115  1.00  0.00      MEMB
ATOM   5168  H8S OL     39       2.325 -28.178   7.709  1.00  0.00      MEMB
ATOM   5169  C19 OL     39       4.046 -29.506   8.301  1.00 -4.06      MEMB
ATOM   5170  H9R OL     39       4.427 -30.114   9.135  1.00  0.00      MEMB
ATOM   5171 C110 OL     39       4.772 -29.563   7.147  1.00 -2.66      MEMB
ATOM   5172 H10R OL     39       5.492 -30.393   7.195  1.00  0.00      MEMB
ATOM   5173 C111 OL     39       4.670 -28.822   5.855  1.00 -2.58      MEMB
ATOM   5174 H11R OL     39       4.284 -27.820   6.137  1.00  0.00      MEMB
ATOM   5175 H11S OL     39       5.623 -28.776   5.285  1.00  0.00      MEMB
ATOM   5176 C112 OL     39       3.616 -29.319   4.917  1.00 -1.15      MEMB
ATOM   5177 H12R OL     39       3.884 -30.354   4.618  1.00  0.00      MEMB
ATOM   5178 H12S OL     39       2.675 -29.462   5.490  1.00  0.00      MEMB
ATOM   5179 C113 OL     39       3.278 -28.392   3.780  1.00 -0.28      MEMB
ATOM   5180 H13R OL     39       2.692 -27.540   4.186  1.00  0.00      MEMB
ATOM   5181 H13S OL     39       4.229 -27.998   3.362  1.00  0.00      MEMB
ATOM   5182 C114 OL     39       2.494 -29.119   2.630  1.00  0.84      MEMB
ATOM   5183 H14R OL     39       2.447 -28.389   1.794  1.00  0.00      MEMB
ATOM   5184 H14S OL     39       3.072 -30.009   2.301  1.00  0.00      MEMB
ATOM   5185 C115 OL     39       1.097 -29.609   3.010  1.00  1.60      MEMB
ATOM   5186 H15R OL     39       0.645 -28.659   3.368  1.00  0.00      MEMB
ATOM   5187 H15S OL     39       1.031 -30.243   3.920  1.00  0.00      MEMB
ATOM   5188 C116 OL     39       0.251 -30.196   1.849  1.00  2.64      MEMB
ATOM   5189 H16R OL     39      -0.623 -30.630   2.379  1.00  0.00      MEMB
ATOM   5190 H16S OL     39      -0.131 -29.273   1.362  1.00  0.00      MEMB
ATOM   5191 C117 OL     39       0.921 -31.217   0.909  1.00  0.00      MEMB
ATOM   5192 H17R OL     39       1.812 -30.693   0.499  1.00  0.00      MEMB
ATOM   5193 H17S OL     39       0.339 -31.312  -0.033  1.00  0.00      MEMB
ATOM   5194 C118 OL     39       1.239 -32.592   1.449  1.00  0.00      MEMB
ATOM   5195 H18R OL     39       0.281 -33.021   1.813  1.00  0.00      MEMB
ATOM   5196 H18S OL     39       1.551 -33.297   0.649  1.00  0.00      MEMB
ATOM   5197 H18T OL     39       1.998 -32.624   2.259  1.00  0.00      MEMB
ATOM   5067  C33 PGR    39       3.115 -28.430  21.019  1.00-20.41      MEMB
ATOM   5068  H3A PGR    39       2.309 -28.818  21.677  1.00  0.00      MEMB
ATOM   5069  H3B PGR    39       3.549 -29.267  20.431  1.00  0.00      MEMB
ATOM   5070  O36 PGR    39       4.223 -27.902  21.753  1.00  0.00      MEMB
ATOM   5071 HO6A PGR    39       3.850 -27.109  22.144  1.00  0.00      MEMB
ATOM   5072  C32 PGR    39       2.616 -27.270  20.107  1.00-20.64      MEMB
ATOM   5073  H2A PGR    39       2.218 -26.448  20.743  1.00  0.00      MEMB
ATOM   5074  O35 PGR    39       1.554 -27.779  19.303  1.00  0.00      MEMB
ATOM   5075 HO5A PGR    39       1.110 -28.355  19.941  1.00  0.00      MEMB
ATOM   5076  C31 PGR    39       3.739 -26.683  19.197  1.00-19.24      MEMB
ATOM   5077  H1A PGR    39       4.348 -25.999  19.827  1.00  0.00      MEMB
ATOM   5078  H1B PGR    39       3.346 -26.210  18.272  1.00  0.00      MEMB
ATOM   5079  P31 PGR    39       5.708 -27.503  17.709  1.00-16.77      MEMB
ATOM   5080  O33 PGR    39       6.894 -26.908  18.276  1.00-15.92      MEMB
ATOM   5081  O34 PGR    39       5.000 -26.795  16.620  1.00-16.93      MEMB
ATOM   5082  O32 PGR    39       4.586 -27.747  18.815  1.00-16.27      MEMB
ATOM   5083  O31 PGR    39       5.997 -28.924  17.201  1.00-18.19      MEMB
ATOM   5084  C3  PGR    39       6.380 -30.038  18.016  1.00-15.07      MEMB
ATOM   5085  HA  PGR    39       5.931 -30.008  19.032  1.00  0.00      MEMB
ATOM   5086  HB  PGR    39       7.464 -30.078  18.253  1.00  0.00      MEMB
ATOM   5087  C2  PGR    39       6.007 -31.361  17.394  1.00-13.89      MEMB
ATOM   5088  HX  PGR    39       6.536 -32.199  17.897  1.00  0.00      MEMB
ATOM   5089  O21 PGR    39       6.290 -31.351  16.021  1.00-12.67      MEMB
ATOM   5090  C21 PGR    39       7.547 -31.457  15.654  1.00-12.02      MEMB
ATOM   5091  O22 PGR    39       8.479 -31.178  16.364  1.00-12.33      MEMB
ATOM   5095  C1  PGR    39       4.526 -31.802  17.661  1.00-14.33      MEMB
ATOM   5096  HR  PGR    39       4.556 -31.753  18.771  1.00  0.00      MEMB
ATOM   5097  HS  PGR    39       4.302 -32.865  17.427  1.00  0.00      MEMB
ATOM   5098  O11 PGR    39       3.594 -30.846  17.096  1.00-13.47      MEMB
ATOM   5099  C11 PGR    39       3.230 -31.150  15.840  1.00-12.95      MEMB
ATOM   5100  O12 PGR    39       3.618 -32.134  15.241  1.00-13.09      MEMB
ATOM   5092  C12 OL     39       7.705 -31.961  14.282  1.00-10.84      MEMB
ATOM   5093  H2R OL     39       6.702 -32.101  13.827  1.00  0.00      MEMB
ATOM   5094  H2S OL     39       8.186 -32.963  14.310  1.00  0.00      MEMB
ATOM   5104  C13 OL     39       8.637 -31.018  13.459  1.00 -9.66      MEMB
ATOM   5105  H3R OL     39       8.948 -31.658  12.605  1.00  0.00      MEMB
ATOM   5106  H3S OL     39       9.568 -30.772  14.013  1.00  0.00      MEMB
ATOM   5107  C14 OL     39       8.000 -29.683  13.015  1.00 -8.38      MEMB
ATOM   5108  H4R OL     39       7.701 -29.075  13.896  1.00  0.00      MEMB
ATOM   5109  H4S OL     39       7.056 -29.947  12.492  1.00  0.00      MEMB
ATOM   5110  C15 OL     39       8.854 -28.747  12.121  1.00 -7.16      MEMB
ATOM   5111  H5R OL     39       9.685 -28.312  12.717  1.00  0.00      MEMB
ATOM   5112  H5S OL     39       8.252 -27.858  11.836  1.00  0.00      MEMB
ATOM   5113  C16 OL     39       9.289 -29.426  10.908  1.00 -6.04      MEMB
ATOM   5114  H6R OL     39       8.394 -29.832  10.390  1.00  0.00      MEMB
ATOM   5115  H6S OL     39       9.881 -30.302  11.249  1.00  0.00      MEMB
ATOM   5116  C17 OL     39      10.161 -28.503  10.130  1.00 -5.15      MEMB
ATOM   5117  H7R OL     39      11.072 -28.231  10.705  1.00  0.00      MEMB
ATOM   5118  H7S OL     39       9.619 -27.547   9.971  1.00  0.00      MEMB
ATOM   5119  C18 OL     39      10.504 -29.093   8.809  1.00 -4.09      MEMB
ATOM   5120  H8R OL     39      10.960 -30.050   9.143  1.00  0.00      MEMB
ATOM   5121  H8S OL     39      11.390 -28.612   8.342  1.00  0.00      MEMB
ATOM   5122  C19 OL     39       9.304 -29.153   7.813  1.00 -3.11      MEMB
ATOM   5123  H9R OL     39       8.708 -30.077   7.834  1.00  0.00      MEMB
ATOM   5124 C110 OL     39       8.828 -28.217   6.954  1.00 -1.91      MEMB
ATOM   5125 H10R OL     39       7.980 -28.500   6.314  1.00  0.00      MEMB
ATOM   5126 C111 OL     39       9.405 -26.824   6.724  1.00 -1.30      MEMB
ATOM   5127 H11R OL     39      10.421 -26.752   7.168  1.00  0.00      MEMB
ATOM   5128 H11S OL     39       8.625 -26.176   7.177  1.00  0.00      MEMB
ATOM   5129 C112 OL     39       9.535 -26.454   5.202  1.00 -0.16      MEMB
ATOM   5130 H12R OL     39      10.138 -27.228   4.681  1.00  0.00      MEMB
ATOM   5131 H12S OL     39      10.116 -25.511   5.115  1.00  0.00      MEMB
ATOM   5132 C113 OL     39       8.158 -26.206   4.496  1.00  0.33      MEMB
ATOM   5133 H13R OL     39       7.820 -25.173   4.725  1.00  0.00      MEMB
ATOM   5134 H13S OL     39       7.375 -26.892   4.885  1.00  0.00      MEMB
ATOM   5135 C114 OL     39       8.188 -26.261   2.935  1.00  1.47      MEMB
ATOM   5136 H14R OL     39       8.930 -25.573   2.475  1.00  0.00      MEMB
ATOM   5137 H14S OL     39       7.146 -26.010   2.643  1.00  0.00      MEMB
ATOM   5138 C115 OL     39       8.577 -27.609   2.294  1.00  2.35      MEMB
ATOM   5139 H15R OL     39       9.601 -27.932   2.580  1.00  0.00      MEMB
ATOM   5140 H15S OL     39       8.618 -27.624   1.184  1.00  0.00      MEMB
ATOM   5141 C116 OL     39       7.609 -28.772   2.753  1.00  3.48      MEMB
ATOM   5142 H16R OL     39       6.584 -28.384   2.574  1.00  0.00      MEMB
ATOM   5143 H16S OL     39       7.733 -29.166   3.784  1.00  0.00      MEMB
ATOM   5144 C117 OL     39       7.721 -30.094   1.919  1.00  2.94      MEMB
[truncated: 3,829,785 more chars]
