# Supplementary material for: Computation of Förster Resonance Energy Transfer in Lipid Bilayer Membranes
Source: J Phys Chem A. 2022 Oct 19;126(43):8070–81. doi: 10.1021/acs.jpca.2c04524 (PMC9639162; doi:10.1021/acs.jpca.2c04524)
Supplement: Supplementary file 2 — jp2c04524_si_002.zip [file jp2c04524_si_002.zip › PDI_B.pdb]

ATOM      1  C36 MOL     1      -6.721  -1.984  10.167  1.00  0.00      HETA
ATOM      2  H34 MOL     1      -6.406  -2.719   9.441  1.00  0.00      HETA
ATOM      3  H35 MOL     1      -6.680  -1.000   9.723  1.00  0.00      HETA
ATOM      4  H36 MOL     1      -7.733  -2.196  10.478  1.00  0.00      HETA
ATOM      5  N4  MOL     1      -5.811  -2.034  11.358  1.00  0.00      HETA
ATOM      6  C37 MOL     1      -4.407  -1.738  10.916  1.00  0.00      HETA
ATOM      7  H37 MOL     1      -4.369  -0.754  10.471  1.00  0.00      HETA
ATOM      8  H38 MOL     1      -4.095  -2.474  10.190  1.00  0.00      HETA
ATOM      9  H39 MOL     1      -3.746  -1.772  11.769  1.00  0.00      HETA
ATOM     10  C38 MOL     1      -5.848  -3.409  11.960  1.00  0.00      HETA
ATOM     11  H40 MOL     1      -5.521  -4.132  11.228  1.00  0.00      HETA
ATOM     12  H41 MOL     1      -6.857  -3.640  12.269  1.00  0.00      HETA
ATOM     13  H42 MOL     1      -5.192  -3.444  12.818  1.00  0.00      HETA
ATOM     14  C35 MOL     1      -6.203  -0.976  12.378  1.00  0.00      HETA
ATOM     15  H23 MOL     1      -6.223  -0.023  11.872  1.00  0.00      HETA
ATOM     16  H24 MOL     1      -5.439  -0.957  13.140  1.00  0.00      HETA
ATOM     17  C34 MOL     1      -7.549  -1.179  13.061  1.00  0.00      HETA
ATOM     18  H21 MOL     1      -7.585  -2.200  13.497  1.00  0.00      HETA
ATOM     19  H22 MOL     1      -8.358  -1.082  12.306  1.00  0.00      HETA
ATOM     20  C33 MOL     1      -7.777  -0.146  14.180  1.00  0.03      HETA
ATOM     21  H19 MOL     1      -8.872  -0.021  14.313  1.00  0.03      HETA
ATOM     22  H20 MOL     1      -7.341   0.820  13.848  1.00  0.01      HETA
ATOM     23  C32 MOL     1      -7.172  -0.493  15.544  1.00  0.05      HETA
ATOM     24  H17 MOL     1      -7.534  -1.500  15.842  1.00  0.06      HETA
ATOM     25  H18 MOL     1      -7.523   0.256  16.285  1.00  0.06      HETA
ATOM     26  N1  MOL     1      -5.700  -0.511  15.579  1.00  0.05      HETA
ATOM     27  C22 MOL     1      -5.052   0.720  15.767  1.00  0.05      HETA
ATOM     28  O2  MOL     1      -5.704   1.745  15.887  1.00  0.05      HETA
ATOM     29  C21 MOL     1      -5.050  -1.739  15.436  1.00  0.05      HETA
ATOM     30  O1  MOL     1      -5.690  -2.766  15.244  1.00  0.05      HETA
ATOM     31  C6  MOL     1      -3.572  -1.727  15.473  1.00  0.05      HETA
ATOM     32  C1  MOL     1      -2.875  -2.919  15.324  1.00  0.05      HETA
ATOM     33  H2  MOL     1      -3.416  -3.845  15.201  1.00  0.05      HETA
ATOM     34  C2  MOL     1      -1.476  -2.928  15.333  1.00  0.05      HETA
ATOM     35  H5  MOL     1      -0.955  -3.867  15.217  1.00  0.05      HETA
ATOM     36  C3  MOL     1      -0.735  -1.753  15.490  1.00  0.05      HETA
ATOM     37  C4  MOL     1      -1.432  -0.513  15.649  1.00  0.05      HETA
ATOM     38  C5  MOL     1      -2.861  -0.512  15.640  1.00  0.05      HETA
ATOM     39  C14 MOL     1      -3.573   0.703  15.791  1.00  0.05      HETA
ATOM     40  C13 MOL     1      -2.877   1.892  15.954  1.00  0.05      HETA
ATOM     41  H1  MOL     1      -3.419   2.819  16.072  1.00  0.06      HETA
ATOM     42  C12 MOL     1      -1.477   1.901  15.966  1.00  0.05      HETA
ATOM     43  H8  MOL     1      -0.957   2.839  16.095  1.00  0.06      HETA
ATOM     44  C8  MOL     1      -0.735   0.726  15.815  1.00  0.05      HETA
ATOM     45  C9  MOL     1       0.735   0.726  15.815  1.00  0.05      HETA
ATOM     46  C11 MOL     1       1.477   1.901  15.966  1.00  0.05      HETA
ATOM     47  C19 MOL     1       2.877   1.892  15.954  1.00  0.05      HETA
ATOM     48  H4  MOL     1       3.420   2.819  16.072  1.00  0.06      HETA
ATOM     49  H7  MOL     1       0.958   2.839  16.095  1.00  0.06      HETA
ATOM     50  C10 MOL     1       1.432  -0.513  15.649  1.00  0.05      HETA
ATOM     51  C7  MOL     1       0.735  -1.753  15.490  1.00  0.05      HETA
ATOM     52  C15 MOL     1       1.476  -2.928  15.333  1.00  0.05      HETA
ATOM     53  H6  MOL     1       0.956  -3.867  15.217  1.00  0.05      HETA
ATOM     54  C16 MOL     1       2.875  -2.919  15.324  1.00  0.05      HETA
ATOM     55  H3  MOL     1       3.417  -3.845  15.201  1.00  0.05      HETA
ATOM     56  C17 MOL     1       3.572  -1.727  15.473  1.00  0.05      HETA
ATOM     57  C23 MOL     1       5.050  -1.739  15.436  1.00  0.05      HETA
ATOM     58  O3  MOL     1       5.691  -2.768  15.245  1.00  0.05      HETA
ATOM     59  C18 MOL     1       2.861  -0.513  15.641  1.00  0.05      HETA
ATOM     60  C20 MOL     1       3.573   0.702  15.791  1.00  0.05      HETA
ATOM     61  C24 MOL     1       5.052   0.720  15.768  1.00  0.05      HETA
ATOM     62  O4  MOL     1       5.704   1.744  15.888  1.00  0.05      HETA
ATOM     63  N2  MOL     1       5.699  -0.512  15.580  1.00  0.05      HETA
ATOM     64  C25 MOL     1       7.171  -0.494  15.544  1.00  0.05      HETA
ATOM     65  H9  MOL     1       7.533  -1.501  15.843  1.00  0.06      HETA
ATOM     66  H10 MOL     1       7.522   0.255  16.285  1.00  0.06      HETA
ATOM     67  C26 MOL     1       7.776  -0.146  14.180  1.00  0.03      HETA
ATOM     68  H11 MOL     1       8.871  -0.022  14.313  1.00  0.03      HETA
ATOM     69  H12 MOL     1       7.340   0.819  13.849  1.00  0.01      HETA
ATOM     70  C27 MOL     1       7.548  -1.180  13.062  1.00  0.00      HETA
ATOM     71  H13 MOL     1       7.584  -2.201  13.498  1.00  0.00      HETA
ATOM     72  H14 MOL     1       8.357  -1.083  12.307  1.00  0.00      HETA
ATOM     73  C28 MOL     1       6.202  -0.977  12.379  1.00  0.00      HETA
ATOM     74  H15 MOL     1       6.223  -0.024  11.872  1.00  0.00      HETA
ATOM     75  H16 MOL     1       5.438  -0.958  13.141  1.00  0.00      HETA
ATOM     76  N3  MOL     1       5.810  -2.035  11.358  1.00  0.00      HETA
ATOM     77  C30 MOL     1       6.721  -1.985  10.167  1.00  0.00      HETA
ATOM     78  H28 MOL     1       7.738  -2.165  10.483  1.00  0.00      HETA
ATOM     79  H29 MOL     1       6.655  -1.011   9.704  1.00  0.00      HETA
ATOM     80  H30 MOL     1       6.426  -2.742   9.456  1.00  0.00      HETA
ATOM     81  C31 MOL     1       5.847  -3.410  11.961  1.00  0.00      HETA
ATOM     82  H31 MOL     1       5.157  -3.459  12.790  1.00  0.00      HETA
ATOM     83  H32 MOL     1       6.846  -3.622  12.311  1.00  0.00      HETA
ATOM     84  H33 MOL     1       5.565  -4.138  11.214  1.00  0.00      HETA
ATOM     85  C29 MOL     1       4.407  -1.739  10.916  1.00  0.00      HETA
ATOM     86  H25 MOL     1       4.369  -0.755  10.472  1.00  0.00      HETA
ATOM     87  H26 MOL     1       3.745  -1.775  11.768  1.00  0.00      HETA
ATOM     88  H27 MOL     1       4.097  -2.474  10.188  1.00  0.00      HETA
TER
ATOM    123  C12 OL      1      -5.693   6.166  13.059  1.00-12.11      MEMB
ATOM    124  H2R OL      1      -5.757   6.737  12.108  1.00  0.00      MEMB
ATOM    125  H2S OL      1      -5.671   6.875  13.914  1.00  0.00      MEMB
ATOM    173  C13 OL      1      -4.334   5.465  13.080  1.00-10.97      MEMB
ATOM    174  H3R OL      1      -4.432   4.572  12.427  1.00  0.00      MEMB
ATOM    175  H3S OL      1      -4.078   5.164  14.119  1.00  0.00      MEMB
ATOM    176  C14 OL      1      -3.132   6.160  12.510  1.00 -9.91      MEMB
ATOM    177  H4R OL      1      -3.026   7.169  12.963  1.00  0.00      MEMB
ATOM    178  H4S OL      1      -2.166   5.616  12.584  1.00  0.00      MEMB
ATOM    179  C15 OL      1      -3.255   6.421  11.026  1.00 -8.77      MEMB
ATOM    180  H5R OL      1      -2.280   6.786  10.638  1.00  0.00      MEMB
ATOM    181  H5S OL      1      -3.939   7.230  10.691  1.00  0.00      MEMB
ATOM    182  C16 OL      1      -3.659   5.272  10.135  1.00 -7.62      MEMB
ATOM    183  H6R OL      1      -2.801   4.587  10.301  1.00  0.00      MEMB
ATOM    184  H6S OL      1      -4.540   4.666  10.436  1.00  0.00      MEMB
ATOM    185  C17 OL      1      -3.813   5.552   8.618  1.00 -6.59      MEMB
ATOM    186  H7R OL      1      -2.799   5.735   8.201  1.00  0.00      MEMB
ATOM    187  H7S OL      1      -4.221   4.614   8.183  1.00  0.00      MEMB
ATOM    188  C18 OL      1      -4.768   6.718   8.287  1.00 -5.26      MEMB
ATOM    189  H8R OL      1      -4.328   7.628   8.747  1.00  0.00      MEMB
ATOM    190  H8S OL      1      -4.723   6.841   7.184  1.00  0.00      MEMB
ATOM    191  C19 OL      1      -6.186   6.594   8.804  1.00 -4.06      MEMB
ATOM    192  H9R OL      1      -6.278   6.752   9.889  1.00  0.00      MEMB
ATOM    193 C110 OL      1      -7.427   6.483   8.273  1.00 -2.66      MEMB
ATOM    194 H10R OL      1      -8.121   6.255   9.096  1.00  0.00      MEMB
ATOM    195 C111 OL      1      -7.767   6.474   6.755  1.00 -2.58      MEMB
ATOM    196 H11R OL      1      -8.282   7.418   6.476  1.00  0.00      MEMB
ATOM    197 H11S OL      1      -6.868   6.450   6.102  1.00  0.00      MEMB
ATOM    198 C112 OL      1      -8.789   5.422   6.284  1.00 -1.15      MEMB
ATOM    199 H12R OL      1      -9.473   5.095   7.096  1.00  0.00      MEMB
ATOM    200 H12S OL      1      -9.392   5.861   5.460  1.00  0.00      MEMB
ATOM    201 C113 OL      1      -7.984   4.247   5.617  1.00 -0.28      MEMB
ATOM    202 H13R OL      1      -6.939   4.621   5.557  1.00  0.00      MEMB
ATOM    203 H13S OL      1      -8.037   3.381   6.311  1.00  0.00      MEMB
ATOM    204 C114 OL      1      -8.448   3.837   4.244  1.00  0.84      MEMB
ATOM    205 H14R OL      1      -7.976   2.882   3.927  1.00  0.00      MEMB
ATOM    206 H14S OL      1      -9.517   3.540   4.179  1.00  0.00      MEMB
ATOM    207 C115 OL      1      -8.221   4.914   3.144  1.00  1.60      MEMB
ATOM    208 H15R OL      1      -7.633   5.834   3.350  1.00  0.00      MEMB
ATOM    209 H15S OL      1      -9.225   5.333   2.918  1.00  0.00      MEMB
ATOM    210 C116 OL      1      -7.658   4.327   1.880  1.00  2.64      MEMB
ATOM    211 H16R OL      1      -6.568   4.265   2.083  1.00  0.00      MEMB
ATOM    212 H16S OL      1      -8.069   3.305   1.735  1.00  0.00      MEMB
ATOM    213 C117 OL      1      -7.783   5.156   0.560  1.00  0.00      MEMB
ATOM    214 H17R OL      1      -7.368   6.181   0.668  1.00  0.00      MEMB
ATOM    215 H17S OL      1      -8.838   5.182   0.214  1.00  0.00      MEMB
ATOM    216 C118 OL      1      -6.910   4.504  -0.592  1.00  0.00      MEMB
ATOM    217 H18R OL      1      -7.401   3.674  -1.142  1.00  0.00      MEMB
ATOM    218 H18S OL      1      -6.725   5.329  -1.312  1.00  0.00      MEMB
ATOM    219 H18T OL      1      -5.930   4.288  -0.115  1.00  0.00      MEMB
ATOM     89  C33 PGR     1      -4.065   5.940  21.141  1.00-20.41      MEMB
ATOM     90  H3A PGR     1      -4.635   6.742  20.625  1.00  0.00      MEMB
ATOM     91  H3B PGR     1      -4.016   6.214  22.216  1.00  0.00      MEMB
ATOM     92  O36 PGR     1      -2.772   5.636  20.609  1.00  0.00      MEMB
ATOM     93 HO6A PGR     1      -2.300   5.226  21.338  1.00  0.00      MEMB
ATOM     94  C32 PGR     1      -4.942   4.650  20.932  1.00-20.64      MEMB
ATOM     95  H2A PGR     1      -5.992   4.866  21.233  1.00  0.00      MEMB
ATOM     96  O35 PGR     1      -4.423   3.632  21.785  1.00  0.00      MEMB
ATOM     97 HO5A PGR     1      -4.195   4.155  22.565  1.00  0.00      MEMB
ATOM     98  C31 PGR     1      -4.993   4.109  19.487  1.00-19.24      MEMB
ATOM     99  H1A PGR     1      -5.897   3.475  19.366  1.00  0.00      MEMB
ATOM    100  H1B PGR     1      -4.142   3.407  19.354  1.00  0.00      MEMB
ATOM    101  P31 PGR     1      -4.336   5.079  17.185  1.00-16.77      MEMB
ATOM    102  O33 PGR     1      -3.171   4.190  17.324  1.00-15.92      MEMB
ATOM    103  O34 PGR     1      -3.897   6.411  16.735  1.00-16.93      MEMB
ATOM    104  O32 PGR     1      -5.018   5.216  18.615  1.00-16.27      MEMB
ATOM    105  O31 PGR     1      -5.399   4.522  16.187  1.00-18.19      MEMB
ATOM    106  C3  PGR     1      -6.283   3.568  16.437  1.00-15.07      MEMB
ATOM    107  HA  PGR     1      -7.149   3.959  17.013  1.00  0.00      MEMB
ATOM    108  HB  PGR     1      -5.779   2.668  16.850  1.00  0.00      MEMB
ATOM    109  C2  PGR     1      -6.955   2.950  15.158  1.00-13.89      MEMB
ATOM    110  HX  PGR     1      -7.547   2.092  15.541  1.00  0.00      MEMB
ATOM    111  O21 PGR     1      -6.009   2.544  14.120  1.00-12.67      MEMB
ATOM    112  C21 PGR     1      -6.386   1.404  13.489  1.00-12.02      MEMB
ATOM    113  O22 PGR     1      -7.433   0.875  13.631  1.00-12.33      MEMB
ATOM    117  C1  PGR     1      -7.992   3.919  14.524  1.00-14.33      MEMB
ATOM    118  HR  PGR     1      -8.721   4.201  15.314  1.00  0.00      MEMB
ATOM    119  HS  PGR     1      -8.553   3.351  13.752  1.00  0.00      MEMB
ATOM    120  O11 PGR     1      -7.348   5.163  14.196  1.00-13.47      MEMB
ATOM    121  C11 PGR     1      -6.904   5.261  12.957  1.00-12.95      MEMB
ATOM    122  O12 PGR     1      -7.264   4.616  12.011  1.00-13.09      MEMB
ATOM    114  C12 OL      1      -5.301   0.837  12.553  1.00-10.84      MEMB
ATOM    115  H2R OL      1      -5.470  -0.231  12.299  1.00  0.00      MEMB
ATOM    116  H2S OL      1      -4.344   0.989  13.098  1.00  0.00      MEMB
ATOM    126  C13 OL      1      -5.352   1.550  11.210  1.00 -9.66      MEMB
ATOM    127  H3R OL      1      -5.239   2.619  11.491  1.00  0.00      MEMB
ATOM    128  H3S OL      1      -6.376   1.515  10.782  1.00  0.00      MEMB
ATOM    129  C14 OL      1      -4.332   0.953  10.255  1.00 -8.38      MEMB
ATOM    130  H4R OL      1      -4.429  -0.154  10.294  1.00  0.00      MEMB
ATOM    131  H4S OL      1      -3.298   1.209  10.571  1.00  0.00      MEMB
ATOM    132  C15 OL      1      -4.546   1.319   8.799  1.00 -7.16      MEMB
ATOM    133  H5R OL      1      -4.237   2.385   8.753  1.00  0.00      MEMB
ATOM    134  H5S OL      1      -5.617   1.248   8.513  1.00  0.00      MEMB
ATOM    135  C16 OL      1      -3.607   0.561   7.819  1.00 -6.04      MEMB
ATOM    136  H6R OL      1      -3.466  -0.508   8.090  1.00  0.00      MEMB
ATOM    137  H6S OL      1      -2.602   1.013   7.965  1.00  0.00      MEMB
ATOM    138  C17 OL      1      -3.972   0.745   6.287  1.00 -5.15      MEMB
ATOM    139  H7R OL      1      -4.845   0.099   6.051  1.00  0.00      MEMB
ATOM    140  H7S OL      1      -3.107   0.390   5.687  1.00  0.00      MEMB
ATOM    141  C18 OL      1      -4.385   2.147   5.829  1.00 -4.09      MEMB
ATOM    142  H8R OL      1      -5.264   2.576   6.355  1.00  0.00      MEMB
ATOM    143  H8S OL      1      -4.661   2.084   4.754  1.00  0.00      MEMB
ATOM    144  C19 OL      1      -3.152   3.102   5.938  1.00 -3.11      MEMB
ATOM    145  H9R OL      1      -2.669   3.054   6.925  1.00  0.00      MEMB
ATOM    146 C110 OL      1      -2.755   3.985   5.029  1.00 -1.91      MEMB
ATOM    147 H10R OL      1      -1.999   4.703   5.382  1.00  0.00      MEMB
ATOM    148 C111 OL      1      -3.197   4.465   3.600  1.00 -1.30      MEMB
ATOM    149 H11R OL      1      -2.550   5.226   3.114  1.00  0.00      MEMB
ATOM    150 H11S OL      1      -4.193   4.953   3.662  1.00  0.00      MEMB
ATOM    151 C112 OL      1      -3.371   3.386   2.540  1.00 -0.16      MEMB
ATOM    152 H12R OL      1      -3.627   3.999   1.649  1.00  0.00      MEMB
ATOM    153 H12S OL      1      -4.295   2.823   2.790  1.00  0.00      MEMB
ATOM    154 C113 OL      1      -2.050   2.578   2.188  1.00  0.33      MEMB
ATOM    155 H13R OL      1      -1.772   2.026   3.111  1.00  0.00      MEMB
ATOM    156 H13S OL      1      -1.273   3.369   2.121  1.00  0.00      MEMB
ATOM    157 C114 OL      1      -2.155   1.635   1.000  1.00  1.47      MEMB
ATOM    158 H14R OL      1      -3.126   1.099   1.060  1.00  0.00      MEMB
ATOM    159 H14S OL      1      -1.378   0.849   1.112  1.00  0.00      MEMB
ATOM    160 C115 OL      1      -1.747   2.266  -0.324  1.00  2.35      MEMB
ATOM    161 H15R OL      1      -0.883   2.964  -0.292  1.00  0.00      MEMB
ATOM    162 H15S OL      1      -2.619   2.896  -0.601  1.00  0.00      MEMB
ATOM    163 C116 OL      1      -1.382   1.268  -1.548  1.00  3.48      MEMB
ATOM    164 H16R OL      1      -0.521   0.594  -1.350  1.00  0.00      MEMB
ATOM    165 H16S OL      1      -1.250   1.865  -2.475  1.00  0.00      MEMB
ATOM    166 C117 OL      1      -2.660   0.370  -1.699  1.00  2.94      MEMB
ATOM    167 H17R OL      1      -3.572   1.001  -1.764  1.00  0.00      MEMB
ATOM    168 H17S OL      1      -2.710  -0.331  -0.839  1.00  0.00      MEMB
ATOM    169 C118 OL      1      -2.660  -0.574  -2.913  1.00  4.04      MEMB
ATOM    170 H18R OL      1      -1.821  -1.302  -2.877  1.00  0.00      MEMB
ATOM    171 H18S OL      1      -2.563   0.020  -3.847  1.00  0.00      MEMB
ATOM    172 H18T OL      1      -3.571  -1.210  -2.947  1.00  0.00      MEMB
TER   
ATOM    254  C12 OL      2     -14.180 -11.021  13.011  1.00-12.11      MEMB
ATOM    255  H2R OL      2     -13.127 -11.375  13.003  1.00  0.00      MEMB
ATOM    256  H2S OL      2     -14.885 -11.879  13.063  1.00  0.00      MEMB
ATOM    304  C13 OL      2     -14.408 -10.229  11.640  1.00-10.97      MEMB
ATOM    305  H3R OL      2     -15.434  -9.806  11.668  1.00  0.00      MEMB
ATOM    306  H3S OL      2     -14.277 -11.021  10.871  1.00  0.00      MEMB
ATOM    307  C14 OL      2     -13.456  -9.029  11.352  1.00 -9.91      MEMB
ATOM    308  H4R OL      2     -13.630  -8.261  12.136  1.00  0.00      MEMB
ATOM    309  H4S OL      2     -12.391  -9.345  11.312  1.00  0.00      MEMB
ATOM    310  C15 OL      2     -13.643  -8.449   9.961  1.00 -8.77      MEMB
ATOM    311  H5R OL      2     -14.641  -7.971   9.868  1.00  0.00      MEMB
ATOM    312  H5S OL      2     -13.537  -9.224   9.172  1.00  0.00      MEMB
ATOM    313  C16 OL      2     -12.642  -7.333   9.602  1.00 -7.62      MEMB
ATOM    314  H6R OL      2     -12.391  -6.606  10.404  1.00  0.00      MEMB
ATOM    315  H6S OL      2     -11.717  -7.865   9.294  1.00  0.00      MEMB
ATOM    316  C17 OL      2     -13.207  -6.488   8.482  1.00 -6.59      MEMB
ATOM    317  H7R OL      2     -13.540  -7.122   7.633  1.00  0.00      MEMB
ATOM    318  H7S OL      2     -14.087  -5.943   8.885  1.00  0.00      MEMB
ATOM    319  C18 OL      2     -12.136  -5.456   7.970  1.00 -5.26      MEMB
ATOM    320  H8R OL      2     -11.780  -4.809   8.799  1.00  0.00      MEMB
ATOM    321  H8S OL      2     -11.275  -6.005   7.531  1.00  0.00      MEMB
ATOM    322  C19 OL      2     -12.703  -4.503   6.905  1.00 -4.06      MEMB
ATOM    323  H9R OL      2     -12.970  -3.512   7.301  1.00  0.00      MEMB
ATOM    324 C110 OL      2     -12.920  -4.777   5.605  1.00 -2.66      MEMB
ATOM    325 H10R OL      2     -13.170  -3.952   4.922  1.00  0.00      MEMB
ATOM    326 C111 OL      2     -12.631  -6.194   5.040  1.00 -2.58      MEMB
ATOM    327 H11R OL      2     -12.124  -6.874   5.757  1.00  0.00      MEMB
ATOM    328 H11S OL      2     -13.552  -6.719   4.705  1.00  0.00      MEMB
ATOM    329 C112 OL      2     -11.789  -6.029   3.766  1.00 -1.15      MEMB
ATOM    330 H12R OL      2     -12.122  -5.162   3.155  1.00  0.00      MEMB
ATOM    331 H12S OL      2     -10.749  -5.832   4.102  1.00  0.00      MEMB
ATOM    332 C113 OL      2     -11.838  -7.347   2.917  1.00 -0.28      MEMB
ATOM    333 H13R OL      2     -11.465  -8.123   3.619  1.00  0.00      MEMB
ATOM    334 H13S OL      2     -12.843  -7.661   2.564  1.00  0.00      MEMB
ATOM    335 C114 OL      2     -11.100  -7.010   1.578  1.00  0.84      MEMB
ATOM    336 H14R OL      2     -11.322  -7.849   0.885  1.00  0.00      MEMB
ATOM    337 H14S OL      2     -11.588  -6.138   1.093  1.00  0.00      MEMB
ATOM    338 C115 OL      2      -9.606  -6.789   1.469  1.00  1.60      MEMB
ATOM    339 H15R OL      2      -9.099  -7.606   2.026  1.00  0.00      MEMB
ATOM    340 H15S OL      2      -9.602  -5.720   1.774  1.00  0.00      MEMB
ATOM    341 C116 OL      2      -8.873  -6.687   0.077  1.00  2.64      MEMB
ATOM    342 H16R OL      2      -7.852  -6.333   0.335  1.00  0.00      MEMB
ATOM    343 H16S OL      2      -8.629  -7.663  -0.396  1.00  0.00      MEMB
ATOM    344 C117 OL      2      -9.399  -5.823  -1.047  1.00  0.00      MEMB
ATOM    345 H17R OL      2      -9.588  -4.814  -0.623  1.00  0.00      MEMB
ATOM    346 H17S OL      2     -10.439  -6.119  -1.305  1.00  0.00      MEMB
ATOM    347 C118 OL      2      -8.586  -5.834  -2.357  1.00  0.00      MEMB
ATOM    348 H18R OL      2      -8.907  -4.865  -2.796  1.00  0.00      MEMB
ATOM    349 H18S OL      2      -7.502  -5.839  -2.112  1.00  0.00      MEMB
ATOM    350 H18T OL      2      -8.875  -6.672  -3.026  1.00  0.00      MEMB
ATOM    220  C33 PGR     2     -11.874  -5.007  17.271  1.00-20.41      MEMB
ATOM    221  H3A PGR     2     -11.323  -5.854  16.809  1.00  0.00      MEMB
ATOM    222  H3B PGR     2     -12.892  -5.396  17.489  1.00  0.00      MEMB
ATOM    223  O36 PGR     2     -12.134  -3.982  16.287  1.00  0.00      MEMB
ATOM    224 HO6A PGR     2     -11.367  -3.861  15.724  1.00  0.00      MEMB
ATOM    225  C32 PGR     2     -10.792  -4.467  18.316  1.00-20.64      MEMB
ATOM    226  H2A PGR     2     -11.284  -3.761  19.022  1.00  0.00      MEMB
ATOM    227  O35 PGR     2      -9.798  -3.757  17.580  1.00  0.00      MEMB
ATOM    228 HO5A PGR     2     -10.348  -3.321  16.915  1.00  0.00      MEMB
ATOM    229  C31 PGR     2     -10.237  -5.780  19.059  1.00-19.24      MEMB
ATOM    230  H1A PGR     2      -9.335  -5.383  19.572  1.00  0.00      MEMB
ATOM    231  H1B PGR     2      -9.908  -6.472  18.255  1.00  0.00      MEMB
ATOM    232  P31 PGR     2     -10.862  -7.921  20.363  1.00-16.77      MEMB
ATOM    233  O33 PGR     2     -12.043  -8.337  21.114  1.00-15.92      MEMB
ATOM    234  O34 PGR     2      -9.551  -7.990  21.048  1.00-16.93      MEMB
ATOM    235  O32 PGR     2     -11.130  -6.322  20.009  1.00-16.27      MEMB
ATOM    236  O31 PGR     2     -10.860  -8.755  18.952  1.00-18.19      MEMB
ATOM    237  C3  PGR     2     -12.114  -8.889  18.363  1.00-15.07      MEMB
ATOM    238  HA  PGR     2     -12.636  -7.912  18.283  1.00  0.00      MEMB
ATOM    239  HB  PGR     2     -12.667  -9.690  18.898  1.00  0.00      MEMB
ATOM    240  C2  PGR     2     -12.044  -9.324  16.883  1.00-13.89      MEMB
ATOM    241  HX  PGR     2     -11.514 -10.284  16.705  1.00  0.00      MEMB
ATOM    242  O21 PGR     2     -11.433  -8.165  16.199  1.00-12.67      MEMB
ATOM    243  C21 PGR     2     -10.619  -8.513  15.178  1.00-12.02      MEMB
ATOM    244  O22 PGR     2     -10.429  -9.674  14.778  1.00-12.33      MEMB
ATOM    248  C1  PGR     2     -13.450  -9.622  16.284  1.00-14.33      MEMB
ATOM    249  HR  PGR     2     -14.091  -8.715  16.328  1.00  0.00      MEMB
ATOM    250  HS  PGR     2     -13.855 -10.388  16.980  1.00  0.00      MEMB
ATOM    251  O11 PGR     2     -13.522 -10.403  15.124  1.00-13.47      MEMB
ATOM    252  C11 PGR     2     -14.361 -10.024  14.148  1.00-12.95      MEMB
ATOM    253  O12 PGR     2     -15.171  -9.124  14.139  1.00-13.09      MEMB
ATOM    245  C12 OL      2     -10.072  -7.219  14.465  1.00-10.84      MEMB
ATOM    246  H2R OL      2     -10.115  -6.455  15.270  1.00  0.00      MEMB
ATOM    247  H2S OL      2     -10.580  -6.826  13.559  1.00  0.00      MEMB
ATOM    257  C13 OL      2      -8.607  -7.488  13.994  1.00 -9.66      MEMB
ATOM    258  H3R OL      2      -8.011  -7.803  14.877  1.00  0.00      MEMB
ATOM    259  H3S OL      2      -8.274  -6.501  13.606  1.00  0.00      MEMB
ATOM    260  C14 OL      2      -8.374  -8.412  12.910  1.00 -8.38      MEMB
ATOM    261  H4R OL      2      -8.685  -9.446  13.172  1.00  0.00      MEMB
ATOM    262  H4S OL      2      -7.281  -8.597  12.830  1.00  0.00      MEMB
ATOM    263  C15 OL      2      -8.907  -7.941  11.596  1.00 -7.16      MEMB
ATOM    264  H5R OL      2      -8.660  -6.874  11.407  1.00  0.00      MEMB
ATOM    265  H5S OL      2     -10.018  -7.939  11.604  1.00  0.00      MEMB
ATOM    266  C16 OL      2      -8.427  -8.858  10.487  1.00 -6.04      MEMB
ATOM    267  H6R OL      2      -8.717  -9.924  10.608  1.00  0.00      MEMB
ATOM    268  H6S OL      2      -7.330  -9.004  10.581  1.00  0.00      MEMB
ATOM    269  C17 OL      2      -8.748  -8.336   9.077  1.00 -5.15      MEMB
ATOM    270  H7R OL      2      -8.606  -7.236   9.009  1.00  0.00      MEMB
ATOM    271  H7S OL      2      -9.842  -8.508   8.992  1.00  0.00      MEMB
ATOM    272  C18 OL      2      -8.051  -9.034   7.910  1.00 -4.09      MEMB
ATOM    273  H8R OL      2      -7.907 -10.126   8.055  1.00  0.00      MEMB
ATOM    274  H8S OL      2      -6.986  -8.745   7.778  1.00  0.00      MEMB
ATOM    275  C19 OL      2      -8.813  -8.731   6.660  1.00 -3.11      MEMB
ATOM    276  H9R OL      2      -8.577  -7.757   6.207  1.00  0.00      MEMB
ATOM    277 C110 OL      2      -9.732  -9.548   6.097  1.00 -1.91      MEMB
ATOM    278 H10R OL      2     -10.219  -9.118   5.210  1.00  0.00      MEMB
ATOM    279 C111 OL      2     -10.066 -10.938   6.656  1.00 -1.30      MEMB
ATOM    280 H11R OL      2      -9.282 -11.417   7.281  1.00  0.00      MEMB
ATOM    281 H11S OL      2     -10.298 -11.608   5.801  1.00  0.00      MEMB
ATOM    282 C112 OL      2     -11.261 -10.953   7.529  1.00 -0.16      MEMB
ATOM    283 H12R OL      2     -11.318 -10.004   8.103  1.00  0.00      MEMB
ATOM    284 H12S OL      2     -11.209 -11.885   8.131  1.00  0.00      MEMB
ATOM    285 C113 OL      2     -12.599 -10.977   6.700  1.00  0.33      MEMB
ATOM    286 H13R OL      2     -13.362 -11.154   7.488  1.00  0.00      MEMB
ATOM    287 H13S OL      2     -12.639 -11.827   5.986  1.00  0.00      MEMB
ATOM    288 C114 OL      2     -13.023  -9.768   5.858  1.00  1.47      MEMB
ATOM    289 H14R OL      2     -12.342  -9.858   4.985  1.00  0.00      MEMB
ATOM    290 H14S OL      2     -12.782  -8.924   6.540  1.00  0.00      MEMB
ATOM    291 C115 OL      2     -14.465  -9.720   5.471  1.00  2.35      MEMB
ATOM    292 H15R OL      2     -14.599  -8.714   5.019  1.00  0.00      MEMB
ATOM    293 H15S OL      2     -15.153  -9.859   6.332  1.00  0.00      MEMB
ATOM    294 C116 OL      2     -14.832 -10.641   4.306  1.00  3.48      MEMB
ATOM    295 H16R OL      2     -15.876 -10.406   4.010  1.00  0.00      MEMB
ATOM    296 H16S OL      2     -14.816 -11.668   4.731  1.00  0.00      MEMB
ATOM    297 C117 OL      2     -13.959 -10.559   3.139  1.00  2.94      MEMB
ATOM    298 H17R OL      2     -13.118 -11.280   3.222  1.00  0.00      MEMB
ATOM    299 H17S OL      2     -13.502  -9.549   3.212  1.00  0.00      MEMB
ATOM    300 C118 OL      2     -14.706 -10.780   1.848  1.00  4.04      MEMB
ATOM    301 H18R OL      2     -15.539 -10.053   1.735  1.00  0.00      MEMB
ATOM    302 H18S OL      2     -14.984 -11.854   1.785  1.00  0.00      MEMB
ATOM    303 H18T OL      2     -14.048 -10.490   1.001  1.00  0.00      MEMB
TER   
ATOM    385  C12 OL      3       8.889  -6.320  13.824  1.00-12.11      MEMB
ATOM    386  H2R OL      3       9.562  -6.612  14.657  1.00  0.00      MEMB
ATOM    387  H2S OL      3       8.468  -7.184  13.266  1.00  0.00      MEMB
ATOM    435  C13 OL      3       9.586  -5.558  12.680  1.00-10.97      MEMB
ATOM    436  H3R OL      3      10.694  -5.556  12.757  1.00  0.00      MEMB
ATOM    437  H3S OL      3       9.387  -4.468  12.760  1.00  0.00      MEMB
ATOM    438  C14 OL      3       9.400  -6.188  11.229  1.00 -9.91      MEMB
ATOM    439  H4R OL      3      10.143  -5.625  10.624  1.00  0.00      MEMB
ATOM    440  H4S OL      3       9.720  -7.250  11.287  1.00  0.00      MEMB
ATOM    441  C15 OL      3       7.996  -6.058  10.649  1.00 -8.77      MEMB
ATOM    442  H5R OL      3       7.651  -5.003  10.668  1.00  0.00      MEMB
ATOM    443  H5S OL      3       7.442  -6.524  11.492  1.00  0.00      MEMB
ATOM    444  C16 OL      3       7.772  -6.755   9.314  1.00 -7.62      MEMB
ATOM    445  H6R OL      3       8.511  -6.364   8.582  1.00  0.00      MEMB
ATOM    446  H6S OL      3       7.977  -7.839   9.443  1.00  0.00      MEMB
ATOM    447  C17 OL      3       6.285  -6.677   8.888  1.00 -6.59      MEMB
ATOM    448  H7R OL      3       5.672  -7.067   9.729  1.00  0.00      MEMB
ATOM    449  H7S OL      3       6.014  -5.609   8.743  1.00  0.00      MEMB
ATOM    450  C18 OL      3       5.914  -7.575   7.732  1.00 -5.26      MEMB
ATOM    451  H8R OL      3       6.254  -8.613   7.932  1.00  0.00      MEMB
ATOM    452  H8S OL      3       4.814  -7.728   7.776  1.00  0.00      MEMB
ATOM    453  C19 OL      3       6.463  -7.328   6.340  1.00 -4.06      MEMB
ATOM    454  H9R OL      3       7.499  -7.676   6.222  1.00  0.00      MEMB
ATOM    455 C110 OL      3       5.701  -6.711   5.428  1.00 -2.66      MEMB
ATOM    456 H10R OL      3       6.134  -6.452   4.450  1.00  0.00      MEMB
ATOM    457 C111 OL      3       4.318  -6.217   5.628  1.00 -2.58      MEMB
ATOM    458 H11R OL      3       4.157  -6.021   6.710  1.00  0.00      MEMB
ATOM    459 H11S OL      3       4.108  -5.318   5.010  1.00  0.00      MEMB
ATOM    460 C112 OL      3       3.273  -7.311   5.314  1.00 -1.15      MEMB
ATOM    461 H12R OL      3       3.588  -8.226   5.859  1.00  0.00      MEMB
ATOM    462 H12S OL      3       2.381  -6.885   5.820  1.00  0.00      MEMB
ATOM    463 C113 OL      3       2.984  -7.552   3.816  1.00 -0.28      MEMB
ATOM    464 H13R OL      3       2.069  -8.177   3.885  1.00  0.00      MEMB
ATOM    465 H13S OL      3       2.869  -6.524   3.412  1.00  0.00      MEMB
ATOM    466 C114 OL      3       4.081  -8.287   3.064  1.00  0.84      MEMB
ATOM    467 H14R OL      3       5.036  -7.737   2.923  1.00  0.00      MEMB
ATOM    468 H14S OL      3       4.343  -9.266   3.519  1.00  0.00      MEMB
ATOM    469 C115 OL      3       3.712  -8.738   1.656  1.00  1.60      MEMB
ATOM    470 H15R OL      3       3.226  -7.845   1.208  1.00  0.00      MEMB
ATOM    471 H15S OL      3       2.894  -9.489   1.708  1.00  0.00      MEMB
ATOM    472 C116 OL      3       4.944  -9.270   0.754  1.00  2.64      MEMB
ATOM    473 H16R OL      3       5.585  -8.371   0.630  1.00  0.00      MEMB
ATOM    474 H16S OL      3       5.448 -10.175   1.155  1.00  0.00      MEMB
ATOM    475 C117 OL      3       4.572  -9.573  -0.689  1.00  0.00      MEMB
ATOM    476 H17R OL      3       3.945 -10.483  -0.810  1.00  0.00      MEMB
ATOM    477 H17S OL      3       5.522  -9.784  -1.223  1.00  0.00      MEMB
ATOM    478 C118 OL      3       3.874  -8.499  -1.485  1.00  0.00      MEMB
ATOM    479 H18R OL      3       4.386  -8.655  -2.458  1.00  0.00      MEMB
ATOM    480 H18S OL      3       2.807  -8.748  -1.667  1.00  0.00      MEMB
ATOM    481 H18T OL      3       4.100  -7.459  -1.164  1.00  0.00      MEMB
ATOM    351  C33 PGR     3       8.307  -9.156  21.021  1.00-20.41      MEMB
ATOM    352  H3A PGR     3       7.228  -8.906  21.103  1.00  0.00      MEMB
ATOM    353  H3B PGR     3       8.495 -10.241  20.876  1.00  0.00      MEMB
ATOM    354  O36 PGR     3       8.937  -8.563  22.138  1.00  0.00      MEMB
ATOM    355 HO6A PGR     3       8.715  -9.091  22.908  1.00  0.00      MEMB
ATOM    356  C32 PGR     3       8.771  -8.509  19.718  1.00-20.64      MEMB
ATOM    357  H2A PGR     3       9.768  -8.917  19.439  1.00  0.00      MEMB
ATOM    358  O35 PGR     3       8.901  -7.108  19.953  1.00  0.00      MEMB
ATOM    359 HO5A PGR     3       9.260  -7.113  20.851  1.00  0.00      MEMB
ATOM    360  C31 PGR     3       7.901  -8.678  18.467  1.00-19.24      MEMB
ATOM    361  H1A PGR     3       8.433  -8.222  17.604  1.00  0.00      MEMB
ATOM    362  H1B PGR     3       7.073  -8.037  18.837  1.00  0.00      MEMB
ATOM    363  P31 PGR     3       5.845  -9.987  17.804  1.00-16.77      MEMB
ATOM    364  O33 PGR     3       5.177  -9.483  19.000  1.00-15.92      MEMB
ATOM    365  O34 PGR     3       5.348 -11.326  17.317  1.00-16.93      MEMB
ATOM    366  O32 PGR     3       7.441  -9.950  18.025  1.00-16.27      MEMB
ATOM    367  O31 PGR     3       5.770  -8.974  16.557  1.00-18.19      MEMB
ATOM    368  C3  PGR     3       4.842  -7.884  16.659  1.00-15.07      MEMB
ATOM    369  HA  PGR     3       5.287  -7.065  17.265  1.00  0.00      MEMB
ATOM    370  HB  PGR     3       3.840  -8.125  17.072  1.00  0.00      MEMB
ATOM    371  C2  PGR     3       4.548  -7.252  15.281  1.00-13.89      MEMB
ATOM    372  HX  PGR     3       3.466  -7.004  15.265  1.00  0.00      MEMB
ATOM    373  O21 PGR     3       4.679  -8.265  14.252  1.00-12.67      MEMB
ATOM    374  C21 PGR     3       4.005  -8.085  13.190  1.00-12.02      MEMB
ATOM    375  O22 PGR     3       3.249  -7.171  12.877  1.00-12.33      MEMB
ATOM    379  C1  PGR     3       5.384  -5.994  14.814  1.00-14.33      MEMB
ATOM    380  HR  PGR     3       5.381  -5.106  15.482  1.00  0.00      MEMB
ATOM    381  HS  PGR     3       5.059  -5.680  13.799  1.00  0.00      MEMB
ATOM    382  O11 PGR     3       6.739  -6.465  14.637  1.00-13.47      MEMB
ATOM    383  C11 PGR     3       7.671  -5.550  14.201  1.00-12.95      MEMB
ATOM    384  O12 PGR     3       7.493  -4.347  14.135  1.00-13.09      MEMB
ATOM    376  C12 OL      3       4.464  -9.182  12.276  1.00-10.84      MEMB
ATOM    377  H2R OL      3       5.243  -9.831  12.731  1.00  0.00      MEMB
ATOM    378  H2S OL      3       4.990  -8.682  11.435  1.00  0.00      MEMB
ATOM    388  C13 OL      3       3.263  -9.941  11.607  1.00 -9.66      MEMB
ATOM    389  H3R OL      3       2.767  -9.215  10.928  1.00  0.00      MEMB
ATOM    390  H3S OL      3       2.507 -10.237  12.365  1.00  0.00      MEMB
ATOM    391  C14 OL      3       3.517 -11.140  10.708  1.00 -8.38      MEMB
ATOM    392  H4R OL      3       2.564 -11.697  10.585  1.00  0.00      MEMB
ATOM    393  H4S OL      3       4.385 -11.720  11.088  1.00  0.00      MEMB
ATOM    394  C15 OL      3       3.937 -10.687   9.344  1.00 -7.16      MEMB
ATOM    395  H5R OL      3       4.914 -10.160   9.378  1.00  0.00      MEMB
ATOM    396  H5S OL      3       3.244  -9.916   8.944  1.00  0.00      MEMB
ATOM    397  C16 OL      3       4.263 -11.787   8.228  1.00 -6.04      MEMB
ATOM    398  H6R OL      3       3.333 -12.379   8.094  1.00  0.00      MEMB
ATOM    399  H6S OL      3       5.178 -12.318   8.566  1.00  0.00      MEMB
ATOM    400  C17 OL      3       4.515 -11.056   6.904  1.00 -5.15      MEMB
ATOM    401  H7R OL      3       5.219 -10.201   6.984  1.00  0.00      MEMB
ATOM    402  H7S OL      3       3.528 -10.721   6.520  1.00  0.00      MEMB
ATOM    403  C18 OL      3       5.012 -12.016   5.778  1.00 -4.09      MEMB
ATOM    404  H8R OL      3       4.830 -11.558   4.782  1.00  0.00      MEMB
ATOM    405  H8S OL      3       4.250 -12.819   5.869  1.00  0.00      MEMB
ATOM    406  C19 OL      3       6.351 -12.714   5.927  1.00 -3.11      MEMB
ATOM    407  H9R OL      3       6.327 -13.812   5.989  1.00  0.00      MEMB
ATOM    408 C110 OL      3       7.532 -12.132   5.820  1.00 -1.91      MEMB
ATOM    409 H10R OL      3       8.464 -12.698   5.966  1.00  0.00      MEMB
ATOM    410 C111 OL      3       7.784 -10.707   5.536  1.00 -1.30      MEMB
ATOM    411 H11R OL      3       8.343 -10.236   6.373  1.00  0.00      MEMB
ATOM    412 H11S OL      3       6.821 -10.177   5.380  1.00  0.00      MEMB
ATOM    413 C112 OL      3       8.647 -10.466   4.219  1.00 -0.16      MEMB
ATOM    414 H12R OL      3       9.559 -11.097   4.154  1.00  0.00      MEMB
ATOM    415 H12S OL      3       8.867  -9.379   4.149  1.00  0.00      MEMB
ATOM    416 C113 OL      3       7.812 -10.914   2.984  1.00  0.33      MEMB
ATOM    417 H13R OL      3       6.942 -10.230   2.885  1.00  0.00      MEMB
ATOM    418 H13S OL      3       7.445 -11.950   3.147  1.00  0.00      MEMB
ATOM    419 C114 OL      3       8.558 -10.909   1.647  1.00  1.47      MEMB
ATOM    420 H14R OL      3       7.813 -11.085   0.841  1.00  0.00      MEMB
ATOM    421 H14S OL      3       9.386 -11.644   1.558  1.00  0.00      MEMB
ATOM    422 C115 OL      3       9.006  -9.498   1.208  1.00  2.35      MEMB
ATOM    423 H15R OL      3       9.585  -8.934   1.971  1.00  0.00      MEMB
ATOM    424 H15S OL      3       7.979  -9.076   1.253  1.00  0.00      MEMB
ATOM    425 C116 OL      3       9.680  -9.634  -0.186  1.00  3.48      MEMB
ATOM    426 H16R OL      3       9.138 -10.330  -0.861  1.00  0.00      MEMB
ATOM    427 H16S OL      3      10.728  -9.989  -0.083  1.00  0.00      MEMB
ATOM    428 C117 OL      3       9.700  -8.289  -0.842  1.00  2.94      MEMB
ATOM    429 H17R OL      3      10.490  -8.116  -1.604  1.00  0.00      MEMB
ATOM    430 H17S OL      3       9.936  -7.474  -0.125  1.00  0.00      MEMB
ATOM    431 C118 OL      3       8.344  -7.892  -1.473  1.00  4.04      MEMB
ATOM    432 H18R OL      3       8.115  -8.497  -2.376  1.00  0.00      MEMB
ATOM    433 H18S OL      3       8.306  -6.899  -1.969  1.00  0.00      MEMB
ATOM    434 H18T OL      3       7.494  -7.997  -0.765  1.00  0.00      MEMB
TER   
ATOM    516  C12 OL      4       0.666  -7.235  10.987  1.00-12.11      MEMB
ATOM    517  H2R OL      4      -0.147  -7.579  10.313  1.00  0.00      MEMB
ATOM    518  H2S OL      4       0.443  -6.149  11.054  1.00  0.00      MEMB
ATOM    566  C13 OL      4       2.143  -7.547  10.531  1.00-10.97      MEMB
ATOM    567  H3R OL      4       2.417  -8.587  10.812  1.00  0.00      MEMB
ATOM    568  H3S OL      4       2.663  -6.674  10.980  1.00  0.00      MEMB
ATOM    569  C14 OL      4       2.197  -7.641   9.009  1.00 -9.91      MEMB
ATOM    570  H4R OL      4       1.441  -6.962   8.560  1.00  0.00      MEMB
ATOM    571  H4S OL      4       3.170  -7.256   8.637  1.00  0.00      MEMB
ATOM    572  C15 OL      4       1.987  -9.017   8.402  1.00 -8.77      MEMB
ATOM    573  H5R OL      4       2.727  -9.806   8.657  1.00  0.00      MEMB
ATOM    574  H5S OL      4       1.953  -8.845   7.305  1.00  0.00      MEMB
ATOM    575  C16 OL      4       0.654  -9.693   8.710  1.00 -7.62      MEMB
ATOM    576  H6R OL      4       0.651 -10.150   9.723  1.00  0.00      MEMB
ATOM    577  H6S OL      4      -0.111  -8.888   8.713  1.00  0.00      MEMB
ATOM    578  C17 OL      4       0.327 -10.785   7.659  1.00 -6.59      MEMB
ATOM    579  H7R OL      4       1.201 -11.470   7.658  1.00  0.00      MEMB
ATOM    580  H7S OL      4      -0.490 -11.340   8.168  1.00  0.00      MEMB
ATOM    581  C18 OL      4      -0.141 -10.306   6.262  1.00 -5.26      MEMB
ATOM    582  H8R OL      4      -0.825  -9.458   6.478  1.00  0.00      MEMB
ATOM    583  H8S OL      4       0.787  -9.875   5.829  1.00  0.00      MEMB
ATOM    584  C19 OL      4      -0.644 -11.398   5.390  1.00 -4.06      MEMB
ATOM    585  H9R OL      4      -0.250 -12.419   5.503  1.00  0.00      MEMB
ATOM    586 C110 OL      4      -1.695 -11.279   4.568  1.00 -2.66      MEMB
ATOM    587 H10R OL      4      -1.879 -12.238   4.060  1.00  0.00      MEMB
ATOM    588 C111 OL      4      -2.639 -10.178   4.256  1.00 -2.58      MEMB
ATOM    589 H11R OL      4      -3.707 -10.486   4.262  1.00  0.00      MEMB
ATOM    590 H11S OL      4      -2.710  -9.452   5.094  1.00  0.00      MEMB
ATOM    591 C112 OL      4      -2.178  -9.439   3.015  1.00 -1.15      MEMB
ATOM    592 H12R OL      4      -1.167  -8.979   3.026  1.00  0.00      MEMB
ATOM    593 H12S OL      4      -2.093 -10.149   2.164  1.00  0.00      MEMB
ATOM    594 C113 OL      4      -3.083  -8.286   2.669  1.00 -0.28      MEMB
ATOM    595 H13R OL      4      -3.999  -8.772   2.270  1.00  0.00      MEMB
ATOM    596 H13S OL      4      -3.307  -7.586   3.502  1.00  0.00      MEMB
ATOM    597 C114 OL      4      -2.696  -7.407   1.448  1.00  0.84      MEMB
ATOM    598 H14R OL      4      -1.732  -6.967   1.780  1.00  0.00      MEMB
ATOM    599 H14S OL      4      -2.485  -8.158   0.656  1.00  0.00      MEMB
ATOM    600 C115 OL      4      -3.769  -6.375   1.025  1.00  1.60      MEMB
ATOM    601 H15R OL      4      -3.340  -5.815   0.167  1.00  0.00      MEMB
ATOM    602 H15S OL      4      -4.011  -5.578   1.760  1.00  0.00      MEMB
ATOM    603 C116 OL      4      -5.053  -7.017   0.576  1.00  2.64      MEMB
ATOM    604 H16R OL      4      -4.834  -7.637  -0.320  1.00  0.00      MEMB
ATOM    605 H16S OL      4      -5.593  -7.656   1.307  1.00  0.00      MEMB
ATOM    606 C117 OL      4      -6.200  -5.996   0.198  1.00  0.00      MEMB
ATOM    607 H17R OL      4      -6.548  -5.627   1.186  1.00  0.00      MEMB
ATOM    608 H17S OL      4      -7.012  -6.618  -0.236  1.00  0.00      MEMB
ATOM    609 C118 OL      4      -5.785  -4.966  -0.786  1.00  0.00      MEMB
ATOM    610 H18R OL      4      -5.274  -5.449  -1.646  1.00  0.00      MEMB
ATOM    611 H18S OL      4      -6.660  -4.356  -1.098  1.00  0.00      MEMB
ATOM    612 H18T OL      4      -5.050  -4.264  -0.337  1.00  0.00      MEMB
ATOM    482  C33 PGR     4      -0.603  -9.072  20.816  1.00-20.41      MEMB
ATOM    483  H3A PGR     4      -0.819  -8.203  21.474  1.00  0.00      MEMB
ATOM    484  H3B PGR     4      -1.512  -9.691  20.974  1.00  0.00      MEMB
ATOM    485  O36 PGR     4       0.477  -9.837  21.312  1.00  0.00      MEMB
ATOM    486 HO6A PGR     4       1.259  -9.283  21.246  1.00  0.00      MEMB
ATOM    487  C32 PGR     4      -0.283  -8.520  19.503  1.00-20.64      MEMB
ATOM    488  H2A PGR     4      -0.449  -9.300  18.726  1.00  0.00      MEMB
ATOM    489  O35 PGR     4       1.098  -8.166  19.507  1.00  0.00      MEMB
ATOM    490 HO5A PGR     4       1.466  -8.897  20.022  1.00  0.00      MEMB
ATOM    491  C31 PGR     4      -1.156  -7.247  19.103  1.00-19.24      MEMB
ATOM    492  H1A PGR     4      -0.676  -6.727  18.247  1.00  0.00      MEMB
ATOM    493  H1B PGR     4      -1.212  -6.519  19.940  1.00  0.00      MEMB
ATOM    494  P31 PGR     4      -3.485  -6.815  17.997  1.00-16.77      MEMB
ATOM    495  O33 PGR     4      -3.721  -5.441  18.551  1.00-15.92      MEMB
ATOM    496  O34 PGR     4      -4.722  -7.625  17.799  1.00-16.93      MEMB
ATOM    497  O32 PGR     4      -2.486  -7.661  18.859  1.00-16.27      MEMB
ATOM    498  O31 PGR     4      -2.863  -6.838  16.552  1.00-18.19      MEMB
ATOM    499  C3  PGR     4      -2.405  -8.035  15.853  1.00-15.07      MEMB
ATOM    500  HA  PGR     4      -3.249  -8.693  15.555  1.00  0.00      MEMB
ATOM    501  HB  PGR     4      -1.740  -8.721  16.421  1.00  0.00      MEMB
ATOM    502  C2  PGR     4      -1.826  -7.641  14.433  1.00-13.89      MEMB
ATOM    503  HX  PGR     4      -1.055  -6.857  14.587  1.00  0.00      MEMB
ATOM    504  O21 PGR     4      -2.878  -7.065  13.628  1.00-12.67      MEMB
ATOM    505  C21 PGR     4      -3.173  -5.805  13.773  1.00-12.02      MEMB
ATOM    506  O22 PGR     4      -2.491  -4.973  14.366  1.00-12.33      MEMB
ATOM    510  C1  PGR     4      -1.302  -8.790  13.568  1.00-14.33      MEMB
ATOM    511  HR  PGR     4      -2.021  -9.617  13.385  1.00  0.00      MEMB
ATOM    512  HS  PGR     4      -0.495  -9.273  14.160  1.00  0.00      MEMB
ATOM    513  O11 PGR     4      -0.870  -8.107  12.372  1.00-13.47      MEMB
ATOM    514  C11 PGR     4       0.429  -7.860  12.358  1.00-12.95      MEMB
ATOM    515  O12 PGR     4       1.249  -8.139  13.176  1.00-13.09      MEMB
ATOM    507  C12 OL      4      -4.458  -5.607  13.013  1.00-10.84      MEMB
ATOM    508  H2R OL      4      -5.200  -4.996  13.571  1.00  0.00      MEMB
ATOM    509  H2S OL      4      -4.899  -6.615  12.854  1.00  0.00      MEMB
ATOM    519  C13 OL      4      -4.180  -4.915  11.700  1.00 -9.66      MEMB
ATOM    520  H3R OL      4      -3.688  -3.960  11.981  1.00  0.00      MEMB
ATOM    521  H3S OL      4      -5.183  -4.559  11.382  1.00  0.00      MEMB
ATOM    522  C14 OL      4      -3.491  -5.628  10.548  1.00 -8.38      MEMB
ATOM    523  H4R OL      4      -3.721  -6.714  10.508  1.00  0.00      MEMB
ATOM    524  H4S OL      4      -2.432  -5.471  10.842  1.00  0.00      MEMB
ATOM    525  C15 OL      4      -3.890  -5.048   9.207  1.00 -7.16      MEMB
ATOM    526  H5R OL      4      -3.777  -3.944   9.171  1.00  0.00      MEMB
ATOM    527  H5S OL      4      -4.936  -5.242   8.884  1.00  0.00      MEMB
ATOM    528  C16 OL      4      -3.040  -5.475   7.979  1.00 -6.04      MEMB
ATOM    529  H6R OL      4      -3.309  -4.860   7.094  1.00  0.00      MEMB
ATOM    530  H6S OL      4      -3.284  -6.540   7.775  1.00  0.00      MEMB
ATOM    531  C17 OL      4      -1.494  -5.438   8.129  1.00 -5.15      MEMB
ATOM    532  H7R OL      4      -1.200  -6.102   8.970  1.00  0.00      MEMB
ATOM    533  H7S OL      4      -1.072  -4.417   8.247  1.00  0.00      MEMB
ATOM    534  C18 OL      4      -0.906  -6.090   6.912  1.00 -4.09      MEMB
ATOM    535  H8R OL      4      -1.316  -7.122   6.948  1.00  0.00      MEMB
ATOM    536  H8S OL      4       0.203  -6.064   6.977  1.00  0.00      MEMB
ATOM    537  C19 OL      4      -1.288  -5.386   5.639  1.00 -3.11      MEMB
ATOM    538  H9R OL      4      -2.337  -5.497   5.328  1.00  0.00      MEMB
ATOM    539 C110 OL      4      -0.437  -4.669   4.886  1.00 -1.91      MEMB
ATOM    540 H10R OL      4      -0.820  -4.310   3.920  1.00  0.00      MEMB
ATOM    541 C111 OL      4       1.043  -4.383   5.072  1.00 -1.30      MEMB
ATOM    542 H11R OL      4       1.308  -3.932   6.053  1.00  0.00      MEMB
ATOM    543 H11S OL      4       1.279  -3.713   4.219  1.00  0.00      MEMB
ATOM    544 C112 OL      4       1.873  -5.685   4.815  1.00 -0.16      MEMB
ATOM    545 H12R OL      4       1.705  -6.375   5.669  1.00  0.00      MEMB
ATOM    546 H12S OL      4       2.959  -5.458   4.855  1.00  0.00      MEMB
ATOM    547 C113 OL      4       1.531  -6.440   3.504  1.00  0.33      MEMB
ATOM    548 H13R OL      4       1.364  -5.712   2.681  1.00  0.00      MEMB
ATOM    549 H13S OL      4       0.543  -6.921   3.670  1.00  0.00      MEMB
ATOM    550 C114 OL      4       2.549  -7.430   3.125  1.00  1.47      MEMB
ATOM    551 H14R OL      4       2.835  -8.114   3.953  1.00  0.00      MEMB
ATOM    552 H14S OL      4       3.506  -6.930   2.867  1.00  0.00      MEMB
ATOM    553 C115 OL      4       1.936  -8.295   1.990  1.00  2.35      MEMB
ATOM    554 H15R OL      4       1.027  -8.806   2.373  1.00  0.00      MEMB
ATOM    555 H15S OL      4       2.645  -9.116   1.753  1.00  0.00      MEMB
ATOM    556 C116 OL      4       1.612  -7.601   0.694  1.00  3.48      MEMB
ATOM    557 H16R OL      4       2.483  -7.142   0.180  1.00  0.00      MEMB
ATOM    558 H16S OL      4       0.834  -6.811   0.764  1.00  0.00      MEMB
ATOM    559 C117 OL      4       0.957  -8.434  -0.423  1.00  2.94      MEMB
ATOM    560 H17R OL      4       1.100  -7.829  -1.344  1.00  0.00      MEMB
ATOM    561 H17S OL      4      -0.108  -8.550  -0.131  1.00  0.00      MEMB
ATOM    562 C118 OL      4       1.619  -9.766  -0.587  1.00  4.04      MEMB
ATOM    563 H18R OL      4       1.052 -10.317  -1.367  1.00  0.00      MEMB
ATOM    564 H18S OL      4       1.355 -10.387   0.296  1.00  0.00      MEMB
ATOM    565 H18T OL      4       2.714  -9.714  -0.768  1.00  0.00      MEMB
TER   
ATOM    647  C12 OL      5      10.428   0.443  11.912  1.00-12.11      MEMB
ATOM    648  H2R OL      5       9.357   0.162  12.012  1.00  0.00      MEMB
ATOM    649  H2S OL      5      10.418   1.454  11.450  1.00  0.00      MEMB
ATOM    697  C13 OL      5      10.924  -0.640  10.894  1.00-10.97      MEMB
ATOM    698  H3R OL      5      10.599  -1.652  11.216  1.00  0.00      MEMB
ATOM    699  H3S OL      5      12.031  -0.718  10.954  1.00  0.00      MEMB
ATOM    700  C14 OL      5      10.404  -0.388   9.455  1.00 -9.91      MEMB
ATOM    701  H4R OL      5       9.336  -0.123   9.308  1.00  0.00      MEMB
ATOM    702  H4S OL      5      11.042   0.436   9.070  1.00  0.00      MEMB
ATOM    703  C15 OL      5      10.698  -1.585   8.540  1.00 -8.77      MEMB
ATOM    704  H5R OL      5      10.369  -1.303   7.517  1.00  0.00      MEMB
ATOM    705  H5S OL      5      10.146  -2.520   8.777  1.00  0.00      MEMB
ATOM    706  C16 OL      5      12.194  -1.965   8.364  1.00 -7.62      MEMB
ATOM    707  H6R OL      5      12.402  -2.350   9.385  1.00  0.00      MEMB
ATOM    708  H6S OL      5      12.205  -2.832   7.669  1.00  0.00      MEMB
ATOM    709  C17 OL      5      13.147  -0.964   7.920  1.00 -6.59      MEMB
ATOM    710  H7R OL      5      13.281  -0.119   8.628  1.00  0.00      MEMB
ATOM    711  H7S OL      5      14.117  -1.496   8.020  1.00  0.00      MEMB
ATOM    712  C18 OL      5      12.995  -0.396   6.501  1.00 -5.26      MEMB
ATOM    713  H8R OL      5      13.980  -0.015   6.156  1.00  0.00      MEMB
ATOM    714  H8S OL      5      12.719  -1.300   5.918  1.00  0.00      MEMB
ATOM    715  C19 OL      5      11.909   0.628   6.371  1.00 -4.06      MEMB
ATOM    716  H9R OL      5      12.142   1.618   6.791  1.00  0.00      MEMB
ATOM    717 C110 OL      5      10.803   0.488   5.578  1.00 -2.66      MEMB
ATOM    718 H10R OL      5      10.072   1.304   5.481  1.00  0.00      MEMB
ATOM    719 C111 OL      5      10.440  -0.718   4.760  1.00 -2.58      MEMB
ATOM    720 H11R OL      5      11.018  -0.660   3.813  1.00  0.00      MEMB
ATOM    721 H11S OL      5      10.792  -1.696   5.152  1.00  0.00      MEMB
ATOM    722 C112 OL      5       8.817  -0.805   4.548  1.00 -1.15      MEMB
ATOM    723 H12R OL      5       8.316  -0.636   5.525  1.00  0.00      MEMB
ATOM    724 H12S OL      5       8.479   0.040   3.912  1.00  0.00      MEMB
ATOM    725 C113 OL      5       8.214  -2.024   3.840  1.00 -0.28      MEMB
ATOM    726 H13R OL      5       8.473  -2.890   4.487  1.00  0.00      MEMB
ATOM    727 H13S OL      5       7.125  -1.804   3.862  1.00  0.00      MEMB
ATOM    728 C114 OL      5       8.480  -2.335   2.396  1.00  0.84      MEMB
ATOM    729 H14R OL      5       7.881  -3.205   2.050  1.00  0.00      MEMB
ATOM    730 H14S OL      5       8.192  -1.449   1.790  1.00  0.00      MEMB
ATOM    731 C115 OL      5       9.872  -2.908   2.087  1.00  1.60      MEMB
ATOM    732 H15R OL      5      10.133  -3.529   2.970  1.00  0.00      MEMB
ATOM    733 H15S OL      5      10.595  -2.069   1.999  1.00  0.00      MEMB
ATOM    734 C116 OL      5      10.027  -3.681   0.702  1.00  2.64      MEMB
ATOM    735 H16R OL      5       9.163  -4.379   0.645  1.00  0.00      MEMB
ATOM    736 H16S OL      5       9.730  -2.923  -0.054  1.00  0.00      MEMB
ATOM    737 C117 OL      5      11.350  -4.222   0.310  1.00  0.00      MEMB
ATOM    738 H17R OL      5      12.123  -3.424   0.348  1.00  0.00      MEMB
ATOM    739 H17S OL      5      11.322  -4.599  -0.735  1.00  0.00      MEMB
ATOM    740 C118 OL      5      11.865  -5.390   1.222  1.00  0.00      MEMB
ATOM    741 H18R OL      5      11.849  -5.115   2.298  1.00  0.00      MEMB
ATOM    742 H18S OL      5      11.366  -6.373   1.087  1.00  0.00      MEMB
ATOM    743 H18T OL      5      12.917  -5.625   0.951  1.00  0.00      MEMB
ATOM    613  C33 PGR     5      13.103  -1.462  21.304  1.00-20.41      MEMB
ATOM    614  H3A PGR     5      12.498  -0.652  21.765  1.00  0.00      MEMB
ATOM    615  H3B PGR     5      12.469  -2.358  21.130  1.00  0.00      MEMB
ATOM    616  O36 PGR     5      14.063  -1.883  22.264  1.00  0.00      MEMB
ATOM    617 HO6A PGR     5      13.591  -2.091  23.073  1.00  0.00      MEMB
ATOM    618  C32 PGR     5      13.835  -1.079  19.977  1.00-20.64      MEMB
ATOM    619  H2A PGR     5      14.440  -0.160  20.143  1.00  0.00      MEMB
ATOM    620  O35 PGR     5      12.836  -0.796  18.999  1.00  0.00      MEMB
ATOM    621 HO5A PGR     5      12.178  -0.343  19.544  1.00  0.00      MEMB
ATOM    622  C31 PGR     5      14.814  -2.151  19.381  1.00-19.24      MEMB
ATOM    623  H1A PGR     5      15.606  -2.398  20.120  1.00  0.00      MEMB
ATOM    624  H1B PGR     5      15.299  -1.589  18.554  1.00  0.00      MEMB
ATOM    625  P31 PGR     5      13.563  -3.482  17.539  1.00-16.77      MEMB
ATOM    626  O33 PGR     5      12.991  -4.823  17.223  1.00-15.92      MEMB
ATOM    627  O34 PGR     5      14.795  -3.161  16.742  1.00-16.93      MEMB
ATOM    628  O32 PGR     5      14.086  -3.332  18.997  1.00-16.27      MEMB
ATOM    629  O31 PGR     5      12.462  -2.333  17.574  1.00-18.19      MEMB
ATOM    630  C3  PGR     5      11.104  -2.640  17.179  1.00-15.07      MEMB
ATOM    631  HA  PGR     5      10.406  -2.066  17.824  1.00  0.00      MEMB
ATOM    632  HB  PGR     5      10.910  -3.680  17.517  1.00  0.00      MEMB
ATOM    633  C2  PGR     5      10.890  -2.525  15.627  1.00-13.89      MEMB
ATOM    634  HX  PGR     5       9.812  -2.758  15.492  1.00  0.00      MEMB
ATOM    635  O21 PGR     5      11.710  -3.432  14.907  1.00-12.67      MEMB
ATOM    636  C21 PGR     5      11.247  -4.681  14.709  1.00-12.02      MEMB
ATOM    637  O22 PGR     5      10.366  -5.174  15.385  1.00-12.33      MEMB
ATOM    641  C1  PGR     5      11.218  -1.089  15.158  1.00-14.33      MEMB
ATOM    642  HR  PGR     5      12.302  -0.997  15.379  1.00  0.00      MEMB
ATOM    643  HS  PGR     5      10.729  -0.352  15.830  1.00  0.00      MEMB
ATOM    644  O11 PGR     5      10.932  -0.884  13.792  1.00-13.47      MEMB
ATOM    645  C11 PGR     5      11.182   0.300  13.247  1.00-12.95      MEMB
ATOM    646  O12 PGR     5      11.936   1.122  13.771  1.00-13.09      MEMB
ATOM    638  C12 OL      5      12.123  -5.504  13.787  1.00-10.84      MEMB
ATOM    639  H2R OL      5      12.392  -6.425  14.348  1.00  0.00      MEMB
ATOM    640  H2S OL      5      13.103  -4.984  13.729  1.00  0.00      MEMB
ATOM    650  C13 OL      5      11.496  -5.767  12.431  1.00 -9.66      MEMB
ATOM    651  H3R OL      5      11.410  -4.813  11.868  1.00  0.00      MEMB
ATOM    652  H3S OL      5      10.511  -6.224  12.667  1.00  0.00      MEMB
ATOM    653  C14 OL      5      12.326  -6.731  11.611  1.00 -8.38      MEMB
ATOM    654  H4R OL      5      12.380  -7.645  12.240  1.00  0.00      MEMB
ATOM    655  H4S OL      5      13.266  -6.142  11.563  1.00  0.00      MEMB
ATOM    656  C15 OL      5      11.833  -7.173  10.181  1.00 -7.16      MEMB
ATOM    657  H5R OL      5      11.161  -6.385   9.777  1.00  0.00      MEMB
ATOM    658  H5S OL      5      11.224  -8.093  10.308  1.00  0.00      MEMB
ATOM    659  C16 OL      5      12.954  -7.433   9.117  1.00 -6.04      MEMB
ATOM    660  H6R OL      5      12.454  -8.024   8.321  1.00  0.00      MEMB
ATOM    661  H6S OL      5      13.765  -8.071   9.529  1.00  0.00      MEMB
ATOM    662  C17 OL      5      13.574  -6.165   8.490  1.00 -5.15      MEMB
ATOM    663  H7R OL      5      12.951  -5.280   8.742  1.00  0.00      MEMB
ATOM    664  H7S OL      5      13.849  -6.236   7.416  1.00  0.00      MEMB
ATOM    665  C18 OL      5      14.994  -5.867   9.072  1.00 -4.09      MEMB
ATOM    666  H8R OL      5      15.617  -6.631   8.561  1.00  0.00      MEMB
ATOM    667  H8S OL      5      15.005  -6.115  10.155  1.00  0.00      MEMB
ATOM    668  C19 OL      5      15.340  -4.417   8.720  1.00 -3.11      MEMB
ATOM    669  H9R OL      5      15.310  -3.656   9.514  1.00  0.00      MEMB
ATOM    670 C110 OL      5      15.796  -3.970   7.543  1.00 -1.91      MEMB
ATOM    671 H10R OL      5      15.843  -2.903   7.280  1.00  0.00      MEMB
ATOM    672 C111 OL      5      16.147  -4.800   6.305  1.00 -1.30      MEMB
ATOM    673 H11R OL      5      15.920  -5.847   6.600  1.00  0.00      MEMB
ATOM    674 H11S OL      5      17.238  -4.713   6.112  1.00  0.00      MEMB
ATOM    675 C112 OL      5      15.402  -4.595   5.016  1.00 -0.16      MEMB
ATOM    676 H12R OL      5      14.344  -4.928   5.084  1.00  0.00      MEMB
ATOM    677 H12S OL      5      15.866  -5.118   4.152  1.00  0.00      MEMB
ATOM    678 C113 OL      5      15.391  -3.029   4.521  1.00  0.33      MEMB
ATOM    679 H13R OL      5      16.440  -2.696   4.367  1.00  0.00      MEMB
ATOM    680 H13S OL      5      14.951  -2.415   5.335  1.00  0.00      MEMB
ATOM    681 C114 OL      5      14.571  -2.866   3.286  1.00  1.47      MEMB
ATOM    682 H14R OL      5      13.549  -2.842   3.723  1.00  0.00      MEMB
ATOM    683 H14S OL      5      14.836  -3.765   2.689  1.00  0.00      MEMB
ATOM    684 C115 OL      5      14.775  -1.595   2.419  1.00  2.35      MEMB
ATOM    685 H15R OL      5      15.748  -1.724   1.898  1.00  0.00      MEMB
ATOM    686 H15S OL      5      14.539  -0.714   3.054  1.00  0.00      MEMB
ATOM    687 C116 OL      5      13.860  -1.468   1.232  1.00  3.48      MEMB
ATOM    688 H16R OL      5      12.780  -1.566   1.472  1.00  0.00      MEMB
ATOM    689 H16S OL      5      14.082  -2.391   0.654  1.00  0.00      MEMB
ATOM    690 C117 OL      5      14.118  -0.299   0.320  1.00  2.94      MEMB
ATOM    691 H17R OL      5      15.221  -0.270   0.192  1.00  0.00      MEMB
ATOM    692 H17S OL      5      13.849   0.704   0.714  1.00  0.00      MEMB
ATOM    693 C118 OL      5      13.470  -0.494  -1.105  1.00  4.04      MEMB
ATOM    694 H18R OL      5      14.064  -1.276  -1.624  1.00  0.00      MEMB
ATOM    695 H18S OL      5      13.551   0.483  -1.627  1.00  0.00      MEMB
ATOM    696 H18T OL      5      12.410  -0.826  -1.091  1.00  0.00      MEMB
TER   
ATOM    778  C12 OL      6     -15.806   3.310  10.918  1.00-12.11      MEMB
ATOM    779  H2R OL      6     -16.204   2.278  11.021  1.00  0.00      MEMB
ATOM    780  H2S OL      6     -16.660   3.956  11.216  1.00  0.00      MEMB
ATOM    828  C13 OL      6     -15.225   3.631   9.573  1.00-10.97      MEMB
ATOM    829  H3R OL      6     -14.186   3.278   9.395  1.00  0.00      MEMB
ATOM    830  H3S OL      6     -15.132   4.738   9.584  1.00  0.00      MEMB
ATOM    831  C14 OL      6     -16.087   3.057   8.365  1.00 -9.91      MEMB
ATOM    832  H4R OL      6     -17.122   3.069   8.769  1.00  0.00      MEMB
ATOM    833  H4S OL      6     -15.990   3.653   7.433  1.00  0.00      MEMB
ATOM    834  C15 OL      6     -15.754   1.536   8.246  1.00 -8.77      MEMB
ATOM    835  H5R OL      6     -15.393   1.227   9.250  1.00  0.00      MEMB
ATOM    836  H5S OL      6     -14.866   1.408   7.591  1.00  0.00      MEMB
ATOM    837  C16 OL      6     -16.915   0.571   7.964  1.00 -7.62      MEMB
ATOM    838  H6R OL      6     -17.793   0.730   8.626  1.00  0.00      MEMB
ATOM    839  H6S OL      6     -17.299   0.711   6.931  1.00  0.00      MEMB
ATOM    840  C17 OL      6     -16.479  -0.914   7.882  1.00 -6.59      MEMB
ATOM    841  H7R OL      6     -15.793  -1.251   8.689  1.00  0.00      MEMB
ATOM    842  H7S OL      6     -17.427  -1.431   8.143  1.00  0.00      MEMB
ATOM    843  C18 OL      6     -15.698  -1.497   6.647  1.00 -5.26      MEMB
ATOM    844  H8R OL      6     -14.814  -0.901   6.336  1.00  0.00      MEMB
ATOM    845  H8S OL      6     -15.355  -2.487   7.018  1.00  0.00      MEMB
ATOM    846  C19 OL      6     -16.700  -1.616   5.479  1.00 -4.06      MEMB
ATOM    847  H9R OL      6     -17.607  -2.192   5.714  1.00  0.00      MEMB
ATOM    848 C110 OL      6     -16.549  -1.080   4.202  1.00 -2.66      MEMB
ATOM    849 H10R OL      6     -17.312  -1.341   3.454  1.00  0.00      MEMB
ATOM    850 C111 OL      6     -15.354  -0.167   3.812  1.00 -2.58      MEMB
ATOM    851 H11R OL      6     -14.784   0.192   4.696  1.00  0.00      MEMB
ATOM    852 H11S OL      6     -14.648  -0.766   3.198  1.00  0.00      MEMB
ATOM    853 C112 OL      6     -15.761   0.993   2.870  1.00 -1.15      MEMB
ATOM    854 H12R OL      6     -14.946   1.141   2.129  1.00  0.00      MEMB
ATOM    855 H12S OL      6     -16.703   0.749   2.333  1.00  0.00      MEMB
ATOM    856 C113 OL      6     -15.922   2.322   3.626  1.00 -0.28      MEMB
ATOM    857 H13R OL      6     -16.281   2.248   4.675  1.00  0.00      MEMB
ATOM    858 H13S OL      6     -14.884   2.718   3.603  1.00  0.00      MEMB
ATOM    859 C114 OL      6     -16.813   3.338   2.874  1.00  0.84      MEMB
ATOM    860 H14R OL      6     -16.760   3.330   1.764  1.00  0.00      MEMB
ATOM    861 H14S OL      6     -17.834   2.934   3.046  1.00  0.00      MEMB
ATOM    862 C115 OL      6     -16.627   4.746   3.476  1.00  1.60      MEMB
ATOM    863 H15R OL      6     -15.602   5.156   3.344  1.00  0.00      MEMB
ATOM    864 H15S OL      6     -16.783   4.513   4.551  1.00  0.00      MEMB
ATOM    865 C116 OL      6     -17.581   5.788   3.000  1.00  2.64      MEMB
ATOM    866 H16R OL      6     -17.336   6.022   1.942  1.00  0.00      MEMB
ATOM    867 H16S OL      6     -18.624   5.411   3.074  1.00  0.00      MEMB
ATOM    868 C117 OL      6     -17.600   7.049   3.822  1.00  0.00      MEMB
ATOM    869 H17R OL      6     -18.310   7.713   3.284  1.00  0.00      MEMB
ATOM    870 H17S OL      6     -16.610   7.539   3.708  1.00  0.00      MEMB
ATOM    871 C118 OL      6     -17.993   6.959   5.290  1.00  0.00      MEMB
ATOM    872 H18R OL      6     -18.327   7.928   5.718  1.00  0.00      MEMB
ATOM    873 H18S OL      6     -18.847   6.254   5.199  1.00  0.00      MEMB
ATOM    874 H18T OL      6     -17.252   6.385   5.886  1.00  0.00      MEMB
ATOM    744  C33 PGR     6     -14.378   4.410  21.021  1.00-20.41      MEMB
ATOM    745  H3A PGR     6     -14.330   3.806  21.952  1.00  0.00      MEMB
ATOM    746  H3B PGR     6     -14.525   5.463  21.344  1.00  0.00      MEMB
ATOM    747  O36 PGR     6     -15.578   4.009  20.343  1.00  0.00      MEMB
ATOM    748 HO6A PGR     6     -16.015   4.841  20.148  1.00  0.00      MEMB
ATOM    749  C32 PGR     6     -13.071   4.156  20.256  1.00-20.64      MEMB
ATOM    750  H2A PGR     6     -12.210   4.484  20.880  1.00  0.00      MEMB
ATOM    751  O35 PGR     6     -13.104   4.948  19.070  1.00  0.00      MEMB
ATOM    752 HO5A PGR     6     -13.526   5.750  19.406  1.00  0.00      MEMB
ATOM    753  C31 PGR     6     -12.900   2.653  19.910  1.00-19.24      MEMB
ATOM    754  H1A PGR     6     -13.855   2.323  19.446  1.00  0.00      MEMB
ATOM    755  H1B PGR     6     -12.752   2.050  20.831  1.00  0.00      MEMB
ATOM    756  P31 PGR     6     -11.987   1.454  17.866  1.00-16.77      MEMB
ATOM    757  O33 PGR     6     -12.080   0.115  18.423  1.00-15.92      MEMB
ATOM    758  O34 PGR     6     -10.938   1.677  16.815  1.00-16.93      MEMB
ATOM    759  O32 PGR     6     -11.854   2.479  19.027  1.00-16.27      MEMB
ATOM    760  O31 PGR     6     -13.369   1.902  17.268  1.00-18.19      MEMB
ATOM    761  C3  PGR     6     -13.421   3.092  16.458  1.00-15.07      MEMB
ATOM    762  HA  PGR     6     -12.584   2.996  15.734  1.00  0.00      MEMB
ATOM    763  HB  PGR     6     -13.219   3.987  17.084  1.00  0.00      MEMB
ATOM    764  C2  PGR     6     -14.710   3.057  15.607  1.00-13.89      MEMB
ATOM    765  HX  PGR     6     -15.677   3.192  16.136  1.00  0.00      MEMB
ATOM    766  O21 PGR     6     -14.704   1.764  15.020  1.00-12.67      MEMB
ATOM    767  C21 PGR     6     -15.783   1.211  14.456  1.00-12.02      MEMB
ATOM    768  O22 PGR     6     -16.896   1.697  14.457  1.00-12.33      MEMB
ATOM    772  C1  PGR     6     -14.610   4.077  14.380  1.00-14.33      MEMB
ATOM    773  HR  PGR     6     -13.532   4.235  14.163  1.00  0.00      MEMB
ATOM    774  HS  PGR     6     -14.963   4.998  14.892  1.00  0.00      MEMB
ATOM    775  O11 PGR     6     -15.431   3.801  13.215  1.00-13.47      MEMB
ATOM    776  C11 PGR     6     -14.735   3.527  12.082  1.00-12.95      MEMB
ATOM    777  O12 PGR     6     -13.520   3.480  12.012  1.00-13.09      MEMB
ATOM    769  C12 OL      6     -15.510  -0.174  13.879  1.00-10.84      MEMB
ATOM    770  H2R OL      6     -15.716  -0.167  12.787  1.00  0.00      MEMB
ATOM    771  H2S OL      6     -16.204  -0.875  14.391  1.00  0.00      MEMB
ATOM    781  C13 OL      6     -14.073  -0.698  13.995  1.00 -9.66      MEMB
ATOM    782  H3R OL      6     -13.867  -0.847  15.076  1.00  0.00      MEMB
ATOM    783  H3S OL      6     -13.364   0.070  13.617  1.00  0.00      MEMB
ATOM    784  C14 OL      6     -13.797  -2.018  13.292  1.00 -8.38      MEMB
ATOM    785  H4R OL      6     -14.531  -2.739  13.710  1.00  0.00      MEMB
ATOM    786  H4S OL      6     -12.714  -2.185  13.475  1.00  0.00      MEMB
ATOM    787  C15 OL      6     -14.147  -2.054  11.767  1.00 -7.16      MEMB
ATOM    788  H5R OL      6     -15.254  -1.985  11.692  1.00  0.00      MEMB
ATOM    789  H5S OL      6     -13.964  -3.071  11.361  1.00  0.00      MEMB
ATOM    790  C16 OL      6     -13.493  -0.860  10.935  1.00 -6.04      MEMB
ATOM    791  H6R OL      6     -13.869   0.169  11.120  1.00  0.00      MEMB
ATOM    792  H6S OL      6     -13.918  -1.097   9.936  1.00  0.00      MEMB
ATOM    793  C17 OL      6     -11.972  -0.905  10.890  1.00 -5.15      MEMB
ATOM    794  H7R OL      6     -11.581  -1.940  10.797  1.00  0.00      MEMB
ATOM    795  H7S OL      6     -11.577  -0.525  11.857  1.00  0.00      MEMB
ATOM    796  C18 OL      6     -11.385  -0.085   9.706  1.00 -4.09      MEMB
ATOM    797  H8R OL      6     -11.696  -0.564   8.753  1.00  0.00      MEMB
ATOM    798  H8S OL      6     -10.283  -0.207   9.776  1.00  0.00      MEMB
ATOM    799  C19 OL      6     -11.764   1.340   9.622  1.00 -3.11      MEMB
ATOM    800  H9R OL      6     -12.520   1.682  10.344  1.00  0.00      MEMB
ATOM    801 C110 OL      6     -11.260   2.205   8.707  1.00 -1.91      MEMB
ATOM    802 H10R OL      6     -11.541   3.269   8.715  1.00  0.00      MEMB
ATOM    803 C111 OL      6     -10.309   1.834   7.601  1.00 -1.30      MEMB
ATOM    804 H11R OL      6     -10.368   0.743   7.396  1.00  0.00      MEMB
ATOM    805 H11S OL      6      -9.261   2.098   7.858  1.00  0.00      MEMB
ATOM    806 C112 OL      6     -10.659   2.512   6.242  1.00 -0.16      MEMB
ATOM    807 H12R OL      6      -9.779   2.489   5.564  1.00  0.00      MEMB
ATOM    808 H12S OL      6     -10.970   3.570   6.377  1.00  0.00      MEMB
ATOM    809 C113 OL      6     -11.912   1.896   5.542  1.00  0.33      MEMB
ATOM    810 H13R OL      6     -12.831   2.393   5.920  1.00  0.00      MEMB
ATOM    811 H13S OL      6     -11.983   0.821   5.815  1.00  0.00      MEMB
ATOM    812 C114 OL      6     -11.971   1.893   4.002  1.00  1.47      MEMB
ATOM    813 H14R OL      6     -12.975   1.511   3.720  1.00  0.00      MEMB
ATOM    814 H14S OL      6     -11.297   1.287   3.359  1.00  0.00      MEMB
ATOM    815 C115 OL      6     -11.728   3.358   3.485  1.00  2.35      MEMB
ATOM    816 H15R OL      6     -10.865   3.849   3.983  1.00  0.00      MEMB
ATOM    817 H15S OL      6     -12.668   3.830   3.842  1.00  0.00      MEMB
ATOM    818 C116 OL      6     -11.625   3.700   1.964  1.00  3.48      MEMB
ATOM    819 H16R OL      6     -12.498   3.149   1.553  1.00  0.00      MEMB
ATOM    820 H16S OL      6     -10.682   3.221   1.622  1.00  0.00      MEMB
ATOM    821 C117 OL      6     -11.616   5.201   1.559  1.00  2.94      MEMB
ATOM    822 H17R OL      6     -11.505   5.197   0.453  1.00  0.00      MEMB
ATOM    823 H17S OL      6     -10.651   5.609   1.929  1.00  0.00      MEMB
ATOM    824 C118 OL      6     -12.747   6.047   2.066  1.00  4.04      MEMB
ATOM    825 H18R OL      6     -12.720   6.928   1.389  1.00  0.00      MEMB
ATOM    826 H18S OL      6     -12.669   6.288   3.148  1.00  0.00      MEMB
ATOM    827 H18T OL      6     -13.671   5.506   1.769  1.00  0.00      MEMB
TER   
ATOM    909  C12 OL      7      14.477   2.353  12.810  1.00-12.11      MEMB
ATOM    910  H2R OL      7      14.521   3.447  12.619  1.00  0.00      MEMB
ATOM    911  H2S OL      7      15.532   2.059  13.001  1.00  0.00      MEMB
ATOM    959  C13 OL      7      14.109   1.684  11.482  1.00-10.97      MEMB
ATOM    960  H3R OL      7      13.242   2.306  11.174  1.00  0.00      MEMB
ATOM    961  H3S OL      7      13.761   0.648  11.680  1.00  0.00      MEMB
ATOM    962  C14 OL      7      15.184   1.830  10.462  1.00 -9.91      MEMB
ATOM    963  H4R OL      7      16.059   1.434  11.020  1.00  0.00      MEMB
ATOM    964  H4S OL      7      14.935   1.202   9.580  1.00  0.00      MEMB
ATOM    965  C15 OL      7      15.529   3.276  10.057  1.00 -8.77      MEMB
ATOM    966  H5R OL      7      16.469   3.304   9.466  1.00  0.00      MEMB
ATOM    967  H5S OL      7      15.794   3.873  10.955  1.00  0.00      MEMB
ATOM    968  C16 OL      7      14.568   4.140   9.207  1.00 -7.62      MEMB
ATOM    969  H6R OL      7      13.597   4.275   9.730  1.00  0.00      MEMB
ATOM    970  H6S OL      7      14.913   5.185   9.054  1.00  0.00      MEMB
ATOM    971  C17 OL      7      14.342   3.545   7.756  1.00 -6.59      MEMB
ATOM    972  H7R OL      7      15.380   3.331   7.422  1.00  0.00      MEMB
ATOM    973  H7S OL      7      13.875   2.547   7.896  1.00  0.00      MEMB
ATOM    974  C18 OL      7      13.601   4.392   6.748  1.00 -5.26      MEMB
ATOM    975  H8R OL      7      14.022   5.419   6.781  1.00  0.00      MEMB
ATOM    976  H8S OL      7      13.782   3.936   5.751  1.00  0.00      MEMB
ATOM    977  C19 OL      7      12.166   4.457   7.132  1.00 -4.06      MEMB
ATOM    978  H9R OL      7      11.880   5.158   7.930  1.00  0.00      MEMB
ATOM    979 C110 OL      7      11.140   3.749   6.675  1.00 -2.66      MEMB
ATOM    980 H10R OL      7      10.096   3.990   6.922  1.00  0.00      MEMB
ATOM    981 C111 OL      7      11.279   2.664   5.550  1.00 -2.58      MEMB
ATOM    982 H11R OL      7      12.198   2.091   5.799  1.00  0.00      MEMB
ATOM    983 H11S OL      7      10.369   2.033   5.639  1.00  0.00      MEMB
ATOM    984 C112 OL      7      11.237   3.015   4.057  1.00 -1.15      MEMB
ATOM    985 H12R OL      7      10.296   3.585   3.900  1.00  0.00      MEMB
ATOM    986 H12S OL      7      12.066   3.680   3.735  1.00  0.00      MEMB
ATOM    987 C113 OL      7      11.276   1.779   3.246  1.00 -0.28      MEMB
ATOM    988 H13R OL      7      12.231   1.227   3.380  1.00  0.00      MEMB
ATOM    989 H13S OL      7      10.435   1.166   3.635  1.00  0.00      MEMB
ATOM    990 C114 OL      7      11.006   1.928   1.779  1.00  0.84      MEMB
ATOM    991 H14R OL      7      11.011   0.968   1.220  1.00  0.00      MEMB
ATOM    992 H14S OL      7      10.010   2.417   1.827  1.00  0.00      MEMB
ATOM    993 C115 OL      7      12.019   2.875   1.075  1.00  1.60      MEMB
ATOM    994 H15R OL      7      11.881   3.880   1.527  1.00  0.00      MEMB
ATOM    995 H15S OL      7      11.786   2.896  -0.011  1.00  0.00      MEMB
ATOM    996 C116 OL      7      13.475   2.511   1.274  1.00  2.64      MEMB
ATOM    997 H16R OL      7      13.743   2.719   2.332  1.00  0.00      MEMB
ATOM    998 H16S OL      7      13.569   1.412   1.142  1.00  0.00      MEMB
ATOM    999 C117 OL      7      14.447   3.279   0.358  1.00  0.00      MEMB
ATOM   1000 H17R OL      7      14.465   2.956  -0.705  1.00  0.00      MEMB
ATOM   1001 H17S OL      7      15.462   3.123   0.782  1.00  0.00      MEMB
ATOM   1002 C118 OL      7      14.202   4.805   0.387  1.00  0.00      MEMB
ATOM   1003 H18R OL      7      13.196   4.927  -0.068  1.00  0.00      MEMB
ATOM   1004 H18S OL      7      14.064   5.193   1.418  1.00  0.00      MEMB
ATOM   1005 H18T OL      7      14.874   5.422  -0.247  1.00  0.00      MEMB
ATOM    875  C33 PGR     7      10.592   8.539  19.641  1.00-20.41      MEMB
ATOM    876  H3A PGR     7      10.626   9.648  19.686  1.00  0.00      MEMB
ATOM    877  H3B PGR     7      10.136   8.124  20.565  1.00  0.00      MEMB
ATOM    878  O36 PGR     7      11.924   8.100  19.762  1.00  0.00      MEMB
ATOM    879 HO6A PGR     7      11.997   8.127  20.719  1.00  0.00      MEMB
ATOM    880  C32 PGR     7      10.036   7.880  18.326  1.00-20.64      MEMB
ATOM    881  H2A PGR     7      10.501   8.372  17.443  1.00  0.00      MEMB
ATOM    882  O35 PGR     7       8.629   8.109  18.289  1.00  0.00      MEMB
ATOM    883 HO5A PGR     7       8.588   9.008  18.645  1.00  0.00      MEMB
ATOM    884  C31 PGR     7      10.269   6.322  18.117  1.00-19.24      MEMB
ATOM    885  H1A PGR     7      11.361   6.212  17.946  1.00  0.00      MEMB
ATOM    886  H1B PGR     7       9.637   5.937  17.288  1.00  0.00      MEMB
ATOM    887  P31 PGR     7       9.842   4.025  19.222  1.00-16.77      MEMB
ATOM    888  O33 PGR     7       8.447   3.782  18.693  1.00-15.92      MEMB
ATOM    889  O34 PGR     7      10.101   3.286  20.527  1.00-16.93      MEMB
ATOM    890  O32 PGR     7      10.160   5.569  19.367  1.00-16.27      MEMB
ATOM    891  O31 PGR     7      10.950   3.681  18.057  1.00-18.19      MEMB
ATOM    892  C3  PGR     7      12.291   3.574  18.267  1.00-15.07      MEMB
ATOM    893  HA  PGR     7      12.549   2.662  18.847  1.00  0.00      MEMB
ATOM    894  HB  PGR     7      12.586   4.422  18.921  1.00  0.00      MEMB
ATOM    895  C2  PGR     7      13.121   3.482  16.880  1.00-13.89      MEMB
ATOM    896  HX  PGR     7      14.137   3.893  17.061  1.00  0.00      MEMB
ATOM    897  O21 PGR     7      12.489   4.359  16.026  1.00-12.67      MEMB
ATOM    898  C21 PGR     7      13.212   5.228  15.296  1.00-12.02      MEMB
ATOM    899  O22 PGR     7      14.393   5.440  15.354  1.00-12.33      MEMB
ATOM    903  C1  PGR     7      13.222   2.101  16.206  1.00-14.33      MEMB
ATOM    904  HR  PGR     7      12.166   1.795  16.044  1.00  0.00      MEMB
ATOM    905  HS  PGR     7      13.678   1.343  16.879  1.00  0.00      MEMB
ATOM    906  O11 PGR     7      14.010   2.330  15.056  1.00-13.47      MEMB
ATOM    907  C11 PGR     7      13.512   1.967  13.907  1.00-12.95      MEMB
ATOM    908  O12 PGR     7      12.447   1.387  13.700  1.00-13.09      MEMB
ATOM    900  C12 OL      7      12.258   5.968  14.343  1.00-10.84      MEMB
ATOM    901  H2R OL      7      11.926   6.925  14.801  1.00  0.00      MEMB
ATOM    902  H2S OL      7      11.335   5.372  14.183  1.00  0.00      MEMB
ATOM    912  C13 OL      7      13.037   6.367  13.083  1.00 -9.66      MEMB
ATOM    913  H3R OL      7      13.537   5.455  12.692  1.00  0.00      MEMB
ATOM    914  H3S OL      7      13.832   7.112  13.294  1.00  0.00      MEMB
ATOM    915  C14 OL      7      12.175   7.041  11.994  1.00 -8.38      MEMB
ATOM    916  H4R OL      7      11.659   7.965  12.331  1.00  0.00      MEMB
ATOM    917  H4S OL      7      11.421   6.266  11.738  1.00  0.00      MEMB
ATOM    918  C15 OL      7      13.008   7.304  10.668  1.00 -7.16      MEMB
ATOM    919  H5R OL      7      13.249   6.297  10.265  1.00  0.00      MEMB
ATOM    920  H5S OL      7      14.008   7.652  11.003  1.00  0.00      MEMB
ATOM    921  C16 OL      7      12.241   8.314   9.696  1.00 -6.04      MEMB
ATOM    922  H6R OL      7      12.135   9.249  10.287  1.00  0.00      MEMB
ATOM    923  H6S OL      7      11.206   8.007   9.432  1.00  0.00      MEMB
ATOM    924  C17 OL      7      13.055   8.434   8.382  1.00 -5.15      MEMB
ATOM    925  H7R OL      7      13.078   7.480   7.814  1.00  0.00      MEMB
ATOM    926  H7S OL      7      14.142   8.612   8.527  1.00  0.00      MEMB
ATOM    927  C18 OL      7      12.592   9.649   7.421  1.00 -4.09      MEMB
ATOM    928  H8R OL      7      13.505   9.929   6.853  1.00  0.00      MEMB
ATOM    929  H8S OL      7      12.512  10.532   8.091  1.00  0.00      MEMB
ATOM    930  C19 OL      7      11.394   9.405   6.597  1.00 -3.11      MEMB
ATOM    931  H9R OL      7      10.410   9.621   7.038  1.00  0.00      MEMB
ATOM    932 C110 OL      7      11.383   8.954   5.333  1.00 -1.91      MEMB
ATOM    933 H10R OL      7      10.430   8.819   4.800  1.00  0.00      MEMB
ATOM    934 C111 OL      7      12.560   8.602   4.467  1.00 -1.30      MEMB
ATOM    935 H11R OL      7      13.487   8.641   5.079  1.00  0.00      MEMB
ATOM    936 H11S OL      7      12.573   9.309   3.610  1.00  0.00      MEMB
ATOM    937 C112 OL      7      12.461   7.114   3.932  1.00 -0.16      MEMB
ATOM    938 H12R OL      7      12.824   6.374   4.678  1.00  0.00      MEMB
ATOM    939 H12S OL      7      13.109   6.969   3.041  1.00  0.00      MEMB
ATOM    940 C113 OL      7      11.011   6.690   3.401  1.00  0.33      MEMB
ATOM    941 H13R OL      7      10.223   6.627   4.182  1.00  0.00      MEMB
ATOM    942 H13S OL      7      11.069   5.662   2.982  1.00  0.00      MEMB
ATOM    943 C114 OL      7      10.472   7.637   2.301  1.00  1.47      MEMB
ATOM    944 H14R OL      7      11.335   7.743   1.610  1.00  0.00      MEMB
ATOM    945 H14S OL      7      10.416   8.664   2.719  1.00  0.00      MEMB
ATOM    946 C115 OL      7       9.173   7.170   1.634  1.00  2.35      MEMB
ATOM    947 H15R OL      7       8.343   7.259   2.368  1.00  0.00      MEMB
ATOM    948 H15S OL      7       9.287   6.120   1.288  1.00  0.00      MEMB
ATOM    949 C116 OL      7       8.639   7.972   0.415  1.00  3.48      MEMB
ATOM    950 H16R OL      7       8.626   9.052   0.677  1.00  0.00      MEMB
ATOM    951 H16S OL      7       7.574   7.721   0.220  1.00  0.00      MEMB
ATOM    952 C117 OL      7       9.500   7.752  -0.771  1.00  2.94      MEMB
ATOM    953 H17R OL      7       9.234   6.741  -1.146  1.00  0.00      MEMB
ATOM    954 H17S OL      7      10.546   7.976  -0.474  1.00  0.00      MEMB
ATOM    955 C118 OL      7       9.166   8.653  -1.964  1.00  4.04      MEMB
ATOM    956 H18R OL      7       8.168   8.442  -2.403  1.00  0.00      MEMB
ATOM    957 H18S OL      7       9.901   8.554  -2.792  1.00  0.00      MEMB
ATOM    958 H18T OL      7       9.244   9.686  -1.563  1.00  0.00      MEMB
TER   
ATOM   1040  C12 OL      8      -2.151   8.833  11.760  1.00-12.11      MEMB
ATOM   1041  H2R OL      8      -3.135   8.495  11.370  1.00  0.00      MEMB
ATOM   1042  H2S OL      8      -2.050   9.891  11.437  1.00  0.00      MEMB
ATOM   1090  C13 OL      8      -1.027   7.942  11.273  1.00-10.97      MEMB
ATOM   1091  H3R OL      8      -1.187   6.860  11.471  1.00  0.00      MEMB
ATOM   1092  H3S OL      8      -0.071   8.182  11.785  1.00  0.00      MEMB
ATOM   1093  C14 OL      8      -0.737   8.069   9.777  1.00 -9.91      MEMB
ATOM   1094  H4R OL      8      -1.536   7.538   9.218  1.00  0.00      MEMB
ATOM   1095  H4S OL      8      -0.825   9.100   9.373  1.00  0.00      MEMB
ATOM   1096  C15 OL      8       0.696   7.528   9.544  1.00 -8.77      MEMB
ATOM   1097  H5R OL      8       0.782   6.558  10.079  1.00  0.00      MEMB
ATOM   1098  H5S OL      8       1.417   8.208  10.046  1.00  0.00      MEMB
ATOM   1099  C16 OL      8       0.952   7.142   8.113  1.00 -7.62      MEMB
ATOM   1100  H6R OL      8       2.026   6.888   8.237  1.00  0.00      MEMB
ATOM   1101  H6S OL      8       0.307   6.277   7.849  1.00  0.00      MEMB
ATOM   1102  C17 OL      8       0.891   8.312   7.020  1.00 -6.59      MEMB
ATOM   1103  H7R OL      8      -0.173   8.521   6.778  1.00  0.00      MEMB
ATOM   1104  H7S OL      8       1.377   9.149   7.565  1.00  0.00      MEMB
ATOM   1105  C18 OL      8       1.625   7.976   5.651  1.00 -5.26      MEMB
ATOM   1106  H8R OL      8       1.481   8.863   4.999  1.00  0.00      MEMB
ATOM   1107  H8S OL      8       2.679   7.874   5.989  1.00  0.00      MEMB
ATOM   1108  C19 OL      8       1.120   6.839   4.819  1.00 -4.06      MEMB
ATOM   1109  H9R OL      8       1.632   5.868   4.902  1.00  0.00      MEMB
ATOM   1110 C110 OL      8       0.172   6.822   3.933  1.00 -2.66      MEMB
ATOM   1111 H10R OL      8      -0.123   5.823   3.578  1.00  0.00      MEMB
ATOM   1112 C111 OL      8      -0.679   7.988   3.515  1.00 -2.58      MEMB
ATOM   1113 H11R OL      8      -1.565   7.502   3.054  1.00  0.00      MEMB
ATOM   1114 H11S OL      8      -0.975   8.419   4.495  1.00  0.00      MEMB
ATOM   1115 C112 OL      8      -0.060   8.946   2.508  1.00 -1.15      MEMB
ATOM   1116 H12R OL      8       0.726   9.603   2.937  1.00  0.00      MEMB
ATOM   1117 H12S OL      8       0.372   8.350   1.675  1.00  0.00      MEMB
ATOM   1118 C113 OL      8      -1.078   9.942   1.975  1.00 -0.28      MEMB
ATOM   1119 H13R OL      8      -1.264  10.844   2.595  1.00  0.00      MEMB
ATOM   1120 H13S OL      8      -0.523  10.486   1.181  1.00  0.00      MEMB
ATOM   1121 C114 OL      8      -2.414   9.324   1.403  1.00  0.84      MEMB
ATOM   1122 H14R OL      8      -2.976   8.792   2.200  1.00  0.00      MEMB
ATOM   1123 H14S OL      8      -3.021  10.164   1.003  1.00  0.00      MEMB
ATOM   1124 C115 OL      8      -2.262   8.398   0.238  1.00  1.60      MEMB
ATOM   1125 H15R OL      8      -1.650   7.524   0.548  1.00  0.00      MEMB
ATOM   1126 H15S OL      8      -1.641   8.932  -0.513  1.00  0.00      MEMB
ATOM   1127 C116 OL      8      -3.621   7.968  -0.354  1.00  2.64      MEMB
ATOM   1128 H16R OL      8      -4.280   7.569   0.447  1.00  0.00      MEMB
ATOM   1129 H16S OL      8      -4.131   8.884  -0.723  1.00  0.00      MEMB
ATOM   1130 C117 OL      8      -3.467   6.753  -1.414  1.00  0.00      MEMB
ATOM   1131 H17R OL      8      -2.635   6.973  -2.117  1.00  0.00      MEMB
ATOM   1132 H17S OL      8      -4.448   6.757  -1.936  1.00  0.00      MEMB
ATOM   1133 C118 OL      8      -3.189   5.403  -0.771  1.00  0.00      MEMB
ATOM   1134 H18R OL      8      -2.957   4.744  -1.634  1.00  0.00      MEMB
ATOM   1135 H18S OL      8      -2.281   5.489  -0.137  1.00  0.00      MEMB
ATOM   1136 H18T OL      8      -4.005   4.993  -0.138  1.00  0.00      MEMB
ATOM   1006  C33 PGR     8       3.972   7.533  19.803  1.00-20.41      MEMB
ATOM   1007  H3A PGR     8       4.919   7.283  20.327  1.00  0.00      MEMB
ATOM   1008  H3B PGR     8       3.225   7.599  20.623  1.00  0.00      MEMB
ATOM   1009  O36 PGR     8       3.556   6.509  18.990  1.00  0.00      MEMB
ATOM   1010 HO6A PGR     8       4.124   6.623  18.224  1.00  0.00      MEMB
ATOM   1011  C32 PGR     8       4.244   8.824  19.079  1.00-20.64      MEMB
ATOM   1012  H2A PGR     8       4.997   8.645  18.279  1.00  0.00      MEMB
ATOM   1013  O35 PGR     8       4.792   9.741  20.024  1.00  0.00      MEMB
ATOM   1014 HO5A PGR     8       5.350   9.146  20.545  1.00  0.00      MEMB
ATOM   1015  C31 PGR     8       3.034   9.542  18.371  1.00-19.24      MEMB
ATOM   1016  H1A PGR     8       2.672   8.832  17.596  1.00  0.00      MEMB
ATOM   1017  H1B PGR     8       3.385  10.497  17.925  1.00  0.00      MEMB
ATOM   1018  P31 PGR     8       0.798  10.766  18.785  1.00-16.77      MEMB
ATOM   1019  O33 PGR     8       1.416  12.082  18.741  1.00-15.92      MEMB
ATOM   1020  O34 PGR     8      -0.317  10.716  19.665  1.00-16.93      MEMB
ATOM   1021  O32 PGR     8       1.866   9.644  19.179  1.00-16.27      MEMB
ATOM   1022  O31 PGR     8       0.341  10.312  17.363  1.00-18.19      MEMB
ATOM   1023  C3  PGR     8      -0.184   9.014  17.184  1.00-15.07      MEMB
ATOM   1024  HA  PGR     8      -1.090   8.929  17.822  1.00  0.00      MEMB
ATOM   1025  HB  PGR     8       0.514   8.196  17.463  1.00  0.00      MEMB
ATOM   1026  C2  PGR     8      -0.531   8.829  15.705  1.00-13.89      MEMB
ATOM   1027  HX  PGR     8      -0.878   7.780  15.590  1.00  0.00      MEMB
ATOM   1028  O21 PGR     8       0.672   9.124  14.954  1.00-12.67      MEMB
ATOM   1029  C21 PGR     8       1.476   8.127  14.672  1.00-12.02      MEMB
ATOM   1030  O22 PGR     8       1.321   6.911  14.937  1.00-12.33      MEMB
ATOM   1034  C1  PGR     8      -1.691   9.799  15.326  1.00-14.33      MEMB
ATOM   1035  HR  PGR     8      -1.650  10.800  15.806  1.00  0.00      MEMB
ATOM   1036  HS  PGR     8      -2.580   9.356  15.823  1.00  0.00      MEMB
ATOM   1037  O11 PGR     8      -1.862   9.796  13.855  1.00-13.47      MEMB
ATOM   1038  C11 PGR     8      -2.346   8.725  13.301  1.00-12.95      MEMB
ATOM   1039  O12 PGR     8      -2.893   7.781  13.871  1.00-13.09      MEMB
ATOM   1031  C12 OL      8       2.591   8.595  13.699  1.00-10.84      MEMB
ATOM   1032  H2R OL      8       2.249   9.426  13.045  1.00  0.00      MEMB
ATOM   1033  H2S OL      8       2.862   7.739  13.046  1.00  0.00      MEMB
ATOM   1043  C13 OL      8       3.898   8.990  14.454  1.00 -9.66      MEMB
ATOM   1044  H3R OL      8       4.010   8.159  15.184  1.00  0.00      MEMB
ATOM   1045  H3S OL      8       3.787   9.940  15.018  1.00  0.00      MEMB
ATOM   1046  C14 OL      8       5.214   9.029  13.647  1.00 -8.38      MEMB
ATOM   1047  H4R OL      8       5.222   8.161  12.955  1.00  0.00      MEMB
ATOM   1048  H4S OL      8       6.051   8.852  14.357  1.00  0.00      MEMB
ATOM   1049  C15 OL      8       5.562  10.376  13.049  1.00 -7.16      MEMB
ATOM   1050  H5R OL      8       6.609  10.091  12.810  1.00  0.00      MEMB
ATOM   1051  H5S OL      8       5.487  11.225  13.761  1.00  0.00      MEMB
ATOM   1052  C16 OL      8       4.852  10.911  11.784  1.00 -6.04      MEMB
ATOM   1053  H6R OL      8       5.612  11.565  11.305  1.00  0.00      MEMB
ATOM   1054  H6S OL      8       3.966  11.481  12.136  1.00  0.00      MEMB
ATOM   1055  C17 OL      8       4.397   9.906  10.684  1.00 -5.15      MEMB
ATOM   1056  H7R OL      8       3.554   9.239  10.965  1.00  0.00      MEMB
ATOM   1057  H7S OL      8       5.318   9.293  10.581  1.00  0.00      MEMB
ATOM   1058  C18 OL      8       4.222  10.524   9.346  1.00 -4.09      MEMB
ATOM   1059  H8R OL      8       4.362   9.610   8.730  1.00  0.00      MEMB
ATOM   1060  H8S OL      8       5.077  11.177   9.067  1.00  0.00      MEMB
ATOM   1061  C19 OL      8       2.929  11.267   9.098  1.00 -3.11      MEMB
ATOM   1062  H9R OL      8       2.150  10.862   9.761  1.00  0.00      MEMB
ATOM   1063 C110 OL      8       2.672  12.309   8.319  1.00 -1.91      MEMB
ATOM   1064 H10R OL      8       1.602  12.538   8.212  1.00  0.00      MEMB
ATOM   1065 C111 OL      8       3.627  13.095   7.429  1.00 -1.30      MEMB
ATOM   1066 H11R OL      8       4.678  12.752   7.542  1.00  0.00      MEMB
ATOM   1067 H11S OL      8       3.688  14.138   7.806  1.00  0.00      MEMB
ATOM   1068 C112 OL      8       3.161  13.067   5.951  1.00 -0.16      MEMB
ATOM   1069 H12R OL      8       3.697  13.863   5.391  1.00  0.00      MEMB
ATOM   1070 H12S OL      8       2.068  13.253   5.879  1.00  0.00      MEMB
ATOM   1071 C113 OL      8       3.065  11.686   5.271  1.00  0.33      MEMB
ATOM   1072 H13R OL      8       2.281  11.007   5.670  1.00  0.00      MEMB
ATOM   1073 H13S OL      8       4.029  11.155   5.418  1.00  0.00      MEMB
ATOM   1074 C114 OL      8       2.924  11.815   3.804  1.00  1.47      MEMB
ATOM   1075 H14R OL      8       3.633  12.562   3.386  1.00  0.00      MEMB
ATOM   1076 H14S OL      8       1.924  12.232   3.558  1.00  0.00      MEMB
ATOM   1077 C115 OL      8       3.229  10.489   3.099  1.00  2.35      MEMB
ATOM   1078 H15R OL      8       2.602   9.673   3.517  1.00  0.00      MEMB
ATOM   1079 H15S OL      8       4.308  10.265   3.244  1.00  0.00      MEMB
ATOM   1080 C116 OL      8       3.057  10.350   1.545  1.00  3.48      MEMB
ATOM   1081 H16R OL      8       3.926  10.936   1.178  1.00  0.00      MEMB
ATOM   1082 H16S OL      8       2.158  10.921   1.228  1.00  0.00      MEMB
ATOM   1083 C117 OL      8       3.094   8.936   0.895  1.00  2.94      MEMB
ATOM   1084 H17R OL      8       2.980   9.072  -0.202  1.00  0.00      MEMB
ATOM   1085 H17S OL      8       2.243   8.299   1.218  1.00  0.00      MEMB
ATOM   1086 C118 OL      8       4.387   8.200   1.150  1.00  4.04      MEMB
ATOM   1087 H18R OL      8       4.577   7.460   0.342  1.00  0.00      MEMB
ATOM   1088 H18S OL      8       4.393   7.716   2.150  1.00  0.00      MEMB
ATOM   1089 H18T OL      8       5.231   8.920   1.094  1.00  0.00      MEMB
TER   
ATOM   1171  C12 OL      9      -4.730 -13.662  14.185  1.00-12.11      MEMB
ATOM   1172  H2R OL      9      -3.661 -13.962  14.146  1.00  0.00      MEMB
ATOM   1173  H2S OL      9      -4.924 -13.868  15.260  1.00  0.00      MEMB
ATOM   1221  C13 OL      9      -5.700 -14.535  13.391  1.00-10.97      MEMB
ATOM   1222  H3R OL      9      -6.722 -14.124  13.541  1.00  0.00      MEMB
ATOM   1223  H3S OL      9      -5.682 -15.526  13.893  1.00  0.00      MEMB
ATOM   1224  C14 OL      9      -5.385 -14.746  11.907  1.00 -9.91      MEMB
ATOM   1225  H4R OL      9      -5.205 -13.770  11.408  1.00  0.00      MEMB
ATOM   1226  H4S OL      9      -4.356 -15.155  11.821  1.00  0.00      MEMB
ATOM   1227  C15 OL      9      -6.450 -15.655  11.259  1.00 -8.77      MEMB
ATOM   1228  H5R OL      9      -7.014 -15.955  12.168  1.00  0.00      MEMB
ATOM   1229  H5S OL      9      -6.122 -16.555  10.698  1.00  0.00      MEMB
ATOM   1230  C16 OL      9      -7.451 -14.770  10.527  1.00 -7.62      MEMB
ATOM   1231  H6R OL      9      -8.371 -15.390  10.480  1.00  0.00      MEMB
ATOM   1232  H6S OL      9      -7.604 -13.696  10.769  1.00  0.00      MEMB
ATOM   1233  C17 OL      9      -7.126 -14.670   8.991  1.00 -6.59      MEMB
ATOM   1234  H7R OL      9      -6.251 -13.987   8.953  1.00  0.00      MEMB
ATOM   1235  H7S OL      9      -6.896 -15.637   8.495  1.00  0.00      MEMB
ATOM   1236  C18 OL      9      -8.261 -13.946   8.208  1.00 -5.26      MEMB
ATOM   1237  H8R OL      9      -9.104 -14.638   8.415  1.00  0.00      MEMB
ATOM   1238  H8S OL      9      -8.581 -13.129   8.890  1.00  0.00      MEMB
ATOM   1239  C19 OL      9      -8.137 -13.514   6.832  1.00 -4.06      MEMB
ATOM   1240  H9R OL      9      -9.014 -12.935   6.506  1.00  0.00      MEMB
ATOM   1241 C110 OL      9      -7.241 -13.634   5.877  1.00 -2.66      MEMB
ATOM   1242 H10R OL      9      -7.494 -13.194   4.901  1.00  0.00      MEMB
ATOM   1243 C111 OL      9      -5.899 -14.379   5.865  1.00 -2.58      MEMB
ATOM   1244 H11R OL      9      -5.066 -13.714   6.180  1.00  0.00      MEMB
ATOM   1245 H11S OL      9      -5.904 -15.136   6.678  1.00  0.00      MEMB
ATOM   1246 C112 OL      9      -5.705 -15.256   4.578  1.00 -1.15      MEMB
ATOM   1247 H12R OL      9      -4.770 -15.839   4.721  1.00  0.00      MEMB
ATOM   1248 H12S OL      9      -6.521 -16.003   4.472  1.00  0.00      MEMB
ATOM   1249 C113 OL      9      -5.541 -14.475   3.298  1.00 -0.28      MEMB
ATOM   1250 H13R OL      9      -5.422 -15.136   2.414  1.00  0.00      MEMB
ATOM   1251 H13S OL      9      -6.500 -13.920   3.210  1.00  0.00      MEMB
ATOM   1252 C114 OL      9      -4.316 -13.537   3.225  1.00  0.84      MEMB
ATOM   1253 H14R OL      9      -4.314 -12.908   4.141  1.00  0.00      MEMB
ATOM   1254 H14S OL      9      -3.400 -14.166   3.212  1.00  0.00      MEMB
ATOM   1255 C115 OL      9      -4.334 -12.652   1.952  1.00  1.60      MEMB
ATOM   1256 H15R OL      9      -3.446 -11.985   1.983  1.00  0.00      MEMB
ATOM   1257 H15S OL      9      -5.279 -12.068   1.904  1.00  0.00      MEMB
ATOM   1258 C116 OL      9      -4.195 -13.472   0.623  1.00  2.64      MEMB
ATOM   1259 H16R OL      9      -3.540 -14.347   0.826  1.00  0.00      MEMB
ATOM   1260 H16S OL      9      -5.205 -13.924   0.523  1.00  0.00      MEMB
ATOM   1261 C117 OL      9      -3.707 -12.845  -0.783  1.00  0.00      MEMB
ATOM   1262 H17R OL      9      -3.660 -13.778  -1.384  1.00  0.00      MEMB
ATOM   1263 H17S OL      9      -2.643 -12.531  -0.721  1.00  0.00      MEMB
ATOM   1264 C118 OL      9      -4.571 -11.701  -1.195  1.00  0.00      MEMB
ATOM   1265 H18R OL      9      -5.544 -12.021  -1.625  1.00  0.00      MEMB
ATOM   1266 H18S OL      9      -4.736 -10.956  -0.387  1.00  0.00      MEMB
ATOM   1267 H18T OL      9      -4.131 -11.147  -2.052  1.00  0.00      MEMB
ATOM   1137  C33 PGR     9      -8.113 -15.043  20.986  1.00-20.41      MEMB
ATOM   1138  H3A PGR     9      -7.146 -15.589  20.935  1.00  0.00      MEMB
ATOM   1139  H3B PGR     9      -8.717 -15.442  21.829  1.00  0.00      MEMB
ATOM   1140  O36 PGR     9      -8.938 -15.326  19.827  1.00  0.00      MEMB
ATOM   1141 HO6A PGR     9      -8.656 -14.638  19.219  1.00  0.00      MEMB
ATOM   1142  C32 PGR     9      -7.698 -13.605  21.098  1.00-20.64      MEMB
ATOM   1143  H2A PGR     9      -7.093 -13.468  22.022  1.00  0.00      MEMB
ATOM   1144  O35 PGR     9      -8.884 -12.821  21.208  1.00  0.00      MEMB
ATOM   1145 HO5A PGR     9      -9.425 -13.397  21.766  1.00  0.00      MEMB
ATOM   1146  C31 PGR     9      -6.846 -13.094  19.892  1.00-19.24      MEMB
ATOM   1147  H1A PGR     9      -6.024 -13.811  19.679  1.00  0.00      MEMB
ATOM   1148  H1B PGR     9      -6.492 -12.078  20.169  1.00  0.00      MEMB
ATOM   1149  P31 PGR     9      -7.274 -13.059  17.378  1.00-16.77      MEMB
ATOM   1150  O33 PGR     9      -8.390 -12.747  16.502  1.00-15.92      MEMB
ATOM   1151  O34 PGR     9      -6.630 -14.374  17.119  1.00-16.93      MEMB
ATOM   1152  O32 PGR     9      -7.768 -12.987  18.789  1.00-16.27      MEMB
ATOM   1153  O31 PGR     9      -6.127 -11.906  17.200  1.00-18.19      MEMB
ATOM   1154  C3  PGR     9      -6.502 -10.526  17.347  1.00-15.07      MEMB
ATOM   1155  HA  PGR     9      -5.658 -10.051  17.891  1.00  0.00      MEMB
ATOM   1156  HB  PGR     9      -7.480 -10.368  17.850  1.00  0.00      MEMB
ATOM   1157  C2  PGR     9      -6.480  -9.853  15.887  1.00-13.89      MEMB
ATOM   1158  HX  PGR     9      -6.595  -8.766  16.086  1.00  0.00      MEMB
ATOM   1159  O21 PGR     9      -7.479 -10.315  15.123  1.00-12.67      MEMB
ATOM   1160  C21 PGR     9      -8.153  -9.453  14.329  1.00-12.02      MEMB
ATOM   1161  O22 PGR     9      -7.846  -8.338  13.952  1.00-12.33      MEMB
ATOM   1165  C1  PGR     9      -5.117 -10.110  15.163  1.00-14.33      MEMB
ATOM   1166  HR  PGR     9      -4.247  -9.641  15.670  1.00  0.00      MEMB
ATOM   1167  HS  PGR     9      -5.113  -9.596  14.178  1.00  0.00      MEMB
ATOM   1168  O11 PGR     9      -4.720 -11.503  15.089  1.00-13.47      MEMB
ATOM   1169  C11 PGR     9      -4.869 -12.188  13.970  1.00-12.95      MEMB
ATOM   1170  O12 PGR     9      -5.136 -11.710  12.860  1.00-13.09      MEMB
ATOM   1162  C12 OL      9      -9.545 -10.023  13.966  1.00-10.84      MEMB
ATOM   1163  H2R OL      9     -10.206  -9.235  13.545  1.00  0.00      MEMB
ATOM   1164  H2S OL      9      -9.994 -10.414  14.904  1.00  0.00      MEMB
ATOM   1174  C13 OL      9      -9.436 -11.260  13.033  1.00 -9.66      MEMB
ATOM   1175  H3R OL      9     -10.356 -11.844  13.246  1.00  0.00      MEMB
ATOM   1176  H3S OL      9      -8.667 -12.002  13.334  1.00  0.00      MEMB
ATOM   1177  C14 OL      9      -9.446 -10.928  11.568  1.00 -8.38      MEMB
ATOM   1178  H4R OL      9      -8.923 -11.744  11.025  1.00  0.00      MEMB
ATOM   1179  H4S OL      9      -8.848 -10.015  11.358  1.00  0.00      MEMB
ATOM   1180  C15 OL      9     -10.685 -10.503  10.879  1.00 -7.16      MEMB
ATOM   1181  H5R OL      9     -11.084  -9.567  11.325  1.00  0.00      MEMB
ATOM   1182  H5S OL      9     -11.463 -11.290  10.979  1.00  0.00      MEMB
ATOM   1183  C16 OL      9     -10.546 -10.388   9.365  1.00 -6.04      MEMB
ATOM   1184  H6R OL      9     -11.421  -9.772   9.067  1.00  0.00      MEMB
ATOM   1185  H6S OL      9     -10.618 -11.401   8.915  1.00  0.00      MEMB
ATOM   1186  C17 OL      9      -9.385  -9.459   8.949  1.00 -5.15      MEMB
ATOM   1187  H7R OL      9      -8.456  -9.746   9.486  1.00  0.00      MEMB
ATOM   1188  H7S OL      9      -9.725  -8.501   9.398  1.00  0.00      MEMB
ATOM   1189  C18 OL      9      -9.283  -9.204   7.499  1.00 -4.09      MEMB
ATOM   1190  H8R OL      9     -10.299  -8.912   7.156  1.00  0.00      MEMB
ATOM   1191  H8S OL      9      -9.124 -10.174   6.983  1.00  0.00      MEMB
ATOM   1192  C19 OL      9      -8.258  -8.163   7.126  1.00 -3.11      MEMB
ATOM   1193  H9R OL      9      -8.457  -7.122   7.422  1.00  0.00      MEMB
ATOM   1194 C110 OL      9      -7.162  -8.370   6.441  1.00 -1.91      MEMB
ATOM   1195 H10R OL      9      -6.501  -7.551   6.120  1.00  0.00      MEMB
ATOM   1196 C111 OL      9      -6.659  -9.740   5.909  1.00 -1.30      MEMB
ATOM   1197 H11R OL      9      -7.414 -10.554   5.948  1.00  0.00      MEMB
ATOM   1198 H11S OL      9      -5.884 -10.060   6.638  1.00  0.00      MEMB
ATOM   1199 C112 OL      9      -5.930  -9.674   4.502  1.00 -0.16      MEMB
ATOM   1200 H12R OL      9      -5.588 -10.706   4.271  1.00  0.00      MEMB
ATOM   1201 H12S OL      9      -5.025  -9.035   4.585  1.00  0.00      MEMB
ATOM   1202 C113 OL      9      -6.885  -9.169   3.434  1.00  0.33      MEMB
ATOM   1203 H13R OL      9      -6.416  -9.137   2.428  1.00  0.00      MEMB
ATOM   1204 H13S OL      9      -7.150  -8.116   3.670  1.00  0.00      MEMB
ATOM   1205 C114 OL      9      -8.025 -10.210   3.130  1.00  1.47      MEMB
ATOM   1206 H14R OL      9      -8.780 -10.403   3.921  1.00  0.00      MEMB
ATOM   1207 H14S OL      9      -7.456 -11.149   2.959  1.00  0.00      MEMB
ATOM   1208 C115 OL      9      -8.729  -9.977   1.771  1.00  2.35      MEMB
ATOM   1209 H15R OL      9      -8.079  -9.974   0.870  1.00  0.00      MEMB
ATOM   1210 H15S OL      9      -9.095  -8.931   1.695  1.00  0.00      MEMB
ATOM   1211 C116 OL      9      -9.973 -10.777   1.621  1.00  3.48      MEMB
ATOM   1212 H16R OL      9     -10.741 -10.418   0.903  1.00  0.00      MEMB
ATOM   1213 H16S OL      9     -10.468 -10.731   2.614  1.00  0.00      MEMB
ATOM   1214 C117 OL      9      -9.678 -12.218   1.272  1.00  2.94      MEMB
ATOM   1215 H17R OL      9      -8.586 -12.302   1.457  1.00  0.00      MEMB
ATOM   1216 H17S OL      9      -9.635 -12.187   0.162  1.00  0.00      MEMB
ATOM   1217 C118 OL      9     -10.663 -13.285   1.791  1.00  4.04      MEMB
ATOM   1218 H18R OL      9     -10.692 -14.191   1.149  1.00  0.00      MEMB
ATOM   1219 H18S OL      9     -11.695 -12.883   1.702  1.00  0.00      MEMB
ATOM   1220 H18T OL      9     -10.359 -13.585   2.816  1.00  0.00      MEMB
TER   
ATOM   1302  C12 OL     10      -5.078  16.657  13.437  1.00-12.11      MEMB
ATOM   1303  H2R OL     10      -5.095  17.724  13.128  1.00  0.00      MEMB
ATOM   1304  H2S OL     10      -4.299  16.617  14.228  1.00  0.00      MEMB
ATOM   1352  C13 OL     10      -4.777  15.757  12.233  1.00-10.97      MEMB
ATOM   1353  H3R OL     10      -5.324  16.162  11.356  1.00  0.00      MEMB
ATOM   1354  H3S OL     10      -5.109  14.750  12.567  1.00  0.00      MEMB
ATOM   1355  C14 OL     10      -3.246  15.750  11.887  1.00 -9.91      MEMB
ATOM   1356  H4R OL     10      -3.012  16.770  11.515  1.00  0.00      MEMB
ATOM   1357  H4S OL     10      -2.665  15.625  12.826  1.00  0.00      MEMB
ATOM   1358  C15 OL     10      -2.599  14.716  10.893  1.00 -8.77      MEMB
ATOM   1359  H5R OL     10      -2.882  13.696  11.232  1.00  0.00      MEMB
ATOM   1360  H5S OL     10      -1.495  14.820  10.962  1.00  0.00      MEMB
ATOM   1361  C16 OL     10      -3.105  15.107   9.553  1.00 -7.62      MEMB
ATOM   1362  H6R OL     10      -4.202  15.195   9.702  1.00  0.00      MEMB
ATOM   1363  H6S OL     10      -2.735  16.116   9.271  1.00  0.00      MEMB
ATOM   1364  C17 OL     10      -2.983  14.044   8.577  1.00 -6.59      MEMB
ATOM   1365  H7R OL     10      -1.896  13.833   8.495  1.00  0.00      MEMB
ATOM   1366  H7S OL     10      -3.395  13.115   9.026  1.00  0.00      MEMB
ATOM   1367  C18 OL     10      -3.627  14.330   7.242  1.00 -5.26      MEMB
ATOM   1368  H8R OL     10      -4.518  14.982   7.365  1.00  0.00      MEMB
ATOM   1369  H8S OL     10      -2.907  14.971   6.690  1.00  0.00      MEMB
ATOM   1370  C19 OL     10      -3.962  13.034   6.396  1.00 -4.06      MEMB
ATOM   1371  H9R OL     10      -3.962  12.050   6.888  1.00  0.00      MEMB
ATOM   1372 C110 OL     10      -4.534  13.046   5.227  1.00 -2.66      MEMB
ATOM   1373 H10R OL     10      -4.861  12.105   4.761  1.00  0.00      MEMB
ATOM   1374 C111 OL     10      -4.962  14.303   4.509  1.00 -2.58      MEMB
ATOM   1375 H11R OL     10      -5.983  14.689   4.716  1.00  0.00      MEMB
ATOM   1376 H11S OL     10      -4.283  15.167   4.667  1.00  0.00      MEMB
ATOM   1377 C112 OL     10      -5.042  14.017   3.000  1.00 -1.15      MEMB
ATOM   1378 H12R OL     10      -5.856  13.283   2.820  1.00  0.00      MEMB
ATOM   1379 H12S OL     10      -5.339  15.016   2.615  1.00  0.00      MEMB
ATOM   1380 C113 OL     10      -3.660  13.730   2.224  1.00 -0.28      MEMB
ATOM   1381 H13R OL     10      -2.856  14.425   2.546  1.00  0.00      MEMB
ATOM   1382 H13S OL     10      -3.224  12.751   2.521  1.00  0.00      MEMB
ATOM   1383 C114 OL     10      -3.761  13.894   0.740  1.00  0.84      MEMB
ATOM   1384 H14R OL     10      -2.786  13.674   0.254  1.00  0.00      MEMB
ATOM   1385 H14S OL     10      -4.482  13.152   0.336  1.00  0.00      MEMB
ATOM   1386 C115 OL     10      -4.155  15.243   0.227  1.00  1.60      MEMB
ATOM   1387 H15R OL     10      -3.435  16.021   0.560  1.00  0.00      MEMB
ATOM   1388 H15S OL     10      -5.177  15.498   0.582  1.00  0.00      MEMB
ATOM   1389 C116 OL     10      -4.128  15.388  -1.346  1.00  2.64      MEMB
ATOM   1390 H16R OL     10      -3.124  15.710  -1.697  1.00  0.00      MEMB
ATOM   1391 H16S OL     10      -4.444  14.401  -1.746  1.00  0.00      MEMB
ATOM   1392 C117 OL     10      -5.122  16.399  -1.993  1.00  0.00      MEMB
ATOM   1393 H17R OL     10      -5.021  16.490  -3.096  1.00  0.00      MEMB
ATOM   1394 H17S OL     10      -4.752  17.388  -1.648  1.00  0.00      MEMB
ATOM   1395 C118 OL     10      -6.612  16.184  -1.631  1.00  0.00      MEMB
ATOM   1396 H18R OL     10      -7.169  17.024  -2.100  1.00  0.00      MEMB
ATOM   1397 H18S OL     10      -6.931  15.179  -1.979  1.00  0.00      MEMB
ATOM   1398 H18T OL     10      -6.824  16.124  -0.542  1.00  0.00      MEMB
ATOM   1268  C33 PGR    10      -7.621   9.996  20.016  1.00-20.41      MEMB
ATOM   1269  H3A PGR    10      -8.483   9.776  20.681  1.00  0.00      MEMB
ATOM   1270  H3B PGR    10      -7.770   9.439  19.066  1.00  0.00      MEMB
ATOM   1271  O36 PGR    10      -6.447   9.484  20.567  1.00  0.00      MEMB
ATOM   1272 HO6A PGR    10      -6.798   8.637  20.850  1.00  0.00      MEMB
ATOM   1273  C32 PGR    10      -7.546  11.574  19.770  1.00-20.64      MEMB
ATOM   1274  H2A PGR    10      -7.512  12.098  20.751  1.00  0.00      MEMB
ATOM   1275  O35 PGR    10      -8.737  11.962  19.087  1.00  0.00      MEMB
ATOM   1276 HO5A PGR    10      -9.385  11.392  19.525  1.00  0.00      MEMB
ATOM   1277  C31 PGR    10      -6.392  12.152  18.985  1.00-19.24      MEMB
ATOM   1278  H1A PGR    10      -6.245  11.536  18.072  1.00  0.00      MEMB
ATOM   1279  H1B PGR    10      -5.505  12.137  19.654  1.00  0.00      MEMB
ATOM   1280  P31 PGR    10      -5.440  14.471  18.352  1.00-16.77      MEMB
ATOM   1281  O33 PGR    10      -4.474  13.864  17.405  1.00-15.92      MEMB
ATOM   1282  O34 PGR    10      -4.857  14.755  19.640  1.00-16.93      MEMB
ATOM   1283  O32 PGR    10      -6.695  13.460  18.482  1.00-16.27      MEMB
ATOM   1284  O31 PGR    10      -6.046  15.735  17.696  1.00-18.19      MEMB
ATOM   1285  C3  PGR    10      -7.352  16.246  17.909  1.00-15.07      MEMB
ATOM   1286  HA  PGR    10      -7.281  17.336  18.113  1.00  0.00      MEMB
ATOM   1287  HB  PGR    10      -7.813  15.835  18.832  1.00  0.00      MEMB
ATOM   1288  C2  PGR    10      -8.335  16.066  16.741  1.00-13.89      MEMB
ATOM   1289  HX  PGR    10      -9.366  16.161  17.144  1.00  0.00      MEMB
ATOM   1290  O21 PGR    10      -8.197  14.775  16.108  1.00-12.67      MEMB
ATOM   1291  C21 PGR    10      -9.207  14.137  15.602  1.00-12.02      MEMB
ATOM   1292  O22 PGR    10     -10.358  14.530  15.661  1.00-12.33      MEMB
ATOM   1296  C1  PGR    10      -8.055  17.090  15.575  1.00-14.33      MEMB
ATOM   1297  HR  PGR    10      -8.228  18.092  16.022  1.00  0.00      MEMB
ATOM   1298  HS  PGR    10      -8.805  16.972  14.764  1.00  0.00      MEMB
ATOM   1299  O11 PGR    10      -6.745  17.130  15.086  1.00-13.47      MEMB
ATOM   1300  C11 PGR    10      -6.433  16.411  13.989  1.00-12.95      MEMB
ATOM   1301  O12 PGR    10      -7.280  15.751  13.426  1.00-13.09      MEMB
ATOM   1293  C12 OL     10      -8.612  13.013  14.656  1.00-10.84      MEMB
ATOM   1294  H2R OL     10      -8.024  12.292  15.264  1.00  0.00      MEMB
ATOM   1295  H2S OL     10      -7.918  13.454  13.910  1.00  0.00      MEMB
ATOM   1305  C13 OL     10      -9.786  12.402  13.931  1.00 -9.66      MEMB
ATOM   1306  H3R OL     10     -10.437  13.183  13.483  1.00  0.00      MEMB
ATOM   1307  H3S OL     10     -10.279  11.771  14.701  1.00  0.00      MEMB
ATOM   1308  C14 OL     10      -9.433  11.454  12.749  1.00 -8.38      MEMB
ATOM   1309  H4R OL     10     -10.440  11.259  12.322  1.00  0.00      MEMB
ATOM   1310  H4S OL     10      -9.059  10.485  13.145  1.00  0.00      MEMB
ATOM   1311  C15 OL     10      -8.446  11.978  11.575  1.00 -7.16      MEMB
ATOM   1312  H5R OL     10      -8.462  11.206  10.776  1.00  0.00      MEMB
ATOM   1313  H5S OL     10      -7.426  11.812  11.984  1.00  0.00      MEMB
ATOM   1314  C16 OL     10      -8.784  13.297  11.008  1.00 -6.04      MEMB
ATOM   1315  H6R OL     10      -8.664  14.083  11.784  1.00  0.00      MEMB
ATOM   1316  H6S OL     10      -9.839  13.227  10.666  1.00  0.00      MEMB
ATOM   1317  C17 OL     10      -7.889  13.741   9.802  1.00 -5.15      MEMB
ATOM   1318  H7R OL     10      -8.162  13.006   9.014  1.00  0.00      MEMB
ATOM   1319  H7S OL     10      -6.818  13.612  10.067  1.00  0.00      MEMB
ATOM   1320  C18 OL     10      -8.257  15.199   9.398  1.00 -4.09      MEMB
ATOM   1321  H8R OL     10      -8.030  15.784  10.315  1.00  0.00      MEMB
ATOM   1322  H8S OL     10      -9.335  15.362   9.185  1.00  0.00      MEMB
ATOM   1323  C19 OL     10      -7.529  15.603   8.192  1.00 -3.11      MEMB
ATOM   1324  H9R OL     10      -6.446  15.686   8.366  1.00  0.00      MEMB
ATOM   1325 C110 OL     10      -8.027  15.837   6.976  1.00 -1.91      MEMB
ATOM   1326 H10R OL     10      -7.364  16.343   6.258  1.00  0.00      MEMB
ATOM   1327 C111 OL     10      -9.443  15.716   6.561  1.00 -1.30      MEMB
ATOM   1328 H11R OL     10      -9.494  16.288   5.610  1.00  0.00      MEMB
ATOM   1329 H11S OL     10     -10.085  16.301   7.255  1.00  0.00      MEMB
ATOM   1330 C112 OL     10     -10.158  14.406   6.336  1.00 -0.16      MEMB
ATOM   1331 H12R OL     10     -11.251  14.594   6.269  1.00  0.00      MEMB
ATOM   1332 H12S OL     10     -10.203  13.751   7.233  1.00  0.00      MEMB
ATOM   1333 C113 OL     10      -9.589  13.541   5.174  1.00  0.33      MEMB
ATOM   1334 H13R OL     10     -10.253  12.654   5.089  1.00  0.00      MEMB
ATOM   1335 H13S OL     10      -8.574  13.116   5.328  1.00  0.00      MEMB
ATOM   1336 C114 OL     10      -9.586  14.103   3.681  1.00  1.47      MEMB
ATOM   1337 H14R OL     10      -8.732  14.813   3.716  1.00  0.00      MEMB
ATOM   1338 H14S OL     10     -10.520  14.682   3.520  1.00  0.00      MEMB
ATOM   1339 C115 OL     10      -9.627  13.056   2.464  1.00  2.35      MEMB
ATOM   1340 H15R OL     10     -10.618  12.555   2.451  1.00  0.00      MEMB
ATOM   1341 H15S OL     10      -8.862  12.313   2.774  1.00  0.00      MEMB
ATOM   1342 C116 OL     10      -9.205  13.647   0.994  1.00  3.48      MEMB
ATOM   1343 H16R OL     10      -8.219  14.151   1.074  1.00  0.00      MEMB
ATOM   1344 H16S OL     10      -9.898  14.469   0.715  1.00  0.00      MEMB
ATOM   1345 C117 OL     10      -9.272  12.669  -0.118  1.00  2.94      MEMB
ATOM   1346 H17R OL     10      -9.336  13.212  -1.085  1.00  0.00      MEMB
ATOM   1347 H17S OL     10     -10.221  12.114   0.043  1.00  0.00      MEMB
ATOM   1348 C118 OL     10      -8.102  11.771  -0.109  1.00  4.04      MEMB
ATOM   1349 H18R OL     10      -7.219  12.423  -0.281  1.00  0.00      MEMB
ATOM   1350 H18S OL     10      -8.095  11.181  -1.050  1.00  0.00      MEMB
ATOM   1351 H18T OL     10      -8.011  11.067   0.746  1.00  0.00      MEMB
TER   
ATOM   1433  C12 OL     11     -20.494  -6.808  11.799  1.00-12.11      MEMB
ATOM   1434  H2R OL     11     -20.621  -7.867  11.490  1.00  0.00      MEMB
ATOM   1435  H2S OL     11     -21.181  -6.630  12.654  1.00  0.00      MEMB
ATOM   1483  C13 OL     11     -20.800  -5.917  10.571  1.00-10.97      MEMB
ATOM   1484  H3R OL     11     -19.989  -5.832   9.816  1.00  0.00      MEMB
ATOM   1485  H3S OL     11     -20.858  -4.888  10.986  1.00  0.00      MEMB
ATOM   1486  C14 OL     11     -22.234  -6.179  10.048  1.00 -9.91      MEMB
ATOM   1487  H4R OL     11     -22.278  -7.207   9.628  1.00  0.00      MEMB
ATOM   1488  H4S OL     11     -22.989  -6.202  10.862  1.00  0.00      MEMB
ATOM   1489  C15 OL     11     -22.695  -5.204   8.950  1.00 -8.77      MEMB
ATOM   1490  H5R OL     11     -22.611  -4.175   9.360  1.00  0.00      MEMB
ATOM   1491  H5S OL     11     -23.754  -5.511   8.806  1.00  0.00      MEMB
ATOM   1492  C16 OL     11     -21.861  -5.360   7.697  1.00 -7.62      MEMB
ATOM   1493  H6R OL     11     -20.868  -4.867   7.628  1.00  0.00      MEMB
ATOM   1494  H6S OL     11     -21.579  -6.412   7.480  1.00  0.00      MEMB
ATOM   1495  C17 OL     11     -22.636  -4.937   6.451  1.00 -6.59      MEMB
ATOM   1496  H7R OL     11     -21.915  -5.155   5.635  1.00  0.00      MEMB
ATOM   1497  H7S OL     11     -23.587  -5.428   6.156  1.00  0.00      MEMB
ATOM   1498  C18 OL     11     -23.023  -3.440   6.483  1.00 -5.26      MEMB
ATOM   1499  H8R OL     11     -23.158  -3.200   5.407  1.00  0.00      MEMB
ATOM   1500  H8S OL     11     -23.943  -3.213   7.063  1.00  0.00      MEMB
ATOM   1501  C19 OL     11     -21.926  -2.511   6.879  1.00 -4.06      MEMB
ATOM   1502  H9R OL     11     -21.566  -2.650   7.909  1.00  0.00      MEMB
ATOM   1503 C110 OL     11     -21.228  -1.614   6.146  1.00 -2.66      MEMB
ATOM   1504 H10R OL     11     -20.335  -1.197   6.634  1.00  0.00      MEMB
ATOM   1505 C111 OL     11     -21.270  -1.221   4.627  1.00 -2.58      MEMB
ATOM   1506 H11R OL     11     -22.042  -1.804   4.081  1.00  0.00      MEMB
ATOM   1507 H11S OL     11     -21.578  -0.154   4.607  1.00  0.00      MEMB
ATOM   1508 C112 OL     11     -20.034  -1.544   3.732  1.00 -1.15      MEMB
ATOM   1509 H12R OL     11     -19.213  -0.889   4.096  1.00  0.00      MEMB
ATOM   1510 H12S OL     11     -19.755  -2.619   3.735  1.00  0.00      MEMB
ATOM   1511 C113 OL     11     -20.304  -1.476   2.147  1.00 -0.28      MEMB
ATOM   1512 H13R OL     11     -21.187  -2.123   1.955  1.00  0.00      MEMB
ATOM   1513 H13S OL     11     -20.771  -0.488   1.948  1.00  0.00      MEMB
ATOM   1514 C114 OL     11     -19.102  -1.753   1.239  1.00  0.84      MEMB
ATOM   1515 H14R OL     11     -18.342  -0.943   1.214  1.00  0.00      MEMB
ATOM   1516 H14S OL     11     -18.596  -2.630   1.697  1.00  0.00      MEMB
ATOM   1517 C115 OL     11     -19.573  -2.119  -0.197  1.00  1.60      MEMB
ATOM   1518 H15R OL     11     -20.174  -1.309  -0.664  1.00  0.00      MEMB
ATOM   1519 H15S OL     11     -20.218  -3.010  -0.042  1.00  0.00      MEMB
ATOM   1520 C116 OL     11     -18.547  -2.611  -1.225  1.00  2.64      MEMB
ATOM   1521 H16R OL     11     -17.904  -1.743  -1.485  1.00  0.00      MEMB
ATOM   1522 H16S OL     11     -17.888  -3.404  -0.813  1.00  0.00      MEMB
ATOM   1523 C117 OL     11     -19.094  -3.199  -2.535  1.00  0.00      MEMB
ATOM   1524 H17R OL     11     -20.029  -2.642  -2.757  1.00  0.00      MEMB
ATOM   1525 H17S OL     11     -19.304  -4.268  -2.318  1.00  0.00      MEMB
ATOM   1526 C118 OL     11     -18.194  -3.268  -3.745  1.00  0.00      MEMB
ATOM   1527 H18R OL     11     -18.597  -3.887  -4.576  1.00  0.00      MEMB
ATOM   1528 H18S OL     11     -18.156  -2.249  -4.185  1.00  0.00      MEMB
ATOM   1529 H18T OL     11     -17.142  -3.558  -3.536  1.00  0.00      MEMB
ATOM   1399  C33 PGR    11     -20.483  -6.248  20.587  1.00-20.41      MEMB
ATOM   1400  H3A PGR    11     -20.898  -6.697  19.659  1.00  0.00      MEMB
ATOM   1401  H3B PGR    11     -20.366  -6.941  21.448  1.00  0.00      MEMB
ATOM   1402  O36 PGR    11     -21.435  -5.354  21.062  1.00  0.00      MEMB
ATOM   1403 HO6A PGR    11     -22.066  -5.285  20.341  1.00  0.00      MEMB
ATOM   1404  C32 PGR    11     -19.231  -5.391  20.283  1.00-20.64      MEMB
ATOM   1405  H2A PGR    11     -18.335  -6.050  20.244  1.00  0.00      MEMB
ATOM   1406  O35 PGR    11     -19.070  -4.466  21.356  1.00  0.00      MEMB
ATOM   1407 HO5A PGR    11     -19.324  -5.020  22.107  1.00  0.00      MEMB
ATOM   1408  C31 PGR    11     -19.410  -4.642  18.888  1.00-19.24      MEMB
ATOM   1409  H1A PGR    11     -20.183  -3.884  19.134  1.00  0.00      MEMB
ATOM   1410  H1B PGR    11     -19.739  -5.329  18.080  1.00  0.00      MEMB
ATOM   1411  P31 PGR    11     -18.185  -2.906  17.527  1.00-16.77      MEMB
ATOM   1412  O33 PGR    11     -16.792  -2.624  16.993  1.00-15.92      MEMB
ATOM   1413  O34 PGR    11     -18.830  -1.819  18.362  1.00-16.93      MEMB
ATOM   1414  O32 PGR    11     -18.099  -4.068  18.574  1.00-16.27      MEMB
ATOM   1415  O31 PGR    11     -19.219  -3.398  16.368  1.00-18.19      MEMB
ATOM   1416  C3  PGR    11     -18.870  -4.604  15.674  1.00-15.07      MEMB
ATOM   1417  HA  PGR    11     -19.817  -5.044  15.293  1.00  0.00      MEMB
ATOM   1418  HB  PGR    11     -18.572  -5.348  16.444  1.00  0.00      MEMB
ATOM   1419  C2  PGR    11     -17.730  -4.355  14.639  1.00-13.89      MEMB
ATOM   1420  HX  PGR    11     -16.757  -4.288  15.172  1.00  0.00      MEMB
ATOM   1421  O21 PGR    11     -17.998  -3.083  13.878  1.00-12.67      MEMB
ATOM   1422  C21 PGR    11     -16.998  -2.489  13.347  1.00-12.02      MEMB
ATOM   1423  O22 PGR    11     -15.850  -2.878  13.414  1.00-12.33      MEMB
ATOM   1427  C1  PGR    11     -17.616  -5.549  13.646  1.00-14.33      MEMB
ATOM   1428  HR  PGR    11     -17.307  -6.344  14.359  1.00  0.00      MEMB
ATOM   1429  HS  PGR    11     -16.805  -5.469  12.890  1.00  0.00      MEMB
ATOM   1430  O11 PGR    11     -18.894  -5.661  12.984  1.00-13.47      MEMB
ATOM   1431  C11 PGR    11     -19.044  -6.727  12.246  1.00-12.95      MEMB
ATOM   1432  O12 PGR    11     -18.139  -7.487  11.984  1.00-13.09      MEMB
ATOM   1424  C12 OL     11     -17.485  -1.250  12.577  1.00-10.84      MEMB
ATOM   1425  H2R OL     11     -16.579  -0.758  12.161  1.00  0.00      MEMB
ATOM   1426  H2S OL     11     -17.809  -0.478  13.307  1.00  0.00      MEMB
ATOM   1436  C13 OL     11     -18.376  -1.508  11.360  1.00 -9.66      MEMB
ATOM   1437  H3R OL     11     -18.688  -0.492  11.037  1.00  0.00      MEMB
ATOM   1438  H3S OL     11     -19.180  -2.152  11.775  1.00  0.00      MEMB
ATOM   1439  C14 OL     11     -17.606  -2.126  10.210  1.00 -8.38      MEMB
ATOM   1440  H4R OL     11     -17.177  -3.058  10.636  1.00  0.00      MEMB
ATOM   1441  H4S OL     11     -16.805  -1.434   9.873  1.00  0.00      MEMB
ATOM   1442  C15 OL     11     -18.456  -2.391   8.964  1.00 -7.16      MEMB
ATOM   1443  H5R OL     11     -18.753  -1.376   8.625  1.00  0.00      MEMB
ATOM   1444  H5S OL     11     -19.452  -2.852   9.134  1.00  0.00      MEMB
ATOM   1445  C16 OL     11     -17.803  -3.045   7.763  1.00 -6.04      MEMB
ATOM   1446  H6R OL     11     -16.978  -2.370   7.448  1.00  0.00      MEMB
ATOM   1447  H6S OL     11     -18.639  -3.177   7.043  1.00  0.00      MEMB
ATOM   1448  C17 OL     11     -17.242  -4.465   7.914  1.00 -5.15      MEMB
ATOM   1449  H7R OL     11     -17.972  -5.054   8.510  1.00  0.00      MEMB
ATOM   1450  H7S OL     11     -16.273  -4.621   8.434  1.00  0.00      MEMB
ATOM   1451  C18 OL     11     -17.261  -5.259   6.554  1.00 -4.09      MEMB
ATOM   1452  H8R OL     11     -16.351  -4.970   5.987  1.00  0.00      MEMB
ATOM   1453  H8S OL     11     -18.065  -4.899   5.877  1.00  0.00      MEMB
ATOM   1454  C19 OL     11     -17.255  -6.751   6.766  1.00 -3.11      MEMB
ATOM   1455  H9R OL     11     -16.296  -7.114   7.162  1.00  0.00      MEMB
ATOM   1456 C110 OL     11     -18.126  -7.640   6.391  1.00 -1.91      MEMB
ATOM   1457 H10R OL     11     -17.852  -8.699   6.501  1.00  0.00      MEMB
ATOM   1458 C111 OL     11     -19.460  -7.335   5.679  1.00 -1.30      MEMB
ATOM   1459 H11R OL     11     -19.712  -6.259   5.566  1.00  0.00      MEMB
ATOM   1460 H11S OL     11     -20.334  -7.714   6.252  1.00  0.00      MEMB
ATOM   1461 C112 OL     11     -19.541  -8.050   4.265  1.00 -0.16      MEMB
ATOM   1462 H12R OL     11     -20.585  -7.857   3.940  1.00  0.00      MEMB
ATOM   1463 H12S OL     11     -19.470  -9.151   4.398  1.00  0.00      MEMB
ATOM   1464 C113 OL     11     -18.400  -7.713   3.317  1.00  0.33      MEMB
ATOM   1465 H13R OL     11     -18.565  -8.277   2.374  1.00  0.00      MEMB
ATOM   1466 H13S OL     11     -17.463  -8.148   3.725  1.00  0.00      MEMB
ATOM   1467 C114 OL     11     -18.137  -6.271   3.049  1.00  1.47      MEMB
ATOM   1468 H14R OL     11     -17.113  -6.050   2.676  1.00  0.00      MEMB
ATOM   1469 H14S OL     11     -18.437  -5.701   3.954  1.00  0.00      MEMB
ATOM   1470 C115 OL     11     -19.085  -5.842   1.887  1.00  2.35      MEMB
ATOM   1471 H15R OL     11     -18.701  -4.888   1.466  1.00  0.00      MEMB
ATOM   1472 H15S OL     11     -20.105  -5.687   2.299  1.00  0.00      MEMB
ATOM   1473 C116 OL     11     -19.157  -6.693   0.633  1.00  3.48      MEMB
ATOM   1474 H16R OL     11     -19.762  -6.120  -0.102  1.00  0.00      MEMB
ATOM   1475 H16S OL     11     -19.593  -7.710   0.736  1.00  0.00      MEMB
ATOM   1476 C117 OL     11     -17.839  -6.809  -0.213  1.00  2.94      MEMB
ATOM   1477 H17R OL     11     -17.010  -7.109   0.463  1.00  0.00      MEMB
ATOM   1478 H17S OL     11     -17.593  -5.787  -0.573  1.00  0.00      MEMB
ATOM   1479 C118 OL     11     -17.810  -7.778  -1.403  1.00  4.04      MEMB
ATOM   1480 H18R OL     11     -17.703  -8.830  -1.062  1.00  0.00      MEMB
ATOM   1481 H18S OL     11     -17.000  -7.423  -2.074  1.00  0.00      MEMB
ATOM   1482 H18T OL     11     -18.809  -7.715  -1.886  1.00  0.00      MEMB
TER   
ATOM   1564  C12 OL     12      16.722   9.112  12.791  1.00-12.11      MEMB
ATOM   1565  H2R OL     12      16.000   8.371  12.385  1.00  0.00      MEMB
ATOM   1566  H2S OL     12      16.127  10.049  12.848  1.00  0.00      MEMB
ATOM   1614  C13 OL     12      17.816   9.160  11.761  1.00-10.97      MEMB
ATOM   1615  H3R OL     12      18.120   8.107  11.579  1.00  0.00      MEMB
ATOM   1616  H3S OL     12      18.673   9.740  12.165  1.00  0.00      MEMB
ATOM   1617  C14 OL     12      17.616   9.839  10.383  1.00 -9.91      MEMB
ATOM   1618  H4R OL     12      17.010   9.166   9.739  1.00  0.00      MEMB
ATOM   1619  H4S OL     12      17.130  10.837  10.413  1.00  0.00      MEMB
ATOM   1620  C15 OL     12      18.883  10.118   9.564  1.00 -8.77      MEMB
ATOM   1621  H5R OL     12      19.712  10.604  10.121  1.00  0.00      MEMB
ATOM   1622  H5S OL     12      18.614  10.822   8.748  1.00  0.00      MEMB
ATOM   1623  C16 OL     12      19.406   8.788   8.854  1.00 -7.62      MEMB
ATOM   1624  H6R OL     12      19.451   7.932   9.561  1.00  0.00      MEMB
ATOM   1625  H6S OL     12      18.817   8.629   7.925  1.00  0.00      MEMB
ATOM   1626  C17 OL     12      20.907   8.958   8.325  1.00 -6.59      MEMB
ATOM   1627  H7R OL     12      20.937   9.923   7.776  1.00  0.00      MEMB
ATOM   1628  H7S OL     12      21.676   9.164   9.100  1.00  0.00      MEMB
ATOM   1629  C18 OL     12      21.341   7.671   7.557  1.00 -5.26      MEMB
ATOM   1630  H8R OL     12      21.507   6.867   8.306  1.00  0.00      MEMB
ATOM   1631  H8S OL     12      20.451   7.452   6.930  1.00  0.00      MEMB
ATOM   1632  C19 OL     12      22.597   7.770   6.630  1.00 -4.06      MEMB
ATOM   1633  H9R OL     12      23.322   8.592   6.720  1.00  0.00      MEMB
ATOM   1634 C110 OL     12      22.887   6.775   5.843  1.00 -2.66      MEMB
ATOM   1635 H10R OL     12      23.742   6.940   5.170  1.00  0.00      MEMB
ATOM   1636 C111 OL     12      22.218   5.455   5.608  1.00 -2.58      MEMB
ATOM   1637 H11R OL     12      23.010   4.676   5.576  1.00  0.00      MEMB
ATOM   1638 H11S OL     12      21.330   5.305   6.258  1.00  0.00      MEMB
ATOM   1639 C112 OL     12      21.593   5.283   4.185  1.00 -1.15      MEMB
ATOM   1640 H12R OL     12      20.743   5.998   4.146  1.00  0.00      MEMB
ATOM   1641 H12S OL     12      22.380   5.574   3.457  1.00  0.00      MEMB
ATOM   1642 C113 OL     12      21.150   3.924   3.642  1.00 -0.28      MEMB
ATOM   1643 H13R OL     12      22.002   3.260   3.903  1.00  0.00      MEMB
ATOM   1644 H13S OL     12      20.380   3.479   4.309  1.00  0.00      MEMB
ATOM   1645 C114 OL     12      20.925   3.837   2.162  1.00  0.84      MEMB
ATOM   1646 H14R OL     12      21.818   4.357   1.752  1.00  0.00      MEMB
ATOM   1647 H14S OL     12      20.992   2.773   1.847  1.00  0.00      MEMB
ATOM   1648 C115 OL     12      19.699   4.499   1.636  1.00  1.60      MEMB
ATOM   1649 H15R OL     12      19.903   4.598   0.549  1.00  0.00      MEMB
ATOM   1650 H15S OL     12      19.592   5.521   2.058  1.00  0.00      MEMB
ATOM   1651 C116 OL     12      18.437   3.599   1.659  1.00  2.64      MEMB
ATOM   1652 H16R OL     12      18.598   2.523   1.435  1.00  0.00      MEMB
ATOM   1653 H16S OL     12      18.079   3.637   2.710  1.00  0.00      MEMB
ATOM   1654 C117 OL     12      17.218   4.068   0.774  1.00  0.00      MEMB
ATOM   1655 H17R OL     12      17.276   5.175   0.844  1.00  0.00      MEMB
ATOM   1656 H17S OL     12      16.220   3.742   1.136  1.00  0.00      MEMB
ATOM   1657 C118 OL     12      17.477   3.753  -0.667  1.00  0.00      MEMB
ATOM   1658 H18R OL     12      18.395   4.184  -1.121  1.00  0.00      MEMB
ATOM   1659 H18S OL     12      17.578   2.659  -0.830  1.00  0.00      MEMB
ATOM   1660 H18T OL     12      16.719   4.205  -1.343  1.00  0.00      MEMB
ATOM   1530  C33 PGR    12      20.880   2.824  18.223  1.00-20.41      MEMB
ATOM   1531  H3A PGR    12      20.499   3.428  17.373  1.00  0.00      MEMB
ATOM   1532  H3B PGR    12      21.990   2.842  18.180  1.00  0.00      MEMB
ATOM   1533  O36 PGR    12      20.460   1.492  17.961  1.00  0.00      MEMB
ATOM   1534 HO6A PGR    12      20.631   1.396  17.022  1.00  0.00      MEMB
ATOM   1535  C32 PGR    12      20.331   3.481  19.542  1.00-20.64      MEMB
ATOM   1536  H2A PGR    12      20.719   4.521  19.625  1.00  0.00      MEMB
ATOM   1537  O35 PGR    12      20.826   2.720  20.642  1.00  0.00      MEMB
ATOM   1538 HO5A PGR    12      21.718   2.517  20.329  1.00  0.00      MEMB
ATOM   1539  C31 PGR    12      18.725   3.528  19.570  1.00-19.24      MEMB
ATOM   1540  H1A PGR    12      18.399   3.809  20.594  1.00  0.00      MEMB
ATOM   1541  H1B PGR    12      18.256   2.551  19.325  1.00  0.00      MEMB
ATOM   1542  P31 PGR    12      17.770   5.947  18.842  1.00-16.77      MEMB
ATOM   1543  O33 PGR    12      18.675   6.833  18.042  1.00-15.92      MEMB
ATOM   1544  O34 PGR    12      17.727   6.179  20.337  1.00-16.93      MEMB
ATOM   1545  O32 PGR    12      18.280   4.454  18.558  1.00-16.27      MEMB
ATOM   1546  O31 PGR    12      16.356   5.904  18.282  1.00-18.19      MEMB
ATOM   1547  C3  PGR    12      15.709   5.419  17.153  1.00-15.07      MEMB
ATOM   1548  HA  PGR    12      14.622   5.543  17.342  1.00  0.00      MEMB
ATOM   1549  HB  PGR    12      15.856   4.343  16.917  1.00  0.00      MEMB
ATOM   1550  C2  PGR    12      16.095   6.192  15.872  1.00-13.89      MEMB
ATOM   1551  HX  PGR    12      15.477   5.873  15.005  1.00  0.00      MEMB
ATOM   1552  O21 PGR    12      17.465   6.013  15.526  1.00-12.67      MEMB
ATOM   1553  C21 PGR    12      17.764   4.858  14.961  1.00-12.02      MEMB
ATOM   1554  O22 PGR    12      16.979   4.010  14.639  1.00-12.33      MEMB
ATOM   1558  C1  PGR    12      15.841   7.695  16.199  1.00-14.33      MEMB
ATOM   1559  HR  PGR    12      16.477   8.189  16.964  1.00  0.00      MEMB
ATOM   1560  HS  PGR    12      14.794   7.732  16.566  1.00  0.00      MEMB
ATOM   1561  O11 PGR    12      15.878   8.329  14.914  1.00-13.47      MEMB
ATOM   1562  C11 PGR    12      17.049   8.666  14.249  1.00-12.95      MEMB
ATOM   1563  O12 PGR    12      18.154   8.710  14.783  1.00-13.09      MEMB
ATOM   1555  C12 OL     12      19.310   4.830  14.752  1.00-10.84      MEMB
ATOM   1556  H2R OL     12      19.729   4.517  15.732  1.00  0.00      MEMB
ATOM   1557  H2S OL     12      19.920   5.695  14.413  1.00  0.00      MEMB
ATOM   1567  C13 OL     12      19.561   3.665  13.764  1.00 -9.66      MEMB
ATOM   1568  H3R OL     12      19.065   2.732  14.107  1.00  0.00      MEMB
ATOM   1569  H3S OL     12      20.622   3.349  13.852  1.00  0.00      MEMB
ATOM   1570  C14 OL     12      19.279   4.074  12.303  1.00 -8.38      MEMB
ATOM   1571  H4R OL     12      19.886   4.980  12.090  1.00  0.00      MEMB
ATOM   1572  H4S OL     12      18.300   4.599  12.312  1.00  0.00      MEMB
ATOM   1573  C15 OL     12      19.447   2.933  11.354  1.00 -7.16      MEMB
ATOM   1574  H5R OL     12      19.057   1.914  11.559  1.00  0.00      MEMB
ATOM   1575  H5S OL     12      20.547   2.803  11.260  1.00  0.00      MEMB
ATOM   1576  C16 OL     12      19.213   3.243   9.846  1.00 -6.04      MEMB
ATOM   1577  H6R OL     12      20.103   2.854   9.307  1.00  0.00      MEMB
ATOM   1578  H6S OL     12      19.330   4.339   9.701  1.00  0.00      MEMB
ATOM   1579  C17 OL     12      17.885   2.796   9.323  1.00 -5.15      MEMB
ATOM   1580  H7R OL     12      17.143   3.479   9.789  1.00  0.00      MEMB
ATOM   1581  H7S OL     12      17.583   1.787   9.675  1.00  0.00      MEMB
ATOM   1582  C18 OL     12      17.786   2.823   7.728  1.00 -4.09      MEMB
ATOM   1583  H8R OL     12      16.876   2.266   7.419  1.00  0.00      MEMB
ATOM   1584  H8S OL     12      18.587   2.091   7.488  1.00  0.00      MEMB
ATOM   1585  C19 OL     12      18.245   3.981   6.871  1.00 -3.11      MEMB
ATOM   1586  H9R OL     12      19.265   3.834   6.486  1.00  0.00      MEMB
ATOM   1587 C110 OL     12      17.521   5.075   6.567  1.00 -1.91      MEMB
ATOM   1588 H10R OL     12      17.887   5.857   5.885  1.00  0.00      MEMB
ATOM   1589 C111 OL     12      16.089   5.343   7.015  1.00 -1.30      MEMB
ATOM   1590 H11R OL     12      16.098   6.255   7.649  1.00  0.00      MEMB
ATOM   1591 H11S OL     12      15.621   4.540   7.623  1.00  0.00      MEMB
ATOM   1592 C112 OL     12      15.106   5.675   5.898  1.00 -0.16      MEMB
ATOM   1593 H12R OL     12      15.311   6.715   5.567  1.00  0.00      MEMB
ATOM   1594 H12S OL     12      14.059   5.728   6.265  1.00  0.00      MEMB
ATOM   1595 C113 OL     12      15.012   4.598   4.757  1.00  0.33      MEMB
ATOM   1596 H13R OL     12      14.642   3.634   5.166  1.00  0.00      MEMB
ATOM   1597 H13S OL     12      16.033   4.310   4.427  1.00  0.00      MEMB
ATOM   1598 C114 OL     12      14.189   5.041   3.512  1.00  1.47      MEMB
ATOM   1599 H14R OL     12      13.130   5.247   3.778  1.00  0.00      MEMB
ATOM   1600 H14S OL     12      14.254   4.261   2.724  1.00  0.00      MEMB
ATOM   1601 C115 OL     12      14.768   6.293   2.872  1.00  2.35      MEMB
ATOM   1602 H15R OL     12      15.861   6.209   2.692  1.00  0.00      MEMB
ATOM   1603 H15S OL     12      14.665   7.147   3.574  1.00  0.00      MEMB
ATOM   1604 C116 OL     12      14.190   6.496   1.555  1.00  3.48      MEMB
ATOM   1605 H16R OL     12      13.124   6.795   1.648  1.00  0.00      MEMB
ATOM   1606 H16S OL     12      14.149   5.494   1.078  1.00  0.00      MEMB
ATOM   1607 C117 OL     12      15.071   7.309   0.611  1.00  2.94      MEMB
ATOM   1608 H17R OL     12      14.626   7.446  -0.398  1.00  0.00      MEMB
ATOM   1609 H17S OL     12      16.087   6.871   0.506  1.00  0.00      MEMB
ATOM   1610 C118 OL     12      15.437   8.719   1.110  1.00  4.04      MEMB
ATOM   1611 H18R OL     12      16.135   9.110   0.339  1.00  0.00      MEMB
ATOM   1612 H18S OL     12      15.843   8.658   2.143  1.00  0.00      MEMB
ATOM   1613 H18T OL     12      14.592   9.440   1.083  1.00  0.00      MEMB
TER   
ATOM   1695  C12 OL     13      19.945  -7.763  11.467  1.00-12.11      MEMB
ATOM   1696  H2R OL     13      20.750  -6.998  11.457  1.00  0.00      MEMB
ATOM   1697  H2S OL     13      20.460  -8.732  11.292  1.00  0.00      MEMB
ATOM   1745  C13 OL     13      18.960  -7.324  10.368  1.00-10.97      MEMB
ATOM   1746  H3R OL     13      18.507  -6.325  10.545  1.00  0.00      MEMB
ATOM   1747  H3S OL     13      18.140  -8.073  10.399  1.00  0.00      MEMB
ATOM   1748  C14 OL     13      19.728  -7.497   9.016  1.00 -9.91      MEMB
ATOM   1749  H4R OL     13      19.972  -6.463   8.692  1.00  0.00      MEMB
ATOM   1750  H4S OL     13      20.648  -8.118   9.046  1.00  0.00      MEMB
ATOM   1751  C15 OL     13      18.759  -8.054   7.999  1.00 -8.77      MEMB
ATOM   1752  H5R OL     13      17.832  -7.444   8.054  1.00  0.00      MEMB
ATOM   1753  H5S OL     13      18.510  -9.097   8.292  1.00  0.00      MEMB
ATOM   1754  C16 OL     13      19.382  -8.128   6.577  1.00 -7.62      MEMB
ATOM   1755  H6R OL     13      20.391  -8.590   6.626  1.00  0.00      MEMB
ATOM   1756  H6S OL     13      18.667  -8.649   5.904  1.00  0.00      MEMB
ATOM   1757  C17 OL     13      19.580  -6.712   5.932  1.00 -6.59      MEMB
ATOM   1758  H7R OL     13      18.718  -6.123   6.313  1.00  0.00      MEMB
ATOM   1759  H7S OL     13      20.484  -6.275   6.407  1.00  0.00      MEMB
ATOM   1760  C18 OL     13      19.514  -6.436   4.411  1.00 -5.26      MEMB
ATOM   1761  H8R OL     13      18.614  -7.028   4.139  1.00  0.00      MEMB
ATOM   1762  H8S OL     13      19.263  -5.403   4.086  1.00  0.00      MEMB
ATOM   1763  C19 OL     13      20.823  -6.924   3.893  1.00 -4.06      MEMB
ATOM   1764  H9R OL     13      21.575  -7.030   4.688  1.00  0.00      MEMB
ATOM   1765 C110 OL     13      21.110  -7.469   2.691  1.00 -2.66      MEMB
ATOM   1766 H10R OL     13      22.084  -7.978   2.632  1.00  0.00      MEMB
ATOM   1767 C111 OL     13      20.110  -7.584   1.655  1.00 -2.58      MEMB
ATOM   1768 H11R OL     13      19.155  -7.040   1.823  1.00  0.00      MEMB
ATOM   1769 H11S OL     13      20.542  -7.205   0.704  1.00  0.00      MEMB
ATOM   1770 C112 OL     13      19.565  -9.075   1.472  1.00 -1.15      MEMB
ATOM   1771 H12R OL     13      20.324  -9.840   1.200  1.00  0.00      MEMB
ATOM   1772 H12S OL     13      19.154  -9.399   2.452  1.00  0.00      MEMB
ATOM   1773 C113 OL     13      18.453  -9.101   0.411  1.00 -0.28      MEMB
ATOM   1774 H13R OL     13      18.066 -10.140   0.483  1.00  0.00      MEMB
ATOM   1775 H13S OL     13      17.596  -8.466   0.722  1.00  0.00      MEMB
ATOM   1776 C114 OL     13      18.940  -8.944  -1.033  1.00  0.84      MEMB
ATOM   1777 H14R OL     13      19.246  -7.898  -1.250  1.00  0.00      MEMB
ATOM   1778 H14S OL     13      19.792  -9.621  -1.257  1.00  0.00      MEMB
ATOM   1779 C115 OL     13      17.834  -9.237  -2.024  1.00  1.60      MEMB
ATOM   1780 H15R OL     13      18.150  -9.138  -3.084  1.00  0.00      MEMB
ATOM   1781 H15S OL     13      17.070  -8.467  -1.784  1.00  0.00      MEMB
ATOM   1782 C116 OL     13      17.284 -10.627  -1.875  1.00  2.64      MEMB
ATOM   1783 H16R OL     13      18.172 -11.266  -1.684  1.00  0.00      MEMB
ATOM   1784 H16S OL     13      16.589 -10.700  -1.011  1.00  0.00      MEMB
ATOM   1785 C117 OL     13      16.358 -11.183  -2.992  1.00  0.00      MEMB
ATOM   1786 H17R OL     13      15.434 -10.590  -3.161  1.00  0.00      MEMB
ATOM   1787 H17S OL     13      15.944 -12.191  -2.777  1.00  0.00      MEMB
ATOM   1788 C118 OL     13      17.018 -11.300  -4.354  1.00  0.00      MEMB
ATOM   1789 H18R OL     13      17.022 -10.357  -4.942  1.00  0.00      MEMB
ATOM   1790 H18S OL     13      18.038 -11.738  -4.379  1.00  0.00      MEMB
ATOM   1791 H18T OL     13      16.407 -11.984  -4.981  1.00  0.00      MEMB
ATOM   1661  C33 PGR    13      13.458 -10.796  19.918  1.00-20.41      MEMB
ATOM   1662  H3A PGR    13      12.692 -11.226  20.598  1.00  0.00      MEMB
ATOM   1663  H3B PGR    13      14.225 -10.350  20.586  1.00  0.00      MEMB
ATOM   1664  O36 PGR    13      12.836  -9.874  19.081  1.00  0.00      MEMB
ATOM   1665 HO6A PGR    13      13.544  -9.298  18.783  1.00  0.00      MEMB
ATOM   1666  C32 PGR    13      14.226 -11.842  19.155  1.00-20.64      MEMB
ATOM   1667  H2A PGR    13      13.513 -12.482  18.588  1.00  0.00      MEMB
ATOM   1668  O35 PGR    13      14.911 -12.654  20.106  1.00  0.00      MEMB
ATOM   1669 HO5A PGR    13      14.247 -12.704  20.807  1.00  0.00      MEMB
ATOM   1670  C31 PGR    13      15.205 -11.292  18.181  1.00-19.24      MEMB
ATOM   1671  H1A PGR    13      14.656 -10.709  17.411  1.00  0.00      MEMB
ATOM   1672  H1B PGR    13      15.809 -12.067  17.663  1.00  0.00      MEMB
ATOM   1673  P31 PGR    13      17.557 -10.301  18.793  1.00-16.77      MEMB
ATOM   1674  O33 PGR    13      17.977 -11.546  19.373  1.00-15.92      MEMB
ATOM   1675  O34 PGR    13      18.004  -8.991  19.305  1.00-16.93      MEMB
ATOM   1676  O32 PGR    13      16.018 -10.324  18.882  1.00-16.27      MEMB
ATOM   1677  O31 PGR    13      17.756 -10.315  17.207  1.00-18.19      MEMB
ATOM   1678  C3  PGR    13      17.203  -9.118  16.515  1.00-15.07      MEMB
ATOM   1679  HA  PGR    13      17.555  -8.130  16.882  1.00  0.00      MEMB
ATOM   1680  HB  PGR    13      16.099  -9.014  16.588  1.00  0.00      MEMB
ATOM   1681  C2  PGR    13      17.599  -9.200  15.055  1.00-13.89      MEMB
ATOM   1682  HX  PGR    13      17.002  -8.425  14.528  1.00  0.00      MEMB
ATOM   1683  O21 PGR    13      17.396 -10.540  14.588  1.00-12.67      MEMB
ATOM   1684  C21 PGR    13      16.187 -10.979  14.372  1.00-12.02      MEMB
ATOM   1685  O22 PGR    13      15.127 -10.374  14.603  1.00-12.33      MEMB
ATOM   1689  C1  PGR    13      19.097  -8.731  14.940  1.00-14.33      MEMB
ATOM   1690  HR  PGR    13      19.776  -9.401  15.509  1.00  0.00      MEMB
ATOM   1691  HS  PGR    13      19.292  -7.710  15.332  1.00  0.00      MEMB
ATOM   1692  O11 PGR    13      19.522  -8.832  13.573  1.00-13.47      MEMB
ATOM   1693  C11 PGR    13      19.362  -7.641  12.897  1.00-12.95      MEMB
ATOM   1694  O12 PGR    13      18.772  -6.673  13.373  1.00-13.09      MEMB
ATOM   1686  C12 OL     13      16.245 -12.521  14.084  1.00-10.84      MEMB
ATOM   1687  H2R OL     13      16.089 -13.040  15.054  1.00  0.00      MEMB
ATOM   1688  H2S OL     13      17.281 -12.734  13.742  1.00  0.00      MEMB
ATOM   1698  C13 OL     13      15.192 -12.959  12.998  1.00 -9.66      MEMB
ATOM   1699  H3R OL     13      14.179 -12.734  13.394  1.00  0.00      MEMB
ATOM   1700  H3S OL     13      15.135 -14.060  12.862  1.00  0.00      MEMB
ATOM   1701  C14 OL     13      15.333 -12.204  11.708  1.00 -8.38      MEMB
ATOM   1702  H4R OL     13      16.324 -12.255  11.208  1.00  0.00      MEMB
ATOM   1703  H4S OL     13      15.289 -11.123  11.960  1.00  0.00      MEMB
ATOM   1704  C15 OL     13      14.432 -12.377  10.454  1.00 -7.16      MEMB
ATOM   1705  H5R OL     13      13.376 -12.410  10.798  1.00  0.00      MEMB
ATOM   1706  H5S OL     13      14.784 -13.286   9.920  1.00  0.00      MEMB
ATOM   1707  C16 OL     13      14.495 -11.152   9.550  1.00 -6.04      MEMB
ATOM   1708  H6R OL     13      14.161 -10.277  10.146  1.00  0.00      MEMB
ATOM   1709  H6S OL     13      13.851 -11.471   8.702  1.00  0.00      MEMB
ATOM   1710  C17 OL     13      15.775 -10.831   8.785  1.00 -5.15      MEMB
ATOM   1711  H7R OL     13      16.158 -11.804   8.408  1.00  0.00      MEMB
ATOM   1712  H7S OL     13      16.623 -10.463   9.401  1.00  0.00      MEMB
ATOM   1713  C18 OL     13      15.514  -9.734   7.719  1.00 -4.09      MEMB
ATOM   1714  H8R OL     13      14.727 -10.239   7.120  1.00  0.00      MEMB
ATOM   1715  H8S OL     13      16.431  -9.687   7.093  1.00  0.00      MEMB
ATOM   1716  C19 OL     13      15.081  -8.315   8.139  1.00 -3.11      MEMB
ATOM   1717  H9R OL     13      15.646  -7.862   8.967  1.00  0.00      MEMB
ATOM   1718 C110 OL     13      14.119  -7.541   7.496  1.00 -1.91      MEMB
ATOM   1719 H10R OL     13      14.081  -6.506   7.868  1.00  0.00      MEMB
ATOM   1720 C111 OL     13      13.348  -7.911   6.268  1.00 -1.30      MEMB
ATOM   1721 H11R OL     13      12.272  -7.828   6.529  1.00  0.00      MEMB
ATOM   1722 H11S OL     13      13.558  -8.961   5.970  1.00  0.00      MEMB
ATOM   1723 C112 OL     13      13.721  -7.112   4.962  1.00 -0.16      MEMB
ATOM   1724 H12R OL     13      13.887  -6.038   5.194  1.00  0.00      MEMB
ATOM   1725 H12S OL     13      12.770  -7.138   4.388  1.00  0.00      MEMB
ATOM   1726 C113 OL     13      14.726  -7.695   4.038  1.00  0.33      MEMB
ATOM   1727 H13R OL     13      15.711  -7.710   4.551  1.00  0.00      MEMB
ATOM   1728 H13S OL     13      14.855  -7.102   3.108  1.00  0.00      MEMB
ATOM   1729 C114 OL     13      14.449  -9.215   3.710  1.00  1.47      MEMB
ATOM   1730 H14R OL     13      13.389  -9.461   3.935  1.00  0.00      MEMB
ATOM   1731 H14S OL     13      15.074  -9.756   4.452  1.00  0.00      MEMB
ATOM   1732 C115 OL     13      14.863  -9.564   2.313  1.00  2.35      MEMB
ATOM   1733 H15R OL     13      15.721  -8.916   2.034  1.00  0.00      MEMB
ATOM   1734 H15S OL     13      14.029  -9.330   1.617  1.00  0.00      MEMB
ATOM   1735 C116 OL     13      15.165 -11.107   2.238  1.00  3.48      MEMB
ATOM   1736 H16R OL     13      15.210 -11.363   1.157  1.00  0.00      MEMB
ATOM   1737 H16S OL     13      14.431 -11.667   2.855  1.00  0.00      MEMB
ATOM   1738 C117 OL     13      16.529 -11.503   2.756  1.00  2.94      MEMB
ATOM   1739 H17R OL     13      16.421 -11.848   3.807  1.00  0.00      MEMB
ATOM   1740 H17S OL     13      17.136 -10.573   2.723  1.00  0.00      MEMB
ATOM   1741 C118 OL     13      17.242 -12.626   1.998  1.00  4.04      MEMB
ATOM   1742 H18R OL     13      18.055 -13.023   2.643  1.00  0.00      MEMB
ATOM   1743 H18S OL     13      17.569 -12.230   1.013  1.00  0.00      MEMB
ATOM   1744 H18T OL     13      16.551 -13.488   1.876  1.00  0.00      MEMB
TER   
ATOM   1826  C12 OL     14       0.971 -19.050  11.894  1.00-12.11      MEMB
ATOM   1827  H2R OL     14       2.022 -18.964  12.244  1.00  0.00      MEMB
ATOM   1828  H2S OL     14       0.758 -20.114  12.136  1.00  0.00      MEMB
ATOM   1876  C13 OL     14       0.879 -18.813  10.363  1.00-10.97      MEMB
ATOM   1877  H3R OL     14       1.214 -17.783  10.117  1.00  0.00      MEMB
ATOM   1878  H3S OL     14      -0.138 -18.997   9.956  1.00  0.00      MEMB
ATOM   1879  C14 OL     14       1.802 -19.808   9.567  1.00 -9.91      MEMB
ATOM   1880  H4R OL     14       2.823 -19.612   9.957  1.00  0.00      MEMB
ATOM   1881  H4S OL     14       1.621 -20.786  10.063  1.00  0.00      MEMB
ATOM   1882  C15 OL     14       1.745 -19.838   8.020  1.00 -8.77      MEMB
ATOM   1883  H5R OL     14       0.709 -19.932   7.631  1.00  0.00      MEMB
ATOM   1884  H5S OL     14       2.315 -20.750   7.741  1.00  0.00      MEMB
ATOM   1885  C16 OL     14       2.379 -18.577   7.359  1.00 -7.62      MEMB
ATOM   1886  H6R OL     14       1.943 -17.680   7.848  1.00  0.00      MEMB
ATOM   1887  H6S OL     14       3.477 -18.493   7.506  1.00  0.00      MEMB
ATOM   1888  C17 OL     14       2.193 -18.524   5.838  1.00 -6.59      MEMB
ATOM   1889  H7R OL     14       2.851 -19.240   5.301  1.00  0.00      MEMB
ATOM   1890  H7S OL     14       1.108 -18.646   5.633  1.00  0.00      MEMB
ATOM   1891  C18 OL     14       2.484 -17.175   5.180  1.00 -5.26      MEMB
ATOM   1892  H8R OL     14       2.086 -17.090   4.146  1.00  0.00      MEMB
ATOM   1893  H8S OL     14       1.993 -16.361   5.755  1.00  0.00      MEMB
ATOM   1894  C19 OL     14       4.002 -16.842   5.287  1.00 -4.06      MEMB
ATOM   1895  H9R OL     14       4.501 -17.053   6.244  1.00  0.00      MEMB
ATOM   1896 C110 OL     14       4.898 -16.606   4.286  1.00 -2.66      MEMB
ATOM   1897 H10R OL     14       5.972 -16.549   4.516  1.00  0.00      MEMB
ATOM   1898 C111 OL     14       4.449 -16.696   2.833  1.00 -2.58      MEMB
ATOM   1899 H11R OL     14       3.437 -17.143   2.727  1.00  0.00      MEMB
ATOM   1900 H11S OL     14       4.222 -15.634   2.600  1.00  0.00      MEMB
ATOM   1901 C112 OL     14       5.502 -17.086   1.746  1.00 -1.15      MEMB
ATOM   1902 H12R OL     14       6.433 -16.480   1.758  1.00  0.00      MEMB
ATOM   1903 H12S OL     14       5.765 -18.144   1.962  1.00  0.00      MEMB
ATOM   1904 C113 OL     14       4.893 -17.225   0.365  1.00 -0.28      MEMB
ATOM   1905 H13R OL     14       5.600 -17.611  -0.401  1.00  0.00      MEMB
ATOM   1906 H13S OL     14       4.082 -17.982   0.419  1.00  0.00      MEMB
ATOM   1907 C114 OL     14       4.285 -15.874  -0.135  1.00  0.84      MEMB
ATOM   1908 H14R OL     14       3.502 -15.539   0.578  1.00  0.00      MEMB
ATOM   1909 H14S OL     14       5.062 -15.092   0.006  1.00  0.00      MEMB
ATOM   1910 C115 OL     14       3.801 -16.001  -1.624  1.00  1.60      MEMB
ATOM   1911 H15R OL     14       3.007 -16.778  -1.613  1.00  0.00      MEMB
ATOM   1912 H15S OL     14       4.622 -16.370  -2.275  1.00  0.00      MEMB
ATOM   1913 C116 OL     14       3.334 -14.704  -2.199  1.00  2.64      MEMB
ATOM   1914 H16R OL     14       2.536 -14.262  -1.565  1.00  0.00      MEMB
ATOM   1915 H16S OL     14       4.176 -13.983  -2.113  1.00  0.00      MEMB
ATOM   1916 C117 OL     14       2.702 -14.692  -3.568  1.00  0.00      MEMB
ATOM   1917 H17R OL     14       1.966 -15.519  -3.659  1.00  0.00      MEMB
ATOM   1918 H17S OL     14       3.406 -14.929  -4.394  1.00  0.00      MEMB
ATOM   1919 C118 OL     14       1.907 -13.411  -3.893  1.00  0.00      MEMB
ATOM   1920 H18R OL     14       1.166 -13.676  -4.677  1.00  0.00      MEMB
ATOM   1921 H18S OL     14       1.370 -13.016  -3.004  1.00  0.00      MEMB
ATOM   1922 H18T OL     14       2.658 -12.668  -4.237  1.00  0.00      MEMB
ATOM   1792  C33 PGR    14       1.300 -18.657  19.080  1.00-20.41      MEMB
ATOM   1793  H3A PGR    14       0.741 -19.427  19.652  1.00  0.00      MEMB
ATOM   1794  H3B PGR    14       0.592 -18.057  18.469  1.00  0.00      MEMB
ATOM   1795  O36 PGR    14       2.229 -19.271  18.200  1.00  0.00      MEMB
ATOM   1796 HO6A PGR    14       1.986 -19.049  17.298  1.00  0.00      MEMB
ATOM   1797  C32 PGR    14       1.923 -17.513  19.981  1.00-20.64      MEMB
ATOM   1798  H2A PGR    14       2.959 -17.796  20.271  1.00  0.00      MEMB
ATOM   1799  O35 PGR    14       1.129 -17.412  21.161  1.00  0.00      MEMB
ATOM   1800 HO5A PGR    14       0.934 -18.345  21.322  1.00  0.00      MEMB
ATOM   1801  C31 PGR    14       2.013 -16.115  19.331  1.00-19.24      MEMB
ATOM   1802  H1A PGR    14       2.684 -16.003  18.453  1.00  0.00      MEMB
ATOM   1803  H1B PGR    14       2.445 -15.396  20.060  1.00  0.00      MEMB
ATOM   1804  P31 PGR    14       0.446 -14.175  18.498  1.00-16.77      MEMB
ATOM   1805  O33 PGR    14       1.624 -13.270  18.731  1.00-15.92      MEMB
ATOM   1806  O34 PGR    14      -0.869 -13.792  19.077  1.00-16.93      MEMB
ATOM   1807  O32 PGR    14       0.718 -15.664  19.014  1.00-16.27      MEMB
ATOM   1808  O31 PGR    14       0.253 -14.251  16.929  1.00-18.19      MEMB
ATOM   1809  C3  PGR    14      -0.513 -15.307  16.310  1.00-15.07      MEMB
ATOM   1810  HA  PGR    14      -1.384 -14.895  15.756  1.00  0.00      MEMB
ATOM   1811  HB  PGR    14      -1.160 -15.824  17.051  1.00  0.00      MEMB
ATOM   1812  C2  PGR    14       0.295 -16.320  15.471  1.00-13.89      MEMB
ATOM   1813  HX  PGR    14       0.868 -16.983  16.154  1.00  0.00      MEMB
ATOM   1814  O21 PGR    14       1.033 -15.497  14.569  1.00-12.67      MEMB
ATOM   1815  C21 PGR    14       2.337 -15.613  14.460  1.00-12.02      MEMB
ATOM   1816  O22 PGR    14       3.027 -16.443  15.017  1.00-12.33      MEMB
ATOM   1820  C1  PGR    14      -0.702 -17.332  14.775  1.00-14.33      MEMB
ATOM   1821  HR  PGR    14      -1.352 -16.676  14.158  1.00  0.00      MEMB
ATOM   1822  HS  PGR    14      -1.310 -17.716  15.622  1.00  0.00      MEMB
ATOM   1823  O11 PGR    14       0.068 -18.274  13.984  1.00-13.47      MEMB
ATOM   1824  C11 PGR    14       0.169 -18.022  12.681  1.00-12.95      MEMB
ATOM   1825  O12 PGR    14      -0.407 -17.094  12.126  1.00-13.09      MEMB
ATOM   1817  C12 OL     14       2.851 -14.575  13.493  1.00-10.84      MEMB
ATOM   1818  H2R OL     14       3.511 -13.878  14.053  1.00  0.00      MEMB
ATOM   1819  H2S OL     14       2.050 -13.900  13.123  1.00  0.00      MEMB
ATOM   1829  C13 OL     14       3.623 -15.279  12.394  1.00 -9.66      MEMB
ATOM   1830  H3R OL     14       3.330 -16.345  12.284  1.00  0.00      MEMB
ATOM   1831  H3S OL     14       4.717 -15.367  12.569  1.00  0.00      MEMB
ATOM   1832  C14 OL     14       3.491 -14.606  10.953  1.00 -8.38      MEMB
ATOM   1833  H4R OL     14       4.224 -15.069  10.258  1.00  0.00      MEMB
ATOM   1834  H4S OL     14       3.749 -13.525  10.974  1.00  0.00      MEMB
ATOM   1835  C15 OL     14       2.128 -14.779  10.258  1.00 -7.16      MEMB
ATOM   1836  H5R OL     14       1.418 -14.496  11.065  1.00  0.00      MEMB
ATOM   1837  H5S OL     14       1.922 -15.817   9.920  1.00  0.00      MEMB
ATOM   1838  C16 OL     14       1.816 -13.746   9.145  1.00 -6.04      MEMB
ATOM   1839  H6R OL     14       2.743 -13.654   8.540  1.00  0.00      MEMB
ATOM   1840  H6S OL     14       1.581 -12.758   9.596  1.00  0.00      MEMB
ATOM   1841  C17 OL     14       0.637 -14.104   8.224  1.00 -5.15      MEMB
ATOM   1842  H7R OL     14      -0.278 -14.251   8.836  1.00  0.00      MEMB
ATOM   1843  H7S OL     14       0.875 -15.102   7.799  1.00  0.00      MEMB
ATOM   1844  C18 OL     14       0.175 -13.130   7.155  1.00 -4.09      MEMB
ATOM   1845  H8R OL     14       0.069 -12.157   7.681  1.00  0.00      MEMB
ATOM   1846  H8S OL     14      -0.803 -13.467   6.749  1.00  0.00      MEMB
ATOM   1847  C19 OL     14       1.275 -13.035   6.113  1.00 -3.11      MEMB
ATOM   1848  H9R OL     14       2.319 -13.350   6.256  1.00  0.00      MEMB
ATOM   1849 C110 OL     14       1.010 -12.740   4.814  1.00 -1.91      MEMB
ATOM   1850 H10R OL     14       1.843 -12.729   4.095  1.00  0.00      MEMB
ATOM   1851 C111 OL     14      -0.295 -12.405   4.151  1.00 -1.30      MEMB
ATOM   1852 H11R OL     14      -0.164 -11.667   3.331  1.00  0.00      MEMB
ATOM   1853 H11S OL     14      -0.974 -11.898   4.869  1.00  0.00      MEMB
ATOM   1854 C112 OL     14      -0.969 -13.606   3.518  1.00 -0.16      MEMB
ATOM   1855 H12R OL     14      -1.759 -13.145   2.887  1.00  0.00      MEMB
ATOM   1856 H12S OL     14      -1.419 -14.231   4.318  1.00  0.00      MEMB
ATOM   1857 C113 OL     14      -0.123 -14.507   2.578  1.00  0.33      MEMB
ATOM   1858 H13R OL     14       0.647 -14.864   3.295  1.00  0.00      MEMB
ATOM   1859 H13S OL     14       0.513 -13.961   1.849  1.00  0.00      MEMB
ATOM   1860 C114 OL     14      -0.913 -15.528   1.783  1.00  1.47      MEMB
ATOM   1861 H14R OL     14      -1.683 -15.015   1.169  1.00  0.00      MEMB
ATOM   1862 H14S OL     14      -1.513 -16.240   2.389  1.00  0.00      MEMB
ATOM   1863 C115 OL     14      -0.020 -16.439   0.887  1.00  2.35      MEMB
ATOM   1864 H15R OL     14       0.735 -16.785   1.624  1.00  0.00      MEMB
ATOM   1865 H15S OL     14       0.516 -15.727   0.223  1.00  0.00      MEMB
ATOM   1866 C116 OL     14      -0.835 -17.618   0.418  1.00  3.48      MEMB
ATOM   1867 H16R OL     14      -1.680 -17.467  -0.287  1.00  0.00      MEMB
ATOM   1868 H16S OL     14      -1.219 -18.193   1.287  1.00  0.00      MEMB
ATOM   1869 C117 OL     14       0.012 -18.732  -0.434  1.00  2.94      MEMB
ATOM   1870 H17R OL     14       0.406 -18.236  -1.346  1.00  0.00      MEMB
ATOM   1871 H17S OL     14      -0.719 -19.498  -0.770  1.00  0.00      MEMB
ATOM   1872 C118 OL     14       1.115 -19.418   0.454  1.00  4.04      MEMB
ATOM   1873 H18R OL     14       0.731 -19.832   1.411  1.00  0.00      MEMB
ATOM   1874 H18S OL     14       2.033 -18.811   0.607  1.00  0.00      MEMB
ATOM   1875 H18T OL     14       1.473 -20.369   0.004  1.00  0.00      MEMB
TER   
ATOM   1957  C12 OL     15     -11.909  10.259  13.356  1.00-12.11      MEMB
ATOM   1958  H2R OL     15     -10.902   9.937  13.013  1.00  0.00      MEMB
ATOM   1959  H2S OL     15     -12.084   9.751  14.328  1.00  0.00      MEMB
ATOM   2007  C13 OL     15     -12.995   9.944  12.330  1.00-10.97      MEMB
ATOM   2008  H3R OL     15     -13.063   8.885  12.002  1.00  0.00      MEMB
ATOM   2009  H3S OL     15     -12.526  10.448  11.458  1.00  0.00      MEMB
ATOM   2010  C14 OL     15     -14.371  10.516  12.509  1.00 -9.91      MEMB
ATOM   2011  H4R OL     15     -14.680  10.273  13.548  1.00  0.00      MEMB
ATOM   2012  H4S OL     15     -14.283  11.622  12.449  1.00  0.00      MEMB
ATOM   2013  C15 OL     15     -15.417  10.057  11.513  1.00 -8.77      MEMB
ATOM   2014  H5R OL     15     -16.329  10.691  11.541  1.00  0.00      MEMB
ATOM   2015  H5S OL     15     -15.785   9.075  11.880  1.00  0.00      MEMB
ATOM   2016  C16 OL     15     -14.872   9.919  10.091  1.00 -7.62      MEMB
ATOM   2017  H6R OL     15     -14.148   9.082  10.193  1.00  0.00      MEMB
ATOM   2018  H6S OL     15     -15.750   9.512   9.546  1.00  0.00      MEMB
ATOM   2019  C17 OL     15     -14.377  11.221   9.495  1.00 -6.59      MEMB
ATOM   2020  H7R OL     15     -15.262  11.893   9.488  1.00  0.00      MEMB
ATOM   2021  H7S OL     15     -13.645  11.789  10.108  1.00  0.00      MEMB
ATOM   2022  C18 OL     15     -13.709  11.142   8.157  1.00 -5.26      MEMB
ATOM   2023  H8R OL     15     -14.487  10.952   7.387  1.00  0.00      MEMB
ATOM   2024  H8S OL     15     -13.313  12.177   8.083  1.00  0.00      MEMB
ATOM   2025  C19 OL     15     -12.548  10.190   7.956  1.00 -4.06      MEMB
ATOM   2026  H9R OL     15     -11.838  10.214   8.796  1.00  0.00      MEMB
ATOM   2027 C110 OL     15     -12.243   9.480   6.906  1.00 -2.66      MEMB
ATOM   2028 H10R OL     15     -11.360   8.824   6.918  1.00  0.00      MEMB
ATOM   2029 C111 OL     15     -13.092   9.427   5.631  1.00 -2.58      MEMB
ATOM   2030 H11R OL     15     -13.219   8.404   5.216  1.00  0.00      MEMB
ATOM   2031 H11S OL     15     -14.144   9.761   5.754  1.00  0.00      MEMB
ATOM   2032 C112 OL     15     -12.570  10.408   4.512  1.00 -1.15      MEMB
ATOM   2033 H12R OL     15     -13.385  10.292   3.766  1.00  0.00      MEMB
ATOM   2034 H12S OL     15     -12.535  11.448   4.901  1.00  0.00      MEMB
ATOM   2035 C113 OL     15     -11.321   9.870   3.873  1.00 -0.28      MEMB
ATOM   2036 H13R OL     15     -10.384  10.010   4.454  1.00  0.00      MEMB
ATOM   2037 H13S OL     15     -11.282   8.765   3.772  1.00  0.00      MEMB
ATOM   2038 C114 OL     15     -11.072  10.338   2.424  1.00  0.84      MEMB
ATOM   2039 H14R OL     15     -10.114  10.011   1.967  1.00  0.00      MEMB
ATOM   2040 H14S OL     15     -11.904   9.966   1.789  1.00  0.00      MEMB
ATOM   2041 C115 OL     15     -11.160  11.891   2.267  1.00  1.60      MEMB
ATOM   2042 H15R OL     15     -10.251  12.249   2.797  1.00  0.00      MEMB
ATOM   2043 H15S OL     15     -12.021  12.420   2.728  1.00  0.00      MEMB
ATOM   2044 C116 OL     15     -10.980  12.380   0.787  1.00  2.64      MEMB
ATOM   2045 H16R OL     15      -9.990  11.983   0.475  1.00  0.00      MEMB
ATOM   2046 H16S OL     15     -11.757  11.825   0.221  1.00  0.00      MEMB
ATOM   2047 C117 OL     15     -11.073  13.944   0.512  1.00  0.00      MEMB
ATOM   2048 H17R OL     15     -10.031  14.325   0.440  1.00  0.00      MEMB
ATOM   2049 H17S OL     15     -11.440  14.338   1.484  1.00  0.00      MEMB
ATOM   2050 C118 OL     15     -11.864  14.385  -0.621  1.00  0.00      MEMB
ATOM   2051 H18R OL     15     -12.061  15.470  -0.483  1.00  0.00      MEMB
ATOM   2052 H18S OL     15     -11.342  14.048  -1.542  1.00  0.00      MEMB
ATOM   2053 H18T OL     15     -12.834  13.848  -0.699  1.00  0.00      MEMB
ATOM   1923  C33 PGR    15     -15.912  13.676  20.073  1.00-20.41      MEMB
ATOM   1924  H3A PGR    15     -14.847  13.449  20.297  1.00  0.00      MEMB
ATOM   1925  H3B PGR    15     -15.948  14.436  19.263  1.00  0.00      MEMB
ATOM   1926  O36 PGR    15     -16.501  14.232  21.226  1.00  0.00      MEMB
ATOM   1927 HO6A PGR    15     -17.342  14.644  21.012  1.00  0.00      MEMB
ATOM   1928  C32 PGR    15     -16.624  12.331  19.647  1.00-20.64      MEMB
ATOM   1929  H2A PGR    15     -17.640  12.562  19.253  1.00  0.00      MEMB
ATOM   1930  O35 PGR    15     -16.760  11.525  20.815  1.00  0.00      MEMB
ATOM   1931 HO5A PGR    15     -16.968  12.201  21.473  1.00  0.00      MEMB
ATOM   1932  C31 PGR    15     -15.886  11.515  18.554  1.00-19.24      MEMB
ATOM   1933  H1A PGR    15     -15.802  12.080  17.601  1.00  0.00      MEMB
ATOM   1934  H1B PGR    15     -16.550  10.655  18.320  1.00  0.00      MEMB
ATOM   1935  P31 PGR    15     -13.742  10.328  17.923  1.00-16.77      MEMB
ATOM   1936  O33 PGR    15     -14.517   9.353  17.213  1.00-15.92      MEMB
ATOM   1937  O34 PGR    15     -12.559   9.895  18.637  1.00-16.93      MEMB
ATOM   1938  O32 PGR    15     -14.613  11.068  18.985  1.00-16.27      MEMB
ATOM   1939  O31 PGR    15     -13.238  11.423  16.928  1.00-18.19      MEMB
ATOM   1940  C3  PGR    15     -12.573  12.646  17.425  1.00-15.07      MEMB
ATOM   1941  HA  PGR    15     -11.579  12.496  17.898  1.00  0.00      MEMB
ATOM   1942  HB  PGR    15     -13.142  13.121  18.252  1.00  0.00      MEMB
ATOM   1943  C2  PGR    15     -12.291  13.738  16.220  1.00-13.89      MEMB
ATOM   1944  HX  PGR    15     -12.051  14.729  16.662  1.00  0.00      MEMB
ATOM   1945  O21 PGR    15     -13.488  13.913  15.470  1.00-12.67      MEMB
ATOM   1946  C21 PGR    15     -14.401  14.716  16.031  1.00-12.02      MEMB
ATOM   1947  O22 PGR    15     -14.463  15.134  17.214  1.00-12.33      MEMB
ATOM   1951  C1  PGR    15     -11.080  13.252  15.337  1.00-14.33      MEMB
ATOM   1952  HR  PGR    15     -10.127  13.438  15.877  1.00  0.00      MEMB
ATOM   1953  HS  PGR    15     -10.953  13.948  14.480  1.00  0.00      MEMB
ATOM   1954  O11 PGR    15     -11.329  11.912  14.886  1.00-13.47      MEMB
ATOM   1955  C11 PGR    15     -11.898  11.797  13.671  1.00-12.95      MEMB
ATOM   1956  O12 PGR    15     -12.309  12.666  12.961  1.00-13.09      MEMB
ATOM   1948  C12 OL     15     -15.544  14.925  15.065  1.00-10.84      MEMB
ATOM   1949  H2R OL     15     -15.960  15.929  15.298  1.00  0.00      MEMB
ATOM   1950  H2S OL     15     -16.310  14.176  15.359  1.00  0.00      MEMB
ATOM   1960  C13 OL     15     -15.203  14.877  13.572  1.00 -9.66      MEMB
ATOM   1961  H3R OL     15     -15.306  13.852  13.156  1.00  0.00      MEMB
ATOM   1962  H3S OL     15     -14.193  15.299  13.382  1.00  0.00      MEMB
ATOM   1963  C14 OL     15     -16.037  15.817  12.670  1.00 -8.38      MEMB
ATOM   1964  H4R OL     15     -16.064  16.780  13.223  1.00  0.00      MEMB
ATOM   1965  H4S OL     15     -17.062  15.416  12.515  1.00  0.00      MEMB
ATOM   1966  C15 OL     15     -15.408  16.306  11.314  1.00 -7.16      MEMB
ATOM   1967  H5R OL     15     -14.404  16.715  11.556  1.00  0.00      MEMB
ATOM   1968  H5S OL     15     -16.017  17.204  11.076  1.00  0.00      MEMB
ATOM   1969  C16 OL     15     -15.256  15.342  10.132  1.00 -6.04      MEMB
ATOM   1970  H6R OL     15     -14.830  14.406  10.553  1.00  0.00      MEMB
ATOM   1971  H6S OL     15     -14.609  15.890   9.414  1.00  0.00      MEMB
ATOM   1972  C17 OL     15     -16.557  14.928   9.529  1.00 -5.15      MEMB
ATOM   1973  H7R OL     15     -16.964  14.184  10.247  1.00  0.00      MEMB
ATOM   1974  H7S OL     15     -16.223  14.333   8.652  1.00  0.00      MEMB
ATOM   1975  C18 OL     15     -17.485  16.017   8.981  1.00 -4.09      MEMB
ATOM   1976  H8R OL     15     -16.962  16.702   8.279  1.00  0.00      MEMB
ATOM   1977  H8S OL     15     -17.836  16.625   9.843  1.00  0.00      MEMB
ATOM   1978  C19 OL     15     -18.720  15.408   8.329  1.00 -3.11      MEMB
ATOM   1979  H9R OL     15     -19.492  15.066   9.034  1.00  0.00      MEMB
ATOM   1980 C110 OL     15     -18.974  15.354   7.042  1.00 -1.91      MEMB
ATOM   1981 H10R OL     15     -19.891  14.914   6.622  1.00  0.00      MEMB
ATOM   1982 C111 OL     15     -18.251  15.888   5.890  1.00 -1.30      MEMB
ATOM   1983 H11R OL     15     -17.931  16.935   6.081  1.00  0.00      MEMB
ATOM   1984 H11S OL     15     -18.915  15.801   5.003  1.00  0.00      MEMB
ATOM   1985 C112 OL     15     -16.859  15.241   5.682  1.00 -0.16      MEMB
ATOM   1986 H12R OL     15     -16.061  15.512   6.406  1.00  0.00      MEMB
ATOM   1987 H12S OL     15     -16.551  15.647   4.694  1.00  0.00      MEMB
ATOM   1988 C113 OL     15     -16.929  13.682   5.511  1.00  0.33      MEMB
ATOM   1989 H13R OL     15     -17.840  13.522   4.895  1.00  0.00      MEMB
ATOM   1990 H13S OL     15     -17.226  13.187   6.461  1.00  0.00      MEMB
ATOM   1991 C114 OL     15     -15.696  13.048   4.952  1.00  1.47      MEMB
ATOM   1992 H14R OL     15     -15.730  11.967   4.697  1.00  0.00      MEMB
ATOM   1993 H14S OL     15     -14.873  13.214   5.680  1.00  0.00      MEMB
ATOM   1994 C115 OL     15     -15.116  13.775   3.691  1.00  2.35      MEMB
ATOM   1995 H15R OL     15     -14.175  13.230   3.461  1.00  0.00      MEMB
ATOM   1996 H15S OL     15     -14.792  14.795   3.992  1.00  0.00      MEMB
ATOM   1997 C116 OL     15     -15.991  13.767   2.394  1.00  3.48      MEMB
ATOM   1998 H16R OL     15     -15.667  14.541   1.665  1.00  0.00      MEMB
ATOM   1999 H16S OL     15     -17.022  14.133   2.591  1.00  0.00      MEMB
ATOM   2000 C117 OL     15     -16.053  12.431   1.677  1.00  2.94      MEMB
ATOM   2001 H17R OL     15     -16.707  12.496   0.781  1.00  0.00      MEMB
ATOM   2002 H17S OL     15     -16.522  11.711   2.381  1.00  0.00      MEMB
ATOM   2003 C118 OL     15     -14.809  11.841   1.196  1.00  4.04      MEMB
ATOM   2004 H18R OL     15     -15.145  10.899   0.714  1.00  0.00      MEMB
ATOM   2005 H18S OL     15     -14.111  11.482   1.982  1.00  0.00      MEMB
ATOM   2006 H18T OL     15     -14.244  12.506   0.507  1.00  0.00      MEMB
TER   
ATOM   2088  C12 OL     16     -17.140 -14.847  15.125  1.00-12.11      MEMB
ATOM   2089  H2R OL     16     -17.960 -15.426  14.649  1.00  0.00      MEMB
ATOM   2090  H2S OL     16     -17.375 -14.690  16.200  1.00  0.00      MEMB
ATOM   2138  C13 OL     16     -16.928 -13.417  14.577  1.00-10.97      MEMB
ATOM   2139  H3R OL     16     -15.854 -13.221  14.786  1.00  0.00      MEMB
ATOM   2140  H3S OL     16     -17.537 -12.670  15.130  1.00  0.00      MEMB
ATOM   2141  C14 OL     16     -17.158 -13.244  13.091  1.00 -9.91      MEMB
ATOM   2142  H4R OL     16     -16.706 -12.260  12.845  1.00  0.00      MEMB
ATOM   2143  H4S OL     16     -16.490 -13.931  12.530  1.00  0.00      MEMB
ATOM   2144  C15 OL     16     -18.560 -13.392  12.755  1.00 -8.77      MEMB
ATOM   2145  H5R OL     16     -19.250 -12.843  13.430  1.00  0.00      MEMB
ATOM   2146  H5S OL     16     -18.807 -14.474  12.811  1.00  0.00      MEMB
ATOM   2147  C16 OL     16     -18.844 -13.032  11.293  1.00 -7.62      MEMB
ATOM   2148  H6R OL     16     -19.790 -13.505  10.953  1.00  0.00      MEMB
ATOM   2149  H6S OL     16     -18.852 -11.921  11.304  1.00  0.00      MEMB
ATOM   2150  C17 OL     16     -17.749 -13.462  10.250  1.00 -6.59      MEMB
ATOM   2151  H7R OL     16     -16.799 -12.929  10.469  1.00  0.00      MEMB
ATOM   2152  H7S OL     16     -17.682 -14.559  10.414  1.00  0.00      MEMB
ATOM   2153  C18 OL     16     -18.277 -13.418   8.802  1.00 -5.26      MEMB
ATOM   2154  H8R OL     16     -17.621 -14.115   8.238  1.00  0.00      MEMB
ATOM   2155  H8S OL     16     -19.335 -13.713   8.639  1.00  0.00      MEMB
ATOM   2156  C19 OL     16     -18.154 -11.982   8.227  1.00 -4.06      MEMB
ATOM   2157  H9R OL     16     -18.840 -11.216   8.617  1.00  0.00      MEMB
ATOM   2158 C110 OL     16     -17.101 -11.556   7.518  1.00 -2.66      MEMB
ATOM   2159 H10R OL     16     -17.187 -10.512   7.181  1.00  0.00      MEMB
ATOM   2160 C111 OL     16     -15.823 -12.272   7.140  1.00 -2.58      MEMB
ATOM   2161 H11R OL     16     -14.937 -11.690   7.474  1.00  0.00      MEMB
ATOM   2162 H11S OL     16     -15.823 -13.233   7.698  1.00  0.00      MEMB
ATOM   2163 C112 OL     16     -15.771 -12.536   5.593  1.00 -1.15      MEMB
ATOM   2164 H12R OL     16     -15.879 -11.612   4.985  1.00  0.00      MEMB
ATOM   2165 H12S OL     16     -14.748 -12.965   5.527  1.00  0.00      MEMB
ATOM   2166 C113 OL     16     -16.668 -13.713   5.181  1.00 -0.28      MEMB
ATOM   2167 H13R OL     16     -16.496 -14.487   5.958  1.00  0.00      MEMB
ATOM   2168 H13S OL     16     -17.680 -13.266   5.284  1.00  0.00      MEMB
ATOM   2169 C114 OL     16     -16.552 -14.218   3.739  1.00  0.84      MEMB
ATOM   2170 H14R OL     16     -15.457 -14.228   3.553  1.00  0.00      MEMB
ATOM   2171 H14S OL     16     -16.789 -15.302   3.693  1.00  0.00      MEMB
ATOM   2172 C115 OL     16     -17.229 -13.374   2.658  1.00  1.60      MEMB
ATOM   2173 H15R OL     16     -16.855 -12.333   2.759  1.00  0.00      MEMB
ATOM   2174 H15S OL     16     -18.329 -13.348   2.807  1.00  0.00      MEMB
ATOM   2175 C116 OL     16     -17.064 -13.860   1.188  1.00  2.64      MEMB
ATOM   2176 H16R OL     16     -15.980 -14.061   1.050  1.00  0.00      MEMB
ATOM   2177 H16S OL     16     -17.632 -14.806   1.058  1.00  0.00      MEMB
ATOM   2178 C117 OL     16     -17.542 -12.971  -0.007  1.00  0.00      MEMB
ATOM   2179 H17R OL     16     -17.023 -11.995   0.101  1.00  0.00      MEMB
ATOM   2180 H17S OL     16     -18.620 -12.780   0.181  1.00  0.00      MEMB
ATOM   2181 C118 OL     16     -17.061 -13.448  -1.341  1.00  0.00      MEMB
ATOM   2182 H18R OL     16     -17.307 -12.752  -2.171  1.00  0.00      MEMB
ATOM   2183 H18S OL     16     -15.962 -13.609  -1.377  1.00  0.00      MEMB
ATOM   2184 H18T OL     16     -17.575 -14.412  -1.543  1.00  0.00      MEMB
ATOM   2054  C33 PGR    16     -17.641 -14.039  20.449  1.00-20.41      MEMB
ATOM   2055  H3A PGR    16     -16.929 -13.863  21.283  1.00  0.00      MEMB
ATOM   2056  H3B PGR    16     -18.546 -14.528  20.868  1.00  0.00      MEMB
ATOM   2057  O36 PGR    16     -17.057 -14.984  19.506  1.00  0.00      MEMB
ATOM   2058 HO6A PGR    16     -17.822 -15.174  18.959  1.00  0.00      MEMB
ATOM   2059  C32 PGR    16     -18.175 -12.746  19.804  1.00-20.64      MEMB
ATOM   2060  H2A PGR    16     -18.896 -12.260  20.499  1.00  0.00      MEMB
ATOM   2061  O35 PGR    16     -18.865 -13.110  18.611  1.00  0.00      MEMB
ATOM   2062 HO5A PGR    16     -19.292 -13.930  18.897  1.00  0.00      MEMB
ATOM   2063  C31 PGR    16     -17.105 -11.697  19.460  1.00-19.24      MEMB
ATOM   2064  H1A PGR    16     -16.535 -11.557  20.403  1.00  0.00      MEMB
ATOM   2065  H1B PGR    16     -17.598 -10.752  19.147  1.00  0.00      MEMB
ATOM   2066  P31 PGR    16     -14.750 -12.332  18.480  1.00-16.77      MEMB
ATOM   2067  O33 PGR    16     -14.324 -12.707  19.870  1.00-15.92      MEMB
ATOM   2068  O34 PGR    16     -14.069 -11.111  17.950  1.00-16.93      MEMB
ATOM   2069  O32 PGR    16     -16.324 -12.217  18.379  1.00-16.27      MEMB
ATOM   2070  O31 PGR    16     -14.435 -13.537  17.491  1.00-18.19      MEMB
ATOM   2071  C3  PGR    16     -13.314 -14.362  17.740  1.00-15.07      MEMB
ATOM   2072  HA  PGR    16     -13.575 -15.103  18.525  1.00  0.00      MEMB
ATOM   2073  HB  PGR    16     -12.449 -13.789  18.138  1.00  0.00      MEMB
ATOM   2074  C2  PGR    16     -12.930 -15.125  16.449  1.00-13.89      MEMB
ATOM   2075  HX  PGR    16     -12.000 -15.729  16.510  1.00  0.00      MEMB
ATOM   2076  O21 PGR    16     -12.864 -14.328  15.326  1.00-12.67      MEMB
ATOM   2077  C21 PGR    16     -12.013 -13.473  15.173  1.00-12.02      MEMB
ATOM   2078  O22 PGR    16     -11.029 -13.254  15.888  1.00-12.33      MEMB
ATOM   2082  C1  PGR    16     -13.930 -16.292  16.215  1.00-14.33      MEMB
ATOM   2083  HR  PGR    16     -13.772 -16.995  17.060  1.00  0.00      MEMB
ATOM   2084  HS  PGR    16     -13.670 -16.878  15.307  1.00  0.00      MEMB
ATOM   2085  O11 PGR    16     -15.251 -15.756  16.217  1.00-13.47      MEMB
ATOM   2086  C11 PGR    16     -15.894 -15.743  15.012  1.00-12.95      MEMB
ATOM   2087  O12 PGR    16     -15.681 -16.421  14.046  1.00-13.09      MEMB
ATOM   2079  C12 OL     16     -12.242 -12.717  13.850  1.00-10.84      MEMB
ATOM   2080  H2R OL     16     -11.334 -12.253  13.407  1.00  0.00      MEMB
ATOM   2081  H2S OL     16     -12.824 -11.779  13.976  1.00  0.00      MEMB
ATOM   2091  C13 OL     16     -13.040 -13.561  12.802  1.00 -9.66      MEMB
ATOM   2092  H3R OL     16     -14.040 -13.898  13.149  1.00  0.00      MEMB
ATOM   2093  H3S OL     16     -12.401 -14.464  12.698  1.00  0.00      MEMB
ATOM   2094  C14 OL     16     -13.373 -12.886  11.441  1.00 -8.38      MEMB
ATOM   2095  H4R OL     16     -12.510 -12.355  10.986  1.00  0.00      MEMB
ATOM   2096  H4S OL     16     -14.116 -12.072  11.581  1.00  0.00      MEMB
ATOM   2097  C15 OL     16     -13.980 -13.827  10.366  1.00 -7.16      MEMB
ATOM   2098  H5R OL     16     -14.333 -13.298   9.455  1.00  0.00      MEMB
ATOM   2099  H5S OL     16     -14.825 -14.347  10.865  1.00  0.00      MEMB
ATOM   2100  C16 OL     16     -13.084 -14.898   9.774  1.00 -6.04      MEMB
ATOM   2101  H6R OL     16     -12.693 -15.549  10.585  1.00  0.00      MEMB
ATOM   2102  H6S OL     16     -12.261 -14.278   9.359  1.00  0.00      MEMB
ATOM   2103  C17 OL     16     -13.635 -15.690   8.639  1.00 -5.15      MEMB
ATOM   2104  H7R OL     16     -14.095 -15.124   7.801  1.00  0.00      MEMB
ATOM   2105  H7S OL     16     -14.343 -16.421   9.084  1.00  0.00      MEMB
ATOM   2106  C18 OL     16     -12.482 -16.459   7.928  1.00 -4.09      MEMB
ATOM   2107  H8R OL     16     -12.016 -17.162   8.651  1.00  0.00      MEMB
ATOM   2108  H8S OL     16     -11.688 -15.760   7.590  1.00  0.00      MEMB
ATOM   2109  C19 OL     16     -12.797 -17.397   6.834  1.00 -3.11      MEMB
ATOM   2110  H9R OL     16     -13.199 -18.381   7.118  1.00  0.00      MEMB
ATOM   2111 C110 OL     16     -12.689 -17.062   5.524  1.00 -1.91      MEMB
ATOM   2112 H10R OL     16     -12.957 -17.877   4.836  1.00  0.00      MEMB
ATOM   2113 C111 OL     16     -12.269 -15.739   4.902  1.00 -1.30      MEMB
ATOM   2114 H11R OL     16     -11.830 -15.061   5.666  1.00  0.00      MEMB
ATOM   2115 H11S OL     16     -13.101 -15.259   4.344  1.00  0.00      MEMB
ATOM   2116 C112 OL     16     -11.132 -15.877   3.875  1.00 -0.16      MEMB
ATOM   2117 H12R OL     16     -11.431 -16.556   3.048  1.00  0.00      MEMB
ATOM   2118 H12S OL     16     -10.188 -16.175   4.380  1.00  0.00      MEMB
ATOM   2119 C113 OL     16     -10.702 -14.506   3.283  1.00  0.33      MEMB
ATOM   2120 H13R OL     16      -9.890 -14.649   2.539  1.00  0.00      MEMB
ATOM   2121 H13S OL     16     -10.391 -13.843   4.119  1.00  0.00      MEMB
ATOM   2122 C114 OL     16     -11.786 -13.606   2.766  1.00  1.47      MEMB
ATOM   2123 H14R OL     16     -11.278 -12.618   2.722  1.00  0.00      MEMB
ATOM   2124 H14S OL     16     -12.669 -13.437   3.419  1.00  0.00      MEMB
ATOM   2125 C115 OL     16     -12.396 -13.953   1.391  1.00  2.35      MEMB
ATOM   2126 H15R OL     16     -13.324 -13.342   1.392  1.00  0.00      MEMB
ATOM   2127 H15S OL     16     -12.675 -15.028   1.363  1.00  0.00      MEMB
ATOM   2128 C116 OL     16     -11.491 -13.575   0.147  1.00  3.48      MEMB
ATOM   2129 H16R OL     16     -10.605 -14.205   0.376  1.00  0.00      MEMB
ATOM   2130 H16S OL     16     -11.209 -12.504   0.230  1.00  0.00      MEMB
ATOM   2131 C117 OL     16     -11.978 -13.869  -1.248  1.00  2.94      MEMB
ATOM   2132 H17R OL     16     -11.076 -13.753  -1.885  1.00  0.00      MEMB
ATOM   2133 H17S OL     16     -12.640 -13.054  -1.612  1.00  0.00      MEMB
ATOM   2134 C118 OL     16     -12.593 -15.214  -1.625  1.00  4.04      MEMB
ATOM   2135 H18R OL     16     -13.433 -15.496  -0.954  1.00  0.00      MEMB
ATOM   2136 H18S OL     16     -11.870 -16.011  -1.351  1.00  0.00      MEMB
ATOM   2137 H18T OL     16     -12.744 -15.240  -2.725  1.00  0.00      MEMB
TER   
ATOM   2219  C12 OL     17     -19.143   6.260  13.358  1.00-12.11      MEMB
ATOM   2220  H2R OL     17     -18.314   6.300  12.619  1.00  0.00      MEMB
ATOM   2221  H2S OL     17     -18.820   5.548  14.146  1.00  0.00      MEMB
ATOM   2269  C13 OL     17     -20.353   5.757  12.513  1.00-10.97      MEMB
ATOM   2270  H3R OL     17     -20.576   6.347  11.599  1.00  0.00      MEMB
ATOM   2271  H3S OL     17     -21.265   5.870  13.137  1.00  0.00      MEMB
ATOM   2272  C14 OL     17     -20.240   4.225  12.185  1.00 -9.91      MEMB
ATOM   2273  H4R OL     17     -19.823   4.080  11.165  1.00  0.00      MEMB
ATOM   2274  H4S OL     17     -19.523   3.813  12.926  1.00  0.00      MEMB
ATOM   2275  C15 OL     17     -21.582   3.510  12.316  1.00 -8.77      MEMB
ATOM   2276  H5R OL     17     -21.808   3.381  13.396  1.00  0.00      MEMB
ATOM   2277  H5S OL     17     -21.402   2.570  11.752  1.00  0.00      MEMB
ATOM   2278  C16 OL     17     -22.763   4.122  11.569  1.00 -7.62      MEMB
ATOM   2279  H6R OL     17     -23.651   3.987  12.223  1.00  0.00      MEMB
ATOM   2280  H6S OL     17     -22.645   5.227  11.560  1.00  0.00      MEMB
ATOM   2281  C17 OL     17     -23.203   3.486  10.237  1.00 -6.59      MEMB
ATOM   2282  H7R OL     17     -23.657   2.480  10.366  1.00  0.00      MEMB
ATOM   2283  H7S OL     17     -24.052   4.134   9.929  1.00  0.00      MEMB
ATOM   2284  C18 OL     17     -22.053   3.389   9.153  1.00 -5.26      MEMB
ATOM   2285  H8R OL     17     -21.205   2.779   9.531  1.00  0.00      MEMB
ATOM   2286  H8S OL     17     -22.519   2.922   8.259  1.00  0.00      MEMB
ATOM   2287  C19 OL     17     -21.489   4.747   8.871  1.00 -4.06      MEMB
ATOM   2288  H9R OL     17     -21.958   5.573   9.426  1.00  0.00      MEMB
ATOM   2289 C110 OL     17     -20.425   4.960   8.085  1.00 -2.66      MEMB
ATOM   2290 H10R OL     17     -19.918   5.921   7.910  1.00  0.00      MEMB
ATOM   2291 C111 OL     17     -19.714   3.765   7.379  1.00 -2.58      MEMB
ATOM   2292 H11R OL     17     -18.727   3.560   7.845  1.00  0.00      MEMB
ATOM   2293 H11S OL     17     -20.278   2.815   7.494  1.00  0.00      MEMB
ATOM   2294 C112 OL     17     -19.596   4.100   5.870  1.00 -1.15      MEMB
ATOM   2295 H12R OL     17     -18.800   4.821   5.587  1.00  0.00      MEMB
ATOM   2296 H12S OL     17     -19.437   3.080   5.458  1.00  0.00      MEMB
ATOM   2297 C113 OL     17     -20.938   4.515   5.278  1.00 -0.28      MEMB
ATOM   2298 H13R OL     17     -21.786   4.086   5.854  1.00  0.00      MEMB
ATOM   2299 H13S OL     17     -21.035   5.609   5.441  1.00  0.00      MEMB
ATOM   2300 C114 OL     17     -21.184   4.235   3.812  1.00  0.84      MEMB
ATOM   2301 H14R OL     17     -20.582   4.866   3.124  1.00  0.00      MEMB
ATOM   2302 H14S OL     17     -20.841   3.225   3.502  1.00  0.00      MEMB
ATOM   2303 C115 OL     17     -22.618   4.595   3.466  1.00  1.60      MEMB
ATOM   2304 H15R OL     17     -22.872   5.608   3.844  1.00  0.00      MEMB
ATOM   2305 H15S OL     17     -23.151   3.786   4.008  1.00  0.00      MEMB
ATOM   2306 C116 OL     17     -22.930   4.653   1.935  1.00  2.64      MEMB
ATOM   2307 H16R OL     17     -22.432   5.569   1.550  1.00  0.00      MEMB
ATOM   2308 H16S OL     17     -22.513   3.808   1.346  1.00  0.00      MEMB
ATOM   2309 C117 OL     17     -24.401   4.573   1.583  1.00  0.00      MEMB
ATOM   2310 H17R OL     17     -24.904   3.824   2.231  1.00  0.00      MEMB
ATOM   2311 H17S OL     17     -24.534   4.117   0.579  1.00  0.00      MEMB
ATOM   2312 C118 OL     17     -25.155   5.935   1.508  1.00  0.00      MEMB
ATOM   2313 H18R OL     17     -24.450   6.699   1.118  1.00  0.00      MEMB
ATOM   2314 H18S OL     17     -26.125   5.836   0.976  1.00  0.00      MEMB
ATOM   2315 H18T OL     17     -25.367   6.179   2.571  1.00  0.00      MEMB
ATOM   2185  C33 PGR    17     -21.960   6.050  21.114  1.00-20.41      MEMB
ATOM   2186  H3A PGR    17     -20.876   6.287  21.061  1.00  0.00      MEMB
ATOM   2187  H3B PGR    17     -22.663   6.733  20.590  1.00  0.00      MEMB
ATOM   2188  O36 PGR    17     -22.246   6.040  22.477  1.00  0.00      MEMB
ATOM   2189 HO6A PGR    17     -23.192   6.042  22.642  1.00  0.00      MEMB
ATOM   2190  C32 PGR    17     -22.347   4.661  20.442  1.00-20.64      MEMB
ATOM   2191  H2A PGR    17     -23.435   4.475  20.584  1.00  0.00      MEMB
ATOM   2192  O35 PGR    17     -21.618   3.637  21.115  1.00  0.00      MEMB
ATOM   2193 HO5A PGR    17     -21.655   3.963  22.025  1.00  0.00      MEMB
ATOM   2194  C31 PGR    17     -22.085   4.518  18.946  1.00-19.24      MEMB
ATOM   2195  H1A PGR    17     -22.878   5.134  18.470  1.00  0.00      MEMB
ATOM   2196  H1B PGR    17     -22.317   3.475  18.643  1.00  0.00      MEMB
ATOM   2197  P31 PGR    17     -20.293   5.005  17.137  1.00-16.77      MEMB
ATOM   2198  O33 PGR    17     -21.104   4.115  16.296  1.00-15.92      MEMB
ATOM   2199  O34 PGR    17     -18.822   4.835  17.099  1.00-16.93      MEMB
ATOM   2200  O32 PGR    17     -20.806   4.794  18.629  1.00-16.27      MEMB
ATOM   2201  O31 PGR    17     -20.657   6.523  16.746  1.00-18.19      MEMB
ATOM   2202  C3  PGR    17     -20.386   7.565  17.690  1.00-15.07      MEMB
ATOM   2203  HA  PGR    17     -19.410   7.342  18.173  1.00  0.00      MEMB
ATOM   2204  HB  PGR    17     -21.145   7.740  18.482  1.00  0.00      MEMB
ATOM   2205  C2  PGR    17     -20.194   8.859  16.797  1.00-13.89      MEMB
ATOM   2206  HX  PGR    17     -20.143   9.762  17.443  1.00  0.00      MEMB
ATOM   2207  O21 PGR    17     -21.231   9.136  15.813  1.00-12.67      MEMB
ATOM   2208  C21 PGR    17     -22.424   9.214  16.363  1.00-12.02      MEMB
ATOM   2209  O22 PGR    17     -22.670   9.305  17.587  1.00-12.33      MEMB
ATOM   2213  C1  PGR    17     -18.904   8.921  15.945  1.00-14.33      MEMB
ATOM   2214  HR  PGR    17     -18.131   8.940  16.743  1.00  0.00      MEMB
ATOM   2215  HS  PGR    17     -18.807   9.854  15.350  1.00  0.00      MEMB
ATOM   2216  O11 PGR    17     -18.659   7.708  15.229  1.00-13.47      MEMB
ATOM   2217  C11 PGR    17     -19.350   7.605  14.064  1.00-12.95      MEMB
ATOM   2218  O12 PGR    17     -20.038   8.492  13.556  1.00-13.09      MEMB
ATOM   2210  C12 OL     17     -23.473   9.091  15.299  1.00-10.84      MEMB
ATOM   2211  H2R OL     17     -23.285   9.856  14.516  1.00  0.00      MEMB
ATOM   2212  H2S OL     17     -24.451   9.060  15.825  1.00  0.00      MEMB
ATOM   2222  C13 OL     17     -23.461   7.685  14.735  1.00 -9.66      MEMB
ATOM   2223  H3R OL     17     -23.367   6.898  15.514  1.00  0.00      MEMB
ATOM   2224  H3S OL     17     -22.607   7.627  14.026  1.00  0.00      MEMB
ATOM   2225  C14 OL     17     -24.643   7.400  13.769  1.00 -8.38      MEMB
ATOM   2226  H4R OL     17     -25.529   7.570  14.418  1.00  0.00      MEMB
ATOM   2227  H4S OL     17     -24.772   6.355  13.415  1.00  0.00      MEMB
ATOM   2228  C15 OL     17     -24.762   8.350  12.553  1.00 -7.16      MEMB
ATOM   2229  H5R OL     17     -24.978   9.383  12.898  1.00  0.00      MEMB
ATOM   2230  H5S OL     17     -25.687   8.221  11.952  1.00  0.00      MEMB
ATOM   2231  C16 OL     17     -23.520   8.412  11.673  1.00 -6.04      MEMB
ATOM   2232  H6R OL     17     -23.411   7.347  11.377  1.00  0.00      MEMB
ATOM   2233  H6S OL     17     -22.586   8.724  12.187  1.00  0.00      MEMB
ATOM   2234  C17 OL     17     -23.713   9.236  10.317  1.00 -5.15      MEMB
ATOM   2235  H7R OL     17     -23.765  10.335  10.471  1.00  0.00      MEMB
ATOM   2236  H7S OL     17     -24.691   8.847   9.960  1.00  0.00      MEMB
ATOM   2237  C18 OL     17     -22.498   8.910   9.376  1.00 -4.09      MEMB
ATOM   2238  H8R OL     17     -22.635   9.411   8.394  1.00  0.00      MEMB
ATOM   2239  H8S OL     17     -22.358   7.828   9.165  1.00  0.00      MEMB
ATOM   2240  C19 OL     17     -21.177   9.409   9.922  1.00 -3.11      MEMB
ATOM   2241  H9R OL     17     -21.122   9.897  10.906  1.00  0.00      MEMB
ATOM   2242 C110 OL     17     -19.960   9.397   9.247  1.00 -1.91      MEMB
ATOM   2243 H10R OL     17     -19.116   9.945   9.692  1.00  0.00      MEMB
ATOM   2244 C111 OL     17     -19.636   8.913   7.800  1.00 -1.30      MEMB
ATOM   2245 H11R OL     17     -20.564   8.589   7.282  1.00  0.00      MEMB
ATOM   2246 H11S OL     17     -19.039   7.981   7.894  1.00  0.00      MEMB
ATOM   2247 C112 OL     17     -18.971   9.899   6.793  1.00 -0.16      MEMB
ATOM   2248 H12R OL     17     -18.216  10.527   7.311  1.00  0.00      MEMB
ATOM   2249 H12S OL     17     -19.776  10.421   6.232  1.00  0.00      MEMB
ATOM   2250 C113 OL     17     -18.217   9.008   5.720  1.00  0.33      MEMB
ATOM   2251 H13R OL     17     -17.489   8.370   6.265  1.00  0.00      MEMB
ATOM   2252 H13S OL     17     -17.647   9.729   5.096  1.00  0.00      MEMB
ATOM   2253 C114 OL     17     -19.050   8.008   4.880  1.00  1.47      MEMB
ATOM   2254 H14R OL     17     -20.010   8.448   4.536  1.00  0.00      MEMB
ATOM   2255 H14S OL     17     -19.316   7.170   5.559  1.00  0.00      MEMB
ATOM   2256 C115 OL     17     -18.297   7.360   3.662  1.00  2.35      MEMB
ATOM   2257 H15R OL     17     -18.919   6.713   3.008  1.00  0.00      MEMB
ATOM   2258 H15S OL     17     -17.405   6.780   3.983  1.00  0.00      MEMB
ATOM   2259 C116 OL     17     -17.724   8.485   2.747  1.00  3.48      MEMB
ATOM   2260 H16R OL     17     -16.818   8.831   3.290  1.00  0.00      MEMB
ATOM   2261 H16S OL     17     -18.491   9.289   2.738  1.00  0.00      MEMB
ATOM   2262 C117 OL     17     -17.388   8.049   1.294  1.00  2.94      MEMB
ATOM   2263 H17R OL     17     -16.296   7.848   1.253  1.00  0.00      MEMB
ATOM   2264 H17S OL     17     -17.552   9.025   0.788  1.00  0.00      MEMB
ATOM   2265 C118 OL     17     -18.180   7.014   0.599  1.00  4.04      MEMB
ATOM   2266 H18R OL     17     -18.016   6.889  -0.492  1.00  0.00      MEMB
ATOM   2267 H18S OL     17     -19.284   7.137   0.562  1.00  0.00      MEMB
ATOM   2268 H18T OL     17     -17.837   6.085   1.102  1.00  0.00      MEMB
TER   
ATOM   2350  C12 OL     18      11.041  14.500  11.254  1.00-12.11      MEMB
ATOM   2351  H2R OL     18      11.898  14.411  10.552  1.00  0.00      MEMB
ATOM   2352  H2S OL     18      10.710  13.515  11.647  1.00  0.00      MEMB
ATOM   2400  C13 OL     18       9.832  15.302  10.754  1.00-10.97      MEMB
ATOM   2401  H3R OL     18       9.080  15.571  11.526  1.00  0.00      MEMB
ATOM   2402  H3S OL     18       9.290  14.682  10.008  1.00  0.00      MEMB
ATOM   2403  C14 OL     18      10.328  16.643  10.204  1.00 -9.91      MEMB
ATOM   2404  H4R OL     18      10.951  17.299  10.849  1.00  0.00      MEMB
ATOM   2405  H4S OL     18      10.927  16.472   9.284  1.00  0.00      MEMB
ATOM   2406  C15 OL     18       9.020  17.500   9.890  1.00 -8.77      MEMB
ATOM   2407  H5R OL     18       8.402  17.576  10.810  1.00  0.00      MEMB
ATOM   2408  H5S OL     18       8.550  16.856   9.117  1.00  0.00      MEMB
ATOM   2409  C16 OL     18       9.496  18.851   9.355  1.00 -7.62      MEMB
ATOM   2410  H6R OL     18       8.647  19.551   9.513  1.00  0.00      MEMB
ATOM   2411  H6S OL     18      10.281  19.268  10.021  1.00  0.00      MEMB
ATOM   2412  C17 OL     18       9.800  18.951   7.853  1.00 -6.59      MEMB
ATOM   2413  H7R OL     18      10.452  18.121   7.504  1.00  0.00      MEMB
ATOM   2414  H7S OL     18       8.792  19.001   7.388  1.00  0.00      MEMB
ATOM   2415  C18 OL     18      10.496  20.252   7.424  1.00 -5.26      MEMB
ATOM   2416  H8R OL     18      10.093  21.129   7.975  1.00  0.00      MEMB
ATOM   2417  H8S OL     18      11.523  20.179   7.840  1.00  0.00      MEMB
ATOM   2418  C19 OL     18      10.446  20.522   5.940  1.00 -4.06      MEMB
ATOM   2419  H9R OL     18       9.570  21.100   5.610  1.00  0.00      MEMB
ATOM   2420 C110 OL     18      11.281  20.073   5.020  1.00 -2.66      MEMB
ATOM   2421 H10R OL     18      11.184  20.400   3.974  1.00  0.00      MEMB
ATOM   2422 C111 OL     18      12.463  19.144   5.301  1.00 -2.58      MEMB
ATOM   2423 H11R OL     18      13.415  19.594   4.949  1.00  0.00      MEMB
ATOM   2424 H11S OL     18      12.785  19.174   6.364  1.00  0.00      MEMB
ATOM   2425 C112 OL     18      12.412  17.662   4.885  1.00 -1.15      MEMB
ATOM   2426 H12R OL     18      13.324  17.179   5.297  1.00  0.00      MEMB
ATOM   2427 H12S OL     18      11.519  17.101   5.234  1.00  0.00      MEMB
ATOM   2428 C113 OL     18      12.451  17.495   3.307  1.00 -0.28      MEMB
ATOM   2429 H13R OL     18      11.691  18.149   2.829  1.00  0.00      MEMB
ATOM   2430 H13S OL     18      13.444  17.915   3.042  1.00  0.00      MEMB
ATOM   2431 C114 OL     18      12.393  15.971   2.992  1.00  0.84      MEMB
ATOM   2432 H14R OL     18      13.380  15.463   3.038  1.00  0.00      MEMB
ATOM   2433 H14S OL     18      11.740  15.581   3.801  1.00  0.00      MEMB
ATOM   2434 C115 OL     18      11.761  15.685   1.577  1.00  1.60      MEMB
ATOM   2435 H15R OL     18      12.210  16.430   0.886  1.00  0.00      MEMB
ATOM   2436 H15S OL     18      10.688  15.930   1.725  1.00  0.00      MEMB
ATOM   2437 C116 OL     18      11.662  14.208   1.077  1.00  2.64      MEMB
ATOM   2438 H16R OL     18      11.436  14.249  -0.010  1.00  0.00      MEMB
ATOM   2439 H16S OL     18      12.719  13.872   1.008  1.00  0.00      MEMB
ATOM   2440 C117 OL     18      10.782  13.245   1.919  1.00  0.00      MEMB
ATOM   2441 H17R OL     18      10.842  13.462   3.007  1.00  0.00      MEMB
ATOM   2442 H17S OL     18      11.086  12.183   1.796  1.00  0.00      MEMB
ATOM   2443 C118 OL     18       9.264  13.327   1.690  1.00  0.00      MEMB
ATOM   2444 H18R OL     18       9.103  13.273   0.592  1.00  0.00      MEMB
ATOM   2445 H18S OL     18       8.742  12.548   2.286  1.00  0.00      MEMB
ATOM   2446 H18T OL     18       8.996  14.362   1.992  1.00  0.00      MEMB
ATOM   2316  C33 PGR    18       5.492  15.351  18.215  1.00-20.41      MEMB
ATOM   2317  H3A PGR    18       4.832  14.534  17.854  1.00  0.00      MEMB
ATOM   2318  H3B PGR    18       4.841  15.798  18.996  1.00  0.00      MEMB
ATOM   2319  O36 PGR    18       5.772  16.317  17.257  1.00  0.00      MEMB
ATOM   2320 HO6A PGR    18       6.033  15.866  16.451  1.00  0.00      MEMB
ATOM   2321  C32 PGR    18       6.864  14.774  18.796  1.00-20.64      MEMB
ATOM   2322  H2A PGR    18       7.383  14.190  18.003  1.00  0.00      MEMB
ATOM   2323  O35 PGR    18       6.542  13.896  19.872  1.00  0.00      MEMB
ATOM   2324 HO5A PGR    18       5.744  13.474  19.524  1.00  0.00      MEMB
ATOM   2325  C31 PGR    18       7.785  15.942  19.272  1.00-19.24      MEMB
ATOM   2326  H1A PGR    18       7.261  16.396  20.140  1.00  0.00      MEMB
ATOM   2327  H1B PGR    18       7.982  16.761  18.548  1.00  0.00      MEMB
ATOM   2328  P31 PGR    18      10.479  15.772  19.352  1.00-16.77      MEMB
ATOM   2329  O33 PGR    18      11.322  14.611  19.720  1.00-15.92      MEMB
ATOM   2330  O34 PGR    18      10.963  17.057  19.843  1.00-16.93      MEMB
ATOM   2331  O32 PGR    18       8.996  15.391  19.898  1.00-16.27      MEMB
ATOM   2332  O31 PGR    18      10.205  15.722  17.776  1.00-18.19      MEMB
ATOM   2333  C3  PGR    18      10.660  16.780  16.877  1.00-15.07      MEMB
ATOM   2334  HA  PGR    18      11.742  17.008  16.986  1.00  0.00      MEMB
ATOM   2335  HB  PGR    18      10.135  17.734  17.098  1.00  0.00      MEMB
ATOM   2336  C2  PGR    18      10.455  16.404  15.299  1.00-13.89      MEMB
ATOM   2337  HX  PGR    18      10.912  17.182  14.651  1.00  0.00      MEMB
ATOM   2338  O21 PGR    18       8.962  16.308  14.937  1.00-12.67      MEMB
ATOM   2339  C21 PGR    18       8.333  17.500  14.927  1.00-12.02      MEMB
ATOM   2340  O22 PGR    18       8.822  18.611  15.041  1.00-12.33      MEMB
ATOM   2344  C1  PGR    18      11.142  15.048  14.996  1.00-14.33      MEMB
ATOM   2345  HR  PGR    18      10.795  14.336  15.775  1.00  0.00      MEMB
ATOM   2346  HS  PGR    18      12.209  15.292  15.183  1.00  0.00      MEMB
ATOM   2347  O11 PGR    18      10.853  14.489  13.663  1.00-13.47      MEMB
ATOM   2348  C11 PGR    18      11.405  15.126  12.615  1.00-12.95      MEMB
ATOM   2349  O12 PGR    18      12.116  16.112  12.735  1.00-13.09      MEMB
ATOM   2341  C12 OL     18       6.854  17.155  14.587  1.00-10.84      MEMB
ATOM   2342  H2R OL     18       6.155  17.972  14.867  1.00  0.00      MEMB
ATOM   2343  H2S OL     18       6.536  16.116  14.820  1.00  0.00      MEMB
ATOM   2353  C13 OL     18       6.764  17.072  13.044  1.00 -9.66      MEMB
ATOM   2354  H3R OL     18       7.416  16.192  12.859  1.00  0.00      MEMB
ATOM   2355  H3S OL     18       7.223  17.924  12.499  1.00  0.00      MEMB
ATOM   2356  C14 OL     18       5.344  16.864  12.492  1.00 -8.38      MEMB
ATOM   2357  H4R OL     18       4.702  17.743  12.714  1.00  0.00      MEMB
ATOM   2358  H4S OL     18       4.891  15.974  12.979  1.00  0.00      MEMB
ATOM   2359  C15 OL     18       5.231  16.845  10.956  1.00 -7.16      MEMB
ATOM   2360  H5R OL     18       5.770  17.635  10.391  1.00  0.00      MEMB
ATOM   2361  H5S OL     18       4.162  16.850  10.652  1.00  0.00      MEMB
ATOM   2362  C16 OL     18       5.700  15.482  10.411  1.00 -6.04      MEMB
ATOM   2363  H6R OL     18       5.491  14.712  11.184  1.00  0.00      MEMB
ATOM   2364  H6S OL     18       6.803  15.593  10.334  1.00  0.00      MEMB
ATOM   2365  C17 OL     18       5.023  15.106   9.023  1.00 -5.15      MEMB
ATOM   2366  H7R OL     18       5.595  15.791   8.361  1.00  0.00      MEMB
ATOM   2367  H7S OL     18       3.931  15.291   9.106  1.00  0.00      MEMB
ATOM   2368  C18 OL     18       5.322  13.575   8.731  1.00 -4.09      MEMB
ATOM   2369  H8R OL     18       4.652  13.040   9.438  1.00  0.00      MEMB
ATOM   2370  H8S OL     18       6.395  13.490   9.006  1.00  0.00      MEMB
ATOM   2371  C19 OL     18       4.998  13.269   7.300  1.00 -3.11      MEMB
ATOM   2372  H9R OL     18       3.922  13.364   7.095  1.00  0.00      MEMB
ATOM   2373 C110 OL     18       5.813  13.038   6.260  1.00 -1.91      MEMB
ATOM   2374 H10R OL     18       5.290  13.035   5.293  1.00  0.00      MEMB
ATOM   2375 C111 OL     18       7.330  12.995   6.307  1.00 -1.30      MEMB
ATOM   2376 H11R OL     18       7.780  12.056   5.918  1.00  0.00      MEMB
ATOM   2377 H11S OL     18       7.699  13.103   7.350  1.00  0.00      MEMB
ATOM   2378 C112 OL     18       7.798  14.203   5.391  1.00 -0.16      MEMB
ATOM   2379 H12R OL     18       7.499  13.960   4.349  1.00  0.00      MEMB
ATOM   2380 H12S OL     18       8.892  14.052   5.274  1.00  0.00      MEMB
ATOM   2381 C113 OL     18       7.422  15.590   5.868  1.00  0.33      MEMB
ATOM   2382 H13R OL     18       7.656  15.511   6.952  1.00  0.00      MEMB
ATOM   2383 H13S OL     18       6.325  15.516   5.711  1.00  0.00      MEMB
ATOM   2384 C114 OL     18       8.101  16.856   5.243  1.00  1.47      MEMB
ATOM   2385 H14R OL     18       9.207  16.780   5.306  1.00  0.00      MEMB
ATOM   2386 H14S OL     18       7.768  17.812   5.700  1.00  0.00      MEMB
ATOM   2387 C115 OL     18       7.878  16.921   3.734  1.00  2.35      MEMB
ATOM   2388 H15R OL     18       8.056  15.869   3.424  1.00  0.00      MEMB
ATOM   2389 H15S OL     18       8.547  17.592   3.154  1.00  0.00      MEMB
ATOM   2390 C116 OL     18       6.447  17.386   3.526  1.00  3.48      MEMB
ATOM   2391 H16R OL     18       6.282  18.318   4.107  1.00  0.00      MEMB
ATOM   2392 H16S OL     18       5.664  16.712   3.935  1.00  0.00      MEMB
ATOM   2393 C117 OL     18       6.163  17.684   2.090  1.00  2.94      MEMB
ATOM   2394 H17R OL     18       6.486  16.821   1.470  1.00  0.00      MEMB
ATOM   2395 H17S OL     18       6.845  18.471   1.703  1.00  0.00      MEMB
ATOM   2396 C118 OL     18       4.698  17.866   1.853  1.00  4.04      MEMB
ATOM   2397 H18R OL     18       4.160  16.894   1.833  1.00  0.00      MEMB
ATOM   2398 H18S OL     18       4.589  18.346   0.857  1.00  0.00      MEMB
ATOM   2399 H18T OL     18       4.196  18.605   2.514  1.00  0.00      MEMB
TER   
ATOM   2481  C12 OL     19      17.653  -5.556  14.677  1.00-12.11      MEMB
ATOM   2482  H2R OL     19      17.060  -4.998  15.433  1.00  0.00      MEMB
ATOM   2483  H2S OL     19      18.515  -4.861  14.590  1.00  0.00      MEMB
ATOM   2531  C13 OL     19      16.813  -5.716  13.407  1.00-10.97      MEMB
ATOM   2532  H3R OL     19      16.499  -4.754  12.948  1.00  0.00      MEMB
ATOM   2533  H3S OL     19      15.870  -6.245  13.661  1.00  0.00      MEMB
ATOM   2534  C14 OL     19      17.575  -6.445  12.287  1.00 -9.91      MEMB
ATOM   2535  H4R OL     19      17.797  -7.525  12.429  1.00  0.00      MEMB
ATOM   2536  H4S OL     19      17.019  -6.238  11.347  1.00  0.00      MEMB
ATOM   2537  C15 OL     19      18.951  -5.801  11.955  1.00 -8.77      MEMB
ATOM   2538  H5R OL     19      19.537  -6.487  11.308  1.00  0.00      MEMB
ATOM   2539  H5S OL     19      19.527  -5.520  12.862  1.00  0.00      MEMB
ATOM   2540  C16 OL     19      18.916  -4.443  11.121  1.00 -7.62      MEMB
ATOM   2541  H6R OL     19      18.592  -4.756  10.105  1.00  0.00      MEMB
ATOM   2542  H6S OL     19      18.121  -3.768  11.504  1.00  0.00      MEMB
ATOM   2543  C17 OL     19      20.311  -3.714  11.092  1.00 -6.59      MEMB
ATOM   2544  H7R OL     19      20.590  -3.477  12.141  1.00  0.00      MEMB
ATOM   2545  H7S OL     19      21.022  -4.475  10.705  1.00  0.00      MEMB
ATOM   2546  C18 OL     19      20.380  -2.436  10.225  1.00 -5.26      MEMB
ATOM   2547  H8R OL     19      20.152  -1.526  10.820  1.00  0.00      MEMB
ATOM   2548  H8S OL     19      21.434  -2.213   9.954  1.00  0.00      MEMB
ATOM   2549  C19 OL     19      19.621  -2.425   8.880  1.00 -4.06      MEMB
ATOM   2550  H9R OL     19      18.554  -2.616   9.067  1.00  0.00      MEMB
ATOM   2551 C110 OL     19      20.075  -2.155   7.641  1.00 -2.66      MEMB
ATOM   2552 H10R OL     19      19.306  -2.069   6.860  1.00  0.00      MEMB
ATOM   2553 C111 OL     19      21.407  -1.783   7.077  1.00 -2.58      MEMB
ATOM   2554 H11R OL     19      21.283  -0.969   6.330  1.00  0.00      MEMB
ATOM   2555 H11S OL     19      22.052  -1.323   7.856  1.00  0.00      MEMB
ATOM   2556 C112 OL     19      22.247  -2.956   6.509  1.00 -1.15      MEMB
ATOM   2557 H12R OL     19      23.144  -2.412   6.142  1.00  0.00      MEMB
ATOM   2558 H12S OL     19      22.510  -3.680   7.310  1.00  0.00      MEMB
ATOM   2559 C113 OL     19      21.597  -3.728   5.414  1.00 -0.28      MEMB
ATOM   2560 H13R OL     19      22.180  -4.662   5.268  1.00  0.00      MEMB
ATOM   2561 H13S OL     19      20.542  -4.065   5.489  1.00  0.00      MEMB
ATOM   2562 C114 OL     19      21.710  -3.046   4.100  1.00  0.84      MEMB
ATOM   2563 H14R OL     19      21.355  -2.011   4.294  1.00  0.00      MEMB
ATOM   2564 H14S OL     19      22.776  -3.045   3.785  1.00  0.00      MEMB
ATOM   2565 C115 OL     19      20.826  -3.780   3.023  1.00  1.60      MEMB
ATOM   2566 H15R OL     19      19.862  -3.262   3.214  1.00  0.00      MEMB
ATOM   2567 H15S OL     19      20.678  -4.829   3.358  1.00  0.00      MEMB
ATOM   2568 C116 OL     19      21.242  -3.762   1.614  1.00  2.64      MEMB
ATOM   2569 H16R OL     19      20.727  -4.555   1.031  1.00  0.00      MEMB
ATOM   2570 H16S OL     19      21.020  -2.758   1.193  1.00  0.00      MEMB
ATOM   2571 C117 OL     19      22.730  -3.966   1.375  1.00  0.00      MEMB
ATOM   2572 H17R OL     19      22.911  -5.000   1.740  1.00  0.00      MEMB
ATOM   2573 H17S OL     19      23.391  -3.265   1.927  1.00  0.00      MEMB
ATOM   2574 C118 OL     19      23.037  -3.912  -0.122  1.00  0.00      MEMB
ATOM   2575 H18R OL     19      22.485  -4.645  -0.748  1.00  0.00      MEMB
ATOM   2576 H18S OL     19      22.652  -2.930  -0.472  1.00  0.00      MEMB
ATOM   2577 H18T OL     19      24.114  -3.972  -0.389  1.00  0.00      MEMB
ATOM   2447  C33 PGR    19      19.475  -3.649  17.553  1.00-20.41      MEMB
ATOM   2448  H3A PGR    19      19.938  -4.328  16.805  1.00  0.00      MEMB
ATOM   2449  H3B PGR    19      18.830  -4.244  18.234  1.00  0.00      MEMB
ATOM   2450  O36 PGR    19      18.623  -2.691  16.936  1.00  0.00      MEMB
ATOM   2451 HO6A PGR    19      18.691  -1.908  17.487  1.00  0.00      MEMB
ATOM   2452  C32 PGR    19      20.513  -2.832  18.364  1.00-20.64      MEMB
ATOM   2453  H2A PGR    19      20.030  -2.436  19.286  1.00  0.00      MEMB
ATOM   2454  O35 PGR    19      20.925  -1.732  17.556  1.00  0.00      MEMB
ATOM   2455 HO5A PGR    19      20.086  -1.499  17.134  1.00  0.00      MEMB
ATOM   2456  C31 PGR    19      21.679  -3.740  18.729  1.00-19.24      MEMB
ATOM   2457  H1A PGR    19      22.485  -3.174  19.244  1.00  0.00      MEMB
ATOM   2458  H1B PGR    19      22.156  -4.279  17.883  1.00  0.00      MEMB
ATOM   2459  P31 PGR    19      22.082  -5.800  20.242  1.00-16.77      MEMB
ATOM   2460  O33 PGR    19      21.494  -6.189  21.565  1.00-15.92      MEMB
ATOM   2461  O34 PGR    19      23.469  -5.307  20.195  1.00-16.93      MEMB
ATOM   2462  O32 PGR    19      21.146  -4.683  19.628  1.00-16.27      MEMB
ATOM   2463  O31 PGR    19      21.908  -6.976  19.232  1.00-18.19      MEMB
ATOM   2464  C3  PGR    19      20.738  -7.301  18.476  1.00-15.07      MEMB
ATOM   2465  HA  PGR    19      20.124  -6.395  18.288  1.00  0.00      MEMB
ATOM   2466  HB  PGR    19      20.191  -8.072  19.059  1.00  0.00      MEMB
ATOM   2467  C2  PGR    19      21.084  -7.860  16.983  1.00-13.89      MEMB
ATOM   2468  HX  PGR    19      21.515  -8.871  17.149  1.00  0.00      MEMB
ATOM   2469  O21 PGR    19      21.977  -6.995  16.265  1.00-12.67      MEMB
ATOM   2470  C21 PGR    19      23.254  -7.181  16.348  1.00-12.02      MEMB
ATOM   2471  O22 PGR    19      23.833  -8.058  16.976  1.00-12.33      MEMB
ATOM   2475  C1  PGR    19      19.850  -8.125  16.104  1.00-14.33      MEMB
ATOM   2476  HR  PGR    19      19.173  -8.835  16.625  1.00  0.00      MEMB
ATOM   2477  HS  PGR    19      20.161  -8.589  15.143  1.00  0.00      MEMB
ATOM   2478  O11 PGR    19      19.131  -6.894  15.750  1.00-13.47      MEMB
ATOM   2479  C11 PGR    19      17.950  -6.971  15.272  1.00-12.95      MEMB
ATOM   2480  O12 PGR    19      17.243  -7.959  15.122  1.00-13.09      MEMB
ATOM   2472  C12 OL     19      23.956  -6.155  15.494  1.00-10.84      MEMB
ATOM   2473  H2R OL     19      25.004  -6.157  15.862  1.00  0.00      MEMB
ATOM   2474  H2S OL     19      23.592  -5.118  15.654  1.00  0.00      MEMB
ATOM   2484  C13 OL     19      23.886  -6.359  13.963  1.00 -9.66      MEMB
ATOM   2485  H3R OL     19      22.936  -5.922  13.588  1.00  0.00      MEMB
ATOM   2486  H3S OL     19      23.865  -7.466  13.866  1.00  0.00      MEMB
ATOM   2487  C14 OL     19      25.123  -5.814  13.212  1.00 -8.38      MEMB
ATOM   2488  H4R OL     19      25.900  -6.578  13.427  1.00  0.00      MEMB
ATOM   2489  H4S OL     19      25.354  -4.826  13.663  1.00  0.00      MEMB
ATOM   2490  C15 OL     19      24.920  -5.536  11.742  1.00 -7.16      MEMB
ATOM   2491  H5R OL     19      25.687  -4.865  11.300  1.00  0.00      MEMB
ATOM   2492  H5S OL     19      23.974  -4.987  11.546  1.00  0.00      MEMB
ATOM   2493  C16 OL     19      24.791  -6.805  10.999  1.00 -6.04      MEMB
ATOM   2494  H6R OL     19      23.963  -7.414  11.418  1.00  0.00      MEMB
ATOM   2495  H6S OL     19      25.723  -7.343  11.275  1.00  0.00      MEMB
ATOM   2496  C17 OL     19      24.553  -6.642   9.464  1.00 -5.15      MEMB
ATOM   2497  H7R OL     19      25.545  -6.326   9.076  1.00  0.00      MEMB
ATOM   2498  H7S OL     19      23.812  -5.817   9.414  1.00  0.00      MEMB
ATOM   2499  C18 OL     19      24.192  -7.919   8.763  1.00 -4.09      MEMB
ATOM   2500  H8R OL     19      25.012  -8.658   8.885  1.00  0.00      MEMB
ATOM   2501  H8S OL     19      24.279  -7.724   7.673  1.00  0.00      MEMB
ATOM   2502  C19 OL     19      22.991  -8.688   9.335  1.00 -3.11      MEMB
ATOM   2503  H9R OL     19      23.166  -9.175  10.306  1.00  0.00      MEMB
ATOM   2504 C110 OL     19      21.760  -8.750   8.718  1.00 -1.91      MEMB
ATOM   2505 H10R OL     19      20.903  -9.164   9.269  1.00  0.00      MEMB
ATOM   2506 C111 OL     19      21.367  -8.173   7.405  1.00 -1.30      MEMB
ATOM   2507 H11R OL     19      21.455  -8.983   6.649  1.00  0.00      MEMB
ATOM   2508 H11S OL     19      21.951  -7.341   6.957  1.00  0.00      MEMB
ATOM   2509 C112 OL     19      19.863  -7.730   7.632  1.00 -0.16      MEMB
ATOM   2510 H12R OL     19      19.839  -7.060   8.518  1.00  0.00      MEMB
ATOM   2511 H12S OL     19      19.330  -8.652   7.946  1.00  0.00      MEMB
ATOM   2512 C113 OL     19      19.291  -7.028   6.429  1.00  0.33      MEMB
ATOM   2513 H13R OL     19      19.902  -6.107   6.321  1.00  0.00      MEMB
ATOM   2514 H13S OL     19      18.273  -6.616   6.600  1.00  0.00      MEMB
ATOM   2515 C114 OL     19      19.272  -7.826   5.112  1.00  1.47      MEMB
ATOM   2516 H14R OL     19      20.236  -7.939   4.570  1.00  0.00      MEMB
ATOM   2517 H14S OL     19      18.669  -7.211   4.410  1.00  0.00      MEMB
ATOM   2518 C115 OL     19      18.566  -9.200   5.149  1.00  2.35      MEMB
ATOM   2519 H15R OL     19      17.544  -9.213   5.585  1.00  0.00      MEMB
ATOM   2520 H15S OL     19      19.170  -9.828   5.839  1.00  0.00      MEMB
ATOM   2521 C116 OL     19      18.350  -9.883   3.772  1.00  3.48      MEMB
ATOM   2522 H16R OL     19      17.680  -9.197   3.210  1.00  0.00      MEMB
ATOM   2523 H16S OL     19      17.826 -10.850   3.929  1.00  0.00      MEMB
ATOM   2524 C117 OL     19      19.557 -10.261   2.949  1.00  2.94      MEMB
ATOM   2525 H17R OL     19      20.185  -9.346   2.996  1.00  0.00      MEMB
ATOM   2526 H17S OL     19      19.243 -10.328   1.886  1.00  0.00      MEMB
ATOM   2527 C118 OL     19      20.359 -11.469   3.348  1.00  4.04      MEMB
ATOM   2528 H18R OL     19      20.964 -11.263   4.257  1.00  0.00      MEMB
ATOM   2529 H18S OL     19      21.126 -11.843   2.636  1.00  0.00      MEMB
ATOM   2530 H18T OL     19      19.757 -12.374   3.577  1.00  0.00      MEMB
TER   
ATOM   2612  C12 OL     20       9.667 -17.536  10.543  1.00-12.11      MEMB
ATOM   2613  H2R OL     20      10.039 -16.671   9.953  1.00  0.00      MEMB
ATOM   2614  H2S OL     20      10.607 -18.017  10.888  1.00  0.00      MEMB
ATOM   2662  C13 OL     20       8.947 -18.690   9.697  1.00-10.97      MEMB
ATOM   2663  H3R OL     20       7.879 -18.397   9.606  1.00  0.00      MEMB
ATOM   2664  H3S OL     20       8.981 -19.575  10.368  1.00  0.00      MEMB
ATOM   2665  C14 OL     20       9.605 -18.994   8.396  1.00 -9.91      MEMB
ATOM   2666  H4R OL     20       8.693 -19.347   7.869  1.00  0.00      MEMB
ATOM   2667  H4S OL     20       9.818 -18.058   7.836  1.00  0.00      MEMB
ATOM   2668  C15 OL     20      10.812 -19.943   8.383  1.00 -8.77      MEMB
ATOM   2669  H5R OL     20      10.670 -20.764   9.118  1.00  0.00      MEMB
ATOM   2670  H5S OL     20      11.670 -19.293   8.658  1.00  0.00      MEMB
ATOM   2671  C16 OL     20      11.039 -20.595   7.020  1.00 -7.62      MEMB
ATOM   2672  H6R OL     20      10.448 -21.530   6.915  1.00  0.00      MEMB
ATOM   2673  H6S OL     20      10.711 -19.937   6.188  1.00  0.00      MEMB
ATOM   2674  C17 OL     20      12.529 -20.955   6.730  1.00 -6.59      MEMB
ATOM   2675  H7R OL     20      13.152 -20.035   6.707  1.00  0.00      MEMB
ATOM   2676  H7S OL     20      12.950 -21.651   7.487  1.00  0.00      MEMB
ATOM   2677  C18 OL     20      12.646 -21.814   5.513  1.00 -5.26      MEMB
ATOM   2678  H8R OL     20      13.645 -22.278   5.371  1.00  0.00      MEMB
ATOM   2679  H8S OL     20      12.008 -22.713   5.651  1.00  0.00      MEMB
ATOM   2680  C19 OL     20      12.093 -21.303   4.222  1.00 -4.06      MEMB
ATOM   2681  H9R OL     20      11.088 -21.622   3.909  1.00  0.00      MEMB
ATOM   2682 C110 OL     20      12.565 -20.462   3.296  1.00 -2.66      MEMB
ATOM   2683 H10R OL     20      11.998 -20.406   2.355  1.00  0.00      MEMB
ATOM   2684 C111 OL     20      13.900 -19.778   3.411  1.00 -2.58      MEMB
ATOM   2685 H11R OL     20      14.141 -19.716   4.494  1.00  0.00      MEMB
ATOM   2686 H11S OL     20      14.689 -20.336   2.863  1.00  0.00      MEMB
ATOM   2687 C112 OL     20      14.034 -18.285   2.908  1.00 -1.15      MEMB
ATOM   2688 H12R OL     20      13.541 -17.594   3.624  1.00  0.00      MEMB
ATOM   2689 H12S OL     20      15.100 -18.013   3.062  1.00  0.00      MEMB
ATOM   2690 C113 OL     20      13.387 -18.211   1.451  1.00 -0.28      MEMB
ATOM   2691 H13R OL     20      13.851 -18.922   0.734  1.00  0.00      MEMB
ATOM   2692 H13S OL     20      12.355 -18.573   1.649  1.00  0.00      MEMB
ATOM   2693 C114 OL     20      13.470 -16.841   0.812  1.00  0.84      MEMB
ATOM   2694 H14R OL     20      13.389 -16.124   1.657  1.00  0.00      MEMB
ATOM   2695 H14S OL     20      14.490 -16.646   0.417  1.00  0.00      MEMB
ATOM   2696 C115 OL     20      12.364 -16.472  -0.184  1.00  1.60      MEMB
ATOM   2697 H15R OL     20      12.533 -15.428  -0.527  1.00  0.00      MEMB
ATOM   2698 H15S OL     20      11.359 -16.500   0.288  1.00  0.00      MEMB
ATOM   2699 C116 OL     20      12.311 -17.328  -1.503  1.00  2.64      MEMB
ATOM   2700 H16R OL     20      13.225 -17.111  -2.097  1.00  0.00      MEMB
ATOM   2701 H16S OL     20      12.205 -18.416  -1.307  1.00  0.00      MEMB
ATOM   2702 C117 OL     20      11.056 -16.877  -2.307  1.00  0.00      MEMB
ATOM   2703 H17R OL     20      10.225 -17.340  -1.734  1.00  0.00      MEMB
ATOM   2704 H17S OL     20      10.978 -17.245  -3.352  1.00  0.00      MEMB
ATOM   2705 C118 OL     20      10.676 -15.437  -2.439  1.00  0.00      MEMB
ATOM   2706 H18R OL     20      10.155 -15.340  -3.415  1.00  0.00      MEMB
ATOM   2707 H18S OL     20      10.117 -14.994  -1.586  1.00  0.00      MEMB
ATOM   2708 H18T OL     20      11.576 -14.787  -2.480  1.00  0.00      MEMB
ATOM   2578  C33 PGR    20       8.115 -19.978  19.803  1.00-20.41      MEMB
ATOM   2579  H3A PGR    20       8.079 -19.476  20.794  1.00  0.00      MEMB
ATOM   2580  H3B PGR    20       7.163 -19.992  19.231  1.00  0.00      MEMB
ATOM   2581  O36 PGR    20       8.478 -21.278  20.216  1.00  0.00      MEMB
ATOM   2582 HO6A PGR    20       9.163 -21.093  20.862  1.00  0.00      MEMB
ATOM   2583  C32 PGR    20       9.191 -19.158  18.998  1.00-20.64      MEMB
ATOM   2584  H2A PGR    20       9.137 -19.438  17.922  1.00  0.00      MEMB
ATOM   2585  O35 PGR    20      10.476 -19.521  19.499  1.00  0.00      MEMB
ATOM   2586 HO5A PGR    20      10.345 -20.467  19.651  1.00  0.00      MEMB
ATOM   2587  C31 PGR    20       9.091 -17.626  19.036  1.00-19.24      MEMB
ATOM   2588  H1A PGR    20       8.922 -17.264  20.073  1.00  0.00      MEMB
ATOM   2589  H1B PGR    20       8.159 -17.328  18.511  1.00  0.00      MEMB
ATOM   2590  P31 PGR    20      10.643 -15.529  18.558  1.00-16.77      MEMB
ATOM   2591  O33 PGR    20      12.122 -15.507  18.496  1.00-15.92      MEMB
ATOM   2592  O34 PGR    20      10.091 -14.879  19.764  1.00-16.93      MEMB
ATOM   2593  O32 PGR    20      10.100 -16.962  18.326  1.00-16.27      MEMB
ATOM   2594  O31 PGR    20      10.064 -14.741  17.304  1.00-18.19      MEMB
ATOM   2595  C3  PGR    20       9.229 -15.215  16.261  1.00-15.07      MEMB
ATOM   2596  HA  PGR    20       8.641 -14.359  15.865  1.00  0.00      MEMB
ATOM   2597  HB  PGR    20       8.426 -15.829  16.723  1.00  0.00      MEMB
ATOM   2598  C2  PGR    20       9.965 -15.890  15.166  1.00-13.89      MEMB
ATOM   2599  HX  PGR    20      10.300 -16.900  15.486  1.00  0.00      MEMB
ATOM   2600  O21 PGR    20      11.184 -15.163  14.713  1.00-12.67      MEMB
ATOM   2601  C21 PGR    20      12.251 -15.724  14.207  1.00-12.02      MEMB
ATOM   2602  O22 PGR    20      12.400 -16.861  13.806  1.00-12.33      MEMB
ATOM   2606  C1  PGR    20       9.053 -16.089  13.990  1.00-14.33      MEMB
ATOM   2607  HR  PGR    20       8.514 -15.162  13.701  1.00  0.00      MEMB
ATOM   2608  HS  PGR    20       8.392 -16.915  14.328  1.00  0.00      MEMB
ATOM   2609  O11 PGR    20       9.671 -16.492  12.747  1.00-13.47      MEMB
ATOM   2610  C11 PGR    20       8.863 -16.992  11.731  1.00-12.95      MEMB
ATOM   2611  O12 PGR    20       7.644 -16.917  11.787  1.00-13.09      MEMB
ATOM   2603  C12 OL     20      13.355 -14.602  14.099  1.00-10.84      MEMB
ATOM   2604  H2R OL     20      14.393 -14.961  14.266  1.00  0.00      MEMB
ATOM   2605  H2S OL     20      13.108 -13.720  14.729  1.00  0.00      MEMB
ATOM   2615  C13 OL     20      13.322 -13.903  12.683  1.00 -9.66      MEMB
ATOM   2616  H3R OL     20      14.028 -13.045  12.694  1.00  0.00      MEMB
ATOM   2617  H3S OL     20      12.286 -13.527  12.542  1.00  0.00      MEMB
ATOM   2618  C14 OL     20      13.578 -14.866  11.510  1.00 -8.38      MEMB
ATOM   2619  H4R OL     20      12.703 -15.546  11.436  1.00  0.00      MEMB
ATOM   2620  H4S OL     20      14.518 -15.454  11.583  1.00  0.00      MEMB
ATOM   2621  C15 OL     20      13.799 -14.243  10.089  1.00 -7.16      MEMB
ATOM   2622  H5R OL     20      14.810 -13.784  10.064  1.00  0.00      MEMB
ATOM   2623  H5S OL     20      13.061 -13.415  10.030  1.00  0.00      MEMB
ATOM   2624  C16 OL     20      13.404 -15.277   8.996  1.00 -6.04      MEMB
ATOM   2625  H6R OL     20      13.296 -14.590   8.129  1.00  0.00      MEMB
ATOM   2626  H6S OL     20      12.401 -15.746   9.099  1.00  0.00      MEMB
ATOM   2627  C17 OL     20      14.400 -16.386   8.583  1.00 -5.15      MEMB
ATOM   2628  H7R OL     20      14.163 -17.258   9.229  1.00  0.00      MEMB
ATOM   2629  H7S OL     20      15.374 -15.878   8.747  1.00  0.00      MEMB
ATOM   2630  C18 OL     20      14.399 -16.847   7.194  1.00 -4.09      MEMB
ATOM   2631  H8R OL     20      15.051 -17.740   7.086  1.00  0.00      MEMB
ATOM   2632  H8S OL     20      14.809 -16.154   6.429  1.00  0.00      MEMB
ATOM   2633  C19 OL     20      12.971 -17.268   6.833  1.00 -3.11      MEMB
ATOM   2634  H9R OL     20      12.579 -18.168   7.329  1.00  0.00      MEMB
ATOM   2635 C110 OL     20      12.071 -16.763   5.922  1.00 -1.91      MEMB
ATOM   2636 H10R OL     20      11.043 -17.153   5.907  1.00  0.00      MEMB
ATOM   2637 C111 OL     20      12.290 -15.580   4.948  1.00 -1.30      MEMB
ATOM   2638 H11R OL     20      12.173 -15.959   3.910  1.00  0.00      MEMB
ATOM   2639 H11S OL     20      13.326 -15.189   4.856  1.00  0.00      MEMB
ATOM   2640 C112 OL     20      11.301 -14.341   5.047  1.00 -0.16      MEMB
ATOM   2641 H12R OL     20      11.624 -13.621   4.265  1.00  0.00      MEMB
ATOM   2642 H12S OL     20      11.467 -13.890   6.049  1.00  0.00      MEMB
ATOM   2643 C113 OL     20       9.761 -14.656   5.042  1.00  0.33      MEMB
ATOM   2644 H13R OL     20       9.303 -13.644   5.013  1.00  0.00      MEMB
ATOM   2645 H13S OL     20       9.544 -15.278   5.936  1.00  0.00      MEMB
ATOM   2646 C114 OL     20       9.141 -15.315   3.731  1.00  1.47      MEMB
ATOM   2647 H14R OL     20       9.882 -15.998   3.263  1.00  0.00      MEMB
ATOM   2648 H14S OL     20       9.132 -14.462   3.020  1.00  0.00      MEMB
ATOM   2649 C115 OL     20       7.839 -16.037   4.019  1.00  2.35      MEMB
ATOM   2650 H15R OL     20       7.104 -15.439   4.599  1.00  0.00      MEMB
ATOM   2651 H15S OL     20       8.022 -16.963   4.605  1.00  0.00      MEMB
ATOM   2652 C116 OL     20       7.072 -16.451   2.769  1.00  3.48      MEMB
ATOM   2653 H16R OL     20       6.815 -15.554   2.167  1.00  0.00      MEMB
ATOM   2654 H16S OL     20       6.100 -16.924   3.026  1.00  0.00      MEMB
ATOM   2655 C117 OL     20       7.689 -17.543   1.871  1.00  2.94      MEMB
ATOM   2656 H17R OL     20       7.794 -18.458   2.492  1.00  0.00      MEMB
ATOM   2657 H17S OL     20       8.724 -17.298   1.550  1.00  0.00      MEMB
ATOM   2658 C118 OL     20       6.917 -17.919   0.613  1.00  4.04      MEMB
ATOM   2659 H18R OL     20       5.882 -18.030   1.002  1.00  0.00      MEMB
ATOM   2660 H18S OL     20       7.361 -18.802   0.107  1.00  0.00      MEMB
ATOM   2661 H18T OL     20       6.926 -17.034  -0.059  1.00  0.00      MEMB
TER   
ATOM   2743  C12 OL     21      16.214  17.155  15.640  1.00-12.11      MEMB
ATOM   2744  H2R OL     21      16.103  18.029  14.963  1.00  0.00      MEMB
ATOM   2745  H2S OL     21      17.007  17.440  16.365  1.00  0.00      MEMB
ATOM   2793  C13 OL     21      16.771  15.928  14.806  1.00-10.97      MEMB
ATOM   2794  H3R OL     21      16.169  15.775  13.885  1.00  0.00      MEMB
ATOM   2795  H3S OL     21      16.632  14.946  15.308  1.00  0.00      MEMB
ATOM   2796  C14 OL     21      18.221  16.176  14.404  1.00 -9.91      MEMB
ATOM   2797  H4R OL     21      18.348  17.107  13.810  1.00  0.00      MEMB
ATOM   2798  H4S OL     21      18.719  16.389  15.374  1.00  0.00      MEMB
ATOM   2799  C15 OL     21      18.914  14.977  13.784  1.00 -8.77      MEMB
ATOM   2800  H5R OL     21      19.068  14.263  14.621  1.00  0.00      MEMB
ATOM   2801  H5S OL     21      19.865  15.436  13.440  1.00  0.00      MEMB
ATOM   2802  C16 OL     21      18.187  14.382  12.602  1.00 -7.62      MEMB
ATOM   2803  H6R OL     21      18.898  13.602  12.254  1.00  0.00      MEMB
ATOM   2804  H6S OL     21      17.247  13.811  12.765  1.00  0.00      MEMB
ATOM   2805  C17 OL     21      18.049  15.406  11.445  1.00 -6.59      MEMB
ATOM   2806  H7R OL     21      17.070  15.887  11.653  1.00  0.00      MEMB
ATOM   2807  H7S OL     21      18.838  16.164  11.253  1.00  0.00      MEMB
ATOM   2808  C18 OL     21      17.854  14.635  10.130  1.00 -5.26      MEMB
ATOM   2809  H8R OL     21      18.828  14.401   9.651  1.00  0.00      MEMB
ATOM   2810  H8S OL     21      17.294  13.705  10.369  1.00  0.00      MEMB
ATOM   2811  C19 OL     21      17.055  15.385   9.103  1.00 -4.06      MEMB
ATOM   2812  H9R OL     21      16.199  15.879   9.585  1.00  0.00      MEMB
ATOM   2813 C110 OL     21      17.271  15.500   7.784  1.00 -2.66      MEMB
ATOM   2814 H10R OL     21      16.526  15.957   7.116  1.00  0.00      MEMB
ATOM   2815 C111 OL     21      18.355  14.874   6.877  1.00 -2.58      MEMB
ATOM   2816 H11R OL     21      18.957  15.640   6.343  1.00  0.00      MEMB
ATOM   2817 H11S OL     21      19.039  14.394   7.609  1.00  0.00      MEMB
ATOM   2818 C112 OL     21      17.796  13.791   5.975  1.00 -1.15      MEMB
ATOM   2819 H12R OL     21      18.731  13.217   5.799  1.00  0.00      MEMB
ATOM   2820 H12S OL     21      17.038  13.117   6.428  1.00  0.00      MEMB
ATOM   2821 C113 OL     21      17.109  14.331   4.641  1.00 -0.28      MEMB
ATOM   2822 H13R OL     21      16.242  14.914   5.018  1.00  0.00      MEMB
ATOM   2823 H13S OL     21      17.849  14.984   4.130  1.00  0.00      MEMB
ATOM   2824 C114 OL     21      16.489  13.204   3.759  1.00  0.84      MEMB
ATOM   2825 H14R OL     21      17.379  12.546   3.669  1.00  0.00      MEMB
ATOM   2826 H14S OL     21      15.844  12.629   4.459  1.00  0.00      MEMB
ATOM   2827 C115 OL     21      15.723  13.590   2.433  1.00  1.60      MEMB
ATOM   2828 H15R OL     21      15.403  12.692   1.863  1.00  0.00      MEMB
ATOM   2829 H15S OL     21      16.462  14.196   1.866  1.00  0.00      MEMB
ATOM   2830 C116 OL     21      14.463  14.527   2.611  1.00  2.64      MEMB
ATOM   2831 H16R OL     21      13.666  13.971   3.150  1.00  0.00      MEMB
ATOM   2832 H16S OL     21      14.644  15.429   3.233  1.00  0.00      MEMB
ATOM   2833 C117 OL     21      13.918  14.959   1.311  1.00  0.00      MEMB
ATOM   2834 H17R OL     21      13.359  14.108   0.866  1.00  0.00      MEMB
ATOM   2835 H17S OL     21      14.577  15.169   0.442  1.00  0.00      MEMB
ATOM   2836 C118 OL     21      12.906  16.080   1.429  1.00  0.00      MEMB
ATOM   2837 H18R OL     21      12.305  15.792   2.318  1.00  0.00      MEMB
ATOM   2838 H18S OL     21      13.370  17.089   1.424  1.00  0.00      MEMB
ATOM   2839 H18T OL     21      12.302  16.135   0.497  1.00  0.00      MEMB
ATOM   2709  C33 PGR    21      18.534  13.708  20.707  1.00-20.41      MEMB
ATOM   2710  H3A PGR    21      19.353  13.061  20.325  1.00  0.00      MEMB
ATOM   2711  H3B PGR    21      18.940  14.589  21.248  1.00  0.00      MEMB
ATOM   2712  O36 PGR    21      17.707  12.869  21.570  1.00  0.00      MEMB
ATOM   2713 HO6A PGR    21      16.826  12.918  21.192  1.00  0.00      MEMB
ATOM   2714  C32 PGR    21      17.719  14.245  19.556  1.00-20.64      MEMB
ATOM   2715  H2A PGR    21      18.344  14.944  18.957  1.00  0.00      MEMB
ATOM   2716  O35 PGR    21      16.621  14.971  20.105  1.00  0.00      MEMB
ATOM   2717 HO5A PGR    21      17.050  15.392  20.863  1.00  0.00      MEMB
ATOM   2718  C31 PGR    21      17.148  13.166  18.542  1.00-19.24      MEMB
ATOM   2719  H1A PGR    21      18.056  12.671  18.135  1.00  0.00      MEMB
ATOM   2720  H1B PGR    21      16.647  13.709  17.713  1.00  0.00      MEMB
ATOM   2721  P31 PGR    21      15.403  11.389  17.884  1.00-16.77      MEMB
ATOM   2722  O33 PGR    21      14.415  10.547  18.550  1.00-15.92      MEMB
ATOM   2723  O34 PGR    21      16.279  10.785  16.819  1.00-16.93      MEMB
ATOM   2724  O32 PGR    21      16.236  12.231  19.046  1.00-16.27      MEMB
ATOM   2725  O31 PGR    21      14.610  12.612  17.219  1.00-18.19      MEMB
ATOM   2726  C3  PGR    21      13.198  12.782  17.381  1.00-15.07      MEMB
ATOM   2727  HA  PGR    21      12.986  13.111  18.420  1.00  0.00      MEMB
ATOM   2728  HB  PGR    21      12.551  11.893  17.223  1.00  0.00      MEMB
ATOM   2729  C2  PGR    21      12.711  13.975  16.543  1.00-13.89      MEMB
ATOM   2730  HX  PGR    21      11.634  13.950  16.816  1.00  0.00      MEMB
ATOM   2731  O21 PGR    21      13.072  13.659  15.209  1.00-12.67      MEMB
ATOM   2732  C21 PGR    21      12.234  14.218  14.303  1.00-12.02      MEMB
ATOM   2733  O22 PGR    21      11.219  14.846  14.592  1.00-12.33      MEMB
ATOM   2737  C1  PGR    21      13.301  15.318  16.951  1.00-14.33      MEMB
ATOM   2738  HR  PGR    21      13.412  15.457  18.048  1.00  0.00      MEMB
ATOM   2739  HS  PGR    21      12.476  16.038  16.762  1.00  0.00      MEMB
ATOM   2740  O11 PGR    21      14.504  15.624  16.226  1.00-13.47      MEMB
ATOM   2741  C11 PGR    21      14.985  16.847  16.500  1.00-12.95      MEMB
ATOM   2742  O12 PGR    21      14.533  17.637  17.307  1.00-13.09      MEMB
ATOM   2734  C12 OL     21      12.604  13.734  12.889  1.00-10.84      MEMB
ATOM   2735  H2R OL     21      11.715  13.968  12.265  1.00  0.00      MEMB
ATOM   2736  H2S OL     21      12.833  12.648  12.917  1.00  0.00      MEMB
ATOM   2746  C13 OL     21      13.811  14.383  12.276  1.00 -9.66      MEMB
ATOM   2747  H3R OL     21      14.803  13.971  12.560  1.00  0.00      MEMB
ATOM   2748  H3S OL     21      13.917  15.485  12.363  1.00  0.00      MEMB
ATOM   2749  C14 OL     21      13.772  14.183  10.710  1.00 -8.38      MEMB
ATOM   2750  H4R OL     21      14.638  14.689  10.233  1.00  0.00      MEMB
ATOM   2751  H4S OL     21      12.961  14.770  10.229  1.00  0.00      MEMB
ATOM   2752  C15 OL     21      13.968  12.763  10.168  1.00 -7.16      MEMB
ATOM   2753  H5R OL     21      13.286  12.025  10.641  1.00  0.00      MEMB
ATOM   2754  H5S OL     21      14.930  12.315  10.495  1.00  0.00      MEMB
ATOM   2755  C16 OL     21      13.778  12.699   8.606  1.00 -6.04      MEMB
ATOM   2756  H6R OL     21      14.137  11.704   8.265  1.00  0.00      MEMB
ATOM   2757  H6S OL     21      14.455  13.468   8.177  1.00  0.00      MEMB
ATOM   2758  C17 OL     21      12.370  12.962   8.111  1.00 -5.15      MEMB
ATOM   2759  H7R OL     21      12.053  13.984   8.407  1.00  0.00      MEMB
ATOM   2760  H7S OL     21      11.658  12.217   8.526  1.00  0.00      MEMB
ATOM   2761  C18 OL     21      12.305  13.034   6.560  1.00 -4.09      MEMB
ATOM   2762  H8R OL     21      12.688  12.060   6.187  1.00  0.00      MEMB
ATOM   2763  H8S OL     21      12.941  13.885   6.234  1.00  0.00      MEMB
ATOM   2764  C19 OL     21      10.902  13.404   5.998  1.00 -3.11      MEMB
ATOM   2765  H9R OL     21      10.562  14.380   6.373  1.00  0.00      MEMB
ATOM   2766 C110 OL     21      10.137  12.666   5.109  1.00 -1.91      MEMB
ATOM   2767 H10R OL     21       9.161  13.078   4.812  1.00  0.00      MEMB
ATOM   2768 C111 OL     21      10.471  11.318   4.418  1.00 -1.30      MEMB
ATOM   2769 H11R OL     21       9.533  10.740   4.271  1.00  0.00      MEMB
ATOM   2770 H11S OL     21      11.183  10.712   5.018  1.00  0.00      MEMB
ATOM   2771 C112 OL     21      11.260  11.646   3.138  1.00 -0.16      MEMB
ATOM   2772 H12R OL     21      12.309  11.863   3.433  1.00  0.00      MEMB
ATOM   2773 H12S OL     21      10.963  12.529   2.533  1.00  0.00      MEMB
ATOM   2774 C113 OL     21      11.498  10.423   2.213  1.00  0.33      MEMB
ATOM   2775 H13R OL     21      10.614  10.090   1.627  1.00  0.00      MEMB
ATOM   2776 H13S OL     21      11.811   9.535   2.803  1.00  0.00      MEMB
ATOM   2777 C114 OL     21      12.690  10.657   1.248  1.00  1.47      MEMB
ATOM   2778 H14R OL     21      13.578  10.830   1.894  1.00  0.00      MEMB
ATOM   2779 H14S OL     21      12.558  11.554   0.606  1.00  0.00      MEMB
ATOM   2780 C115 OL     21      12.813   9.566   0.167  1.00  2.35      MEMB
ATOM   2781 H15R OL     21      11.987   9.476  -0.571  1.00  0.00      MEMB
ATOM   2782 H15S OL     21      12.714   8.687   0.840  1.00  0.00      MEMB
ATOM   2783 C116 OL     21      14.063   9.586  -0.693  1.00  3.48      MEMB
ATOM   2784 H16R OL     21      14.073   8.713  -1.379  1.00  0.00      MEMB
ATOM   2785 H16S OL     21      14.827   9.493   0.109  1.00  0.00      MEMB
ATOM   2786 C117 OL     21      14.142  10.945  -1.464  1.00  2.94      MEMB
ATOM   2787 H17R OL     21      14.129  11.760  -0.709  1.00  0.00      MEMB
ATOM   2788 H17S OL     21      13.258  11.095  -2.120  1.00  0.00      MEMB
ATOM   2789 C118 OL     21      15.398  11.267  -2.306  1.00  4.04      MEMB
ATOM   2790 H18R OL     21      15.617  12.345  -2.466  1.00  0.00      MEMB
ATOM   2791 H18S OL     21      15.443  10.771  -3.299  1.00  0.00      MEMB
ATOM   2792 H18T OL     21      16.200  10.975  -1.595  1.00  0.00      MEMB
TER   
ATOM   2874  C12 OL     22       0.507  21.374  15.261  1.00-12.11      MEMB
ATOM   2875  H2R OL     22       1.100  22.091  15.867  1.00  0.00      MEMB
ATOM   2876  H2S OL     22       1.032  20.431  15.525  1.00  0.00      MEMB
ATOM   2924  C13 OL     22       0.762  21.596  13.770  1.00-10.97      MEMB
ATOM   2925  H3R OL     22       0.357  22.548  13.364  1.00  0.00      MEMB
ATOM   2926  H3S OL     22       0.221  20.714  13.367  1.00  0.00      MEMB
ATOM   2927  C14 OL     22       2.289  21.615  13.457  1.00 -9.91      MEMB
ATOM   2928  H4R OL     22       2.758  22.582  13.736  1.00  0.00      MEMB
ATOM   2929  H4S OL     22       2.909  20.941  14.086  1.00  0.00      MEMB
ATOM   2930  C15 OL     22       2.675  21.468  11.969  1.00 -8.77      MEMB
ATOM   2931  H5R OL     22       3.782  21.402  11.900  1.00  0.00      MEMB
ATOM   2932  H5S OL     22       2.428  22.354  11.345  1.00  0.00      MEMB
ATOM   2933  C16 OL     22       1.993  20.277  11.367  1.00 -7.62      MEMB
ATOM   2934  H6R OL     22       2.178  19.379  11.994  1.00  0.00      MEMB
ATOM   2935  H6S OL     22       0.907  20.502  11.433  1.00  0.00      MEMB
ATOM   2936  C17 OL     22       2.497  20.058   9.935  1.00 -6.59      MEMB
ATOM   2937  H7R OL     22       3.607  20.044   9.891  1.00  0.00      MEMB
ATOM   2938  H7S OL     22       2.227  19.067   9.511  1.00  0.00      MEMB
ATOM   2939  C18 OL     22       2.169  21.214   8.941  1.00 -5.26      MEMB
ATOM   2940  H8R OL     22       2.662  22.138   9.311  1.00  0.00      MEMB
ATOM   2941  H8S OL     22       2.756  20.992   8.024  1.00  0.00      MEMB
ATOM   2942  C19 OL     22       0.700  21.467   8.676  1.00 -4.06      MEMB
ATOM   2943  H9R OL     22       0.045  21.624   9.546  1.00  0.00      MEMB
ATOM   2944 C110 OL     22       0.081  21.542   7.464  1.00 -2.66      MEMB
ATOM   2945 H10R OL     22      -1.016  21.613   7.411  1.00  0.00      MEMB
ATOM   2946 C111 OL     22       0.847  21.347   6.154  1.00 -2.58      MEMB
ATOM   2947 H11R OL     22       1.661  22.099   6.064  1.00  0.00      MEMB
ATOM   2948 H11S OL     22       1.278  20.323   6.185  1.00  0.00      MEMB
ATOM   2949 C112 OL     22       0.042  21.393   4.828  1.00 -1.15      MEMB
ATOM   2950 H12R OL     22      -0.702  20.568   4.798  1.00  0.00      MEMB
ATOM   2951 H12S OL     22      -0.557  22.325   4.911  1.00  0.00      MEMB
ATOM   2952 C113 OL     22       0.832  21.383   3.512  1.00 -0.28      MEMB
ATOM   2953 H13R OL     22       0.110  21.382   2.668  1.00  0.00      MEMB
ATOM   2954 H13S OL     22       1.305  22.370   3.324  1.00  0.00      MEMB
ATOM   2955 C114 OL     22       1.955  20.328   3.389  1.00  0.84      MEMB
ATOM   2956 H14R OL     22       2.470  20.372   2.406  1.00  0.00      MEMB
ATOM   2957 H14S OL     22       2.638  20.563   4.233  1.00  0.00      MEMB
ATOM   2958 C115 OL     22       1.511  18.894   3.631  1.00  1.60      MEMB
ATOM   2959 H15R OL     22       0.951  18.780   4.584  1.00  0.00      MEMB
ATOM   2960 H15S OL     22       2.452  18.309   3.702  1.00  0.00      MEMB
ATOM   2961 C116 OL     22       0.742  18.225   2.515  1.00  2.64      MEMB
ATOM   2962 H16R OL     22      -0.121  18.871   2.249  1.00  0.00      MEMB
ATOM   2963 H16S OL     22       1.465  18.181   1.673  1.00  0.00      MEMB
ATOM   2964 C117 OL     22       0.410  16.773   2.840  1.00  0.00      MEMB
ATOM   2965 H17R OL     22      -0.310  16.664   3.680  1.00  0.00      MEMB
ATOM   2966 H17S OL     22       1.342  16.235   3.113  1.00  0.00      MEMB
ATOM   2967 C118 OL     22      -0.182  16.036   1.577  1.00  0.00      MEMB
ATOM   2968 H18R OL     22       0.355  16.346   0.655  1.00  0.00      MEMB
ATOM   2969 H18S OL     22      -0.158  14.934   1.712  1.00  0.00      MEMB
ATOM   2970 H18T OL     22      -1.176  16.491   1.380  1.00  0.00      MEMB
ATOM   2840  C33 PGR    22       0.443  19.036  21.601  1.00-20.41      MEMB
ATOM   2841  H3A PGR    22       0.076  19.678  22.430  1.00  0.00      MEMB
ATOM   2842  H3B PGR    22      -0.284  18.244  21.321  1.00  0.00      MEMB
ATOM   2843  O36 PGR    22       1.702  18.446  21.949  1.00  0.00      MEMB
ATOM   2844 HO6A PGR    22       1.711  18.016  22.807  1.00  0.00      MEMB
ATOM   2845  C32 PGR    22       0.606  19.853  20.252  1.00-20.64      MEMB
ATOM   2846  H2A PGR    22       1.381  20.641  20.390  1.00  0.00      MEMB
ATOM   2847  O35 PGR    22      -0.642  20.485  19.975  1.00  0.00      MEMB
ATOM   2848 HO5A PGR    22      -0.916  20.734  20.868  1.00  0.00      MEMB
ATOM   2849  C31 PGR    22       1.028  19.065  18.981  1.00-19.24      MEMB
ATOM   2850  H1A PGR    22       2.117  18.866  19.077  1.00  0.00      MEMB
ATOM   2851  H1B PGR    22       0.839  19.778  18.150  1.00  0.00      MEMB
ATOM   2852  P31 PGR    22       0.098  17.066  17.415  1.00-16.77      MEMB
ATOM   2853  O33 PGR    22      -0.504  15.752  17.679  1.00-15.92      MEMB
ATOM   2854  O34 PGR    22       1.338  17.120  16.665  1.00-16.93      MEMB
ATOM   2855  O32 PGR    22       0.287  17.842  18.782  1.00-16.27      MEMB
ATOM   2856  O31 PGR    22      -0.953  17.972  16.703  1.00-18.19      MEMB
ATOM   2857  C3  PGR    22      -2.248  18.161  17.348  1.00-15.07      MEMB
ATOM   2858  HA  PGR    22      -2.188  18.458  18.417  1.00  0.00      MEMB
ATOM   2859  HB  PGR    22      -2.830  17.214  17.344  1.00  0.00      MEMB
ATOM   2860  C2  PGR    22      -3.059  19.342  16.763  1.00-13.89      MEMB
ATOM   2861  HX  PGR    22      -4.085  19.360  17.190  1.00  0.00      MEMB
ATOM   2862  O21 PGR    22      -3.037  19.497  15.306  1.00-12.67      MEMB
ATOM   2863  C21 PGR    22      -3.637  18.575  14.525  1.00-12.02      MEMB
ATOM   2864  O22 PGR    22      -4.248  17.626  14.891  1.00-12.33      MEMB
ATOM   2868  C1  PGR    22      -2.427  20.629  17.232  1.00-14.33      MEMB
ATOM   2869  HR  PGR    22      -2.441  20.620  18.343  1.00  0.00      MEMB
ATOM   2870  HS  PGR    22      -3.117  21.418  16.865  1.00  0.00      MEMB
ATOM   2871  O11 PGR    22      -1.076  20.775  16.839  1.00-13.47      MEMB
ATOM   2872  C11 PGR    22      -0.919  21.356  15.613  1.00-12.95      MEMB
ATOM   2873  O12 PGR    22      -1.802  21.909  14.984  1.00-13.09      MEMB
ATOM   2865  C12 OL     22      -3.483  18.895  12.986  1.00-10.84      MEMB
ATOM   2866  H2R OL     22      -2.494  19.400  12.965  1.00  0.00      MEMB
ATOM   2867  H2S OL     22      -4.334  19.540  12.681  1.00  0.00      MEMB
ATOM   2877  C13 OL     22      -3.258  17.648  12.089  1.00 -9.66      MEMB
ATOM   2878  H3R OL     22      -3.439  17.805  11.005  1.00  0.00      MEMB
ATOM   2879  H3S OL     22      -3.986  16.871  12.406  1.00  0.00      MEMB
ATOM   2880  C14 OL     22      -1.892  16.882  12.223  1.00 -8.38      MEMB
ATOM   2881  H4R OL     22      -1.748  16.734  13.314  1.00  0.00      MEMB
ATOM   2882  H4S OL     22      -1.177  17.593  11.755  1.00  0.00      MEMB
ATOM   2883  C15 OL     22      -1.730  15.613  11.519  1.00 -7.16      MEMB
ATOM   2884  H5R OL     22      -2.369  15.525  10.614  1.00  0.00      MEMB
ATOM   2885  H5S OL     22      -2.101  14.783  12.157  1.00  0.00      MEMB
ATOM   2886  C16 OL     22      -0.254  15.436  11.196  1.00 -6.04      MEMB
ATOM   2887  H6R OL     22       0.318  15.355  12.145  1.00  0.00      MEMB
ATOM   2888  H6S OL     22       0.200  16.297  10.660  1.00  0.00      MEMB
ATOM   2889  C17 OL     22      -0.045  14.087  10.426  1.00 -5.15      MEMB
ATOM   2890  H7R OL     22      -0.490  13.162  10.853  1.00  0.00      MEMB
ATOM   2891  H7S OL     22       1.049  13.901  10.372  1.00  0.00      MEMB
ATOM   2892  C18 OL     22      -0.557  14.134   8.980  1.00 -4.09      MEMB
ATOM   2893  H8R OL     22      -1.642  14.369   9.025  1.00  0.00      MEMB
ATOM   2894  H8S OL     22      -0.556  13.147   8.470  1.00  0.00      MEMB
ATOM   2895  C19 OL     22       0.295  14.936   8.060  1.00 -3.11      MEMB
ATOM   2896  H9R OL     22       1.349  15.004   8.369  1.00  0.00      MEMB
ATOM   2897 C110 OL     22      -0.060  15.531   6.926  1.00 -1.91      MEMB
ATOM   2898 H10R OL     22       0.622  16.179   6.355  1.00  0.00      MEMB
ATOM   2899 C111 OL     22      -1.433  15.542   6.222  1.00 -1.30      MEMB
ATOM   2900 H11R OL     22      -2.182  15.058   6.884  1.00  0.00      MEMB
ATOM   2901 H11S OL     22      -1.408  14.936   5.291  1.00  0.00      MEMB
ATOM   2902 C112 OL     22      -1.983  16.981   6.020  1.00 -0.16      MEMB
ATOM   2903 H12R OL     22      -2.201  17.176   4.948  1.00  0.00      MEMB
ATOM   2904 H12S OL     22      -1.293  17.786   6.353  1.00  0.00      MEMB
ATOM   2905 C113 OL     22      -3.474  17.201   6.568  1.00  0.33      MEMB
ATOM   2906 H13R OL     22      -3.441  17.123   7.676  1.00  0.00      MEMB
ATOM   2907 H13S OL     22      -4.066  16.416   6.051  1.00  0.00      MEMB
ATOM   2908 C114 OL     22      -4.158  18.542   6.265  1.00  1.47      MEMB
ATOM   2909 H14R OL     22      -3.674  19.356   6.846  1.00  0.00      MEMB
ATOM   2910 H14S OL     22      -5.185  18.526   6.687  1.00  0.00      MEMB
ATOM   2911 C115 OL     22      -4.004  19.095   4.832  1.00  2.35      MEMB
ATOM   2912 H15R OL     22      -4.108  18.252   4.116  1.00  0.00      MEMB
ATOM   2913 H15S OL     22      -2.934  19.366   4.712  1.00  0.00      MEMB
ATOM   2914 C116 OL     22      -4.712  20.276   4.461  1.00  3.48      MEMB
ATOM   2915 H16R OL     22      -4.675  21.084   5.223  1.00  0.00      MEMB
ATOM   2916 H16S OL     22      -5.805  20.080   4.428  1.00  0.00      MEMB
ATOM   2917 C117 OL     22      -4.219  20.915   3.124  1.00  2.94      MEMB
ATOM   2918 H17R OL     22      -3.189  21.296   3.294  1.00  0.00      MEMB
ATOM   2919 H17S OL     22      -4.911  21.751   2.885  1.00  0.00      MEMB
ATOM   2920 C118 OL     22      -4.037  19.988   1.885  1.00  4.04      MEMB
ATOM   2921 H18R OL     22      -5.050  19.796   1.471  1.00  0.00      MEMB
ATOM   2922 H18S OL     22      -3.451  19.063   2.072  1.00  0.00      MEMB
ATOM   2923 H18T OL     22      -3.487  20.569   1.113  1.00  0.00      MEMB
TER   
ATOM   3005  C12 OL     23      -9.757 -19.985  12.119  1.00-12.11      MEMB
ATOM   3006  H2R OL     23     -10.217 -20.992  12.025  1.00  0.00      MEMB
ATOM   3007  H2S OL     23     -10.546 -19.210  12.229  1.00  0.00      MEMB
ATOM   3055  C13 OL     23      -8.918 -19.551  10.843  1.00-10.97      MEMB
ATOM   3056  H3R OL     23      -8.113 -20.311  10.759  1.00  0.00      MEMB
ATOM   3057  H3S OL     23      -8.448 -18.557  11.005  1.00  0.00      MEMB
ATOM   3058  C14 OL     23      -9.697 -19.602   9.581  1.00 -9.91      MEMB
ATOM   3059  H4R OL     23     -10.677 -19.107   9.751  1.00  0.00      MEMB
ATOM   3060  H4S OL     23      -9.136 -18.980   8.852  1.00  0.00      MEMB
ATOM   3061  C15 OL     23      -9.841 -20.982   9.034  1.00 -8.77      MEMB
ATOM   3062  H5R OL     23     -10.720 -20.924   8.357  1.00  0.00      MEMB
ATOM   3063  H5S OL     23     -10.072 -21.725   9.827  1.00  0.00      MEMB
ATOM   3064  C16 OL     23      -8.607 -21.427   8.102  1.00 -7.62      MEMB
ATOM   3065  H6R OL     23      -7.621 -21.167   8.544  1.00  0.00      MEMB
ATOM   3066  H6S OL     23      -8.750 -22.498   7.844  1.00  0.00      MEMB
ATOM   3067  C17 OL     23      -8.711 -20.675   6.733  1.00 -6.59      MEMB
ATOM   3068  H7R OL     23      -9.790 -20.723   6.470  1.00  0.00      MEMB
ATOM   3069  H7S OL     23      -8.238 -19.680   6.877  1.00  0.00      MEMB
ATOM   3070  C18 OL     23      -7.790 -21.232   5.607  1.00 -5.26      MEMB
ATOM   3071  H8R OL     23      -8.298 -22.136   5.208  1.00  0.00      MEMB
ATOM   3072  H8S OL     23      -7.883 -20.591   4.704  1.00  0.00      MEMB
ATOM   3073  C19 OL     23      -6.396 -21.646   6.029  1.00 -4.06      MEMB
ATOM   3074  H9R OL     23      -6.427 -22.401   6.829  1.00  0.00      MEMB
ATOM   3075 C110 OL     23      -5.287 -21.027   5.576  1.00 -2.66      MEMB
ATOM   3076 H10R OL     23      -4.325 -21.359   5.994  1.00  0.00      MEMB
ATOM   3077 C111 OL     23      -5.199 -19.865   4.572  1.00 -2.58      MEMB
ATOM   3078 H11R OL     23      -6.167 -19.328   4.473  1.00  0.00      MEMB
ATOM   3079 H11S OL     23      -4.454 -19.074   4.803  1.00  0.00      MEMB
ATOM   3080 C112 OL     23      -4.967 -20.323   3.043  1.00 -1.15      MEMB
ATOM   3081 H12R OL     23      -4.044 -20.942   3.035  1.00  0.00      MEMB
ATOM   3082 H12S OL     23      -5.784 -21.046   2.833  1.00  0.00      MEMB
ATOM   3083 C113 OL     23      -5.024 -19.142   2.043  1.00 -0.28      MEMB
ATOM   3084 H13R OL     23      -5.804 -18.361   2.167  1.00  0.00      MEMB
ATOM   3085 H13S OL     23      -4.115 -18.522   2.196  1.00  0.00      MEMB
ATOM   3086 C114 OL     23      -5.187 -19.535   0.553  1.00  0.84      MEMB
ATOM   3087 H14R OL     23      -4.946 -18.602   0.000  1.00  0.00      MEMB
ATOM   3088 H14S OL     23      -4.291 -20.188   0.480  1.00  0.00      MEMB
ATOM   3089 C115 OL     23      -6.467 -20.269   0.200  1.00  1.60      MEMB
ATOM   3090 H15R OL     23      -6.515 -21.239   0.741  1.00  0.00      MEMB
ATOM   3091 H15S OL     23      -6.470 -20.727  -0.812  1.00  0.00      MEMB
ATOM   3092 C116 OL     23      -7.700 -19.460   0.367  1.00  2.64      MEMB
ATOM   3093 H16R OL     23      -7.828 -19.352   1.465  1.00  0.00      MEMB
ATOM   3094 H16S OL     23      -7.529 -18.426  -0.003  1.00  0.00      MEMB
ATOM   3095 C117 OL     23      -9.065 -19.910  -0.277  1.00  0.00      MEMB
ATOM   3096 H17R OL     23      -8.878 -19.792  -1.366  1.00  0.00      MEMB
ATOM   3097 H17S OL     23      -9.895 -19.242   0.037  1.00  0.00      MEMB
ATOM   3098 C118 OL     23      -9.544 -21.320   0.007  1.00  0.00      MEMB
ATOM   3099 H18R OL     23      -8.910 -21.926  -0.675  1.00  0.00      MEMB
ATOM   3100 H18S OL     23      -9.425 -21.639   1.065  1.00  0.00      MEMB
ATOM   3101 H18T OL     23     -10.630 -21.363  -0.223  1.00  0.00      MEMB
ATOM   2971  C33 PGR    23      -4.048 -23.603  21.187  1.00-20.41      MEMB
ATOM   2972  H3A PGR    23      -3.030 -23.576  21.632  1.00  0.00      MEMB
ATOM   2973  H3B PGR    23      -4.578 -22.682  21.511  1.00  0.00      MEMB
ATOM   2974  O36 PGR    23      -4.758 -24.628  21.857  1.00  0.00      MEMB
ATOM   2975 HO6A PGR    23      -5.528 -24.197  22.236  1.00  0.00      MEMB
ATOM   2976  C32 PGR    23      -3.925 -23.792  19.675  1.00-20.64      MEMB
ATOM   2977  H2A PGR    23      -3.585 -24.830  19.461  1.00  0.00      MEMB
ATOM   2978  O35 PGR    23      -2.935 -22.881  19.204  1.00  0.00      MEMB
ATOM   2979 HO5A PGR    23      -2.296 -22.925  19.929  1.00  0.00      MEMB
ATOM   2980  C31 PGR    23      -5.276 -23.563  18.840  1.00-19.24      MEMB
ATOM   2981  H1A PGR    23      -6.042 -24.303  19.155  1.00  0.00      MEMB
ATOM   2982  H1B PGR    23      -4.989 -23.740  17.781  1.00  0.00      MEMB
ATOM   2983  P31 PGR    23      -5.547 -21.194  17.847  1.00-16.77      MEMB
ATOM   2984  O33 PGR    23      -4.145 -21.111  17.402  1.00-15.92      MEMB
ATOM   2985  O34 PGR    23      -6.377 -20.018  18.200  1.00-16.93      MEMB
ATOM   2986  O32 PGR    23      -5.617 -22.225  18.998  1.00-16.27      MEMB
ATOM   2987  O31 PGR    23      -6.327 -21.971  16.789  1.00-18.19      MEMB
ATOM   2988  C3  PGR    23      -7.745 -22.408  16.958  1.00-15.07      MEMB
ATOM   2989  HA  PGR    23      -8.063 -21.822  17.847  1.00  0.00      MEMB
ATOM   2990  HB  PGR    23      -7.772 -23.480  17.250  1.00  0.00      MEMB
ATOM   2991  C2  PGR    23      -8.526 -22.212  15.643  1.00-13.89      MEMB
ATOM   2992  HX  PGR    23      -9.513 -22.714  15.732  1.00  0.00      MEMB
ATOM   2993  O21 PGR    23      -7.876 -22.806  14.521  1.00-12.67      MEMB
ATOM   2994  C21 PGR    23      -8.529 -23.310  13.491  1.00-12.02      MEMB
ATOM   2995  O22 PGR    23      -9.740 -23.380  13.428  1.00-12.33      MEMB
ATOM   2999  C1  PGR    23      -8.750 -20.671  15.452  1.00-14.33      MEMB
ATOM   3000  HR  PGR    23      -7.754 -20.180  15.442  1.00  0.00      MEMB
ATOM   3001  HS  PGR    23      -9.271 -20.367  16.385  1.00  0.00      MEMB
ATOM   3002  O11 PGR    23      -9.496 -20.344  14.320  1.00-13.47      MEMB
ATOM   3003  C11 PGR    23      -8.830 -19.928  13.326  1.00-12.95      MEMB
ATOM   3004  O12 PGR    23      -7.676 -19.554  13.327  1.00-13.09      MEMB
ATOM   2996  C12 OL     23      -7.510 -23.903  12.558  1.00-10.84      MEMB
ATOM   2997  H2R OL     23      -7.003 -24.628  13.230  1.00  0.00      MEMB
ATOM   2998  H2S OL     23      -6.760 -23.175  12.183  1.00  0.00      MEMB
ATOM   3008  C13 OL     23      -8.350 -24.457  11.352  1.00 -9.66      MEMB
ATOM   3009  H3R OL     23      -8.860 -23.663  10.765  1.00  0.00      MEMB
ATOM   3010  H3S OL     23      -9.033 -25.237  11.753  1.00  0.00      MEMB
ATOM   3011  C14 OL     23      -7.296 -25.052  10.352  1.00 -8.38      MEMB
ATOM   3012  H4R OL     23      -6.978 -26.021  10.793  1.00  0.00      MEMB
ATOM   3013  H4S OL     23      -6.354 -24.464  10.325  1.00  0.00      MEMB
ATOM   3014  C15 OL     23      -7.858 -25.111   8.960  1.00 -7.16      MEMB
ATOM   3015  H5R OL     23      -7.717 -24.196   8.346  1.00  0.00      MEMB
ATOM   3016  H5S OL     23      -8.962 -25.076   9.077  1.00  0.00      MEMB
ATOM   3017  C16 OL     23      -7.508 -26.290   8.166  1.00 -6.04      MEMB
ATOM   3018  H6R OL     23      -8.153 -26.376   7.265  1.00  0.00      MEMB
ATOM   3019  H6S OL     23      -7.570 -27.239   8.741  1.00  0.00      MEMB
ATOM   3020  C17 OL     23      -6.130 -26.350   7.472  1.00 -5.15      MEMB
ATOM   3021  H7R OL     23      -5.322 -26.316   8.235  1.00  0.00      MEMB
ATOM   3022  H7S OL     23      -6.021 -25.478   6.792  1.00  0.00      MEMB
ATOM   3023  C18 OL     23      -5.958 -27.643   6.678  1.00 -4.09      MEMB
ATOM   3024  H8R OL     23      -6.982 -27.920   6.347  1.00  0.00      MEMB
ATOM   3025  H8S OL     23      -5.815 -28.518   7.347  1.00  0.00      MEMB
ATOM   3026  C19 OL     23      -5.001 -27.693   5.576  1.00 -3.11      MEMB
ATOM   3027  H9R OL     23      -4.029 -28.049   5.948  1.00  0.00      MEMB
ATOM   3028 C110 OL     23      -5.138 -27.304   4.328  1.00 -1.91      MEMB
ATOM   3029 H10R OL     23      -4.338 -27.476   3.593  1.00  0.00      MEMB
ATOM   3030 C111 OL     23      -6.373 -26.716   3.654  1.00 -1.30      MEMB
ATOM   3031 H11R OL     23      -7.232 -26.987   4.306  1.00  0.00      MEMB
ATOM   3032 H11S OL     23      -6.672 -27.137   2.670  1.00  0.00      MEMB
ATOM   3033 C112 OL     23      -6.337 -25.219   3.389  1.00 -0.16      MEMB
ATOM   3034 H12R OL     23      -6.381 -24.800   4.417  1.00  0.00      MEMB
ATOM   3035 H12S OL     23      -7.218 -24.962   2.763  1.00  0.00      MEMB
ATOM   3036 C113 OL     23      -5.022 -24.762   2.716  1.00  0.33      MEMB
ATOM   3037 H13R OL     23      -4.195 -25.038   3.405  1.00  0.00      MEMB
ATOM   3038 H13S OL     23      -5.114 -23.657   2.646  1.00  0.00      MEMB
ATOM   3039 C114 OL     23      -4.779 -25.394   1.327  1.00  1.47      MEMB
ATOM   3040 H14R OL     23      -4.959 -26.481   1.183  1.00  0.00      MEMB
ATOM   3041 H14S OL     23      -3.673 -25.439   1.421  1.00  0.00      MEMB
ATOM   3042 C115 OL     23      -5.126 -24.510   0.135  1.00  2.35      MEMB
ATOM   3043 H15R OL     23      -4.452 -24.586  -0.744  1.00  0.00      MEMB
ATOM   3044 H15S OL     23      -5.082 -23.466   0.514  1.00  0.00      MEMB
ATOM   3045 C116 OL     23      -6.432 -24.906  -0.383  1.00  3.48      MEMB
ATOM   3046 H16R OL     23      -7.259 -24.889   0.359  1.00  0.00      MEMB
ATOM   3047 H16S OL     23      -6.392 -25.895  -0.887  1.00  0.00      MEMB
ATOM   3048 C117 OL     23      -7.058 -23.977  -1.523  1.00  2.94      MEMB
ATOM   3049 H17R OL     23      -6.407 -24.042  -2.421  1.00  0.00      MEMB
ATOM   3050 H17S OL     23      -7.090 -22.955  -1.087  1.00  0.00      MEMB
ATOM   3051 C118 OL     23      -8.485 -24.283  -1.854  1.00  4.04      MEMB
ATOM   3052 H18R OL     23      -9.112 -23.998  -0.982  1.00  0.00      MEMB
ATOM   3053 H18S OL     23      -8.538 -25.351  -2.155  1.00  0.00      MEMB
ATOM   3054 H18T OL     23      -8.923 -23.645  -2.650  1.00  0.00      MEMB
TER   
ATOM   3136  C12 OL     24     -14.388 -20.767  13.901  1.00-12.11      MEMB
ATOM   3137  H2R OL     24     -14.840 -21.770  13.747  1.00  0.00      MEMB
ATOM   3138  H2S OL     24     -14.701 -20.339  14.877  1.00  0.00      MEMB
ATOM   3186  C13 OL     24     -14.676 -19.750  12.767  1.00-10.97      MEMB
ATOM   3187  H3R OL     24     -14.188 -20.143  11.849  1.00  0.00      MEMB
ATOM   3188  H3S OL     24     -14.254 -18.797  13.152  1.00  0.00      MEMB
ATOM   3189  C14 OL     24     -16.166 -19.562  12.371  1.00 -9.91      MEMB
ATOM   3190  H4R OL     24     -16.577 -20.537  12.033  1.00  0.00      MEMB
ATOM   3191  H4S OL     24     -16.763 -19.322  13.277  1.00  0.00      MEMB
ATOM   3192  C15 OL     24     -16.338 -18.529  11.304  1.00 -8.77      MEMB
ATOM   3193  H5R OL     24     -15.822 -17.632  11.711  1.00  0.00      MEMB
ATOM   3194  H5S OL     24     -17.380 -18.207  11.096  1.00  0.00      MEMB
ATOM   3195  C16 OL     24     -15.726 -18.826   9.926  1.00 -7.62      MEMB
ATOM   3196  H6R OL     24     -15.818 -17.963   9.232  1.00  0.00      MEMB
ATOM   3197  H6S OL     24     -14.631 -19.002   9.988  1.00  0.00      MEMB
ATOM   3198  C17 OL     24     -16.305 -20.094   9.233  1.00 -6.59      MEMB
ATOM   3199  H7R OL     24     -16.364 -20.900   9.996  1.00  0.00      MEMB
ATOM   3200  H7S OL     24     -17.276 -19.885   8.737  1.00  0.00      MEMB
ATOM   3201  C18 OL     24     -15.369 -20.486   8.108  1.00 -5.26      MEMB
ATOM   3202  H8R OL     24     -15.140 -19.471   7.717  1.00  0.00      MEMB
ATOM   3203  H8S OL     24     -14.424 -20.938   8.476  1.00  0.00      MEMB
ATOM   3204  C19 OL     24     -16.040 -21.454   7.094  1.00 -4.06      MEMB
ATOM   3205  H9R OL     24     -16.099 -22.514   7.382  1.00  0.00      MEMB
ATOM   3206 C110 OL     24     -16.804 -21.140   6.053  1.00 -2.66      MEMB
ATOM   3207 H10R OL     24     -17.171 -21.933   5.384  1.00  0.00      MEMB
ATOM   3208 C111 OL     24     -17.200 -19.864   5.494  1.00 -2.58      MEMB
ATOM   3209 H11R OL     24     -17.756 -20.001   4.542  1.00  0.00      MEMB
ATOM   3210 H11S OL     24     -17.800 -19.247   6.196  1.00  0.00      MEMB
ATOM   3211 C112 OL     24     -16.075 -18.894   4.941  1.00 -1.15      MEMB
ATOM   3212 H12R OL     24     -16.689 -18.009   4.670  1.00  0.00      MEMB
ATOM   3213 H12S OL     24     -15.338 -18.685   5.745  1.00  0.00      MEMB
ATOM   3214 C113 OL     24     -15.216 -19.425   3.778  1.00 -0.28      MEMB
ATOM   3215 H13R OL     24     -14.281 -18.825   3.781  1.00  0.00      MEMB
ATOM   3216 H13S OL     24     -14.965 -20.503   3.873  1.00  0.00      MEMB
ATOM   3217 C114 OL     24     -15.911 -19.226   2.386  1.00  0.84      MEMB
ATOM   3218 H14R OL     24     -16.936 -19.646   2.469  1.00  0.00      MEMB
ATOM   3219 H14S OL     24     -15.995 -18.129   2.230  1.00  0.00      MEMB
ATOM   3220 C115 OL     24     -15.315 -20.104   1.283  1.00  1.60      MEMB
ATOM   3221 H15R OL     24     -15.864 -20.122   0.318  1.00  0.00      MEMB
ATOM   3222 H15S OL     24     -15.371 -21.135   1.692  1.00  0.00      MEMB
ATOM   3223 C116 OL     24     -13.877 -19.679   0.927  1.00  2.64      MEMB
ATOM   3224 H16R OL     24     -13.889 -18.607   0.635  1.00  0.00      MEMB
ATOM   3225 H16S OL     24     -13.192 -19.821   1.791  1.00  0.00      MEMB
ATOM   3226 C117 OL     24     -13.387 -20.478  -0.275  1.00  0.00      MEMB
ATOM   3227 H17R OL     24     -12.339 -20.131  -0.393  1.00  0.00      MEMB
ATOM   3228 H17S OL     24     -14.107 -20.213  -1.079  1.00  0.00      MEMB
ATOM   3229 C118 OL     24     -13.325 -21.974  -0.051  1.00  0.00      MEMB
ATOM   3230 H18R OL     24     -12.641 -22.205   0.793  1.00  0.00      MEMB
ATOM   3231 H18S OL     24     -14.276 -22.449   0.273  1.00  0.00      MEMB
ATOM   3232 H18T OL     24     -12.941 -22.527  -0.935  1.00  0.00      MEMB
ATOM   3102  C33 PGR    24     -14.355 -23.485  19.682  1.00-20.41      MEMB
ATOM   3103  H3A PGR    24     -15.289 -23.551  19.084  1.00  0.00      MEMB
ATOM   3104  H3B PGR    24     -14.109 -24.483  20.103  1.00  0.00      MEMB
ATOM   3105  O36 PGR    24     -14.475 -22.610  20.741  1.00  0.00      MEMB
ATOM   3106 HO6A PGR    24     -14.148 -21.781  20.383  1.00  0.00      MEMB
ATOM   3107  C32 PGR    24     -13.237 -23.052  18.746  1.00-20.64      MEMB
ATOM   3108  H2A PGR    24     -13.146 -23.788  17.916  1.00  0.00      MEMB
ATOM   3109  O35 PGR    24     -12.022 -23.056  19.493  1.00  0.00      MEMB
ATOM   3110 HO5A PGR    24     -12.156 -23.840  20.043  1.00  0.00      MEMB
ATOM   3111  C31 PGR    24     -13.512 -21.639  18.144  1.00-19.24      MEMB
ATOM   3112  H1A PGR    24     -14.565 -21.633  17.789  1.00  0.00      MEMB
ATOM   3113  H1B PGR    24     -13.003 -21.652  17.157  1.00  0.00      MEMB
ATOM   3114  P31 PGR    24     -13.551 -19.114  18.660  1.00-16.77      MEMB
ATOM   3115  O33 PGR    24     -13.214 -18.269  19.839  1.00-15.92      MEMB
ATOM   3116  O34 PGR    24     -14.899 -19.157  18.197  1.00-16.93      MEMB
ATOM   3117  O32 PGR    24     -13.095 -20.629  19.018  1.00-16.27      MEMB
ATOM   3118  O31 PGR    24     -12.565 -18.612  17.480  1.00-18.19      MEMB
ATOM   3119  C3  PGR    24     -11.234 -18.901  17.374  1.00-15.07      MEMB
ATOM   3120  HA  PGR    24     -10.960 -19.839  17.902  1.00  0.00      MEMB
ATOM   3121  HB  PGR    24     -10.761 -18.034  17.883  1.00  0.00      MEMB
ATOM   3122  C2  PGR    24     -10.689 -18.867  15.926  1.00-13.89      MEMB
ATOM   3123  HX  PGR    24      -9.592 -18.718  15.840  1.00  0.00      MEMB
ATOM   3124  O21 PGR    24     -11.261 -17.829  15.180  1.00-12.67      MEMB
ATOM   3125  C21 PGR    24     -10.656 -17.429  13.986  1.00-12.02      MEMB
ATOM   3126  O22 PGR    24      -9.773 -18.045  13.462  1.00-12.33      MEMB
ATOM   3130  C1  PGR    24     -11.005 -20.226  15.236  1.00-14.33      MEMB
ATOM   3131  HR  PGR    24     -10.472 -20.979  15.856  1.00  0.00      MEMB
ATOM   3132  HS  PGR    24     -10.489 -20.262  14.253  1.00  0.00      MEMB
ATOM   3133  O11 PGR    24     -12.442 -20.505  15.165  1.00-13.47      MEMB
ATOM   3134  C11 PGR    24     -12.869 -21.063  14.037  1.00-12.95      MEMB
ATOM   3135  O12 PGR    24     -12.140 -21.526  13.164  1.00-13.09      MEMB
ATOM   3127  C12 OL     24     -11.361 -16.167  13.445  1.00-10.84      MEMB
ATOM   3128  H2R OL     24     -10.631 -15.615  12.815  1.00  0.00      MEMB
ATOM   3129  H2S OL     24     -11.675 -15.488  14.266  1.00  0.00      MEMB
ATOM   3139  C13 OL     24     -12.599 -16.487  12.653  1.00 -9.66      MEMB
ATOM   3140  H3R OL     24     -13.081 -15.573  12.245  1.00  0.00      MEMB
ATOM   3141  H3S OL     24     -13.278 -17.038  13.339  1.00  0.00      MEMB
ATOM   3142  C14 OL     24     -12.402 -17.564  11.549  1.00 -8.38      MEMB
ATOM   3143  H4R OL     24     -13.411 -17.947  11.284  1.00  0.00      MEMB
ATOM   3144  H4S OL     24     -11.763 -18.394  11.920  1.00  0.00      MEMB
ATOM   3145  C15 OL     24     -11.533 -16.996  10.428  1.00 -7.16      MEMB
ATOM   3146  H5R OL     24     -10.525 -16.978  10.896  1.00  0.00      MEMB
ATOM   3147  H5S OL     24     -11.786 -15.969  10.087  1.00  0.00      MEMB
ATOM   3148  C16 OL     24     -11.640 -17.795   9.142  1.00 -6.04      MEMB
ATOM   3149  H6R OL     24     -10.832 -17.481   8.448  1.00  0.00      MEMB
ATOM   3150  H6S OL     24     -12.632 -17.678   8.655  1.00  0.00      MEMB
ATOM   3151  C17 OL     24     -11.481 -19.251   9.389  1.00 -5.15      MEMB
ATOM   3152  H7R OL     24     -12.316 -19.798   9.876  1.00  0.00      MEMB
ATOM   3153  H7S OL     24     -10.566 -19.381  10.006  1.00  0.00      MEMB
ATOM   3154  C18 OL     24     -11.355 -19.940   8.019  1.00 -4.09      MEMB
ATOM   3155  H8R OL     24     -10.638 -19.309   7.452  1.00  0.00      MEMB
ATOM   3156  H8S OL     24     -12.377 -19.728   7.641  1.00  0.00      MEMB
ATOM   3157  C19 OL     24     -11.129 -21.424   7.945  1.00 -3.11      MEMB
ATOM   3158  H9R OL     24     -10.576 -21.902   8.767  1.00  0.00      MEMB
ATOM   3159 C110 OL     24     -11.616 -22.261   7.027  1.00 -1.91      MEMB
ATOM   3160 H10R OL     24     -11.213 -23.281   6.938  1.00  0.00      MEMB
ATOM   3161 C111 OL     24     -12.494 -21.783   5.840  1.00 -1.30      MEMB
ATOM   3162 H11R OL     24     -11.979 -20.855   5.514  1.00  0.00      MEMB
ATOM   3163 H11S OL     24     -13.546 -21.587   6.141  1.00  0.00      MEMB
ATOM   3164 C112 OL     24     -12.501 -22.758   4.610  1.00 -0.16      MEMB
ATOM   3165 H12R OL     24     -13.198 -22.603   3.758  1.00  0.00      MEMB
ATOM   3166 H12S OL     24     -12.811 -23.734   5.041  1.00  0.00      MEMB
ATOM   3167 C113 OL     24     -11.199 -22.917   3.843  1.00  0.33      MEMB
ATOM   3168 H13R OL     24     -11.409 -23.509   2.927  1.00  0.00      MEMB
ATOM   3169 H13S OL     24     -10.384 -23.431   4.394  1.00  0.00      MEMB
ATOM   3170 C114 OL     24     -10.490 -21.574   3.546  1.00  1.47      MEMB
ATOM   3171 H14R OL     24     -10.372 -21.095   4.541  1.00  0.00      MEMB
ATOM   3172 H14S OL     24     -11.128 -20.999   2.841  1.00  0.00      MEMB
ATOM   3173 C115 OL     24      -9.166 -21.831   2.863  1.00  2.35      MEMB
ATOM   3174 H15R OL     24      -9.323 -22.400   1.922  1.00  0.00      MEMB
ATOM   3175 H15S OL     24      -8.437 -22.322   3.542  1.00  0.00      MEMB
ATOM   3176 C116 OL     24      -8.469 -20.592   2.368  1.00  3.48      MEMB
ATOM   3177 H16R OL     24      -7.438 -20.900   2.094  1.00  0.00      MEMB
ATOM   3178 H16S OL     24      -8.320 -19.920   3.240  1.00  0.00      MEMB
ATOM   3179 C117 OL     24      -9.034 -19.799   1.143  1.00  2.94      MEMB
ATOM   3180 H17R OL     24     -10.144 -19.750   1.148  1.00  0.00      MEMB
ATOM   3181 H17S OL     24      -8.819 -20.339   0.197  1.00  0.00      MEMB
ATOM   3182 C118 OL     24      -8.248 -18.475   1.054  1.00  4.04      MEMB
ATOM   3183 H18R OL     24      -7.201 -18.820   1.193  1.00  0.00      MEMB
ATOM   3184 H18S OL     24      -8.466 -17.794   1.904  1.00  0.00      MEMB
ATOM   3185 H18T OL     24      -8.296 -18.064   0.023  1.00  0.00      MEMB
TER   
ATOM   3267  C12 OL     25      -6.283  19.073  13.403  1.00-12.11      MEMB
ATOM   3268  H2R OL     25      -5.944  18.144  13.910  1.00  0.00      MEMB
ATOM   3269  H2S OL     25      -7.353  19.050  13.701  1.00  0.00      MEMB
ATOM   3317  C13 OL     25      -6.188  18.897  11.868  1.00-10.97      MEMB
ATOM   3318  H3R OL     25      -6.358  17.839  11.575  1.00  0.00      MEMB
ATOM   3319  H3S OL     25      -5.118  19.005  11.586  1.00  0.00      MEMB
ATOM   3320  C14 OL     25      -7.003  19.877  11.071  1.00 -9.91      MEMB
ATOM   3321  H4R OL     25      -8.082  19.856  11.336  1.00  0.00      MEMB
ATOM   3322  H4S OL     25      -6.601  20.893  11.273  1.00  0.00      MEMB
ATOM   3323  C15 OL     25      -7.030  19.719   9.580  1.00 -8.77      MEMB
ATOM   3324  H5R OL     25      -7.954  20.117   9.109  1.00  0.00      MEMB
ATOM   3325  H5S OL     25      -7.108  18.642   9.322  1.00  0.00      MEMB
ATOM   3326  C16 OL     25      -5.739  20.197   8.944  1.00 -7.62      MEMB
ATOM   3327  H6R OL     25      -5.477  21.060   9.592  1.00  0.00      MEMB
ATOM   3328  H6S OL     25      -4.991  19.377   8.897  1.00  0.00      MEMB
ATOM   3329  C17 OL     25      -5.917  20.850   7.520  1.00 -6.59      MEMB
ATOM   3330  H7R OL     25      -6.608  21.716   7.601  1.00  0.00      MEMB
ATOM   3331  H7S OL     25      -4.971  21.286   7.135  1.00  0.00      MEMB
ATOM   3332  C18 OL     25      -6.457  19.754   6.541  1.00 -5.26      MEMB
ATOM   3333  H8R OL     25      -7.477  19.349   6.716  1.00  0.00      MEMB
ATOM   3334  H8S OL     25      -6.426  20.316   5.583  1.00  0.00      MEMB
ATOM   3335  C19 OL     25      -5.452  18.653   6.359  1.00 -4.06      MEMB
ATOM   3336  H9R OL     25      -5.179  18.045   7.234  1.00  0.00      MEMB
ATOM   3337 C110 OL     25      -4.870  18.199   5.265  1.00 -2.66      MEMB
ATOM   3338 H10R OL     25      -4.174  17.355   5.378  1.00  0.00      MEMB
ATOM   3339 C111 OL     25      -4.966  18.562   3.800  1.00 -2.58      MEMB
ATOM   3340 H11R OL     25      -5.278  19.622   3.679  1.00  0.00      MEMB
ATOM   3341 H11S OL     25      -3.971  18.452   3.318  1.00  0.00      MEMB
ATOM   3342 C112 OL     25      -6.044  17.739   3.120  1.00 -1.15      MEMB
ATOM   3343 H12R OL     25      -5.964  16.631   3.121  1.00  0.00      MEMB
ATOM   3344 H12S OL     25      -6.995  17.898   3.672  1.00  0.00      MEMB
ATOM   3345 C113 OL     25      -6.224  18.040   1.573  1.00 -0.28      MEMB
ATOM   3346 H13R OL     25      -6.094  19.099   1.262  1.00  0.00      MEMB
ATOM   3347 H13S OL     25      -5.528  17.400   0.990  1.00  0.00      MEMB
ATOM   3348 C114 OL     25      -7.672  17.824   1.080  1.00  0.84      MEMB
ATOM   3349 H14R OL     25      -7.618  18.276   0.066  1.00  0.00      MEMB
ATOM   3350 H14S OL     25      -8.069  16.844   0.740  1.00  0.00      MEMB
ATOM   3351 C115 OL     25      -8.854  18.429   1.881  1.00  1.60      MEMB
ATOM   3352 H15R OL     25      -8.923  17.830   2.814  1.00  0.00      MEMB
ATOM   3353 H15S OL     25      -9.694  18.185   1.196  1.00  0.00      MEMB
ATOM   3354 C116 OL     25      -8.841  19.882   2.166  1.00  2.64      MEMB
ATOM   3355 H16R OL     25      -8.163  20.147   3.005  1.00  0.00      MEMB
ATOM   3356 H16S OL     25      -8.597  20.408   1.218  1.00  0.00      MEMB
ATOM   3357 C117 OL     25     -10.133  20.529   2.585  1.00  0.00      MEMB
ATOM   3358 H17R OL     25     -10.928  19.974   2.043  1.00  0.00      MEMB
ATOM   3359 H17S OL     25     -10.452  21.563   2.332  1.00  0.00      MEMB
ATOM   3360 C118 OL     25     -10.429  20.333   4.082  1.00  0.00      MEMB
ATOM   3361 H18R OL     25     -11.531  20.332   4.224  1.00  0.00      MEMB
ATOM   3362 H18S OL     25      -9.884  19.436   4.446  1.00  0.00      MEMB
ATOM   3363 H18T OL     25     -10.045  21.282   4.512  1.00  0.00      MEMB
ATOM   3233  C33 PGR    25     -11.021  19.427  17.166  1.00-20.41      MEMB
ATOM   3234  H3A PGR    25     -10.999  20.390  16.612  1.00  0.00      MEMB
ATOM   3235  H3B PGR    25     -11.153  18.668  16.366  1.00  0.00      MEMB
ATOM   3236  O36 PGR    25     -12.133  19.520  17.985  1.00  0.00      MEMB
ATOM   3237 HO6A PGR    25     -12.541  18.653  18.043  1.00  0.00      MEMB
ATOM   3238  C32 PGR    25      -9.629  19.228  17.896  1.00-20.64      MEMB
ATOM   3239  H2A PGR    25      -8.821  19.159  17.134  1.00  0.00      MEMB
ATOM   3240  O35 PGR    25      -9.689  17.995  18.610  1.00  0.00      MEMB
ATOM   3241 HO5A PGR    25     -10.189  17.453  17.985  1.00  0.00      MEMB
ATOM   3242  C31 PGR    25      -9.346  20.423  18.851  1.00-19.24      MEMB
ATOM   3243  H1A PGR    25     -10.128  20.363  19.638  1.00  0.00      MEMB
ATOM   3244  H1B PGR    25      -9.496  21.341  18.243  1.00  0.00      MEMB
ATOM   3245  P31 PGR    25      -7.374  21.521  20.007  1.00-16.77      MEMB
ATOM   3246  O33 PGR    25      -6.035  21.173  20.526  1.00-15.92      MEMB
ATOM   3247  O34 PGR    25      -8.455  22.015  20.930  1.00-16.93      MEMB
ATOM   3248  O32 PGR    25      -8.000  20.241  19.335  1.00-16.27      MEMB
ATOM   3249  O31 PGR    25      -7.267  22.388  18.694  1.00-18.19      MEMB
ATOM   3250  C3  PGR    25      -6.402  22.154  17.594  1.00-15.07      MEMB
ATOM   3251  HA  PGR    25      -6.490  21.075  17.343  1.00  0.00      MEMB
ATOM   3252  HB  PGR    25      -5.342  22.417  17.800  1.00  0.00      MEMB
ATOM   3253  C2  PGR    25      -6.773  22.933  16.378  1.00-13.89      MEMB
ATOM   3254  HX  PGR    25      -6.343  23.926  16.634  1.00  0.00      MEMB
ATOM   3255  O21 PGR    25      -8.159  22.947  16.073  1.00-12.67      MEMB
ATOM   3256  C21 PGR    25      -8.698  23.387  14.983  1.00-12.02      MEMB
ATOM   3257  O22 PGR    25      -8.145  23.611  13.935  1.00-12.33      MEMB
ATOM   3261  C1  PGR    25      -6.027  22.351  15.132  1.00-14.33      MEMB
ATOM   3262  HR  PGR    25      -4.992  22.220  15.514  1.00  0.00      MEMB
ATOM   3263  HS  PGR    25      -5.919  23.122  14.340  1.00  0.00      MEMB
ATOM   3264  O11 PGR    25      -6.422  21.017  14.640  1.00-13.47      MEMB
ATOM   3265  C11 PGR    25      -5.542  20.223  13.991  1.00-12.95      MEMB
ATOM   3266  O12 PGR    25      -4.401  20.494  13.803  1.00-13.09      MEMB
ATOM   3258  C12 OL     25     -10.235  23.549  15.238  1.00-10.84      MEMB
ATOM   3259  H2R OL     25     -10.312  24.606  15.571  1.00  0.00      MEMB
ATOM   3260  H2S OL     25     -10.563  22.889  16.069  1.00  0.00      MEMB
ATOM   3270  C13 OL     25     -11.025  23.133  13.960  1.00 -9.66      MEMB
ATOM   3271  H3R OL     25     -10.748  23.972  13.286  1.00  0.00      MEMB
ATOM   3272  H3S OL     25     -12.094  23.199  14.255  1.00  0.00      MEMB
ATOM   3273  C14 OL     25     -10.654  21.697  13.381  1.00 -8.38      MEMB
ATOM   3274  H4R OL     25     -10.694  21.012  14.254  1.00  0.00      MEMB
ATOM   3275  H4S OL     25      -9.594  21.763  13.057  1.00  0.00      MEMB
ATOM   3276  C15 OL     25     -11.594  21.154  12.383  1.00 -7.16      MEMB
ATOM   3277  H5R OL     25     -12.674  21.309  12.593  1.00  0.00      MEMB
ATOM   3278  H5S OL     25     -11.427  20.057  12.425  1.00  0.00      MEMB
ATOM   3279  C16 OL     25     -11.232  21.555  10.867  1.00 -6.04      MEMB
ATOM   3280  H6R OL     25     -10.144  21.354  10.765  1.00  0.00      MEMB
ATOM   3281  H6S OL     25     -11.505  22.631  10.836  1.00  0.00      MEMB
ATOM   3282  C17 OL     25     -12.051  20.668   9.876  1.00 -5.15      MEMB
ATOM   3283  H7R OL     25     -13.133  20.577  10.115  1.00  0.00      MEMB
ATOM   3284  H7S OL     25     -11.575  19.668   9.967  1.00  0.00      MEMB
ATOM   3285  C18 OL     25     -11.956  21.135   8.377  1.00 -4.09      MEMB
ATOM   3286  H8R OL     25     -12.243  22.207   8.419  1.00  0.00      MEMB
ATOM   3287  H8S OL     25     -12.780  20.569   7.891  1.00  0.00      MEMB
ATOM   3288  C19 OL     25     -10.590  20.884   7.764  1.00 -3.11      MEMB
ATOM   3289  H9R OL     25     -10.495  19.798   7.613  1.00  0.00      MEMB
ATOM   3290 C110 OL     25      -9.554  21.741   7.454  1.00 -1.91      MEMB
ATOM   3291 H10R OL     25      -8.750  21.260   6.876  1.00  0.00      MEMB
ATOM   3292 C111 OL     25      -9.549  23.261   7.645  1.00 -1.30      MEMB
ATOM   3293 H11R OL     25      -8.716  23.661   8.262  1.00  0.00      MEMB
ATOM   3294 H11S OL     25     -10.398  23.643   8.250  1.00  0.00      MEMB
ATOM   3295 C112 OL     25      -9.740  24.100   6.391  1.00 -0.16      MEMB
ATOM   3296 H12R OL     25      -9.703  25.172   6.681  1.00  0.00      MEMB
ATOM   3297 H12S OL     25     -10.783  23.901   6.063  1.00  0.00      MEMB
ATOM   3298 C113 OL     25      -8.717  23.893   5.316  1.00  0.33      MEMB
ATOM   3299 H13R OL     25      -8.723  22.798   5.127  1.00  0.00      MEMB
ATOM   3300 H13S OL     25      -7.700  24.007   5.750  1.00  0.00      MEMB
ATOM   3301 C114 OL     25      -9.089  24.511   3.956  1.00  1.47      MEMB
ATOM   3302 H14R OL     25      -8.865  25.597   4.014  1.00  0.00      MEMB
ATOM   3303 H14S OL     25     -10.117  24.246   3.631  1.00  0.00      MEMB
ATOM   3304 C115 OL     25      -8.265  23.979   2.770  1.00  2.35      MEMB
ATOM   3305 H15R OL     25      -8.846  24.227   1.856  1.00  0.00      MEMB
ATOM   3306 H15S OL     25      -8.155  22.874   2.795  1.00  0.00      MEMB
ATOM   3307 C116 OL     25      -6.885  24.592   2.669  1.00  3.48      MEMB
ATOM   3308 H16R OL     25      -6.337  24.407   3.618  1.00  0.00      MEMB
ATOM   3309 H16S OL     25      -6.893  25.684   2.463  1.00  0.00      MEMB
ATOM   3310 C117 OL     25      -6.031  24.020   1.563  1.00  2.94      MEMB
ATOM   3311 H17R OL     25      -6.114  22.913   1.609  1.00  0.00      MEMB
ATOM   3312 H17S OL     25      -4.941  24.195   1.687  1.00  0.00      MEMB
ATOM   3313 C118 OL     25      -6.467  24.555   0.262  1.00  4.04      MEMB
ATOM   3314 H18R OL     25      -6.825  25.607   0.271  1.00  0.00      MEMB
ATOM   3315 H18S OL     25      -7.309  23.929  -0.104  1.00  0.00      MEMB
ATOM   3316 H18T OL     25      -5.591  24.486  -0.418  1.00  0.00      MEMB
TER   
ATOM   3398  C12 OL     26     -23.875  -0.457  13.693  1.00-12.11      MEMB
ATOM   3399  H2R OL     26     -23.155  -0.249  14.513  1.00  0.00      MEMB
ATOM   3400  H2S OL     26     -23.933  -1.566  13.721  1.00  0.00      MEMB
ATOM   3448  C13 OL     26     -23.242   0.172  12.459  1.00-10.97      MEMB
ATOM   3449  H3R OL     26     -22.166  -0.093  12.537  1.00  0.00      MEMB
ATOM   3450  H3S OL     26     -23.356   1.261  12.649  1.00  0.00      MEMB
ATOM   3451  C14 OL     26     -23.914  -0.136  11.153  1.00 -9.91      MEMB
ATOM   3452  H4R OL     26     -24.041  -1.238  11.083  1.00  0.00      MEMB
ATOM   3453  H4S OL     26     -24.906   0.306  10.921  1.00  0.00      MEMB
ATOM   3454  C15 OL     26     -23.085   0.393   9.961  1.00 -8.77      MEMB
ATOM   3455  H5R OL     26     -22.045   0.010  10.034  1.00  0.00      MEMB
ATOM   3456  H5S OL     26     -22.964   1.491  10.082  1.00  0.00      MEMB
ATOM   3457  C16 OL     26     -23.742   0.004   8.576  1.00 -7.62      MEMB
ATOM   3458  H6R OL     26     -23.915  -1.092   8.649  1.00  0.00      MEMB
ATOM   3459  H6S OL     26     -24.755   0.457   8.626  1.00  0.00      MEMB
ATOM   3460  C17 OL     26     -22.807   0.384   7.441  1.00 -6.59      MEMB
ATOM   3461  H7R OL     26     -21.730   0.317   7.705  1.00  0.00      MEMB
ATOM   3462  H7S OL     26     -23.024  -0.302   6.594  1.00  0.00      MEMB
ATOM   3463  C18 OL     26     -23.222   1.715   6.840  1.00 -5.26      MEMB
ATOM   3464  H8R OL     26     -22.963   2.555   7.519  1.00  0.00      MEMB
ATOM   3465  H8S OL     26     -22.698   1.930   5.885  1.00  0.00      MEMB
ATOM   3466  C19 OL     26     -24.639   1.604   6.348  1.00 -4.06      MEMB
ATOM   3467  H9R OL     26     -25.349   2.136   6.998  1.00  0.00      MEMB
ATOM   3468 C110 OL     26     -25.043   1.079   5.153  1.00 -2.66      MEMB
ATOM   3469 H10R OL     26     -26.087   0.974   4.825  1.00  0.00      MEMB
ATOM   3470 C111 OL     26     -24.209   0.510   4.087  1.00 -2.58      MEMB
ATOM   3471 H11R OL     26     -24.436   1.072   3.156  1.00  0.00      MEMB
ATOM   3472 H11S OL     26     -23.124   0.608   4.302  1.00  0.00      MEMB
ATOM   3473 C112 OL     26     -24.278  -0.985   3.852  1.00 -1.15      MEMB
ATOM   3474 H12R OL     26     -23.449  -1.214   3.149  1.00  0.00      MEMB
ATOM   3475 H12S OL     26     -24.074  -1.522   4.804  1.00  0.00      MEMB
ATOM   3476 C113 OL     26     -25.596  -1.483   3.210  1.00 -0.28      MEMB
ATOM   3477 H13R OL     26     -26.346  -1.359   4.020  1.00  0.00      MEMB
ATOM   3478 H13S OL     26     -25.808  -0.900   2.288  1.00  0.00      MEMB
ATOM   3479 C114 OL     26     -25.446  -2.936   2.751  1.00  0.84      MEMB
ATOM   3480 H14R OL     26     -24.774  -2.937   1.867  1.00  0.00      MEMB
ATOM   3481 H14S OL     26     -25.093  -3.474   3.657  1.00  0.00      MEMB
ATOM   3482 C115 OL     26     -26.742  -3.761   2.557  1.00  1.60      MEMB
ATOM   3483 H15R OL     26     -27.446  -3.799   3.415  1.00  0.00      MEMB
ATOM   3484 H15S OL     26     -26.388  -4.803   2.399  1.00  0.00      MEMB
ATOM   3485 C116 OL     26     -27.516  -3.219   1.343  1.00  2.64      MEMB
ATOM   3486 H16R OL     26     -27.729  -2.146   1.535  1.00  0.00      MEMB
ATOM   3487 H16S OL     26     -26.828  -3.342   0.480  1.00  0.00      MEMB
ATOM   3488 C117 OL     26     -28.833  -3.942   1.026  1.00  0.00      MEMB
ATOM   3489 H17R OL     26     -29.629  -3.763   1.780  1.00  0.00      MEMB
ATOM   3490 H17S OL     26     -28.714  -5.046   0.989  1.00  0.00      MEMB
ATOM   3491 C118 OL     26     -29.496  -3.623  -0.410  1.00  0.00      MEMB
ATOM   3492 H18R OL     26     -29.871  -2.589  -0.253  1.00  0.00      MEMB
ATOM   3493 H18S OL     26     -28.635  -3.752  -1.100  1.00  0.00      MEMB
ATOM   3494 H18T OL     26     -30.235  -4.403  -0.692  1.00  0.00      MEMB
ATOM   3364  C33 PGR    26     -27.296  -3.763  20.837  1.00-20.41      MEMB
ATOM   3365  H3A PGR    26     -27.585  -4.311  21.759  1.00  0.00      MEMB
ATOM   3366  H3B PGR    26     -26.604  -4.422  20.270  1.00  0.00      MEMB
ATOM   3367  O36 PGR    26     -26.623  -2.677  21.317  1.00  0.00      MEMB
ATOM   3368 HO6A PGR    26     -26.357  -2.201  20.526  1.00  0.00      MEMB
ATOM   3369  C32 PGR    26     -28.590  -3.402  20.110  1.00-20.64      MEMB
ATOM   3370  H2A PGR    26     -29.143  -2.638  20.701  1.00  0.00      MEMB
ATOM   3371  O35 PGR    26     -29.386  -4.582  20.032  1.00  0.00      MEMB
ATOM   3372 HO5A PGR    26     -29.202  -4.976  20.896  1.00  0.00      MEMB
ATOM   3373  C31 PGR    26     -28.234  -2.840  18.697  1.00-19.24      MEMB
ATOM   3374  H1A PGR    26     -29.207  -2.738  18.170  1.00  0.00      MEMB
ATOM   3375  H1B PGR    26     -27.634  -3.620  18.181  1.00  0.00      MEMB
ATOM   3376  P31 PGR    26     -26.518  -1.038  17.809  1.00-16.77      MEMB
ATOM   3377  O33 PGR    26     -25.297  -1.796  18.189  1.00-15.92      MEMB
ATOM   3378  O34 PGR    26     -26.442   0.422  17.995  1.00-16.93      MEMB
ATOM   3379  O32 PGR    26     -27.676  -1.536  18.705  1.00-16.27      MEMB
ATOM   3380  O31 PGR    26     -26.992  -1.410  16.309  1.00-18.19      MEMB
ATOM   3381  C3  PGR    26     -28.260  -0.873  15.929  1.00-15.07      MEMB
ATOM   3382  HA  PGR    26     -28.424   0.203  16.150  1.00  0.00      MEMB
ATOM   3383  HB  PGR    26     -29.141  -1.265  16.480  1.00  0.00      MEMB
ATOM   3384  C2  PGR    26     -28.496  -1.018  14.397  1.00-13.89      MEMB
ATOM   3385  HX  PGR    26     -29.540  -0.649  14.303  1.00  0.00      MEMB
ATOM   3386  O21 PGR    26     -28.264  -2.353  14.031  1.00-12.67      MEMB
ATOM   3387  C21 PGR    26     -28.710  -2.748  12.819  1.00-12.02      MEMB
ATOM   3388  O22 PGR    26     -29.333  -2.056  12.086  1.00-12.33      MEMB
ATOM   3392  C1  PGR    26     -27.626  -0.119  13.566  1.00-14.33      MEMB
ATOM   3393  HR  PGR    26     -27.683   0.931  13.926  1.00  0.00      MEMB
ATOM   3394  HS  PGR    26     -27.831  -0.165  12.475  1.00  0.00      MEMB
ATOM   3395  O11 PGR    26     -26.301  -0.627  13.599  1.00-13.47      MEMB
ATOM   3396  C11 PGR    26     -25.245   0.072  14.074  1.00-12.95      MEMB
ATOM   3397  O12 PGR    26     -25.359   1.165  14.656  1.00-13.09      MEMB
ATOM   3389  C12 OL     26     -28.315  -4.190  12.588  1.00-10.84      MEMB
ATOM   3390  H2R OL     26     -28.813  -4.413  11.620  1.00  0.00      MEMB
ATOM   3391  H2S OL     26     -28.757  -4.905  13.315  1.00  0.00      MEMB
ATOM   3401  C13 OL     26     -26.833  -4.263  12.398  1.00 -9.66      MEMB
ATOM   3402  H3R OL     26     -26.644  -5.350  12.530  1.00  0.00      MEMB
ATOM   3403  H3S OL     26     -26.319  -3.892  13.311  1.00  0.00      MEMB
ATOM   3404  C14 OL     26     -26.245  -3.726  11.069  1.00 -8.38      MEMB
ATOM   3405  H4R OL     26     -25.778  -2.723  11.167  1.00  0.00      MEMB
ATOM   3406  H4S OL     26     -26.971  -3.771  10.229  1.00  0.00      MEMB
ATOM   3407  C15 OL     26     -25.120  -4.635  10.617  1.00 -7.16      MEMB
ATOM   3408  H5R OL     26     -25.611  -5.614  10.428  1.00  0.00      MEMB
ATOM   3409  H5S OL     26     -24.300  -4.658  11.366  1.00  0.00      MEMB
ATOM   3410  C16 OL     26     -24.281  -4.144   9.438  1.00 -6.04      MEMB
ATOM   3411  H6R OL     26     -23.361  -4.767   9.455  1.00  0.00      MEMB
ATOM   3412  H6S OL     26     -23.999  -3.120   9.764  1.00  0.00      MEMB
ATOM   3413  C17 OL     26     -25.010  -4.246   8.087  1.00 -5.15      MEMB
ATOM   3414  H7R OL     26     -25.472  -5.256   8.069  1.00  0.00      MEMB
ATOM   3415  H7S OL     26     -24.249  -4.099   7.291  1.00  0.00      MEMB
ATOM   3416  C18 OL     26     -25.906  -3.026   7.760  1.00 -4.09      MEMB
ATOM   3417  H8R OL     26     -25.288  -2.208   7.331  1.00  0.00      MEMB
ATOM   3418  H8S OL     26     -26.417  -2.647   8.671  1.00  0.00      MEMB
ATOM   3419  C19 OL     26     -26.932  -3.545   6.776  1.00 -3.11      MEMB
ATOM   3420  H9R OL     26     -26.482  -4.179   5.998  1.00  0.00      MEMB
ATOM   3421 C110 OL     26     -28.291  -3.353   6.690  1.00 -1.91      MEMB
ATOM   3422 H10R OL     26     -28.976  -3.838   5.979  1.00  0.00      MEMB
ATOM   3423 C111 OL     26     -29.111  -2.521   7.680  1.00 -1.30      MEMB
ATOM   3424 H11R OL     26     -28.395  -2.113   8.424  1.00  0.00      MEMB
ATOM   3425 H11S OL     26     -29.877  -3.128   8.208  1.00  0.00      MEMB
ATOM   3426 C112 OL     26     -29.756  -1.273   7.040  1.00 -0.16      MEMB
ATOM   3427 H12R OL     26     -28.960  -0.604   6.648  1.00  0.00      MEMB
ATOM   3428 H12S OL     26     -30.417  -0.666   7.696  1.00  0.00      MEMB
ATOM   3429 C113 OL     26     -30.588  -1.638   5.830  1.00  0.33      MEMB
ATOM   3430 H13R OL     26     -31.465  -2.138   6.293  1.00  0.00      MEMB
ATOM   3431 H13S OL     26     -30.117  -2.236   5.020  1.00  0.00      MEMB
ATOM   3432 C114 OL     26     -31.048  -0.408   4.993  1.00  1.47      MEMB
ATOM   3433 H14R OL     26     -31.565   0.258   5.716  1.00  0.00      MEMB
ATOM   3434 H14S OL     26     -31.964  -0.837   4.536  1.00  0.00      MEMB
ATOM   3435 C115 OL     26     -30.336   0.119   3.812  1.00  2.35      MEMB
ATOM   3436 H15R OL     26     -30.952   0.857   3.255  1.00  0.00      MEMB
ATOM   3437 H15S OL     26     -30.068  -0.640   3.047  1.00  0.00      MEMB
ATOM   3438 C116 OL     26     -29.006   0.814   4.199  1.00  3.48      MEMB
ATOM   3439 H16R OL     26     -28.318   0.122   4.731  1.00  0.00      MEMB
ATOM   3440 H16S OL     26     -29.357   1.551   4.952  1.00  0.00      MEMB
ATOM   3441 C117 OL     26     -28.184   1.453   3.162  1.00  2.94      MEMB
ATOM   3442 H17R OL     26     -27.580   0.709   2.599  1.00  0.00      MEMB
ATOM   3443 H17S OL     26     -27.579   2.149   3.781  1.00  0.00      MEMB
ATOM   3444 C118 OL     26     -28.836   2.426   2.172  1.00  4.04      MEMB
ATOM   3445 H18R OL     26     -29.089   1.898   1.228  1.00  0.00      MEMB
ATOM   3446 H18S OL     26     -28.142   3.284   2.042  1.00  0.00      MEMB
ATOM   3447 H18T OL     26     -29.726   2.889   2.650  1.00  0.00      MEMB
TER   
ATOM   3529  C12 OL     27     -28.375  -9.393  12.158  1.00-12.11      MEMB
ATOM   3530  H2R OL     27     -28.892  -8.959  13.041  1.00  0.00      MEMB
ATOM   3531  H2S OL     27     -27.446  -8.805  11.998  1.00  0.00      MEMB
ATOM   3579  C13 OL     27     -29.443  -9.319  11.003  1.00-10.97      MEMB
ATOM   3580  H3R OL     27     -29.956  -8.337  10.914  1.00  0.00      MEMB
ATOM   3581  H3S OL     27     -30.265 -10.025  11.250  1.00  0.00      MEMB
ATOM   3582  C14 OL     27     -28.926  -9.521   9.556  1.00 -9.91      MEMB
ATOM   3583  H4R OL     27     -28.681 -10.599   9.443  1.00  0.00      MEMB
ATOM   3584  H4S OL     27     -29.754  -9.406   8.824  1.00  0.00      MEMB
ATOM   3585  C15 OL     27     -27.719  -8.625   9.357  1.00 -8.77      MEMB
ATOM   3586  H5R OL     27     -26.871  -9.008   9.966  1.00  0.00      MEMB
ATOM   3587  H5S OL     27     -27.888  -7.603   9.757  1.00  0.00      MEMB
ATOM   3588  C16 OL     27     -27.430  -8.360   7.907  1.00 -7.62      MEMB
ATOM   3589  H6R OL     27     -27.043  -9.283   7.424  1.00  0.00      MEMB
ATOM   3590  H6S OL     27     -28.310  -8.048   7.306  1.00  0.00      MEMB
ATOM   3591  C17 OL     27     -26.588  -7.059   7.864  1.00 -6.59      MEMB
ATOM   3592  H7R OL     27     -27.196  -6.170   8.136  1.00  0.00      MEMB
ATOM   3593  H7S OL     27     -25.730  -7.113   8.569  1.00  0.00      MEMB
ATOM   3594  C18 OL     27     -25.964  -6.804   6.448  1.00 -5.26      MEMB
ATOM   3595  H8R OL     27     -25.427  -5.835   6.533  1.00  0.00      MEMB
ATOM   3596  H8S OL     27     -25.117  -7.482   6.208  1.00  0.00      MEMB
ATOM   3597  C19 OL     27     -26.909  -6.707   5.293  1.00 -4.06      MEMB
ATOM   3598  H9R OL     27     -27.630  -5.895   5.465  1.00  0.00      MEMB
ATOM   3599 C110 OL     27     -26.994  -7.563   4.218  1.00 -2.66      MEMB
ATOM   3600 H10R OL     27     -27.718  -7.284   3.438  1.00  0.00      MEMB
ATOM   3601 C111 OL     27     -26.291  -8.824   3.834  1.00 -2.58      MEMB
ATOM   3602 H11R OL     27     -25.777  -9.191   4.748  1.00  0.00      MEMB
ATOM   3603 H11S OL     27     -27.018  -9.560   3.429  1.00  0.00      MEMB
ATOM   3604 C112 OL     27     -25.190  -8.485   2.792  1.00 -1.15      MEMB
ATOM   3605 H12R OL     27     -25.750  -8.197   1.876  1.00  0.00      MEMB
ATOM   3606 H12S OL     27     -24.556  -7.605   3.028  1.00  0.00      MEMB
ATOM   3607 C113 OL     27     -24.299  -9.685   2.385  1.00 -0.28      MEMB
ATOM   3608 H13R OL     27     -23.451  -9.378   1.736  1.00  0.00      MEMB
ATOM   3609 H13S OL     27     -23.886 -10.072   3.341  1.00  0.00      MEMB
ATOM   3610 C114 OL     27     -25.011 -10.833   1.637  1.00  0.84      MEMB
ATOM   3611 H14R OL     27     -24.398 -11.730   1.405  1.00  0.00      MEMB
ATOM   3612 H14S OL     27     -25.721 -11.063   2.461  1.00  0.00      MEMB
ATOM   3613 C115 OL     27     -25.962 -10.531   0.519  1.00  1.60      MEMB
ATOM   3614 H15R OL     27     -25.870  -9.468   0.211  1.00  0.00      MEMB
ATOM   3615 H15S OL     27     -27.017 -10.538   0.866  1.00  0.00      MEMB
ATOM   3616 C116 OL     27     -25.882 -11.493  -0.734  1.00  2.64      MEMB
ATOM   3617 H16R OL     27     -24.825 -11.635  -1.046  1.00  0.00      MEMB
ATOM   3618 H16S OL     27     -26.117 -12.537  -0.435  1.00  0.00      MEMB
ATOM   3619 C117 OL     27     -26.748 -11.182  -1.917  1.00  0.00      MEMB
ATOM   3620 H17R OL     27     -27.747 -10.913  -1.512  1.00  0.00      MEMB
ATOM   3621 H17S OL     27     -26.833 -12.097  -2.541  1.00  0.00      MEMB
ATOM   3622 C118 OL     27     -26.256 -10.002  -2.768  1.00  0.00      MEMB
ATOM   3623 H18R OL     27     -25.250 -10.303  -3.130  1.00  0.00      MEMB
ATOM   3624 H18S OL     27     -26.960  -9.707  -3.576  1.00  0.00      MEMB
ATOM   3625 H18T OL     27     -25.988  -9.146  -2.113  1.00  0.00      MEMB
ATOM   3495  C33 PGR    27     -22.906 -11.172  18.323  1.00-20.41      MEMB
ATOM   3496  H3A PGR    27     -23.586 -11.889  17.816  1.00  0.00      MEMB
ATOM   3497  H3B PGR    27     -23.126 -10.123  18.027  1.00  0.00      MEMB
ATOM   3498  O36 PGR    27     -21.589 -11.411  17.901  1.00  0.00      MEMB
ATOM   3499 HO6A PGR    27     -21.611 -11.338  16.944  1.00  0.00      MEMB
ATOM   3500  C32 PGR    27     -23.185 -11.287  19.836  1.00-20.64      MEMB
ATOM   3501  H2A PGR    27     -22.692 -10.441  20.366  1.00  0.00      MEMB
ATOM   3502  O35 PGR    27     -22.607 -12.509  20.289  1.00  0.00      MEMB
ATOM   3503 HO5A PGR    27     -21.794 -12.525  19.765  1.00  0.00      MEMB
ATOM   3504  C31 PGR    27     -24.699 -11.258  20.184  1.00-19.24      MEMB
ATOM   3505  H1A PGR    27     -24.932 -11.081  21.256  1.00  0.00      MEMB
ATOM   3506  H1B PGR    27     -24.947 -12.305  19.910  1.00  0.00      MEMB
ATOM   3507  P31 PGR    27     -26.709 -10.431  18.695  1.00-16.77      MEMB
ATOM   3508  O33 PGR    27     -26.845  -9.183  17.944  1.00-15.92      MEMB
ATOM   3509  O34 PGR    27     -27.779 -10.753  19.653  1.00-16.93      MEMB
ATOM   3510  O32 PGR    27     -25.356 -10.281  19.436  1.00-16.27      MEMB
ATOM   3511  O31 PGR    27     -26.299 -11.608  17.740  1.00-18.19      MEMB
ATOM   3512  C3  PGR    27     -27.005 -11.955  16.538  1.00-15.07      MEMB
ATOM   3513  HA  PGR    27     -27.894 -11.324  16.321  1.00  0.00      MEMB
ATOM   3514  HB  PGR    27     -27.439 -12.954  16.756  1.00  0.00      MEMB
ATOM   3515  C2  PGR    27     -26.086 -12.132  15.358  1.00-13.89      MEMB
ATOM   3516  HX  PGR    27     -25.574 -13.079  15.631  1.00  0.00      MEMB
ATOM   3517  O21 PGR    27     -25.112 -11.087  15.289  1.00-12.67      MEMB
ATOM   3518  C21 PGR    27     -23.920 -11.264  14.721  1.00-12.02      MEMB
ATOM   3519  O22 PGR    27     -23.441 -12.327  14.327  1.00-12.33      MEMB
ATOM   3523  C1  PGR    27     -26.841 -12.247  13.977  1.00-14.33      MEMB
ATOM   3524  HR  PGR    27     -27.688 -12.964  14.035  1.00  0.00      MEMB
ATOM   3525  HS  PGR    27     -26.093 -12.607  13.239  1.00  0.00      MEMB
ATOM   3526  O11 PGR    27     -27.318 -10.985  13.622  1.00-13.47      MEMB
ATOM   3527  C11 PGR    27     -27.975 -10.883  12.464  1.00-12.95      MEMB
ATOM   3528  O12 PGR    27     -28.254 -11.822  11.733  1.00-13.09      MEMB
ATOM   3520  C12 OL     27     -23.173  -9.865  14.708  1.00-10.84      MEMB
ATOM   3521  H2R OL     27     -22.094 -10.118  14.625  1.00  0.00      MEMB
ATOM   3522  H2S OL     27     -23.294  -9.517  15.756  1.00  0.00      MEMB
ATOM   3532  C13 OL     27     -23.715  -8.861  13.702  1.00 -9.66      MEMB
ATOM   3533  H3R OL     27     -23.216  -7.907  13.975  1.00  0.00      MEMB
ATOM   3534  H3S OL     27     -24.786  -8.649  13.910  1.00  0.00      MEMB
ATOM   3535  C14 OL     27     -23.545  -9.109  12.141  1.00 -8.38      MEMB
ATOM   3536  H4R OL     27     -22.492  -9.420  11.968  1.00  0.00      MEMB
ATOM   3537  H4S OL     27     -23.761  -8.183  11.566  1.00  0.00      MEMB
ATOM   3538  C15 OL     27     -24.503 -10.197  11.503  1.00 -7.16      MEMB
ATOM   3539  H5R OL     27     -25.528  -9.773  11.453  1.00  0.00      MEMB
ATOM   3540  H5S OL     27     -24.500 -11.107  12.141  1.00  0.00      MEMB
ATOM   3541  C16 OL     27     -24.200 -10.528  10.028  1.00 -6.04      MEMB
ATOM   3542  H6R OL     27     -23.839  -9.635   9.474  1.00  0.00      MEMB
ATOM   3543  H6S OL     27     -25.176 -10.805   9.576  1.00  0.00      MEMB
ATOM   3544  C17 OL     27     -23.166 -11.632   9.964  1.00 -5.15      MEMB
ATOM   3545  H7R OL     27     -23.651 -12.632   9.939  1.00  0.00      MEMB
ATOM   3546  H7S OL     27     -22.601 -11.439  10.901  1.00  0.00      MEMB
ATOM   3547  C18 OL     27     -22.145 -11.686   8.765  1.00 -4.09      MEMB
ATOM   3548  H8R OL     27     -21.869 -12.734   8.521  1.00  0.00      MEMB
ATOM   3549  H8S OL     27     -21.145 -11.290   9.044  1.00  0.00      MEMB
ATOM   3550  C19 OL     27     -22.490 -11.127   7.388  1.00 -3.11      MEMB
ATOM   3551  H9R OL     27     -22.173 -10.089   7.209  1.00  0.00      MEMB
ATOM   3552 C110 OL     27     -23.104 -11.785   6.371  1.00 -1.91      MEMB
ATOM   3553 H10R OL     27     -23.474 -11.231   5.495  1.00  0.00      MEMB
ATOM   3554 C111 OL     27     -23.634 -13.168   6.243  1.00 -1.30      MEMB
ATOM   3555 H11R OL     27     -23.133 -13.653   7.108  1.00  0.00      MEMB
ATOM   3556 H11S OL     27     -23.258 -13.594   5.288  1.00  0.00      MEMB
ATOM   3557 C112 OL     27     -25.190 -13.209   6.295  1.00 -0.16      MEMB
ATOM   3558 H12R OL     27     -25.599 -12.568   5.486  1.00  0.00      MEMB
ATOM   3559 H12S OL     27     -25.513 -12.847   7.295  1.00  0.00      MEMB
ATOM   3560 C113 OL     27     -25.732 -14.662   6.086  1.00  0.33      MEMB
ATOM   3561 H13R OL     27     -25.155 -15.316   6.774  1.00  0.00      MEMB
ATOM   3562 H13S OL     27     -25.416 -14.878   5.043  1.00  0.00      MEMB
ATOM   3563 C114 OL     27     -27.254 -14.849   6.226  1.00  1.47      MEMB
ATOM   3564 H14R OL     27     -27.556 -14.801   7.294  1.00  0.00      MEMB
ATOM   3565 H14S OL     27     -27.529 -15.830   5.784  1.00  0.00      MEMB
ATOM   3566 C115 OL     27     -28.144 -13.787   5.475  1.00  2.35      MEMB
ATOM   3567 H15R OL     27     -28.267 -12.882   6.108  1.00  0.00      MEMB
ATOM   3568 H15S OL     27     -29.133 -14.292   5.454  1.00  0.00      MEMB
ATOM   3569 C116 OL     27     -27.810 -13.537   4.014  1.00  3.48      MEMB
ATOM   3570 H16R OL     27     -28.001 -14.419   3.367  1.00  0.00      MEMB
ATOM   3571 H16S OL     27     -26.726 -13.297   3.962  1.00  0.00      MEMB
ATOM   3572 C117 OL     27     -28.756 -12.571   3.342  1.00  2.94      MEMB
ATOM   3573 H17R OL     27     -28.391 -11.566   3.645  1.00  0.00      MEMB
ATOM   3574 H17S OL     27     -29.778 -12.679   3.763  1.00  0.00      MEMB
ATOM   3575 C118 OL     27     -28.831 -12.657   1.782  1.00  4.04      MEMB
ATOM   3576 H18R OL     27     -29.406 -13.564   1.497  1.00  0.00      MEMB
ATOM   3577 H18S OL     27     -27.855 -12.672   1.251  1.00  0.00      MEMB
ATOM   3578 H18T OL     27     -29.378 -11.722   1.533  1.00  0.00      MEMB
TER   
ATOM   3660  C12 OL     28      16.003 -19.726  12.945  1.00-12.11      MEMB
ATOM   3661  H2R OL     28      15.525 -19.665  13.946  1.00  0.00      MEMB
ATOM   3662  H2S OL     28      16.484 -18.775  12.631  1.00  0.00      MEMB
ATOM   3710  C13 OL     28      14.733 -20.196  12.151  1.00-10.97      MEMB
ATOM   3711  H3R OL     28      14.423 -21.096  12.723  1.00  0.00      MEMB
ATOM   3712  H3S OL     28      14.987 -20.542  11.126  1.00  0.00      MEMB
ATOM   3713  C14 OL     28      13.545 -19.133  12.155  1.00 -9.91      MEMB
ATOM   3714  H4R OL     28      12.780 -19.783  11.680  1.00  0.00      MEMB
ATOM   3715  H4S OL     28      13.204 -18.949  13.197  1.00  0.00      MEMB
ATOM   3716  C15 OL     28      13.908 -17.814  11.472  1.00 -8.77      MEMB
ATOM   3717  H5R OL     28      14.645 -17.238  12.071  1.00  0.00      MEMB
ATOM   3718  H5S OL     28      12.976 -17.211  11.419  1.00  0.00      MEMB
ATOM   3719  C16 OL     28      14.577 -17.895  10.080  1.00 -7.62      MEMB
ATOM   3720  H6R OL     28      15.618 -18.264  10.198  1.00  0.00      MEMB
ATOM   3721  H6S OL     28      14.008 -18.553   9.389  1.00  0.00      MEMB
ATOM   3722  C17 OL     28      14.717 -16.450   9.444  1.00 -6.59      MEMB
ATOM   3723  H7R OL     28      13.695 -16.032   9.566  1.00  0.00      MEMB
ATOM   3724  H7S OL     28      15.312 -15.806  10.127  1.00  0.00      MEMB
ATOM   3725  C18 OL     28      15.313 -16.393   7.955  1.00 -5.26      MEMB
ATOM   3726  H8R OL     28      16.114 -17.161   8.015  1.00  0.00      MEMB
ATOM   3727  H8S OL     28      14.539 -16.696   7.217  1.00  0.00      MEMB
ATOM   3728  C19 OL     28      15.757 -15.096   7.391  1.00 -4.06      MEMB
ATOM   3729  H9R OL     28      14.879 -14.465   7.188  1.00  0.00      MEMB
ATOM   3730 C110 OL     28      17.049 -14.703   7.012  1.00 -2.66      MEMB
ATOM   3731 H10R OL     28      17.208 -13.739   6.506  1.00  0.00      MEMB
ATOM   3732 C111 OL     28      18.282 -15.571   7.208  1.00 -2.58      MEMB
ATOM   3733 H11R OL     28      19.151 -14.891   7.333  1.00  0.00      MEMB
ATOM   3734 H11S OL     28      18.116 -16.382   7.950  1.00  0.00      MEMB
ATOM   3735 C112 OL     28      18.663 -16.528   5.990  1.00 -1.15      MEMB
ATOM   3736 H12R OL     28      18.757 -15.968   5.036  1.00  0.00      MEMB
ATOM   3737 H12S OL     28      19.642 -17.015   6.189  1.00  0.00      MEMB
ATOM   3738 C113 OL     28      17.631 -17.640   5.692  1.00 -0.28      MEMB
ATOM   3739 H13R OL     28      17.597 -18.341   6.554  1.00  0.00      MEMB
ATOM   3740 H13S OL     28      16.619 -17.318   5.365  1.00  0.00      MEMB
ATOM   3741 C114 OL     28      18.090 -18.640   4.561  1.00  0.84      MEMB
ATOM   3742 H14R OL     28      19.130 -19.020   4.472  1.00  0.00      MEMB
ATOM   3743 H14S OL     28      17.473 -19.523   4.835  1.00  0.00      MEMB
ATOM   3744 C115 OL     28      17.728 -18.140   3.165  1.00  1.60      MEMB
ATOM   3745 H15R OL     28      18.527 -17.508   2.721  1.00  0.00      MEMB
ATOM   3746 H15S OL     28      16.750 -17.615   3.136  1.00  0.00      MEMB
ATOM   3747 C116 OL     28      17.492 -19.349   2.240  1.00  2.64      MEMB
ATOM   3748 H16R OL     28      18.389 -20.001   2.167  1.00  0.00      MEMB
ATOM   3749 H16S OL     28      16.635 -19.933   2.637  1.00  0.00      MEMB
ATOM   3750 C117 OL     28      17.040 -18.876   0.818  1.00  0.00      MEMB
ATOM   3751 H17R OL     28      16.113 -18.265   0.861  1.00  0.00      MEMB
ATOM   3752 H17S OL     28      16.719 -19.729   0.182  1.00  0.00      MEMB
ATOM   3753 C118 OL     28      18.208 -18.144  -0.013  1.00  0.00      MEMB
ATOM   3754 H18R OL     28      17.779 -18.085  -1.036  1.00  0.00      MEMB
ATOM   3755 H18S OL     28      18.438 -17.248   0.603  1.00  0.00      MEMB
ATOM   3756 H18T OL     28      19.080 -18.832   0.022  1.00  0.00      MEMB
ATOM   3626  C33 PGR    28      20.074 -19.700  20.442  1.00-20.41      MEMB
ATOM   3627  H3A PGR    28      20.767 -19.865  21.295  1.00  0.00      MEMB
ATOM   3628  H3B PGR    28      19.827 -20.653  19.926  1.00  0.00      MEMB
ATOM   3629  O36 PGR    28      20.788 -18.801  19.561  1.00  0.00      MEMB
ATOM   3630 HO6A PGR    28      21.581 -19.305  19.364  1.00  0.00      MEMB
ATOM   3631  C32 PGR    28      18.781 -18.998  20.926  1.00-20.64      MEMB
ATOM   3632  H2A PGR    28      19.051 -18.096  21.519  1.00  0.00      MEMB
ATOM   3633  O35 PGR    28      18.086 -19.910  21.775  1.00  0.00      MEMB
ATOM   3634 HO5A PGR    28      18.829 -20.318  22.241  1.00  0.00      MEMB
ATOM   3635  C31 PGR    28      17.899 -18.576  19.722  1.00-19.24      MEMB
ATOM   3636  H1A PGR    28      18.497 -17.816  19.175  1.00  0.00      MEMB
ATOM   3637  H1B PGR    28      16.968 -18.123  20.125  1.00  0.00      MEMB
ATOM   3638  P31 PGR    28      17.104 -19.399  17.510  1.00-16.77      MEMB
ATOM   3639  O33 PGR    28      16.590 -17.982  17.299  1.00-15.92      MEMB
ATOM   3640  O34 PGR    28      16.135 -20.493  17.201  1.00-16.93      MEMB
ATOM   3641  O32 PGR    28      17.741 -19.673  18.952  1.00-16.27      MEMB
ATOM   3642  O31 PGR    28      18.337 -19.657  16.613  1.00-18.19      MEMB
ATOM   3643  C3  PGR    28      18.994 -20.914  16.618  1.00-15.07      MEMB
ATOM   3644  HA  PGR    28      18.241 -21.709  16.429  1.00  0.00      MEMB
ATOM   3645  HB  PGR    28      19.501 -21.207  17.562  1.00  0.00      MEMB
ATOM   3646  C2  PGR    28      19.911 -20.972  15.343  1.00-13.89      MEMB
ATOM   3647  HX  PGR    28      20.735 -21.711  15.437  1.00  0.00      MEMB
ATOM   3648  O21 PGR    28      20.481 -19.668  15.043  1.00-12.67      MEMB
ATOM   3649  C21 PGR    28      21.437 -19.416  15.900  1.00-12.02      MEMB
ATOM   3650  O22 PGR    28      21.777 -20.156  16.796  1.00-12.33      MEMB
ATOM   3654  C1  PGR    28      19.047 -21.433  14.166  1.00-14.33      MEMB
ATOM   3655  HR  PGR    28      18.653 -22.416  14.504  1.00  0.00      MEMB
ATOM   3656  HS  PGR    28      19.630 -21.386  13.222  1.00  0.00      MEMB
ATOM   3657  O11 PGR    28      17.876 -20.494  14.024  1.00-13.47      MEMB
ATOM   3658  C11 PGR    28      17.100 -20.813  12.953  1.00-12.95      MEMB
ATOM   3659  O12 PGR    28      17.164 -21.814  12.254  1.00-13.09      MEMB
ATOM   3651  C12 OL     28      22.177 -18.138  15.680  1.00-10.84      MEMB
ATOM   3652  H2R OL     28      23.267 -18.328  15.788  1.00  0.00      MEMB
ATOM   3653  H2S OL     28      22.033 -17.492  16.573  1.00  0.00      MEMB
ATOM   3663  C13 OL     28      21.834 -17.372  14.349  1.00 -9.66      MEMB
ATOM   3664  H3R OL     28      21.890 -18.055  13.475  1.00  0.00      MEMB
ATOM   3665  H3S OL     28      22.639 -16.612  14.245  1.00  0.00      MEMB
ATOM   3666  C14 OL     28      20.506 -16.704  14.340  1.00 -8.38      MEMB
ATOM   3667  H4R OL     28      20.529 -15.721  14.858  1.00  0.00      MEMB
ATOM   3668  H4S OL     28      19.657 -17.295  14.746  1.00  0.00      MEMB
ATOM   3669  C15 OL     28      20.056 -16.434  12.875  1.00 -7.16      MEMB
ATOM   3670  H5R OL     28      20.858 -15.929  12.296  1.00  0.00      MEMB
ATOM   3671  H5S OL     28      19.184 -15.746  12.895  1.00  0.00      MEMB
ATOM   3672  C16 OL     28      19.579 -17.695  12.086  1.00 -6.04      MEMB
ATOM   3673  H6R OL     28      18.934 -18.297  12.760  1.00  0.00      MEMB
ATOM   3674  H6S OL     28      20.430 -18.261  11.650  1.00  0.00      MEMB
ATOM   3675  C17 OL     28      18.638 -17.344  10.916  1.00 -5.15      MEMB
ATOM   3676  H7R OL     28      19.134 -16.545  10.324  1.00  0.00      MEMB
ATOM   3677  H7S OL     28      17.622 -16.987  11.189  1.00  0.00      MEMB
ATOM   3678  C18 OL     28      18.366 -18.590  10.002  1.00 -4.09      MEMB
ATOM   3679  H8R OL     28      17.837 -18.108   9.152  1.00  0.00      MEMB
ATOM   3680  H8S OL     28      17.786 -19.218  10.711  1.00  0.00      MEMB
ATOM   3681  C19 OL     28      19.617 -19.215   9.448  1.00 -3.11      MEMB
ATOM   3682  H9R OL     28      20.372 -18.463   9.177  1.00  0.00      MEMB
ATOM   3683 C110 OL     28      19.898 -20.462   9.195  1.00 -1.91      MEMB
ATOM   3684 H10R OL     28      20.793 -20.792   8.646  1.00  0.00      MEMB
ATOM   3685 C111 OL     28      18.899 -21.609   9.425  1.00 -1.30      MEMB
ATOM   3686 H11R OL     28      18.099 -21.263  10.114  1.00  0.00      MEMB
ATOM   3687 H11S OL     28      19.463 -22.446   9.889  1.00  0.00      MEMB
ATOM   3688 C112 OL     28      18.068 -21.879   8.072  1.00 -0.16      MEMB
ATOM   3689 H12R OL     28      17.443 -20.961   8.039  1.00  0.00      MEMB
ATOM   3690 H12S OL     28      17.326 -22.677   8.292  1.00  0.00      MEMB
ATOM   3691 C113 OL     28      18.910 -22.351   6.890  1.00  0.33      MEMB
ATOM   3692 H13R OL     28      19.787 -23.000   7.098  1.00  0.00      MEMB
ATOM   3693 H13S OL     28      19.342 -21.431   6.441  1.00  0.00      MEMB
ATOM   3694 C114 OL     28      18.026 -22.981   5.804  1.00  1.47      MEMB
ATOM   3695 H14R OL     28      17.033 -22.504   5.661  1.00  0.00      MEMB
ATOM   3696 H14S OL     28      17.980 -24.010   6.220  1.00  0.00      MEMB
ATOM   3697 C115 OL     28      18.676 -22.827   4.513  1.00  2.35      MEMB
ATOM   3698 H15R OL     28      19.700 -23.241   4.631  1.00  0.00      MEMB
ATOM   3699 H15S OL     28      18.701 -21.732   4.325  1.00  0.00      MEMB
ATOM   3700 C116 OL     28      17.970 -23.722   3.417  1.00  3.48      MEMB
ATOM   3701 H16R OL     28      16.969 -23.267   3.261  1.00  0.00      MEMB
ATOM   3702 H16S OL     28      17.923 -24.719   3.906  1.00  0.00      MEMB
ATOM   3703 C117 OL     28      18.863 -23.985   2.191  1.00  2.94      MEMB
ATOM   3704 H17R OL     28      18.297 -24.608   1.465  1.00  0.00      MEMB
ATOM   3705 H17S OL     28      19.818 -24.479   2.472  1.00  0.00      MEMB
ATOM   3706 C118 OL     28      19.199 -22.791   1.345  1.00  4.04      MEMB
ATOM   3707 H18R OL     28      18.247 -22.455   0.881  1.00  0.00      MEMB
ATOM   3708 H18S OL     28      19.753 -23.270   0.509  1.00  0.00      MEMB
ATOM   3709 H18T OL     28      19.825 -22.062   1.903  1.00  0.00      MEMB
TER   
ATOM   3791  C12 OL     29      32.277   2.749  13.109  1.00-12.11      MEMB
ATOM   3792  H2R OL     29      31.874   3.667  12.630  1.00  0.00      MEMB
ATOM   3793  H2S OL     29      33.383   2.771  13.006  1.00  0.00      MEMB
ATOM   3841  C13 OL     29      31.870   1.484  12.351  1.00-10.97      MEMB
ATOM   3842  H3R OL     29      32.023   0.552  12.936  1.00  0.00      MEMB
ATOM   3843  H3S OL     29      32.320   1.454  11.335  1.00  0.00      MEMB
ATOM   3844  C14 OL     29      30.317   1.514  12.010  1.00 -9.91      MEMB
ATOM   3845  H4R OL     29      30.041   0.486  11.693  1.00  0.00      MEMB
ATOM   3846  H4S OL     29      29.855   1.789  12.982  1.00  0.00      MEMB
ATOM   3847  C15 OL     29      29.752   2.433  10.890  1.00 -8.77      MEMB
ATOM   3848  H5R OL     29      30.182   2.201   9.892  1.00  0.00      MEMB
ATOM   3849  H5S OL     29      30.187   3.411  11.190  1.00  0.00      MEMB
ATOM   3850  C16 OL     29      28.289   2.601  10.744  1.00 -7.62      MEMB
ATOM   3851  H6R OL     29      27.831   1.691  10.299  1.00  0.00      MEMB
ATOM   3852  H6S OL     29      27.682   2.856  11.639  1.00  0.00      MEMB
ATOM   3853  C17 OL     29      27.917   3.745   9.817  1.00 -6.59      MEMB
ATOM   3854  H7R OL     29      28.124   4.716  10.316  1.00  0.00      MEMB
ATOM   3855  H7S OL     29      28.570   3.576   8.934  1.00  0.00      MEMB
ATOM   3856  C18 OL     29      26.409   3.581   9.521  1.00 -5.26      MEMB
ATOM   3857  H8R OL     29      25.946   3.211  10.460  1.00  0.00      MEMB
ATOM   3858  H8S OL     29      25.951   4.549   9.224  1.00  0.00      MEMB
ATOM   3859  C19 OL     29      26.161   2.606   8.380  1.00 -4.06      MEMB
ATOM   3860  H9R OL     29      26.587   1.607   8.560  1.00  0.00      MEMB
ATOM   3861 C110 OL     29      25.462   2.848   7.221  1.00 -2.66      MEMB
ATOM   3862 H10R OL     29      25.391   1.997   6.528  1.00  0.00      MEMB
ATOM   3863 C111 OL     29      24.727   4.063   6.854  1.00 -2.58      MEMB
ATOM   3864 H11R OL     29      23.676   3.769   6.650  1.00  0.00      MEMB
ATOM   3865 H11S OL     29      24.702   4.828   7.660  1.00  0.00      MEMB
ATOM   3866 C112 OL     29      25.350   4.695   5.589  1.00 -1.15      MEMB
ATOM   3867 H12R OL     29      25.721   4.003   4.802  1.00  0.00      MEMB
ATOM   3868 H12S OL     29      24.542   5.276   5.097  1.00  0.00      MEMB
ATOM   3869 C113 OL     29      26.476   5.599   6.022  1.00 -0.28      MEMB
ATOM   3870 H13R OL     29      26.139   6.320   6.798  1.00  0.00      MEMB
ATOM   3871 H13S OL     29      27.275   4.902   6.353  1.00  0.00      MEMB
ATOM   3872 C114 OL     29      27.128   6.479   4.956  1.00  0.84      MEMB
ATOM   3873 H14R OL     29      26.424   7.290   4.672  1.00  0.00      MEMB
ATOM   3874 H14S OL     29      28.097   6.863   5.340  1.00  0.00      MEMB
ATOM   3875 C115 OL     29      27.441   5.634   3.678  1.00  1.60      MEMB
ATOM   3876 H15R OL     29      26.613   5.869   2.975  1.00  0.00      MEMB
ATOM   3877 H15S OL     29      27.468   4.550   3.917  1.00  0.00      MEMB
ATOM   3878 C116 OL     29      28.712   6.022   2.906  1.00  2.64      MEMB
ATOM   3879 H16R OL     29      28.504   6.960   2.349  1.00  0.00      MEMB
ATOM   3880 H16S OL     29      29.619   6.335   3.466  1.00  0.00      MEMB
ATOM   3881 C117 OL     29      29.079   4.975   1.916  1.00  0.00      MEMB
ATOM   3882 H17R OL     29      28.300   4.595   1.221  1.00  0.00      MEMB
ATOM   3883 H17S OL     29      29.398   4.041   2.427  1.00  0.00      MEMB
ATOM   3884 C118 OL     29      30.305   5.481   1.087  1.00  0.00      MEMB
ATOM   3885 H18R OL     29      30.516   4.631   0.405  1.00  0.00      MEMB
ATOM   3886 H18S OL     29      30.006   6.384   0.513  1.00  0.00      MEMB
ATOM   3887 H18T OL     29      31.185   5.634   1.747  1.00  0.00      MEMB
ATOM   3757  C33 PGR    29      27.731   0.807  20.371  1.00-20.41      MEMB
ATOM   3758  H3A PGR    29      27.360   1.765  20.794  1.00  0.00      MEMB
ATOM   3759  H3B PGR    29      27.288  -0.087  20.860  1.00  0.00      MEMB
ATOM   3760  O36 PGR    29      29.146   0.697  20.615  1.00  0.00      MEMB
ATOM   3761 HO6A PGR    29      29.646   1.514  20.554  1.00  0.00      MEMB
ATOM   3762  C32 PGR    29      27.393   0.836  18.877  1.00-20.64      MEMB
ATOM   3763  H2A PGR    29      26.291   0.751  18.747  1.00  0.00      MEMB
ATOM   3764  O35 PGR    29      28.012  -0.297  18.271  1.00  0.00      MEMB
ATOM   3765 HO5A PGR    29      27.884  -0.960  18.964  1.00  0.00      MEMB
ATOM   3766  C31 PGR    29      27.927   2.211  18.286  1.00-19.24      MEMB
ATOM   3767  H1A PGR    29      27.403   2.381  17.321  1.00  0.00      MEMB
ATOM   3768  H1B PGR    29      28.998   2.030  18.052  1.00  0.00      MEMB
ATOM   3769  P31 PGR    29      27.008   4.572  18.754  1.00-16.77      MEMB
ATOM   3770  O33 PGR    29      27.313   5.657  19.706  1.00-15.92      MEMB
ATOM   3771  O34 PGR    29      25.617   4.059  18.679  1.00-16.93      MEMB
ATOM   3772  O32 PGR    29      27.980   3.348  19.110  1.00-16.27      MEMB
ATOM   3773  O31 PGR    29      27.686   4.997  17.329  1.00-18.19      MEMB
ATOM   3774  C3  PGR    29      28.986   5.522  17.354  1.00-15.07      MEMB
ATOM   3775  HA  PGR    29      29.622   4.991  18.095  1.00  0.00      MEMB
ATOM   3776  HB  PGR    29      29.008   6.606  17.600  1.00  0.00      MEMB
ATOM   3777  C2  PGR    29      29.719   5.256  15.947  1.00-13.89      MEMB
ATOM   3778  HX  PGR    29      30.591   5.945  15.961  1.00  0.00      MEMB
ATOM   3779  O21 PGR    29      28.848   5.551  14.851  1.00-12.67      MEMB
ATOM   3780  C21 PGR    29      28.479   6.805  14.629  1.00-12.02      MEMB
ATOM   3781  O22 PGR    29      29.169   7.746  15.060  1.00-12.33      MEMB
ATOM   3785  C1  PGR    29      30.090   3.785  15.796  1.00-14.33      MEMB
ATOM   3786  HR  PGR    29      29.175   3.156  15.780  1.00  0.00      MEMB
ATOM   3787  HS  PGR    29      30.715   3.514  16.674  1.00  0.00      MEMB
ATOM   3788  O11 PGR    29      30.793   3.620  14.587  1.00-13.47      MEMB
ATOM   3789  C11 PGR    29      31.831   2.837  14.565  1.00-12.95      MEMB
ATOM   3790  O12 PGR    29      32.358   2.400  15.576  1.00-13.09      MEMB
ATOM   3782  C12 OL     29      27.183   6.931  13.780  1.00-10.84      MEMB
ATOM   3783  H2R OL     29      26.579   7.825  14.046  1.00  0.00      MEMB
ATOM   3784  H2S OL     29      26.455   6.126  14.016  1.00  0.00      MEMB
ATOM   3794  C13 OL     29      27.478   6.946  12.304  1.00 -9.66      MEMB
ATOM   3795  H3R OL     29      26.441   7.129  11.949  1.00  0.00      MEMB
ATOM   3796  H3S OL     29      27.880   6.001  11.881  1.00  0.00      MEMB
ATOM   3797  C14 OL     29      28.055   8.200  11.767  1.00 -8.38      MEMB
ATOM   3798  H4R OL     29      27.719   8.998  12.463  1.00  0.00      MEMB
ATOM   3799  H4S OL     29      27.510   8.409  10.822  1.00  0.00      MEMB
ATOM   3800  C15 OL     29      29.587   8.050  11.461  1.00 -7.16      MEMB
ATOM   3801  H5R OL     29      29.952   7.344  12.237  1.00  0.00      MEMB
ATOM   3802  H5S OL     29      30.213   8.960  11.344  1.00  0.00      MEMB
ATOM   3803  C16 OL     29      29.883   7.230  10.166  1.00 -6.04      MEMB
ATOM   3804  H6R OL     29      29.966   7.921   9.300  1.00  0.00      MEMB
ATOM   3805  H6S OL     29      29.004   6.608   9.893  1.00  0.00      MEMB
ATOM   3806  C17 OL     29      31.149   6.360  10.072  1.00 -5.15      MEMB
ATOM   3807  H7R OL     29      31.002   5.410  10.629  1.00  0.00      MEMB
ATOM   3808  H7S OL     29      31.904   6.997  10.580  1.00  0.00      MEMB
ATOM   3809  C18 OL     29      31.505   5.991   8.646  1.00 -4.09      MEMB
ATOM   3810  H8R OL     29      31.623   6.931   8.065  1.00  0.00      MEMB
ATOM   3811  H8S OL     29      30.706   5.337   8.236  1.00  0.00      MEMB
ATOM   3812  C19 OL     29      32.762   5.329   8.480  1.00 -3.11      MEMB
ATOM   3813  H9R OL     29      33.462   5.510   9.308  1.00  0.00      MEMB
ATOM   3814 C110 OL     29      33.200   4.568   7.467  1.00 -1.91      MEMB
ATOM   3815 H10R OL     29      34.269   4.310   7.484  1.00  0.00      MEMB
ATOM   3816 C111 OL     29      32.427   4.240   6.227  1.00 -1.30      MEMB
ATOM   3817 H11R OL     29      33.065   4.453   5.343  1.00  0.00      MEMB
ATOM   3818 H11S OL     29      31.532   4.887   6.102  1.00  0.00      MEMB
ATOM   3819 C112 OL     29      31.970   2.822   6.238  1.00 -0.16      MEMB
ATOM   3820 H12R OL     29      31.262   2.750   7.091  1.00  0.00      MEMB
ATOM   3821 H12S OL     29      32.833   2.139   6.393  1.00  0.00      MEMB
ATOM   3822 C113 OL     29      31.240   2.490   4.995  1.00  0.33      MEMB
ATOM   3823 H13R OL     29      31.847   2.898   4.159  1.00  0.00      MEMB
ATOM   3824 H13S OL     29      30.244   2.968   4.882  1.00  0.00      MEMB
ATOM   3825 C114 OL     29      31.091   0.978   4.725  1.00  1.47      MEMB
ATOM   3826 H14R OL     29      30.483   0.653   5.596  1.00  0.00      MEMB
ATOM   3827 H14S OL     29      32.077   0.467   4.695  1.00  0.00      MEMB
ATOM   3828 C115 OL     29      30.236   0.575   3.464  1.00  2.35      MEMB
ATOM   3829 H15R OL     29      30.194  -0.527   3.326  1.00  0.00      MEMB
ATOM   3830 H15S OL     29      30.642   1.005   2.523  1.00  0.00      MEMB
ATOM   3831 C116 OL     29      28.736   1.039   3.551  1.00  3.48      MEMB
ATOM   3832 H16R OL     29      28.789   2.148   3.540  1.00  0.00      MEMB
ATOM   3833 H16S OL     29      28.389   0.577   4.500  1.00  0.00      MEMB
ATOM   3834 C117 OL     29      27.854   0.530   2.402  1.00  2.94      MEMB
ATOM   3835 H17R OL     29      26.841   0.969   2.527  1.00  0.00      MEMB
ATOM   3836 H17S OL     29      27.632  -0.554   2.510  1.00  0.00      MEMB
ATOM   3837 C118 OL     29      28.193   1.108   1.000  1.00  4.04      MEMB
ATOM   3838 H18R OL     29      27.365   0.899   0.290  1.00  0.00      MEMB
ATOM   3839 H18S OL     29      29.106   0.671   0.540  1.00  0.00      MEMB
ATOM   3840 H18T OL     29      28.285   2.208   1.123  1.00  0.00      MEMB
TER   
ATOM   3922  C12 OL     30      21.588  -9.372  11.119  1.00-12.11      MEMB
ATOM   3923  H2R OL     30      21.660  -8.278  11.300  1.00  0.00      MEMB
ATOM   3924  H2S OL     30      22.629  -9.720  10.945  1.00  0.00      MEMB
ATOM   3972  C13 OL     30      20.847  -9.531   9.766  1.00-10.97      MEMB
ATOM   3973  H3R OL     30      21.301  -8.625   9.310  1.00  0.00      MEMB
ATOM   3974  H3S OL     30      19.756  -9.460   9.964  1.00  0.00      MEMB
ATOM   3975  C14 OL     30      21.202 -10.777   8.890  1.00 -9.91      MEMB
ATOM   3976  H4R OL     30      22.302 -10.771   8.738  1.00  0.00      MEMB
ATOM   3977  H4S OL     30      20.785 -11.631   9.467  1.00  0.00      MEMB
ATOM   3978  C15 OL     30      20.290 -10.769   7.653  1.00 -8.77      MEMB
ATOM   3979  H5R OL     30      20.517  -9.789   7.183  1.00  0.00      MEMB
ATOM   3980  H5S OL     30      19.199 -10.800   7.861  1.00  0.00      MEMB
ATOM   3981  C16 OL     30      20.491 -11.907   6.638  1.00 -7.62      MEMB
ATOM   3982  H6R OL     30      20.022 -11.593   5.681  1.00  0.00      MEMB
ATOM   3983  H6S OL     30      21.576 -11.926   6.400  1.00  0.00      MEMB
ATOM   3984  C17 OL     30      19.908 -13.250   7.016  1.00 -6.59      MEMB
ATOM   3985  H7R OL     30      20.627 -13.586   7.794  1.00  0.00      MEMB
ATOM   3986  H7S OL     30      18.873 -13.245   7.418  1.00  0.00      MEMB
ATOM   3987  C18 OL     30      19.833 -14.271   5.861  1.00 -5.26      MEMB
ATOM   3988  H8R OL     30      19.206 -15.060   6.328  1.00  0.00      MEMB
ATOM   3989  H8S OL     30      19.336 -13.804   4.984  1.00  0.00      MEMB
ATOM   3990  C19 OL     30      21.158 -14.883   5.575  1.00 -4.06      MEMB
ATOM   3991  H9R OL     30      21.738 -15.212   6.450  1.00  0.00      MEMB
ATOM   3992 C110 OL     30      21.597 -15.057   4.285  1.00 -2.66      MEMB
ATOM   3993 H10R OL     30      22.576 -15.512   4.073  1.00  0.00      MEMB
ATOM   3994 C111 OL     30      20.758 -14.728   3.117  1.00 -2.58      MEMB
ATOM   3995 H11R OL     30      19.862 -15.357   2.928  1.00  0.00      MEMB
ATOM   3996 H11S OL     30      20.431 -13.682   3.300  1.00  0.00      MEMB
ATOM   3997 C112 OL     30      21.554 -14.611   1.817  1.00 -1.15      MEMB
ATOM   3998 H12R OL     30      22.412 -13.931   2.006  1.00  0.00      MEMB
ATOM   3999 H12S OL     30      21.808 -15.666   1.580  1.00  0.00      MEMB
ATOM   4000 C113 OL     30      20.575 -14.101   0.748  1.00 -0.28      MEMB
ATOM   4001 H13R OL     30      19.868 -13.331   1.124  1.00  0.00      MEMB
ATOM   4002 H13S OL     30      21.065 -13.725  -0.176  1.00  0.00      MEMB
ATOM   4003 C114 OL     30      19.753 -15.278   0.149  1.00  0.84      MEMB
ATOM   4004 H14R OL     30      20.291 -15.733  -0.710  1.00  0.00      MEMB
ATOM   4005 H14S OL     30      19.426 -16.024   0.905  1.00  0.00      MEMB
ATOM   4006 C115 OL     30      18.438 -14.907  -0.514  1.00  1.60      MEMB
ATOM   4007 H15R OL     30      17.776 -14.727   0.359  1.00  0.00      MEMB
ATOM   4008 H15S OL     30      17.957 -15.796  -0.974  1.00  0.00      MEMB
ATOM   4009 C116 OL     30      18.466 -13.741  -1.436  1.00  2.64      MEMB
ATOM   4010 H16R OL     30      17.492 -13.216  -1.533  1.00  0.00      MEMB
ATOM   4011 H16S OL     30      19.191 -13.050  -0.956  1.00  0.00      MEMB
ATOM   4012 C117 OL     30      18.864 -14.001  -2.844  1.00  0.00      MEMB
ATOM   4013 H17R OL     30      18.255 -14.722  -3.429  1.00  0.00      MEMB
ATOM   4014 H17S OL     30      19.887 -14.423  -2.750  1.00  0.00      MEMB
ATOM   4015 C118 OL     30      18.944 -12.763  -3.750  1.00  0.00      MEMB
ATOM   4016 H18R OL     30      19.162 -13.106  -4.784  1.00  0.00      MEMB
ATOM   4017 H18S OL     30      17.915 -12.354  -3.654  1.00  0.00      MEMB
ATOM   4018 H18T OL     30      19.686 -12.047  -3.337  1.00  0.00      MEMB
ATOM   3888  C33 PGR    30      25.761 -14.472  19.810  1.00-20.41      MEMB
ATOM   3889  H3A PGR    30      26.128 -14.463  18.762  1.00  0.00      MEMB
ATOM   3890  H3B PGR    30      26.601 -14.976  20.334  1.00  0.00      MEMB
ATOM   3891  O36 PGR    30      24.686 -15.341  19.949  1.00  0.00      MEMB
ATOM   3892 HO6A PGR    30      24.063 -15.161  19.242  1.00  0.00      MEMB
ATOM   3893  C32 PGR    30      25.462 -13.119  20.460  1.00-20.64      MEMB
ATOM   3894  H2A PGR    30      26.336 -12.443  20.322  1.00  0.00      MEMB
ATOM   3895  O35 PGR    30      25.275 -13.342  21.856  1.00  0.00      MEMB
ATOM   3896 HO5A PGR    30      25.947 -14.018  22.019  1.00  0.00      MEMB
ATOM   3897  C31 PGR    30      24.212 -12.388  19.885  1.00-19.24      MEMB
ATOM   3898  H1A PGR    30      23.956 -11.505  20.509  1.00  0.00      MEMB
ATOM   3899  H1B PGR    30      23.293 -13.009  19.953  1.00  0.00      MEMB
ATOM   3900  P31 PGR    30      23.201 -11.841  17.615  1.00-16.77      MEMB
ATOM   3901  O33 PGR    30      22.795 -10.443  17.862  1.00-15.92      MEMB
ATOM   3902  O34 PGR    30      22.173 -12.881  17.872  1.00-16.93      MEMB
ATOM   3903  O32 PGR    30      24.478 -12.113  18.538  1.00-16.27      MEMB
ATOM   3904  O31 PGR    30      23.715 -11.993  16.153  1.00-18.19      MEMB
ATOM   3905  C3  PGR    30      22.952 -11.498  15.058  1.00-15.07      MEMB
ATOM   3906  HA  PGR    30      23.664 -11.175  14.268  1.00  0.00      MEMB
ATOM   3907  HB  PGR    30      22.364 -10.600  15.344  1.00  0.00      MEMB
ATOM   3908  C2  PGR    30      22.006 -12.632  14.521  1.00-13.89      MEMB
ATOM   3909  HX  PGR    30      21.470 -13.006  15.420  1.00  0.00      MEMB
ATOM   3910  O21 PGR    30      22.755 -13.631  13.856  1.00-12.67      MEMB
ATOM   3911  C21 PGR    30      22.285 -14.723  13.325  1.00-12.02      MEMB
ATOM   3912  O22 PGR    30      21.101 -15.059  13.292  1.00-12.33      MEMB
ATOM   3916  C1  PGR    30      20.933 -12.024  13.549  1.00-14.33      MEMB
ATOM   3917  HR  PGR    30      20.185 -11.575  14.237  1.00  0.00      MEMB
ATOM   3918  HS  PGR    30      20.314 -12.811  13.067  1.00  0.00      MEMB
ATOM   3919  O11 PGR    30      21.509 -11.109  12.606  1.00-13.47      MEMB
ATOM   3920  C11 PGR    30      20.810 -10.053  12.235  1.00-12.95      MEMB
ATOM   3921  O12 PGR    30      19.671  -9.856  12.589  1.00-13.09      MEMB
ATOM   3913  C12 OL     30      23.395 -15.427  12.548  1.00-10.84      MEMB
ATOM   3914  H2R OL     30      23.412 -16.505  12.815  1.00  0.00      MEMB
ATOM   3915  H2S OL     30      24.362 -14.930  12.776  1.00  0.00      MEMB
ATOM   3925  C13 OL     30      22.949 -15.342  11.107  1.00 -9.66      MEMB
ATOM   3926  H3R OL     30      21.991 -15.887  10.963  1.00  0.00      MEMB
ATOM   3927  H3S OL     30      23.772 -15.781  10.504  1.00  0.00      MEMB
ATOM   3928  C14 OL     30      22.809 -13.917  10.613  1.00 -8.38      MEMB
ATOM   3929  H4R OL     30      22.073 -13.338  11.210  1.00  0.00      MEMB
ATOM   3930  H4S OL     30      22.328 -13.962   9.613  1.00  0.00      MEMB
ATOM   3931  C15 OL     30      24.078 -12.971  10.617  1.00 -7.16      MEMB
ATOM   3932  H5R OL     30      24.266 -12.623  11.655  1.00  0.00      MEMB
ATOM   3933  H5S OL     30      23.635 -12.052  10.178  1.00  0.00      MEMB
ATOM   3934  C16 OL     30      25.408 -13.569   9.977  1.00 -6.04      MEMB
ATOM   3935  H6R OL     30      25.556 -14.550  10.477  1.00  0.00      MEMB
ATOM   3936  H6S OL     30      26.320 -12.950  10.119  1.00  0.00      MEMB
ATOM   3937  C17 OL     30      25.197 -13.854   8.433  1.00 -5.15      MEMB
ATOM   3938  H7R OL     30      24.256 -14.423   8.278  1.00  0.00      MEMB
ATOM   3939  H7S OL     30      26.053 -14.509   8.163  1.00  0.00      MEMB
ATOM   3940  C18 OL     30      24.962 -12.655   7.466  1.00 -4.09      MEMB
ATOM   3941  H8R OL     30      23.976 -12.220   7.737  1.00  0.00      MEMB
ATOM   3942  H8S OL     30      24.820 -13.204   6.510  1.00  0.00      MEMB
ATOM   3943  C19 OL     30      26.032 -11.590   7.202  1.00 -3.11      MEMB
ATOM   3944  H9R OL     30      26.493 -11.238   8.136  1.00  0.00      MEMB
ATOM   3945 C110 OL     30      26.538 -11.204   5.990  1.00 -1.91      MEMB
ATOM   3946 H10R OL     30      27.224 -10.352   5.874  1.00  0.00      MEMB
ATOM   3947 C111 OL     30      26.112 -11.801   4.685  1.00 -1.30      MEMB
ATOM   3948 H11R OL     30      26.110 -12.911   4.650  1.00  0.00      MEMB
ATOM   3949 H11S OL     30      26.843 -11.610   3.870  1.00  0.00      MEMB
ATOM   3950 C112 OL     30      24.667 -11.244   4.260  1.00 -0.16      MEMB
ATOM   3951 H12R OL     30      24.445 -10.165   4.407  1.00  0.00      MEMB
ATOM   3952 H12S OL     30      23.939 -11.710   4.958  1.00  0.00      MEMB
ATOM   3953 C113 OL     30      24.273 -11.768   2.815  1.00  0.33      MEMB
ATOM   3954 H13R OL     30      23.183 -11.957   2.914  1.00  0.00      MEMB
ATOM   3955 H13S OL     30      24.801 -12.640   2.374  1.00  0.00      MEMB
ATOM   3956 C114 OL     30      24.398 -10.493   1.741  1.00  1.47      MEMB
ATOM   3957 H14R OL     30      23.827  -9.692   2.258  1.00  0.00      MEMB
ATOM   3958 H14S OL     30      24.091 -10.735   0.701  1.00  0.00      MEMB
ATOM   3959 C115 OL     30      25.849  -9.939   1.543  1.00  2.35      MEMB
ATOM   3960 H15R OL     30      26.289  -9.698   2.535  1.00  0.00      MEMB
ATOM   3961 H15S OL     30      25.858  -9.113   0.800  1.00  0.00      MEMB
ATOM   3962 C116 OL     30      26.856 -10.930   0.911  1.00  3.48      MEMB
ATOM   3963 H16R OL     30      27.106 -11.752   1.616  1.00  0.00      MEMB
ATOM   3964 H16S OL     30      27.832 -10.403   0.865  1.00  0.00      MEMB
ATOM   3965 C117 OL     30      26.363 -11.663  -0.312  1.00  2.94      MEMB
ATOM   3966 H17R OL     30      25.944 -10.834  -0.921  1.00  0.00      MEMB
ATOM   3967 H17S OL     30      25.639 -12.482  -0.113  1.00  0.00      MEMB
ATOM   3968 C118 OL     30      27.524 -12.188  -1.180  1.00  4.04      MEMB
ATOM   3969 H18R OL     30      28.148 -12.932  -0.640  1.00  0.00      MEMB
ATOM   3970 H18S OL     30      28.135 -11.263  -1.248  1.00  0.00      MEMB
ATOM   3971 H18T OL     30      27.298 -12.367  -2.253  1.00  0.00      MEMB
TER   
ATOM   4053  C12 OL     31      26.051   6.235  15.689  1.00-12.11      MEMB
ATOM   4054  H2R OL     31      25.461   5.539  16.322  1.00  0.00      MEMB
ATOM   4055  H2S OL     31      25.585   7.240  15.601  1.00  0.00      MEMB
ATOM   4103  C13 OL     31      26.004   5.633  14.223  1.00-10.97      MEMB
ATOM   4104  H3R OL     31      25.818   4.541  14.311  1.00  0.00      MEMB
ATOM   4105  H3S OL     31      26.976   5.735  13.696  1.00  0.00      MEMB
ATOM   4106  C14 OL     31      24.821   6.119  13.317  1.00 -9.91      MEMB
ATOM   4107  H4R OL     31      23.797   5.794  13.599  1.00  0.00      MEMB
ATOM   4108  H4S OL     31      25.030   7.207  13.387  1.00  0.00      MEMB
ATOM   4109  C15 OL     31      25.005   5.708  11.787  1.00 -8.77      MEMB
ATOM   4110  H5R OL     31      24.819   4.619  11.676  1.00  0.00      MEMB
ATOM   4111  H5S OL     31      26.099   5.876  11.692  1.00  0.00      MEMB
ATOM   4112  C16 OL     31      24.364   6.578  10.717  1.00 -7.62      MEMB
ATOM   4113  H6R OL     31      23.287   6.471  10.968  1.00  0.00      MEMB
ATOM   4114  H6S OL     31      24.578   7.666  10.785  1.00  0.00      MEMB
ATOM   4115  C17 OL     31      24.682   6.273   9.238  1.00 -6.59      MEMB
ATOM   4116  H7R OL     31      24.652   5.201   8.947  1.00  0.00      MEMB
ATOM   4117  H7S OL     31      23.894   6.717   8.593  1.00  0.00      MEMB
ATOM   4118  C18 OL     31      26.083   6.688   8.705  1.00 -5.26      MEMB
ATOM   4119  H8R OL     31      26.193   7.792   8.657  1.00  0.00      MEMB
ATOM   4120  H8S OL     31      26.728   6.382   9.556  1.00  0.00      MEMB
ATOM   4121  C19 OL     31      26.569   6.018   7.405  1.00 -4.06      MEMB
ATOM   4122  H9R OL     31      26.276   4.959   7.346  1.00  0.00      MEMB
ATOM   4123 C110 OL     31      27.173   6.587   6.359  1.00 -2.66      MEMB
ATOM   4124 H10R OL     31      27.413   5.987   5.468  1.00  0.00      MEMB
ATOM   4125 C111 OL     31      27.619   8.047   6.193  1.00 -2.58      MEMB
ATOM   4126 H11R OL     31      27.516   8.613   7.144  1.00  0.00      MEMB
ATOM   4127 H11S OL     31      28.710   8.158   6.014  1.00  0.00      MEMB
ATOM   4128 C112 OL     31      26.912   8.931   5.116  1.00 -1.15      MEMB
ATOM   4129 H12R OL     31      27.090   8.650   4.056  1.00  0.00      MEMB
ATOM   4130 H12S OL     31      25.813   9.022   5.246  1.00  0.00      MEMB
ATOM   4131 C113 OL     31      27.449  10.364   5.130  1.00 -0.28      MEMB
ATOM   4132 H13R OL     31      26.916  10.918   4.328  1.00  0.00      MEMB
ATOM   4133 H13S OL     31      27.229  10.837   6.111  1.00  0.00      MEMB
ATOM   4134 C114 OL     31      28.950  10.569   4.825  1.00  0.84      MEMB
ATOM   4135 H14R OL     31      29.167  11.659   4.838  1.00  0.00      MEMB
ATOM   4136 H14S OL     31      29.521  10.036   5.615  1.00  0.00      MEMB
ATOM   4137 C115 OL     31      29.392  10.195   3.484  1.00  1.60      MEMB
ATOM   4138 H15R OL     31      29.452   9.096   3.331  1.00  0.00      MEMB
ATOM   4139 H15S OL     31      30.420  10.616   3.512  1.00  0.00      MEMB
ATOM   4140 C116 OL     31      28.725  10.779   2.264  1.00  2.64      MEMB
ATOM   4141 H16R OL     31      27.633  10.580   2.229  1.00  0.00      MEMB
ATOM   4142 H16S OL     31      28.865  11.880   2.311  1.00  0.00      MEMB
ATOM   4143 C117 OL     31      29.305  10.367   0.948  1.00  0.00      MEMB
ATOM   4144 H17R OL     31      29.285   9.271   0.767  1.00  0.00      MEMB
ATOM   4145 H17S OL     31      30.396  10.573   0.909  1.00  0.00      MEMB
ATOM   4146 C118 OL     31      28.599  11.128  -0.180  1.00  0.00      MEMB
ATOM   4147 H18R OL     31      29.031  10.915  -1.181  1.00  0.00      MEMB
ATOM   4148 H18S OL     31      27.529  10.868  -0.036  1.00  0.00      MEMB
ATOM   4149 H18T OL     31      28.614  12.226  -0.012  1.00  0.00      MEMB
ATOM   4019  C33 PGR    31      23.802  12.224  16.364  1.00-20.41      MEMB
ATOM   4020  H3A PGR    31      23.275  13.168  16.619  1.00  0.00      MEMB
ATOM   4021  H3B PGR    31      24.879  12.489  16.314  1.00  0.00      MEMB
ATOM   4022  O36 PGR    31      23.438  11.727  15.146  1.00  0.00      MEMB
ATOM   4023 HO6A PGR    31      22.508  11.831  14.931  1.00  0.00      MEMB
ATOM   4024  C32 PGR    31      23.654  11.081  17.438  1.00-20.64      MEMB
ATOM   4025  H2A PGR    31      24.261  10.202  17.125  1.00  0.00      MEMB
ATOM   4026  O35 PGR    31      22.281  10.697  17.475  1.00  0.00      MEMB
ATOM   4027 HO5A PGR    31      22.057  10.753  16.536  1.00  0.00      MEMB
ATOM   4028  C31 PGR    31      24.132  11.521  18.885  1.00-19.24      MEMB
ATOM   4029  H1A PGR    31      23.515  12.409  19.139  1.00  0.00      MEMB
ATOM   4030  H1B PGR    31      25.221  11.731  18.827  1.00  0.00      MEMB
ATOM   4031  P31 PGR    31      24.908  10.301  21.036  1.00-16.77      MEMB
ATOM   4032  O33 PGR    31      24.432   9.258  21.966  1.00-15.92      MEMB
ATOM   4033  O34 PGR    31      25.209  11.608  21.625  1.00-16.93      MEMB
ATOM   4034  O32 PGR    31      23.932  10.505  19.832  1.00-16.27      MEMB
ATOM   4035  O31 PGR    31      26.154   9.754  20.232  1.00-18.19      MEMB
ATOM   4036  C3  PGR    31      26.352   8.416  19.778  1.00-15.07      MEMB
ATOM   4037  HA  PGR    31      25.528   8.027  19.143  1.00  0.00      MEMB
ATOM   4038  HB  PGR    31      26.479   7.769  20.672  1.00  0.00      MEMB
ATOM   4039  C2  PGR    31      27.799   8.367  19.118  1.00-13.89      MEMB
ATOM   4040  HX  PGR    31      28.557   8.557  19.908  1.00  0.00      MEMB
ATOM   4041  O21 PGR    31      27.753   9.366  18.025  1.00-12.67      MEMB
ATOM   4042  C21 PGR    31      28.754  10.190  18.012  1.00-12.02      MEMB
ATOM   4043  O22 PGR    31      29.744  10.196  18.752  1.00-12.33      MEMB
ATOM   4047  C1  PGR    31      28.079   6.937  18.611  1.00-14.33      MEMB
ATOM   4048  HR  PGR    31      27.922   6.202  19.429  1.00  0.00      MEMB
ATOM   4049  HS  PGR    31      29.070   6.811  18.125  1.00  0.00      MEMB
ATOM   4050  O11 PGR    31      27.042   6.695  17.636  1.00-13.47      MEMB
ATOM   4051  C11 PGR    31      27.349   6.470  16.361  1.00-12.95      MEMB
ATOM   4052  O12 PGR    31      28.447   6.512  15.868  1.00-13.09      MEMB
ATOM   4044  C12 OL     31      28.767  11.140  16.819  1.00-10.84      MEMB
ATOM   4045  H2R OL     31      29.479  11.938  17.120  1.00  0.00      MEMB
ATOM   4046  H2S OL     31      27.774  11.635  16.771  1.00  0.00      MEMB
ATOM   4056  C13 OL     31      29.323  10.558  15.533  1.00 -9.66      MEMB
ATOM   4057  H3R OL     31      29.334   9.457  15.681  1.00  0.00      MEMB
ATOM   4058  H3S OL     31      30.393  10.829  15.406  1.00  0.00      MEMB
ATOM   4059  C14 OL     31      28.611  10.896  14.178  1.00 -8.38      MEMB
ATOM   4060  H4R OL     31      29.204  10.388  13.387  1.00  0.00      MEMB
ATOM   4061  H4S OL     31      28.668  11.994  14.019  1.00  0.00      MEMB
ATOM   4062  C15 OL     31      27.223  10.325  14.110  1.00 -7.16      MEMB
ATOM   4063  H5R OL     31      26.615  10.646  14.983  1.00  0.00      MEMB
ATOM   4064  H5S OL     31      27.220   9.220  13.997  1.00  0.00      MEMB
ATOM   4065  C16 OL     31      26.524  10.841  12.815  1.00 -6.04      MEMB
ATOM   4066  H6R OL     31      26.806  11.901  12.639  1.00  0.00      MEMB
ATOM   4067  H6S OL     31      25.413  10.866  12.819  1.00  0.00      MEMB
ATOM   4068  C17 OL     31      27.046  10.130  11.510  1.00 -5.15      MEMB
ATOM   4069  H7R OL     31      26.728   9.070  11.614  1.00  0.00      MEMB
ATOM   4070  H7S OL     31      28.148  10.047  11.397  1.00  0.00      MEMB
ATOM   4071  C18 OL     31      26.414  10.521  10.205  1.00 -4.09      MEMB
ATOM   4072  H8R OL     31      26.870   9.854   9.442  1.00  0.00      MEMB
ATOM   4073  H8S OL     31      26.759  11.538   9.922  1.00  0.00      MEMB
ATOM   4074  C19 OL     31      24.976  10.332  10.097  1.00 -3.11      MEMB
ATOM   4075  H9R OL     31      24.609   9.674  10.898  1.00  0.00      MEMB
ATOM   4076 C110 OL     31      24.229  10.900   9.127  1.00 -1.91      MEMB
ATOM   4077 H10R OL     31      23.147  10.732   9.018  1.00  0.00      MEMB
ATOM   4078 C111 OL     31      24.861  11.813   8.052  1.00 -1.30      MEMB
ATOM   4079 H11R OL     31      25.946  11.661   7.868  1.00  0.00      MEMB
ATOM   4080 H11S OL     31      24.705  12.904   8.190  1.00  0.00      MEMB
ATOM   4081 C112 OL     31      24.264  11.493   6.642  1.00 -0.16      MEMB
ATOM   4082 H12R OL     31      24.320  10.420   6.359  1.00  0.00      MEMB
ATOM   4083 H12S OL     31      25.027  11.935   5.966  1.00  0.00      MEMB
ATOM   4084 C113 OL     31      23.016  12.304   6.259  1.00  0.33      MEMB
ATOM   4085 H13R OL     31      23.292  13.377   6.338  1.00  0.00      MEMB
ATOM   4086 H13S OL     31      22.308  11.990   7.056  1.00  0.00      MEMB
ATOM   4087 C114 OL     31      22.478  12.011   4.863  1.00  1.47      MEMB
ATOM   4088 H14R OL     31      23.222  12.265   4.078  1.00  0.00      MEMB
ATOM   4089 H14S OL     31      21.607  12.697   4.793  1.00  0.00      MEMB
ATOM   4090 C115 OL     31      21.927  10.571   4.724  1.00  2.35      MEMB
ATOM   4091 H15R OL     31      21.194  10.552   5.558  1.00  0.00      MEMB
ATOM   4092 H15S OL     31      22.759   9.905   5.042  1.00  0.00      MEMB
ATOM   4093 C116 OL     31      21.397  10.079   3.349  1.00  3.48      MEMB
ATOM   4094 H16R OL     31      20.470  10.591   3.011  1.00  0.00      MEMB
ATOM   4095 H16S OL     31      21.288   8.988   3.527  1.00  0.00      MEMB
ATOM   4096 C117 OL     31      22.418  10.272   2.205  1.00  2.94      MEMB
ATOM   4097 H17R OL     31      22.610  11.357   2.057  1.00  0.00      MEMB
ATOM   4098 H17S OL     31      21.856   9.842   1.348  1.00  0.00      MEMB
ATOM   4099 C118 OL     31      23.766   9.546   2.476  1.00  4.04      MEMB
ATOM   4100 H18R OL     31      24.258  10.083   3.315  1.00  0.00      MEMB
ATOM   4101 H18S OL     31      24.405   9.570   1.568  1.00  0.00      MEMB
ATOM   4102 H18T OL     31      23.754   8.463   2.724  1.00  0.00      MEMB
TER   
ATOM   4184  C12 OL     32       2.461 -26.625  16.167  1.00-12.11      MEMB
ATOM   4185  H2R OL     32       1.677 -26.188  16.822  1.00  0.00      MEMB
ATOM   4186  H2S OL     32       3.363 -25.977  16.167  1.00  0.00      MEMB
ATOM   4234  C13 OL     32       2.000 -26.885  14.724  1.00-10.97      MEMB
ATOM   4235  H3R OL     32       1.315 -26.102  14.334  1.00  0.00      MEMB
ATOM   4236  H3S OL     32       1.455 -27.853  14.763  1.00  0.00      MEMB
ATOM   4237  C14 OL     32       3.172 -26.841  13.678  1.00 -9.91      MEMB
ATOM   4238  H4R OL     32       3.240 -25.806  13.281  1.00  0.00      MEMB
ATOM   4239  H4S OL     32       4.129 -27.111  14.173  1.00  0.00      MEMB
ATOM   4240  C15 OL     32       2.803 -27.798  12.543  1.00 -8.77      MEMB
ATOM   4241  H5R OL     32       1.995 -27.400  11.892  1.00  0.00      MEMB
ATOM   4242  H5S OL     32       2.495 -28.762  13.000  1.00  0.00      MEMB
ATOM   4243  C16 OL     32       3.930 -28.066  11.541  1.00 -7.62      MEMB
ATOM   4244  H6R OL     32       4.376 -27.093  11.243  1.00  0.00      MEMB
ATOM   4245  H6S OL     32       4.752 -28.487  12.159  1.00  0.00      MEMB
ATOM   4246  C17 OL     32       3.601 -29.004  10.402  1.00 -6.59      MEMB
ATOM   4247  H7R OL     32       4.464 -29.646  10.127  1.00  0.00      MEMB
ATOM   4248  H7S OL     32       2.782 -29.659  10.770  1.00  0.00      MEMB
ATOM   4249  C18 OL     32       3.148 -28.247   9.128  1.00 -5.26      MEMB
ATOM   4250  H8R OL     32       2.224 -27.713   9.438  1.00  0.00      MEMB
ATOM   4251  H8S OL     32       3.881 -27.532   8.696  1.00  0.00      MEMB
ATOM   4252  C19 OL     32       2.796 -29.263   8.024  1.00 -4.06      MEMB
ATOM   4253  H9R OL     32       2.077 -30.029   8.349  1.00  0.00      MEMB
ATOM   4254 C110 OL     32       3.273 -29.381   6.777  1.00 -2.66      MEMB
ATOM   4255 H10R OL     32       2.821 -30.104   6.081  1.00  0.00      MEMB
ATOM   4256 C111 OL     32       4.249 -28.471   6.121  1.00 -2.58      MEMB
ATOM   4257 H11R OL     32       4.661 -27.757   6.867  1.00  0.00      MEMB
ATOM   4258 H11S OL     32       5.154 -29.038   5.814  1.00  0.00      MEMB
ATOM   4259 C112 OL     32       3.750 -27.692   4.888  1.00 -1.15      MEMB
ATOM   4260 H12R OL     32       2.875 -27.041   5.098  1.00  0.00      MEMB
ATOM   4261 H12S OL     32       4.537 -27.048   4.441  1.00  0.00      MEMB
ATOM   4262 C113 OL     32       3.336 -28.622   3.712  1.00 -0.28      MEMB
ATOM   4263 H13R OL     32       2.608 -29.348   4.132  1.00  0.00      MEMB
ATOM   4264 H13S OL     32       2.878 -27.935   2.968  1.00  0.00      MEMB
ATOM   4265 C114 OL     32       4.561 -29.163   3.043  1.00  0.84      MEMB
ATOM   4266 H14R OL     32       5.506 -28.960   3.590  1.00  0.00      MEMB
ATOM   4267 H14S OL     32       4.492 -30.267   2.931  1.00  0.00      MEMB
ATOM   4268 C115 OL     32       4.818 -28.655   1.618  1.00  1.60      MEMB
ATOM   4269 H15R OL     32       4.664 -27.563   1.484  1.00  0.00      MEMB
ATOM   4270 H15S OL     32       4.109 -29.074   0.872  1.00  0.00      MEMB
ATOM   4271 C116 OL     32       6.229 -29.028   0.982  1.00  2.64      MEMB
ATOM   4272 H16R OL     32       6.977 -28.492   1.604  1.00  0.00      MEMB
ATOM   4273 H16S OL     32       6.246 -30.130   1.120  1.00  0.00      MEMB
ATOM   4274 C117 OL     32       6.425 -28.583  -0.427  1.00  0.00      MEMB
ATOM   4275 H17R OL     32       5.578 -28.945  -1.048  1.00  0.00      MEMB
ATOM   4276 H17S OL     32       7.313 -29.087  -0.866  1.00  0.00      MEMB
ATOM   4277 C118 OL     32       6.572 -27.123  -0.755  1.00  0.00      MEMB
ATOM   4278 H18R OL     32       5.648 -26.545  -0.539  1.00  0.00      MEMB
ATOM   4279 H18S OL     32       7.458 -26.729  -0.212  1.00  0.00      MEMB
ATOM   4280 H18T OL     32       6.722 -26.988  -1.847  1.00  0.00      MEMB
ATOM   4150  C33 PGR    32       0.968 -23.304  17.732  1.00-20.41      MEMB
ATOM   4151  H3A PGR    32       0.359 -24.137  18.143  1.00  0.00      MEMB
ATOM   4152  H3B PGR    32       0.370 -22.375  17.849  1.00  0.00      MEMB
ATOM   4153  O36 PGR    32       1.139 -23.387  16.334  1.00  0.00      MEMB
ATOM   4154 HO6A PGR    32       1.415 -22.548  15.958  1.00  0.00      MEMB
ATOM   4155  C32 PGR    32       2.317 -23.134  18.523  1.00-20.64      MEMB
ATOM   4156  H2A PGR    32       2.150 -22.461  19.394  1.00  0.00      MEMB
ATOM   4157  O35 PGR    32       3.258 -22.519  17.646  1.00  0.00      MEMB
ATOM   4158 HO5A PGR    32       2.684 -21.896  17.179  1.00  0.00      MEMB
ATOM   4159  C31 PGR    32       2.992 -24.380  19.104  1.00-19.24      MEMB
ATOM   4160  H1A PGR    32       3.205 -25.178  18.360  1.00  0.00      MEMB
ATOM   4161  H1B PGR    32       2.340 -24.783  19.909  1.00  0.00      MEMB
ATOM   4162  P31 PGR    32       5.344 -25.105  20.156  1.00-16.77      MEMB
ATOM   4163  O33 PGR    32       5.188 -25.183  21.632  1.00-15.92      MEMB
ATOM   4164  O34 PGR    32       6.666 -24.787  19.772  1.00-16.93      MEMB
ATOM   4165  O32 PGR    32       4.311 -23.976  19.568  1.00-16.27      MEMB
ATOM   4166  O31 PGR    32       4.856 -26.464  19.533  1.00-18.19      MEMB
ATOM   4167  C3  PGR    32       5.484 -27.727  20.004  1.00-15.07      MEMB
ATOM   4168  HA  PGR    32       4.810 -28.272  20.698  1.00  0.00      MEMB
ATOM   4169  HB  PGR    32       6.317 -27.454  20.686  1.00  0.00      MEMB
ATOM   4170  C2  PGR    32       5.866 -28.526  18.812  1.00-13.89      MEMB
ATOM   4171  HX  PGR    32       6.376 -29.437  19.190  1.00  0.00      MEMB
ATOM   4172  O21 PGR    32       6.718 -27.864  17.795  1.00-12.67      MEMB
ATOM   4173  C21 PGR    32       7.964 -27.564  18.248  1.00-12.02      MEMB
ATOM   4174  O22 PGR    32       8.307 -27.761  19.399  1.00-12.33      MEMB
ATOM   4178  C1  PGR    32       4.660 -28.932  18.072  1.00-14.33      MEMB
ATOM   4179  HR  PGR    32       4.015 -29.542  18.740  1.00  0.00      MEMB
ATOM   4180  HS  PGR    32       4.864 -29.719  17.314  1.00  0.00      MEMB
ATOM   4181  O11 PGR    32       4.043 -27.813  17.360  1.00-13.47      MEMB
ATOM   4182  C11 PGR    32       2.901 -27.941  16.821  1.00-12.95      MEMB
ATOM   4183  O12 PGR    32       2.184 -28.930  16.833  1.00-13.09      MEMB
ATOM   4175  C12 OL     32       8.842 -27.028  17.073  1.00-10.84      MEMB
ATOM   4176  H2R OL     32       9.045 -27.716  16.225  1.00  0.00      MEMB
ATOM   4177  H2S OL     32       9.845 -26.929  17.541  1.00  0.00      MEMB
ATOM   4187  C13 OL     32       8.365 -25.692  16.650  1.00 -9.66      MEMB
ATOM   4188  H3R OL     32       9.162 -25.128  16.119  1.00  0.00      MEMB
ATOM   4189  H3S OL     32       8.232 -25.151  17.611  1.00  0.00      MEMB
ATOM   4190  C14 OL     32       7.210 -25.550  15.720  1.00 -8.38      MEMB
ATOM   4191  H4R OL     32       6.657 -26.512  15.771  1.00  0.00      MEMB
ATOM   4192  H4S OL     32       7.759 -25.367  14.772  1.00  0.00      MEMB
ATOM   4193  C15 OL     32       6.457 -24.184  15.833  1.00 -7.16      MEMB
ATOM   4194  H5R OL     32       7.230 -23.387  15.805  1.00  0.00      MEMB
ATOM   4195  H5S OL     32       5.920 -24.138  16.805  1.00  0.00      MEMB
ATOM   4196  C16 OL     32       5.352 -23.803  14.798  1.00 -6.04      MEMB
ATOM   4197  H6R OL     32       4.852 -22.893  15.194  1.00  0.00      MEMB
ATOM   4198  H6S OL     32       4.678 -24.687  14.831  1.00  0.00      MEMB
ATOM   4199  C17 OL     32       5.922 -23.486  13.395  1.00 -5.15      MEMB
ATOM   4200  H7R OL     32       5.983 -24.433  12.819  1.00  0.00      MEMB
ATOM   4201  H7S OL     32       6.870 -22.912  13.472  1.00  0.00      MEMB
ATOM   4202  C18 OL     32       5.040 -22.386  12.611  1.00 -4.09      MEMB
ATOM   4203  H8R OL     32       5.482 -22.486  11.597  1.00  0.00      MEMB
ATOM   4204  H8S OL     32       5.338 -21.360  12.915  1.00  0.00      MEMB
ATOM   4205  C19 OL     32       3.540 -22.673  12.528  1.00 -3.11      MEMB
ATOM   4206  H9R OL     32       2.907 -22.087  13.211  1.00  0.00      MEMB
ATOM   4207 C110 OL     32       3.002 -23.495  11.625  1.00 -1.91      MEMB
ATOM   4208 H10R OL     32       1.941 -23.656  11.866  1.00  0.00      MEMB
ATOM   4209 C111 OL     32       3.693 -24.224  10.540  1.00 -1.30      MEMB
ATOM   4210 H11R OL     32       3.155 -25.181  10.371  1.00  0.00      MEMB
ATOM   4211 H11S OL     32       4.736 -24.560  10.722  1.00  0.00      MEMB
ATOM   4212 C112 OL     32       3.586 -23.343   9.234  1.00 -0.16      MEMB
ATOM   4213 H12R OL     32       4.521 -22.746   9.197  1.00  0.00      MEMB
ATOM   4214 H12S OL     32       2.635 -22.773   9.155  1.00  0.00      MEMB
ATOM   4215 C113 OL     32       3.757 -24.210   8.036  1.00  0.33      MEMB
ATOM   4216 H13R OL     32       3.132 -25.127   8.099  1.00  0.00      MEMB
ATOM   4217 H13S OL     32       4.788 -24.622   8.060  1.00  0.00      MEMB
ATOM   4218 C114 OL     32       3.372 -23.550   6.658  1.00  1.47      MEMB
ATOM   4219 H14R OL     32       3.699 -22.490   6.708  1.00  0.00      MEMB
ATOM   4220 H14S OL     32       2.270 -23.441   6.569  1.00  0.00      MEMB
ATOM   4221 C115 OL     32       3.974 -24.067   5.345  1.00  2.35      MEMB
ATOM   4222 H15R OL     32       3.300 -24.936   5.185  1.00  0.00      MEMB
ATOM   4223 H15S OL     32       5.058 -24.282   5.455  1.00  0.00      MEMB
ATOM   4224 C116 OL     32       3.788 -23.089   4.192  1.00  3.48      MEMB
ATOM   4225 H16R OL     32       4.252 -22.137   4.525  1.00  0.00      MEMB
ATOM   4226 H16S OL     32       2.694 -23.051   4.001  1.00  0.00      MEMB
ATOM   4227 C117 OL     32       4.409 -23.545   2.891  1.00  2.94      MEMB
ATOM   4228 H17R OL     32       3.721 -24.187   2.300  1.00  0.00      MEMB
ATOM   4229 H17S OL     32       5.388 -24.039   3.068  1.00  0.00      MEMB
ATOM   4230 C118 OL     32       4.800 -22.511   1.781  1.00  4.04      MEMB
ATOM   4231 H18R OL     32       5.331 -22.921   0.896  1.00  0.00      MEMB
ATOM   4232 H18S OL     32       5.497 -21.777   2.238  1.00  0.00      MEMB
ATOM   4233 H18T OL     32       3.919 -21.904   1.483  1.00  0.00      MEMB
TER   
ATOM   4315  C12 OL     33     -28.880  14.758  13.623  1.00-12.11      MEMB
ATOM   4316  H2R OL     33     -29.936  14.415  13.668  1.00  0.00      MEMB
ATOM   4317  H2S OL     33     -28.646  15.585  14.326  1.00  0.00      MEMB
ATOM   4365  C13 OL     33     -28.595  15.396  12.255  1.00-10.97      MEMB
ATOM   4366  H3R OL     33     -27.552  15.777  12.233  1.00  0.00      MEMB
ATOM   4367  H3S OL     33     -29.239  16.297  12.168  1.00  0.00      MEMB
ATOM   4368  C14 OL     33     -28.889  14.587  11.005  1.00 -9.91      MEMB
ATOM   4369  H4R OL     33     -28.212  13.708  10.937  1.00  0.00      MEMB
ATOM   4370  H4S OL     33     -29.841  14.069  11.249  1.00  0.00      MEMB
ATOM   4371  C15 OL     33     -28.846  15.245   9.613  1.00 -8.77      MEMB
ATOM   4372  H5R OL     33     -29.882  15.643   9.558  1.00  0.00      MEMB
ATOM   4373  H5S OL     33     -28.892  14.387   8.909  1.00  0.00      MEMB
ATOM   4374  C16 OL     33     -27.645  16.235   9.335  1.00 -7.62      MEMB
ATOM   4375  H6R OL     33     -27.651  16.555   8.271  1.00  0.00      MEMB
ATOM   4376  H6S OL     33     -27.804  17.095  10.020  1.00  0.00      MEMB
ATOM   4377  C17 OL     33     -26.327  15.453   9.611  1.00 -6.59      MEMB
ATOM   4378  H7R OL     33     -26.049  15.492  10.686  1.00  0.00      MEMB
ATOM   4379  H7S OL     33     -26.327  14.374   9.344  1.00  0.00      MEMB
ATOM   4380  C18 OL     33     -25.102  16.218   8.942  1.00 -5.26      MEMB
ATOM   4381  H8R OL     33     -25.265  16.404   7.859  1.00  0.00      MEMB
ATOM   4382  H8S OL     33     -25.059  17.287   9.240  1.00  0.00      MEMB
ATOM   4383  C19 OL     33     -23.693  15.639   9.220  1.00 -4.06      MEMB
ATOM   4384  H9R OL     33     -23.361  15.841  10.250  1.00  0.00      MEMB
ATOM   4385 C110 OL     33     -22.994  14.824   8.344  1.00 -2.66      MEMB
ATOM   4386 H10R OL     33     -21.928  14.675   8.569  1.00  0.00      MEMB
ATOM   4387 C111 OL     33     -23.487  14.435   6.955  1.00 -2.58      MEMB
ATOM   4388 H11R OL     33     -23.359  13.359   6.710  1.00  0.00      MEMB
ATOM   4389 H11S OL     33     -24.546  14.720   6.784  1.00  0.00      MEMB
ATOM   4390 C112 OL     33     -22.819  15.298   5.811  1.00 -1.15      MEMB
ATOM   4391 H12R OL     33     -23.157  16.342   5.983  1.00  0.00      MEMB
ATOM   4392 H12S OL     33     -21.720  15.295   5.973  1.00  0.00      MEMB
ATOM   4393 C113 OL     33     -23.345  14.943   4.373  1.00 -0.28      MEMB
ATOM   4394 H13R OL     33     -24.429  14.706   4.318  1.00  0.00      MEMB
ATOM   4395 H13S OL     33     -23.432  15.973   3.966  1.00  0.00      MEMB
ATOM   4396 C114 OL     33     -22.470  14.077   3.428  1.00  0.84      MEMB
ATOM   4397 H14R OL     33     -21.409  14.407   3.437  1.00  0.00      MEMB
ATOM   4398 H14S OL     33     -22.620  13.084   3.903  1.00  0.00      MEMB
ATOM   4399 C115 OL     33     -23.045  14.140   1.996  1.00  1.60      MEMB
ATOM   4400 H15R OL     33     -22.774  15.156   1.639  1.00  0.00      MEMB
ATOM   4401 H15S OL     33     -24.146  14.001   2.059  1.00  0.00      MEMB
ATOM   4402 C116 OL     33     -22.559  12.971   1.112  1.00  2.64      MEMB
ATOM   4403 H16R OL     33     -23.100  12.828   0.152  1.00  0.00      MEMB
ATOM   4404 H16S OL     33     -21.511  13.321   0.995  1.00  0.00      MEMB
ATOM   4405 C117 OL     33     -22.564  11.617   1.848  1.00  0.00      MEMB
ATOM   4406 H17R OL     33     -21.871  11.719   2.710  1.00  0.00      MEMB
ATOM   4407 H17S OL     33     -22.142  10.874   1.138  1.00  0.00      MEMB
ATOM   4408 C118 OL     33     -23.927  11.163   2.485  1.00  0.00      MEMB
ATOM   4409 H18R OL     33     -23.866  10.342   3.231  1.00  0.00      MEMB
ATOM   4410 H18S OL     33     -24.362  11.989   3.087  1.00  0.00      MEMB
ATOM   4411 H18T OL     33     -24.611  10.875   1.659  1.00  0.00      MEMB
ATOM   4281  C33 PGR    33     -23.083  10.909  20.022  1.00-20.41      MEMB
ATOM   4282  H3A PGR    33     -22.250  11.237  20.680  1.00  0.00      MEMB
ATOM   4283  H3B PGR    33     -23.173   9.826  20.256  1.00  0.00      MEMB
ATOM   4284  O36 PGR    33     -22.735  11.129  18.687  1.00  0.00      MEMB
ATOM   4285 HO6A PGR    33     -22.662  12.078  18.559  1.00  0.00      MEMB
ATOM   4286  C32 PGR    33     -24.260  11.920  20.308  1.00-20.64      MEMB
ATOM   4287  H2A PGR    33     -24.587  11.815  21.366  1.00  0.00      MEMB
ATOM   4288  O35 PGR    33     -25.349  11.568  19.457  1.00  0.00      MEMB
ATOM   4289 HO5A PGR    33     -25.287  10.603  19.482  1.00  0.00      MEMB
ATOM   4290  C31 PGR    33     -24.030  13.431  20.121  1.00-19.24      MEMB
ATOM   4291  H1A PGR    33     -23.109  13.559  20.729  1.00  0.00      MEMB
ATOM   4292  H1B PGR    33     -24.858  14.020  20.568  1.00  0.00      MEMB
ATOM   4293  P31 PGR    33     -23.512  15.118  18.316  1.00-16.77      MEMB
ATOM   4294  O33 PGR    33     -22.096  15.106  17.970  1.00-15.92      MEMB
ATOM   4295  O34 PGR    33     -23.971  16.094  19.309  1.00-16.93      MEMB
ATOM   4296  O32 PGR    33     -23.803  13.669  18.731  1.00-16.27      MEMB
ATOM   4297  O31 PGR    33     -24.355  15.495  17.080  1.00-18.19      MEMB
ATOM   4298  C3  PGR    33     -25.557  14.880  16.678  1.00-15.07      MEMB
ATOM   4299  HA  PGR    33     -25.939  15.562  15.888  1.00  0.00      MEMB
ATOM   4300  HB  PGR    33     -26.287  14.847  17.515  1.00  0.00      MEMB
ATOM   4301  C2  PGR    33     -25.470  13.487  16.025  1.00-13.89      MEMB
ATOM   4302  HX  PGR    33     -24.793  12.892  16.673  1.00  0.00      MEMB
ATOM   4303  O21 PGR    33     -24.920  13.559  14.710  1.00-12.67      MEMB
ATOM   4304  C21 PGR    33     -24.309  12.470  14.210  1.00-12.02      MEMB
ATOM   4305  O22 PGR    33     -24.418  11.332  14.595  1.00-12.33      MEMB
ATOM   4309  C1  PGR    33     -26.847  12.830  16.049  1.00-14.33      MEMB
ATOM   4310  HR  PGR    33     -26.951  12.694  17.146  1.00  0.00      MEMB
ATOM   4311  HS  PGR    33     -26.839  11.819  15.587  1.00  0.00      MEMB
ATOM   4312  O11 PGR    33     -27.799  13.673  15.396  1.00-13.47      MEMB
ATOM   4313  C11 PGR    33     -27.863  13.653  14.025  1.00-12.95      MEMB
ATOM   4314  O12 PGR    33     -27.478  12.777  13.329  1.00-13.09      MEMB
ATOM   4306  C12 OL     33     -23.565  12.997  12.912  1.00-10.84      MEMB
ATOM   4307  H2R OL     33     -23.174  14.030  13.030  1.00  0.00      MEMB
ATOM   4308  H2S OL     33     -24.165  13.014  11.978  1.00  0.00      MEMB
ATOM   4318  C13 OL     33     -22.434  12.041  12.621  1.00 -9.66      MEMB
ATOM   4319  H3R OL     33     -22.808  11.051  12.283  1.00  0.00      MEMB
ATOM   4320  H3S OL     33     -21.759  11.766  13.459  1.00  0.00      MEMB
ATOM   4321  C14 OL     33     -21.433  12.482  11.445  1.00 -8.38      MEMB
ATOM   4322  H4R OL     33     -20.759  13.218  11.934  1.00  0.00      MEMB
ATOM   4323  H4S OL     33     -22.074  13.011  10.708  1.00  0.00      MEMB
ATOM   4324  C15 OL     33     -20.699  11.348  10.739  1.00 -7.16      MEMB
ATOM   4325  H5R OL     33     -20.295  10.755  11.587  1.00  0.00      MEMB
ATOM   4326  H5S OL     33     -19.928  11.860  10.124  1.00  0.00      MEMB
ATOM   4327  C16 OL     33     -21.372  10.413   9.846  1.00 -6.04      MEMB
ATOM   4328  H6R OL     33     -22.089   9.953  10.559  1.00  0.00      MEMB
ATOM   4329  H6S OL     33     -20.683   9.604   9.522  1.00  0.00      MEMB
ATOM   4330  C17 OL     33     -22.079  11.050   8.668  1.00 -5.15      MEMB
ATOM   4331  H7R OL     33     -21.393  11.768   8.170  1.00  0.00      MEMB
ATOM   4332  H7S OL     33     -22.945  11.658   9.007  1.00  0.00      MEMB
ATOM   4333  C18 OL     33     -22.454  10.037   7.575  1.00 -4.09      MEMB
ATOM   4334  H8R OL     33     -21.515   9.535   7.255  1.00  0.00      MEMB
ATOM   4335  H8S OL     33     -22.880  10.548   6.685  1.00  0.00      MEMB
ATOM   4336  C19 OL     33     -23.451   9.113   8.301  1.00 -3.11      MEMB
ATOM   4337  H9R OL     33     -22.975   8.198   8.681  1.00  0.00      MEMB
ATOM   4338 C110 OL     33     -24.794   9.204   8.224  1.00 -1.91      MEMB
ATOM   4339 H10R OL     33     -25.444   8.545   8.819  1.00  0.00      MEMB
ATOM   4340 C111 OL     33     -25.661  10.203   7.474  1.00 -1.30      MEMB
ATOM   4341 H11R OL     33     -25.059  11.110   7.250  1.00  0.00      MEMB
ATOM   4342 H11S OL     33     -26.508  10.551   8.102  1.00  0.00      MEMB
ATOM   4343 C112 OL     33     -26.180   9.860   6.049  1.00 -0.16      MEMB
ATOM   4344 H12R OL     33     -27.087   9.221   6.111  1.00  0.00      MEMB
ATOM   4345 H12S OL     33     -25.392   9.216   5.603  1.00  0.00      MEMB
ATOM   4346 C113 OL     33     -26.586  11.016   5.241  1.00  0.33      MEMB
ATOM   4347 H13R OL     33     -27.042  10.555   4.339  1.00  0.00      MEMB
ATOM   4348 H13S OL     33     -25.657  11.563   4.973  1.00  0.00      MEMB
ATOM   4349 C114 OL     33     -27.603  12.041   5.835  1.00  1.47      MEMB
ATOM   4350 H14R OL     33     -27.030  12.703   6.519  1.00  0.00      MEMB
ATOM   4351 H14S OL     33     -28.382  11.483   6.398  1.00  0.00      MEMB
ATOM   4352 C115 OL     33     -28.369  12.764   4.729  1.00  2.35      MEMB
ATOM   4353 H15R OL     33     -29.025  13.452   5.304  1.00  0.00      MEMB
ATOM   4354 H15S OL     33     -28.945  12.031   4.125  1.00  0.00      MEMB
ATOM   4355 C116 OL     33     -27.393  13.595   3.844  1.00  3.48      MEMB
ATOM   4356 H16R OL     33     -26.813  12.951   3.149  1.00  0.00      MEMB
ATOM   4357 H16S OL     33     -26.575  14.069   4.427  1.00  0.00      MEMB
ATOM   4358 C117 OL     33     -27.943  14.698   3.018  1.00  2.94      MEMB
ATOM   4359 H17R OL     33     -28.585  14.298   2.204  1.00  0.00      MEMB
ATOM   4360 H17S OL     33     -27.051  15.120   2.509  1.00  0.00      MEMB
ATOM   4361 C118 OL     33     -28.747  15.733   3.814  1.00  4.04      MEMB
ATOM   4362 H18R OL     33     -28.139  16.032   4.694  1.00  0.00      MEMB
ATOM   4363 H18S OL     33     -29.707  15.221   4.041  1.00  0.00      MEMB
ATOM   4364 H18T OL     33     -29.082  16.640   3.267  1.00  0.00      MEMB
TER   
ATOM   4446  C12 OL     34      10.181  22.492  12.304  1.00-12.11      MEMB
ATOM   4447  H2R OL     34       9.325  21.813  12.105  1.00  0.00      MEMB
ATOM   4448  H2S OL     34       9.808  23.475  12.662  1.00  0.00      MEMB
ATOM   4496  C13 OL     34      10.961  22.647  10.911  1.00-10.97      MEMB
ATOM   4497  H3R OL     34      11.982  23.024  11.134  1.00  0.00      MEMB
ATOM   4498  H3S OL     34      10.460  23.329  10.191  1.00  0.00      MEMB
ATOM   4499  C14 OL     34      10.897  21.307  10.030  1.00 -9.91      MEMB
ATOM   4500  H4R OL     34      11.532  20.517  10.486  1.00  0.00      MEMB
ATOM   4501  H4S OL     34       9.891  20.851   9.913  1.00  0.00      MEMB
ATOM   4502  C15 OL     34      11.402  21.525   8.555  1.00 -8.77      MEMB
ATOM   4503  H5R OL     34      12.506  21.412   8.508  1.00  0.00      MEMB
ATOM   4504  H5S OL     34      11.093  22.562   8.306  1.00  0.00      MEMB
ATOM   4505  C16 OL     34      10.955  20.448   7.572  1.00 -7.62      MEMB
ATOM   4506  H6R OL     34       9.860  20.413   7.390  1.00  0.00      MEMB
ATOM   4507  H6S OL     34      11.454  20.690   6.609  1.00  0.00      MEMB
ATOM   4508  C17 OL     34      11.533  19.107   8.044  1.00 -6.59      MEMB
ATOM   4509  H7R OL     34      12.025  19.221   9.033  1.00  0.00      MEMB
ATOM   4510  H7S OL     34      10.649  18.458   8.219  1.00  0.00      MEMB
ATOM   4511  C18 OL     34      12.529  18.404   7.106  1.00 -5.26      MEMB
ATOM   4512  H8R OL     34      12.587  17.364   7.493  1.00  0.00      MEMB
ATOM   4513  H8S OL     34      12.079  18.413   6.091  1.00  0.00      MEMB
ATOM   4514  C19 OL     34      13.915  19.023   6.997  1.00 -4.06      MEMB
ATOM   4515  H9R OL     34      14.262  19.236   8.019  1.00  0.00      MEMB
ATOM   4516 C110 OL     34      14.670  19.241   5.904  1.00 -2.66      MEMB
ATOM   4517 H10R OL     34      15.749  19.444   5.967  1.00  0.00      MEMB
ATOM   4518 C111 OL     34      14.241  18.893   4.481  1.00 -2.58      MEMB
ATOM   4519 H11R OL     34      13.449  18.122   4.592  1.00  0.00      MEMB
ATOM   4520 H11S OL     34      13.763  19.822   4.102  1.00  0.00      MEMB
ATOM   4521 C112 OL     34      15.378  18.615   3.516  1.00 -1.15      MEMB
ATOM   4522 H12R OL     34      15.886  19.584   3.322  1.00  0.00      MEMB
ATOM   4523 H12S OL     34      16.050  17.907   4.047  1.00  0.00      MEMB
ATOM   4524 C113 OL     34      14.932  18.044   2.203  1.00 -0.28      MEMB
ATOM   4525 H13R OL     34      15.756  17.637   1.578  1.00  0.00      MEMB
ATOM   4526 H13S OL     34      14.163  17.257   2.354  1.00  0.00      MEMB
ATOM   4527 C114 OL     34      14.219  19.209   1.371  1.00  0.84      MEMB
ATOM   4528 H14R OL     34      13.421  19.573   2.053  1.00  0.00      MEMB
ATOM   4529 H14S OL     34      14.863  20.084   1.141  1.00  0.00      MEMB
ATOM   4530 C115 OL     34      13.579  18.707   0.150  1.00  1.60      MEMB
ATOM   4531 H15R OL     34      12.836  17.938   0.453  1.00  0.00      MEMB
ATOM   4532 H15S OL     34      14.367  18.196  -0.444  1.00  0.00      MEMB
ATOM   4533 C116 OL     34      12.998  19.802  -0.685  1.00  2.64      MEMB
ATOM   4534 H16R OL     34      12.058  20.223  -0.270  1.00  0.00      MEMB
ATOM   4535 H16S OL     34      13.764  20.594  -0.831  1.00  0.00      MEMB
ATOM   4536 C117 OL     34      12.642  19.316  -2.061  1.00  0.00      MEMB
ATOM   4537 H17R OL     34      12.002  18.418  -1.926  1.00  0.00      MEMB
ATOM   4538 H17S OL     34      13.612  19.013  -2.511  1.00  0.00      MEMB
ATOM   4539 C118 OL     34      11.712  20.350  -2.828  1.00  0.00      MEMB
ATOM   4540 H18R OL     34      11.303  19.930  -3.772  1.00  0.00      MEMB
ATOM   4541 H18S OL     34      10.848  20.717  -2.234  1.00  0.00      MEMB
ATOM   4542 H18T OL     34      12.364  21.197  -3.130  1.00  0.00      MEMB
ATOM   4412  C33 PGR    34      12.964  22.180  21.046  1.00-20.41      MEMB
ATOM   4413  H3A PGR    34      13.507  21.217  21.157  1.00  0.00      MEMB
ATOM   4414  H3B PGR    34      13.618  22.870  21.621  1.00  0.00      MEMB
ATOM   4415  O36 PGR    34      11.746  21.933  21.714  1.00  0.00      MEMB
ATOM   4416 HO6A PGR    34      12.030  22.053  22.623  1.00  0.00      MEMB
ATOM   4417  C32 PGR    34      12.840  22.732  19.626  1.00-20.64      MEMB
ATOM   4418  H2A PGR    34      12.269  23.687  19.651  1.00  0.00      MEMB
ATOM   4419  O35 PGR    34      12.106  21.782  18.856  1.00  0.00      MEMB
ATOM   4420 HO5A PGR    34      11.455  21.490  19.509  1.00  0.00      MEMB
ATOM   4421  C31 PGR    34      14.175  23.005  18.961  1.00-19.24      MEMB
ATOM   4422  H1A PGR    34      14.829  23.536  19.686  1.00  0.00      MEMB
ATOM   4423  H1B PGR    34      14.131  23.541  17.989  1.00  0.00      MEMB
ATOM   4424  P31 PGR    34      16.103  21.466  17.957  1.00-16.77      MEMB
ATOM   4425  O33 PGR    34      16.440  20.065  18.148  1.00-15.92      MEMB
ATOM   4426  O34 PGR    34      17.171  22.482  18.246  1.00-16.93      MEMB
ATOM   4427  O32 PGR    34      14.865  21.690  18.877  1.00-16.27      MEMB
ATOM   4428  O31 PGR    34      15.387  21.603  16.570  1.00-18.19      MEMB
ATOM   4429  C3  PGR    34      14.547  20.579  16.134  1.00-15.07      MEMB
ATOM   4430  HA  PGR    34      13.768  20.402  16.907  1.00  0.00      MEMB
ATOM   4431  HB  PGR    34      15.109  19.621  16.098  1.00  0.00      MEMB
ATOM   4432  C2  PGR    34      13.765  21.049  14.865  1.00-13.89      MEMB
ATOM   4433  HX  PGR    34      13.179  20.206  14.439  1.00  0.00      MEMB
ATOM   4434  O21 PGR    34      14.585  21.594  13.880  1.00-12.67      MEMB
ATOM   4435  C21 PGR    34      15.745  21.163  13.450  1.00-12.02      MEMB
ATOM   4436  O22 PGR    34      16.444  20.352  13.993  1.00-12.33      MEMB
ATOM   4440  C1  PGR    34      12.655  22.118  15.075  1.00-14.33      MEMB
ATOM   4441  HR  PGR    34      13.403  22.883  15.373  1.00  0.00      MEMB
ATOM   4442  HS  PGR    34      11.965  21.862  15.907  1.00  0.00      MEMB
ATOM   4443  O11 PGR    34      11.903  22.519  13.916  1.00-13.47      MEMB
ATOM   4444  C11 PGR    34      11.031  21.711  13.374  1.00-12.95      MEMB
ATOM   4445  O12 PGR    34      10.836  20.531  13.604  1.00-13.09      MEMB
ATOM   4437  C12 OL     34      16.037  21.951  12.176  1.00-10.84      MEMB
ATOM   4438  H2R OL     34      16.068  22.975  12.605  1.00  0.00      MEMB
ATOM   4439  H2S OL     34      15.089  21.928  11.595  1.00  0.00      MEMB
ATOM   4449  C13 OL     34      17.283  21.566  11.507  1.00 -9.66      MEMB
ATOM   4450  H3R OL     34      17.136  20.513  11.184  1.00  0.00      MEMB
ATOM   4451  H3S OL     34      18.140  21.680  12.205  1.00  0.00      MEMB
ATOM   4452  C14 OL     34      17.627  22.244  10.140  1.00 -8.38      MEMB
ATOM   4453  H4R OL     34      18.581  21.838   9.740  1.00  0.00      MEMB
ATOM   4454  H4S OL     34      17.956  23.211  10.577  1.00  0.00      MEMB
ATOM   4455  C15 OL     34      16.515  22.223   9.106  1.00 -7.16      MEMB
ATOM   4456  H5R OL     34      15.706  22.786   9.618  1.00  0.00      MEMB
ATOM   4457  H5S OL     34      16.266  21.158   8.912  1.00  0.00      MEMB
ATOM   4458  C16 OL     34      17.055  22.767   7.815  1.00 -6.04      MEMB
ATOM   4459  H6R OL     34      17.904  22.082   7.604  1.00  0.00      MEMB
ATOM   4460  H6S OL     34      17.473  23.788   7.940  1.00  0.00      MEMB
ATOM   4461  C17 OL     34      16.096  22.817   6.640  1.00 -5.15      MEMB
ATOM   4462  H7R OL     34      15.830  21.800   6.280  1.00  0.00      MEMB
ATOM   4463  H7S OL     34      16.583  23.408   5.835  1.00  0.00      MEMB
ATOM   4464  C18 OL     34      14.765  23.570   6.866  1.00 -4.09      MEMB
ATOM   4465  H8R OL     34      14.976  24.638   7.089  1.00  0.00      MEMB
ATOM   4466  H8S OL     34      14.185  23.252   7.758  1.00  0.00      MEMB
ATOM   4467  C19 OL     34      13.697  23.330   5.775  1.00 -3.11      MEMB
ATOM   4468  H9R OL     34      13.355  22.286   5.729  1.00  0.00      MEMB
ATOM   4469 C110 OL     34      13.360  24.274   4.848  1.00 -1.91      MEMB
ATOM   4470 H10R OL     34      12.662  23.938   4.067  1.00  0.00      MEMB
ATOM   4471 C111 OL     34      13.815  25.717   4.636  1.00 -1.30      MEMB
ATOM   4472 H11R OL     34      14.561  25.955   5.424  1.00  0.00      MEMB
ATOM   4473 H11S OL     34      13.020  26.472   4.812  1.00  0.00      MEMB
ATOM   4474 C112 OL     34      14.577  26.057   3.258  1.00 -0.16      MEMB
ATOM   4475 H12R OL     34      14.603  27.156   3.099  1.00  0.00      MEMB
ATOM   4476 H12S OL     34      13.926  25.771   2.404  1.00  0.00      MEMB
ATOM   4477 C113 OL     34      15.954  25.463   3.196  1.00  0.33      MEMB
ATOM   4478 H13R OL     34      15.722  24.380   3.282  1.00  0.00      MEMB
ATOM   4479 H13S OL     34      16.645  25.732   4.023  1.00  0.00      MEMB
ATOM   4480 C114 OL     34      16.658  25.752   1.917  1.00  1.47      MEMB
ATOM   4481 H14R OL     34      17.753  25.870   2.066  1.00  0.00      MEMB
ATOM   4482 H14S OL     34      16.218  26.734   1.642  1.00  0.00      MEMB
ATOM   4483 C115 OL     34      16.304  24.810   0.753  1.00  2.35      MEMB
ATOM   4484 H15R OL     34      16.314  25.325  -0.231  1.00  0.00      MEMB
ATOM   4485 H15S OL     34      15.222  24.605   0.898  1.00  0.00      MEMB
ATOM   4486 C116 OL     34      17.077  23.483   0.569  1.00  3.48      MEMB
ATOM   4487 H16R OL     34      16.646  22.720   1.252  1.00  0.00      MEMB
ATOM   4488 H16S OL     34      18.154  23.714   0.720  1.00  0.00      MEMB
ATOM   4489 C117 OL     34      17.319  23.159  -0.869  1.00  2.94      MEMB
ATOM   4490 H17R OL     34      17.879  22.208  -0.997  1.00  0.00      MEMB
ATOM   4491 H17S OL     34      18.100  23.859  -1.236  1.00  0.00      MEMB
ATOM   4492 C118 OL     34      16.095  23.151  -1.852  1.00  4.04      MEMB
ATOM   4493 H18R OL     34      15.399  22.348  -1.527  1.00  0.00      MEMB
ATOM   4494 H18S OL     34      16.427  23.045  -2.907  1.00  0.00      MEMB
ATOM   4495 H18T OL     34      15.547  24.117  -1.833  1.00  0.00      MEMB
TER   
ATOM   4577  C12 OL     35     -25.480 -18.220  13.870  1.00-12.11      MEMB
ATOM   4578  H2R OL     35     -26.340 -17.533  14.019  1.00  0.00      MEMB
ATOM   4579  H2S OL     35     -24.696 -17.813  14.544  1.00  0.00      MEMB
ATOM   4627  C13 OL     35     -24.900 -18.092  12.403  1.00-10.97      MEMB
ATOM   4628  H3R OL     35     -25.722 -18.344  11.699  1.00  0.00      MEMB
ATOM   4629  H3S OL     35     -24.077 -18.838  12.380  1.00  0.00      MEMB
ATOM   4630  C14 OL     35     -24.291 -16.723  12.087  1.00 -9.91      MEMB
ATOM   4631  H4R OL     35     -24.991 -15.862  12.150  1.00  0.00      MEMB
ATOM   4632  H4S OL     35     -23.540 -16.553  12.888  1.00  0.00      MEMB
ATOM   4633  C15 OL     35     -23.619 -16.713  10.709  1.00 -8.77      MEMB
ATOM   4634  H5R OL     35     -22.676 -17.289  10.601  1.00  0.00      MEMB
ATOM   4635  H5S OL     35     -23.411 -15.637  10.523  1.00  0.00      MEMB
ATOM   4636  C16 OL     35     -24.492 -17.109   9.536  1.00 -7.62      MEMB
ATOM   4637  H6R OL     35     -24.108 -16.769   8.551  1.00  0.00      MEMB
ATOM   4638  H6S OL     35     -24.390 -18.214   9.474  1.00  0.00      MEMB
ATOM   4639  C17 OL     35     -25.982 -16.865   9.477  1.00 -6.59      MEMB
ATOM   4640  H7R OL     35     -26.484 -17.510  10.229  1.00  0.00      MEMB
ATOM   4641  H7S OL     35     -26.388 -15.909   9.870  1.00  0.00      MEMB
ATOM   4642  C18 OL     35     -26.678 -17.292   8.149  1.00 -5.26      MEMB
ATOM   4643  H8R OL     35     -27.772 -17.223   8.328  1.00  0.00      MEMB
ATOM   4644  H8S OL     35     -26.410 -16.447   7.479  1.00  0.00      MEMB
ATOM   4645  C19 OL     35     -26.255 -18.653   7.556  1.00 -4.06      MEMB
ATOM   4646  H9R OL     35     -26.712 -19.511   8.070  1.00  0.00      MEMB
ATOM   4647 C110 OL     35     -25.570 -18.879   6.359  1.00 -2.66      MEMB
ATOM   4648 H10R OL     35     -25.336 -19.944   6.214  1.00  0.00      MEMB
ATOM   4649 C111 OL     35     -24.994 -17.883   5.392  1.00 -2.58      MEMB
ATOM   4650 H11R OL     35     -25.824 -17.241   5.028  1.00  0.00      MEMB
ATOM   4651 H11S OL     35     -24.335 -17.196   5.965  1.00  0.00      MEMB
ATOM   4652 C112 OL     35     -24.308 -18.587   4.233  1.00 -1.15      MEMB
ATOM   4653 H12R OL     35     -23.528 -19.228   4.695  1.00  0.00      MEMB
ATOM   4654 H12S OL     35     -25.099 -19.085   3.632  1.00  0.00      MEMB
ATOM   4655 C113 OL     35     -23.359 -17.680   3.380  1.00 -0.28      MEMB
ATOM   4656 H13R OL     35     -23.971 -16.853   2.961  1.00  0.00      MEMB
ATOM   4657 H13S OL     35     -22.608 -17.311   4.111  1.00  0.00      MEMB
ATOM   4658 C114 OL     35     -22.728 -18.469   2.144  1.00  0.84      MEMB
ATOM   4659 H14R OL     35     -22.022 -17.791   1.619  1.00  0.00      MEMB
ATOM   4660 H14S OL     35     -22.035 -19.284   2.443  1.00  0.00      MEMB
ATOM   4661 C115 OL     35     -23.763 -18.995   1.118  1.00  1.60      MEMB
ATOM   4662 H15R OL     35     -24.421 -19.735   1.621  1.00  0.00      MEMB
ATOM   4663 H15S OL     35     -23.150 -19.622   0.436  1.00  0.00      MEMB
ATOM   4664 C116 OL     35     -24.555 -17.973   0.235  1.00  2.64      MEMB
ATOM   4665 H16R OL     35     -25.215 -17.277   0.796  1.00  0.00      MEMB
ATOM   4666 H16S OL     35     -23.793 -17.307  -0.223  1.00  0.00      MEMB
ATOM   4667 C117 OL     35     -25.487 -18.624  -0.752  1.00  0.00      MEMB
ATOM   4668 H17R OL     35     -26.176 -17.839  -1.130  1.00  0.00      MEMB
ATOM   4669 H17S OL     35     -26.136 -19.340  -0.205  1.00  0.00      MEMB
ATOM   4670 C118 OL     35     -24.767 -19.361  -1.884  1.00  0.00      MEMB
ATOM   4671 H18R OL     35     -25.582 -19.897  -2.416  1.00  0.00      MEMB
ATOM   4672 H18S OL     35     -24.193 -18.726  -2.592  1.00  0.00      MEMB
ATOM   4673 H18T OL     35     -24.132 -20.123  -1.383  1.00  0.00      MEMB
ATOM   4543  C33 PGR    35     -19.801 -21.203  19.304  1.00-20.41      MEMB
ATOM   4544  H3A PGR    35     -20.017 -22.013  18.575  1.00  0.00      MEMB
ATOM   4545  H3B PGR    35     -18.775 -21.323  19.712  1.00  0.00      MEMB
ATOM   4546  O36 PGR    35     -20.814 -21.261  20.339  1.00  0.00      MEMB
ATOM   4547 HO6A PGR    35     -21.626 -21.206  19.831  1.00  0.00      MEMB
ATOM   4548  C32 PGR    35     -19.799 -19.847  18.575  1.00-20.64      MEMB
ATOM   4549  H2A PGR    35     -19.111 -19.901  17.701  1.00  0.00      MEMB
ATOM   4550  O35 PGR    35     -19.304 -18.868  19.485  1.00  0.00      MEMB
ATOM   4551 HO5A PGR    35     -18.615 -19.376  19.934  1.00  0.00      MEMB
ATOM   4552  C31 PGR    35     -21.273 -19.487  18.076  1.00-19.24      MEMB
ATOM   4553  H1A PGR    35     -21.798 -20.399  17.719  1.00  0.00      MEMB
ATOM   4554  H1B PGR    35     -21.127 -18.729  17.277  1.00  0.00      MEMB
ATOM   4555  P31 PGR    35     -23.628 -18.728  18.889  1.00-16.77      MEMB
ATOM   4556  O33 PGR    35     -23.954 -17.381  18.349  1.00-15.92      MEMB
ATOM   4557  O34 PGR    35     -24.296 -19.093  20.128  1.00-16.93      MEMB
ATOM   4558  O32 PGR    35     -22.073 -18.927  19.145  1.00-16.27      MEMB
ATOM   4559  O31 PGR    35     -23.872 -19.717  17.711  1.00-18.19      MEMB
ATOM   4560  C3  PGR    35     -24.381 -21.012  18.014  1.00-15.07      MEMB
ATOM   4561  HA  PGR    35     -25.304 -21.072  18.630  1.00  0.00      MEMB
ATOM   4562  HB  PGR    35     -23.619 -21.629  18.536  1.00  0.00      MEMB
ATOM   4563  C2  PGR    35     -24.810 -21.782  16.690  1.00-13.89      MEMB
ATOM   4564  HX  PGR    35     -25.116 -22.797  17.021  1.00  0.00      MEMB
ATOM   4565  O21 PGR    35     -23.665 -21.832  15.874  1.00-12.67      MEMB
ATOM   4566  C21 PGR    35     -23.753 -22.572  14.826  1.00-12.02      MEMB
ATOM   4567  O22 PGR    35     -24.639 -23.395  14.605  1.00-12.33      MEMB
ATOM   4571  C1  PGR    35     -25.977 -21.119  16.012  1.00-14.33      MEMB
ATOM   4572  HR  PGR    35     -26.744 -20.884  16.780  1.00  0.00      MEMB
ATOM   4573  HS  PGR    35     -26.402 -21.817  15.259  1.00  0.00      MEMB
ATOM   4574  O11 PGR    35     -25.499 -19.920  15.504  1.00-13.47      MEMB
ATOM   4575  C11 PGR    35     -25.863 -19.685  14.187  1.00-12.95      MEMB
ATOM   4576  O12 PGR    35     -26.456 -20.469  13.536  1.00-13.09      MEMB
ATOM   4568  C12 OL     35     -22.407 -22.413  14.076  1.00-10.84      MEMB
ATOM   4569  H2R OL     35     -21.756 -23.158  14.583  1.00  0.00      MEMB
ATOM   4570  H2S OL     35     -22.188 -21.331  14.202  1.00  0.00      MEMB
ATOM   4580  C13 OL     35     -22.671 -22.853  12.649  1.00 -9.66      MEMB
ATOM   4581  H3R OL     35     -23.556 -22.238  12.380  1.00  0.00      MEMB
ATOM   4582  H3S OL     35     -22.939 -23.932  12.646  1.00  0.00      MEMB
ATOM   4583  C14 OL     35     -21.521 -22.375  11.795  1.00 -8.38      MEMB
ATOM   4584  H4R OL     35     -20.632 -22.921  12.179  1.00  0.00      MEMB
ATOM   4585  H4S OL     35     -21.346 -21.339  12.157  1.00  0.00      MEMB
ATOM   4586  C15 OL     35     -21.700 -22.586  10.326  1.00 -7.16      MEMB
ATOM   4587  H5R OL     35     -22.701 -22.264   9.967  1.00  0.00      MEMB
ATOM   4588  H5S OL     35     -21.470 -23.661  10.166  1.00  0.00      MEMB
ATOM   4589  C16 OL     35     -20.561 -21.786   9.676  1.00 -6.04      MEMB
ATOM   4590  H6R OL     35     -19.627 -22.132  10.169  1.00  0.00      MEMB
ATOM   4591  H6S OL     35     -20.705 -20.719   9.951  1.00  0.00      MEMB
ATOM   4592  C17 OL     35     -20.391 -21.941   8.140  1.00 -5.15      MEMB
ATOM   4593  H7R OL     35     -20.477 -23.000   7.817  1.00  0.00      MEMB
ATOM   4594  H7S OL     35     -19.365 -21.676   7.806  1.00  0.00      MEMB
ATOM   4595  C18 OL     35     -21.264 -20.860   7.374  1.00 -4.09      MEMB
ATOM   4596  H8R OL     35     -21.063 -21.038   6.296  1.00  0.00      MEMB
ATOM   4597  H8S OL     35     -20.860 -19.870   7.676  1.00  0.00      MEMB
ATOM   4598  C19 OL     35     -22.789 -20.863   7.518  1.00 -3.11      MEMB
ATOM   4599  H9R OL     35     -23.092 -19.973   8.088  1.00  0.00      MEMB
ATOM   4600 C110 OL     35     -23.665 -21.890   7.233  1.00 -1.91      MEMB
ATOM   4601 H10R OL     35     -24.741 -21.667   7.263  1.00  0.00      MEMB
ATOM   4602 C111 OL     35     -23.418 -23.279   6.713  1.00 -1.30      MEMB
ATOM   4603 H11R OL     35     -24.243 -23.946   7.043  1.00  0.00      MEMB
ATOM   4604 H11S OL     35     -22.508 -23.708   7.186  1.00  0.00      MEMB
ATOM   4605 C112 OL     35     -23.408 -23.455   5.176  1.00 -0.16      MEMB
ATOM   4606 H12R OL     35     -24.368 -23.199   4.677  1.00  0.00      MEMB
ATOM   4607 H12S OL     35     -23.383 -24.553   5.004  1.00  0.00      MEMB
ATOM   4608 C113 OL     35     -22.275 -22.823   4.415  1.00  0.33      MEMB
ATOM   4609 H13R OL     35     -21.443 -22.933   5.144  1.00  0.00      MEMB
ATOM   4610 H13S OL     35     -22.418 -21.743   4.196  1.00  0.00      MEMB
ATOM   4611 C114 OL     35     -21.913 -23.549   3.145  1.00  1.47      MEMB
ATOM   4612 H14R OL     35     -22.805 -23.338   2.517  1.00  0.00      MEMB
ATOM   4613 H14S OL     35     -21.753 -24.624   3.376  1.00  0.00      MEMB
ATOM   4614 C115 OL     35     -20.701 -22.926   2.441  1.00  2.35      MEMB
ATOM   4615 H15R OL     35     -19.826 -22.980   3.123  1.00  0.00      MEMB
ATOM   4616 H15S OL     35     -20.922 -21.847   2.298  1.00  0.00      MEMB
ATOM   4617 C116 OL     35     -20.453 -23.718   1.138  1.00  3.48      MEMB
ATOM   4618 H16R OL     35     -21.365 -23.708   0.503  1.00  0.00      MEMB
ATOM   4619 H16S OL     35     -20.215 -24.762   1.437  1.00  0.00      MEMB
ATOM   4620 C117 OL     35     -19.325 -23.209   0.327  1.00  2.94      MEMB
ATOM   4621 H17R OL     35     -18.380 -23.202   0.912  1.00  0.00      MEMB
ATOM   4622 H17S OL     35     -19.552 -22.237  -0.160  1.00  0.00      MEMB
ATOM   4623 C118 OL     35     -18.867 -24.102  -0.822  1.00  4.04      MEMB
ATOM   4624 H18R OL     35     -18.106 -23.571  -1.433  1.00  0.00      MEMB
ATOM   4625 H18S OL     35     -19.705 -24.391  -1.491  1.00  0.00      MEMB
ATOM   4626 H18T OL     35     -18.470 -25.050  -0.401  1.00  0.00      MEMB
TER   
ATOM   4708  C12 OL     36     -20.606  23.442  15.468  1.00-12.11      MEMB
ATOM   4709  H2R OL     36     -21.023  24.450  15.260  1.00  0.00      MEMB
ATOM   4710  H2S OL     36     -19.986  23.464  16.390  1.00  0.00      MEMB
ATOM   4758  C13 OL     36     -19.814  22.945  14.200  1.00-10.97      MEMB
ATOM   4759  H3R OL     36     -20.284  23.514  13.370  1.00  0.00      MEMB
ATOM   4760  H3S OL     36     -19.868  21.851  14.015  1.00  0.00      MEMB
ATOM   4761  C14 OL     36     -18.396  23.472  14.211  1.00 -9.91      MEMB
ATOM   4762  H4R OL     36     -18.308  24.579  14.161  1.00  0.00      MEMB
ATOM   4763  H4S OL     36     -18.034  23.261  15.239  1.00  0.00      MEMB
ATOM   4764  C15 OL     36     -17.437  22.924  13.020  1.00 -8.77      MEMB
ATOM   4765  H5R OL     36     -16.399  23.319  12.989  1.00  0.00      MEMB
ATOM   4766  H5S OL     36     -17.971  23.146  12.071  1.00  0.00      MEMB
ATOM   4767  C16 OL     36     -17.352  21.402  13.119  1.00 -7.62      MEMB
ATOM   4768  H6R OL     36     -16.990  20.932  14.059  1.00  0.00      MEMB
ATOM   4769  H6S OL     36     -18.388  21.009  13.041  1.00  0.00      MEMB
ATOM   4770  C17 OL     36     -16.577  20.710  11.963  1.00 -6.59      MEMB
ATOM   4771  H7R OL     36     -15.552  20.744  12.391  1.00  0.00      MEMB
ATOM   4772  H7S OL     36     -16.710  19.607  11.958  1.00  0.00      MEMB
ATOM   4773  C18 OL     36     -16.516  21.300  10.517  1.00 -5.26      MEMB
ATOM   4774  H8R OL     36     -16.124  22.338  10.576  1.00  0.00      MEMB
ATOM   4775  H8S OL     36     -15.632  20.861  10.008  1.00  0.00      MEMB
ATOM   4776  C19 OL     36     -17.825  21.244   9.808  1.00 -4.06      MEMB
ATOM   4777  H9R OL     36     -18.663  21.844  10.191  1.00  0.00      MEMB
ATOM   4778 C110 OL     36     -18.078  20.393   8.785  1.00 -2.66      MEMB
ATOM   4779 H10R OL     36     -19.123  20.583   8.498  1.00  0.00      MEMB
ATOM   4780 C111 OL     36     -17.207  19.325   8.043  1.00 -2.58      MEMB
ATOM   4781 H11R OL     36     -16.235  19.281   8.578  1.00  0.00      MEMB
ATOM   4782 H11S OL     36     -17.588  18.282   8.088  1.00  0.00      MEMB
ATOM   4783 C112 OL     36     -17.047  19.690   6.633  1.00 -1.15      MEMB
ATOM   4784 H12R OL     36     -17.045  20.792   6.490  1.00  0.00      MEMB
ATOM   4785 H12S OL     36     -16.177  19.111   6.256  1.00  0.00      MEMB
ATOM   4786 C113 OL     36     -18.284  19.187   5.786  1.00 -0.28      MEMB
ATOM   4787 H13R OL     36     -18.815  18.298   6.186  1.00  0.00      MEMB
ATOM   4788 H13S OL     36     -19.055  19.984   5.850  1.00  0.00      MEMB
ATOM   4789 C114 OL     36     -17.766  18.903   4.363  1.00  0.84      MEMB
ATOM   4790 H14R OL     36     -16.960  18.150   4.227  1.00  0.00      MEMB
ATOM   4791 H14S OL     36     -18.613  18.405   3.845  1.00  0.00      MEMB
ATOM   4792 C115 OL     36     -17.407  20.194   3.576  1.00  1.60      MEMB
ATOM   4793 H15R OL     36     -16.565  20.737   4.055  1.00  0.00      MEMB
ATOM   4794 H15S OL     36     -18.274  20.885   3.502  1.00  0.00      MEMB
ATOM   4795 C116 OL     36     -16.993  19.917   2.153  1.00  2.64      MEMB
ATOM   4796 H16R OL     36     -17.570  19.051   1.763  1.00  0.00      MEMB
ATOM   4797 H16S OL     36     -17.231  20.738   1.444  1.00  0.00      MEMB
ATOM   4798 C117 OL     36     -15.483  19.450   1.926  1.00  0.00      MEMB
ATOM   4799 H17R OL     36     -15.187  18.889   2.837  1.00  0.00      MEMB
ATOM   4800 H17S OL     36     -14.850  20.364   1.907  1.00  0.00      MEMB
ATOM   4801 C118 OL     36     -15.253  18.644   0.660  1.00  0.00      MEMB
ATOM   4802 H18R OL     36     -15.553  19.167  -0.273  1.00  0.00      MEMB
ATOM   4803 H18S OL     36     -14.207  18.269   0.685  1.00  0.00      MEMB
ATOM   4804 H18T OL     36     -15.929  17.763   0.675  1.00  0.00      MEMB
ATOM   4674  C33 PGR    36     -15.722  22.337  17.228  1.00-20.41      MEMB
ATOM   4675  H3A PGR    36     -16.590  22.590  16.582  1.00  0.00      MEMB
ATOM   4676  H3B PGR    36     -14.999  23.171  17.353  1.00  0.00      MEMB
ATOM   4677  O36 PGR    36     -15.194  21.109  16.721  1.00  0.00      MEMB
ATOM   4678 HO6A PGR    36     -14.251  21.020  16.878  1.00  0.00      MEMB
ATOM   4679  C32 PGR    36     -16.370  22.138  18.659  1.00-20.64      MEMB
ATOM   4680  H2A PGR    36     -16.668  23.129  19.070  1.00  0.00      MEMB
ATOM   4681  O35 PGR    36     -15.375  21.573  19.509  1.00  0.00      MEMB
ATOM   4682 HO5A PGR    36     -14.590  22.046  19.201  1.00  0.00      MEMB
ATOM   4683  C31 PGR    36     -17.571  21.248  18.533  1.00-19.24      MEMB
ATOM   4684  H1A PGR    36     -17.280  20.400  17.877  1.00  0.00      MEMB
ATOM   4685  H1B PGR    36     -18.372  21.865  18.072  1.00  0.00      MEMB
ATOM   4686  P31 PGR    36     -19.338  19.830  19.947  1.00-16.77      MEMB
ATOM   4687  O33 PGR    36     -20.181  20.355  21.018  1.00-15.92      MEMB
ATOM   4688  O34 PGR    36     -18.815  18.479  20.076  1.00-16.93      MEMB
ATOM   4689  O32 PGR    36     -18.102  20.814  19.783  1.00-16.27      MEMB
ATOM   4690  O31 PGR    36     -19.953  19.948  18.525  1.00-18.19      MEMB
ATOM   4691  C3  PGR    36     -21.380  19.772  18.536  1.00-15.07      MEMB
ATOM   4692  HA  PGR    36     -21.893  20.680  18.920  1.00  0.00      MEMB
ATOM   4693  HB  PGR    36     -21.680  18.976  19.250  1.00  0.00      MEMB
ATOM   4694  C2  PGR    36     -21.727  19.250  17.095  1.00-13.89      MEMB
ATOM   4695  HX  PGR    36     -22.540  18.493  17.117  1.00  0.00      MEMB
ATOM   4696  O21 PGR    36     -20.651  18.737  16.379  1.00-12.67      MEMB
ATOM   4697  C21 PGR    36     -20.163  17.515  16.761  1.00-12.02      MEMB
ATOM   4698  O22 PGR    36     -20.803  16.805  17.546  1.00-12.33      MEMB
ATOM   4702  C1  PGR    36     -22.340  20.399  16.231  1.00-14.33      MEMB
ATOM   4703  HR  PGR    36     -23.330  20.709  16.628  1.00  0.00      MEMB
ATOM   4704  HS  PGR    36     -22.512  19.964  15.223  1.00  0.00      MEMB
ATOM   4705  O11 PGR    36     -21.398  21.420  16.154  1.00-13.47      MEMB
ATOM   4706  C11 PGR    36     -21.806  22.517  15.617  1.00-12.95      MEMB
ATOM   4707  O12 PGR    36     -22.941  22.760  15.168  1.00-13.09      MEMB
ATOM   4699  C12 OL     36     -18.774  17.244  16.120  1.00-10.84      MEMB
ATOM   4700  H2R OL     36     -18.738  16.169  15.841  1.00  0.00      MEMB
ATOM   4701  H2S OL     36     -18.117  17.421  16.998  1.00  0.00      MEMB
ATOM   4711  C13 OL     36     -18.387  18.132  14.952  1.00 -9.66      MEMB
ATOM   4712  H3R OL     36     -17.311  17.920  14.771  1.00  0.00      MEMB
ATOM   4713  H3S OL     36     -18.585  19.194  15.213  1.00  0.00      MEMB
ATOM   4714  C14 OL     36     -18.931  17.768  13.483  1.00 -8.38      MEMB
ATOM   4715  H4R OL     36     -18.939  16.662  13.384  1.00  0.00      MEMB
ATOM   4716  H4S OL     36     -18.236  18.244  12.757  1.00  0.00      MEMB
ATOM   4717  C15 OL     36     -20.390  18.285  13.156  1.00 -7.16      MEMB
ATOM   4718  H5R OL     36     -20.263  19.387  13.104  1.00  0.00      MEMB
ATOM   4719  H5S OL     36     -21.062  18.041  14.007  1.00  0.00      MEMB
ATOM   4720  C16 OL     36     -21.079  17.675  11.994  1.00 -6.04      MEMB
ATOM   4721  H6R OL     36     -22.180  17.820  11.961  1.00  0.00      MEMB
ATOM   4722  H6S OL     36     -21.003  16.569  12.067  1.00  0.00      MEMB
ATOM   4723  C17 OL     36     -20.568  18.026  10.665  1.00 -5.15      MEMB
ATOM   4724  H7R OL     36     -19.496  17.739  10.727  1.00  0.00      MEMB
ATOM   4725  H7S OL     36     -20.566  19.122  10.479  1.00  0.00      MEMB
ATOM   4726  C18 OL     36     -21.340  17.359   9.539  1.00 -4.09      MEMB
ATOM   4727  H8R OL     36     -21.221  16.265   9.688  1.00  0.00      MEMB
ATOM   4728  H8S OL     36     -20.782  17.524   8.592  1.00  0.00      MEMB
ATOM   4729  C19 OL     36     -22.787  17.685   9.355  1.00 -3.11      MEMB
ATOM   4730  H9R OL     36     -23.455  17.263  10.120  1.00  0.00      MEMB
ATOM   4731 C110 OL     36     -23.438  18.532   8.477  1.00 -1.91      MEMB
ATOM   4732 H10R OL     36     -24.531  18.625   8.549  1.00  0.00      MEMB
ATOM   4733 C111 OL     36     -22.774  19.347   7.413  1.00 -1.30      MEMB
ATOM   4734 H11R OL     36     -23.235  19.040   6.450  1.00  0.00      MEMB
ATOM   4735 H11S OL     36     -21.667  19.278   7.343  1.00  0.00      MEMB
ATOM   4736 C112 OL     36     -22.991  20.822   7.671  1.00 -0.16      MEMB
ATOM   4737 H12R OL     36     -22.531  21.060   8.653  1.00  0.00      MEMB
ATOM   4738 H12S OL     36     -24.080  21.034   7.739  1.00  0.00      MEMB
ATOM   4739 C113 OL     36     -22.284  21.786   6.665  1.00  0.33      MEMB
ATOM   4740 H13R OL     36     -21.215  21.873   6.956  1.00  0.00      MEMB
ATOM   4741 H13S OL     36     -22.637  22.820   6.866  1.00  0.00      MEMB
ATOM   4742 C114 OL     36     -22.498  21.459   5.192  1.00  1.47      MEMB
ATOM   4743 H14R OL     36     -23.541  21.747   4.942  1.00  0.00      MEMB
ATOM   4744 H14S OL     36     -22.370  20.359   5.102  1.00  0.00      MEMB
ATOM   4745 C115 OL     36     -21.528  22.198   4.204  1.00  2.35      MEMB
ATOM   4746 H15R OL     36     -20.526  21.789   4.455  1.00  0.00      MEMB
ATOM   4747 H15S OL     36     -21.534  23.288   4.420  1.00  0.00      MEMB
ATOM   4748 C116 OL     36     -21.755  21.811   2.686  1.00  3.48      MEMB
ATOM   4749 H16R OL     36     -21.554  20.729   2.537  1.00  0.00      MEMB
ATOM   4750 H16S OL     36     -20.944  22.343   2.145  1.00  0.00      MEMB
ATOM   4751 C117 OL     36     -23.165  22.080   2.102  1.00  2.94      MEMB
ATOM   4752 H17R OL     36     -23.930  21.330   2.397  1.00  0.00      MEMB
ATOM   4753 H17S OL     36     -23.036  22.102   0.998  1.00  0.00      MEMB
ATOM   4754 C118 OL     36     -23.752  23.377   2.441  1.00  4.04      MEMB
ATOM   4755 H18R OL     36     -24.680  23.551   1.856  1.00  0.00      MEMB
ATOM   4756 H18S OL     36     -23.139  24.302   2.478  1.00  0.00      MEMB
ATOM   4757 H18T OL     36     -24.129  23.362   3.486  1.00  0.00      MEMB
TER   
ATOM   4839  C12 OL     37       7.032  27.852  16.016  1.00-12.11      MEMB
ATOM   4840  H2R OL     37       7.490  27.759  17.024  1.00  0.00      MEMB
ATOM   4841  H2S OL     37       7.091  26.873  15.495  1.00  0.00      MEMB
ATOM   4889  C13 OL     37       7.907  28.840  15.183  1.00-10.97      MEMB
ATOM   4890  H3R OL     37       8.957  28.510  15.338  1.00  0.00      MEMB
ATOM   4891  H3S OL     37       7.998  29.868  15.596  1.00  0.00      MEMB
ATOM   4892  C14 OL     37       7.591  28.915  13.644  1.00 -9.91      MEMB
ATOM   4893  H4R OL     37       6.609  29.383  13.419  1.00  0.00      MEMB
ATOM   4894  H4S OL     37       8.274  29.636  13.145  1.00  0.00      MEMB
ATOM   4895  C15 OL     37       7.484  27.531  12.892  1.00 -8.77      MEMB
ATOM   4896  H5R OL     37       7.035  26.771  13.566  1.00  0.00      MEMB
ATOM   4897  H5S OL     37       8.531  27.164  12.951  1.00  0.00      MEMB
ATOM   4898  C16 OL     37       6.951  27.634  11.493  1.00 -7.62      MEMB
ATOM   4899  H6R OL     37       7.584  28.449  11.083  1.00  0.00      MEMB
ATOM   4900  H6S OL     37       7.067  26.655  10.981  1.00  0.00      MEMB
ATOM   4901  C17 OL     37       5.494  28.046  11.441  1.00 -6.59      MEMB
ATOM   4902  H7R OL     37       4.869  27.540  12.208  1.00  0.00      MEMB
ATOM   4903  H7S OL     37       5.469  29.146  11.594  1.00  0.00      MEMB
ATOM   4904  C18 OL     37       4.795  27.742  10.045  1.00 -5.26      MEMB
ATOM   4905  H8R OL     37       3.837  28.304  10.085  1.00  0.00      MEMB
ATOM   4906  H8S OL     37       5.456  28.258   9.316  1.00  0.00      MEMB
ATOM   4907  C19 OL     37       4.521  26.256   9.773  1.00 -4.06      MEMB
ATOM   4908  H9R OL     37       5.218  25.498  10.159  1.00  0.00      MEMB
ATOM   4909 C110 OL     37       3.524  25.818   9.084  1.00 -2.66      MEMB
ATOM   4910 H10R OL     37       3.344  24.735   9.008  1.00  0.00      MEMB
ATOM   4911 C111 OL     37       2.377  26.526   8.403  1.00 -2.58      MEMB
ATOM   4912 H11R OL     37       1.371  26.103   8.613  1.00  0.00      MEMB
ATOM   4913 H11S OL     37       2.489  27.562   8.787  1.00  0.00      MEMB
ATOM   4914 C112 OL     37       2.409  26.570   6.881  1.00 -1.15      MEMB
ATOM   4915 H12R OL     37       2.157  25.554   6.508  1.00  0.00      MEMB
ATOM   4916 H12S OL     37       1.589  27.232   6.529  1.00  0.00      MEMB
ATOM   4917 C113 OL     37       3.762  27.103   6.260  1.00 -0.28      MEMB
ATOM   4918 H13R OL     37       4.057  28.027   6.802  1.00  0.00      MEMB
ATOM   4919 H13S OL     37       4.534  26.335   6.479  1.00  0.00      MEMB
ATOM   4920 C114 OL     37       3.661  27.361   4.739  1.00  0.84      MEMB
ATOM   4921 H14R OL     37       3.231  26.403   4.377  1.00  0.00      MEMB
ATOM   4922 H14S OL     37       3.009  28.234   4.519  1.00  0.00      MEMB
ATOM   4923 C115 OL     37       4.971  27.799   4.068  1.00  1.60      MEMB
ATOM   4924 H15R OL     37       5.754  27.170   4.543  1.00  0.00      MEMB
ATOM   4925 H15S OL     37       5.273  28.828   4.358  1.00  0.00      MEMB
ATOM   4926 C116 OL     37       5.067  27.194   2.670  1.00  2.64      MEMB
ATOM   4927 H16R OL     37       4.710  26.146   2.589  1.00  0.00      MEMB
ATOM   4928 H16S OL     37       4.345  27.844   2.131  1.00  0.00      MEMB
ATOM   4929 C117 OL     37       6.505  27.252   2.013  1.00  0.00      MEMB
ATOM   4930 H17R OL     37       7.162  26.777   2.772  1.00  0.00      MEMB
ATOM   4931 H17S OL     37       6.700  28.344   2.062  1.00  0.00      MEMB
ATOM   4932 C118 OL     37       6.639  26.438   0.717  1.00  0.00      MEMB
ATOM   4933 H18R OL     37       7.715  26.271   0.495  1.00  0.00      MEMB
ATOM   4934 H18S OL     37       6.133  25.457   0.846  1.00  0.00      MEMB
ATOM   4935 H18T OL     37       6.402  26.958  -0.236  1.00  0.00      MEMB
ATOM   4805  C33 PGR    37       8.659  25.415  20.563  1.00-20.41      MEMB
ATOM   4806  H3A PGR    37       8.529  26.519  20.566  1.00  0.00      MEMB
ATOM   4807  H3B PGR    37       9.268  25.054  21.419  1.00  0.00      MEMB
ATOM   4808  O36 PGR    37       9.417  25.108  19.334  1.00  0.00      MEMB
ATOM   4809 HO6A PGR    37       8.696  24.831  18.764  1.00  0.00      MEMB
ATOM   4810  C32 PGR    37       7.166  24.737  20.506  1.00-20.64      MEMB
ATOM   4811  H2A PGR    37       6.527  25.186  21.300  1.00  0.00      MEMB
ATOM   4812  O35 PGR    37       7.313  23.344  20.773  1.00  0.00      MEMB
ATOM   4813 HO5A PGR    37       8.002  23.366  21.451  1.00  0.00      MEMB
ATOM   4814  C31 PGR    37       6.394  24.908  19.156  1.00-19.24      MEMB
ATOM   4815  H1A PGR    37       7.018  24.574  18.299  1.00  0.00      MEMB
ATOM   4816  H1B PGR    37       6.206  25.997  19.037  1.00  0.00      MEMB
ATOM   4817  P31 PGR    37       4.304  24.129  17.909  1.00-16.77      MEMB
ATOM   4818  O33 PGR    37       3.155  23.226  18.024  1.00-15.92      MEMB
ATOM   4819  O34 PGR    37       5.275  23.823  16.790  1.00-16.93      MEMB
ATOM   4820  O32 PGR    37       5.179  24.128  19.285  1.00-16.27      MEMB
ATOM   4821  O31 PGR    37       3.955  25.621  17.660  1.00-18.19      MEMB
ATOM   4822  C3  PGR    37       2.679  26.062  17.275  1.00-15.07      MEMB
ATOM   4823  HA  PGR    37       2.568  26.978  17.894  1.00  0.00      MEMB
ATOM   4824  HB  PGR    37       1.884  25.313  17.478  1.00  0.00      MEMB
ATOM   4825  C2  PGR    37       2.599  26.253  15.717  1.00-13.89      MEMB
ATOM   4826  HX  PGR    37       1.528  26.482  15.530  1.00  0.00      MEMB
ATOM   4827  O21 PGR    37       2.985  25.054  15.129  1.00-12.67      MEMB
ATOM   4828  C21 PGR    37       2.831  24.812  13.805  1.00-12.02      MEMB
ATOM   4829  O22 PGR    37       2.199  25.516  13.053  1.00-12.33      MEMB
ATOM   4833  C1  PGR    37       3.469  27.439  15.252  1.00-14.33      MEMB
ATOM   4834  HR  PGR    37       3.051  28.419  15.565  1.00  0.00      MEMB
ATOM   4835  HS  PGR    37       3.500  27.596  14.152  1.00  0.00      MEMB
ATOM   4836  O11 PGR    37       4.834  27.271  15.714  1.00-13.47      MEMB
ATOM   4837  C11 PGR    37       5.572  28.291  16.056  1.00-12.95      MEMB
ATOM   4838  O12 PGR    37       5.267  29.472  15.905  1.00-13.09      MEMB
ATOM   4830  C12 OL     37       3.457  23.513  13.416  1.00-10.84      MEMB
ATOM   4831  H2R OL     37       2.688  22.965  12.830  1.00  0.00      MEMB
ATOM   4832  H2S OL     37       3.684  22.833  14.265  1.00  0.00      MEMB
ATOM   4842  C13 OL     37       4.811  23.823  12.892  1.00 -9.66      MEMB
ATOM   4843  H3R OL     37       5.225  24.505  13.665  1.00  0.00      MEMB
ATOM   4844  H3S OL     37       4.750  24.423  11.959  1.00  0.00      MEMB
ATOM   4845  C14 OL     37       5.685  22.616  12.620  1.00 -8.38      MEMB
ATOM   4846  H4R OL     37       5.270  22.222  11.668  1.00  0.00      MEMB
ATOM   4847  H4S OL     37       5.536  21.788  13.345  1.00  0.00      MEMB
ATOM   4848  C15 OL     37       7.130  22.911  12.618  1.00 -7.16      MEMB
ATOM   4849  H5R OL     37       7.662  21.946  12.756  1.00  0.00      MEMB
ATOM   4850  H5S OL     37       7.400  23.627  13.424  1.00  0.00      MEMB
ATOM   4851  C16 OL     37       7.519  23.407  11.172  1.00 -6.04      MEMB
ATOM   4852  H6R OL     37       6.685  24.098  10.925  1.00  0.00      MEMB
ATOM   4853  H6S OL     37       7.373  22.551  10.479  1.00  0.00      MEMB
ATOM   4854  C17 OL     37       8.916  24.039  11.105  1.00 -5.15      MEMB
ATOM   4855  H7R OL     37       9.570  23.257  11.546  1.00  0.00      MEMB
ATOM   4856  H7S OL     37       8.929  24.908  11.797  1.00  0.00      MEMB
ATOM   4857  C18 OL     37       9.476  24.388   9.640  1.00 -4.09      MEMB
ATOM   4858  H8R OL     37       9.523  23.486   8.993  1.00  0.00      MEMB
ATOM   4859  H8S OL     37      10.482  24.714   9.980  1.00  0.00      MEMB
ATOM   4860  C19 OL     37       8.668  25.478   8.973  1.00 -3.11      MEMB
ATOM   4861  H9R OL     37       9.149  26.463   9.062  1.00  0.00      MEMB
ATOM   4862 C110 OL     37       7.673  25.445   8.075  1.00 -1.91      MEMB
ATOM   4863 H10R OL     37       7.136  26.361   7.787  1.00  0.00      MEMB
ATOM   4864 C111 OL     37       7.157  24.139   7.487  1.00 -1.30      MEMB
ATOM   4865 H11R OL     37       6.177  23.875   7.938  1.00  0.00      MEMB
ATOM   4866 H11S OL     37       7.883  23.321   7.680  1.00  0.00      MEMB
ATOM   4867 C112 OL     37       7.016  24.226   5.894  1.00 -0.16      MEMB
ATOM   4868 H12R OL     37       8.033  24.455   5.510  1.00  0.00      MEMB
ATOM   4869 H12S OL     37       6.417  25.093   5.541  1.00  0.00      MEMB
ATOM   4870 C113 OL     37       6.357  23.001   5.349  1.00  0.33      MEMB
ATOM   4871 H13R OL     37       6.742  22.029   5.725  1.00  0.00      MEMB
ATOM   4872 H13S OL     37       6.613  22.940   4.269  1.00  0.00      MEMB
ATOM   4873 C114 OL     37       4.826  23.057   5.350  1.00  1.47      MEMB
ATOM   4874 H14R OL     37       4.503  24.084   5.075  1.00  0.00      MEMB
ATOM   4875 H14S OL     37       4.557  22.900   6.416  1.00  0.00      MEMB
ATOM   4876 C115 OL     37       4.257  21.921   4.530  1.00  2.35      MEMB
ATOM   4877 H15R OL     37       4.278  20.962   5.090  1.00  0.00      MEMB
ATOM   4878 H15S OL     37       4.793  21.809   3.564  1.00  0.00      MEMB
ATOM   4879 C116 OL     37       2.781  22.067   4.206  1.00  3.48      MEMB
ATOM   4880 H16R OL     37       2.694  22.883   3.457  1.00  0.00      MEMB
ATOM   4881 H16S OL     37       2.192  22.322   5.114  1.00  0.00      MEMB
ATOM   4882 C117 OL     37       2.030  20.874   3.613  1.00  2.94      MEMB
ATOM   4883 H17R OL     37       1.098  21.385   3.288  1.00  0.00      MEMB
ATOM   4884 H17S OL     37       1.792  20.106   4.379  1.00  0.00      MEMB
ATOM   4885 C118 OL     37       2.723  20.232   2.380  1.00  4.04      MEMB
ATOM   4886 H18R OL     37       3.701  19.757   2.608  1.00  0.00      MEMB
ATOM   4887 H18S OL     37       2.960  20.959   1.574  1.00  0.00      MEMB
ATOM   4888 H18T OL     37       1.895  19.666   1.902  1.00  0.00      MEMB
TER   
ATOM   4970  C12 OL     38     -26.054  10.745  12.552  1.00-12.11      MEMB
ATOM   4971  H2R OL     38     -25.001  10.822  12.896  1.00  0.00      MEMB
ATOM   4972  H2S OL     38     -26.288   9.699  12.844  1.00  0.00      MEMB
ATOM   5020  C13 OL     38     -26.295  10.961  11.023  1.00-10.97      MEMB
ATOM   5021  H3R OL     38     -25.850  11.889  10.604  1.00  0.00      MEMB
ATOM   5022  H3S OL     38     -27.353  11.293  10.955  1.00  0.00      MEMB
ATOM   5023  C14 OL     38     -26.179   9.652  10.173  1.00 -9.91      MEMB
ATOM   5024  H4R OL     38     -25.156   9.243  10.023  1.00  0.00      MEMB
ATOM   5025  H4S OL     38     -26.737   8.823  10.658  1.00  0.00      MEMB
ATOM   5026  C15 OL     38     -26.874   9.772   8.782  1.00 -8.77      MEMB
ATOM   5027  H5R OL     38     -27.963   9.857   8.982  1.00  0.00      MEMB
ATOM   5028  H5S OL     38     -26.585   8.792   8.344  1.00  0.00      MEMB
ATOM   5029  C16 OL     38     -26.565  11.050   7.980  1.00 -7.62      MEMB
ATOM   5030  H6R OL     38     -26.881  11.894   8.631  1.00  0.00      MEMB
ATOM   5031  H6S OL     38     -25.534  11.300   7.652  1.00  0.00      MEMB
ATOM   5032  C17 OL     38     -27.511  11.014   6.708  1.00 -6.59      MEMB
ATOM   5033  H7R OL     38     -27.364  10.103   6.089  1.00  0.00      MEMB
ATOM   5034  H7S OL     38     -28.546  10.967   7.109  1.00  0.00      MEMB
ATOM   5035  C18 OL     38     -27.465  12.304   5.883  1.00 -5.26      MEMB
ATOM   5036  H8R OL     38     -28.357  12.366   5.223  1.00  0.00      MEMB
ATOM   5037  H8S OL     38     -27.632  13.179   6.546  1.00  0.00      MEMB
ATOM   5038  C19 OL     38     -26.141  12.385   5.140  1.00 -4.06      MEMB
ATOM   5039  H9R OL     38     -25.287  12.828   5.673  1.00  0.00      MEMB
ATOM   5040 C110 OL     38     -26.008  12.143   3.801  1.00 -2.66      MEMB
ATOM   5041 H10R OL     38     -25.054  12.311   3.280  1.00  0.00      MEMB
ATOM   5042 C111 OL     38     -27.086  11.828   2.819  1.00 -2.58      MEMB
ATOM   5043 H11R OL     38     -28.012  11.421   3.277  1.00  0.00      MEMB
ATOM   5044 H11S OL     38     -27.496  12.689   2.248  1.00  0.00      MEMB
ATOM   5045 C112 OL     38     -26.538  10.856   1.809  1.00 -1.15      MEMB
ATOM   5046 H12R OL     38     -25.673  11.300   1.272  1.00  0.00      MEMB
ATOM   5047 H12S OL     38     -26.158   9.917   2.266  1.00  0.00      MEMB
ATOM   5048 C113 OL     38     -27.553  10.301   0.794  1.00 -0.28      MEMB
ATOM   5049 H13R OL     38     -26.949   9.662   0.116  1.00  0.00      MEMB
ATOM   5050 H13S OL     38     -28.305   9.726   1.375  1.00  0.00      MEMB
ATOM   5051 C114 OL     38     -28.342  11.316  -0.138  1.00  0.84      MEMB
ATOM   5052 H14R OL     38     -29.094  11.819   0.506  1.00  0.00      MEMB
ATOM   5053 H14S OL     38     -27.636  12.123  -0.431  1.00  0.00      MEMB
ATOM   5054 C115 OL     38     -28.928  10.636  -1.363  1.00  1.60      MEMB
ATOM   5055 H15R OL     38     -29.674  11.322  -1.818  1.00  0.00      MEMB
ATOM   5056 H15S OL     38     -29.539   9.807  -0.945  1.00  0.00      MEMB
ATOM   5057 C116 OL     38     -27.956  10.151  -2.398  1.00  2.64      MEMB
ATOM   5058 H16R OL     38     -27.160  10.890  -2.636  1.00  0.00      MEMB
ATOM   5059 H16S OL     38     -27.430   9.371  -1.808  1.00  0.00      MEMB
ATOM   5060 C117 OL     38     -28.581   9.381  -3.572  1.00  0.00      MEMB
ATOM   5061 H17R OL     38     -29.414   9.994  -3.977  1.00  0.00      MEMB
ATOM   5062 H17S OL     38     -29.026   8.466  -3.124  1.00  0.00      MEMB
ATOM   5063 C118 OL     38     -27.608   8.975  -4.624  1.00  0.00      MEMB
ATOM   5064 H18R OL     38     -28.171   8.456  -5.429  1.00  0.00      MEMB
ATOM   5065 H18S OL     38     -27.154   9.919  -4.994  1.00  0.00      MEMB
ATOM   5066 H18T OL     38     -26.831   8.316  -4.180  1.00  0.00      MEMB
ATOM   4936  C33 PGR    38     -28.526   4.354  19.415  1.00-20.41      MEMB
ATOM   4937  H3A PGR    38     -29.462   3.804  19.652  1.00  0.00      MEMB
ATOM   4938  H3B PGR    38     -28.160   4.226  18.374  1.00  0.00      MEMB
ATOM   4939  O36 PGR    38     -27.481   3.785  20.293  1.00  0.00      MEMB
ATOM   4940 HO6A PGR    38     -26.833   3.338  19.743  1.00  0.00      MEMB
ATOM   4941  C32 PGR    38     -28.720   5.874  19.664  1.00-20.64      MEMB
ATOM   4942  H2A PGR    38     -27.815   6.422  19.318  1.00  0.00      MEMB
ATOM   4943  O35 PGR    38     -28.860   6.067  21.070  1.00  0.00      MEMB
ATOM   4944 HO5A PGR    38     -28.222   5.420  21.402  1.00  0.00      MEMB
ATOM   4945  C31 PGR    38     -29.987   6.442  18.894  1.00-19.24      MEMB
ATOM   4946  H1A PGR    38     -30.836   6.001  19.458  1.00  0.00      MEMB
ATOM   4947  H1B PGR    38     -30.080   6.160  17.823  1.00  0.00      MEMB
ATOM   4948  P31 PGR    38     -30.922   8.661  18.128  1.00-16.77      MEMB
ATOM   4949  O33 PGR    38     -30.749  10.013  18.544  1.00-15.92      MEMB
ATOM   4950  O34 PGR    38     -32.277   8.123  18.123  1.00-16.93      MEMB
ATOM   4951  O32 PGR    38     -30.082   7.780  19.120  1.00-16.27      MEMB
ATOM   4952  O31 PGR    38     -30.245   8.377  16.750  1.00-18.19      MEMB
ATOM   4953  C3  PGR    38     -29.198   9.112  16.214  1.00-15.07      MEMB
ATOM   4954  HA  PGR    38     -28.804   8.602  15.309  1.00  0.00      MEMB
ATOM   4955  HB  PGR    38     -28.388   9.232  16.965  1.00  0.00      MEMB
ATOM   4956  C2  PGR    38     -29.684  10.496  15.586  1.00-13.89      MEMB
ATOM   4957  HX  PGR    38     -30.339  11.065  16.280  1.00  0.00      MEMB
ATOM   4958  O21 PGR    38     -30.413  10.135  14.436  1.00-12.67      MEMB
ATOM   4959  C21 PGR    38     -31.042  11.103  13.769  1.00-12.02      MEMB
ATOM   4960  O22 PGR    38     -31.223  12.239  14.125  1.00-12.33      MEMB
ATOM   4964  C1  PGR    38     -28.502  11.351  15.379  1.00-14.33      MEMB
ATOM   4965  HR  PGR    38     -27.907  11.630  16.275  1.00  0.00      MEMB
ATOM   4966  HS  PGR    38     -28.897  12.301  14.960  1.00  0.00      MEMB
ATOM   4967  O11 PGR    38     -27.621  10.776  14.359  1.00-13.47      MEMB
ATOM   4968  C11 PGR    38     -27.095  11.541  13.392  1.00-12.95      MEMB
ATOM   4969  O12 PGR    38     -27.357  12.715  13.246  1.00-13.09      MEMB
ATOM   4961  C12 OL     38     -31.560  10.521  12.521  1.00-10.84      MEMB
ATOM   4962  H2R OL     38     -32.365  11.157  12.094  1.00  0.00      MEMB
ATOM   4963  H2S OL     38     -32.054   9.531  12.624  1.00  0.00      MEMB
ATOM   4973  C13 OL     38     -30.444  10.338  11.569  1.00 -9.66      MEMB
ATOM   4974  H3R OL     38     -29.821  11.257  11.623  1.00  0.00      MEMB
ATOM   4975  H3S OL     38     -30.925  10.212  10.576  1.00  0.00      MEMB
ATOM   4976  C14 OL     38     -29.574   9.098  11.824  1.00 -8.38      MEMB
ATOM   4977  H4R OL     38     -28.870   9.208  12.676  1.00  0.00      MEMB
ATOM   4978  H4S OL     38     -28.808   8.964  11.030  1.00  0.00      MEMB
ATOM   4979  C15 OL     38     -30.439   7.804  11.853  1.00 -7.16      MEMB
ATOM   4980  H5R OL     38     -31.092   7.825  10.955  1.00  0.00      MEMB
ATOM   4981  H5S OL     38     -31.079   7.803  12.762  1.00  0.00      MEMB
ATOM   4982  C16 OL     38     -29.616   6.556  11.760  1.00 -6.04      MEMB
ATOM   4983  H6R OL     38     -28.750   6.528  12.456  1.00  0.00      MEMB
ATOM   4984  H6S OL     38     -29.166   6.555  10.744  1.00  0.00      MEMB
ATOM   4985  C17 OL     38     -30.479   5.304  11.955  1.00 -5.15      MEMB
ATOM   4986  H7R OL     38     -30.901   5.390  12.978  1.00  0.00      MEMB
ATOM   4987  H7S OL     38     -29.768   4.450  11.929  1.00  0.00      MEMB
ATOM   4988  C18 OL     38     -31.476   5.022  10.865  1.00 -4.09      MEMB
ATOM   4989  H8R OL     38     -32.252   5.816  10.809  1.00  0.00      MEMB
ATOM   4990  H8S OL     38     -32.068   4.109  11.091  1.00  0.00      MEMB
ATOM   4991  C19 OL     38     -30.737   4.757   9.497  1.00 -3.11      MEMB
ATOM   4992  H9R OL     38     -30.154   3.836   9.347  1.00  0.00      MEMB
ATOM   4993 C110 OL     38     -30.806   5.532   8.439  1.00 -1.91      MEMB
ATOM   4994 H10R OL     38     -30.252   5.072   7.609  1.00  0.00      MEMB
ATOM   4995 C111 OL     38     -31.500   6.847   8.100  1.00 -1.30      MEMB
ATOM   4996 H11R OL     38     -32.053   7.179   9.004  1.00  0.00      MEMB
ATOM   4997 H11S OL     38     -32.248   6.706   7.290  1.00  0.00      MEMB
ATOM   4998 C112 OL     38     -30.396   7.845   7.618  1.00 -0.16      MEMB
ATOM   4999 H12R OL     38     -29.902   7.436   6.711  1.00  0.00      MEMB
ATOM   5000 H12S OL     38     -29.648   7.868   8.440  1.00  0.00      MEMB
ATOM   5001 C113 OL     38     -31.007   9.238   7.468  1.00  0.33      MEMB
ATOM   5002 H13R OL     38     -30.209  10.011   7.457  1.00  0.00      MEMB
ATOM   5003 H13S OL     38     -31.586   9.328   8.411  1.00  0.00      MEMB
ATOM   5004 C114 OL     38     -31.931   9.420   6.315  1.00  1.47      MEMB
ATOM   5005 H14R OL     38     -32.355  10.447   6.353  1.00  0.00      MEMB
ATOM   5006 H14S OL     38     -32.771   8.696   6.366  1.00  0.00      MEMB
ATOM   5007 C115 OL     38     -31.168   9.334   4.978  1.00  2.35      MEMB
ATOM   5008 H15R OL     38     -30.742   8.355   4.670  1.00  0.00      MEMB
ATOM   5009 H15S OL     38     -30.344  10.049   5.192  1.00  0.00      MEMB
ATOM   5010 C116 OL     38     -31.831   9.893   3.684  1.00  3.48      MEMB
ATOM   5011 H16R OL     38     -32.111  10.965   3.764  1.00  0.00      MEMB
ATOM   5012 H16S OL     38     -32.696   9.241   3.437  1.00  0.00      MEMB
ATOM   5013 C117 OL     38     -30.855   9.890   2.366  1.00  2.94      MEMB
ATOM   5014 H17R OL     38     -30.315   8.919   2.401  1.00  0.00      MEMB
ATOM   5015 H17S OL     38     -30.163  10.752   2.476  1.00  0.00      MEMB
ATOM   5016 C118 OL     38     -31.744  10.054   1.183  1.00  4.04      MEMB
ATOM   5017 H18R OL     38     -32.185  11.072   1.120  1.00  0.00      MEMB
ATOM   5018 H18S OL     38     -32.625   9.379   1.146  1.00  0.00      MEMB
ATOM   5019 H18T OL     38     -31.204   9.823   0.240  1.00  0.00      MEMB
TER   
ATOM   5101  C12 OL     39      31.139  -5.227  11.079  1.00-12.11      MEMB
ATOM   5102  H2R OL     39      32.121  -4.879  11.466  1.00  0.00      MEMB
ATOM   5103  H2S OL     39      30.974  -6.284  11.379  1.00  0.00      MEMB
ATOM   5151  C13 OL     39      31.286  -5.020   9.592  1.00-10.97      MEMB
ATOM   5152  H3R OL     39      30.330  -5.269   9.085  1.00  0.00      MEMB
ATOM   5153  H3S OL     39      32.043  -5.707   9.156  1.00  0.00      MEMB
ATOM   5154  C14 OL     39      31.633  -3.582   9.264  1.00 -9.91      MEMB
ATOM   5155  H4R OL     39      31.086  -2.820   9.860  1.00  0.00      MEMB
ATOM   5156  H4S OL     39      32.724  -3.368   9.269  1.00  0.00      MEMB
ATOM   5157  C15 OL     39      31.377  -3.313   7.796  1.00 -8.77      MEMB
ATOM   5158  H5R OL     39      31.611  -2.253   7.561  1.00  0.00      MEMB
ATOM   5159  H5S OL     39      30.277  -3.238   7.659  1.00  0.00      MEMB
ATOM   5160  C16 OL     39      32.066  -4.270   6.749  1.00 -7.62      MEMB
ATOM   5161  H6R OL     39      33.115  -4.543   6.994  1.00  0.00      MEMB
ATOM   5162  H6S OL     39      31.456  -5.194   6.840  1.00  0.00      MEMB
ATOM   5163  C17 OL     39      31.817  -3.866   5.245  1.00 -6.59      MEMB
ATOM   5164  H7R OL     39      32.249  -2.844   5.203  1.00  0.00      MEMB
ATOM   5165  H7S OL     39      32.289  -4.525   4.485  1.00  0.00      MEMB
ATOM   5166  C18 OL     39      30.339  -3.708   4.886  1.00 -5.26      MEMB
ATOM   5167  H8R OL     39      29.793  -4.553   5.357  1.00  0.00      MEMB
ATOM   5168  H8S OL     39      29.959  -2.827   5.447  1.00  0.00      MEMB
ATOM   5169  C19 OL     39      29.993  -3.821   3.402  1.00 -4.06      MEMB
ATOM   5170  H9R OL     39      30.176  -4.854   3.070  1.00  0.00      MEMB
ATOM   5171 C110 OL     39      29.567  -2.922   2.490  1.00 -2.66      MEMB
ATOM   5172 H10R OL     39      29.298  -3.171   1.453  1.00  0.00      MEMB
ATOM   5173 C111 OL     39      29.400  -1.436   2.776  1.00 -2.58      MEMB
ATOM   5174 H11R OL     39      29.908  -1.118   3.711  1.00  0.00      MEMB
ATOM   5175 H11S OL     39      29.900  -0.851   1.975  1.00  0.00      MEMB
ATOM   5176 C112 OL     39      28.004  -0.706   2.939  1.00 -1.15      MEMB
ATOM   5177 H12R OL     39      27.735  -0.946   3.990  1.00  0.00      MEMB
ATOM   5178 H12S OL     39      27.982   0.403   2.883  1.00  0.00      MEMB
ATOM   5179 C113 OL     39      26.836  -1.399   2.231  1.00 -0.28      MEMB
ATOM   5180 H13R OL     39      26.857  -2.510   2.232  1.00  0.00      MEMB
ATOM   5181 H13S OL     39      25.892  -1.058   2.708  1.00  0.00      MEMB
ATOM   5182 C114 OL     39      26.849  -0.956   0.744  1.00  0.84      MEMB
ATOM   5183 H14R OL     39      26.595   0.124   0.687  1.00  0.00      MEMB
ATOM   5184 H14S OL     39      27.885  -1.206   0.428  1.00  0.00      MEMB
ATOM   5185 C115 OL     39      25.827  -1.813  -0.020  1.00  1.60      MEMB
ATOM   5186 H15R OL     39      24.798  -1.642   0.360  1.00  0.00      MEMB
ATOM   5187 H15S OL     39      25.912  -2.905   0.167  1.00  0.00      MEMB
ATOM   5188 C116 OL     39      25.745  -1.379  -1.519  1.00  2.64      MEMB
ATOM   5189 H16R OL     39      25.263  -2.177  -2.123  1.00  0.00      MEMB
ATOM   5190 H16S OL     39      25.180  -0.424  -1.573  1.00  0.00      MEMB
ATOM   5191 C117 OL     39      27.109  -1.056  -2.213  1.00  0.00      MEMB
ATOM   5192 H17R OL     39      27.708  -1.981  -2.072  1.00  0.00      MEMB
ATOM   5193 H17S OL     39      27.555  -0.221  -1.631  1.00  0.00      MEMB
ATOM   5194 C118 OL     39      26.949  -0.639  -3.616  1.00  0.00      MEMB
ATOM   5195 H18R OL     39      26.346  -1.292  -4.283  1.00  0.00      MEMB
ATOM   5196 H18S OL     39      26.554   0.399  -3.628  1.00  0.00      MEMB
ATOM   5197 H18T OL     39      27.871  -0.522  -4.224  1.00  0.00      MEMB
ATOM   5067  C33 PGR    39      31.843  -7.336  20.125  1.00-20.41      MEMB
ATOM   5068  H3A PGR    39      31.791  -7.517  19.030  1.00  0.00      MEMB
ATOM   5069  H3B PGR    39      32.733  -7.817  20.585  1.00  0.00      MEMB
ATOM   5070  O36 PGR    39      30.678  -7.908  20.773  1.00  0.00      MEMB
ATOM   5071 HO6A PGR    39      30.021  -8.041  20.085  1.00  0.00      MEMB
ATOM   5072  C32 PGR    39      31.838  -5.811  20.293  1.00-20.64      MEMB
ATOM   5073  H2A PGR    39      32.783  -5.393  19.879  1.00  0.00      MEMB
ATOM   5074  O35 PGR    39      31.788  -5.531  21.690  1.00  0.00      MEMB
ATOM   5075 HO5A PGR    39      32.361  -6.230  22.031  1.00  0.00      MEMB
ATOM   5076  C31 PGR    39      30.691  -5.202  19.590  1.00-19.24      MEMB
ATOM   5077  H1A PGR    39      30.790  -4.095  19.565  1.00  0.00      MEMB
ATOM   5078  H1B PGR    39      29.807  -5.516  20.186  1.00  0.00      MEMB
ATOM   5079  P31 PGR    39      29.309  -5.895  17.499  1.00-16.77      MEMB
ATOM   5080  O33 PGR    39      28.326  -6.207  18.599  1.00-15.92      MEMB
ATOM   5081  O34 PGR    39      29.507  -6.915  16.353  1.00-16.93      MEMB
ATOM   5082  O32 PGR    39      30.720  -5.651  18.214  1.00-16.27      MEMB
ATOM   5083  O31 PGR    39      28.958  -4.472  16.866  1.00-18.19      MEMB
ATOM   5084  C3  PGR    39      29.577  -3.838  15.750  1.00-15.07      MEMB
ATOM   5085  HA  PGR    39      30.538  -4.311  15.452  1.00  0.00      MEMB
ATOM   5086  HB  PGR    39      29.682  -2.797  16.124  1.00  0.00      MEMB
ATOM   5087  C2  PGR    39      28.543  -3.870  14.584  1.00-13.89      MEMB
ATOM   5088  HX  PGR    39      27.586  -3.381  14.866  1.00  0.00      MEMB
ATOM   5089  O21 PGR    39      28.162  -5.204  14.356  1.00-12.67      MEMB
ATOM   5090  C21 PGR    39      27.094  -5.656  13.699  1.00-12.02      MEMB
ATOM   5091  O22 PGR    39      26.297  -4.907  13.142  1.00-12.33      MEMB
ATOM   5095  C1  PGR    39      29.106  -3.207  13.248  1.00-14.33      MEMB
ATOM   5096  HR  PGR    39      29.454  -2.185  13.511  1.00  0.00      MEMB
ATOM   5097  HS  PGR    39      28.223  -3.156  12.576  1.00  0.00      MEMB
ATOM   5098  O11 PGR    39      30.142  -4.015  12.695  1.00-13.47      MEMB
ATOM   5099  C11 PGR    39      29.887  -4.580  11.512  1.00-12.95      MEMB
ATOM   5100  O12 PGR    39      28.804  -4.671  11.044  1.00-13.09      MEMB
ATOM   5092  C12 OL     39      27.166  -7.167  13.633  1.00-10.84      MEMB
ATOM   5093  H2R OL     39      26.197  -7.550  14.018  1.00  0.00      MEMB
ATOM   5094  H2S OL     39      27.936  -7.591  14.312  1.00  0.00      MEMB
ATOM   5104  C13 OL     39      27.391  -7.621  12.225  1.00 -9.66      MEMB
ATOM   5105  H3R OL     39      28.371  -7.175  11.948  1.00  0.00      MEMB
ATOM   5106  H3S OL     39      26.642  -7.136  11.563  1.00  0.00      MEMB
ATOM   5107  C14 OL     39      27.345  -9.105  12.040  1.00 -8.38      MEMB
ATOM   5108  H4R OL     39      26.623  -9.311  11.221  1.00  0.00      MEMB
ATOM   5109  H4S OL     39      27.042  -9.620  12.977  1.00  0.00      MEMB
ATOM   5110  C15 OL     39      28.639  -9.729  11.464  1.00 -7.16      MEMB
ATOM   5111  H5R OL     39      28.536 -10.834  11.430  1.00  0.00      MEMB
ATOM   5112  H5S OL     39      29.409  -9.366  12.177  1.00  0.00      MEMB
ATOM   5113  C16 OL     39      28.881  -9.338   9.977  1.00 -6.04      MEMB
ATOM   5114  H6R OL     39      28.879  -8.244   9.786  1.00  0.00      MEMB
ATOM   5115  H6S OL     39      28.126  -9.851   9.344  1.00  0.00      MEMB
ATOM   5116  C17 OL     39      30.282  -9.804   9.544  1.00 -5.15      MEMB
ATOM   5117  H7R OL     39      30.409 -10.858   9.872  1.00  0.00      MEMB
ATOM   5118  H7S OL     39      31.039  -9.236  10.126  1.00  0.00      MEMB
ATOM   5119  C18 OL     39      30.736  -9.656   8.104  1.00 -4.09      MEMB
ATOM   5120  H8R OL     39      29.996 -10.283   7.562  1.00  0.00      MEMB
ATOM   5121  H8S OL     39      31.754 -10.102   8.084  1.00  0.00      MEMB
ATOM   5122  C19 OL     39      30.771  -8.322   7.425  1.00 -3.11      MEMB
ATOM   5123  H9R OL     39      31.257  -7.524   8.004  1.00  0.00      MEMB
ATOM   5124 C110 OL     39      30.256  -7.856   6.294  1.00 -1.91      MEMB
ATOM   5125 H10R OL     39      30.264  -6.785   6.045  1.00  0.00      MEMB
ATOM   5126 C111 OL     39      29.372  -8.656   5.371  1.00 -1.30      MEMB
ATOM   5127 H11R OL     39      28.629  -7.975   4.904  1.00  0.00      MEMB
ATOM   5128 H11S OL     39      28.824  -9.457   5.912  1.00  0.00      MEMB
ATOM   5129 C112 OL     39      30.203  -9.377   4.291  1.00 -0.16      MEMB
ATOM   5130 H12R OL     39      29.434  -9.821   3.623  1.00  0.00      MEMB
ATOM   5131 H12S OL     39      30.744 -10.241   4.734  1.00  0.00      MEMB
ATOM   5132 C113 OL     39      31.133  -8.378   3.559  1.00  0.33      MEMB
ATOM   5133 H13R OL     39      32.125  -8.383   4.060  1.00  0.00      MEMB
ATOM   5134 H13S OL     39      30.612  -7.403   3.662  1.00  0.00      MEMB
ATOM   5135 C114 OL     39      31.424  -8.825   2.078  1.00  1.47      MEMB
ATOM   5136 H14R OL     39      30.513  -8.992   1.465  1.00  0.00      MEMB
ATOM   5137 H14S OL     39      31.995  -9.777   2.112  1.00  0.00      MEMB
ATOM   5138 C115 OL     39      32.532  -8.092   1.353  1.00  2.35      MEMB
ATOM   5139 H15R OL     39      33.422  -7.994   2.011  1.00  0.00      MEMB
ATOM   5140 H15S OL     39      32.137  -7.061   1.229  1.00  0.00      MEMB
ATOM   5141 C116 OL     39      32.758  -8.630  -0.066  1.00  3.48      MEMB
ATOM   5142 H16R OL     39      33.477  -9.470   0.046  1.00  0.00      MEMB
ATOM   5143 H16S OL     39      33.283  -7.812  -0.605  1.00  0.00      MEMB
ATOM   5144 C117 OL     39      31.564  -9.160  -0.784  1.00  2.94      MEMB
[truncated: 3,829,785 more chars]
