# Supplementary material for: Computation of Förster Resonance Energy Transfer in Lipid Bilayer Membranes
Source: J Phys Chem A. 2022 Oct 19;126(43):8070–81. doi: 10.1021/acs.jpca.2c04524 (PMC9639162; doi:10.1021/acs.jpca.2c04524)
Supplement: Supplementary file 2 — jp2c04524_si_002.zip [file jp2c04524_si_002.zip › PDI-C4.xyz]

88
N-substituted perylene diimide
C         -2.87525        0.33453       -2.20917
C         -1.47598        0.33312       -2.22232
C         -0.73452       -0.46864       -1.34924
C         -1.43165       -1.31061       -0.42502
C         -2.86098       -1.30408       -0.41931
C         -3.57197       -0.46982       -1.31791
C          0.73451       -0.46862       -1.34924
C         -0.73462       -2.15708        0.49533
C          0.73464       -2.15708        0.49532
C          1.43166       -1.31061       -0.42504
C          1.47747       -2.95501        1.37056
C         -1.47744       -2.95499        1.37060
C         -2.87715       -2.94018        1.37093
C         -3.57316       -2.12443        0.49022
H         -3.43712       -3.56719        2.06556
H         -3.43370        0.96855       -2.89845
C          1.47596        0.33316       -2.22231
C          2.87523        0.33458       -2.20917
C          3.57196       -0.46978       -1.31792
C          2.86099       -1.30406       -0.41934
H          3.43368        0.96862       -2.89844
C          2.87718       -2.94020        1.37088
H          3.43716       -3.56722        2.06548
C          3.57318       -2.12442        0.49017
H         -0.97164        0.98102       -2.93676
H          0.97162        0.98107       -2.93673
H          0.97373       -3.60899        2.08003
H         -0.97368       -3.60896        2.08008
C         -5.04956       -0.43312       -1.30725
C         -5.05192       -2.11493        0.51782
N         -5.69935       -1.25468       -0.38311
O         -5.69000        0.31268       -2.03849
O         -5.70382       -2.80106        1.28843
C          5.04955       -0.43307       -1.30728
C          5.05195       -2.11492        0.51775
N          5.69936       -1.25465       -0.38317
O          5.68999        0.31274       -2.03851
O          5.70385       -2.80107        1.28834
C          7.17126       -1.23607       -0.34782
H          7.49511       -2.26562       -0.15655
H          7.50873       -0.93520       -1.34588
C          7.77571       -0.31772        0.71914
H          8.86068       -0.50404        0.70476
H          7.42635       -0.63122        1.71627
C          7.54817        1.19116        0.51366
H          8.35409        1.74123        1.02110
H          7.62013        1.41482       -0.55943
C          6.20222        1.63437        1.07170
H          6.18316        1.52365        2.16409
H          5.38163        1.03334        0.67076
C          4.40618        3.26992        1.28716
C          6.71981        4.02413        1.51548
C          5.84735        3.37232       -0.68138
N          5.81032        3.07731        0.79141
C         -7.17125       -1.23611       -0.34775
H         -7.49509       -2.26566       -0.15645
H         -7.50873       -0.93526       -1.34581
C         -7.77569       -0.31774        0.71921
H         -8.86066       -0.50407        0.70485
H         -7.42630       -0.63121        1.71633
C         -7.54817        1.19114        0.51368
H         -8.35408        1.74122        1.02113
H         -7.62017        1.41477       -0.55941
C         -6.20221        1.63439        1.07167
H         -6.18312        1.52370        2.16406
H         -5.38162        1.03336        0.67072
C         -6.71983        4.02415        1.51539
C         -4.40620        3.26999        1.28702
C         -5.84743        3.37229       -0.68148
N         -5.81034        3.07733        0.79132
H          3.73695        2.62275        0.70905
H          4.12458        4.31999        1.15234
H          4.36511        3.00154        2.34872
H          7.74546        3.88133        1.16150
H          6.65893        3.82105        2.59060
H          6.39493        5.04953        1.30641
H          6.88824        3.40953       -1.01599
H          5.37154        4.34450       -0.85021
H          5.31473        2.57963       -1.21833
H         -6.39497        5.04955        1.30629
H         -6.65892        3.82110        2.59052
H         -7.74549        3.88133        1.16144
H         -4.36509        3.00163        2.34859
H         -4.12463        4.32006        1.15217
H         -3.73697        2.62281        0.70891
H         -5.31481        2.57960       -1.21841
H         -5.37164        4.34448       -0.85035
H         -6.88832        3.40948       -1.01606
