# Supplementary material for: Computation of Förster Resonance Energy Transfer in Lipid Bilayer Membranes
Source: J Phys Chem A. 2022 Oct 19;126(43):8070–81. doi: 10.1021/acs.jpca.2c04524 (PMC9639162; doi:10.1021/acs.jpca.2c04524)
Supplement: Supplementary file 2 — jp2c04524_si_002.zip [file jp2c04524_si_002.zip › PDI_C.pdb]

ATOM      1  C36 MOL     1       2.833  -1.984   1.279  1.00  0.00      HETA
ATOM      2  H34 MOL     1       3.559  -2.719   1.594  1.00  0.00      HETA
ATOM      3  H35 MOL     1       3.277  -1.000   1.320  1.00  0.00      HETA
ATOM      4  H36 MOL     1       2.522  -2.196   0.267  1.00  0.00      HETA
ATOM      5  N4  MOL     1       1.642  -2.034   2.189  1.00  0.00      HETA
ATOM      6  C37 MOL     1       2.084  -1.738   3.593  1.00  0.00      HETA
ATOM      7  H37 MOL     1       2.529  -0.754   3.631  1.00  0.00      HETA
ATOM      8  H38 MOL     1       2.810  -2.474   3.905  1.00  0.00      HETA
ATOM      9  H39 MOL     1       1.231  -1.772   4.254  1.00  0.00      HETA
ATOM     10  C38 MOL     1       1.040  -3.409   2.152  1.00  0.00      HETA
ATOM     11  H40 MOL     1       1.772  -4.132   2.479  1.00  0.00      HETA
ATOM     12  H41 MOL     1       0.731  -3.640   1.143  1.00  0.00      HETA
ATOM     13  H42 MOL     1       0.182  -3.444   2.808  1.00  0.00      HETA
ATOM     14  C35 MOL     1       0.622  -0.976   1.797  1.00  0.00      HETA
ATOM     15  H23 MOL     1       1.128  -0.023   1.777  1.00  0.00      HETA
ATOM     16  H24 MOL     1      -0.140  -0.957   2.561  1.00  0.00      HETA
ATOM     17  C34 MOL     1      -0.061  -1.179   0.451  1.00  0.00      HETA
ATOM     18  H21 MOL     1      -0.497  -2.200   0.415  1.00  0.00      HETA
ATOM     19  H22 MOL     1       0.694  -1.082  -0.358  1.00  0.00      HETA
ATOM     20  C33 MOL     1      -1.180  -0.146   0.223  1.00  0.00      HETA
ATOM     21  H19 MOL     1      -1.313  -0.021  -0.872  1.00  0.00      HETA
ATOM     22  H20 MOL     1      -0.848   0.820   0.659  1.00  0.00      HETA
ATOM     23  C32 MOL     1      -2.544  -0.493   0.828  1.00  0.00      HETA
ATOM     24  H17 MOL     1      -2.842  -1.500   0.466  1.00  0.00      HETA
ATOM     25  H18 MOL     1      -3.285   0.256   0.477  1.00  0.00      HETA
ATOM     26  N1  MOL     1      -2.579  -0.511   2.300  1.00  0.00      HETA
ATOM     27  C22 MOL     1      -2.767   0.720   2.948  1.00  0.00      HETA
ATOM     28  O2  MOL     1      -2.887   1.745   2.296  1.00  0.00      HETA
ATOM     29  C21 MOL     1      -2.436  -1.739   2.950  1.00  0.00      HETA
ATOM     30  O1  MOL     1      -2.244  -2.766   2.310  1.00  0.00      HETA
ATOM     31  C6  MOL     1      -2.473  -1.727   4.428  1.00  0.00      HETA
ATOM     32  C1  MOL     1      -2.324  -2.919   5.125  1.00  0.00      HETA
ATOM     33  H2  MOL     1      -2.201  -3.845   4.584  1.00  0.00      HETA
ATOM     34  C2  MOL     1      -2.333  -2.928   6.524  1.00  0.00      HETA
ATOM     35  H5  MOL     1      -2.217  -3.867   7.045  1.00  0.00      HETA
ATOM     36  C3  MOL     1      -2.490  -1.753   7.265  1.00  0.00      HETA
ATOM     37  C4  MOL     1      -2.649  -0.513   6.568  1.00  0.00      HETA
ATOM     38  C5  MOL     1      -2.640  -0.512   5.139  1.00  0.00      HETA
ATOM     39  C14 MOL     1      -2.791   0.703   4.427  1.00  0.00      HETA
ATOM     40  C13 MOL     1      -2.954   1.892   5.123  1.00  0.00      HETA
ATOM     41  H1  MOL     1      -3.072   2.819   4.581  1.00  0.00      HETA
ATOM     42  C12 MOL     1      -2.966   1.901   6.523  1.00  0.00      HETA
ATOM     43  H8  MOL     1      -3.095   2.839   7.043  1.00  0.00      HETA
ATOM     44  C8  MOL     1      -2.815   0.726   7.265  1.00  0.00      HETA
ATOM     45  C9  MOL     1      -2.815   0.726   8.735  1.00  0.00      HETA
ATOM     46  C11 MOL     1      -2.966   1.901   9.477  1.00  0.00      HETA
ATOM     47  C19 MOL     1      -2.954   1.892  10.877  1.00  0.00      HETA
ATOM     48  H4  MOL     1      -3.072   2.819  11.420  1.00  0.00      HETA
ATOM     49  H7  MOL     1      -3.095   2.839   8.958  1.00  0.00      HETA
ATOM     50  C10 MOL     1      -2.649  -0.513   9.432  1.00  0.00      HETA
ATOM     51  C7  MOL     1      -2.490  -1.753   8.735  1.00  0.00      HETA
ATOM     52  C15 MOL     1      -2.333  -2.928   9.476  1.00  0.00      HETA
ATOM     53  H6  MOL     1      -2.217  -3.867   8.956  1.00  0.00      HETA
ATOM     54  C16 MOL     1      -2.324  -2.919  10.875  1.00  0.00      HETA
ATOM     55  H3  MOL     1      -2.201  -3.845  11.417  1.00  0.00      HETA
ATOM     56  C17 MOL     1      -2.473  -1.727  11.572  1.00  0.00      HETA
ATOM     57  C23 MOL     1      -2.436  -1.739  13.050  1.00  0.00      HETA
ATOM     58  O3  MOL     1      -2.245  -2.768  13.691  1.00  0.00      HETA
ATOM     59  C18 MOL     1      -2.641  -0.513  10.861  1.00  0.00      HETA
ATOM     60  C20 MOL     1      -2.791   0.702  11.573  1.00  0.00      HETA
ATOM     61  C24 MOL     1      -2.768   0.720  13.052  1.00  0.00      HETA
ATOM     62  O4  MOL     1      -2.888   1.744  13.704  1.00  0.00      HETA
ATOM     63  N2  MOL     1      -2.580  -0.512  13.699  1.00  0.00      HETA
ATOM     64  C25 MOL     1      -2.544  -0.494  15.171  1.00  0.04      HETA
ATOM     65  H9  MOL     1      -2.843  -1.501  15.533  1.00  0.05      HETA
ATOM     66  H10 MOL     1      -3.285   0.255  15.522  1.00  0.05      HETA
ATOM     67  C26 MOL     1      -1.180  -0.146  15.776  1.00  0.05      HETA
ATOM     68  H11 MOL     1      -1.313  -0.022  16.871  1.00  0.06      HETA
ATOM     69  H12 MOL     1      -0.849   0.819  15.340  1.00  0.04      HETA
ATOM     70  C27 MOL     1      -0.062  -1.180  15.548  1.00  0.04      HETA
ATOM     71  H13 MOL     1      -0.498  -2.201  15.584  1.00  0.05      HETA
ATOM     72  H14 MOL     1       0.693  -1.083  16.357  1.00  0.06      HETA
ATOM     73  C28 MOL     1       0.621  -0.977  14.202  1.00  0.02      HETA
ATOM     74  H15 MOL     1       1.128  -0.024  14.223  1.00  0.00      HETA
ATOM     75  H16 MOL     1      -0.141  -0.958  13.438  1.00  0.00      HETA
ATOM     76  N3  MOL     1       1.642  -2.035  13.810  1.00  0.00      HETA
ATOM     77  C30 MOL     1       2.833  -1.985  14.721  1.00  0.03      HETA
ATOM     78  H28 MOL     1       2.517  -2.165  15.738  1.00  0.06      HETA
ATOM     79  H29 MOL     1       3.296  -1.011  14.655  1.00  0.00      HETA
ATOM     80  H30 MOL     1       3.544  -2.742  14.426  1.00  0.00      HETA
ATOM     81  C31 MOL     1       1.039  -3.410  13.847  1.00  0.01      HETA
ATOM     82  H31 MOL     1       0.210  -3.459  13.157  1.00  0.00      HETA
ATOM     83  H32 MOL     1       0.689  -3.622  14.846  1.00  0.00      HETA
ATOM     84  H33 MOL     1       1.786  -4.138  13.565  1.00  0.00      HETA
ATOM     85  C29 MOL     1       2.084  -1.739  12.407  1.00  0.00      HETA
ATOM     86  H25 MOL     1       2.528  -0.755  12.369  1.00  0.00      HETA
ATOM     87  H26 MOL     1       1.232  -1.775  11.745  1.00  0.00      HETA
ATOM     88  H27 MOL     1       2.812  -2.474  12.097  1.00  0.00      HETA
TER
ATOM    123  C12 OL      1       0.086   4.156  10.850  1.00-12.11      MEMB
ATOM    124  H2R OL      1      -0.943   4.004  11.242  1.00  0.00      MEMB
ATOM    125  H2S OL      1       0.642   4.944  11.400  1.00  0.00      MEMB
ATOM    173  C13 OL      1       0.128   4.467   9.359  1.00-10.97      MEMB
ATOM    174  H3R OL      1      -0.287   3.629   8.760  1.00  0.00      MEMB
ATOM    175  H3S OL      1       1.186   4.701   9.114  1.00  0.00      MEMB
ATOM    176  C14 OL      1      -0.647   5.759   9.008  1.00 -9.91      MEMB
ATOM    177  H4R OL      1      -1.714   5.660   9.305  1.00  0.00      MEMB
ATOM    178  H4S OL      1      -0.173   6.514   9.670  1.00  0.00      MEMB
ATOM    179  C15 OL      1      -0.621   6.139   7.484  1.00 -8.77      MEMB
ATOM    180  H5R OL      1      -1.347   6.961   7.306  1.00  0.00      MEMB
ATOM    181  H5S OL      1      -0.901   5.275   6.844  1.00  0.00      MEMB
ATOM    182  C16 OL      1       0.861   6.525   7.070  1.00 -7.62      MEMB
ATOM    183  H6R OL      1       1.442   6.889   7.944  1.00  0.00      MEMB
ATOM    184  H6S OL      1       1.422   5.595   6.837  1.00  0.00      MEMB
ATOM    185  C17 OL      1       0.943   7.490   5.925  1.00 -6.59      MEMB
ATOM    186  H7R OL      1       0.286   8.360   6.141  1.00  0.00      MEMB
ATOM    187  H7S OL      1       1.994   7.839   5.830  1.00  0.00      MEMB
ATOM    188  C18 OL      1       0.415   6.724   4.662  1.00 -5.26      MEMB
ATOM    189  H8R OL      1       1.223   5.996   4.437  1.00  0.00      MEMB
ATOM    190  H8S OL      1      -0.543   6.182   4.810  1.00  0.00      MEMB
ATOM    191  C19 OL      1       0.259   7.635   3.445  1.00 -4.06      MEMB
ATOM    192  H9R OL      1       0.654   8.655   3.561  1.00  0.00      MEMB
ATOM    193 C110 OL      1      -0.342   7.243   2.314  1.00 -2.66      MEMB
ATOM    194 H10R OL      1      -0.332   7.936   1.460  1.00  0.00      MEMB
ATOM    195 C111 OL      1      -0.925   5.854   2.093  1.00 -2.58      MEMB
ATOM    196 H11R OL      1      -1.368   5.455   3.031  1.00  0.00      MEMB
ATOM    197 H11S OL      1      -1.786   5.868   1.391  1.00  0.00      MEMB
ATOM    198 C112 OL      1       0.115   4.845   1.580  1.00 -1.15      MEMB
ATOM    199 H12R OL      1       0.757   4.541   2.435  1.00  0.00      MEMB
ATOM    200 H12S OL      1      -0.405   3.989   1.099  1.00  0.00      MEMB
ATOM    201 C113 OL      1       1.083   5.361   0.523  1.00 -0.28      MEMB
ATOM    202 H13R OL      1       1.739   6.210   0.808  1.00  0.00      MEMB
ATOM    203 H13S OL      1       1.728   4.499   0.248  1.00  0.00      MEMB
ATOM    204 C114 OL      1       0.333   5.968  -0.691  1.00  0.84      MEMB
ATOM    205 H14R OL      1      -0.406   6.703  -0.308  1.00  0.00      MEMB
ATOM    206 H14S OL      1       1.093   6.554  -1.251  1.00  0.00      MEMB
ATOM    207 C115 OL      1      -0.182   4.868  -1.609  1.00  1.60      MEMB
ATOM    208 H15R OL      1      -1.107   4.388  -1.223  1.00  0.00      MEMB
ATOM    209 H15S OL      1       0.647   4.187  -1.899  1.00  0.00      MEMB
ATOM    210 C116 OL      1      -0.754   5.491  -2.965  1.00  2.64      MEMB
ATOM    211 H16R OL      1      -1.826   5.781  -2.959  1.00  0.00      MEMB
ATOM    212 H16S OL      1      -0.045   6.336  -3.099  1.00  0.00      MEMB
ATOM    213 C117 OL      1      -0.562   4.527  -4.183  1.00  0.00      MEMB
ATOM    214 H17R OL      1       0.466   4.120  -4.069  1.00  0.00      MEMB
ATOM    215 H17S OL      1      -0.668   5.116  -5.119  1.00  0.00      MEMB
ATOM    216 C118 OL      1      -1.447   3.290  -4.084  1.00  0.00      MEMB
ATOM    217 H18R OL      1      -0.878   2.580  -3.447  1.00  0.00      MEMB
ATOM    218 H18S OL      1      -2.440   3.556  -3.662  1.00  0.00      MEMB
ATOM    219 H18T OL      1      -1.665   2.688  -4.992  1.00  0.00      MEMB
ATOM     89  C33 PGR     1       3.907   5.093  20.811  1.00-20.41      MEMB
ATOM     90  H3A PGR     1       3.386   5.994  20.422  1.00  0.00      MEMB
ATOM     91  H3B PGR     1       4.094   5.267  21.893  1.00  0.00      MEMB
ATOM     92  O36 PGR     1       5.195   4.975  20.097  1.00  0.00      MEMB
ATOM     93 HO6A PGR     1       5.812   4.567  20.710  1.00  0.00      MEMB
ATOM     94  C32 PGR     1       3.026   3.813  20.738  1.00-20.64      MEMB
ATOM     95  H2A PGR     1       2.131   3.945  21.386  1.00  0.00      MEMB
ATOM     96  O35 PGR     1       3.799   2.727  21.243  1.00  0.00      MEMB
ATOM     97 HO5A PGR     1       4.267   3.165  21.968  1.00  0.00      MEMB
ATOM     98  C31 PGR     1       2.562   3.526  19.306  1.00-19.24      MEMB
ATOM     99  H1A PGR     1       1.967   2.588  19.338  1.00  0.00      MEMB
ATOM    100  H1B PGR     1       3.409   3.331  18.614  1.00  0.00      MEMB
ATOM    101  P31 PGR     1       0.876   4.477  17.526  1.00-16.77      MEMB
ATOM    102  O33 PGR     1       1.235   5.602  16.692  1.00-15.92      MEMB
ATOM    103  O34 PGR     1      -0.589   4.353  17.836  1.00-16.93      MEMB
ATOM    104  O32 PGR     1       1.722   4.562  18.898  1.00-16.27      MEMB
ATOM    105  O31 PGR     1       1.320   3.107  16.852  1.00-18.19      MEMB
ATOM    106  C3  PGR     1       0.825   2.703  15.596  1.00-15.07      MEMB
ATOM    107  HA  PGR     1       0.399   3.603  15.102  1.00  0.00      MEMB
ATOM    108  HB  PGR     1      -0.018   1.985  15.673  1.00  0.00      MEMB
ATOM    109  C2  PGR     1       1.961   2.156  14.664  1.00-13.89      MEMB
ATOM    110  HX  PGR     1       2.461   1.294  15.155  1.00  0.00      MEMB
ATOM    111  O21 PGR     1       2.865   3.352  14.460  1.00-12.67      MEMB
ATOM    112  C21 PGR     1       4.033   3.103  13.828  1.00-12.02      MEMB
ATOM    113  O22 PGR     1       4.517   2.041  13.510  1.00-12.33      MEMB
ATOM    117  C1  PGR     1       1.359   1.646  13.289  1.00-14.33      MEMB
ATOM    118  HR  PGR     1       0.544   0.939  13.554  1.00  0.00      MEMB
ATOM    119  HS  PGR     1       2.163   1.192  12.671  1.00  0.00      MEMB
ATOM    120  O11 PGR     1       0.839   2.808  12.584  1.00-13.47      MEMB
ATOM    121  C11 PGR     1       0.801   2.830  11.305  1.00-12.95      MEMB
ATOM    122  O12 PGR     1       1.241   2.009  10.504  1.00-13.09      MEMB
ATOM    114  C12 OL      1       4.721   4.382  13.290  1.00-10.84      MEMB
ATOM    115  H2R OL      1       5.800   4.120  13.331  1.00  0.00      MEMB
ATOM    116  H2S OL      1       4.591   5.240  13.984  1.00  0.00      MEMB
ATOM    126  C13 OL      1       4.384   4.726  11.812  1.00 -9.66      MEMB
ATOM    127  H3R OL      1       3.286   4.895  11.823  1.00  0.00      MEMB
ATOM    128  H3S OL      1       4.404   3.791  11.212  1.00  0.00      MEMB
ATOM    129  C14 OL      1       5.184   5.800  11.213  1.00 -8.38      MEMB
ATOM    130  H4R OL      1       6.126   5.426  10.758  1.00  0.00      MEMB
ATOM    131  H4S OL      1       5.479   6.610  11.914  1.00  0.00      MEMB
ATOM    132  C15 OL      1       4.473   6.520  10.045  1.00 -7.16      MEMB
ATOM    133  H5R OL      1       5.057   7.378   9.649  1.00  0.00      MEMB
ATOM    134  H5S OL      1       3.534   6.985  10.415  1.00  0.00      MEMB
ATOM    135  C16 OL      1       4.044   5.567   8.835  1.00 -6.04      MEMB
ATOM    136  H6R OL      1       3.500   6.227   8.125  1.00  0.00      MEMB
ATOM    137  H6S OL      1       3.408   4.769   9.275  1.00  0.00      MEMB
ATOM    138  C17 OL      1       5.205   4.832   8.201  1.00 -5.15      MEMB
ATOM    139  H7R OL      1       5.812   4.241   8.920  1.00  0.00      MEMB
ATOM    140  H7S OL      1       6.006   5.508   7.833  1.00  0.00      MEMB
ATOM    141  C18 OL      1       4.822   3.857   7.058  1.00 -4.09      MEMB
ATOM    142  H8R OL      1       5.648   3.157   6.806  1.00  0.00      MEMB
ATOM    143  H8S OL      1       4.705   4.348   6.069  1.00  0.00      MEMB
ATOM    144  C19 OL      1       3.572   3.027   7.571  1.00 -3.11      MEMB
ATOM    145  H9R OL      1       3.623   2.711   8.623  1.00  0.00      MEMB
ATOM    146 C110 OL      1       2.446   2.823   6.848  1.00 -1.91      MEMB
ATOM    147 H10R OL      1       1.736   2.154   7.355  1.00  0.00      MEMB
ATOM    148 C111 OL      1       2.105   3.375   5.436  1.00 -1.30      MEMB
ATOM    149 H11R OL      1       2.907   3.995   4.979  1.00  0.00      MEMB
ATOM    150 H11S OL      1       1.187   3.995   5.517  1.00  0.00      MEMB
ATOM    151 C112 OL      1       1.937   2.183   4.396  1.00 -0.16      MEMB
ATOM    152 H12R OL      1       1.299   2.742   3.678  1.00  0.00      MEMB
ATOM    153 H12S OL      1       1.376   1.388   4.931  1.00  0.00      MEMB
ATOM    154 C113 OL      1       3.296   1.635   3.843  1.00  0.33      MEMB
ATOM    155 H13R OL      1       3.918   1.129   4.611  1.00  0.00      MEMB
ATOM    156 H13S OL      1       3.885   2.480   3.429  1.00  0.00      MEMB
ATOM    157 C114 OL      1       3.117   0.732   2.607  1.00  1.47      MEMB
ATOM    158 H14R OL      1       2.668  -0.227   2.942  1.00  0.00      MEMB
ATOM    159 H14S OL      1       4.058   0.440   2.093  1.00  0.00      MEMB
ATOM    160 C115 OL      1       2.380   1.303   1.438  1.00  2.35      MEMB
ATOM    161 H15R OL      1       2.831   2.300   1.248  1.00  0.00      MEMB
ATOM    162 H15S OL      1       1.317   1.448   1.729  1.00  0.00      MEMB
ATOM    163 C116 OL      1       2.425   0.464   0.175  1.00  3.48      MEMB
ATOM    164 H16R OL      1       1.874  -0.492   0.307  1.00  0.00      MEMB
ATOM    165 H16S OL      1       3.391   0.033  -0.165  1.00  0.00      MEMB
ATOM    166 C117 OL      1       1.949   1.189  -1.081  1.00  2.94      MEMB
ATOM    167 H17R OL      1       1.192   1.952  -0.797  1.00  0.00      MEMB
ATOM    168 H17S OL      1       1.386   0.551  -1.794  1.00  0.00      MEMB
ATOM    169 C118 OL      1       2.908   2.057  -1.886  1.00  4.04      MEMB
ATOM    170 H18R OL      1       3.687   1.520  -2.469  1.00  0.00      MEMB
ATOM    171 H18S OL      1       3.378   2.758  -1.164  1.00  0.00      MEMB
ATOM    172 H18T OL      1       2.327   2.626  -2.642  1.00  0.00      MEMB
TER   
ATOM    254  C12 OL      2      -4.655   0.883  12.225  1.00-12.11      MEMB
ATOM    255  H2R OL      2      -3.580   0.755  12.478  1.00  0.00      MEMB
ATOM    256  H2S OL      2      -5.102  -0.123  12.080  1.00  0.00      MEMB
ATOM    304  C13 OL      2      -5.051   1.595  10.934  1.00-10.97      MEMB
ATOM    305  H3R OL      2      -4.366   1.204  10.152  1.00  0.00      MEMB
ATOM    306  H3S OL      2      -4.718   2.654  10.953  1.00  0.00      MEMB
ATOM    307  C14 OL      2      -6.535   1.534  10.527  1.00 -9.91      MEMB
ATOM    308  H4R OL      2      -6.735   0.456  10.349  1.00  0.00      MEMB
ATOM    309  H4S OL      2      -7.227   1.770  11.363  1.00  0.00      MEMB
ATOM    310  C15 OL      2      -6.903   2.318   9.176  1.00 -8.77      MEMB
ATOM    311  H5R OL      2      -6.190   2.076   8.359  1.00  0.00      MEMB
ATOM    312  H5S OL      2      -6.839   3.427   9.210  1.00  0.00      MEMB
ATOM    313  C16 OL      2      -8.369   2.048   8.699  1.00 -7.62      MEMB
ATOM    314  H6R OL      2      -8.626   1.005   8.416  1.00  0.00      MEMB
ATOM    315  H6S OL      2      -9.066   2.321   9.520  1.00  0.00      MEMB
ATOM    316  C17 OL      2      -8.930   2.842   7.513  1.00 -6.59      MEMB
ATOM    317  H7R OL      2      -9.991   2.551   7.357  1.00  0.00      MEMB
ATOM    318  H7S OL      2      -8.903   3.886   7.893  1.00  0.00      MEMB
ATOM    319  C18 OL      2      -8.121   2.759   6.218  1.00 -5.26      MEMB
ATOM    320  H8R OL      2      -8.722   3.322   5.472  1.00  0.00      MEMB
ATOM    321  H8S OL      2      -7.142   3.233   6.444  1.00  0.00      MEMB
ATOM    322  C19 OL      2      -7.978   1.327   5.836  1.00 -4.06      MEMB
ATOM    323  H9R OL      2      -8.800   0.647   6.104  1.00  0.00      MEMB
ATOM    324 C110 OL      2      -6.950   0.709   5.326  1.00 -2.66      MEMB
ATOM    325 H10R OL      2      -6.950  -0.362   5.078  1.00  0.00      MEMB
ATOM    326 C111 OL      2      -5.595   1.327   4.957  1.00 -2.58      MEMB
ATOM    327 H11R OL      2      -5.277   1.921   5.840  1.00  0.00      MEMB
ATOM    328 H11S OL      2      -4.789   0.568   4.865  1.00  0.00      MEMB
ATOM    329 C112 OL      2      -5.592   2.020   3.647  1.00 -1.15      MEMB
ATOM    330 H12R OL      2      -6.550   2.563   3.506  1.00  0.00      MEMB
ATOM    331 H12S OL      2      -4.781   2.776   3.572  1.00  0.00      MEMB
ATOM    332 C113 OL      2      -5.552   1.022   2.460  1.00 -0.28      MEMB
ATOM    333 H13R OL      2      -4.512   0.638   2.387  1.00  0.00      MEMB
ATOM    334 H13S OL      2      -6.358   0.276   2.625  1.00  0.00      MEMB
ATOM    335 C114 OL      2      -5.893   1.678   1.075  1.00  0.84      MEMB
ATOM    336 H14R OL      2      -6.972   1.925   1.168  1.00  0.00      MEMB
ATOM    337 H14S OL      2      -5.333   2.637   1.037  1.00  0.00      MEMB
ATOM    338 C115 OL      2      -5.643   0.827  -0.155  1.00  1.60      MEMB
ATOM    339 H15R OL      2      -6.323  -0.031   0.033  1.00  0.00      MEMB
ATOM    340 H15S OL      2      -4.608   0.424  -0.135  1.00  0.00      MEMB
ATOM    341 C116 OL      2      -6.007   1.556  -1.525  1.00  2.64      MEMB
ATOM    342 H16R OL      2      -6.923   2.166  -1.374  1.00  0.00      MEMB
ATOM    343 H16S OL      2      -5.126   2.224  -1.636  1.00  0.00      MEMB
ATOM    344 C117 OL      2      -6.185   0.783  -2.807  1.00  0.00      MEMB
ATOM    345 H17R OL      2      -5.283   0.158  -2.981  1.00  0.00      MEMB
ATOM    346 H17S OL      2      -6.238   1.403  -3.727  1.00  0.00      MEMB
ATOM    347 C118 OL      2      -7.348  -0.229  -2.870  1.00  0.00      MEMB
ATOM    348 H18R OL      2      -8.223   0.428  -2.679  1.00  0.00      MEMB
ATOM    349 H18S OL      2      -7.283  -0.720  -3.864  1.00  0.00      MEMB
ATOM    350 H18T OL      2      -7.342  -0.987  -2.058  1.00  0.00      MEMB
ATOM    220  C33 PGR     2      -7.534  -2.939  19.091  1.00-20.41      MEMB
ATOM    221  H3A PGR     2      -8.198  -3.785  18.811  1.00  0.00      MEMB
ATOM    222  H3B PGR     2      -6.528  -3.156  18.672  1.00  0.00      MEMB
ATOM    223  O36 PGR     2      -7.162  -2.909  20.456  1.00  0.00      MEMB
ATOM    224 HO6A PGR     2      -7.994  -2.813  20.924  1.00  0.00      MEMB
ATOM    225  C32 PGR     2      -7.858  -1.542  18.603  1.00-20.64      MEMB
ATOM    226  H2A PGR     2      -7.726  -1.497  17.499  1.00  0.00      MEMB
ATOM    227  O35 PGR     2      -6.929  -0.646  19.210  1.00  0.00      MEMB
ATOM    228 HO5A PGR     2      -6.125  -1.183  19.187  1.00  0.00      MEMB
ATOM    229  C31 PGR     2      -9.364  -1.130  18.964  1.00-19.24      MEMB
ATOM    230  H1A PGR     2      -9.702  -1.849  19.740  1.00  0.00      MEMB
ATOM    231  H1B PGR     2     -10.080  -1.342  18.143  1.00  0.00      MEMB
ATOM    232  P31 PGR     2      -9.462   1.443  18.729  1.00-16.77      MEMB
ATOM    233  O33 PGR     2      -9.094   2.539  19.654  1.00-15.92      MEMB
ATOM    234  O34 PGR     2     -10.786   1.448  18.062  1.00-16.93      MEMB
ATOM    235  O32 PGR     2      -9.346   0.158  19.587  1.00-16.27      MEMB
ATOM    236  O31 PGR     2      -8.338   1.320  17.644  1.00-18.19      MEMB
ATOM    237  C3  PGR     2      -7.804   2.485  17.033  1.00-15.07      MEMB
ATOM    238  HA  PGR     2      -6.921   2.797  17.631  1.00  0.00      MEMB
ATOM    239  HB  PGR     2      -8.497   3.352  17.087  1.00  0.00      MEMB
ATOM    240  C2  PGR     2      -7.426   2.147  15.576  1.00-13.89      MEMB
ATOM    241  HX  PGR     2      -7.302   3.041  14.929  1.00  0.00      MEMB
ATOM    242  O21 PGR     2      -8.451   1.267  15.010  1.00-12.67      MEMB
ATOM    243  C21 PGR     2      -9.580   1.749  14.650  1.00-12.02      MEMB
ATOM    244  O22 PGR     2      -9.873   2.916  14.684  1.00-12.33      MEMB
ATOM    248  C1  PGR     2      -6.100   1.394  15.521  1.00-14.33      MEMB
ATOM    249  HR  PGR     2      -6.242   0.562  16.244  1.00  0.00      MEMB
ATOM    250  HS  PGR     2      -5.253   2.017  15.881  1.00  0.00      MEMB
ATOM    251  O11 PGR     2      -5.834   0.814  14.281  1.00-13.47      MEMB
ATOM    252  C11 PGR     2      -5.256   1.640  13.410  1.00-12.95      MEMB
ATOM    253  O12 PGR     2      -5.150   2.872  13.562  1.00-13.09      MEMB
ATOM    245  C12 OL      2     -10.402   0.487  14.170  1.00-10.84      MEMB
ATOM    246  H2R OL      2     -11.480   0.674  14.365  1.00  0.00      MEMB
ATOM    247  H2S OL      2     -10.111  -0.388  14.789  1.00  0.00      MEMB
ATOM    257  C13 OL      2     -10.211   0.442  12.632  1.00 -9.66      MEMB
ATOM    258  H3R OL      2      -9.121   0.438  12.416  1.00  0.00      MEMB
ATOM    259  H3S OL      2     -10.650   1.323  12.116  1.00  0.00      MEMB
ATOM    260  C14 OL      2     -10.781  -0.917  12.025  1.00 -8.38      MEMB
ATOM    261  H4R OL      2     -11.890  -0.891  12.087  1.00  0.00      MEMB
ATOM    262  H4S OL      2     -10.415  -1.812  12.573  1.00  0.00      MEMB
ATOM    263  C15 OL      2     -10.294  -1.300  10.586  1.00 -7.16      MEMB
ATOM    264  H5R OL      2     -10.509  -0.470   9.880  1.00  0.00      MEMB
ATOM    265  H5S OL      2     -10.918  -2.154  10.248  1.00  0.00      MEMB
ATOM    266  C16 OL      2      -8.904  -1.927  10.680  1.00 -6.04      MEMB
ATOM    267  H6R OL      2      -8.813  -2.921  11.168  1.00  0.00      MEMB
ATOM    268  H6S OL      2      -8.268  -1.124  11.110  1.00  0.00      MEMB
ATOM    269  C17 OL      2      -8.436  -2.123   9.208  1.00 -5.15      MEMB
ATOM    270  H7R OL      2      -7.389  -2.477   9.099  1.00  0.00      MEMB
ATOM    271  H7S OL      2      -8.557  -1.115   8.759  1.00  0.00      MEMB
ATOM    272  C18 OL      2      -9.396  -3.008   8.317  1.00 -4.09      MEMB
ATOM    273  H8R OL      2     -10.384  -2.502   8.374  1.00  0.00      MEMB
ATOM    274  H8S OL      2      -9.400  -3.997   8.823  1.00  0.00      MEMB
ATOM    275  C19 OL      2      -8.804  -3.101   6.878  1.00 -3.11      MEMB
ATOM    276  H9R OL      2      -7.709  -3.150   6.960  1.00  0.00      MEMB
ATOM    277 C110 OL      2      -9.449  -2.897   5.832  1.00 -1.91      MEMB
ATOM    278 H10R OL      2      -8.924  -3.160   4.901  1.00  0.00      MEMB
ATOM    279 C111 OL      2     -10.917  -2.517   5.629  1.00 -1.30      MEMB
ATOM    280 H11R OL      2     -11.551  -2.860   6.475  1.00  0.00      MEMB
ATOM    281 H11S OL      2     -11.243  -3.123   4.757  1.00  0.00      MEMB
ATOM    282 C112 OL      2     -11.277  -1.065   5.548  1.00 -0.16      MEMB
ATOM    283 H12R OL      2     -11.033  -0.377   6.386  1.00  0.00      MEMB
ATOM    284 H12S OL      2     -12.387  -1.032   5.514  1.00  0.00      MEMB
ATOM    285 C113 OL      2     -10.661  -0.447   4.265  1.00  0.33      MEMB
ATOM    286 H13R OL      2     -10.727  -1.205   3.456  1.00  0.00      MEMB
ATOM    287 H13S OL      2      -9.578  -0.290   4.459  1.00  0.00      MEMB
ATOM    288 C114 OL      2     -11.209   0.929   3.738  1.00  1.47      MEMB
ATOM    289 H14R OL      2     -11.141   1.686   4.548  1.00  0.00      MEMB
ATOM    290 H14S OL      2     -12.287   0.811   3.497  1.00  0.00      MEMB
ATOM    291 C115 OL      2     -10.274   1.350   2.670  1.00  2.35      MEMB
ATOM    292 H15R OL      2     -10.257   0.651   1.806  1.00  0.00      MEMB
ATOM    293 H15S OL      2      -9.181   1.345   2.869  1.00  0.00      MEMB
ATOM    294 C116 OL      2     -10.689   2.570   1.934  1.00  3.48      MEMB
ATOM    295 H16R OL      2     -10.701   3.530   2.493  1.00  0.00      MEMB
ATOM    296 H16S OL      2     -11.774   2.479   1.715  1.00  0.00      MEMB
ATOM    297 C117 OL      2     -10.051   2.822   0.568  1.00  2.94      MEMB
ATOM    298 H17R OL      2     -10.019   1.861   0.011  1.00  0.00      MEMB
ATOM    299 H17S OL      2      -9.012   3.150   0.782  1.00  0.00      MEMB
ATOM    300 C118 OL      2     -10.813   3.851  -0.298  1.00  4.04      MEMB
ATOM    301 H18R OL      2     -10.190   4.349  -1.071  1.00  0.00      MEMB
ATOM    302 H18S OL      2     -11.180   4.710   0.303  1.00  0.00      MEMB
ATOM    303 H18T OL      2     -11.697   3.393  -0.791  1.00  0.00      MEMB
TER   
ATOM    385  C12 OL      3      -0.287 -10.724  14.254  1.00-12.11      MEMB
ATOM    386  H2R OL      3      -0.517 -10.355  13.231  1.00  0.00      MEMB
ATOM    387  H2S OL      3      -0.528 -11.807  14.193  1.00  0.00      MEMB
ATOM    435  C13 OL      3      -1.413 -10.007  15.000  1.00-10.97      MEMB
ATOM    436  H3R OL      3      -1.104  -9.049  15.472  1.00  0.00      MEMB
ATOM    437  H3S OL      3      -1.793 -10.657  15.817  1.00  0.00      MEMB
ATOM    438  C14 OL      3      -2.599  -9.618  14.186  1.00 -9.91      MEMB
ATOM    439  H4R OL      3      -2.849 -10.353  13.391  1.00  0.00      MEMB
ATOM    440  H4S OL      3      -3.425  -9.745  14.919  1.00  0.00      MEMB
ATOM    441  C15 OL      3      -2.535  -8.144  13.614  1.00 -8.77      MEMB
ATOM    442  H5R OL      3      -1.864  -7.482  14.203  1.00  0.00      MEMB
ATOM    443  H5S OL      3      -3.594  -7.810  13.646  1.00  0.00      MEMB
ATOM    444  C16 OL      3      -1.952  -8.050  12.221  1.00 -7.62      MEMB
ATOM    445  H6R OL      3      -2.138  -7.047  11.780  1.00  0.00      MEMB
ATOM    446  H6S OL      3      -0.853  -8.162  12.342  1.00  0.00      MEMB
ATOM    447  C17 OL      3      -2.460  -9.049  11.171  1.00 -6.59      MEMB
ATOM    448  H7R OL      3      -2.177 -10.079  11.478  1.00  0.00      MEMB
ATOM    449  H7S OL      3      -3.565  -9.020  11.059  1.00  0.00      MEMB
ATOM    450  C18 OL      3      -1.960  -8.842   9.675  1.00 -5.26      MEMB
ATOM    451  H8R OL      3      -2.580  -9.462   8.993  1.00  0.00      MEMB
ATOM    452  H8S OL      3      -2.079  -7.766   9.429  1.00  0.00      MEMB
ATOM    453  C19 OL      3      -0.497  -9.334   9.538  1.00 -4.06      MEMB
ATOM    454  H9R OL      3       0.252  -8.938  10.240  1.00  0.00      MEMB
ATOM    455 C110 OL      3      -0.039 -10.253   8.623  1.00 -2.66      MEMB
ATOM    456 H10R OL      3       1.016 -10.559   8.555  1.00  0.00      MEMB
ATOM    457 C111 OL      3      -0.902 -10.912   7.574  1.00 -2.58      MEMB
ATOM    458 H11R OL      3      -0.538 -11.923   7.290  1.00  0.00      MEMB
ATOM    459 H11S OL      3      -1.972 -11.043   7.842  1.00  0.00      MEMB
ATOM    460 C112 OL      3      -0.710 -10.027   6.352  1.00 -1.15      MEMB
ATOM    461 H12R OL      3      -1.359 -10.384   5.524  1.00  0.00      MEMB
ATOM    462 H12S OL      3      -1.108  -8.997   6.478  1.00  0.00      MEMB
ATOM    463 C113 OL      3       0.665  -9.780   5.650  1.00 -0.28      MEMB
ATOM    464 H13R OL      3       0.389  -9.174   4.761  1.00  0.00      MEMB
ATOM    465 H13S OL      3       1.395  -9.307   6.342  1.00  0.00      MEMB
ATOM    466 C114 OL      3       1.404 -11.026   5.156  1.00  0.84      MEMB
ATOM    467 H14R OL      3       2.451 -10.734   4.928  1.00  0.00      MEMB
ATOM    468 H14S OL      3       1.511 -11.666   6.058  1.00  0.00      MEMB
ATOM    469 C115 OL      3       0.752 -11.983   4.147  1.00  1.60      MEMB
ATOM    470 H15R OL      3      -0.077 -12.594   4.565  1.00  0.00      MEMB
ATOM    471 H15S OL      3       1.452 -12.794   3.851  1.00  0.00      MEMB
ATOM    472 C116 OL      3       0.325 -11.316   2.781  1.00  2.64      MEMB
ATOM    473 H16R OL      3      -0.229 -12.072   2.185  1.00  0.00      MEMB
ATOM    474 H16S OL      3      -0.338 -10.504   3.148  1.00  0.00      MEMB
ATOM    475 C117 OL      3       1.566 -10.670   2.036  1.00  0.00      MEMB
ATOM    476 H17R OL      3       2.292 -11.511   2.061  1.00  0.00      MEMB
ATOM    477 H17S OL      3       2.080  -9.898   2.648  1.00  0.00      MEMB
ATOM    478 C118 OL      3       1.480 -10.003   0.672  1.00  0.00      MEMB
ATOM    479 H18R OL      3       2.491  -9.855   0.238  1.00  0.00      MEMB
ATOM    480 H18S OL      3       0.840 -10.621   0.006  1.00  0.00      MEMB
ATOM    481 H18T OL      3       1.116  -8.960   0.791  1.00  0.00      MEMB
ATOM    351  C33 PGR     3      -3.948  -8.219  17.370  1.00-20.41      MEMB
ATOM    352  H3A PGR     3      -3.647  -9.208  16.965  1.00  0.00      MEMB
ATOM    353  H3B PGR     3      -4.600  -8.526  18.216  1.00  0.00      MEMB
ATOM    354  O36 PGR     3      -4.748  -7.484  16.530  1.00  0.00      MEMB
ATOM    355 HO6A PGR     3      -5.077  -8.132  15.904  1.00  0.00      MEMB
ATOM    356  C32 PGR     3      -2.750  -7.389  17.936  1.00-20.64      MEMB
ATOM    357  H2A PGR     3      -3.142  -6.515  18.502  1.00  0.00      MEMB
ATOM    358  O35 PGR     3      -1.993  -6.911  16.826  1.00  0.00      MEMB
ATOM    359 HO5A PGR     3      -2.704  -6.703  16.204  1.00  0.00      MEMB
ATOM    360  C31 PGR     3      -1.890  -8.349  18.896  1.00-19.24      MEMB
ATOM    361  H1A PGR     3      -1.482  -9.178  18.280  1.00  0.00      MEMB
ATOM    362  H1B PGR     3      -2.577  -8.708  19.692  1.00  0.00      MEMB
ATOM    363  P31 PGR     3       0.056  -8.507  20.598  1.00-16.77      MEMB
ATOM    364  O33 PGR     3      -0.555  -9.807  20.821  1.00-15.92      MEMB
ATOM    365  O34 PGR     3       0.271  -7.541  21.698  1.00-16.93      MEMB
ATOM    366  O32 PGR     3      -0.844  -7.724  19.556  1.00-16.27      MEMB
ATOM    367  O31 PGR     3       1.450  -8.699  19.770  1.00-18.19      MEMB
ATOM    368  C3  PGR     3       1.512  -9.560  18.685  1.00-15.07      MEMB
ATOM    369  HA  PGR     3       0.534  -9.593  18.160  1.00  0.00      MEMB
ATOM    370  HB  PGR     3       1.689 -10.585  19.074  1.00  0.00      MEMB
ATOM    371  C2  PGR     3       2.554  -9.084  17.704  1.00-13.89      MEMB
ATOM    372  HX  PGR     3       3.547  -9.251  18.174  1.00  0.00      MEMB
ATOM    373  O21 PGR     3       2.383  -7.751  17.300  1.00-12.67      MEMB
ATOM    374  C21 PGR     3       3.551  -7.197  16.894  1.00-12.02      MEMB
ATOM    375  O22 PGR     3       4.515  -7.823  16.484  1.00-12.33      MEMB
ATOM    379  C1  PGR     3       2.519 -10.069  16.506  1.00-14.33      MEMB
ATOM    380  HR  PGR     3       2.500 -11.096  16.928  1.00  0.00      MEMB
ATOM    381  HS  PGR     3       3.473  -9.892  15.964  1.00  0.00      MEMB
ATOM    382  O11 PGR     3       1.274  -9.923  15.790  1.00-13.47      MEMB
ATOM    383  C11 PGR     3       1.191 -10.684  14.717  1.00-12.95      MEMB
ATOM    384  O12 PGR     3       2.042 -11.365  14.186  1.00-13.09      MEMB
ATOM    376  C12 OL      3       3.520  -5.656  16.823  1.00-10.84      MEMB
ATOM    377  H2R OL      3       4.549  -5.286  17.018  1.00  0.00      MEMB
ATOM    378  H2S OL      3       2.769  -5.377  17.593  1.00  0.00      MEMB
ATOM    388  C13 OL      3       3.135  -5.054  15.439  1.00 -9.66      MEMB
ATOM    389  H3R OL      3       2.869  -3.978  15.519  1.00  0.00      MEMB
ATOM    390  H3S OL      3       2.310  -5.639  14.980  1.00  0.00      MEMB
ATOM    391  C14 OL      3       4.277  -5.192  14.408  1.00 -8.38      MEMB
ATOM    392  H4R OL      3       4.326  -6.259  14.103  1.00  0.00      MEMB
ATOM    393  H4S OL      3       5.291  -5.005  14.823  1.00  0.00      MEMB
ATOM    394  C15 OL      3       3.925  -4.440  13.130  1.00 -7.16      MEMB
ATOM    395  H5R OL      3       4.808  -4.394  12.457  1.00  0.00      MEMB
ATOM    396  H5S OL      3       3.755  -3.357  13.305  1.00  0.00      MEMB
ATOM    397  C16 OL      3       2.796  -5.058  12.260  1.00 -6.04      MEMB
ATOM    398  H6R OL      3       1.882  -5.220  12.871  1.00  0.00      MEMB
ATOM    399  H6S OL      3       3.230  -5.966  11.788  1.00  0.00      MEMB
ATOM    400  C17 OL      3       2.295  -4.067  11.130  1.00 -5.15      MEMB
ATOM    401  H7R OL      3       3.088  -3.831  10.389  1.00  0.00      MEMB
ATOM    402  H7S OL      3       2.111  -3.039  11.509  1.00  0.00      MEMB
ATOM    403  C18 OL      3       1.010  -4.620  10.473  1.00 -4.09      MEMB
ATOM    404  H8R OL      3       0.906  -3.751   9.789  1.00  0.00      MEMB
ATOM    405  H8S OL      3       0.165  -4.564  11.192  1.00  0.00      MEMB
ATOM    406  C19 OL      3       1.057  -5.947   9.668  1.00 -3.11      MEMB
ATOM    407  H9R OL      3       0.739  -6.902  10.113  1.00  0.00      MEMB
ATOM    408 C110 OL      3       1.486  -6.015   8.373  1.00 -1.91      MEMB
ATOM    409 H10R OL      3       1.682  -6.996   7.915  1.00  0.00      MEMB
ATOM    410 C111 OL      3       1.967  -4.885   7.499  1.00 -1.30      MEMB
ATOM    411 H11R OL      3       2.978  -5.073   7.078  1.00  0.00      MEMB
ATOM    412 H11S OL      3       2.134  -3.991   8.136  1.00  0.00      MEMB
ATOM    413 C112 OL      3       1.104  -4.783   6.258  1.00 -0.16      MEMB
ATOM    414 H12R OL      3       1.475  -3.992   5.571  1.00  0.00      MEMB
ATOM    415 H12S OL      3       0.053  -4.438   6.360  1.00  0.00      MEMB
ATOM    416 C113 OL      3       0.952  -6.101   5.483  1.00  0.33      MEMB
ATOM    417 H13R OL      3       0.316  -6.811   6.053  1.00  0.00      MEMB
ATOM    418 H13S OL      3       1.904  -6.657   5.344  1.00  0.00      MEMB
ATOM    419 C114 OL      3       0.181  -6.036   4.127  1.00  1.47      MEMB
ATOM    420 H14R OL      3      -0.679  -5.388   4.399  1.00  0.00      MEMB
ATOM    421 H14S OL      3      -0.316  -7.014   3.954  1.00  0.00      MEMB
ATOM    422 C115 OL      3       0.927  -5.688   2.899  1.00  2.35      MEMB
ATOM    423 H15R OL      3       1.584  -6.524   2.577  1.00  0.00      MEMB
ATOM    424 H15S OL      3       1.595  -4.815   3.058  1.00  0.00      MEMB
ATOM    425 C116 OL      3       0.017  -5.415   1.710  1.00  3.48      MEMB
ATOM    426 H16R OL      3      -0.845  -6.102   1.850  1.00  0.00      MEMB
ATOM    427 H16S OL      3       0.579  -5.571   0.764  1.00  0.00      MEMB
ATOM    428 C117 OL      3      -0.746  -4.101   1.778  1.00  2.94      MEMB
ATOM    429 H17R OL      3      -0.062  -3.269   2.051  1.00  0.00      MEMB
ATOM    430 H17S OL      3      -1.467  -4.181   2.620  1.00  0.00      MEMB
ATOM    431 C118 OL      3      -1.600  -3.668   0.572  1.00  4.04      MEMB
ATOM    432 H18R OL      3      -1.040  -3.657  -0.387  1.00  0.00      MEMB
ATOM    433 H18S OL      3      -2.066  -2.693   0.826  1.00  0.00      MEMB
ATOM    434 H18T OL      3      -2.440  -4.388   0.468  1.00  0.00      MEMB
TER   
ATOM    516  C12 OL      4       9.572  -1.583  12.634  1.00-12.11      MEMB
ATOM    517  H2R OL      4       9.654  -0.627  12.073  1.00  0.00      MEMB
ATOM    518  H2S OL      4      10.559  -2.091  12.664  1.00  0.00      MEMB
ATOM    566  C13 OL      4       8.650  -2.650  12.036  1.00-10.97      MEMB
ATOM    567  H3R OL      4       7.605  -2.399  12.316  1.00  0.00      MEMB
ATOM    568  H3S OL      4       8.907  -3.615  12.522  1.00  0.00      MEMB
ATOM    569  C14 OL      4       8.693  -2.681  10.528  1.00 -9.91      MEMB
ATOM    570  H4R OL      4       7.935  -3.395  10.142  1.00  0.00      MEMB
ATOM    571  H4S OL      4       8.376  -1.707  10.099  1.00  0.00      MEMB
ATOM    572  C15 OL      4      10.096  -3.207  10.046  1.00 -8.77      MEMB
ATOM    573  H5R OL      4      10.152  -4.186  10.568  1.00  0.00      MEMB
ATOM    574  H5S OL      4      10.885  -2.576  10.508  1.00  0.00      MEMB
ATOM    575  C16 OL      4      10.048  -3.386   8.504  1.00 -7.62      MEMB
ATOM    576  H6R OL      4       9.085  -3.823   8.163  1.00  0.00      MEMB
ATOM    577  H6S OL      4      10.100  -2.350   8.107  1.00  0.00      MEMB
ATOM    578  C17 OL      4      11.241  -4.227   8.012  1.00 -6.59      MEMB
ATOM    579  H7R OL      4      12.102  -3.998   8.676  1.00  0.00      MEMB
ATOM    580  H7S OL      4      10.986  -5.292   8.200  1.00  0.00      MEMB
ATOM    581  C18 OL      4      11.685  -4.032   6.518  1.00 -5.26      MEMB
ATOM    582  H8R OL      4      12.524  -4.756   6.435  1.00  0.00      MEMB
ATOM    583  H8S OL      4      10.839  -4.415   5.909  1.00  0.00      MEMB
ATOM    584  C19 OL      4      12.067  -2.592   6.191  1.00 -4.06      MEMB
ATOM    585  H9R OL      4      12.773  -2.243   6.959  1.00  0.00      MEMB
ATOM    586 C110 OL      4      11.436  -1.809   5.221  1.00 -2.66      MEMB
ATOM    587 H10R OL      4      11.826  -0.787   5.107  1.00  0.00      MEMB
ATOM    588 C111 OL      4      10.290  -2.188   4.334  1.00 -2.58      MEMB
ATOM    589 H11R OL      4       9.723  -3.126   4.515  1.00  0.00      MEMB
ATOM    590 H11S OL      4       9.485  -1.422   4.299  1.00  0.00      MEMB
ATOM    591 C112 OL      4      10.939  -2.313   2.925  1.00 -1.15      MEMB
ATOM    592 H12R OL      4      11.749  -1.626   2.598  1.00  0.00      MEMB
ATOM    593 H12S OL      4      11.442  -3.292   3.077  1.00  0.00      MEMB
ATOM    594 C113 OL      4       9.916  -2.524   1.786  1.00 -0.28      MEMB
ATOM    595 H13R OL      4       9.418  -3.489   2.022  1.00  0.00      MEMB
ATOM    596 H13S OL      4       9.048  -1.835   1.704  1.00  0.00      MEMB
ATOM    597 C114 OL      4      10.596  -2.587   0.416  1.00  0.84      MEMB
ATOM    598 H14R OL      4      11.599  -3.064   0.399  1.00  0.00      MEMB
ATOM    599 H14S OL      4       9.844  -3.131  -0.193  1.00  0.00      MEMB
ATOM    600 C115 OL      4      10.795  -1.191  -0.223  1.00  1.60      MEMB
ATOM    601 H15R OL      4      11.262  -1.247  -1.229  1.00  0.00      MEMB
ATOM    602 H15S OL      4      11.426  -0.455   0.320  1.00  0.00      MEMB
ATOM    603 C116 OL      4       9.530  -0.360  -0.406  1.00  2.64      MEMB
ATOM    604 H16R OL      4       9.126  -0.307   0.628  1.00  0.00      MEMB
ATOM    605 H16S OL      4       9.722   0.666  -0.786  1.00  0.00      MEMB
ATOM    606 C117 OL      4       8.488  -1.060  -1.142  1.00  0.00      MEMB
ATOM    607 H17R OL      4       8.305  -2.025  -0.623  1.00  0.00      MEMB
ATOM    608 H17S OL      4       8.792  -1.235  -2.196  1.00  0.00      MEMB
ATOM    609 C118 OL      4       7.104  -0.401  -1.173  1.00  0.00      MEMB
ATOM    610 H18R OL      4       7.256   0.579  -1.673  1.00  0.00      MEMB
ATOM    611 H18S OL      4       6.301  -0.955  -1.705  1.00  0.00      MEMB
ATOM    612 H18T OL      4       6.730  -0.116  -0.166  1.00  0.00      MEMB
ATOM    482  C33 PGR     4       5.559  -6.030  21.340  1.00-20.41      MEMB
ATOM    483  H3A PGR     4       4.927  -6.341  22.198  1.00  0.00      MEMB
ATOM    484  H3B PGR     4       6.540  -6.552  21.367  1.00  0.00      MEMB
ATOM    485  O36 PGR     4       5.955  -4.688  21.506  1.00  0.00      MEMB
ATOM    486 HO6A PGR     4       5.504  -4.175  22.180  1.00  0.00      MEMB
ATOM    487  C32 PGR     4       4.848  -6.294  19.972  1.00-20.64      MEMB
ATOM    488  H2A PGR     4       3.907  -5.700  19.926  1.00  0.00      MEMB
ATOM    489  O35 PGR     4       4.516  -7.679  19.917  1.00  0.00      MEMB
ATOM    490 HO5A PGR     4       4.258  -7.835  20.836  1.00  0.00      MEMB
ATOM    491  C31 PGR     4       5.887  -5.843  18.823  1.00-19.24      MEMB
ATOM    492  H1A PGR     4       6.054  -4.771  19.059  1.00  0.00      MEMB
ATOM    493  H1B PGR     4       5.402  -5.906  17.826  1.00  0.00      MEMB
ATOM    494  P31 PGR     4       8.255  -6.672  17.663  1.00-16.77      MEMB
ATOM    495  O33 PGR     4       8.080  -7.743  16.653  1.00-15.92      MEMB
ATOM    496  O34 PGR     4       9.552  -6.565  18.351  1.00-16.93      MEMB
ATOM    497  O32 PGR     4       7.073  -6.685  18.768  1.00-16.27      MEMB
ATOM    498  O31 PGR     4       7.908  -5.288  17.007  1.00-18.19      MEMB
ATOM    499  C3  PGR     4       8.977  -4.366  16.698  1.00-15.07      MEMB
ATOM    500  HA  PGR     4       9.285  -4.515  15.641  1.00  0.00      MEMB
ATOM    501  HB  PGR     4       9.866  -4.391  17.363  1.00  0.00      MEMB
ATOM    502  C2  PGR     4       8.376  -2.950  16.734  1.00-13.89      MEMB
ATOM    503  HX  PGR     4       8.062  -2.673  17.763  1.00  0.00      MEMB
ATOM    504  O21 PGR     4       7.285  -2.955  15.781  1.00-12.67      MEMB
ATOM    505  C21 PGR     4       6.069  -2.739  16.128  1.00-12.02      MEMB
ATOM    506  O22 PGR     4       5.659  -2.469  17.239  1.00-12.33      MEMB
ATOM    510  C1  PGR     4       9.460  -1.880  16.314  1.00-14.33      MEMB
ATOM    511  HR  PGR     4      10.340  -1.981  16.984  1.00  0.00      MEMB
ATOM    512  HS  PGR     4       9.045  -0.883  16.577  1.00  0.00      MEMB
ATOM    513  O11 PGR     4       9.866  -1.947  14.893  1.00-13.47      MEMB
ATOM    514  C11 PGR     4       9.153  -1.236  14.055  1.00-12.95      MEMB
ATOM    515  O12 PGR     4       8.209  -0.521  14.328  1.00-13.09      MEMB
ATOM    507  C12 OL      4       5.092  -2.801  14.958  1.00-10.84      MEMB
ATOM    508  H2R OL      4       5.572  -2.556  13.986  1.00  0.00      MEMB
ATOM    509  H2S OL      4       4.272  -2.100  15.224  1.00  0.00      MEMB
ATOM    519  C13 OL      4       4.312  -4.143  14.997  1.00 -9.66      MEMB
ATOM    520  H3R OL      4       3.358  -4.094  14.428  1.00  0.00      MEMB
ATOM    521  H3S OL      4       4.116  -4.422  16.054  1.00  0.00      MEMB
ATOM    522  C14 OL      4       5.104  -5.324  14.415  1.00 -8.38      MEMB
ATOM    523  H4R OL      4       6.115  -5.428  14.863  1.00  0.00      MEMB
ATOM    524  H4S OL      4       5.185  -5.117  13.326  1.00  0.00      MEMB
ATOM    525  C15 OL      4       4.357  -6.620  14.409  1.00 -7.16      MEMB
ATOM    526  H5R OL      4       3.531  -6.701  13.670  1.00  0.00      MEMB
ATOM    527  H5S OL      4       3.995  -6.776  15.448  1.00  0.00      MEMB
ATOM    528  C16 OL      4       5.203  -7.871  13.936  1.00 -6.04      MEMB
ATOM    529  H6R OL      4       4.540  -8.762  13.928  1.00  0.00      MEMB
ATOM    530  H6S OL      4       6.061  -8.049  14.619  1.00  0.00      MEMB
ATOM    531  C17 OL      4       5.973  -7.726  12.659  1.00 -5.15      MEMB
ATOM    532  H7R OL      4       6.576  -8.658  12.604  1.00  0.00      MEMB
ATOM    533  H7S OL      4       6.740  -6.923  12.689  1.00  0.00      MEMB
ATOM    534  C18 OL      4       5.031  -7.797  11.490  1.00 -4.09      MEMB
ATOM    535  H8R OL      4       4.335  -6.937  11.388  1.00  0.00      MEMB
ATOM    536  H8S OL      4       4.394  -8.685  11.692  1.00  0.00      MEMB
ATOM    537  C19 OL      4       5.679  -7.900  10.197  1.00 -3.11      MEMB
ATOM    538  H9R OL      4       6.122  -8.895  10.046  1.00  0.00      MEMB
ATOM    539 C110 OL      4       5.858  -6.991   9.220  1.00 -1.91      MEMB
ATOM    540 H10R OL      4       6.530  -7.165   8.367  1.00  0.00      MEMB
ATOM    541 C111 OL      4       5.349  -5.565   9.238  1.00 -1.30      MEMB
ATOM    542 H11R OL      4       6.225  -4.904   9.063  1.00  0.00      MEMB
ATOM    543 H11S OL      4       4.911  -5.309  10.227  1.00  0.00      MEMB
ATOM    544 C112 OL      4       4.278  -5.372   8.197  1.00 -0.16      MEMB
ATOM    545 H12R OL      4       3.863  -4.342   8.235  1.00  0.00      MEMB
ATOM    546 H12S OL      4       3.446  -6.019   8.550  1.00  0.00      MEMB
ATOM    547 C113 OL      4       4.531  -5.818   6.736  1.00  0.33      MEMB
ATOM    548 H13R OL      4       3.603  -5.633   6.154  1.00  0.00      MEMB
ATOM    549 H13S OL      4       4.604  -6.926   6.767  1.00  0.00      MEMB
ATOM    550 C114 OL      4       5.783  -5.214   6.117  1.00  1.47      MEMB
ATOM    551 H14R OL      4       6.654  -5.569   6.708  1.00  0.00      MEMB
ATOM    552 H14S OL      4       5.814  -4.104   6.160  1.00  0.00      MEMB
ATOM    553 C115 OL      4       5.859  -5.701   4.687  1.00  2.35      MEMB
ATOM    554 H15R OL      4       6.663  -5.074   4.246  1.00  0.00      MEMB
ATOM    555 H15S OL      4       4.862  -5.473   4.254  1.00  0.00      MEMB
ATOM    556 C116 OL      4       6.183  -7.226   4.420  1.00  3.48      MEMB
ATOM    557 H16R OL      4       5.489  -7.920   4.940  1.00  0.00      MEMB
ATOM    558 H16S OL      4       7.189  -7.508   4.799  1.00  0.00      MEMB
ATOM    559 C117 OL      4       6.063  -7.671   2.921  1.00  2.94      MEMB
ATOM    560 H17R OL      4       5.002  -7.702   2.590  1.00  0.00      MEMB
ATOM    561 H17S OL      4       6.431  -8.718   2.868  1.00  0.00      MEMB
ATOM    562 C118 OL      4       6.687  -6.833   1.784  1.00  4.04      MEMB
ATOM    563 H18R OL      4       6.187  -5.859   1.592  1.00  0.00      MEMB
ATOM    564 H18S OL      4       6.713  -7.400   0.829  1.00  0.00      MEMB
ATOM    565 H18T OL      4       7.734  -6.647   2.104  1.00  0.00      MEMB
TER   
ATOM    647  C12 OL      5      -4.028   7.763  14.721  1.00-12.11      MEMB
ATOM    648  H2R OL      5      -3.783   6.917  15.399  1.00  0.00      MEMB
ATOM    649  H2S OL      5      -5.008   8.230  14.958  1.00  0.00      MEMB
ATOM    697  C13 OL      5      -3.923   7.194  13.294  1.00-10.97      MEMB
ATOM    698  H3R OL      5      -2.873   6.926  13.052  1.00  0.00      MEMB
ATOM    699  H3S OL      5      -4.373   7.835  12.506  1.00  0.00      MEMB
ATOM    700  C14 OL      5      -4.752   5.934  13.194  1.00 -9.91      MEMB
ATOM    701  H4R OL      5      -4.217   5.175  13.805  1.00  0.00      MEMB
ATOM    702  H4S OL      5      -5.750   6.192  13.609  1.00  0.00      MEMB
ATOM    703  C15 OL      5      -4.885   5.529  11.751  1.00 -8.77      MEMB
ATOM    704  H5R OL      5      -4.983   4.423  11.801  1.00  0.00      MEMB
ATOM    705  H5S OL      5      -3.965   5.762  11.174  1.00  0.00      MEMB
ATOM    706  C16 OL      5      -5.995   6.122  10.949  1.00 -7.62      MEMB
ATOM    707  H6R OL      5      -6.948   5.711  11.345  1.00  0.00      MEMB
ATOM    708  H6S OL      5      -6.051   7.226  11.055  1.00  0.00      MEMB
ATOM    709  C17 OL      5      -5.762   5.759   9.499  1.00 -6.59      MEMB
ATOM    710  H7R OL      5      -5.515   4.678   9.444  1.00  0.00      MEMB
ATOM    711  H7S OL      5      -6.723   5.847   8.949  1.00  0.00      MEMB
ATOM    712  C18 OL      5      -4.687   6.653   8.864  1.00 -5.26      MEMB
ATOM    713  H8R OL      5      -4.914   7.704   9.145  1.00  0.00      MEMB
ATOM    714  H8S OL      5      -3.688   6.411   9.286  1.00  0.00      MEMB
ATOM    715  C19 OL      5      -4.682   6.432   7.368  1.00 -4.06      MEMB
ATOM    716  H9R OL      5      -5.520   5.832   6.982  1.00  0.00      MEMB
ATOM    717 C110 OL      5      -3.748   6.816   6.457  1.00 -2.66      MEMB
ATOM    718 H10R OL      5      -4.006   6.698   5.395  1.00  0.00      MEMB
ATOM    719 C111 OL      5      -2.478   7.620   6.688  1.00 -2.58      MEMB
ATOM    720 H11R OL      5      -2.278   7.715   7.776  1.00  0.00      MEMB
ATOM    721 H11S OL      5      -1.593   7.105   6.256  1.00  0.00      MEMB
ATOM    722 C112 OL      5      -2.574   9.061   6.133  1.00 -1.15      MEMB
ATOM    723 H12R OL      5      -3.614   9.406   6.313  1.00  0.00      MEMB
ATOM    724 H12S OL      5      -1.820   9.759   6.556  1.00  0.00      MEMB
ATOM    725 C113 OL      5      -2.331   9.096   4.615  1.00 -0.28      MEMB
ATOM    726 H13R OL      5      -1.398   8.499   4.526  1.00  0.00      MEMB
ATOM    727 H13S OL      5      -3.097   8.525   4.048  1.00  0.00      MEMB
ATOM    728 C114 OL      5      -2.069  10.556   4.017  1.00  0.84      MEMB
ATOM    729 H14R OL      5      -3.046  11.056   4.190  1.00  0.00      MEMB
ATOM    730 H14S OL      5      -1.356  11.039   4.718  1.00  0.00      MEMB
ATOM    731 C115 OL      5      -1.668  10.568   2.552  1.00  1.60      MEMB
ATOM    732 H15R OL      5      -0.705  10.057   2.336  1.00  0.00      MEMB
ATOM    733 H15S OL      5      -1.595  11.636   2.256  1.00  0.00      MEMB
ATOM    734 C116 OL      5      -2.684   9.876   1.583  1.00  2.64      MEMB
ATOM    735 H16R OL      5      -2.777   8.779   1.736  1.00  0.00      MEMB
ATOM    736 H16S OL      5      -3.621  10.472   1.558  1.00  0.00      MEMB
ATOM    737 C117 OL      5      -2.174   9.890   0.119  1.00  0.00      MEMB
ATOM    738 H17R OL      5      -1.460   9.049  -0.007  1.00  0.00      MEMB
ATOM    739 H17S OL      5      -1.618  10.833  -0.068  1.00  0.00      MEMB
ATOM    740 C118 OL      5      -3.259   9.752  -1.000  1.00  0.00      MEMB
ATOM    741 H18R OL      5      -4.081  10.491  -0.889  1.00  0.00      MEMB
ATOM    742 H18S OL      5      -2.893   9.802  -2.048  1.00  0.00      MEMB
ATOM    743 H18T OL      5      -3.723   8.743  -0.984  1.00  0.00      MEMB
ATOM    613  C33 PGR     5      -4.177   7.682  20.608  1.00-20.41      MEMB
ATOM    614  H3A PGR     5      -3.310   7.799  19.924  1.00  0.00      MEMB
ATOM    615  H3B PGR     5      -4.407   8.586  21.211  1.00  0.00      MEMB
ATOM    616  O36 PGR     5      -3.965   6.624  21.523  1.00  0.00      MEMB
ATOM    617 HO6A PGR     5      -3.360   6.907  22.213  1.00  0.00      MEMB
ATOM    618  C32 PGR     5      -5.389   7.262  19.794  1.00-20.64      MEMB
ATOM    619  H2A PGR     5      -6.301   7.336  20.427  1.00  0.00      MEMB
ATOM    620  O35 PGR     5      -5.205   5.899  19.416  1.00  0.00      MEMB
ATOM    621 HO5A PGR     5      -4.796   5.548  20.219  1.00  0.00      MEMB
ATOM    622  C31 PGR     5      -5.552   8.138  18.586  1.00-19.24      MEMB
ATOM    623  H1A PGR     5      -6.359   7.693  17.965  1.00  0.00      MEMB
ATOM    624  H1B PGR     5      -4.642   8.191  17.951  1.00  0.00      MEMB
ATOM    625  P31 PGR     5      -6.362  10.507  17.952  1.00-16.77      MEMB
ATOM    626  O33 PGR     5      -6.466  11.723  18.831  1.00-15.92      MEMB
ATOM    627  O34 PGR     5      -7.584  10.026  17.273  1.00-16.93      MEMB
ATOM    628  O32 PGR     5      -5.726   9.499  18.973  1.00-16.27      MEMB
ATOM    629  O31 PGR     5      -5.086  10.717  17.044  1.00-18.19      MEMB
ATOM    630  C3  PGR     5      -4.025  11.462  17.620  1.00-15.07      MEMB
ATOM    631  HA  PGR     5      -3.570  11.032  18.539  1.00  0.00      MEMB
ATOM    632  HB  PGR     5      -4.416  12.438  17.979  1.00  0.00      MEMB
ATOM    633  C2  PGR     5      -2.951  11.655  16.589  1.00-13.89      MEMB
ATOM    634  HX  PGR     5      -2.240  12.468  16.847  1.00  0.00      MEMB
ATOM    635  O21 PGR     5      -3.590  12.027  15.354  1.00-12.67      MEMB
ATOM    636  C21 PGR     5      -2.863  12.271  14.235  1.00-12.02      MEMB
ATOM    637  O22 PGR     5      -1.660  12.381  14.272  1.00-12.33      MEMB
ATOM    641  C1  PGR     5      -2.119  10.396  16.395  1.00-14.33      MEMB
ATOM    642  HR  PGR     5      -1.526  10.144  17.300  1.00  0.00      MEMB
ATOM    643  HS  PGR     5      -1.294  10.415  15.650  1.00  0.00      MEMB
ATOM    644  O11 PGR     5      -2.975   9.269  16.180  1.00-13.47      MEMB
ATOM    645  C11 PGR     5      -2.918   8.819  14.899  1.00-12.95      MEMB
ATOM    646  O12 PGR     5      -2.065   8.985  14.087  1.00-13.09      MEMB
ATOM    638  C12 OL      5      -3.788  12.381  12.932  1.00-10.84      MEMB
ATOM    639  H2R OL      5      -4.054  13.401  12.579  1.00  0.00      MEMB
ATOM    640  H2S OL      5      -4.779  11.986  13.239  1.00  0.00      MEMB
ATOM    650  C13 OL      5      -3.186  11.706  11.659  1.00 -9.66      MEMB
ATOM    651  H3R OL      5      -2.698  10.761  11.981  1.00  0.00      MEMB
ATOM    652  H3S OL      5      -2.414  12.424  11.307  1.00  0.00      MEMB
ATOM    653  C14 OL      5      -4.196  11.493  10.533  1.00 -8.38      MEMB
ATOM    654  H4R OL      5      -3.842  10.871   9.682  1.00  0.00      MEMB
ATOM    655  H4S OL      5      -4.472  12.479  10.102  1.00  0.00      MEMB
ATOM    656  C15 OL      5      -5.556  10.821  10.879  1.00 -7.16      MEMB
ATOM    657  H5R OL      5      -6.381  11.424  11.315  1.00  0.00      MEMB
ATOM    658  H5S OL      5      -5.420  10.011  11.627  1.00  0.00      MEMB
ATOM    659  C16 OL      5      -6.187  10.344   9.609  1.00 -6.04      MEMB
ATOM    660  H6R OL      5      -5.434   9.571   9.344  1.00  0.00      MEMB
ATOM    661  H6S OL      5      -6.232  11.175   8.873  1.00  0.00      MEMB
ATOM    662  C17 OL      5      -7.521   9.664   9.980  1.00 -5.15      MEMB
ATOM    663  H7R OL      5      -8.309  10.397  10.259  1.00  0.00      MEMB
ATOM    664  H7S OL      5      -7.490   9.003  10.873  1.00  0.00      MEMB
ATOM    665  C18 OL      5      -8.050   8.637   8.899  1.00 -4.09      MEMB
ATOM    666  H8R OL      5      -8.712   7.843   9.306  1.00  0.00      MEMB
ATOM    667  H8S OL      5      -7.136   8.153   8.493  1.00  0.00      MEMB
ATOM    668  C19 OL      5      -8.780   9.480   7.884  1.00 -3.11      MEMB
ATOM    669  H9R OL      5      -9.663   9.907   8.382  1.00  0.00      MEMB
ATOM    670 C110 OL      5      -8.521   9.765   6.612  1.00 -1.91      MEMB
ATOM    671 H10R OL      5      -9.271  10.332   6.040  1.00  0.00      MEMB
ATOM    672 C111 OL      5      -7.297   9.269   5.768  1.00 -1.30      MEMB
ATOM    673 H11R OL      5      -7.057   8.219   6.042  1.00  0.00      MEMB
ATOM    674 H11S OL      5      -6.379   9.804   6.091  1.00  0.00      MEMB
ATOM    675 C112 OL      5      -7.576   9.178   4.259  1.00 -0.16      MEMB
ATOM    676 H12R OL      5      -8.663   9.075   4.051  1.00  0.00      MEMB
ATOM    677 H12S OL      5      -6.919   8.378   3.855  1.00  0.00      MEMB
ATOM    678 C113 OL      5      -6.998  10.522   3.648  1.00  0.33      MEMB
ATOM    679 H13R OL      5      -5.897  10.561   3.790  1.00  0.00      MEMB
ATOM    680 H13S OL      5      -7.293  11.421   4.231  1.00  0.00      MEMB
ATOM    681 C114 OL      5      -7.665  10.836   2.239  1.00  1.47      MEMB
ATOM    682 H14R OL      5      -8.721  10.491   2.210  1.00  0.00      MEMB
ATOM    683 H14S OL      5      -7.166  10.341   1.379  1.00  0.00      MEMB
ATOM    684 C115 OL      5      -7.755  12.307   1.771  1.00  2.35      MEMB
ATOM    685 H15R OL      5      -8.550  12.749   2.409  1.00  0.00      MEMB
ATOM    686 H15S OL      5      -8.188  12.309   0.748  1.00  0.00      MEMB
ATOM    687 C116 OL      5      -6.369  13.063   1.939  1.00  3.48      MEMB
ATOM    688 H16R OL      5      -6.030  12.959   2.991  1.00  0.00      MEMB
ATOM    689 H16S OL      5      -6.630  14.139   1.837  1.00  0.00      MEMB
ATOM    690 C117 OL      5      -5.319  12.628   0.848  1.00  2.94      MEMB
ATOM    691 H17R OL      5      -5.753  12.819  -0.157  1.00  0.00      MEMB
ATOM    692 H17S OL      5      -5.046  11.555   0.947  1.00  0.00      MEMB
ATOM    693 C118 OL      5      -4.005  13.447   0.882  1.00  4.04      MEMB
ATOM    694 H18R OL      5      -4.064  14.466   0.444  1.00  0.00      MEMB
ATOM    695 H18S OL      5      -3.148  13.054   0.295  1.00  0.00      MEMB
ATOM    696 H18T OL      5      -3.719  13.437   1.956  1.00  0.00      MEMB
TER   
ATOM    778  C12 OL      6      10.628   4.531  13.889  1.00-12.11      MEMB
ATOM    779  H2R OL      6      11.298   5.338  14.254  1.00  0.00      MEMB
ATOM    780  H2S OL      6      10.976   3.544  14.260  1.00  0.00      MEMB
ATOM    828  C13 OL      6      10.836   4.569  12.322  1.00-10.97      MEMB
ATOM    829  H3R OL      6      10.215   3.744  11.912  1.00  0.00      MEMB
ATOM    830  H3S OL      6      11.877   4.354  11.997  1.00  0.00      MEMB
ATOM    831  C14 OL      6      10.478   5.900  11.656  1.00 -9.91      MEMB
ATOM    832  H4R OL      6       9.474   6.262  11.964  1.00  0.00      MEMB
ATOM    833  H4S OL      6      11.111   6.748  11.994  1.00  0.00      MEMB
ATOM    834  C15 OL      6      10.500   5.794  10.073  1.00 -8.77      MEMB
ATOM    835  H5R OL      6      11.508   5.525   9.691  1.00  0.00      MEMB
ATOM    836  H5S OL      6      10.077   6.764   9.733  1.00  0.00      MEMB
ATOM    837  C16 OL      6       9.595   4.732   9.430  1.00 -7.62      MEMB
ATOM    838  H6R OL      6       9.972   3.696   9.571  1.00  0.00      MEMB
ATOM    839  H6S OL      6       8.589   4.754   9.900  1.00  0.00      MEMB
ATOM    840  C17 OL      6       9.511   4.874   7.901  1.00 -6.59      MEMB
ATOM    841  H7R OL      6       9.260   5.938   7.701  1.00  0.00      MEMB
ATOM    842  H7S OL      6      10.488   4.692   7.405  1.00  0.00      MEMB
ATOM    843  C18 OL      6       8.567   3.908   7.206  1.00 -5.26      MEMB
ATOM    844  H8R OL      6       8.782   4.209   6.158  1.00  0.00      MEMB
ATOM    845  H8S OL      6       8.857   2.871   7.480  1.00  0.00      MEMB
ATOM    846  C19 OL      6       7.086   3.855   7.465  1.00 -4.06      MEMB
ATOM    847  H9R OL      6       6.750   3.582   8.476  1.00  0.00      MEMB
ATOM    848 C110 OL      6       6.030   4.136   6.624  1.00 -2.66      MEMB
ATOM    849 H10R OL      6       5.021   4.254   7.047  1.00  0.00      MEMB
ATOM    850 C111 OL      6       6.317   4.603   5.224  1.00 -2.58      MEMB
ATOM    851 H11R OL      6       5.475   5.282   4.973  1.00  0.00      MEMB
ATOM    852 H11S OL      6       7.179   5.293   5.102  1.00  0.00      MEMB
ATOM    853 C112 OL      6       6.089   3.510   4.111  1.00 -1.15      MEMB
ATOM    854 H12R OL      6       6.791   2.651   4.182  1.00  0.00      MEMB
ATOM    855 H12S OL      6       5.063   3.105   4.240  1.00  0.00      MEMB
ATOM    856 C113 OL      6       6.163   4.112   2.662  1.00 -0.28      MEMB
ATOM    857 H13R OL      6       5.658   3.342   2.041  1.00  0.00      MEMB
ATOM    858 H13S OL      6       5.598   5.062   2.546  1.00  0.00      MEMB
ATOM    859 C114 OL      6       7.621   4.401   2.276  1.00  0.84      MEMB
ATOM    860 H14R OL      6       8.030   5.324   2.738  1.00  0.00      MEMB
ATOM    861 H14S OL      6       8.330   3.555   2.408  1.00  0.00      MEMB
ATOM    862 C115 OL      6       7.809   4.908   0.890  1.00  1.60      MEMB
ATOM    863 H15R OL      6       8.848   4.784   0.518  1.00  0.00      MEMB
ATOM    864 H15S OL      6       7.487   5.967   0.792  1.00  0.00      MEMB
ATOM    865 C116 OL      6       6.978   4.127  -0.179  1.00  2.64      MEMB
ATOM    866 H16R OL      6       7.132   3.027  -0.184  1.00  0.00      MEMB
ATOM    867 H16S OL      6       5.870   4.202  -0.195  1.00  0.00      MEMB
ATOM    868 C117 OL      6       7.420   4.670  -1.640  1.00  0.00      MEMB
ATOM    869 H17R OL      6       7.616   5.752  -1.483  1.00  0.00      MEMB
ATOM    870 H17S OL      6       6.574   4.565  -2.353  1.00  0.00      MEMB
ATOM    871 C118 OL      6       8.683   3.973  -2.282  1.00  0.00      MEMB
ATOM    872 H18R OL      6       9.526   4.670  -2.477  1.00  0.00      MEMB
ATOM    873 H18S OL      6       9.029   3.059  -1.752  1.00  0.00      MEMB
ATOM    874 H18T OL      6       8.361   3.582  -3.271  1.00  0.00      MEMB
ATOM    744  C33 PGR     6       8.492  -1.256  18.825  1.00-20.41      MEMB
ATOM    745  H3A PGR     6       8.022  -0.806  17.925  1.00  0.00      MEMB
ATOM    746  H3B PGR     6       8.085  -2.284  18.934  1.00  0.00      MEMB
ATOM    747  O36 PGR     6       7.975  -0.529  19.923  1.00  0.00      MEMB
ATOM    748 HO6A PGR     6       7.811  -1.128  20.655  1.00  0.00      MEMB
ATOM    749  C32 PGR     6      10.064  -1.140  18.701  1.00-20.64      MEMB
ATOM    750  H2A PGR     6      10.434  -1.903  17.981  1.00  0.00      MEMB
ATOM    751  O35 PGR     6      10.620  -1.417  19.985  1.00  0.00      MEMB
ATOM    752 HO5A PGR     6      10.032  -2.125  20.283  1.00  0.00      MEMB
ATOM    753  C31 PGR     6      10.557   0.212  18.224  1.00-19.24      MEMB
ATOM    754  H1A PGR     6       9.927   0.540  17.370  1.00  0.00      MEMB
ATOM    755  H1B PGR     6      11.639   0.166  17.973  1.00  0.00      MEMB
ATOM    756  P31 PGR     6      10.701   2.584  18.880  1.00-16.77      MEMB
ATOM    757  O33 PGR     6      12.007   2.696  18.215  1.00-15.92      MEMB
ATOM    758  O34 PGR     6      10.591   3.345  20.136  1.00-16.93      MEMB
ATOM    759  O32 PGR     6      10.458   1.122  19.321  1.00-16.27      MEMB
ATOM    760  O31 PGR     6       9.548   2.966  17.791  1.00-18.19      MEMB
ATOM    761  C3  PGR     6       8.359   3.515  18.311  1.00-15.07      MEMB
ATOM    762  HA  PGR     6       8.576   4.484  18.810  1.00  0.00      MEMB
ATOM    763  HB  PGR     6       7.858   2.798  18.996  1.00  0.00      MEMB
ATOM    764  C2  PGR     6       7.382   3.872  17.103  1.00-13.89      MEMB
ATOM    765  HX  PGR     6       6.368   4.015  17.534  1.00  0.00      MEMB
ATOM    766  O21 PGR     6       7.444   2.775  16.178  1.00-12.67      MEMB
ATOM    767  C21 PGR     6       6.480   2.587  15.249  1.00-12.02      MEMB
ATOM    768  O22 PGR     6       5.629   3.398  14.999  1.00-12.33      MEMB
ATOM    772  C1  PGR     6       7.779   5.128  16.356  1.00-14.33      MEMB
ATOM    773  HR  PGR     6       7.889   5.968  17.074  1.00  0.00      MEMB
ATOM    774  HS  PGR     6       6.941   5.327  15.655  1.00  0.00      MEMB
ATOM    775  O11 PGR     6       9.088   4.964  15.714  1.00-13.47      MEMB
ATOM    776  C11 PGR     6       9.164   4.769  14.380  1.00-12.95      MEMB
ATOM    777  O12 PGR     6       8.190   4.803  13.623  1.00-13.09      MEMB
ATOM    769  C12 OL      6       6.858   1.385  14.446  1.00-10.84      MEMB
ATOM    770  H2R OL      6       7.080   0.604  15.204  1.00  0.00      MEMB
ATOM    771  H2S OL      6       7.768   1.577  13.839  1.00  0.00      MEMB
ATOM    781  C13 OL      6       5.760   0.854  13.605  1.00 -9.66      MEMB
ATOM    782  H3R OL      6       5.391   1.671  12.949  1.00  0.00      MEMB
ATOM    783  H3S OL      6       4.834   0.573  14.150  1.00  0.00      MEMB
ATOM    784  C14 OL      6       6.161  -0.304  12.701  1.00 -8.38      MEMB
ATOM    785  H4R OL      6       6.197  -1.223  13.324  1.00  0.00      MEMB
ATOM    786  H4S OL      6       7.193  -0.258  12.292  1.00  0.00      MEMB
ATOM    787  C15 OL      6       5.287  -0.582  11.470  1.00 -7.16      MEMB
ATOM    788  H5R OL      6       4.317  -0.179  11.830  1.00  0.00      MEMB
ATOM    789  H5S OL      6       5.306  -1.665  11.220  1.00  0.00      MEMB
ATOM    790  C16 OL      6       5.711   0.037  10.101  1.00 -6.04      MEMB
ATOM    791  H6R OL      6       6.310   0.927  10.392  1.00  0.00      MEMB
ATOM    792  H6S OL      6       4.750   0.304   9.612  1.00  0.00      MEMB
ATOM    793  C17 OL      6       6.620  -0.933   9.382  1.00 -5.15      MEMB
ATOM    794  H7R OL      6       6.089  -1.871   9.113  1.00  0.00      MEMB
ATOM    795  H7S OL      6       7.429  -1.378   9.999  1.00  0.00      MEMB
ATOM    796  C18 OL      6       7.174  -0.303   8.077  1.00 -4.09      MEMB
ATOM    797  H8R OL      6       7.739  -1.120   7.579  1.00  0.00      MEMB
ATOM    798  H8S OL      6       7.862   0.523   8.355  1.00  0.00      MEMB
ATOM    799  C19 OL      6       6.233   0.284   6.989  1.00 -3.11      MEMB
ATOM    800  H9R OL      6       5.764   1.249   7.230  1.00  0.00      MEMB
ATOM    801 C110 OL      6       5.819  -0.346   5.884  1.00 -1.91      MEMB
ATOM    802 H10R OL      6       5.310   0.223   5.092  1.00  0.00      MEMB
ATOM    803 C111 OL      6       6.175  -1.771   5.370  1.00 -1.30      MEMB
ATOM    804 H11R OL      6       5.243  -2.308   5.091  1.00  0.00      MEMB
ATOM    805 H11S OL      6       6.582  -2.393   6.196  1.00  0.00      MEMB
ATOM    806 C112 OL      6       7.284  -1.578   4.273  1.00 -0.16      MEMB
ATOM    807 H12R OL      6       7.077  -0.825   3.483  1.00  0.00      MEMB
ATOM    808 H12S OL      6       7.460  -2.502   3.682  1.00  0.00      MEMB
ATOM    809 C113 OL      6       8.664  -1.197   4.815  1.00  0.33      MEMB
ATOM    810 H13R OL      6       8.912  -1.979   5.565  1.00  0.00      MEMB
ATOM    811 H13S OL      6       8.642  -0.210   5.325  1.00  0.00      MEMB
ATOM    812 C114 OL      6       9.801  -1.343   3.783  1.00  1.47      MEMB
ATOM    813 H14R OL      6       9.566  -0.604   2.987  1.00  0.00      MEMB
ATOM    814 H14S OL      6       9.838  -2.339   3.292  1.00  0.00      MEMB
ATOM    815 C115 OL      6      11.217  -0.939   4.362  1.00  2.35      MEMB
ATOM    816 H15R OL      6      11.532  -1.552   5.234  1.00  0.00      MEMB
ATOM    817 H15S OL      6      11.072   0.076   4.790  1.00  0.00      MEMB
ATOM    818 C116 OL      6      12.421  -0.973   3.387  1.00  3.48      MEMB
ATOM    819 H16R OL      6      12.409  -1.882   2.748  1.00  0.00      MEMB
ATOM    820 H16S OL      6      13.318  -0.894   4.037  1.00  0.00      MEMB
ATOM    821 C117 OL      6      12.567   0.258   2.453  1.00  2.94      MEMB
ATOM    822 H17R OL      6      12.620   1.188   3.060  1.00  0.00      MEMB
ATOM    823 H17S OL      6      11.650   0.455   1.858  1.00  0.00      MEMB
ATOM    824 C118 OL      6      13.793   0.098   1.628  1.00  4.04      MEMB
ATOM    825 H18R OL      6      14.048   0.943   0.953  1.00  0.00      MEMB
ATOM    826 H18S OL      6      13.726  -0.764   0.931  1.00  0.00      MEMB
ATOM    827 H18T OL      6      14.652  -0.091   2.307  1.00  0.00      MEMB
TER   
ATOM    909  C12 OL      7      -6.668 -10.167  10.822  1.00-12.11      MEMB
ATOM    910  H2R OL      7      -7.367  -9.421  10.387  1.00  0.00      MEMB
ATOM    911  H2S OL      7      -5.686 -10.109  10.306  1.00  0.00      MEMB
ATOM    959  C13 OL      7      -7.316 -11.540  10.760  1.00-10.97      MEMB
ATOM    960  H3R OL      7      -8.106 -11.568  11.540  1.00  0.00      MEMB
ATOM    961  H3S OL      7      -6.771 -12.481  10.988  1.00  0.00      MEMB
ATOM    962  C14 OL      7      -8.164 -11.740   9.516  1.00 -9.91      MEMB
ATOM    963  H4R OL      7      -8.680 -12.717   9.639  1.00  0.00      MEMB
ATOM    964  H4S OL      7      -8.836 -10.866   9.381  1.00  0.00      MEMB
ATOM    965  C15 OL      7      -7.334 -11.658   8.222  1.00 -8.77      MEMB
ATOM    966  H5R OL      7      -6.460 -12.344   8.235  1.00  0.00      MEMB
ATOM    967  H5S OL      7      -6.809 -10.703   8.006  1.00  0.00      MEMB
ATOM    968  C16 OL      7      -8.148 -12.178   6.980  1.00 -7.62      MEMB
ATOM    969  H6R OL      7      -7.419 -12.386   6.169  1.00  0.00      MEMB
ATOM    970  H6S OL      7      -8.659 -13.138   7.206  1.00  0.00      MEMB
ATOM    971  C17 OL      7      -9.173 -11.137   6.513  1.00 -6.59      MEMB
ATOM    972  H7R OL      7      -9.939 -11.453   5.773  1.00  0.00      MEMB
ATOM    973  H7S OL      7      -9.827 -10.815   7.351  1.00  0.00      MEMB
ATOM    974  C18 OL      7      -8.534  -9.883   6.020  1.00 -5.26      MEMB
ATOM    975  H8R OL      7      -9.340  -9.167   5.755  1.00  0.00      MEMB
ATOM    976  H8S OL      7      -7.982  -9.305   6.791  1.00  0.00      MEMB
ATOM    977  C19 OL      7      -7.716 -10.091   4.805  1.00 -4.06      MEMB
ATOM    978  H9R OL      7      -6.634 -10.008   4.983  1.00  0.00      MEMB
ATOM    979 C110 OL      7      -8.184 -10.355   3.522  1.00 -2.66      MEMB
ATOM    980 H10R OL      7      -7.540 -10.677   2.690  1.00  0.00      MEMB
ATOM    981 C111 OL      7      -9.681 -10.464   3.147  1.00 -2.58      MEMB
ATOM    982 H11R OL      7      -9.935 -11.537   3.280  1.00  0.00      MEMB
ATOM    983 H11S OL      7     -10.354 -10.002   3.901  1.00  0.00      MEMB
ATOM    984 C112 OL      7      -9.966  -9.843   1.784  1.00 -1.15      MEMB
ATOM    985 H12R OL      7     -11.075  -9.836   1.735  1.00  0.00      MEMB
ATOM    986 H12S OL      7      -9.451  -8.884   1.559  1.00  0.00      MEMB
ATOM    987 C113 OL      7      -9.606 -10.752   0.646  1.00 -0.28      MEMB
ATOM    988 H13R OL      7      -8.549 -10.505   0.407  1.00  0.00      MEMB
ATOM    989 H13S OL      7      -9.752 -11.832   0.864  1.00  0.00      MEMB
ATOM    990 C114 OL      7     -10.134 -10.466  -0.799  1.00  0.84      MEMB
ATOM    991 H14R OL      7     -11.238 -10.587  -0.810  1.00  0.00      MEMB
ATOM    992 H14S OL      7      -9.934  -9.410  -1.080  1.00  0.00      MEMB
ATOM    993 C115 OL      7      -9.630 -11.310  -1.892  1.00  1.60      MEMB
ATOM    994 H15R OL      7      -9.512 -12.287  -1.375  1.00  0.00      MEMB
ATOM    995 H15S OL      7      -8.650 -10.934  -2.254  1.00  0.00      MEMB
ATOM    996 C116 OL      7     -10.588 -11.564  -3.108  1.00  2.64      MEMB
ATOM    997 H16R OL      7      -9.968 -12.172  -3.802  1.00  0.00      MEMB
ATOM    998 H16S OL      7     -11.420 -12.220  -2.774  1.00  0.00      MEMB
ATOM    999 C117 OL      7     -11.062 -10.302  -3.870  1.00  0.00      MEMB
ATOM   1000 H17R OL      7     -11.790  -9.631  -3.367  1.00  0.00      MEMB
ATOM   1001 H17S OL      7     -11.617 -10.680  -4.755  1.00  0.00      MEMB
ATOM   1002 C118 OL      7      -9.905  -9.383  -4.419  1.00  0.00      MEMB
ATOM   1003 H18R OL      7      -9.112  -9.984  -4.912  1.00  0.00      MEMB
ATOM   1004 H18S OL      7     -10.288  -8.693  -5.202  1.00  0.00      MEMB
ATOM   1005 H18T OL      7      -9.452  -8.759  -3.619  1.00  0.00      MEMB
ATOM    875  C33 PGR     7     -12.411  -7.913  20.174  1.00-20.41      MEMB
ATOM    876  H3A PGR     7     -12.812  -7.302  21.011  1.00  0.00      MEMB
ATOM    877  H3B PGR     7     -13.035  -7.813  19.260  1.00  0.00      MEMB
ATOM    878  O36 PGR     7     -12.409  -9.250  20.484  1.00  0.00      MEMB
ATOM    879 HO6A PGR     7     -13.165  -9.408  21.055  1.00  0.00      MEMB
ATOM    880  C32 PGR     7     -11.055  -7.318  19.769  1.00-20.64      MEMB
ATOM    881  H2A PGR     7     -10.363  -7.352  20.641  1.00  0.00      MEMB
ATOM    882  O35 PGR     7     -11.270  -5.955  19.411  1.00  0.00      MEMB
ATOM    883 HO5A PGR     7     -11.931  -5.702  20.070  1.00  0.00      MEMB
ATOM    884  C31 PGR     7     -10.331  -8.034  18.593  1.00-19.24      MEMB
ATOM    885  H1A PGR     7      -9.378  -7.486  18.431  1.00  0.00      MEMB
ATOM    886  H1B PGR     7     -10.864  -8.084  17.619  1.00  0.00      MEMB
ATOM    887  P31 PGR     7      -8.816 -10.187  18.331  1.00-16.77      MEMB
ATOM    888  O33 PGR     7      -8.746 -11.385  19.224  1.00-15.92      MEMB
ATOM    889  O34 PGR     7      -7.692  -9.215  18.267  1.00-16.93      MEMB
ATOM    890  O32 PGR     7     -10.090  -9.407  18.835  1.00-16.27      MEMB
ATOM    891  O31 PGR     7      -9.291 -10.692  16.913  1.00-18.19      MEMB
ATOM    892  C3  PGR     7      -8.394 -10.645  15.818  1.00-15.07      MEMB
ATOM    893  HA  PGR     7      -8.534 -11.522  15.150  1.00  0.00      MEMB
ATOM    894  HB  PGR     7      -7.316 -10.670  16.084  1.00  0.00      MEMB
ATOM    895  C2  PGR     7      -8.583  -9.255  15.091  1.00-13.89      MEMB
ATOM    896  HX  PGR     7      -8.681  -8.487  15.888  1.00  0.00      MEMB
ATOM    897  O21 PGR     7      -9.763  -9.178  14.281  1.00-12.67      MEMB
ATOM    898  C21 PGR     7     -10.173  -7.927  14.023  1.00-12.02      MEMB
ATOM    899  O22 PGR     7      -9.755  -6.874  14.500  1.00-12.33      MEMB
ATOM    903  C1  PGR     7      -7.291  -9.063  14.271  1.00-14.33      MEMB
ATOM    904  HR  PGR     7      -6.393  -9.316  14.873  1.00  0.00      MEMB
ATOM    905  HS  PGR     7      -7.187  -8.013  13.922  1.00  0.00      MEMB
ATOM    906  O11 PGR     7      -7.374  -9.858  13.047  1.00-13.47      MEMB
ATOM    907  C11 PGR     7      -6.323  -9.726  12.278  1.00-12.95      MEMB
ATOM    908  O12 PGR     7      -5.220  -9.287  12.627  1.00-13.09      MEMB
ATOM    900  C12 OL      7     -11.309  -7.959  12.953  1.00-10.84      MEMB
ATOM    901  H2R OL      7     -12.288  -8.226  13.405  1.00  0.00      MEMB
ATOM    902  H2S OL      7     -11.022  -8.642  12.125  1.00  0.00      MEMB
ATOM    912  C13 OL      7     -11.284  -6.505  12.360  1.00 -9.66      MEMB
ATOM    913  H3R OL      7     -10.299  -6.161  11.979  1.00  0.00      MEMB
ATOM    914  H3S OL      7     -11.571  -5.834  13.198  1.00  0.00      MEMB
ATOM    915  C14 OL      7     -12.377  -6.263  11.276  1.00 -8.38      MEMB
ATOM    916  H4R OL      7     -12.282  -5.164  11.144  1.00  0.00      MEMB
ATOM    917  H4S OL      7     -13.391  -6.533  11.642  1.00  0.00      MEMB
ATOM    918  C15 OL      7     -12.141  -7.008   9.952  1.00 -7.16      MEMB
ATOM    919  H5R OL      7     -12.937  -6.760   9.218  1.00  0.00      MEMB
ATOM    920  H5S OL      7     -12.247  -8.091  10.175  1.00  0.00      MEMB
ATOM    921  C16 OL      7     -10.823  -6.795   9.242  1.00 -6.04      MEMB
ATOM    922  H6R OL      7     -10.032  -7.330   9.810  1.00  0.00      MEMB
ATOM    923  H6S OL      7     -10.511  -5.737   9.372  1.00  0.00      MEMB
ATOM    924  C17 OL      7     -10.882  -7.357   7.739  1.00 -5.15      MEMB
ATOM    925  H7R OL      7     -11.377  -8.352   7.736  1.00  0.00      MEMB
ATOM    926  H7S OL      7      -9.842  -7.515   7.380  1.00  0.00      MEMB
ATOM    927  C18 OL      7     -11.634  -6.412   6.760  1.00 -4.09      MEMB
ATOM    928  H8R OL      7     -11.146  -5.457   7.051  1.00  0.00      MEMB
ATOM    929  H8S OL      7     -12.694  -6.277   7.063  1.00  0.00      MEMB
ATOM    930  C19 OL      7     -11.498  -6.559   5.254  1.00 -3.11      MEMB
ATOM    931  H9R OL      7     -12.271  -7.204   4.811  1.00  0.00      MEMB
ATOM    932 C110 OL      7     -10.619  -6.093   4.343  1.00 -1.91      MEMB
ATOM    933 H10R OL      7     -10.788  -6.309   3.277  1.00  0.00      MEMB
ATOM    934 C111 OL      7      -9.373  -5.200   4.577  1.00 -1.30      MEMB
ATOM    935 H11R OL      7      -9.403  -4.794   5.611  1.00  0.00      MEMB
ATOM    936 H11S OL      7      -9.445  -4.263   3.984  1.00  0.00      MEMB
ATOM    937 C112 OL      7      -8.182  -6.032   4.103  1.00 -0.16      MEMB
ATOM    938 H12R OL      7      -8.200  -7.021   4.609  1.00  0.00      MEMB
ATOM    939 H12S OL      7      -7.235  -5.519   4.374  1.00  0.00      MEMB
ATOM    940 C113 OL      7      -8.197  -6.341   2.568  1.00  0.33      MEMB
ATOM    941 H13R OL      7      -8.358  -5.388   2.020  1.00  0.00      MEMB
ATOM    942 H13S OL      7      -8.964  -7.137   2.457  1.00  0.00      MEMB
ATOM    943 C114 OL      7      -6.855  -6.831   1.916  1.00  1.47      MEMB
ATOM    944 H14R OL      7      -6.400  -7.587   2.591  1.00  0.00      MEMB
ATOM    945 H14S OL      7      -6.199  -5.934   1.928  1.00  0.00      MEMB
ATOM    946 C115 OL      7      -7.058  -7.362   0.540  1.00  2.35      MEMB
ATOM    947 H15R OL      7      -7.435  -6.447   0.034  1.00  0.00      MEMB
ATOM    948 H15S OL      7      -7.907  -8.074   0.462  1.00  0.00      MEMB
ATOM    949 C116 OL      7      -5.845  -7.867  -0.255  1.00  3.48      MEMB
ATOM    950 H16R OL      7      -4.970  -7.212  -0.058  1.00  0.00      MEMB
ATOM    951 H16S OL      7      -6.248  -7.875  -1.290  1.00  0.00      MEMB
ATOM    952 C117 OL      7      -5.421  -9.306  -0.047  1.00  2.94      MEMB
ATOM    953 H17R OL      7      -4.608  -9.699  -0.695  1.00  0.00      MEMB
ATOM    954 H17S OL      7      -6.341  -9.876  -0.299  1.00  0.00      MEMB
ATOM    955 C118 OL      7      -4.886  -9.621   1.404  1.00  4.04      MEMB
ATOM    956 H18R OL      7      -4.377 -10.599   1.269  1.00  0.00      MEMB
ATOM    957 H18S OL      7      -5.556  -9.826   2.266  1.00  0.00      MEMB
ATOM    958 H18T OL      7      -4.187  -8.785   1.618  1.00  0.00      MEMB
TER   
ATOM   1040  C12 OL      8     -13.094   8.363  10.115  1.00-12.11      MEMB
ATOM   1041  H2R OL      8     -13.580   7.391   9.886  1.00  0.00      MEMB
ATOM   1042  H2S OL      8     -13.915   9.111  10.121  1.00  0.00      MEMB
ATOM   1090  C13 OL      8     -12.070   8.801   8.966  1.00-10.97      MEMB
ATOM   1091  H3R OL      8     -11.288   9.548   9.218  1.00  0.00      MEMB
ATOM   1092  H3S OL      8     -12.750   9.325   8.260  1.00  0.00      MEMB
ATOM   1093  C14 OL      8     -11.458   7.587   8.227  1.00 -9.91      MEMB
ATOM   1094  H4R OL      8     -10.493   7.383   8.738  1.00  0.00      MEMB
ATOM   1095  H4S OL      8     -12.020   6.629   8.234  1.00  0.00      MEMB
ATOM   1096  C15 OL      8     -11.079   7.869   6.836  1.00 -8.77      MEMB
ATOM   1097  H5R OL      8     -10.461   8.793   6.826  1.00  0.00      MEMB
ATOM   1098  H5S OL      8     -12.018   7.942   6.248  1.00  0.00      MEMB
ATOM   1099  C16 OL      8     -10.277   6.708   6.323  1.00 -7.62      MEMB
ATOM   1100  H6R OL      8      -9.708   6.301   7.186  1.00  0.00      MEMB
ATOM   1101  H6S OL      8     -11.042   5.937   6.090  1.00  0.00      MEMB
ATOM   1102  C17 OL      8      -9.290   7.005   5.166  1.00 -6.59      MEMB
ATOM   1103  H7R OL      8      -9.961   7.645   4.555  1.00  0.00      MEMB
ATOM   1104  H7S OL      8      -8.393   7.595   5.451  1.00  0.00      MEMB
ATOM   1105  C18 OL      8      -8.991   5.850   4.206  1.00 -5.26      MEMB
ATOM   1106  H8R OL      8      -8.151   5.242   4.602  1.00  0.00      MEMB
ATOM   1107  H8S OL      8      -9.834   5.157   4.416  1.00  0.00      MEMB
ATOM   1108  C19 OL      8      -8.692   6.147   2.756  1.00 -4.06      MEMB
ATOM   1109  H9R OL      8      -7.752   6.705   2.626  1.00  0.00      MEMB
ATOM   1110 C110 OL      8      -9.491   5.813   1.719  1.00 -2.66      MEMB
ATOM   1111 H10R OL      8      -9.121   6.062   0.714  1.00  0.00      MEMB
ATOM   1112 C111 OL      8     -10.778   5.047   1.806  1.00 -2.58      MEMB
ATOM   1113 H11R OL      8     -10.742   4.694   2.859  1.00  0.00      MEMB
ATOM   1114 H11S OL      8     -11.650   5.717   1.650  1.00  0.00      MEMB
ATOM   1115 C112 OL      8     -10.998   3.782   0.888  1.00 -1.15      MEMB
ATOM   1116 H12R OL      8     -11.018   4.129  -0.167  1.00  0.00      MEMB
ATOM   1117 H12S OL      8     -10.068   3.213   1.103  1.00  0.00      MEMB
ATOM   1118 C113 OL      8     -12.175   2.831   1.321  1.00 -0.28      MEMB
ATOM   1119 H13R OL      8     -12.106   1.934   0.670  1.00  0.00      MEMB
ATOM   1120 H13S OL      8     -11.877   2.506   2.341  1.00  0.00      MEMB
ATOM   1121 C114 OL      8     -13.564   3.452   1.343  1.00  0.84      MEMB
ATOM   1122 H14R OL      8     -14.089   2.713   1.986  1.00  0.00      MEMB
ATOM   1123 H14S OL      8     -13.649   4.409   1.901  1.00  0.00      MEMB
ATOM   1124 C115 OL      8     -14.087   3.638  -0.056  1.00  1.60      MEMB
ATOM   1125 H15R OL      8     -15.179   3.723   0.132  1.00  0.00      MEMB
ATOM   1126 H15S OL      8     -13.831   2.749  -0.671  1.00  0.00      MEMB
ATOM   1127 C116 OL      8     -13.664   4.998  -0.742  1.00  2.64      MEMB
ATOM   1128 H16R OL      8     -12.584   5.175  -0.546  1.00  0.00      MEMB
ATOM   1129 H16S OL      8     -13.907   5.042  -1.825  1.00  0.00      MEMB
ATOM   1130 C117 OL      8     -14.565   6.066  -0.218  1.00  0.00      MEMB
ATOM   1131 H17R OL      8     -14.779   5.979   0.868  1.00  0.00      MEMB
ATOM   1132 H17S OL      8     -15.574   5.921  -0.661  1.00  0.00      MEMB
ATOM   1133 C118 OL      8     -14.011   7.443  -0.436  1.00  0.00      MEMB
ATOM   1134 H18R OL      8     -13.166   7.700   0.238  1.00  0.00      MEMB
ATOM   1135 H18S OL      8     -13.673   7.633  -1.477  1.00  0.00      MEMB
ATOM   1136 H18T OL      8     -14.688   8.319  -0.339  1.00  0.00      MEMB
ATOM   1006  C33 PGR     8     -15.962   6.706  19.918  1.00-20.41      MEMB
ATOM   1007  H3A PGR     8     -16.374   7.421  19.174  1.00  0.00      MEMB
ATOM   1008  H3B PGR     8     -15.909   5.705  19.439  1.00  0.00      MEMB
ATOM   1009  O36 PGR     8     -16.785   6.704  21.098  1.00  0.00      MEMB
ATOM   1010 HO6A PGR     8     -16.288   6.278  21.800  1.00  0.00      MEMB
ATOM   1011  C32 PGR     8     -14.579   7.294  20.293  1.00-20.64      MEMB
ATOM   1012  H2A PGR     8     -14.075   6.615  21.017  1.00  0.00      MEMB
ATOM   1013  O35 PGR     8     -14.801   8.552  20.925  1.00  0.00      MEMB
ATOM   1014 HO5A PGR     8     -15.594   8.354  21.440  1.00  0.00      MEMB
ATOM   1015  C31 PGR     8     -13.683   7.453  19.032  1.00-19.24      MEMB
ATOM   1016  H1A PGR     8     -12.593   7.537  19.226  1.00  0.00      MEMB
ATOM   1017  H1B PGR     8     -13.900   8.407  18.506  1.00  0.00      MEMB
ATOM   1018  P31 PGR     8     -12.914   5.225  17.795  1.00-16.77      MEMB
ATOM   1019  O33 PGR     8     -13.601   3.956  18.124  1.00-15.92      MEMB
ATOM   1020  O34 PGR     8     -11.617   5.424  18.472  1.00-16.93      MEMB
ATOM   1021  O32 PGR     8     -13.861   6.463  18.071  1.00-16.27      MEMB
ATOM   1022  O31 PGR     8     -12.647   5.376  16.273  1.00-18.19      MEMB
ATOM   1023  C3  PGR     8     -12.329   6.598  15.717  1.00-15.07      MEMB
ATOM   1024  HA  PGR     8     -11.254   6.843  15.857  1.00  0.00      MEMB
ATOM   1025  HB  PGR     8     -12.762   7.476  16.242  1.00  0.00      MEMB
ATOM   1026  C2  PGR     8     -12.682   6.746  14.204  1.00-13.89      MEMB
ATOM   1027  HX  PGR     8     -13.789   6.747  14.103  1.00  0.00      MEMB
ATOM   1028  O21 PGR     8     -11.920   5.786  13.396  1.00-12.67      MEMB
ATOM   1029  C21 PGR     8     -12.522   4.938  12.533  1.00-12.02      MEMB
ATOM   1030  O22 PGR     8     -13.730   4.893  12.398  1.00-12.33      MEMB
ATOM   1034  C1  PGR     8     -12.314   8.196  13.714  1.00-14.33      MEMB
ATOM   1035  HR  PGR     8     -11.231   8.435  13.651  1.00  0.00      MEMB
ATOM   1036  HS  PGR     8     -12.803   8.948  14.369  1.00  0.00      MEMB
ATOM   1037  O11 PGR     8     -12.998   8.415  12.485  1.00-13.47      MEMB
ATOM   1038  C11 PGR     8     -12.282   8.195  11.384  1.00-12.95      MEMB
ATOM   1039  O12 PGR     8     -11.133   7.827  11.303  1.00-13.09      MEMB
ATOM   1031  C12 OL      8     -11.492   4.161  11.748  1.00-10.84      MEMB
ATOM   1032  H2R OL      8     -11.056   3.423  12.456  1.00  0.00      MEMB
ATOM   1033  H2S OL      8     -10.782   4.806  11.188  1.00  0.00      MEMB
ATOM   1043  C13 OL      8     -12.215   3.312  10.632  1.00 -9.66      MEMB
ATOM   1044  H3R OL      8     -13.154   2.802  10.937  1.00  0.00      MEMB
ATOM   1045  H3S OL      8     -11.419   2.607  10.307  1.00  0.00      MEMB
ATOM   1046  C14 OL      8     -12.414   4.098   9.335  1.00 -8.38      MEMB
ATOM   1047  H4R OL      8     -11.423   4.306   8.877  1.00  0.00      MEMB
ATOM   1048  H4S OL      8     -12.972   5.052   9.448  1.00  0.00      MEMB
ATOM   1049  C15 OL      8     -13.238   3.316   8.389  1.00 -7.16      MEMB
ATOM   1050  H5R OL      8     -14.112   2.950   8.970  1.00  0.00      MEMB
ATOM   1051  H5S OL      8     -12.819   2.408   7.906  1.00  0.00      MEMB
ATOM   1052  C16 OL      8     -13.861   4.168   7.352  1.00 -6.04      MEMB
ATOM   1053  H6R OL      8     -13.131   4.655   6.670  1.00  0.00      MEMB
ATOM   1054  H6S OL      8     -14.345   4.961   7.961  1.00  0.00      MEMB
ATOM   1055  C17 OL      8     -14.824   3.381   6.451  1.00 -5.15      MEMB
ATOM   1056  H7R OL      8     -15.435   2.774   7.152  1.00  0.00      MEMB
ATOM   1057  H7S OL      8     -14.194   2.693   5.847  1.00  0.00      MEMB
ATOM   1058  C18 OL      8     -15.758   4.310   5.556  1.00 -4.09      MEMB
ATOM   1059  H8R OL      8     -16.191   4.974   6.334  1.00  0.00      MEMB
ATOM   1060  H8S OL      8     -16.530   3.718   5.019  1.00  0.00      MEMB
ATOM   1061  C19 OL      8     -14.833   5.126   4.649  1.00 -3.11      MEMB
ATOM   1062  H9R OL      8     -14.045   4.499   4.205  1.00  0.00      MEMB
ATOM   1063 C110 OL      8     -14.861   6.459   4.463  1.00 -1.91      MEMB
ATOM   1064 H10R OL      8     -14.009   6.864   3.897  1.00  0.00      MEMB
ATOM   1065 C111 OL      8     -15.866   7.384   5.104  1.00 -1.30      MEMB
ATOM   1066 H11R OL      8     -16.418   6.904   5.939  1.00  0.00      MEMB
ATOM   1067 H11S OL      8     -16.523   7.801   4.310  1.00  0.00      MEMB
ATOM   1068 C112 OL      8     -15.215   8.680   5.746  1.00 -0.16      MEMB
ATOM   1069 H12R OL      8     -14.564   8.236   6.529  1.00  0.00      MEMB
ATOM   1070 H12S OL      8     -15.949   9.171   6.420  1.00  0.00      MEMB
ATOM   1071 C113 OL      8     -14.572   9.684   4.822  1.00  0.33      MEMB
ATOM   1072 H13R OL      8     -15.361  10.145   4.190  1.00  0.00      MEMB
ATOM   1073 H13S OL      8     -13.922   9.210   4.056  1.00  0.00      MEMB
ATOM   1074 C114 OL      8     -13.761  10.841   5.543  1.00  1.47      MEMB
ATOM   1075 H14R OL      8     -12.831  10.334   5.880  1.00  0.00      MEMB
ATOM   1076 H14S OL      8     -14.399  11.346   6.300  1.00  0.00      MEMB
ATOM   1077 C115 OL      8     -13.326  11.822   4.483  1.00  2.35      MEMB
ATOM   1078 H15R OL      8     -12.860  12.669   5.032  1.00  0.00      MEMB
ATOM   1079 H15S OL      8     -14.251  12.144   3.959  1.00  0.00      MEMB
ATOM   1080 C116 OL      8     -12.419  11.359   3.324  1.00  3.48      MEMB
ATOM   1081 H16R OL      8     -12.355  12.010   2.425  1.00  0.00      MEMB
ATOM   1082 H16S OL      8     -12.727  10.333   3.032  1.00  0.00      MEMB
ATOM   1083 C117 OL      8     -10.949  11.289   3.741  1.00  2.94      MEMB
ATOM   1084 H17R OL      8     -10.949  11.088   4.834  1.00  0.00      MEMB
ATOM   1085 H17S OL      8     -10.500  12.299   3.638  1.00  0.00      MEMB
ATOM   1086 C118 OL      8     -10.113  10.213   3.093  1.00  4.04      MEMB
ATOM   1087 H18R OL      8     -10.735   9.314   2.893  1.00  0.00      MEMB
ATOM   1088 H18S OL      8      -9.295   9.838   3.744  1.00  0.00      MEMB
ATOM   1089 H18T OL      8      -9.757  10.442   2.066  1.00  0.00      MEMB
TER   
ATOM   1171  C12 OL      9       0.981   7.223  12.056  1.00-12.11      MEMB
ATOM   1172  H2R OL      9       1.332   6.370  11.436  1.00  0.00      MEMB
ATOM   1173  H2S OL      9      -0.023   6.830  12.324  1.00  0.00      MEMB
ATOM   1221  C13 OL      9       0.979   8.545  11.220  1.00-10.97      MEMB
ATOM   1222  H3R OL      9       2.059   8.790  11.124  1.00  0.00      MEMB
ATOM   1223  H3S OL      9       0.514   9.401  11.755  1.00  0.00      MEMB
ATOM   1224  C14 OL      9       0.386   8.463   9.896  1.00 -9.91      MEMB
ATOM   1225  H4R OL      9       0.784   7.564   9.378  1.00  0.00      MEMB
ATOM   1226  H4S OL      9      -0.710   8.286   9.847  1.00  0.00      MEMB
ATOM   1227  C15 OL      9       0.792   9.697   9.100  1.00 -8.77      MEMB
ATOM   1228  H5R OL      9       1.899   9.682   9.001  1.00  0.00      MEMB
ATOM   1229  H5S OL      9       0.527  10.621   9.658  1.00  0.00      MEMB
ATOM   1230  C16 OL      9       0.082   9.897   7.785  1.00 -7.62      MEMB
ATOM   1231  H6R OL      9       0.685  10.551   7.121  1.00  0.00      MEMB
ATOM   1232  H6S OL      9       0.060   9.026   7.096  1.00  0.00      MEMB
ATOM   1233  C17 OL      9      -1.396  10.512   7.945  1.00 -6.59      MEMB
ATOM   1234  H7R OL      9      -2.127   9.732   8.246  1.00  0.00      MEMB
ATOM   1235  H7S OL      9      -1.394  11.248   8.778  1.00  0.00      MEMB
ATOM   1236  C18 OL      9      -2.042  11.274   6.734  1.00 -5.26      MEMB
ATOM   1237  H8R OL      9      -2.150  10.629   5.836  1.00  0.00      MEMB
ATOM   1238  H8S OL      9      -3.077  11.534   7.044  1.00  0.00      MEMB
ATOM   1239  C19 OL      9      -1.364  12.597   6.338  1.00 -4.06      MEMB
ATOM   1240  H9R OL      9      -1.726  13.437   6.950  1.00  0.00      MEMB
ATOM   1241 C110 OL      9      -0.513  12.825   5.329  1.00 -2.66      MEMB
ATOM   1242 H10R OL      9      -0.109  13.828   5.126  1.00  0.00      MEMB
ATOM   1243 C111 OL      9      -0.060  11.766   4.324  1.00 -2.58      MEMB
ATOM   1244 H11R OL      9       0.996  11.441   4.211  1.00  0.00      MEMB
ATOM   1245 H11S OL      9      -0.631  10.817   4.415  1.00  0.00      MEMB
ATOM   1246 C112 OL      9      -0.333  12.185   2.884  1.00 -1.15      MEMB
ATOM   1247 H12R OL      9      -0.089  11.308   2.247  1.00  0.00      MEMB
ATOM   1248 H12S OL      9      -1.415  12.405   2.765  1.00  0.00      MEMB
ATOM   1249 C113 OL      9       0.478  13.334   2.345  1.00 -0.28      MEMB
ATOM   1250 H13R OL      9       0.297  14.248   2.951  1.00  0.00      MEMB
ATOM   1251 H13S OL      9       1.547  13.094   2.531  1.00  0.00      MEMB
ATOM   1252 C114 OL      9       0.334  13.669   0.809  1.00  0.84      MEMB
ATOM   1253 H14R OL      9      -0.670  13.761   0.343  1.00  0.00      MEMB
ATOM   1254 H14S OL      9       0.770  14.691   0.769  1.00  0.00      MEMB
ATOM   1255 C115 OL      9       1.211  12.719  -0.022  1.00  1.60      MEMB
ATOM   1256 H15R OL      9       0.929  12.957  -1.069  1.00  0.00      MEMB
ATOM   1257 H15S OL      9       0.773  11.716   0.171  1.00  0.00      MEMB
ATOM   1258 C116 OL      9       2.793  12.476   0.272  1.00  2.64      MEMB
ATOM   1259 H16R OL      9       3.217  13.499   0.178  1.00  0.00      MEMB
ATOM   1260 H16S OL      9       2.951  12.005   1.266  1.00  0.00      MEMB
ATOM   1261 C117 OL      9       3.396  11.583  -0.807  1.00  0.00      MEMB
ATOM   1262 H17R OL      9       3.610  12.118  -1.757  1.00  0.00      MEMB
ATOM   1263 H17S OL      9       2.673  10.785  -1.078  1.00  0.00      MEMB
ATOM   1264 C118 OL      9       4.747  10.954  -0.324  1.00  0.00      MEMB
ATOM   1265 H18R OL      9       4.672  10.341   0.600  1.00  0.00      MEMB
ATOM   1266 H18S OL      9       5.152  10.211  -1.044  1.00  0.00      MEMB
ATOM   1267 H18T OL      9       5.531  11.735  -0.218  1.00  0.00      MEMB
ATOM   1137  C33 PGR     9       3.662  14.626  19.737  1.00-20.41      MEMB
ATOM   1138  H3A PGR     9       3.483  13.947  20.598  1.00  0.00      MEMB
ATOM   1139  H3B PGR     9       4.439  15.313  20.134  1.00  0.00      MEMB
ATOM   1140  O36 PGR     9       2.444  15.298  19.477  1.00  0.00      MEMB
ATOM   1141 HO6A PGR     9       2.094  15.778  20.231  1.00  0.00      MEMB
ATOM   1142  C32 PGR     9       4.038  13.782  18.469  1.00-20.64      MEMB
ATOM   1143  H2A PGR     9       5.078  13.398  18.578  1.00  0.00      MEMB
ATOM   1144  O35 PGR     9       3.989  14.651  17.340  1.00  0.00      MEMB
ATOM   1145 HO5A PGR     9       4.352  15.461  17.725  1.00  0.00      MEMB
ATOM   1146  C31 PGR     9       3.125  12.578  18.225  1.00-19.24      MEMB
ATOM   1147  H1A PGR     9       3.516  12.142  17.281  1.00  0.00      MEMB
ATOM   1148  H1B PGR     9       2.057  12.885  18.197  1.00  0.00      MEMB
ATOM   1149  P31 PGR     9       2.437  10.359  19.413  1.00-16.77      MEMB
ATOM   1150  O33 PGR     9       1.196  10.826  20.088  1.00-15.92      MEMB
ATOM   1151  O34 PGR     9       3.243   9.350  20.090  1.00-16.93      MEMB
ATOM   1152  O32 PGR     9       3.354  11.662  19.299  1.00-16.27      MEMB
ATOM   1153  O31 PGR     9       2.089   9.895  17.863  1.00-18.19      MEMB
ATOM   1154  C3  PGR     9       3.141   9.303  17.123  1.00-15.07      MEMB
ATOM   1155  HA  PGR     9       3.349   8.293  17.536  1.00  0.00      MEMB
ATOM   1156  HB  PGR     9       4.080   9.897  17.129  1.00  0.00      MEMB
ATOM   1157  C2  PGR     9       2.757   9.237  15.612  1.00-13.89      MEMB
ATOM   1158  HX  PGR     9       3.550   8.743  15.011  1.00  0.00      MEMB
ATOM   1159  O21 PGR     9       2.450  10.528  15.047  1.00-12.67      MEMB
ATOM   1160  C21 PGR     9       3.571  11.071  14.553  1.00-12.02      MEMB
ATOM   1161  O22 PGR     9       4.612  10.459  14.418  1.00-12.33      MEMB
ATOM   1165  C1  PGR     9       1.547   8.332  15.522  1.00-14.33      MEMB
ATOM   1166  HR  PGR     9       0.766   8.706  16.218  1.00  0.00      MEMB
ATOM   1167  HS  PGR     9       1.724   7.314  15.930  1.00  0.00      MEMB
ATOM   1168  O11 PGR     9       1.002   8.131  14.199  1.00-13.47      MEMB
ATOM   1169  C11 PGR     9       1.760   7.367  13.355  1.00-12.95      MEMB
ATOM   1170  O12 PGR     9       2.827   6.850  13.607  1.00-13.09      MEMB
ATOM   1162  C12 OL      9       3.365  12.563  14.315  1.00-10.84      MEMB
ATOM   1163  H2R OL      9       3.730  13.145  15.188  1.00  0.00      MEMB
ATOM   1164  H2S OL      9       2.297  12.857  14.240  1.00  0.00      MEMB
ATOM   1174  C13 OL      9       4.212  13.002  13.099  1.00 -9.66      MEMB
ATOM   1175  H3R OL      9       5.245  12.642  13.291  1.00  0.00      MEMB
ATOM   1176  H3S OL      9       4.307  14.105  13.186  1.00  0.00      MEMB
ATOM   1177  C14 OL      9       3.748  12.514  11.798  1.00 -8.38      MEMB
ATOM   1178  H4R OL      9       2.901  13.149  11.461  1.00  0.00      MEMB
ATOM   1179  H4S OL      9       3.464  11.440  11.791  1.00  0.00      MEMB
ATOM   1180  C15 OL      9       4.894  12.605  10.771  1.00 -7.16      MEMB
ATOM   1181  H5R OL      9       5.340  13.617  10.877  1.00  0.00      MEMB
ATOM   1182  H5S OL      9       4.618  12.392   9.717  1.00  0.00      MEMB
ATOM   1183  C16 OL      9       6.126  11.655  10.900  1.00 -6.04      MEMB
ATOM   1184  H6R OL      9       6.570  11.652  11.918  1.00  0.00      MEMB
ATOM   1185  H6S OL      9       6.922  12.029  10.221  1.00  0.00      MEMB
ATOM   1186  C17 OL      9       5.675  10.220  10.640  1.00 -5.15      MEMB
ATOM   1187  H7R OL      9       4.859  10.200   9.886  1.00  0.00      MEMB
ATOM   1188  H7S OL      9       5.293   9.932  11.642  1.00  0.00      MEMB
ATOM   1189  C18 OL      9       6.875   9.254  10.324  1.00 -4.09      MEMB
ATOM   1190  H8R OL      9       6.387   8.260  10.417  1.00  0.00      MEMB
ATOM   1191  H8S OL      9       7.602   9.419  11.148  1.00  0.00      MEMB
ATOM   1192  C19 OL      9       7.382   9.647   8.969  1.00 -3.11      MEMB
ATOM   1193  H9R OL      9       8.211  10.365   8.893  1.00  0.00      MEMB
ATOM   1194 C110 OL      9       7.075   9.115   7.792  1.00 -1.91      MEMB
ATOM   1195 H10R OL      9       7.524   9.546   6.885  1.00  0.00      MEMB
ATOM   1196 C111 OL      9       6.151   7.981   7.468  1.00 -1.30      MEMB
ATOM   1197 H11R OL      9       5.660   7.649   8.407  1.00  0.00      MEMB
ATOM   1198 H11S OL      9       6.731   7.164   6.987  1.00  0.00      MEMB
ATOM   1199 C112 OL      9       5.098   8.496   6.471  1.00 -0.16      MEMB
ATOM   1200 H12R OL      9       4.463   9.312   6.880  1.00  0.00      MEMB
ATOM   1201 H12S OL      9       4.379   7.653   6.385  1.00  0.00      MEMB
ATOM   1202 C113 OL      9       5.606   8.806   5.039  1.00  0.33      MEMB
ATOM   1203 H13R OL      9       5.990   7.838   4.652  1.00  0.00      MEMB
ATOM   1204 H13S OL      9       6.546   9.398   5.076  1.00  0.00      MEMB
ATOM   1205 C114 OL      9       4.618   9.426   4.082  1.00  1.47      MEMB
ATOM   1206 H14R OL      9       5.121   9.381   3.092  1.00  0.00      MEMB
ATOM   1207 H14S OL      9       4.141  10.364   4.436  1.00  0.00      MEMB
ATOM   1208 C115 OL      9       3.398   8.514   3.744  1.00  2.35      MEMB
ATOM   1209 H15R OL      9       2.730   8.473   4.631  1.00  0.00      MEMB
ATOM   1210 H15S OL      9       3.772   7.477   3.606  1.00  0.00      MEMB
ATOM   1211 C116 OL      9       2.633   9.085   2.613  1.00  3.48      MEMB
ATOM   1212 H16R OL      9       3.308   9.050   1.732  1.00  0.00      MEMB
ATOM   1213 H16S OL      9       2.353  10.132   2.857  1.00  0.00      MEMB
ATOM   1214 C117 OL      9       1.365   8.283   2.364  1.00  2.94      MEMB
ATOM   1215 H17R OL      9       1.112   8.529   1.310  1.00  0.00      MEMB
ATOM   1216 H17S OL      9       0.522   8.419   3.075  1.00  0.00      MEMB
ATOM   1217 C118 OL      9       1.535   6.736   2.346  1.00  4.04      MEMB
ATOM   1218 H18R OL      9       2.341   6.409   1.653  1.00  0.00      MEMB
ATOM   1219 H18S OL      9       0.656   6.169   1.972  1.00  0.00      MEMB
ATOM   1220 H18T OL      9       1.757   6.332   3.357  1.00  0.00      MEMB
TER   
ATOM   1302  C12 OL     10       5.418 -17.136  10.760  1.00-12.11      MEMB
ATOM   1303  H2R OL     10       5.074 -16.146  10.391  1.00  0.00      MEMB
ATOM   1304  H2S OL     10       6.463 -17.328  10.434  1.00  0.00      MEMB
ATOM   1352  C13 OL     10       4.578 -18.341  10.222  1.00-10.97      MEMB
ATOM   1353  H3R OL     10       3.603 -18.482  10.735  1.00  0.00      MEMB
ATOM   1354  H3S OL     10       5.217 -19.222  10.446  1.00  0.00      MEMB
ATOM   1355  C14 OL     10       4.149 -18.264   8.664  1.00 -9.91      MEMB
ATOM   1356  H4R OL     10       5.063 -18.422   8.051  1.00  0.00      MEMB
ATOM   1357  H4S OL     10       3.494 -19.137   8.455  1.00  0.00      MEMB
ATOM   1358  C15 OL     10       3.465 -16.927   8.221  1.00 -8.77      MEMB
ATOM   1359  H5R OL     10       4.186 -16.092   8.354  1.00  0.00      MEMB
ATOM   1360  H5S OL     10       2.523 -16.846   8.804  1.00  0.00      MEMB
ATOM   1361  C16 OL     10       3.137 -17.027   6.717  1.00 -7.62      MEMB
ATOM   1362  H6R OL     10       4.081 -16.867   6.154  1.00  0.00      MEMB
ATOM   1363  H6S OL     10       2.792 -18.077   6.598  1.00  0.00      MEMB
ATOM   1364  C17 OL     10       2.131 -16.033   6.171  1.00 -6.59      MEMB
ATOM   1365  H7R OL     10       1.315 -15.987   6.923  1.00  0.00      MEMB
ATOM   1366  H7S OL     10       2.503 -14.987   6.130  1.00  0.00      MEMB
ATOM   1367  C18 OL     10       1.379 -16.391   4.907  1.00 -5.26      MEMB
ATOM   1368  H8R OL     10       2.135 -16.766   4.186  1.00  0.00      MEMB
ATOM   1369  H8S OL     10       0.843 -17.337   5.135  1.00  0.00      MEMB
ATOM   1370  C19 OL     10       0.442 -15.409   4.271  1.00 -4.06      MEMB
ATOM   1371  H9R OL     10      -0.398 -15.159   4.936  1.00  0.00      MEMB
ATOM   1372 C110 OL     10       0.676 -14.700   3.129  1.00 -2.66      MEMB
ATOM   1373 H10R OL     10      -0.132 -13.985   2.911  1.00  0.00      MEMB
ATOM   1374 C111 OL     10       1.884 -14.732   2.266  1.00 -2.58      MEMB
ATOM   1375 H11R OL     10       2.091 -13.762   1.767  1.00  0.00      MEMB
ATOM   1376 H11S OL     10       2.834 -14.827   2.835  1.00  0.00      MEMB
ATOM   1377 C112 OL     10       1.841 -15.719   1.094  1.00 -1.15      MEMB
ATOM   1378 H12R OL     10       0.908 -15.667   0.493  1.00  0.00      MEMB
ATOM   1379 H12S OL     10       2.620 -15.354   0.392  1.00  0.00      MEMB
ATOM   1380 C113 OL     10       2.380 -17.117   1.421  1.00 -0.28      MEMB
ATOM   1381 H13R OL     10       3.311 -17.126   2.027  1.00  0.00      MEMB
ATOM   1382 H13S OL     10       1.522 -17.585   1.949  1.00  0.00      MEMB
ATOM   1383 C114 OL     10       2.424 -18.001   0.178  1.00  0.84      MEMB
ATOM   1384 H14R OL     10       1.408 -18.451   0.191  1.00  0.00      MEMB
ATOM   1385 H14S OL     10       2.693 -17.365  -0.693  1.00  0.00      MEMB
ATOM   1386 C115 OL     10       3.321 -19.259   0.301  1.00  1.60      MEMB
ATOM   1387 H15R OL     10       3.186 -19.891  -0.603  1.00  0.00      MEMB
ATOM   1388 H15S OL     10       2.958 -19.886   1.143  1.00  0.00      MEMB
ATOM   1389 C116 OL     10       4.864 -19.013   0.386  1.00  2.64      MEMB
ATOM   1390 H16R OL     10       5.106 -18.619   1.396  1.00  0.00      MEMB
ATOM   1391 H16S OL     10       5.423 -19.959   0.222  1.00  0.00      MEMB
ATOM   1392 C117 OL     10       5.299 -18.045  -0.733  1.00  0.00      MEMB
ATOM   1393 H17R OL     10       6.402 -17.916  -0.703  1.00  0.00      MEMB
ATOM   1394 H17S OL     10       4.929 -17.021  -0.510  1.00  0.00      MEMB
ATOM   1395 C118 OL     10       5.068 -18.400  -2.186  1.00  0.00      MEMB
ATOM   1396 H18R OL     10       5.504 -19.409  -2.351  1.00  0.00      MEMB
ATOM   1397 H18S OL     10       4.026 -18.566  -2.534  1.00  0.00      MEMB
ATOM   1398 H18T OL     10       5.701 -17.721  -2.796  1.00  0.00      MEMB
ATOM   1268  C33 PGR    10       6.186 -15.573  21.506  1.00-20.41      MEMB
ATOM   1269  H3A PGR    10       6.718 -16.508  21.785  1.00  0.00      MEMB
ATOM   1270  H3B PGR    10       6.907 -14.734  21.399  1.00  0.00      MEMB
ATOM   1271  O36 PGR    10       5.206 -15.252  22.506  1.00  0.00      MEMB
ATOM   1272 HO6A PGR    10       5.151 -16.033  23.061  1.00  0.00      MEMB
ATOM   1273  C32 PGR    10       5.472 -16.026  20.148  1.00-20.64      MEMB
ATOM   1274  H2A PGR    10       4.881 -16.951  20.334  1.00  0.00      MEMB
ATOM   1275  O35 PGR    10       6.495 -16.321  19.200  1.00  0.00      MEMB
ATOM   1276 HO5A PGR    10       7.150 -16.742  19.772  1.00  0.00      MEMB
ATOM   1277  C31 PGR    10       4.504 -15.001  19.521  1.00-19.24      MEMB
ATOM   1278  H1A PGR    10       5.068 -14.059  19.355  1.00  0.00      MEMB
ATOM   1279  H1B PGR    10       3.693 -14.813  20.257  1.00  0.00      MEMB
ATOM   1280  P31 PGR    10       3.036 -14.431  17.436  1.00-16.77      MEMB
ATOM   1281  O33 PGR    10       2.632 -13.329  18.328  1.00-15.92      MEMB
ATOM   1282  O34 PGR    10       1.973 -15.202  16.696  1.00-16.93      MEMB
ATOM   1283  O32 PGR    10       3.990 -15.432  18.282  1.00-16.27      MEMB
ATOM   1284  O31 PGR    10       4.013 -13.860  16.377  1.00-18.19      MEMB
ATOM   1285  C3  PGR    10       5.318 -14.315  16.218  1.00-15.07      MEMB
ATOM   1286  HA  PGR    10       5.599 -15.232  16.780  1.00  0.00      MEMB
ATOM   1287  HB  PGR    10       6.049 -13.553  16.562  1.00  0.00      MEMB
ATOM   1288  C2  PGR    10       5.713 -14.456  14.758  1.00-13.89      MEMB
ATOM   1289  HX  PGR    10       6.815 -14.559  14.661  1.00  0.00      MEMB
ATOM   1290  O21 PGR    10       5.201 -13.266  13.977  1.00-12.67      MEMB
ATOM   1291  C21 PGR    10       5.881 -13.033  12.910  1.00-12.02      MEMB
ATOM   1292  O22 PGR    10       6.846 -13.594  12.465  1.00-12.33      MEMB
ATOM   1296  C1  PGR    10       5.217 -15.717  14.102  1.00-14.33      MEMB
ATOM   1297  HR  PGR    10       4.110 -15.766  14.180  1.00  0.00      MEMB
ATOM   1298  HS  PGR    10       5.468 -16.616  14.705  1.00  0.00      MEMB
ATOM   1299  O11 PGR    10       5.591 -15.844  12.693  1.00-13.47      MEMB
ATOM   1300  C11 PGR    10       5.338 -17.094  12.255  1.00-12.95      MEMB
ATOM   1301  O12 PGR    10       5.129 -18.044  12.937  1.00-13.09      MEMB
ATOM   1293  C12 OL     10       5.231 -11.850  12.133  1.00-10.84      MEMB
ATOM   1294  H2R OL     10       5.680 -11.830  11.118  1.00  0.00      MEMB
ATOM   1295  H2S OL     10       5.639 -10.934  12.611  1.00  0.00      MEMB
ATOM   1305  C13 OL     10       3.711 -11.841  12.245  1.00 -9.66      MEMB
ATOM   1306  H3R OL     10       3.259 -10.908  11.845  1.00  0.00      MEMB
ATOM   1307  H3S OL     10       3.325 -11.776  13.284  1.00  0.00      MEMB
ATOM   1308  C14 OL     10       2.989 -13.109  11.643  1.00 -8.38      MEMB
ATOM   1309  H4R OL     10       1.900 -13.077  11.861  1.00  0.00      MEMB
ATOM   1310  H4S OL     10       3.341 -14.050  12.116  1.00  0.00      MEMB
ATOM   1311  C15 OL     10       3.130 -13.202  10.084  1.00 -7.16      MEMB
ATOM   1312  H5R OL     10       2.777 -14.210   9.778  1.00  0.00      MEMB
ATOM   1313  H5S OL     10       4.232 -13.163   9.945  1.00  0.00      MEMB
ATOM   1314  C16 OL     10       2.314 -12.172   9.330  1.00 -6.04      MEMB
ATOM   1315  H6R OL     10       2.517 -11.128   9.653  1.00  0.00      MEMB
ATOM   1316  H6S OL     10       1.270 -12.400   9.632  1.00  0.00      MEMB
ATOM   1317  C17 OL     10       2.469 -12.435   7.828  1.00 -5.15      MEMB
ATOM   1318  H7R OL     10       1.497 -12.046   7.455  1.00  0.00      MEMB
ATOM   1319  H7S OL     10       2.488 -13.545   7.791  1.00  0.00      MEMB
ATOM   1320  C18 OL     10       3.688 -11.790   7.221  1.00 -4.09      MEMB
ATOM   1321  H8R OL     10       4.531 -12.268   7.764  1.00  0.00      MEMB
ATOM   1322  H8S OL     10       3.747 -10.692   7.382  1.00  0.00      MEMB
ATOM   1323  C19 OL     10       3.787 -11.979   5.693  1.00 -3.11      MEMB
ATOM   1324  H9R OL     10       3.022 -11.328   5.246  1.00  0.00      MEMB
ATOM   1325 C110 OL     10       4.397 -12.886   4.918  1.00 -1.91      MEMB
ATOM   1326 H10R OL     10       4.057 -12.856   3.872  1.00  0.00      MEMB
ATOM   1327 C111 OL     10       5.197 -14.040   5.340  1.00 -1.30      MEMB
ATOM   1328 H11R OL     10       4.598 -14.899   4.967  1.00  0.00      MEMB
ATOM   1329 H11S OL     10       5.160 -14.096   6.449  1.00  0.00      MEMB
ATOM   1330 C112 OL     10       6.667 -14.074   4.738  1.00 -0.16      MEMB
ATOM   1331 H12R OL     10       7.008 -15.074   5.082  1.00  0.00      MEMB
ATOM   1332 H12S OL     10       7.264 -13.266   5.212  1.00  0.00      MEMB
ATOM   1333 C113 OL     10       6.776 -14.238   3.208  1.00  0.33      MEMB
ATOM   1334 H13R OL     10       6.033 -14.938   2.769  1.00  0.00      MEMB
ATOM   1335 H13S OL     10       7.754 -14.677   2.917  1.00  0.00      MEMB
ATOM   1336 C114 OL     10       6.849 -12.860   2.590  1.00  1.47      MEMB
ATOM   1337 H14R OL     10       7.635 -12.302   3.141  1.00  0.00      MEMB
ATOM   1338 H14S OL     10       5.916 -12.260   2.658  1.00  0.00      MEMB
ATOM   1339 C115 OL     10       7.187 -12.800   1.080  1.00  2.35      MEMB
ATOM   1340 H15R OL     10       8.297 -12.773   1.105  1.00  0.00      MEMB
ATOM   1341 H15S OL     10       6.863 -11.809   0.696  1.00  0.00      MEMB
ATOM   1342 C116 OL     10       6.644 -13.960   0.150  1.00  3.48      MEMB
ATOM   1343 H16R OL     10       5.552 -13.918   0.348  1.00  0.00      MEMB
ATOM   1344 H16S OL     10       6.932 -14.961   0.537  1.00  0.00      MEMB
ATOM   1345 C117 OL     10       6.843 -13.635  -1.343  1.00  2.94      MEMB
ATOM   1346 H17R OL     10       7.849 -13.220  -1.571  1.00  0.00      MEMB
ATOM   1347 H17S OL     10       6.067 -12.909  -1.667  1.00  0.00      MEMB
ATOM   1348 C118 OL     10       6.977 -14.881  -2.265  1.00  4.04      MEMB
ATOM   1349 H18R OL     10       7.995 -15.319  -2.190  1.00  0.00      MEMB
ATOM   1350 H18S OL     10       6.882 -14.521  -3.312  1.00  0.00      MEMB
ATOM   1351 H18T OL     10       6.089 -15.523  -2.082  1.00  0.00      MEMB
TER   
ATOM   1433  C12 OL     11      19.214  -3.600  15.083  1.00-12.11      MEMB
ATOM   1434  H2R OL     11      20.306  -3.534  14.891  1.00  0.00      MEMB
ATOM   1435  H2S OL     11      19.055  -4.508  15.703  1.00  0.00      MEMB
ATOM   1483  C13 OL     11      18.388  -3.540  13.746  1.00-10.97      MEMB
ATOM   1484  H3R OL     11      18.400  -2.489  13.386  1.00  0.00      MEMB
ATOM   1485  H3S OL     11      17.363  -3.847  14.044  1.00  0.00      MEMB
ATOM   1486  C14 OL     11      18.938  -4.406  12.594  1.00 -9.91      MEMB
ATOM   1487  H4R OL     11      19.686  -3.764  12.081  1.00  0.00      MEMB
ATOM   1488  H4S OL     11      19.453  -5.308  12.986  1.00  0.00      MEMB
ATOM   1489  C15 OL     11      17.872  -4.808  11.549  1.00 -8.77      MEMB
ATOM   1490  H5R OL     11      17.363  -3.945  11.069  1.00  0.00      MEMB
ATOM   1491  H5S OL     11      17.209  -5.481  12.132  1.00  0.00      MEMB
ATOM   1492  C16 OL     11      18.389  -5.616  10.355  1.00 -7.62      MEMB
ATOM   1493  H6R OL     11      18.885  -6.509  10.792  1.00  0.00      MEMB
ATOM   1494  H6S OL     11      17.585  -6.005   9.694  1.00  0.00      MEMB
ATOM   1495  C17 OL     11      19.273  -4.860   9.475  1.00 -6.59      MEMB
ATOM   1496  H7R OL     11      20.232  -4.659   9.997  1.00  0.00      MEMB
ATOM   1497  H7S OL     11      19.550  -5.472   8.590  1.00  0.00      MEMB
ATOM   1498  C18 OL     11      18.605  -3.571   8.759  1.00 -5.26      MEMB
ATOM   1499  H8R OL     11      18.235  -2.930   9.588  1.00  0.00      MEMB
ATOM   1500  H8S OL     11      19.394  -3.071   8.158  1.00  0.00      MEMB
ATOM   1501  C19 OL     11      17.396  -3.859   7.890  1.00 -4.06      MEMB
ATOM   1502  H9R OL     11      16.467  -3.683   8.451  1.00  0.00      MEMB
ATOM   1503 C110 OL     11      17.263  -3.982   6.550  1.00 -2.66      MEMB
ATOM   1504 H10R OL     11      16.330  -4.382   6.127  1.00  0.00      MEMB
ATOM   1505 C111 OL     11      18.494  -3.911   5.602  1.00 -2.58      MEMB
ATOM   1506 H11R OL     11      19.222  -3.161   5.978  1.00  0.00      MEMB
ATOM   1507 H11S OL     11      18.997  -4.898   5.681  1.00  0.00      MEMB
ATOM   1508 C112 OL     11      18.223  -3.532   4.102  1.00 -1.15      MEMB
ATOM   1509 H12R OL     11      17.866  -2.484   4.012  1.00  0.00      MEMB
ATOM   1510 H12S OL     11      19.215  -3.646   3.616  1.00  0.00      MEMB
ATOM   1511 C113 OL     11      17.264  -4.462   3.470  1.00 -0.28      MEMB
ATOM   1512 H13R OL     11      17.615  -5.408   3.936  1.00  0.00      MEMB
ATOM   1513 H13S OL     11      16.197  -4.304   3.738  1.00  0.00      MEMB
ATOM   1514 C114 OL     11      17.483  -4.402   1.974  1.00  0.84      MEMB
ATOM   1515 H14R OL     11      17.659  -3.411   1.504  1.00  0.00      MEMB
ATOM   1516 H14S OL     11      18.351  -5.073   1.796  1.00  0.00      MEMB
ATOM   1517 C115 OL     11      16.323  -5.140   1.196  1.00  1.60      MEMB
ATOM   1518 H15R OL     11      15.464  -4.437   1.151  1.00  0.00      MEMB
ATOM   1519 H15S OL     11      16.070  -5.925   1.940  1.00  0.00      MEMB
ATOM   1520 C116 OL     11      16.645  -5.695  -0.200  1.00  2.64      MEMB
ATOM   1521 H16R OL     11      17.499  -6.404  -0.247  1.00  0.00      MEMB
ATOM   1522 H16S OL     11      15.777  -6.269  -0.587  1.00  0.00      MEMB
ATOM   1523 C117 OL     11      16.966  -4.674  -1.285  1.00  0.00      MEMB
ATOM   1524 H17R OL     11      17.932  -4.166  -1.080  1.00  0.00      MEMB
ATOM   1525 H17S OL     11      16.195  -3.879  -1.373  1.00  0.00      MEMB
ATOM   1526 C118 OL     11      17.083  -5.188  -2.758  1.00  0.00      MEMB
ATOM   1527 H18R OL     11      17.660  -6.137  -2.788  1.00  0.00      MEMB
ATOM   1528 H18S OL     11      16.042  -5.380  -3.096  1.00  0.00      MEMB
ATOM   1529 H18T OL     11      17.544  -4.362  -3.341  1.00  0.00      MEMB
ATOM   1399  C33 PGR    11      17.780  -5.706  20.896  1.00-20.41      MEMB
ATOM   1400  H3A PGR    11      18.565  -6.075  20.202  1.00  0.00      MEMB
ATOM   1401  H3B PGR    11      18.316  -5.311  21.785  1.00  0.00      MEMB
ATOM   1402  O36 PGR    11      16.962  -6.774  21.359  1.00  0.00      MEMB
ATOM   1403 HO6A PGR    11      16.910  -7.430  20.660  1.00  0.00      MEMB
ATOM   1404  C32 PGR    11      16.883  -4.603  20.341  1.00-20.64      MEMB
ATOM   1405  H2A PGR    11      17.488  -3.682  20.183  1.00  0.00      MEMB
ATOM   1406  O35 PGR    11      15.881  -4.329  21.318  1.00  0.00      MEMB
ATOM   1407 HO5A PGR    11      16.399  -4.412  22.130  1.00  0.00      MEMB
ATOM   1408  C31 PGR    11      16.205  -4.933  19.009  1.00-19.24      MEMB
ATOM   1409  H1A PGR    11      15.888  -5.997  19.052  1.00  0.00      MEMB
ATOM   1410  H1B PGR    11      16.851  -4.909  18.105  1.00  0.00      MEMB
ATOM   1411  P31 PGR    11      14.375  -3.985  17.389  1.00-16.77      MEMB
ATOM   1412  O33 PGR    11      13.035  -3.501  17.721  1.00-15.92      MEMB
ATOM   1413  O34 PGR    11      14.561  -5.185  16.510  1.00-16.93      MEMB
ATOM   1414  O32 PGR    11      15.055  -4.144  18.790  1.00-16.27      MEMB
ATOM   1415  O31 PGR    11      15.179  -2.827  16.668  1.00-18.19      MEMB
ATOM   1416  C3  PGR    11      15.360  -1.689  17.444  1.00-15.07      MEMB
ATOM   1417  HA  PGR    11      16.140  -2.001  18.172  1.00  0.00      MEMB
ATOM   1418  HB  PGR    11      14.491  -1.388  18.068  1.00  0.00      MEMB
ATOM   1419  C2  PGR    11      15.861  -0.476  16.743  1.00-13.89      MEMB
ATOM   1420  HX  PGR    11      15.594   0.442  17.310  1.00  0.00      MEMB
ATOM   1421  O21 PGR    11      15.221  -0.295  15.452  1.00-12.67      MEMB
ATOM   1422  C21 PGR    11      13.985  -0.039  15.424  1.00-12.02      MEMB
ATOM   1423  O22 PGR    11      13.261   0.270  16.347  1.00-12.33      MEMB
ATOM   1427  C1  PGR    11      17.339  -0.622  16.550  1.00-14.33      MEMB
ATOM   1428  HR  PGR    11      17.829  -0.510  17.541  1.00  0.00      MEMB
ATOM   1429  HS  PGR    11      17.619   0.157  15.810  1.00  0.00      MEMB
ATOM   1430  O11 PGR    11      17.665  -1.888  15.940  1.00-13.47      MEMB
ATOM   1431  C11 PGR    11      18.964  -2.374  16.033  1.00-12.95      MEMB
ATOM   1432  O12 PGR    11      19.870  -1.828  16.701  1.00-13.09      MEMB
ATOM   1424  C12 OL     11      13.496  -0.291  13.939  1.00-10.84      MEMB
ATOM   1425  H2R OL     11      14.218   0.174  13.234  1.00  0.00      MEMB
ATOM   1426  H2S OL     11      12.543   0.257  13.779  1.00  0.00      MEMB
ATOM   1436  C13 OL     11      13.472  -1.765  13.506  1.00 -9.66      MEMB
ATOM   1437  H3R OL     11      12.715  -2.333  14.087  1.00  0.00      MEMB
ATOM   1438  H3S OL     11      14.479  -2.149  13.775  1.00  0.00      MEMB
ATOM   1439  C14 OL     11      13.185  -2.084  11.985  1.00 -8.38      MEMB
ATOM   1440  H4R OL     11      13.951  -1.523  11.408  1.00  0.00      MEMB
ATOM   1441  H4S OL     11      12.209  -1.588  11.797  1.00  0.00      MEMB
ATOM   1442  C15 OL     11      12.985  -3.560  11.573  1.00 -7.16      MEMB
ATOM   1443  H5R OL     11      12.214  -4.056  12.200  1.00  0.00      MEMB
ATOM   1444  H5S OL     11      13.933  -4.111  11.756  1.00  0.00      MEMB
ATOM   1445  C16 OL     11      12.567  -3.732  10.027  1.00 -6.04      MEMB
ATOM   1446  H6R OL     11      11.818  -2.912  10.037  1.00  0.00      MEMB
ATOM   1447  H6S OL     11      12.061  -4.703   9.837  1.00  0.00      MEMB
ATOM   1448  C17 OL     11      13.722  -3.552   9.049  1.00 -5.15      MEMB
ATOM   1449  H7R OL     11      14.673  -4.030   9.368  1.00  0.00      MEMB
ATOM   1450  H7S OL     11      14.006  -2.478   9.027  1.00  0.00      MEMB
ATOM   1451  C18 OL     11      13.303  -4.081   7.687  1.00 -4.09      MEMB
ATOM   1452  H8R OL     11      12.926  -5.110   7.872  1.00  0.00      MEMB
ATOM   1453  H8S OL     11      14.252  -4.148   7.112  1.00  0.00      MEMB
ATOM   1454  C19 OL     11      12.260  -3.281   6.899  1.00 -3.11      MEMB
ATOM   1455  H9R OL     11      11.201  -3.571   6.965  1.00  0.00      MEMB
ATOM   1456 C110 OL     11      12.494  -2.192   6.100  1.00 -1.91      MEMB
ATOM   1457 H10R OL     11      11.767  -1.668   5.463  1.00  0.00      MEMB
ATOM   1458 C111 OL     11      13.884  -1.693   5.934  1.00 -1.30      MEMB
ATOM   1459 H11R OL     11      14.677  -2.011   6.644  1.00  0.00      MEMB
ATOM   1460 H11S OL     11      13.862  -0.584   5.874  1.00  0.00      MEMB
ATOM   1461 C112 OL     11      14.419  -2.043   4.556  1.00 -0.16      MEMB
ATOM   1462 H12R OL     11      14.573  -3.143   4.587  1.00  0.00      MEMB
ATOM   1463 H12S OL     11      15.355  -1.491   4.325  1.00  0.00      MEMB
ATOM   1464 C113 OL     11      13.525  -1.747   3.311  1.00  0.33      MEMB
ATOM   1465 H13R OL     11      12.678  -2.460   3.405  1.00  0.00      MEMB
ATOM   1466 H13S OL     11      14.080  -2.114   2.422  1.00  0.00      MEMB
ATOM   1467 C114 OL     11      12.974  -0.286   3.177  1.00  1.47      MEMB
ATOM   1468 H14R OL     11      12.327   0.008   4.031  1.00  0.00      MEMB
ATOM   1469 H14S OL     11      12.445  -0.070   2.224  1.00  0.00      MEMB
ATOM   1470 C115 OL     11      14.117   0.786   3.187  1.00  2.35      MEMB
ATOM   1471 H15R OL     11      14.437   0.751   4.250  1.00  0.00      MEMB
ATOM   1472 H15S OL     11      13.577   1.751   3.076  1.00  0.00      MEMB
ATOM   1473 C116 OL     11      15.301   0.552   2.223  1.00  3.48      MEMB
ATOM   1474 H16R OL     11      15.774  -0.451   2.282  1.00  0.00      MEMB
ATOM   1475 H16S OL     11      16.094   1.237   2.592  1.00  0.00      MEMB
ATOM   1476 C117 OL     11      14.957   1.031   0.835  1.00  2.94      MEMB
ATOM   1477 H17R OL     11      15.403   2.040   0.706  1.00  0.00      MEMB
ATOM   1478 H17S OL     11      13.869   1.240   0.762  1.00  0.00      MEMB
ATOM   1479 C118 OL     11      15.392   0.167  -0.343  1.00  4.04      MEMB
ATOM   1480 H18R OL     11      16.491   0.029  -0.262  1.00  0.00      MEMB
ATOM   1481 H18S OL     11      15.179   0.680  -1.305  1.00  0.00      MEMB
ATOM   1482 H18T OL     11      14.832  -0.784  -0.207  1.00  0.00      MEMB
TER   
ATOM   1564  C12 OL     12       0.015 -12.734  15.575  1.00-12.11      MEMB
ATOM   1565  H2R OL     12       0.848 -12.023  15.761  1.00  0.00      MEMB
ATOM   1566  H2S OL     12       0.155 -13.556  16.309  1.00  0.00      MEMB
ATOM   1614  C13 OL     12      -0.162 -13.321  14.144  1.00-10.97      MEMB
ATOM   1615  H3R OL     12       0.804 -13.691  13.739  1.00  0.00      MEMB
ATOM   1616  H3S OL     12      -0.548 -12.519  13.479  1.00  0.00      MEMB
ATOM   1617  C14 OL     12      -1.210 -14.407  13.968  1.00 -9.91      MEMB
ATOM   1618  H4R OL     12      -0.938 -15.269  14.615  1.00  0.00      MEMB
ATOM   1619  H4S OL     12      -2.126 -13.944  14.393  1.00  0.00      MEMB
ATOM   1620  C15 OL     12      -1.453 -15.019  12.523  1.00 -8.77      MEMB
ATOM   1621  H5R OL     12      -2.212 -15.822  12.632  1.00  0.00      MEMB
ATOM   1622  H5S OL     12      -0.549 -15.526  12.121  1.00  0.00      MEMB
ATOM   1623  C16 OL     12      -1.988 -13.996  11.454  1.00 -7.62      MEMB
ATOM   1624  H6R OL     12      -1.282 -13.145  11.351  1.00  0.00      MEMB
ATOM   1625  H6S OL     12      -1.965 -14.484  10.456  1.00  0.00      MEMB
ATOM   1626  C17 OL     12      -3.271 -13.318  11.680  1.00 -6.59      MEMB
ATOM   1627  H7R OL     12      -4.048 -13.960  12.148  1.00  0.00      MEMB
ATOM   1628  H7S OL     12      -3.154 -12.547  12.472  1.00  0.00      MEMB
ATOM   1629  C18 OL     12      -3.899 -12.577  10.493  1.00 -5.26      MEMB
ATOM   1630  H8R OL     12      -4.611 -11.854  10.946  1.00  0.00      MEMB
ATOM   1631  H8S OL     12      -3.134 -12.101   9.843  1.00  0.00      MEMB
ATOM   1632  C19 OL     12      -4.650 -13.598   9.661  1.00 -4.06      MEMB
ATOM   1633  H9R OL     12      -5.324 -14.225  10.263  1.00  0.00      MEMB
ATOM   1634 C110 OL     12      -4.520 -13.804   8.348  1.00 -2.66      MEMB
ATOM   1635 H10R OL     12      -5.095 -14.616   7.879  1.00  0.00      MEMB
ATOM   1636 C111 OL     12      -3.640 -13.155   7.392  1.00 -2.58      MEMB
ATOM   1637 H11R OL     12      -2.920 -12.536   7.970  1.00  0.00      MEMB
ATOM   1638 H11S OL     12      -3.203 -13.984   6.796  1.00  0.00      MEMB
ATOM   1639 C112 OL     12      -4.330 -12.176   6.475  1.00 -1.15      MEMB
ATOM   1640 H12R OL     12      -4.703 -11.286   7.025  1.00  0.00      MEMB
ATOM   1641 H12S OL     12      -3.602 -11.724   5.768  1.00  0.00      MEMB
ATOM   1642 C113 OL     12      -5.465 -12.713   5.573  1.00 -0.28      MEMB
ATOM   1643 H13R OL     12      -6.044 -13.379   6.249  1.00  0.00      MEMB
ATOM   1644 H13S OL     12      -6.152 -11.934   5.179  1.00  0.00      MEMB
ATOM   1645 C114 OL     12      -5.058 -13.577   4.312  1.00  0.84      MEMB
ATOM   1646 H14R OL     12      -4.400 -12.950   3.673  1.00  0.00      MEMB
ATOM   1647 H14S OL     12      -4.409 -14.446   4.550  1.00  0.00      MEMB
ATOM   1648 C115 OL     12      -6.238 -14.109   3.417  1.00  1.60      MEMB
ATOM   1649 H15R OL     12      -6.706 -14.939   3.988  1.00  0.00      MEMB
ATOM   1650 H15S OL     12      -5.832 -14.614   2.515  1.00  0.00      MEMB
ATOM   1651 C116 OL     12      -7.194 -13.077   2.962  1.00  2.64      MEMB
ATOM   1652 H16R OL     12      -8.104 -13.423   2.427  1.00  0.00      MEMB
ATOM   1653 H16S OL     12      -7.602 -12.682   3.917  1.00  0.00      MEMB
ATOM   1654 C117 OL     12      -6.523 -11.905   2.201  1.00  0.00      MEMB
ATOM   1655 H17R OL     12      -5.830 -11.359   2.877  1.00  0.00      MEMB
ATOM   1656 H17S OL     12      -7.255 -11.148   1.846  1.00  0.00      MEMB
ATOM   1657 C118 OL     12      -5.731 -12.253   0.928  1.00  0.00      MEMB
ATOM   1658 H18R OL     12      -6.183 -13.100   0.368  1.00  0.00      MEMB
ATOM   1659 H18S OL     12      -5.637 -11.389   0.236  1.00  0.00      MEMB
ATOM   1660 H18T OL     12      -4.710 -12.596   1.202  1.00  0.00      MEMB
ATOM   1530  C33 PGR    12      -6.864 -18.502  19.140  1.00-20.41      MEMB
ATOM   1531  H3A PGR    12      -7.497 -18.761  20.016  1.00  0.00      MEMB
ATOM   1532  H3B PGR    12      -7.550 -18.353  18.280  1.00  0.00      MEMB
ATOM   1533  O36 PGR    12      -6.093 -19.705  18.871  1.00  0.00      MEMB
ATOM   1534 HO6A PGR    12      -6.720 -20.321  18.483  1.00  0.00      MEMB
ATOM   1535  C32 PGR    12      -6.019 -17.331  19.563  1.00-20.64      MEMB
ATOM   1536  H2A PGR    12      -5.626 -17.513  20.589  1.00  0.00      MEMB
ATOM   1537  O35 PGR    12      -6.860 -16.180  19.594  1.00  0.00      MEMB
ATOM   1538 HO5A PGR    12      -7.675 -16.566  19.944  1.00  0.00      MEMB
ATOM   1539  C31 PGR    12      -4.780 -17.050  18.621  1.00-19.24      MEMB
ATOM   1540  H1A PGR    12      -5.123 -16.981  17.566  1.00  0.00      MEMB
ATOM   1541  H1B PGR    12      -4.096 -17.925  18.663  1.00  0.00      MEMB
ATOM   1542  P31 PGR    12      -2.647 -15.534  18.853  1.00-16.77      MEMB
ATOM   1543  O33 PGR    12      -2.508 -15.598  17.343  1.00-15.92      MEMB
ATOM   1544  O34 PGR    12      -1.709 -16.297  19.689  1.00-16.93      MEMB
ATOM   1545  O32 PGR    12      -4.160 -15.879  19.142  1.00-16.27      MEMB
ATOM   1546  O31 PGR    12      -2.461 -13.951  19.184  1.00-18.19      MEMB
ATOM   1547  C3  PGR    12      -3.410 -12.937  19.518  1.00-15.07      MEMB
ATOM   1548  HA  PGR    12      -2.945 -12.468  20.411  1.00  0.00      MEMB
ATOM   1549  HB  PGR    12      -4.383 -13.407  19.778  1.00  0.00      MEMB
ATOM   1550  C2  PGR    12      -3.731 -12.022  18.410  1.00-13.89      MEMB
ATOM   1551  HX  PGR    12      -4.528 -11.303  18.696  1.00  0.00      MEMB
ATOM   1552  O21 PGR    12      -4.176 -12.738  17.281  1.00-12.67      MEMB
ATOM   1553  C21 PGR    12      -5.450 -13.122  17.094  1.00-12.02      MEMB
ATOM   1554  O22 PGR    12      -6.374 -12.949  17.878  1.00-12.33      MEMB
ATOM   1558  C1  PGR    12      -2.381 -11.250  18.090  1.00-14.33      MEMB
ATOM   1559  HR  PGR    12      -1.790 -10.869  18.951  1.00  0.00      MEMB
ATOM   1560  HS  PGR    12      -2.590 -10.320  17.519  1.00  0.00      MEMB
ATOM   1561  O11 PGR    12      -1.407 -12.054  17.404  1.00-13.47      MEMB
ATOM   1562  C11 PGR    12      -1.257 -11.972  16.032  1.00-12.95      MEMB
ATOM   1563  O12 PGR    12      -1.889 -11.254  15.297  1.00-13.09      MEMB
ATOM   1555  C12 OL     12      -5.613 -13.583  15.626  1.00-10.84      MEMB
ATOM   1556  H2R OL     12      -4.841 -14.343  15.381  1.00  0.00      MEMB
ATOM   1557  H2S OL     12      -5.431 -12.687  14.995  1.00  0.00      MEMB
ATOM   1567  C13 OL     12      -6.987 -14.141  15.206  1.00 -9.66      MEMB
ATOM   1568  H3R OL     12      -7.673 -13.298  15.438  1.00  0.00      MEMB
ATOM   1569  H3S OL     12      -7.324 -14.990  15.839  1.00  0.00      MEMB
ATOM   1570  C14 OL     12      -7.111 -14.527  13.663  1.00 -8.38      MEMB
ATOM   1571  H4R OL     12      -6.827 -13.738  12.934  1.00  0.00      MEMB
ATOM   1572  H4S OL     12      -8.185 -14.748  13.483  1.00  0.00      MEMB
ATOM   1573  C15 OL     12      -6.345 -15.813  13.248  1.00 -7.16      MEMB
ATOM   1574  H5R OL     12      -6.563 -16.590  14.012  1.00  0.00      MEMB
ATOM   1575  H5S OL     12      -5.282 -15.505  13.148  1.00  0.00      MEMB
ATOM   1576  C16 OL     12      -6.770 -16.412  11.862  1.00 -6.04      MEMB
ATOM   1577  H6R OL     12      -6.861 -15.613  11.095  1.00  0.00      MEMB
ATOM   1578  H6S OL     12      -7.791 -16.838  11.961  1.00  0.00      MEMB
ATOM   1579  C17 OL     12      -5.738 -17.536  11.378  1.00 -5.15      MEMB
ATOM   1580  H7R OL     12      -5.520 -18.358  12.092  1.00  0.00      MEMB
ATOM   1581  H7S OL     12      -4.767 -17.057  11.127  1.00  0.00      MEMB
ATOM   1582  C18 OL     12      -6.207 -18.272  10.115  1.00 -4.09      MEMB
ATOM   1583  H8R OL     12      -7.272 -18.550  10.271  1.00  0.00      MEMB
ATOM   1584  H8S OL     12      -5.722 -19.243   9.880  1.00  0.00      MEMB
ATOM   1585  C19 OL     12      -6.328 -17.443   8.883  1.00 -3.11      MEMB
ATOM   1586  H9R OL     12      -7.300 -16.927   8.871  1.00  0.00      MEMB
ATOM   1587 C110 OL     12      -5.444 -17.289   7.832  1.00 -1.91      MEMB
ATOM   1588 H10R OL     12      -5.805 -16.702   6.974  1.00  0.00      MEMB
ATOM   1589 C111 OL     12      -4.130 -17.954   7.615  1.00 -1.30      MEMB
ATOM   1590 H11R OL     12      -4.178 -18.723   6.815  1.00  0.00      MEMB
ATOM   1591 H11S OL     12      -3.835 -18.463   8.558  1.00  0.00      MEMB
ATOM   1592 C112 OL     12      -3.046 -16.937   7.236  1.00 -0.16      MEMB
ATOM   1593 H12R OL     12      -2.905 -16.238   8.087  1.00  0.00      MEMB
ATOM   1594 H12S OL     12      -3.459 -16.317   6.412  1.00  0.00      MEMB
ATOM   1595 C113 OL     12      -1.715 -17.645   6.990  1.00  0.33      MEMB
ATOM   1596 H13R OL     12      -1.218 -18.317   7.723  1.00  0.00      MEMB
ATOM   1597 H13S OL     12      -0.890 -16.919   6.824  1.00  0.00      MEMB
ATOM   1598 C114 OL     12      -1.798 -18.516   5.664  1.00  1.47      MEMB
ATOM   1599 H14R OL     12      -2.604 -19.279   5.695  1.00  0.00      MEMB
ATOM   1600 H14S OL     12      -0.799 -18.960   5.463  1.00  0.00      MEMB
ATOM   1601 C115 OL     12      -1.915 -17.535   4.517  1.00  2.35      MEMB
ATOM   1602 H15R OL     12      -1.059 -16.830   4.586  1.00  0.00      MEMB
ATOM   1603 H15S OL     12      -2.849 -16.936   4.569  1.00  0.00      MEMB
ATOM   1604 C116 OL     12      -2.109 -18.385   3.257  1.00  3.48      MEMB
ATOM   1605 H16R OL     12      -3.137 -18.806   3.224  1.00  0.00      MEMB
ATOM   1606 H16S OL     12      -1.455 -19.277   3.157  1.00  0.00      MEMB
ATOM   1607 C117 OL     12      -1.887 -17.545   2.019  1.00  2.94      MEMB
ATOM   1608 H17R OL     12      -1.819 -18.232   1.148  1.00  0.00      MEMB
ATOM   1609 H17S OL     12      -0.950 -16.949   2.002  1.00  0.00      MEMB
ATOM   1610 C118 OL     12      -3.086 -16.538   1.792  1.00  4.04      MEMB
ATOM   1611 H18R OL     12      -3.037 -15.735   2.559  1.00  0.00      MEMB
ATOM   1612 H18S OL     12      -4.087 -17.018   1.837  1.00  0.00      MEMB
ATOM   1613 H18T OL     12      -2.817 -15.930   0.902  1.00  0.00      MEMB
TER   
ATOM   1695  C12 OL     13     -14.948  -4.772  14.489  1.00-12.11      MEMB
ATOM   1696  H2R OL     13     -14.399  -5.697  14.210  1.00  0.00      MEMB
ATOM   1697  H2S OL     13     -15.852  -5.056  15.068  1.00  0.00      MEMB
ATOM   1745  C13 OL     13     -15.515  -4.239  13.172  1.00-10.97      MEMB
ATOM   1746  H3R OL     13     -16.014  -3.248  13.117  1.00  0.00      MEMB
ATOM   1747  H3S OL     13     -16.389  -4.895  12.970  1.00  0.00      MEMB
ATOM   1748  C14 OL     13     -14.607  -4.345  11.971  1.00 -9.91      MEMB
ATOM   1749  H4R OL     13     -13.612  -4.238  12.454  1.00  0.00      MEMB
ATOM   1750  H4S OL     13     -14.913  -5.333  11.565  1.00  0.00      MEMB
ATOM   1751  C15 OL     13     -14.725  -3.202  10.880  1.00 -8.77      MEMB
ATOM   1752  H5R OL     13     -14.750  -2.197  11.354  1.00  0.00      MEMB
ATOM   1753  H5S OL     13     -15.648  -3.277  10.266  1.00  0.00      MEMB
ATOM   1754  C16 OL     13     -13.531  -3.236   9.864  1.00 -7.62      MEMB
ATOM   1755  H6R OL     13     -12.608  -3.297  10.479  1.00  0.00      MEMB
ATOM   1756  H6S OL     13     -13.746  -4.171   9.304  1.00  0.00      MEMB
ATOM   1757  C17 OL     13     -13.303  -2.096   8.980  1.00 -6.59      MEMB
ATOM   1758  H7R OL     13     -14.139  -1.827   8.300  1.00  0.00      MEMB
ATOM   1759  H7S OL     13     -13.063  -1.236   9.640  1.00  0.00      MEMB
ATOM   1760  C18 OL     13     -12.062  -2.393   8.049  1.00 -5.26      MEMB
ATOM   1761  H8R OL     13     -11.935  -1.433   7.504  1.00  0.00      MEMB
ATOM   1762  H8S OL     13     -11.069  -2.538   8.526  1.00  0.00      MEMB
ATOM   1763  C19 OL     13     -12.263  -3.468   6.984  1.00 -4.06      MEMB
ATOM   1764  H9R OL     13     -12.318  -4.497   7.369  1.00  0.00      MEMB
ATOM   1765 C110 OL     13     -12.408  -3.296   5.611  1.00 -2.66      MEMB
ATOM   1766 H10R OL     13     -12.376  -4.227   5.026  1.00  0.00      MEMB
ATOM   1767 C111 OL     13     -12.398  -2.067   4.800  1.00 -2.58      MEMB
ATOM   1768 H11R OL     13     -12.991  -1.205   5.175  1.00  0.00      MEMB
ATOM   1769 H11S OL     13     -11.392  -1.610   4.682  1.00  0.00      MEMB
ATOM   1770 C112 OL     13     -13.148  -2.326   3.414  1.00 -1.15      MEMB
ATOM   1771 H12R OL     13     -12.290  -2.747   2.847  1.00  0.00      MEMB
ATOM   1772 H12S OL     13     -13.935  -3.109   3.452  1.00  0.00      MEMB
ATOM   1773 C113 OL     13     -13.567  -1.166   2.540  1.00 -0.28      MEMB
ATOM   1774 H13R OL     13     -13.525  -1.581   1.510  1.00  0.00      MEMB
ATOM   1775 H13S OL     13     -14.632  -0.876   2.671  1.00  0.00      MEMB
ATOM   1776 C114 OL     13     -12.592   0.022   2.586  1.00  0.84      MEMB
ATOM   1777 H14R OL     13     -12.490   0.375   3.635  1.00  0.00      MEMB
ATOM   1778 H14S OL     13     -11.594  -0.204   2.153  1.00  0.00      MEMB
ATOM   1779 C115 OL     13     -13.018   1.216   1.697  1.00  1.60      MEMB
ATOM   1780 H15R OL     13     -12.998   0.912   0.629  1.00  0.00      MEMB
ATOM   1781 H15S OL     13     -12.239   1.989   1.868  1.00  0.00      MEMB
ATOM   1782 C116 OL     13     -14.416   1.830   2.074  1.00  2.64      MEMB
ATOM   1783 H16R OL     13     -15.234   1.189   1.679  1.00  0.00      MEMB
ATOM   1784 H16S OL     13     -14.395   1.720   3.179  1.00  0.00      MEMB
ATOM   1785 C117 OL     13     -14.742   3.207   1.537  1.00  0.00      MEMB
ATOM   1786 H17R OL     13     -14.710   3.256   0.427  1.00  0.00      MEMB
ATOM   1787 H17S OL     13     -13.865   3.771   1.921  1.00  0.00      MEMB
ATOM   1788 C118 OL     13     -16.110   3.848   2.012  1.00  0.00      MEMB
ATOM   1789 H18R OL     13     -16.000   4.357   2.993  1.00  0.00      MEMB
ATOM   1790 H18S OL     13     -16.456   4.716   1.410  1.00  0.00      MEMB
ATOM   1791 H18T OL     13     -16.780   2.964   2.083  1.00  0.00      MEMB
ATOM   1661  C33 PGR    13     -17.366  -3.569  20.886  1.00-20.41      MEMB
ATOM   1662  H3A PGR    13     -17.692  -4.416  20.246  1.00  0.00      MEMB
ATOM   1663  H3B PGR    13     -17.541  -3.899  21.932  1.00  0.00      MEMB
ATOM   1664  O36 PGR    13     -18.285  -2.566  20.666  1.00  0.00      MEMB
ATOM   1665 HO6A PGR    13     -18.286  -2.298  19.745  1.00  0.00      MEMB
ATOM   1666  C32 PGR    13     -15.932  -3.164  20.561  1.00-20.64      MEMB
ATOM   1667  H2A PGR    13     -15.255  -4.029  20.742  1.00  0.00      MEMB
ATOM   1668  O35 PGR    13     -15.570  -2.108  21.449  1.00  0.00      MEMB
ATOM   1669 HO5A PGR    13     -16.004  -2.404  22.261  1.00  0.00      MEMB
ATOM   1670  C31 PGR    13     -15.511  -2.675  19.167  1.00-19.24      MEMB
ATOM   1671  H1A PGR    13     -15.664  -3.531  18.475  1.00  0.00      MEMB
ATOM   1672  H1B PGR    13     -14.430  -2.491  18.989  1.00  0.00      MEMB
ATOM   1673  P31 PGR    13     -17.046  -1.266  17.446  1.00-16.77      MEMB
ATOM   1674  O33 PGR    13     -17.693   0.057  17.468  1.00-15.92      MEMB
ATOM   1675  O34 PGR    13     -17.879  -2.449  17.123  1.00-16.93      MEMB
ATOM   1676  O32 PGR    13     -16.266  -1.519  18.834  1.00-16.27      MEMB
ATOM   1677  O31 PGR    13     -15.871  -1.217  16.400  1.00-18.19      MEMB
ATOM   1678  C3  PGR    13     -14.974  -0.181  16.421  1.00-15.07      MEMB
ATOM   1679  HA  PGR    13     -14.285  -0.351  17.275  1.00  0.00      MEMB
ATOM   1680  HB  PGR    13     -15.491   0.802  16.471  1.00  0.00      MEMB
ATOM   1681  C2  PGR    13     -14.065  -0.265  15.205  1.00-13.89      MEMB
ATOM   1682  HX  PGR    13     -13.416   0.633  15.294  1.00  0.00      MEMB
ATOM   1683  O21 PGR    13     -14.910  -0.068  14.054  1.00-12.67      MEMB
ATOM   1684  C21 PGR    13     -14.497   0.750  13.177  1.00-12.02      MEMB
ATOM   1685  O22 PGR    13     -13.395   1.315  13.203  1.00-12.33      MEMB
ATOM   1689  C1  PGR    13     -13.201  -1.551  15.055  1.00-14.33      MEMB
ATOM   1690  HR  PGR    13     -12.666  -1.770  16.004  1.00  0.00      MEMB
ATOM   1691  HS  PGR    13     -12.455  -1.307  14.270  1.00  0.00      MEMB
ATOM   1692  O11 PGR    13     -14.050  -2.615  14.523  1.00-13.47      MEMB
ATOM   1693  C11 PGR    13     -14.202  -3.714  15.250  1.00-12.95      MEMB
ATOM   1694  O12 PGR    13     -13.650  -3.935  16.320  1.00-13.09      MEMB
ATOM   1686  C12 OL     13     -15.701   0.982  12.155  1.00-10.84      MEMB
ATOM   1687  H2R OL     13     -15.209   1.133  11.171  1.00  0.00      MEMB
ATOM   1688  H2S OL     13     -16.195   1.912  12.508  1.00  0.00      MEMB
ATOM   1698  C13 OL     13     -16.751  -0.186  12.118  1.00 -9.66      MEMB
ATOM   1699  H3R OL     13     -17.153  -0.354  13.140  1.00  0.00      MEMB
ATOM   1700  H3S OL     13     -16.309  -1.203  12.057  1.00  0.00      MEMB
ATOM   1701  C14 OL     13     -17.965   0.030  11.196  1.00 -8.38      MEMB
ATOM   1702  H4R OL     13     -18.492   0.957  11.508  1.00  0.00      MEMB
ATOM   1703  H4S OL     13     -18.793  -0.694  11.353  1.00  0.00      MEMB
ATOM   1704  C15 OL     13     -17.563   0.227   9.753  1.00 -7.16      MEMB
ATOM   1705  H5R OL     13     -17.163  -0.739   9.377  1.00  0.00      MEMB
ATOM   1706  H5S OL     13     -16.658   0.871   9.728  1.00  0.00      MEMB
ATOM   1707  C16 OL     13     -18.736   0.931   8.882  1.00 -6.04      MEMB
ATOM   1708  H6R OL     13     -18.563   1.311   7.852  1.00  0.00      MEMB
ATOM   1709  H6S OL     13     -18.944   1.820   9.515  1.00  0.00      MEMB
ATOM   1710  C17 OL     13     -20.128   0.104   8.861  1.00 -5.15      MEMB
ATOM   1711  H7R OL     13     -20.403  -0.009   9.931  1.00  0.00      MEMB
ATOM   1712  H7S OL     13     -19.889  -0.875   8.392  1.00  0.00      MEMB
ATOM   1713  C18 OL     13     -21.194   0.753   7.902  1.00 -4.09      MEMB
ATOM   1714  H8R OL     13     -21.215   1.847   8.090  1.00  0.00      MEMB
ATOM   1715  H8S OL     13     -22.178   0.403   8.282  1.00  0.00      MEMB
ATOM   1716  C19 OL     13     -20.922   0.641   6.422  1.00 -3.11      MEMB
ATOM   1717  H9R OL     13     -20.792   1.591   5.883  1.00  0.00      MEMB
ATOM   1718 C110 OL     13     -20.917  -0.501   5.763  1.00 -1.91      MEMB
ATOM   1719 H10R OL     13     -20.698  -0.411   4.688  1.00  0.00      MEMB
ATOM   1720 C111 OL     13     -21.200  -1.951   6.207  1.00 -1.30      MEMB
ATOM   1721 H11R OL     13     -22.198  -2.350   5.925  1.00  0.00      MEMB
ATOM   1722 H11S OL     13     -21.269  -2.016   7.314  1.00  0.00      MEMB
ATOM   1723 C112 OL     13     -20.114  -3.002   5.739  1.00 -0.16      MEMB
ATOM   1724 H12R OL     13     -19.948  -2.934   4.643  1.00  0.00      MEMB
ATOM   1725 H12S OL     13     -20.501  -4.030   5.910  1.00  0.00      MEMB
ATOM   1726 C113 OL     13     -18.767  -2.693   6.370  1.00  0.33      MEMB
ATOM   1727 H13R OL     13     -18.845  -2.569   7.472  1.00  0.00      MEMB
ATOM   1728 H13S OL     13     -18.358  -1.709   6.054  1.00  0.00      MEMB
ATOM   1729 C114 OL     13     -17.590  -3.708   6.122  1.00  1.47      MEMB
ATOM   1730 H14R OL     13     -17.765  -4.585   6.782  1.00  0.00      MEMB
ATOM   1731 H14S OL     13     -16.694  -3.111   6.398  1.00  0.00      MEMB
ATOM   1732 C115 OL     13     -17.534  -4.254   4.652  1.00  2.35      MEMB
ATOM   1733 H15R OL     13     -18.440  -4.881   4.506  1.00  0.00      MEMB
ATOM   1734 H15S OL     13     -16.671  -4.953   4.636  1.00  0.00      MEMB
ATOM   1735 C116 OL     13     -17.164  -3.160   3.608  1.00  3.48      MEMB
ATOM   1736 H16R OL     13     -16.173  -2.692   3.794  1.00  0.00      MEMB
ATOM   1737 H16S OL     13     -17.991  -2.420   3.649  1.00  0.00      MEMB
ATOM   1738 C117 OL     13     -17.054  -3.739   2.147  1.00  2.94      MEMB
ATOM   1739 H17R OL     13     -16.933  -2.914   1.413  1.00  0.00      MEMB
ATOM   1740 H17S OL     13     -17.971  -4.343   1.975  1.00  0.00      MEMB
ATOM   1741 C118 OL     13     -15.856  -4.721   1.966  1.00  4.04      MEMB
ATOM   1742 H18R OL     13     -15.632  -5.408   2.809  1.00  0.00      MEMB
ATOM   1743 H18S OL     13     -14.985  -4.077   1.716  1.00  0.00      MEMB
ATOM   1744 H18T OL     13     -16.021  -5.349   1.064  1.00  0.00      MEMB
TER   
ATOM   1826  C12 OL     14      13.184 -10.139  14.734  1.00-12.11      MEMB
ATOM   1827  H2R OL     14      13.556  -9.622  15.644  1.00  0.00      MEMB
ATOM   1828  H2S OL     14      13.478 -11.211  14.728  1.00  0.00      MEMB
ATOM   1876  C13 OL     14      13.849  -9.590  13.512  1.00-10.97      MEMB
ATOM   1877  H3R OL     14      14.906  -9.306  13.700  1.00  0.00      MEMB
ATOM   1878  H3S OL     14      13.501  -8.636  13.062  1.00  0.00      MEMB
ATOM   1879  C14 OL     14      13.813 -10.549  12.299  1.00 -9.91      MEMB
ATOM   1880  H4R OL     14      14.629 -11.301  12.345  1.00  0.00      MEMB
ATOM   1881  H4S OL     14      12.874 -11.136  12.386  1.00  0.00      MEMB
ATOM   1882  C15 OL     14      13.841  -9.857  10.946  1.00 -8.77      MEMB
ATOM   1883  H5R OL     14      14.508  -8.969  10.981  1.00  0.00      MEMB
ATOM   1884  H5S OL     14      12.780  -9.554  10.817  1.00  0.00      MEMB
ATOM   1885  C16 OL     14      14.326 -10.837   9.897  1.00 -7.62      MEMB
ATOM   1886  H6R OL     14      15.272 -11.268  10.289  1.00  0.00      MEMB
ATOM   1887  H6S OL     14      13.704 -11.751   9.792  1.00  0.00      MEMB
ATOM   1888  C17 OL     14      14.440 -10.262   8.503  1.00 -6.59      MEMB
ATOM   1889  H7R OL     14      15.099  -9.374   8.606  1.00  0.00      MEMB
ATOM   1890  H7S OL     14      14.877 -10.977   7.773  1.00  0.00      MEMB
ATOM   1891  C18 OL     14      13.176  -9.697   7.902  1.00 -5.26      MEMB
ATOM   1892  H8R OL     14      12.860  -8.829   8.519  1.00  0.00      MEMB
ATOM   1893  H8S OL     14      13.432  -9.324   6.887  1.00  0.00      MEMB
ATOM   1894  C19 OL     14      11.939 -10.651   7.794  1.00 -4.06      MEMB
ATOM   1895  H9R OL     14      10.981 -10.177   8.054  1.00  0.00      MEMB
ATOM   1896 C110 OL     14      11.889 -11.870   7.258  1.00 -2.66      MEMB
ATOM   1897 H10R OL     14      10.943 -12.425   7.175  1.00  0.00      MEMB
ATOM   1898 C111 OL     14      12.931 -12.627   6.654  1.00 -2.58      MEMB
ATOM   1899 H11R OL     14      13.928 -12.530   7.134  1.00  0.00      MEMB
ATOM   1900 H11S OL     14      12.550 -13.657   6.822  1.00  0.00      MEMB
ATOM   1901 C112 OL     14      13.069 -12.391   5.160  1.00 -1.15      MEMB
ATOM   1902 H12R OL     14      13.684 -13.265   4.854  1.00  0.00      MEMB
ATOM   1903 H12S OL     14      12.124 -12.459   4.580  1.00  0.00      MEMB
ATOM   1904 C113 OL     14      13.692 -11.091   4.745  1.00 -0.28      MEMB
ATOM   1905 H13R OL     14      13.113 -10.176   4.993  1.00  0.00      MEMB
ATOM   1906 H13S OL     14      14.590 -10.967   5.387  1.00  0.00      MEMB
ATOM   1907 C114 OL     14      13.994 -11.122   3.231  1.00  0.84      MEMB
ATOM   1908 H14R OL     14      14.723 -10.313   3.011  1.00  0.00      MEMB
ATOM   1909 H14S OL     14      14.428 -12.107   2.955  1.00  0.00      MEMB
ATOM   1910 C115 OL     14      12.766 -10.984   2.389  1.00  1.60      MEMB
ATOM   1911 H15R OL     14      11.996 -11.686   2.774  1.00  0.00      MEMB
ATOM   1912 H15S OL     14      13.023 -11.186   1.327  1.00  0.00      MEMB
ATOM   1913 C116 OL     14      12.182  -9.553   2.500  1.00  2.64      MEMB
ATOM   1914 H16R OL     14      11.950  -9.327   3.563  1.00  0.00      MEMB
ATOM   1915 H16S OL     14      12.836  -8.786   2.032  1.00  0.00      MEMB
ATOM   1916 C117 OL     14      10.749  -9.352   1.796  1.00  0.00      MEMB
ATOM   1917 H17R OL     14      10.343  -8.392   2.180  1.00  0.00      MEMB
ATOM   1918 H17S OL     14      10.170 -10.275   2.013  1.00  0.00      MEMB
ATOM   1919 C118 OL     14      10.995  -9.345   0.241  1.00  0.00      MEMB
ATOM   1920 H18R OL     14      10.054  -9.161  -0.319  1.00  0.00      MEMB
ATOM   1921 H18S OL     14      11.736  -8.583  -0.084  1.00  0.00      MEMB
ATOM   1922 H18T OL     14      11.387 -10.371   0.076  1.00  0.00      MEMB
ATOM   1792  C33 PGR    14      13.014 -11.112  21.066  1.00-20.41      MEMB
ATOM   1793  H3A PGR    14      13.203 -10.195  21.663  1.00  0.00      MEMB
ATOM   1794  H3B PGR    14      11.925 -11.053  20.857  1.00  0.00      MEMB
ATOM   1795  O36 PGR    14      13.192 -12.294  21.798  1.00  0.00      MEMB
ATOM   1796 HO6A PGR    14      13.739 -12.219  22.583  1.00  0.00      MEMB
ATOM   1797  C32 PGR    14      13.808 -11.051  19.765  1.00-20.64      MEMB
ATOM   1798  H2A PGR    14      14.877 -10.842  19.996  1.00  0.00      MEMB
ATOM   1799  O35 PGR    14      13.289  -9.972  18.992  1.00  0.00      MEMB
ATOM   1800 HO5A PGR    14      13.113  -9.324  19.689  1.00  0.00      MEMB
ATOM   1801  C31 PGR    14      13.705 -12.378  19.001  1.00-19.24      MEMB
ATOM   1802  H1A PGR    14      14.274 -13.127  19.592  1.00  0.00      MEMB
ATOM   1803  H1B PGR    14      14.202 -12.111  18.044  1.00  0.00      MEMB
ATOM   1804  P31 PGR    14      12.228 -14.063  17.882  1.00-16.77      MEMB
ATOM   1805  O33 PGR    14      11.528 -15.113  18.610  1.00-15.92      MEMB
ATOM   1806  O34 PGR    14      13.550 -14.471  17.397  1.00-16.93      MEMB
ATOM   1807  O32 PGR    14      12.304 -12.801  18.743  1.00-16.27      MEMB
ATOM   1808  O31 PGR    14      11.204 -13.555  16.745  1.00-18.19      MEMB
ATOM   1809  C3  PGR    14       9.975 -12.959  17.220  1.00-15.07      MEMB
ATOM   1810  HA  PGR    14      10.051 -12.142  17.970  1.00  0.00      MEMB
ATOM   1811  HB  PGR    14       9.371 -13.828  17.559  1.00  0.00      MEMB
ATOM   1812  C2  PGR    14       9.195 -12.260  16.014  1.00-13.89      MEMB
ATOM   1813  HX  PGR    14       8.173 -12.146  16.435  1.00  0.00      MEMB
ATOM   1814  O21 PGR    14       9.205 -12.946  14.801  1.00-12.67      MEMB
ATOM   1815  C21 PGR    14       8.578 -14.110  14.769  1.00-12.02      MEMB
ATOM   1816  O22 PGR    14       8.053 -14.698  15.685  1.00-12.33      MEMB
ATOM   1820  C1  PGR    14       9.752 -10.771  15.854  1.00-14.33      MEMB
ATOM   1821  HR  PGR    14       9.372 -10.213  16.737  1.00  0.00      MEMB
ATOM   1822  HS  PGR    14       9.162 -10.448  14.970  1.00  0.00      MEMB
ATOM   1823  O11 PGR    14      11.114 -10.815  15.655  1.00-13.47      MEMB
ATOM   1824  C11 PGR    14      11.636  -9.871  14.877  1.00-12.95      MEMB
ATOM   1825  O12 PGR    14      10.996  -9.007  14.271  1.00-13.09      MEMB
ATOM   1817  C12 OL     14       8.709 -14.514  13.287  1.00-10.84      MEMB
ATOM   1818  H2R OL     14       9.522 -14.001  12.731  1.00  0.00      MEMB
ATOM   1819  H2S OL     14       7.780 -14.053  12.889  1.00  0.00      MEMB
ATOM   1829  C13 OL     14       8.607 -15.994  12.951  1.00 -9.66      MEMB
ATOM   1830  H3R OL     14       7.918 -16.049  12.081  1.00  0.00      MEMB
ATOM   1831  H3S OL     14       8.080 -16.623  13.699  1.00  0.00      MEMB
ATOM   1832  C14 OL     14       9.886 -16.703  12.479  1.00 -8.38      MEMB
ATOM   1833  H4R OL     14      10.174 -17.383  13.310  1.00  0.00      MEMB
ATOM   1834  H4S OL     14      10.765 -16.024  12.467  1.00  0.00      MEMB
ATOM   1835  C15 OL     14       9.734 -17.488  11.126  1.00 -7.16      MEMB
ATOM   1836  H5R OL     14       8.745 -17.994  11.111  1.00  0.00      MEMB
ATOM   1837  H5S OL     14      10.509 -18.275  11.244  1.00  0.00      MEMB
ATOM   1838  C16 OL     14      10.040 -16.748   9.859  1.00 -6.04      MEMB
ATOM   1839  H6R OL     14      10.059 -17.435   8.986  1.00  0.00      MEMB
ATOM   1840  H6S OL     14      11.045 -16.286   9.971  1.00  0.00      MEMB
ATOM   1841  C17 OL     14       9.183 -15.561   9.558  1.00 -5.15      MEMB
ATOM   1842  H7R OL     14       9.349 -14.768  10.318  1.00  0.00      MEMB
ATOM   1843  H7S OL     14       8.151 -15.917   9.762  1.00  0.00      MEMB
ATOM   1844  C18 OL     14       9.368 -15.051   8.081  1.00 -4.09      MEMB
ATOM   1845  H8R OL     14      10.472 -14.988   7.976  1.00  0.00      MEMB
ATOM   1846  H8S OL     14       8.914 -14.037   8.076  1.00  0.00      MEMB
ATOM   1847  C19 OL     14       8.873 -16.071   6.968  1.00 -3.11      MEMB
ATOM   1848  H9R OL     14       9.165 -17.129   7.040  1.00  0.00      MEMB
ATOM   1849 C110 OL     14       8.227 -15.664   5.890  1.00 -1.91      MEMB
ATOM   1850 H10R OL     14       8.076 -16.445   5.130  1.00  0.00      MEMB
ATOM   1851 C111 OL     14       7.768 -14.301   5.423  1.00 -1.30      MEMB
ATOM   1852 H11R OL     14       8.063 -13.560   6.197  1.00  0.00      MEMB
ATOM   1853 H11S OL     14       6.659 -14.234   5.456  1.00  0.00      MEMB
ATOM   1854 C112 OL     14       8.280 -13.723   4.092  1.00 -0.16      MEMB
ATOM   1855 H12R OL     14       9.380 -13.589   4.179  1.00  0.00      MEMB
ATOM   1856 H12S OL     14       7.715 -12.770   4.005  1.00  0.00      MEMB
ATOM   1857 C113 OL     14       7.945 -14.557   2.817  1.00  0.33      MEMB
ATOM   1858 H13R OL     14       6.867 -14.458   2.565  1.00  0.00      MEMB
ATOM   1859 H13S OL     14       8.077 -15.632   3.065  1.00  0.00      MEMB
ATOM   1860 C114 OL     14       8.540 -13.990   1.528  1.00  1.47      MEMB
ATOM   1861 H14R OL     14       8.180 -12.942   1.450  1.00  0.00      MEMB
ATOM   1862 H14S OL     14       8.199 -14.467   0.585  1.00  0.00      MEMB
ATOM   1863 C115 OL     14      10.038 -13.978   1.515  1.00  2.35      MEMB
ATOM   1864 H15R OL     14      10.387 -13.529   2.469  1.00  0.00      MEMB
ATOM   1865 H15S OL     14      10.267 -13.369   0.614  1.00  0.00      MEMB
ATOM   1866 C116 OL     14      10.610 -15.421   1.402  1.00  3.48      MEMB
ATOM   1867 H16R OL     14      10.150 -16.011   0.581  1.00  0.00      MEMB
ATOM   1868 H16S OL     14      10.259 -15.960   2.308  1.00  0.00      MEMB
ATOM   1869 C117 OL     14      12.076 -15.561   1.515  1.00  2.94      MEMB
ATOM   1870 H17R OL     14      12.520 -14.984   2.354  1.00  0.00      MEMB
ATOM   1871 H17S OL     14      12.514 -15.190   0.564  1.00  0.00      MEMB
ATOM   1872 C118 OL     14      12.559 -17.015   1.426  1.00  4.04      MEMB
ATOM   1873 H18R OL     14      12.325 -17.441   0.428  1.00  0.00      MEMB
ATOM   1874 H18S OL     14      12.153 -17.594   2.283  1.00  0.00      MEMB
ATOM   1875 H18T OL     14      13.651 -16.911   1.604  1.00  0.00      MEMB
TER   
ATOM   1957  C12 OL     15       8.027  13.920  15.764  1.00-12.11      MEMB
ATOM   1958  H2R OL     15       7.289  14.694  15.464  1.00  0.00      MEMB
ATOM   1959  H2S OL     15       8.534  14.183  16.717  1.00  0.00      MEMB
ATOM   2007  C13 OL     15       9.170  13.934  14.713  1.00-10.97      MEMB
ATOM   2008  H3R OL     15       9.365  15.019  14.575  1.00  0.00      MEMB
ATOM   2009  H3S OL     15       8.653  13.575  13.797  1.00  0.00      MEMB
ATOM   2010  C14 OL     15      10.482  13.318  15.087  1.00 -9.91      MEMB
ATOM   2011  H4R OL     15      11.023  14.089  15.676  1.00  0.00      MEMB
ATOM   2012  H4S OL     15      10.389  12.337  15.600  1.00  0.00      MEMB
ATOM   2013  C15 OL     15      11.407  12.934  13.957  1.00 -8.77      MEMB
ATOM   2014  H5R OL     15      12.221  12.376  14.468  1.00  0.00      MEMB
ATOM   2015  H5S OL     15      11.776  13.822  13.400  1.00  0.00      MEMB
ATOM   2016  C16 OL     15      10.811  11.883  12.958  1.00 -7.62      MEMB
ATOM   2017  H6R OL     15      10.301  11.079  13.530  1.00  0.00      MEMB
ATOM   2018  H6S OL     15       9.995  12.492  12.513  1.00  0.00      MEMB
ATOM   2019  C17 OL     15      11.642  11.314  11.871  1.00 -6.59      MEMB
ATOM   2020  H7R OL     15      11.945  12.075  11.119  1.00  0.00      MEMB
ATOM   2021  H7S OL     15      12.520  10.762  12.271  1.00  0.00      MEMB
ATOM   2022  C18 OL     15      10.852  10.184  11.202  1.00 -5.26      MEMB
ATOM   2023  H8R OL     15      10.231   9.703  11.988  1.00  0.00      MEMB
ATOM   2024  H8S OL     15      10.147  10.829  10.635  1.00  0.00      MEMB
ATOM   2025  C19 OL     15      11.531   9.079  10.412  1.00 -4.06      MEMB
ATOM   2026  H9R OL     15      12.086   8.384  11.059  1.00  0.00      MEMB
ATOM   2027 C110 OL     15      11.606   8.861   9.098  1.00 -2.66      MEMB
ATOM   2028 H10R OL     15      12.303   8.138   8.650  1.00  0.00      MEMB
ATOM   2029 C111 OL     15      11.054   9.611   7.980  1.00 -2.58      MEMB
ATOM   2030 H11R OL     15      11.248   8.985   7.083  1.00  0.00      MEMB
ATOM   2031 H11S OL     15      10.038  10.020   8.164  1.00  0.00      MEMB
ATOM   2032 C112 OL     15      11.829  10.837   7.474  1.00 -1.15      MEMB
ATOM   2033 H12R OL     15      12.015  11.622   8.238  1.00  0.00      MEMB
ATOM   2034 H12S OL     15      12.822  10.505   7.102  1.00  0.00      MEMB
ATOM   2035 C113 OL     15      11.142  11.660   6.360  1.00 -0.28      MEMB
ATOM   2036 H13R OL     15      10.038  11.661   6.232  1.00  0.00      MEMB
ATOM   2037 H13S OL     15      11.529  12.695   6.478  1.00  0.00      MEMB
ATOM   2038 C114 OL     15      11.698  11.285   4.938  1.00  0.84      MEMB
ATOM   2039 H14R OL     15      12.808  11.309   4.931  1.00  0.00      MEMB
ATOM   2040 H14S OL     15      11.418  10.212   4.879  1.00  0.00      MEMB
ATOM   2041 C115 OL     15      11.134  12.117   3.708  1.00  1.60      MEMB
ATOM   2042 H15R OL     15      11.456  13.165   3.886  1.00  0.00      MEMB
ATOM   2043 H15S OL     15      10.044  12.174   3.918  1.00  0.00      MEMB
ATOM   2044 C116 OL     15      11.612  11.649   2.395  1.00  2.64      MEMB
ATOM   2045 H16R OL     15      12.599  11.144   2.317  1.00  0.00      MEMB
ATOM   2046 H16S OL     15      10.812  10.991   1.993  1.00  0.00      MEMB
ATOM   2047 C117 OL     15      11.771  12.834   1.412  1.00  0.00      MEMB
ATOM   2048 H17R OL     15      12.339  12.389   0.567  1.00  0.00      MEMB
ATOM   2049 H17S OL     15      12.374  13.599   1.947  1.00  0.00      MEMB
ATOM   2050 C118 OL     15      10.393  13.419   1.149  1.00  0.00      MEMB
ATOM   2051 H18R OL     15       9.919  13.702   2.113  1.00  0.00      MEMB
ATOM   2052 H18S OL     15      10.482  14.339   0.532  1.00  0.00      MEMB
ATOM   2053 H18T OL     15       9.829  12.615   0.628  1.00  0.00      MEMB
ATOM   1923  C33 PGR    15      13.777   8.649  18.259  1.00-20.41      MEMB
ATOM   1924  H3A PGR    15      13.889   9.263  17.340  1.00  0.00      MEMB
ATOM   1925  H3B PGR    15      14.710   8.695  18.861  1.00  0.00      MEMB
ATOM   1926  O36 PGR    15      13.699   7.334  17.770  1.00  0.00      MEMB
ATOM   1927 HO6A PGR    15      13.538   7.464  16.833  1.00  0.00      MEMB
ATOM   1928  C32 PGR    15      12.463   8.914  19.000  1.00-20.64      MEMB
ATOM   1929  H2A PGR    15      12.618   8.759  20.092  1.00  0.00      MEMB
ATOM   1930  O35 PGR    15      11.506   7.964  18.536  1.00  0.00      MEMB
ATOM   1931 HO5A PGR    15      12.065   7.181  18.445  1.00  0.00      MEMB
ATOM   1932  C31 PGR    15      11.885  10.451  18.777  1.00-19.24      MEMB
ATOM   1933  H1A PGR    15      11.640  10.724  17.729  1.00  0.00      MEMB
ATOM   1934  H1B PGR    15      12.715  11.105  19.120  1.00  0.00      MEMB
ATOM   1935  P31 PGR    15      10.033  11.962  19.543  1.00-16.77      MEMB
ATOM   1936  O33 PGR    15      10.816  13.092  18.928  1.00-15.92      MEMB
ATOM   1937  O34 PGR    15       9.454  12.161  20.915  1.00-16.93      MEMB
ATOM   1938  O32 PGR    15      10.804  10.592  19.668  1.00-16.27      MEMB
ATOM   1939  O31 PGR    15       8.832  11.524  18.603  1.00-18.19      MEMB
ATOM   1940  C3  PGR    15       7.809  10.643  19.041  1.00-15.07      MEMB
ATOM   1941  HA  PGR    15       7.103  11.107  19.764  1.00  0.00      MEMB
ATOM   1942  HB  PGR    15       8.320   9.794  19.544  1.00  0.00      MEMB
ATOM   1943  C2  PGR    15       7.052  10.161  17.739  1.00-13.89      MEMB
ATOM   1944  HX  PGR    15       6.543   9.205  17.989  1.00  0.00      MEMB
ATOM   1945  O21 PGR    15       7.943   9.838  16.711  1.00-12.67      MEMB
ATOM   1946  C21 PGR    15       8.672   8.696  16.777  1.00-12.02      MEMB
ATOM   1947  O22 PGR    15       8.717   7.849  17.667  1.00-12.33      MEMB
ATOM   1951  C1  PGR    15       6.084  11.178  17.254  1.00-14.33      MEMB
ATOM   1952  HR  PGR    15       5.285  11.310  18.015  1.00  0.00      MEMB
ATOM   1953  HS  PGR    15       5.506  10.787  16.390  1.00  0.00      MEMB
ATOM   1954  O11 PGR    15       6.707  12.415  16.979  1.00-13.47      MEMB
ATOM   1955  C11 PGR    15       7.251  12.621  15.794  1.00-12.95      MEMB
ATOM   1956  O12 PGR    15       7.300  11.910  14.830  1.00-13.09      MEMB
ATOM   1948  C12 OL     15       9.335   8.455  15.384  1.00-10.84      MEMB
ATOM   1949  H2R OL     15      10.081   7.654  15.574  1.00  0.00      MEMB
ATOM   1950  H2S OL     15       9.912   9.310  14.971  1.00  0.00      MEMB
ATOM   1960  C13 OL     15       8.269   7.972  14.444  1.00 -9.66      MEMB
ATOM   1961  H3R OL     15       8.732   8.147  13.449  1.00  0.00      MEMB
ATOM   1962  H3S OL     15       7.289   8.490  14.516  1.00  0.00      MEMB
ATOM   1963  C14 OL     15       8.031   6.439  14.436  1.00 -8.38      MEMB
ATOM   1964  H4R OL     15       7.866   6.060  15.467  1.00  0.00      MEMB
ATOM   1965  H4S OL     15       8.919   5.934  14.000  1.00  0.00      MEMB
ATOM   1966  C15 OL     15       6.782   5.959  13.615  1.00 -7.16      MEMB
ATOM   1967  H5R OL     15       5.864   6.135  14.216  1.00  0.00      MEMB
ATOM   1968  H5S OL     15       6.784   4.863  13.431  1.00  0.00      MEMB
ATOM   1969  C16 OL     15       6.760   6.648  12.275  1.00 -6.04      MEMB
ATOM   1970  H6R OL     15       6.547   7.737  12.217  1.00  0.00      MEMB
ATOM   1971  H6S OL     15       5.943   6.056  11.810  1.00  0.00      MEMB
ATOM   1972  C17 OL     15       7.962   6.273  11.382  1.00 -5.15      MEMB
ATOM   1973  H7R OL     15       7.833   5.250  10.969  1.00  0.00      MEMB
ATOM   1974  H7S OL     15       8.892   6.396  11.978  1.00  0.00      MEMB
ATOM   1975  C18 OL     15       7.956   7.206  10.111  1.00 -4.09      MEMB
ATOM   1976  H8R OL     15       8.724   6.871   9.382  1.00  0.00      MEMB
ATOM   1977  H8S OL     15       8.310   8.227  10.372  1.00  0.00      MEMB
ATOM   1978  C19 OL     15       6.603   7.319   9.389  1.00 -3.11      MEMB
ATOM   1979  H9R OL     15       5.907   8.023   9.869  1.00  0.00      MEMB
ATOM   1980 C110 OL     15       6.203   6.586   8.362  1.00 -1.91      MEMB
ATOM   1981 H10R OL     15       5.286   6.976   7.896  1.00  0.00      MEMB
ATOM   1982 C111 OL     15       6.949   5.496   7.566  1.00 -1.30      MEMB
ATOM   1983 H11R OL     15       6.343   4.571   7.671  1.00  0.00      MEMB
ATOM   1984 H11S OL     15       7.947   5.336   8.025  1.00  0.00      MEMB
ATOM   1985 C112 OL     15       7.351   5.755   6.050  1.00 -0.16      MEMB
ATOM   1986 H12R OL     15       6.748   4.967   5.551  1.00  0.00      MEMB
ATOM   1987 H12S OL     15       8.427   5.559   5.853  1.00  0.00      MEMB
ATOM   1988 C113 OL     15       7.004   7.153   5.516  1.00  0.33      MEMB
ATOM   1989 H13R OL     15       7.389   7.889   6.254  1.00  0.00      MEMB
ATOM   1990 H13S OL     15       5.895   7.134   5.455  1.00  0.00      MEMB
ATOM   1991 C114 OL     15       7.657   7.334   4.129  1.00  1.47      MEMB
ATOM   1992 H14R OL     15       7.545   6.393   3.549  1.00  0.00      MEMB
ATOM   1993 H14S OL     15       8.765   7.402   4.083  1.00  0.00      MEMB
ATOM   1994 C115 OL     15       7.145   8.704   3.696  1.00  2.35      MEMB
ATOM   1995 H15R OL     15       7.083   9.431   4.533  1.00  0.00      MEMB
ATOM   1996 H15S OL     15       6.060   8.591   3.484  1.00  0.00      MEMB
ATOM   1997 C116 OL     15       7.849   9.330   2.501  1.00  3.48      MEMB
ATOM   1998 H16R OL     15       7.798   8.581   1.683  1.00  0.00      MEMB
ATOM   1999 H16S OL     15       8.933   9.438   2.721  1.00  0.00      MEMB
ATOM   2000 C117 OL     15       7.172  10.607   2.081  1.00  2.94      MEMB
ATOM   2001 H17R OL     15       6.135  10.310   1.814  1.00  0.00      MEMB
ATOM   2002 H17S OL     15       7.612  10.980   1.131  1.00  0.00      MEMB
ATOM   2003 C118 OL     15       7.175  11.723   3.156  1.00  4.04      MEMB
ATOM   2004 H18R OL     15       6.785  11.285   4.100  1.00  0.00      MEMB
ATOM   2005 H18S OL     15       6.566  12.637   2.991  1.00  0.00      MEMB
ATOM   2006 H18T OL     15       8.192  12.149   3.285  1.00  0.00      MEMB
TER   
ATOM   2088  C12 OL     16      -1.070  18.869  11.370  1.00-12.11      MEMB
ATOM   2089  H2R OL     16      -0.247  19.578  11.607  1.00  0.00      MEMB
ATOM   2090  H2S OL     16      -0.750  17.938  11.885  1.00  0.00      MEMB
ATOM   2138  C13 OL     16      -1.385  18.808   9.849  1.00-10.97      MEMB
ATOM   2139  H3R OL     16      -2.455  18.533   9.726  1.00  0.00      MEMB
ATOM   2140  H3S OL     16      -0.732  18.033   9.394  1.00  0.00      MEMB
ATOM   2141  C14 OL     16      -0.982  20.084   9.131  1.00 -9.91      MEMB
ATOM   2142  H4R OL     16      -1.592  20.942   9.484  1.00  0.00      MEMB
ATOM   2143  H4S OL     16       0.059  20.301   9.453  1.00  0.00      MEMB
ATOM   2144  C15 OL     16      -1.244  19.967   7.579  1.00 -8.77      MEMB
ATOM   2145  H5R OL     16      -0.587  19.134   7.249  1.00  0.00      MEMB
ATOM   2146  H5S OL     16      -0.876  20.990   7.351  1.00  0.00      MEMB
ATOM   2147  C16 OL     16      -2.698  19.722   7.099  1.00 -7.62      MEMB
ATOM   2148  H6R OL     16      -2.633  19.507   6.011  1.00  0.00      MEMB
ATOM   2149  H6S OL     16      -3.176  18.812   7.519  1.00  0.00      MEMB
ATOM   2150  C17 OL     16      -3.588  20.975   7.453  1.00 -6.59      MEMB
ATOM   2151  H7R OL     16      -3.688  21.004   8.559  1.00  0.00      MEMB
ATOM   2152  H7S OL     16      -3.090  21.931   7.182  1.00  0.00      MEMB
ATOM   2153  C18 OL     16      -5.015  20.979   6.788  1.00 -5.26      MEMB
ATOM   2154  H8R OL     16      -5.547  21.945   6.928  1.00  0.00      MEMB
ATOM   2155  H8S OL     16      -4.939  21.050   5.682  1.00  0.00      MEMB
ATOM   2156  C19 OL     16      -6.071  19.929   7.182  1.00 -4.06      MEMB
ATOM   2157  H9R OL     16      -6.685  20.068   8.084  1.00  0.00      MEMB
ATOM   2158 C110 OL     16      -6.321  18.764   6.471  1.00 -2.66      MEMB
ATOM   2159 H10R OL     16      -7.045  18.034   6.863  1.00  0.00      MEMB
ATOM   2160 C111 OL     16      -5.644  18.361   5.194  1.00 -2.58      MEMB
ATOM   2161 H11R OL     16      -4.913  19.149   4.911  1.00  0.00      MEMB
ATOM   2162 H11S OL     16      -5.135  17.426   5.512  1.00  0.00      MEMB
ATOM   2163 C112 OL     16      -6.652  18.260   4.013  1.00 -1.15      MEMB
ATOM   2164 H12R OL     16      -7.443  17.544   4.325  1.00  0.00      MEMB
ATOM   2165 H12S OL     16      -7.112  19.233   3.739  1.00  0.00      MEMB
ATOM   2166 C113 OL     16      -5.994  17.656   2.782  1.00 -0.28      MEMB
ATOM   2167 H13R OL     16      -5.658  16.640   3.082  1.00  0.00      MEMB
ATOM   2168 H13S OL     16      -6.715  17.335   1.999  1.00  0.00      MEMB
ATOM   2169 C114 OL     16      -4.833  18.411   2.027  1.00  0.84      MEMB
ATOM   2170 H14R OL     16      -4.043  18.478   2.805  1.00  0.00      MEMB
ATOM   2171 H14S OL     16      -4.548  17.681   1.239  1.00  0.00      MEMB
ATOM   2172 C115 OL     16      -5.042  19.817   1.536  1.00  1.60      MEMB
ATOM   2173 H15R OL     16      -5.354  20.516   2.341  1.00  0.00      MEMB
ATOM   2174 H15S OL     16      -5.796  19.880   0.722  1.00  0.00      MEMB
ATOM   2175 C116 OL     16      -3.776  20.368   0.850  1.00  2.64      MEMB
ATOM   2176 H16R OL     16      -2.822  20.234   1.405  1.00  0.00      MEMB
ATOM   2177 H16S OL     16      -3.634  19.770  -0.075  1.00  0.00      MEMB
ATOM   2178 C117 OL     16      -3.828  21.871   0.509  1.00  0.00      MEMB
ATOM   2179 H17R OL     16      -3.894  22.501   1.423  1.00  0.00      MEMB
ATOM   2180 H17S OL     16      -4.807  21.993  -0.002  1.00  0.00      MEMB
ATOM   2181 C118 OL     16      -2.720  22.440  -0.363  1.00  0.00      MEMB
ATOM   2182 H18R OL     16      -2.747  21.896  -1.332  1.00  0.00      MEMB
ATOM   2183 H18S OL     16      -3.000  23.493  -0.579  1.00  0.00      MEMB
ATOM   2184 H18T OL     16      -1.672  22.358  -0.001  1.00  0.00      MEMB
ATOM   2054  C33 PGR    16      -2.418  18.183  21.541  1.00-20.41      MEMB
ATOM   2055  H3A PGR    16      -2.719  17.248  22.061  1.00  0.00      MEMB
ATOM   2056  H3B PGR    16      -1.633  18.672  22.156  1.00  0.00      MEMB
ATOM   2057  O36 PGR    16      -3.571  18.957  21.357  1.00  0.00      MEMB
ATOM   2058 HO6A PGR    16      -4.259  18.483  20.884  1.00  0.00      MEMB
ATOM   2059  C32 PGR    16      -1.856  17.765  20.132  1.00-20.64      MEMB
ATOM   2060  H2A PGR    16      -0.880  17.248  20.263  1.00  0.00      MEMB
ATOM   2061  O35 PGR    16      -1.644  18.958  19.381  1.00  0.00      MEMB
ATOM   2062 HO5A PGR    16      -1.314  19.547  20.074  1.00  0.00      MEMB
ATOM   2063  C31 PGR    16      -2.812  16.826  19.387  1.00-19.24      MEMB
ATOM   2064  H1A PGR    16      -3.025  15.976  20.070  1.00  0.00      MEMB
ATOM   2065  H1B PGR    16      -2.228  16.357  18.567  1.00  0.00      MEMB
ATOM   2066  P31 PGR    16      -4.686  17.113  17.643  1.00-16.77      MEMB
ATOM   2067  O33 PGR    16      -5.768  18.056  17.342  1.00-15.92      MEMB
ATOM   2068  O34 PGR    16      -5.144  15.697  17.895  1.00-16.93      MEMB
ATOM   2069  O32 PGR    16      -3.926  17.603  18.899  1.00-16.27      MEMB
ATOM   2070  O31 PGR    16      -3.672  16.958  16.423  1.00-18.19      MEMB
ATOM   2071  C3  PGR    16      -2.853  18.088  15.967  1.00-15.07      MEMB
ATOM   2072  HA  PGR    16      -1.863  17.725  15.617  1.00  0.00      MEMB
ATOM   2073  HB  PGR    16      -2.613  18.860  16.729  1.00  0.00      MEMB
ATOM   2074  C2  PGR    16      -3.773  18.748  14.890  1.00-13.89      MEMB
ATOM   2075  HX  PGR    16      -4.700  19.069  15.410  1.00  0.00      MEMB
ATOM   2076  O21 PGR    16      -4.083  17.741  13.945  1.00-12.67      MEMB
ATOM   2077  C21 PGR    16      -5.174  17.889  13.253  1.00-12.02      MEMB
ATOM   2078  O22 PGR    16      -6.046  18.692  13.463  1.00-12.33      MEMB
ATOM   2082  C1  PGR    16      -3.129  19.943  14.198  1.00-14.33      MEMB
ATOM   2083  HR  PGR    16      -2.875  20.551  15.092  1.00  0.00      MEMB
ATOM   2084  HS  PGR    16      -3.936  20.474  13.647  1.00  0.00      MEMB
ATOM   2085  O11 PGR    16      -1.891  19.564  13.454  1.00-13.47      MEMB
ATOM   2086  C11 PGR    16      -2.235  19.505  12.168  1.00-12.95      MEMB
ATOM   2087  O12 PGR    16      -3.262  19.959  11.692  1.00-13.09      MEMB
ATOM   2079  C12 OL     16      -5.110  17.043  12.018  1.00-10.84      MEMB
ATOM   2080  H2R OL     16      -4.996  15.963  12.251  1.00  0.00      MEMB
ATOM   2081  H2S OL     16      -4.117  17.340  11.619  1.00  0.00      MEMB
ATOM   2091  C13 OL     16      -6.173  17.282  10.938  1.00 -9.66      MEMB
ATOM   2092  H3R OL     16      -6.263  18.319  10.548  1.00  0.00      MEMB
ATOM   2093  H3S OL     16      -7.168  16.987  11.333  1.00  0.00      MEMB
ATOM   2094  C14 OL     16      -5.925  16.362   9.707  1.00 -8.38      MEMB
ATOM   2095  H4R OL     16      -6.705  16.609   8.956  1.00  0.00      MEMB
ATOM   2096  H4S OL     16      -5.993  15.275   9.925  1.00  0.00      MEMB
ATOM   2097  C15 OL     16      -4.670  16.586   8.936  1.00 -7.16      MEMB
ATOM   2098  H5R OL     16      -3.858  16.784   9.668  1.00  0.00      MEMB
ATOM   2099  H5S OL     16      -4.751  17.430   8.218  1.00  0.00      MEMB
ATOM   2100  C16 OL     16      -4.313  15.369   8.136  1.00 -6.04      MEMB
ATOM   2101  H6R OL     16      -5.137  15.024   7.476  1.00  0.00      MEMB
ATOM   2102  H6S OL     16      -4.055  14.521   8.806  1.00  0.00      MEMB
ATOM   2103  C17 OL     16      -3.046  15.557   7.211  1.00 -5.15      MEMB
ATOM   2104  H7R OL     16      -2.200  15.706   7.915  1.00  0.00      MEMB
ATOM   2105  H7S OL     16      -3.157  16.409   6.506  1.00  0.00      MEMB
ATOM   2106  C18 OL     16      -2.709  14.339   6.272  1.00 -4.09      MEMB
ATOM   2107  H8R OL     16      -3.535  14.339   5.529  1.00  0.00      MEMB
ATOM   2108  H8S OL     16      -2.829  13.371   6.803  1.00  0.00      MEMB
ATOM   2109  C19 OL     16      -1.350  14.486   5.739  1.00 -3.11      MEMB
ATOM   2110  H9R OL     16      -0.634  15.052   6.352  1.00  0.00      MEMB
ATOM   2111 C110 OL     16      -0.837  13.925   4.643  1.00 -1.91      MEMB
ATOM   2112 H10R OL     16       0.184  14.156   4.306  1.00  0.00      MEMB
ATOM   2113 C111 OL     16      -1.673  12.979   3.815  1.00 -1.30      MEMB
ATOM   2114 H11R OL     16      -2.090  12.219   4.509  1.00  0.00      MEMB
ATOM   2115 H11S OL     16      -1.032  12.399   3.117  1.00  0.00      MEMB
ATOM   2116 C112 OL     16      -2.655  13.648   2.957  1.00 -0.16      MEMB
ATOM   2117 H12R OL     16      -3.421  14.274   3.463  1.00  0.00      MEMB
ATOM   2118 H12S OL     16      -3.190  12.822   2.441  1.00  0.00      MEMB
ATOM   2119 C113 OL     16      -1.950  14.324   1.737  1.00  0.33      MEMB
ATOM   2120 H13R OL     16      -1.580  13.470   1.129  1.00  0.00      MEMB
ATOM   2121 H13S OL     16      -1.155  15.027   2.066  1.00  0.00      MEMB
ATOM   2122 C114 OL     16      -2.945  15.198   1.011  1.00  1.47      MEMB
ATOM   2123 H14R OL     16      -3.682  15.731   1.649  1.00  0.00      MEMB
ATOM   2124 H14S OL     16      -3.684  14.564   0.477  1.00  0.00      MEMB
ATOM   2125 C115 OL     16      -2.244  16.069  -0.018  1.00  2.35      MEMB
ATOM   2126 H15R OL     16      -1.484  15.439  -0.528  1.00  0.00      MEMB
ATOM   2127 H15S OL     16      -1.837  17.011   0.408  1.00  0.00      MEMB
ATOM   2128 C116 OL     16      -3.220  16.527  -1.203  1.00  3.48      MEMB
ATOM   2129 H16R OL     16      -2.605  17.188  -1.851  1.00  0.00      MEMB
ATOM   2130 H16S OL     16      -3.996  17.085  -0.637  1.00  0.00      MEMB
ATOM   2131 C117 OL     16      -3.964  15.627  -2.115  1.00  2.94      MEMB
ATOM   2132 H17R OL     16      -4.799  15.105  -1.600  1.00  0.00      MEMB
ATOM   2133 H17S OL     16      -3.319  14.888  -2.635  1.00  0.00      MEMB
ATOM   2134 C118 OL     16      -4.765  16.302  -3.249  1.00  4.04      MEMB
ATOM   2135 H18R OL     16      -4.117  16.797  -4.003  1.00  0.00      MEMB
ATOM   2136 H18S OL     16      -5.594  16.929  -2.856  1.00  0.00      MEMB
ATOM   2137 H18T OL     16      -5.250  15.436  -3.749  1.00  0.00      MEMB
TER   
ATOM   2219  C12 OL     17      -9.298  13.318  15.492  1.00-12.11      MEMB
ATOM   2220  H2R OL     17     -10.256  13.207  16.042  1.00  0.00      MEMB
ATOM   2221  H2S OL     17      -9.529  14.116  14.753  1.00  0.00      MEMB
ATOM   2269  C13 OL     17      -8.875  12.011  14.827  1.00-10.97      MEMB
ATOM   2270  H3R OL     17      -9.806  11.414  14.732  1.00  0.00      MEMB
ATOM   2271  H3S OL     17      -8.228  11.358  15.451  1.00  0.00      MEMB
ATOM   2272  C14 OL     17      -8.234  12.179  13.424  1.00 -9.91      MEMB
ATOM   2273  H4R OL     17      -7.161  12.455  13.509  1.00  0.00      MEMB
ATOM   2274  H4S OL     17      -8.125  11.201  12.908  1.00  0.00      MEMB
ATOM   2275  C15 OL     17      -8.900  13.195  12.478  1.00 -8.77      MEMB
ATOM   2276  H5R OL     17      -8.637  14.217  12.826  1.00  0.00      MEMB
ATOM   2277  H5S OL     17     -10.006  13.107  12.532  1.00  0.00      MEMB
ATOM   2278  C16 OL     17      -8.469  13.192  10.995  1.00 -7.62      MEMB
ATOM   2279  H6R OL     17      -7.360  13.151  10.940  1.00  0.00      MEMB
ATOM   2280  H6S OL     17      -8.884  12.296  10.485  1.00  0.00      MEMB
ATOM   2281  C17 OL     17      -8.900  14.480  10.312  1.00 -6.59      MEMB
ATOM   2282  H7R OL     17     -10.005  14.526  10.421  1.00  0.00      MEMB
ATOM   2283  H7S OL     17      -8.634  15.399  10.875  1.00  0.00      MEMB
ATOM   2284  C18 OL     17      -8.508  14.561   8.822  1.00 -5.26      MEMB
ATOM   2285  H8R OL     17      -8.192  13.541   8.515  1.00  0.00      MEMB
ATOM   2286  H8S OL     17      -9.479  14.805   8.339  1.00  0.00      MEMB
ATOM   2287  C19 OL     17      -7.452  15.662   8.593  1.00 -4.06      MEMB
ATOM   2288  H9R OL     17      -6.525  15.455   9.149  1.00  0.00      MEMB
ATOM   2289 C110 OL     17      -7.450  16.727   7.773  1.00 -2.66      MEMB
ATOM   2290 H10R OL     17      -6.545  17.351   7.740  1.00  0.00      MEMB
ATOM   2291 C111 OL     17      -8.513  17.100   6.819  1.00 -2.58      MEMB
ATOM   2292 H11R OL     17      -9.312  16.334   6.726  1.00  0.00      MEMB
ATOM   2293 H11S OL     17      -9.097  17.967   7.196  1.00  0.00      MEMB
ATOM   2294 C112 OL     17      -7.866  17.385   5.428  1.00 -1.15      MEMB
ATOM   2295 H12R OL     17      -8.803  17.480   4.840  1.00  0.00      MEMB
ATOM   2296 H12S OL     17      -7.272  18.321   5.507  1.00  0.00      MEMB
ATOM   2297 C113 OL     17      -6.961  16.246   4.808  1.00 -0.28      MEMB
ATOM   2298 H13R OL     17      -6.007  16.404   5.354  1.00  0.00      MEMB
ATOM   2299 H13S OL     17      -7.342  15.242   5.093  1.00  0.00      MEMB
ATOM   2300 C114 OL     17      -6.723  16.240   3.352  1.00  0.84      MEMB
ATOM   2301 H14R OL     17      -7.165  17.194   2.993  1.00  0.00      MEMB
ATOM   2302 H14S OL     17      -5.651  16.364   3.090  1.00  0.00      MEMB
ATOM   2303 C115 OL     17      -7.255  15.072   2.469  1.00  1.60      MEMB
ATOM   2304 H15R OL     17      -8.288  14.807   2.778  1.00  0.00      MEMB
ATOM   2305 H15S OL     17      -6.699  14.137   2.696  1.00  0.00      MEMB
ATOM   2306 C116 OL     17      -7.295  15.352   0.964  1.00  2.64      MEMB
ATOM   2307 H16R OL     17      -7.733  16.364   0.831  1.00  0.00      MEMB
ATOM   2308 H16S OL     17      -6.299  15.524   0.502  1.00  0.00      MEMB
ATOM   2309 C117 OL     17      -8.027  14.262   0.159  1.00  0.00      MEMB
ATOM   2310 H17R OL     17      -8.306  14.650  -0.844  1.00  0.00      MEMB
ATOM   2311 H17S OL     17      -9.077  14.140   0.500  1.00  0.00      MEMB
ATOM   2312 C118 OL     17      -7.256  12.909  -0.031  1.00  0.00      MEMB
ATOM   2313 H18R OL     17      -6.915  12.563   0.969  1.00  0.00      MEMB
ATOM   2314 H18S OL     17      -7.888  12.153  -0.545  1.00  0.00      MEMB
ATOM   2315 H18T OL     17      -6.407  13.097  -0.722  1.00  0.00      MEMB
ATOM   2185  C33 PGR    17     -13.123  16.110  16.535  1.00-20.41      MEMB
ATOM   2186  H3A PGR    17     -12.140  15.958  16.041  1.00  0.00      MEMB
ATOM   2187  H3B PGR    17     -13.959  15.512  16.112  1.00  0.00      MEMB
ATOM   2188  O36 PGR    17     -13.361  17.505  16.454  1.00  0.00      MEMB
ATOM   2189 HO6A PGR    17     -14.096  17.543  15.837  1.00  0.00      MEMB
ATOM   2190  C32 PGR    17     -12.807  15.663  18.018  1.00-20.64      MEMB
ATOM   2191  H2A PGR    17     -13.745  15.687  18.617  1.00  0.00      MEMB
ATOM   2192  O35 PGR    17     -11.890  16.606  18.568  1.00  0.00      MEMB
ATOM   2193 HO5A PGR    17     -12.230  17.427  18.184  1.00  0.00      MEMB
ATOM   2194  C31 PGR    17     -12.217  14.274  18.254  1.00-19.24      MEMB
ATOM   2195  H1A PGR    17     -11.209  14.309  17.788  1.00  0.00      MEMB
ATOM   2196  H1B PGR    17     -12.855  13.507  17.766  1.00  0.00      MEMB
ATOM   2197  P31 PGR    17     -10.895  14.207  20.485  1.00-16.77      MEMB
ATOM   2198  O33 PGR    17     -10.124  12.964  20.321  1.00-15.92      MEMB
ATOM   2199  O34 PGR    17     -11.267  14.554  21.883  1.00-16.93      MEMB
ATOM   2200  O32 PGR    17     -12.228  14.046  19.705  1.00-16.27      MEMB
ATOM   2201  O31 PGR    17     -10.187  15.353  19.776  1.00-18.19      MEMB
ATOM   2202  C3  PGR    17      -8.925  15.880  20.116  1.00-15.07      MEMB
ATOM   2203  HA  PGR    17      -8.245  15.281  20.758  1.00  0.00      MEMB
ATOM   2204  HB  PGR    17      -9.168  16.817  20.660  1.00  0.00      MEMB
ATOM   2205  C2  PGR    17      -7.993  16.170  18.934  1.00-13.89      MEMB
ATOM   2206  HX  PGR    17      -7.147  16.820  19.241  1.00  0.00      MEMB
ATOM   2207  O21 PGR    17      -8.805  16.788  17.961  1.00-12.67      MEMB
ATOM   2208  C21 PGR    17      -8.395  17.810  17.352  1.00-12.02      MEMB
ATOM   2209  O22 PGR    17      -7.415  18.494  17.544  1.00-12.33      MEMB
ATOM   2213  C1  PGR    17      -7.419  14.875  18.317  1.00-14.33      MEMB
ATOM   2214  HR  PGR    17      -6.853  14.287  19.071  1.00  0.00      MEMB
ATOM   2215  HS  PGR    17      -6.631  15.160  17.587  1.00  0.00      MEMB
ATOM   2216  O11 PGR    17      -8.458  14.112  17.643  1.00-13.47      MEMB
ATOM   2217  C11 PGR    17      -8.115  13.743  16.383  1.00-12.95      MEMB
ATOM   2218  O12 PGR    17      -7.024  13.753  15.876  1.00-13.09      MEMB
ATOM   2210  C12 OL     17      -9.201  18.014  16.104  1.00-10.84      MEMB
ATOM   2211  H2R OL     17      -9.690  19.008  16.192  1.00  0.00      MEMB
ATOM   2212  H2S OL     17      -9.996  17.246  15.992  1.00  0.00      MEMB
ATOM   2222  C13 OL     17      -8.276  17.940  14.875  1.00 -9.66      MEMB
ATOM   2223  H3R OL     17      -8.064  16.881  14.618  1.00  0.00      MEMB
ATOM   2224  H3S OL     17      -7.326  18.503  14.993  1.00  0.00      MEMB
ATOM   2225  C14 OL     17      -8.964  18.524  13.584  1.00 -8.38      MEMB
ATOM   2226  H4R OL     17      -8.272  18.299  12.744  1.00  0.00      MEMB
ATOM   2227  H4S OL     17      -8.893  19.629  13.673  1.00  0.00      MEMB
ATOM   2228  C15 OL     17     -10.379  17.917  13.338  1.00 -7.16      MEMB
ATOM   2229  H5R OL     17     -11.025  18.204  14.196  1.00  0.00      MEMB
ATOM   2230  H5S OL     17     -10.328  16.811  13.429  1.00  0.00      MEMB
ATOM   2231  C16 OL     17     -10.989  18.325  12.009  1.00 -6.04      MEMB
ATOM   2232  H6R OL     17     -10.468  17.797  11.182  1.00  0.00      MEMB
ATOM   2233  H6S OL     17     -10.965  19.430  11.891  1.00  0.00      MEMB
ATOM   2234  C17 OL     17     -12.486  17.981  12.039  1.00 -5.15      MEMB
ATOM   2235  H7R OL     17     -12.937  18.377  11.104  1.00  0.00      MEMB
ATOM   2236  H7S OL     17     -12.835  18.579  12.908  1.00  0.00      MEMB
ATOM   2237  C18 OL     17     -12.775  16.505  12.271  1.00 -4.09      MEMB
ATOM   2238  H8R OL     17     -12.518  16.335  13.338  1.00  0.00      MEMB
ATOM   2239  H8S OL     17     -12.084  15.776  11.796  1.00  0.00      MEMB
ATOM   2240  C19 OL     17     -14.195  16.252  11.934  1.00 -3.11      MEMB
ATOM   2241  H9R OL     17     -14.870  16.886  12.528  1.00  0.00      MEMB
ATOM   2242 C110 OL     17     -14.595  15.398  11.016  1.00 -1.91      MEMB
ATOM   2243 H10R OL     17     -15.663  15.435  10.755  1.00  0.00      MEMB
ATOM   2244 C111 OL     17     -13.745  14.443  10.156  1.00 -1.30      MEMB
ATOM   2245 H11R OL     17     -14.352  13.522  10.021  1.00  0.00      MEMB
ATOM   2246 H11S OL     17     -12.772  14.220  10.642  1.00  0.00      MEMB
ATOM   2247 C112 OL     17     -13.570  15.100   8.789  1.00 -0.16      MEMB
ATOM   2248 H12R OL     17     -12.806  14.533   8.217  1.00  0.00      MEMB
ATOM   2249 H12S OL     17     -13.144  16.105   8.995  1.00  0.00      MEMB
ATOM   2250 C113 OL     17     -14.856  15.173   7.974  1.00  0.33      MEMB
ATOM   2251 H13R OL     17     -15.619  15.716   8.573  1.00  0.00      MEMB
ATOM   2252 H13S OL     17     -15.184  14.145   7.708  1.00  0.00      MEMB
ATOM   2253 C114 OL     17     -14.755  15.932   6.608  1.00  1.47      MEMB
ATOM   2254 H14R OL     17     -14.482  16.983   6.846  1.00  0.00      MEMB
ATOM   2255 H14S OL     17     -15.769  16.035   6.166  1.00  0.00      MEMB
ATOM   2256 C115 OL     17     -13.748  15.326   5.703  1.00  2.35      MEMB
ATOM   2257 H15R OL     17     -13.793  14.218   5.765  1.00  0.00      MEMB
ATOM   2258 H15S OL     17     -12.729  15.660   5.996  1.00  0.00      MEMB
ATOM   2259 C116 OL     17     -13.805  15.864   4.192  1.00  3.48      MEMB
ATOM   2260 H16R OL     17     -13.569  16.948   4.248  1.00  0.00      MEMB
ATOM   2261 H16S OL     17     -14.860  15.592   3.976  1.00  0.00      MEMB
ATOM   2262 C117 OL     17     -12.939  15.108   3.212  1.00  2.94      MEMB
ATOM   2263 H17R OL     17     -13.421  14.115   3.078  1.00  0.00      MEMB
ATOM   2264 H17S OL     17     -11.987  15.010   3.777  1.00  0.00      MEMB
ATOM   2265 C118 OL     17     -12.647  15.885   1.876  1.00  4.04      MEMB
ATOM   2266 H18R OL     17     -13.606  16.228   1.433  1.00  0.00      MEMB
ATOM   2267 H18S OL     17     -12.057  15.290   1.147  1.00  0.00      MEMB
ATOM   2268 H18T OL     17     -11.963  16.722   2.136  1.00  0.00      MEMB
TER   
ATOM   2350  C12 OL     18      18.920   7.932  14.640  1.00-12.11      MEMB
ATOM   2351  H2R OL     18      19.236   8.637  15.439  1.00  0.00      MEMB
ATOM   2352  H2S OL     18      19.105   6.858  14.856  1.00  0.00      MEMB
ATOM   2400  C13 OL     18      19.666   8.371  13.295  1.00-10.97      MEMB
ATOM   2401  H3R OL     18      20.710   8.682  13.512  1.00  0.00      MEMB
ATOM   2402  H3S OL     18      19.143   9.239  12.838  1.00  0.00      MEMB
ATOM   2403  C14 OL     18      19.672   7.259  12.192  1.00 -9.91      MEMB
ATOM   2404  H4R OL     18      20.293   6.390  12.497  1.00  0.00      MEMB
ATOM   2405  H4S OL     18      18.578   7.073  12.150  1.00  0.00      MEMB
ATOM   2406  C15 OL     18      20.034   7.682  10.782  1.00 -8.77      MEMB
ATOM   2407  H5R OL     18      21.137   7.682  10.652  1.00  0.00      MEMB
ATOM   2408  H5S OL     18      19.781   8.762  10.724  1.00  0.00      MEMB
ATOM   2409  C16 OL     18      19.286   6.968   9.682  1.00 -7.62      MEMB
ATOM   2410  H6R OL     18      18.963   5.987  10.093  1.00  0.00      MEMB
ATOM   2411  H6S OL     18      18.449   7.621   9.354  1.00  0.00      MEMB
ATOM   2412  C17 OL     18      20.186   6.631   8.530  1.00 -6.59      MEMB
ATOM   2413  H7R OL     18      20.629   7.607   8.241  1.00  0.00      MEMB
ATOM   2414  H7S OL     18      21.033   5.946   8.748  1.00  0.00      MEMB
ATOM   2415  C18 OL     18      19.563   5.936   7.295  1.00 -5.26      MEMB
ATOM   2416  H8R OL     18      19.128   4.986   7.674  1.00  0.00      MEMB
ATOM   2417  H8S OL     18      18.648   6.389   6.857  1.00  0.00      MEMB
ATOM   2418  C19 OL     18      20.504   5.567   6.154  1.00 -4.06      MEMB
ATOM   2419  H9R OL     18      21.107   4.648   6.204  1.00  0.00      MEMB
ATOM   2420 C110 OL     18      20.664   6.183   5.048  1.00 -2.66      MEMB
ATOM   2421 H10R OL     18      21.314   5.836   4.232  1.00  0.00      MEMB
ATOM   2422 C111 OL     18      19.810   7.491   4.738  1.00 -2.58      MEMB
ATOM   2423 H11R OL     18      19.105   7.870   5.508  1.00  0.00      MEMB
ATOM   2424 H11S OL     18      20.632   8.200   4.502  1.00  0.00      MEMB
ATOM   2425 C112 OL     18      18.857   7.292   3.618  1.00 -1.15      MEMB
ATOM   2426 H12R OL     18      18.388   6.287   3.669  1.00  0.00      MEMB
ATOM   2427 H12S OL     18      18.120   8.123   3.645  1.00  0.00      MEMB
ATOM   2428 C113 OL     18      19.580   7.366   2.285  1.00 -0.28      MEMB
ATOM   2429 H13R OL     18      20.401   8.082   2.061  1.00  0.00      MEMB
ATOM   2430 H13S OL     18      20.034   6.356   2.194  1.00  0.00      MEMB
ATOM   2431 C114 OL     18      18.484   7.518   1.187  1.00  0.84      MEMB
ATOM   2432 H14R OL     18      18.108   8.543   1.391  1.00  0.00      MEMB
ATOM   2433 H14S OL     18      18.938   7.562   0.174  1.00  0.00      MEMB
ATOM   2434 C115 OL     18      17.275   6.546   1.189  1.00  1.60      MEMB
ATOM   2435 H15R OL     18      16.860   6.563   2.220  1.00  0.00      MEMB
ATOM   2436 H15S OL     18      17.673   5.541   0.931  1.00  0.00      MEMB
ATOM   2437 C116 OL     18      16.283   6.894   0.045  1.00  2.64      MEMB
ATOM   2438 H16R OL     18      16.846   7.082  -0.895  1.00  0.00      MEMB
ATOM   2439 H16S OL     18      15.717   5.952  -0.113  1.00  0.00      MEMB
ATOM   2440 C117 OL     18      15.304   8.099   0.230  1.00  0.00      MEMB
ATOM   2441 H17R OL     18      14.689   8.084  -0.695  1.00  0.00      MEMB
ATOM   2442 H17S OL     18      15.869   9.051   0.141  1.00  0.00      MEMB
ATOM   2443 C118 OL     18      14.252   8.187   1.400  1.00  0.00      MEMB
ATOM   2444 H18R OL     18      13.836   7.161   1.489  1.00  0.00      MEMB
ATOM   2445 H18S OL     18      14.739   8.480   2.354  1.00  0.00      MEMB
ATOM   2446 H18T OL     18      13.451   8.884   1.072  1.00  0.00      MEMB
ATOM   2316  C33 PGR    18      19.873   5.650  19.293  1.00-20.41      MEMB
ATOM   2317  H3A PGR    18      19.203   6.495  19.029  1.00  0.00      MEMB
ATOM   2318  H3B PGR    18      20.863   6.109  19.506  1.00  0.00      MEMB
ATOM   2319  O36 PGR    18      20.090   4.868  18.129  1.00  0.00      MEMB
ATOM   2320 HO6A PGR    18      20.401   4.058  18.541  1.00  0.00      MEMB
ATOM   2321  C32 PGR    18      19.303   4.698  20.263  1.00-20.64      MEMB
ATOM   2322  H2A PGR    18      18.688   5.254  21.006  1.00  0.00      MEMB
ATOM   2323  O35 PGR    18      20.388   4.073  20.944  1.00  0.00      MEMB
ATOM   2324 HO5A PGR    18      20.995   4.820  21.033  1.00  0.00      MEMB
ATOM   2325  C31 PGR    18      18.415   3.610  19.746  1.00-19.24      MEMB
ATOM   2326  H1A PGR    18      18.083   3.002  20.614  1.00  0.00      MEMB
ATOM   2327  H1B PGR    18      18.887   2.939  18.997  1.00  0.00      MEMB
ATOM   2328  P31 PGR    18      16.304   3.433  18.273  1.00-16.77      MEMB
ATOM   2329  O33 PGR    18      15.410   2.678  19.178  1.00-15.92      MEMB
ATOM   2330  O34 PGR    18      17.156   2.905  17.148  1.00-16.93      MEMB
ATOM   2331  O32 PGR    18      17.190   4.130  19.292  1.00-16.27      MEMB
ATOM   2332  O31 PGR    18      15.432   4.688  17.736  1.00-18.19      MEMB
ATOM   2333  C3  PGR    18      15.952   5.983  17.676  1.00-15.07      MEMB
ATOM   2334  HA  PGR    18      17.036   5.988  17.433  1.00  0.00      MEMB
ATOM   2335  HB  PGR    18      15.951   6.258  18.753  1.00  0.00      MEMB
ATOM   2336  C2  PGR    18      15.096   6.676  16.588  1.00-13.89      MEMB
ATOM   2337  HX  PGR    18      14.052   6.809  16.944  1.00  0.00      MEMB
ATOM   2338  O21 PGR    18      15.041   5.843  15.462  1.00-12.67      MEMB
ATOM   2339  C21 PGR    18      13.908   5.642  14.833  1.00-12.02      MEMB
ATOM   2340  O22 PGR    18      12.844   6.245  15.044  1.00-12.33      MEMB
ATOM   2344  C1  PGR    18      15.611   8.028  16.111  1.00-14.33      MEMB
ATOM   2345  HR  PGR    18      15.476   8.658  17.016  1.00  0.00      MEMB
ATOM   2346  HS  PGR    18      15.021   8.546  15.325  1.00  0.00      MEMB
ATOM   2347  O11 PGR    18      17.029   8.131  15.864  1.00-13.47      MEMB
ATOM   2348  C11 PGR    18      17.405   7.950  14.549  1.00-12.95      MEMB
ATOM   2349  O12 PGR    18      16.728   7.970  13.584  1.00-13.09      MEMB
ATOM   2341  C12 OL     18      14.247   4.616  13.739  1.00-10.84      MEMB
ATOM   2342  H2R OL     18      13.806   3.631  14.002  1.00  0.00      MEMB
ATOM   2343  H2S OL     18      15.347   4.537  13.607  1.00  0.00      MEMB
ATOM   2353  C13 OL     18      13.649   4.993  12.307  1.00 -9.66      MEMB
ATOM   2354  H3R OL     18      12.554   5.175  12.366  1.00  0.00      MEMB
ATOM   2355  H3S OL     18      13.876   4.061  11.748  1.00  0.00      MEMB
ATOM   2356  C14 OL     18      14.418   6.169  11.690  1.00 -8.38      MEMB
ATOM   2357  H4R OL     18      14.479   6.906  12.519  1.00  0.00      MEMB
ATOM   2358  H4S OL     18      13.795   6.578  10.866  1.00  0.00      MEMB
ATOM   2359  C15 OL     18      15.801   5.822  11.055  1.00 -7.16      MEMB
ATOM   2360  H5R OL     18      16.588   5.596  11.806  1.00  0.00      MEMB
ATOM   2361  H5S OL     18      16.101   6.780  10.580  1.00  0.00      MEMB
ATOM   2362  C16 OL     18      15.779   4.775   9.943  1.00 -6.04      MEMB
ATOM   2363  H6R OL     18      15.687   3.755  10.373  1.00  0.00      MEMB
ATOM   2364  H6S OL     18      16.720   4.650   9.366  1.00  0.00      MEMB
ATOM   2365  C17 OL     18      14.615   4.853   8.948  1.00 -5.15      MEMB
ATOM   2366  H7R OL     18      13.655   4.811   9.505  1.00  0.00      MEMB
ATOM   2367  H7S OL     18      14.556   3.923   8.344  1.00  0.00      MEMB
ATOM   2368  C18 OL     18      14.480   6.155   8.132  1.00 -4.09      MEMB
ATOM   2369  H8R OL     18      14.438   7.009   8.840  1.00  0.00      MEMB
ATOM   2370  H8S OL     18      13.527   6.115   7.561  1.00  0.00      MEMB
ATOM   2371  C19 OL     18      15.682   6.407   7.329  1.00 -3.11      MEMB
ATOM   2372  H9R OL     18      16.541   6.663   7.967  1.00  0.00      MEMB
ATOM   2373 C110 OL     18      15.727   6.373   5.960  1.00 -1.91      MEMB
ATOM   2374 H10R OL     18      16.737   6.486   5.539  1.00  0.00      MEMB
ATOM   2375 C111 OL     18      14.609   6.167   5.017  1.00 -1.30      MEMB
ATOM   2376 H11R OL     18      14.978   6.555   4.044  1.00  0.00      MEMB
ATOM   2377 H11S OL     18      13.737   6.760   5.367  1.00  0.00      MEMB
ATOM   2378 C112 OL     18      13.946   4.694   5.025  1.00 -0.16      MEMB
ATOM   2379 H12R OL     18      13.188   4.853   4.229  1.00  0.00      MEMB
ATOM   2380 H12S OL     18      13.432   4.543   5.998  1.00  0.00      MEMB
ATOM   2381 C113 OL     18      14.871   3.523   4.564  1.00  0.33      MEMB
ATOM   2382 H13R OL     18      14.374   2.543   4.731  1.00  0.00      MEMB
ATOM   2383 H13S OL     18      15.778   3.365   5.186  1.00  0.00      MEMB
ATOM   2384 C114 OL     18      15.282   3.354   3.082  1.00  1.47      MEMB
ATOM   2385 H14R OL     18      15.729   4.344   2.851  1.00  0.00      MEMB
ATOM   2386 H14S OL     18      14.272   3.257   2.630  1.00  0.00      MEMB
ATOM   2387 C115 OL     18      16.287   2.115   2.781  1.00  2.35      MEMB
ATOM   2388 H15R OL     18      15.800   1.131   2.954  1.00  0.00      MEMB
ATOM   2389 H15S OL     18      17.065   2.342   3.541  1.00  0.00      MEMB
ATOM   2390 C116 OL     18      16.868   2.284   1.348  1.00  3.48      MEMB
ATOM   2391 H16R OL     18      17.878   1.822   1.312  1.00  0.00      MEMB
ATOM   2392 H16S OL     18      16.978   3.366   1.123  1.00  0.00      MEMB
ATOM   2393 C117 OL     18      15.953   1.860   0.162  1.00  2.94      MEMB
ATOM   2394 H17R OL     18      14.887   2.174   0.159  1.00  0.00      MEMB
ATOM   2395 H17S OL     18      15.949   0.751   0.225  1.00  0.00      MEMB
ATOM   2396 C118 OL     18      16.621   2.177  -1.183  1.00  4.04      MEMB
ATOM   2397 H18R OL     18      16.495   3.260  -1.398  1.00  0.00      MEMB
ATOM   2398 H18S OL     18      16.157   1.648  -2.042  1.00  0.00      MEMB
ATOM   2399 H18T OL     18      17.701   1.955  -1.050  1.00  0.00      MEMB
TER   
ATOM   2481  C12 OL     19     -14.818 -15.522  11.072  1.00-12.11      MEMB
ATOM   2482  H2R OL     19     -14.098 -15.767  10.263  1.00  0.00      MEMB
ATOM   2483  H2S OL     19     -15.518 -16.319  11.403  1.00  0.00      MEMB
ATOM   2531  C13 OL     19     -15.726 -14.443  10.395  1.00-10.97      MEMB
ATOM   2532  H3R OL     19     -15.201 -13.472  10.266  1.00  0.00      MEMB
ATOM   2533  H3S OL     19     -16.601 -14.239  11.049  1.00  0.00      MEMB
ATOM   2534  C14 OL     19     -16.312 -14.693   8.979  1.00 -9.91      MEMB
ATOM   2535  H4R OL     19     -17.023 -15.540   9.082  1.00  0.00      MEMB
ATOM   2536  H4S OL     19     -16.896 -13.823   8.609  1.00  0.00      MEMB
ATOM   2537  C15 OL     19     -15.359 -15.060   7.823  1.00 -8.77      MEMB
ATOM   2538  H5R OL     19     -14.748 -15.902   8.212  1.00  0.00      MEMB
ATOM   2539  H5S OL     19     -14.614 -14.235   7.836  1.00  0.00      MEMB
ATOM   2540  C16 OL     19     -15.960 -15.303   6.439  1.00 -7.62      MEMB
ATOM   2541  H6R OL     19     -16.549 -14.412   6.134  1.00  0.00      MEMB
ATOM   2542  H6S OL     19     -15.097 -15.369   5.743  1.00  0.00      MEMB
ATOM   2543  C17 OL     19     -16.875 -16.545   6.283  1.00 -6.59      MEMB
ATOM   2544  H7R OL     19     -16.257 -17.384   6.670  1.00  0.00      MEMB
ATOM   2545  H7S OL     19     -17.744 -16.466   6.969  1.00  0.00      MEMB
ATOM   2546  C18 OL     19     -17.372 -16.867   4.926  1.00 -5.26      MEMB
ATOM   2547  H8R OL     19     -16.530 -17.209   4.286  1.00  0.00      MEMB
ATOM   2548  H8S OL     19     -18.004 -17.780   4.887  1.00  0.00      MEMB
ATOM   2549  C19 OL     19     -18.042 -15.637   4.317  1.00 -4.06      MEMB
ATOM   2550  H9R OL     19     -18.844 -15.142   4.883  1.00  0.00      MEMB
ATOM   2551 C110 OL     19     -17.790 -15.107   3.081  1.00 -2.66      MEMB
ATOM   2552 H10R OL     19     -18.425 -14.233   2.873  1.00  0.00      MEMB
ATOM   2553 C111 OL     19     -16.844 -15.477   1.984  1.00 -2.58      MEMB
ATOM   2554 H11R OL     19     -16.263 -16.362   2.322  1.00  0.00      MEMB
ATOM   2555 H11S OL     19     -17.450 -15.793   1.108  1.00  0.00      MEMB
ATOM   2556 C112 OL     19     -15.865 -14.303   1.647  1.00 -1.15      MEMB
ATOM   2557 H12R OL     19     -15.618 -14.533   0.588  1.00  0.00      MEMB
ATOM   2558 H12S OL     19     -16.451 -13.364   1.745  1.00  0.00      MEMB
ATOM   2559 C113 OL     19     -14.569 -14.327   2.524  1.00 -0.28      MEMB
ATOM   2560 H13R OL     19     -14.756 -14.127   3.601  1.00  0.00      MEMB
ATOM   2561 H13S OL     19     -14.261 -15.374   2.318  1.00  0.00      MEMB
ATOM   2562 C114 OL     19     -13.384 -13.599   1.924  1.00  0.84      MEMB
ATOM   2563 H14R OL     19     -13.332 -13.906   0.857  1.00  0.00      MEMB
ATOM   2564 H14S OL     19     -13.498 -12.498   2.017  1.00  0.00      MEMB
ATOM   2565 C115 OL     19     -12.050 -14.058   2.594  1.00  1.60      MEMB
ATOM   2566 H15R OL     19     -11.936 -15.157   2.481  1.00  0.00      MEMB
ATOM   2567 H15S OL     19     -12.098 -13.875   3.689  1.00  0.00      MEMB
ATOM   2568 C116 OL     19     -10.819 -13.217   2.214  1.00  2.64      MEMB
ATOM   2569 H16R OL     19     -10.577 -13.441   1.153  1.00  0.00      MEMB
ATOM   2570 H16S OL     19     -11.055 -12.131   2.210  1.00  0.00      MEMB
ATOM   2571 C117 OL     19      -9.557 -13.473   3.165  1.00  0.00      MEMB
ATOM   2572 H17R OL     19      -8.668 -12.958   2.742  1.00  0.00      MEMB
ATOM   2573 H17S OL     19      -9.251 -14.538   3.087  1.00  0.00      MEMB
ATOM   2574 C118 OL     19      -9.663 -13.064   4.601  1.00  0.00      MEMB
ATOM   2575 H18R OL     19      -9.967 -12.009   4.775  1.00  0.00      MEMB
ATOM   2576 H18S OL     19     -10.359 -13.745   5.135  1.00  0.00      MEMB
ATOM   2577 H18T OL     19      -8.672 -13.223   5.077  1.00  0.00      MEMB
ATOM   2447  C33 PGR    19     -15.429 -17.266  20.596  1.00-20.41      MEMB
ATOM   2448  H3A PGR    19     -15.507 -16.172  20.422  1.00  0.00      MEMB
ATOM   2449  H3B PGR    19     -16.455 -17.672  20.720  1.00  0.00      MEMB
ATOM   2450  O36 PGR    19     -14.624 -17.626  21.714  1.00  0.00      MEMB
ATOM   2451 HO6A PGR    19     -14.098 -16.881  22.015  1.00  0.00      MEMB
ATOM   2452  C32 PGR    19     -14.742 -17.805  19.343  1.00-20.64      MEMB
ATOM   2453  H2A PGR    19     -15.308 -17.475  18.443  1.00  0.00      MEMB
ATOM   2454  O35 PGR    19     -14.780 -19.229  19.408  1.00  0.00      MEMB
ATOM   2455 HO5A PGR    19     -15.658 -19.365  19.790  1.00  0.00      MEMB
ATOM   2456  C31 PGR    19     -13.327 -17.277  19.294  1.00-19.24      MEMB
ATOM   2457  H1A PGR    19     -12.744 -17.614  20.179  1.00  0.00      MEMB
ATOM   2458  H1B PGR    19     -13.245 -16.169  19.295  1.00  0.00      MEMB
ATOM   2459  P31 PGR    19     -11.169 -17.152  18.003  1.00-16.77      MEMB
ATOM   2460  O33 PGR    19     -10.326 -18.311  17.587  1.00-15.92      MEMB
ATOM   2461  O34 PGR    19     -10.745 -16.331  19.166  1.00-16.93      MEMB
ATOM   2462  O32 PGR    19     -12.702 -17.675  18.146  1.00-16.27      MEMB
ATOM   2463  O31 PGR    19     -11.381 -16.174  16.742  1.00-18.19      MEMB
ATOM   2464  C3  PGR    19     -12.489 -15.337  16.541  1.00-15.07      MEMB
ATOM   2465  HA  PGR    19     -12.297 -14.253  16.387  1.00  0.00      MEMB
ATOM   2466  HB  PGR    19     -13.198 -15.409  17.394  1.00  0.00      MEMB
ATOM   2467  C2  PGR    19     -13.317 -15.841  15.333  1.00-13.89      MEMB
ATOM   2468  HX  PGR    19     -14.052 -16.596  15.684  1.00  0.00      MEMB
ATOM   2469  O21 PGR    19     -12.463 -16.452  14.336  1.00-12.67      MEMB
ATOM   2470  C21 PGR    19     -12.354 -17.789  14.349  1.00-12.02      MEMB
ATOM   2471  O22 PGR    19     -12.960 -18.595  15.067  1.00-12.33      MEMB
ATOM   2475  C1  PGR    19     -14.080 -14.642  14.675  1.00-14.33      MEMB
ATOM   2476  HR  PGR    19     -13.400 -13.824  14.356  1.00  0.00      MEMB
ATOM   2477  HS  PGR    19     -14.854 -14.204  15.342  1.00  0.00      MEMB
ATOM   2478  O11 PGR    19     -14.705 -15.075  13.443  1.00-13.47      MEMB
ATOM   2479  C11 PGR    19     -14.021 -14.886  12.259  1.00-12.95      MEMB
ATOM   2480  O12 PGR    19     -12.941 -14.347  12.117  1.00-13.09      MEMB
ATOM   2472  C12 OL     19     -11.374 -18.056  13.235  1.00-10.84      MEMB
ATOM   2473  H2R OL     19     -10.498 -17.373  13.253  1.00  0.00      MEMB
ATOM   2474  H2S OL     19     -11.907 -17.948  12.266  1.00  0.00      MEMB
ATOM   2484  C13 OL     19     -10.861 -19.493  13.420  1.00 -9.66      MEMB
ATOM   2485  H3R OL     19     -11.591 -20.316  13.267  1.00  0.00      MEMB
ATOM   2486  H3S OL     19     -10.430 -19.563  14.442  1.00  0.00      MEMB
ATOM   2487  C14 OL     19      -9.692 -19.910  12.408  1.00 -8.38      MEMB
ATOM   2488  H4R OL     19      -9.027 -20.721  12.774  1.00  0.00      MEMB
ATOM   2489  H4S OL     19      -9.107 -19.008  12.127  1.00  0.00      MEMB
ATOM   2490  C15 OL     19     -10.197 -20.503  11.080  1.00 -7.16      MEMB
ATOM   2491  H5R OL     19     -10.572 -21.527  11.290  1.00  0.00      MEMB
ATOM   2492  H5S OL     19      -9.412 -20.605  10.300  1.00  0.00      MEMB
ATOM   2493  C16 OL     19     -11.238 -19.675  10.289  1.00 -6.04      MEMB
ATOM   2494  H6R OL     19     -11.018 -18.586  10.330  1.00  0.00      MEMB
ATOM   2495  H6S OL     19     -12.229 -19.862  10.754  1.00  0.00      MEMB
ATOM   2496  C17 OL     19     -11.408 -20.155   8.814  1.00 -5.15      MEMB
ATOM   2497  H7R OL     19     -11.621 -21.245   8.855  1.00  0.00      MEMB
ATOM   2498  H7S OL     19     -10.405 -20.192   8.338  1.00  0.00      MEMB
ATOM   2499  C18 OL     19     -12.358 -19.378   7.868  1.00 -4.09      MEMB
ATOM   2500  H8R OL     19     -13.340 -19.646   8.312  1.00  0.00      MEMB
ATOM   2501  H8S OL     19     -12.342 -19.775   6.831  1.00  0.00      MEMB
ATOM   2502  C19 OL     19     -12.108 -17.867   7.978  1.00 -3.11      MEMB
ATOM   2503  H9R OL     19     -11.935 -17.548   9.016  1.00  0.00      MEMB
ATOM   2504 C110 OL     19     -12.221 -16.973   6.954  1.00 -1.91      MEMB
ATOM   2505 H10R OL     19     -11.794 -15.986   7.188  1.00  0.00      MEMB
ATOM   2506 C111 OL     19     -12.595 -17.159   5.492  1.00 -1.30      MEMB
ATOM   2507 H11R OL     19     -13.135 -16.306   5.028  1.00  0.00      MEMB
ATOM   2508 H11S OL     19     -13.372 -17.943   5.617  1.00  0.00      MEMB
ATOM   2509 C112 OL     19     -11.507 -17.730   4.640  1.00 -0.16      MEMB
ATOM   2510 H12R OL     19     -10.786 -18.349   5.216  1.00  0.00      MEMB
ATOM   2511 H12S OL     19     -10.770 -16.983   4.277  1.00  0.00      MEMB
ATOM   2512 C113 OL     19     -11.980 -18.488   3.435  1.00  0.33      MEMB
ATOM   2513 H13R OL     19     -12.616 -17.769   2.875  1.00  0.00      MEMB
ATOM   2514 H13S OL     19     -12.588 -19.377   3.709  1.00  0.00      MEMB
ATOM   2515 C114 OL     19     -10.785 -18.909   2.603  1.00  1.47      MEMB
ATOM   2516 H14R OL     19      -9.988 -19.469   3.137  1.00  0.00      MEMB
ATOM   2517 H14S OL     19     -10.204 -18.078   2.149  1.00  0.00      MEMB
ATOM   2518 C115 OL     19     -11.239 -19.749   1.434  1.00  2.35      MEMB
ATOM   2519 H15R OL     19     -11.791 -20.611   1.865  1.00  0.00      MEMB
ATOM   2520 H15S OL     19     -10.416 -20.345   0.985  1.00  0.00      MEMB
ATOM   2521 C116 OL     19     -12.088 -18.906   0.363  1.00  3.48      MEMB
ATOM   2522 H16R OL     19     -11.357 -18.244  -0.148  1.00  0.00      MEMB
ATOM   2523 H16S OL     19     -12.676 -18.188   0.973  1.00  0.00      MEMB
ATOM   2524 C117 OL     19     -12.932 -19.814  -0.516  1.00  2.94      MEMB
ATOM   2525 H17R OL     19     -13.565 -20.466   0.124  1.00  0.00      MEMB
ATOM   2526 H17S OL     19     -12.313 -20.453  -1.181  1.00  0.00      MEMB
ATOM   2527 C118 OL     19     -13.962 -19.064  -1.425  1.00  4.04      MEMB
ATOM   2528 H18R OL     19     -14.507 -18.458  -0.671  1.00  0.00      MEMB
ATOM   2529 H18S OL     19     -14.598 -19.722  -2.053  1.00  0.00      MEMB
ATOM   2530 H18T OL     19     -13.568 -18.262  -2.086  1.00  0.00      MEMB
TER   
ATOM   2612  C12 OL     20     -14.932 -12.545  10.967  1.00-12.11      MEMB
ATOM   2613  H2R OL     20     -15.468 -11.588  10.795  1.00  0.00      MEMB
ATOM   2614  H2S OL     20     -13.832 -12.433  10.857  1.00  0.00      MEMB
ATOM   2662  C13 OL     20     -15.374 -13.484   9.785  1.00-10.97      MEMB
ATOM   2663  H3R OL     20     -15.099 -14.525  10.061  1.00  0.00      MEMB
ATOM   2664  H3S OL     20     -14.756 -13.213   8.903  1.00  0.00      MEMB
ATOM   2665  C14 OL     20     -16.855 -13.511   9.452  1.00 -9.91      MEMB
ATOM   2666  H4R OL     20     -17.048 -14.425   8.850  1.00  0.00      MEMB
ATOM   2667  H4S OL     20     -17.377 -13.699  10.414  1.00  0.00      MEMB
ATOM   2668  C15 OL     20     -17.356 -12.182   8.865  1.00 -8.77      MEMB
ATOM   2669  H5R OL     20     -16.540 -11.873   8.176  1.00  0.00      MEMB
ATOM   2670  H5S OL     20     -17.373 -11.355   9.607  1.00  0.00      MEMB
ATOM   2671  C16 OL     20     -18.636 -12.264   7.980  1.00 -7.62      MEMB
ATOM   2672  H6R OL     20     -18.472 -11.356   7.361  1.00  0.00      MEMB
ATOM   2673  H6S OL     20     -18.636 -13.188   7.364  1.00  0.00      MEMB
ATOM   2674  C17 OL     20     -19.928 -12.138   8.807  1.00 -6.59      MEMB
ATOM   2675  H7R OL     20     -20.007 -12.971   9.538  1.00  0.00      MEMB
ATOM   2676  H7S OL     20     -19.913 -11.231   9.448  1.00  0.00      MEMB
ATOM   2677  C18 OL     20     -21.235 -12.069   7.998  1.00 -5.26      MEMB
ATOM   2678  H8R OL     20     -21.418 -13.037   7.484  1.00  0.00      MEMB
ATOM   2679  H8S OL     20     -21.942 -12.022   8.854  1.00  0.00      MEMB
ATOM   2680  C19 OL     20     -21.400 -10.904   7.123  1.00 -4.06      MEMB
ATOM   2681  H9R OL     20     -20.976 -10.012   7.608  1.00  0.00      MEMB
ATOM   2682 C110 OL     20     -21.779 -10.809   5.857  1.00 -2.66      MEMB
ATOM   2683 H10R OL     20     -21.849  -9.771   5.500  1.00  0.00      MEMB
ATOM   2684 C111 OL     20     -22.278 -11.951   4.879  1.00 -2.58      MEMB
ATOM   2685 H11R OL     20     -23.218 -12.447   5.202  1.00  0.00      MEMB
ATOM   2686 H11S OL     20     -22.526 -11.589   3.859  1.00  0.00      MEMB
ATOM   2687 C112 OL     20     -21.211 -12.967   4.475  1.00 -1.15      MEMB
ATOM   2688 H12R OL     20     -20.754 -13.363   5.407  1.00  0.00      MEMB
ATOM   2689 H12S OL     20     -21.662 -13.780   3.867  1.00  0.00      MEMB
ATOM   2690 C113 OL     20     -20.053 -12.260   3.755  1.00 -0.28      MEMB
ATOM   2691 H13R OL     20     -20.367 -11.252   3.408  1.00  0.00      MEMB
ATOM   2692 H13S OL     20     -19.224 -12.074   4.471  1.00  0.00      MEMB
ATOM   2693 C114 OL     20     -19.456 -13.103   2.666  1.00  0.84      MEMB
ATOM   2694 H14R OL     20     -18.395 -12.797   2.542  1.00  0.00      MEMB
ATOM   2695 H14S OL     20     -19.543 -14.193   2.865  1.00  0.00      MEMB
ATOM   2696 C115 OL     20     -20.147 -12.963   1.243  1.00  1.60      MEMB
ATOM   2697 H15R OL     20     -20.123 -11.890   0.955  1.00  0.00      MEMB
ATOM   2698 H15S OL     20     -21.187 -13.310   1.420  1.00  0.00      MEMB
ATOM   2699 C116 OL     20     -19.628 -13.767   0.074  1.00  2.64      MEMB
ATOM   2700 H16R OL     20     -19.527 -14.846   0.318  1.00  0.00      MEMB
ATOM   2701 H16S OL     20     -20.265 -13.671  -0.832  1.00  0.00      MEMB
ATOM   2702 C117 OL     20     -18.344 -13.193  -0.579  1.00  0.00      MEMB
ATOM   2703 H17R OL     20     -17.551 -13.255   0.197  1.00  0.00      MEMB
ATOM   2704 H17S OL     20     -18.547 -12.128  -0.822  1.00  0.00      MEMB
ATOM   2705 C118 OL     20     -18.122 -13.880  -1.836  1.00  0.00      MEMB
ATOM   2706 H18R OL     20     -17.931 -14.966  -1.701  1.00  0.00      MEMB
ATOM   2707 H18S OL     20     -18.976 -13.875  -2.547  1.00  0.00      MEMB
ATOM   2708 H18T OL     20     -17.227 -13.542  -2.401  1.00  0.00      MEMB
ATOM   2578  C33 PGR    20     -19.445  -8.370  19.288  1.00-20.41      MEMB
ATOM   2579  H3A PGR    20     -18.999  -7.796  20.128  1.00  0.00      MEMB
ATOM   2580  H3B PGR    20     -18.721  -8.651  18.494  1.00  0.00      MEMB
ATOM   2581  O36 PGR    20     -20.441  -7.586  18.564  1.00  0.00      MEMB
ATOM   2582 HO6A PGR    20     -20.629  -8.056  17.749  1.00  0.00      MEMB
ATOM   2583  C32 PGR    20     -19.865  -9.637  20.072  1.00-20.64      MEMB
ATOM   2584  H2A PGR    20     -20.702  -9.383  20.760  1.00  0.00      MEMB
ATOM   2585  O35 PGR    20     -18.745 -10.054  20.850  1.00  0.00      MEMB
ATOM   2586 HO5A PGR    20     -18.390  -9.197  21.123  1.00  0.00      MEMB
ATOM   2587  C31 PGR    20     -20.343 -10.826  19.132  1.00-19.24      MEMB
ATOM   2588  H1A PGR    20     -21.268 -10.545  18.585  1.00  0.00      MEMB
ATOM   2589  H1B PGR    20     -20.525 -11.739  19.738  1.00  0.00      MEMB
ATOM   2590  P31 PGR    20     -18.087 -11.995  18.465  1.00-16.77      MEMB
ATOM   2591  O33 PGR    20     -18.495 -13.304  18.966  1.00-15.92      MEMB
ATOM   2592  O34 PGR    20     -17.283 -11.207  19.373  1.00-16.93      MEMB
ATOM   2593  O32 PGR    20     -19.351 -11.132  18.121  1.00-16.27      MEMB
ATOM   2594  O31 PGR    20     -17.306 -12.205  17.170  1.00-18.19      MEMB
ATOM   2595  C3  PGR    20     -16.341 -11.214  16.690  1.00-15.07      MEMB
ATOM   2596  HA  PGR    20     -15.336 -11.649  16.874  1.00  0.00      MEMB
ATOM   2597  HB  PGR    20     -16.507 -10.154  16.978  1.00  0.00      MEMB
ATOM   2598  C2  PGR    20     -16.384 -11.172  15.140  1.00-13.89      MEMB
ATOM   2599  HX  PGR    20     -15.848 -10.269  14.779  1.00  0.00      MEMB
ATOM   2600  O21 PGR    20     -17.717 -10.993  14.593  1.00-12.67      MEMB
ATOM   2601  C21 PGR    20     -18.227  -9.776  14.635  1.00-12.02      MEMB
ATOM   2602  O22 PGR    20     -17.738  -8.829  15.202  1.00-12.33      MEMB
ATOM   2606  C1  PGR    20     -15.830 -12.473  14.518  1.00-14.33      MEMB
ATOM   2607  HR  PGR    20     -16.506 -13.287  14.856  1.00  0.00      MEMB
ATOM   2608  HS  PGR    20     -14.803 -12.572  14.930  1.00  0.00      MEMB
ATOM   2609  O11 PGR    20     -15.765 -12.233  13.100  1.00-13.47      MEMB
ATOM   2610  C11 PGR    20     -14.974 -13.026  12.392  1.00-12.95      MEMB
ATOM   2611  O12 PGR    20     -14.444 -13.993  12.867  1.00-13.09      MEMB
ATOM   2603  C12 OL     20     -19.628  -9.759  13.984  1.00-10.84      MEMB
ATOM   2604  H2R OL     20     -20.339  -9.431  14.773  1.00  0.00      MEMB
ATOM   2605  H2S OL     20     -19.905 -10.708  13.478  1.00  0.00      MEMB
ATOM   2615  C13 OL     20     -19.783  -8.544  12.990  1.00 -9.66      MEMB
ATOM   2616  H3R OL     20     -19.166  -7.673  13.297  1.00  0.00      MEMB
ATOM   2617  H3S OL     20     -20.865  -8.293  12.967  1.00  0.00      MEMB
ATOM   2618  C14 OL     20     -19.408  -8.961  11.564  1.00 -8.38      MEMB
ATOM   2619  H4R OL     20     -20.084  -9.812  11.332  1.00  0.00      MEMB
ATOM   2620  H4S OL     20     -18.367  -9.349  11.600  1.00  0.00      MEMB
ATOM   2621  C15 OL     20     -19.604  -7.933  10.447  1.00 -7.16      MEMB
ATOM   2622  H5R OL     20     -20.583  -7.426  10.586  1.00  0.00      MEMB
ATOM   2623  H5S OL     20     -19.756  -8.555   9.539  1.00  0.00      MEMB
ATOM   2624  C16 OL     20     -18.442  -6.975  10.311  1.00 -6.04      MEMB
ATOM   2625  H6R OL     20     -18.328  -6.448  11.282  1.00  0.00      MEMB
ATOM   2626  H6S OL     20     -18.720  -6.200   9.565  1.00  0.00      MEMB
ATOM   2627  C17 OL     20     -17.111  -7.557   9.902  1.00 -5.15      MEMB
ATOM   2628  H7R OL     20     -16.698  -8.078  10.792  1.00  0.00      MEMB
ATOM   2629  H7S OL     20     -16.484  -6.642   9.821  1.00  0.00      MEMB
ATOM   2630  C18 OL     20     -17.134  -8.446   8.634  1.00 -4.09      MEMB
ATOM   2631  H8R OL     20     -17.414  -7.800   7.775  1.00  0.00      MEMB
ATOM   2632  H8S OL     20     -17.788  -9.335   8.761  1.00  0.00      MEMB
ATOM   2633  C19 OL     20     -15.756  -8.971   8.330  1.00 -3.11      MEMB
ATOM   2634  H9R OL     20     -15.410  -9.849   8.896  1.00  0.00      MEMB
ATOM   2635 C110 OL     20     -14.784  -8.452   7.508  1.00 -1.91      MEMB
ATOM   2636 H10R OL     20     -13.774  -8.884   7.578  1.00  0.00      MEMB
ATOM   2637 C111 OL     20     -14.853  -7.171   6.697  1.00 -1.30      MEMB
ATOM   2638 H11R OL     20     -13.900  -6.630   6.875  1.00  0.00      MEMB
ATOM   2639 H11S OL     20     -15.760  -6.590   6.968  1.00  0.00      MEMB
ATOM   2640 C112 OL     20     -14.898  -7.533   5.228  1.00 -0.16      MEMB
ATOM   2641 H12R OL     20     -14.001  -7.940   4.714  1.00  0.00      MEMB
ATOM   2642 H12S OL     20     -15.245  -6.619   4.701  1.00  0.00      MEMB
ATOM   2643 C113 OL     20     -15.998  -8.501   4.903  1.00  0.33      MEMB
ATOM   2644 H13R OL     20     -16.917  -8.178   5.438  1.00  0.00      MEMB
ATOM   2645 H13S OL     20     -15.580  -9.384   5.432  1.00  0.00      MEMB
ATOM   2646 C114 OL     20     -16.305  -8.758   3.480  1.00  1.47      MEMB
ATOM   2647 H14R OL     20     -16.400  -7.809   2.910  1.00  0.00      MEMB
ATOM   2648 H14S OL     20     -17.299  -9.175   3.211  1.00  0.00      MEMB
ATOM   2649 C115 OL     20     -15.269  -9.616   2.762  1.00  2.35      MEMB
ATOM   2650 H15R OL     20     -14.337  -9.103   3.079  1.00  0.00      MEMB
ATOM   2651 H15S OL     20     -15.357  -9.530   1.658  1.00  0.00      MEMB
ATOM   2652 C116 OL     20     -15.228 -11.113   3.054  1.00  3.48      MEMB
ATOM   2653 H16R OL     20     -16.143 -11.684   2.784  1.00  0.00      MEMB
ATOM   2654 H16S OL     20     -15.185 -11.199   4.160  1.00  0.00      MEMB
ATOM   2655 C117 OL     20     -14.015 -11.722   2.461  1.00  2.94      MEMB
ATOM   2656 H17R OL     20     -13.684 -12.609   3.042  1.00  0.00      MEMB
ATOM   2657 H17S OL     20     -13.165 -11.018   2.328  1.00  0.00      MEMB
ATOM   2658 C118 OL     20     -14.249 -12.335   1.085  1.00  4.04      MEMB
ATOM   2659 H18R OL     20     -15.064 -13.081   1.196  1.00  0.00      MEMB
ATOM   2660 H18S OL     20     -13.364 -12.923   0.762  1.00  0.00      MEMB
ATOM   2661 H18T OL     20     -14.527 -11.466   0.451  1.00  0.00      MEMB
TER   
ATOM   2743  C12 OL     21     -18.625   6.855  11.072  1.00-12.11      MEMB
ATOM   2744  H2R OL     21     -19.608   7.372  11.075  1.00  0.00      MEMB
ATOM   2745  H2S OL     21     -17.877   7.648  11.287  1.00  0.00      MEMB
ATOM   2793  C13 OL     21     -18.400   6.068   9.766  1.00-10.97      MEMB
ATOM   2794  H3R OL     21     -19.212   5.368   9.475  1.00  0.00      MEMB
ATOM   2795  H3S OL     21     -17.497   5.439   9.921  1.00  0.00      MEMB
ATOM   2796  C14 OL     21     -18.189   7.074   8.538  1.00 -9.91      MEMB
ATOM   2797  H4R OL     21     -17.412   7.791   8.878  1.00  0.00      MEMB
ATOM   2798  H4S OL     21     -17.739   6.575   7.653  1.00  0.00      MEMB
ATOM   2799  C15 OL     21     -19.443   7.921   8.181  1.00 -8.77      MEMB
ATOM   2800  H5R OL     21     -19.187   8.867   7.659  1.00  0.00      MEMB
ATOM   2801  H5S OL     21     -19.800   8.224   9.189  1.00  0.00      MEMB
ATOM   2802  C16 OL     21     -20.621   7.122   7.576  1.00 -7.62      MEMB
ATOM   2803  H6R OL     21     -20.353   7.099   6.498  1.00  0.00      MEMB
ATOM   2804  H6S OL     21     -20.587   6.108   8.028  1.00  0.00      MEMB
ATOM   2805  C17 OL     21     -22.043   7.674   7.602  1.00 -6.59      MEMB
ATOM   2806  H7R OL     21     -22.394   7.527   8.646  1.00  0.00      MEMB
ATOM   2807  H7S OL     21     -22.034   8.784   7.542  1.00  0.00      MEMB
ATOM   2808  C18 OL     21     -22.972   6.982   6.639  1.00 -5.26      MEMB
ATOM   2809  H8R OL     21     -23.900   7.591   6.673  1.00  0.00      MEMB
ATOM   2810  H8S OL     21     -22.588   7.068   5.600  1.00  0.00      MEMB
ATOM   2811  C19 OL     21     -23.199   5.534   7.094  1.00 -4.06      MEMB
ATOM   2812  H9R OL     21     -22.403   4.923   7.546  1.00  0.00      MEMB
ATOM   2813 C110 OL     21     -24.349   4.934   6.877  1.00 -2.66      MEMB
ATOM   2814 H10R OL     21     -24.459   3.950   7.356  1.00  0.00      MEMB
ATOM   2815 C111 OL     21     -25.511   5.534   6.176  1.00 -2.58      MEMB
ATOM   2816 H11R OL     21     -26.358   5.444   6.890  1.00  0.00      MEMB
ATOM   2817 H11S OL     21     -25.491   6.630   5.992  1.00  0.00      MEMB
ATOM   2818 C112 OL     21     -25.930   4.936   4.800  1.00 -1.15      MEMB
ATOM   2819 H12R OL     21     -26.164   3.872   5.019  1.00  0.00      MEMB
ATOM   2820 H12S OL     21     -26.828   5.498   4.466  1.00  0.00      MEMB
ATOM   2821 C113 OL     21     -24.785   5.028   3.735  1.00 -0.28      MEMB
ATOM   2822 H13R OL     21     -24.583   6.113   3.601  1.00  0.00      MEMB
ATOM   2823 H13S OL     21     -23.827   4.499   3.928  1.00  0.00      MEMB
ATOM   2824 C114 OL     21     -25.168   4.435   2.401  1.00  0.84      MEMB
ATOM   2825 H14R OL     21     -26.121   4.935   2.122  1.00  0.00      MEMB
ATOM   2826 H14S OL     21     -24.364   4.678   1.674  1.00  0.00      MEMB
ATOM   2827 C115 OL     21     -25.252   2.905   2.283  1.00  1.60      MEMB
ATOM   2828 H15R OL     21     -25.747   2.623   1.329  1.00  0.00      MEMB
ATOM   2829 H15S OL     21     -25.882   2.482   3.095  1.00  0.00      MEMB
ATOM   2830 C116 OL     21     -23.828   2.289   2.311  1.00  2.64      MEMB
ATOM   2831 H16R OL     21     -23.264   2.700   3.175  1.00  0.00      MEMB
ATOM   2832 H16S OL     21     -23.970   1.191   2.400  1.00  0.00      MEMB
ATOM   2833 C117 OL     21     -22.955   2.662   1.091  1.00  0.00      MEMB
ATOM   2834 H17R OL     21     -22.628   3.682   1.385  1.00  0.00      MEMB
ATOM   2835 H17S OL     21     -23.352   2.723   0.055  1.00  0.00      MEMB
ATOM   2836 C118 OL     21     -21.649   1.816   1.074  1.00  0.00      MEMB
ATOM   2837 H18R OL     21     -21.660   0.810   0.603  1.00  0.00      MEMB
ATOM   2838 H18S OL     21     -20.784   2.417   0.719  1.00  0.00      MEMB
ATOM   2839 H18T OL     21     -21.355   1.710   2.140  1.00  0.00      MEMB
ATOM   2709  C33 PGR    21     -22.977   5.950  20.678  1.00-20.41      MEMB
ATOM   2710  H3A PGR    21     -22.342   5.038  20.678  1.00  0.00      MEMB
ATOM   2711  H3B PGR    21     -22.360   6.869  20.760  1.00  0.00      MEMB
ATOM   2712  O36 PGR    21     -23.748   5.745  21.855  1.00  0.00      MEMB
ATOM   2713 HO6A PGR    21     -24.324   5.018  21.607  1.00  0.00      MEMB
ATOM   2714  C32 PGR    21     -23.767   5.806  19.330  1.00-20.64      MEMB
ATOM   2715  H2A PGR    21     -24.539   6.606  19.269  1.00  0.00      MEMB
ATOM   2716  O35 PGR    21     -24.423   4.540  19.347  1.00  0.00      MEMB
ATOM   2717 HO5A PGR    21     -24.688   4.490  20.275  1.00  0.00      MEMB
ATOM   2718  C31 PGR    21     -22.925   5.904  18.035  1.00-19.24      MEMB
ATOM   2719  H1A PGR    21     -22.609   6.943  17.800  1.00  0.00      MEMB
ATOM   2720  H1B PGR    21     -23.413   5.484  17.129  1.00  0.00      MEMB
ATOM   2721  P31 PGR    21     -21.494   3.719  18.213  1.00-16.77      MEMB
ATOM   2722  O33 PGR    21     -22.804   3.016  18.173  1.00-15.92      MEMB
ATOM   2723  O34 PGR    21     -20.590   3.234  19.238  1.00-16.93      MEMB
ATOM   2724  O32 PGR    21     -21.732   5.242  18.343  1.00-16.27      MEMB
ATOM   2725  O31 PGR    21     -20.811   3.565  16.788  1.00-18.19      MEMB
ATOM   2726  C3  PGR    21     -19.609   4.218  16.434  1.00-15.07      MEMB
ATOM   2727  HA  PGR    21     -18.922   3.380  16.188  1.00  0.00      MEMB
ATOM   2728  HB  PGR    21     -19.158   4.855  17.224  1.00  0.00      MEMB
ATOM   2729  C2  PGR    21     -19.935   5.222  15.264  1.00-13.89      MEMB
ATOM   2730  HX  PGR    21     -20.491   6.118  15.617  1.00  0.00      MEMB
ATOM   2731  O21 PGR    21     -20.659   4.389  14.293  1.00-12.67      MEMB
ATOM   2732  C21 PGR    21     -21.648   4.953  13.594  1.00-12.02      MEMB
ATOM   2733  O22 PGR    21     -21.918   6.136  13.567  1.00-12.33      MEMB
ATOM   2737  C1  PGR    21     -18.587   5.860  14.665  1.00-14.33      MEMB
ATOM   2738  HR  PGR    21     -17.889   5.002  14.558  1.00  0.00      MEMB
ATOM   2739  HS  PGR    21     -18.250   6.555  15.465  1.00  0.00      MEMB
ATOM   2740  O11 PGR    21     -18.727   6.613  13.405  1.00-13.47      MEMB
ATOM   2741  C11 PGR    21     -18.496   5.898  12.299  1.00-12.95      MEMB
ATOM   2742  O12 PGR    21     -18.267   4.708  12.248  1.00-13.09      MEMB
ATOM   2734  C12 OL     21     -22.345   3.750  12.915  1.00-10.84      MEMB
ATOM   2735  H2R OL     21     -23.377   3.616  13.304  1.00  0.00      MEMB
ATOM   2736  H2S OL     21     -21.791   2.799  13.063  1.00  0.00      MEMB
ATOM   2746  C13 OL     21     -22.424   4.087  11.389  1.00 -9.66      MEMB
ATOM   2747  H3R OL     21     -21.386   4.018  11.000  1.00  0.00      MEMB
ATOM   2748  H3S OL     21     -22.833   5.119  11.331  1.00  0.00      MEMB
ATOM   2749  C14 OL     21     -23.382   3.086  10.667  1.00 -8.38      MEMB
ATOM   2750  H4R OL     21     -23.552   3.309   9.592  1.00  0.00      MEMB
ATOM   2751  H4S OL     21     -24.428   3.217  11.016  1.00  0.00      MEMB
ATOM   2752  C15 OL     21     -23.064   1.548  10.703  1.00 -7.16      MEMB
ATOM   2753  H5R OL     21     -23.857   0.857  10.345  1.00  0.00      MEMB
ATOM   2754  H5S OL     21     -22.712   1.183  11.692  1.00  0.00      MEMB
ATOM   2755  C16 OL     21     -21.906   1.110   9.828  1.00 -6.04      MEMB
ATOM   2756  H6R OL     21     -21.775   0.016   9.969  1.00  0.00      MEMB
ATOM   2757  H6S OL     21     -21.087   1.822  10.066  1.00  0.00      MEMB
ATOM   2758  C17 OL     21     -22.042   1.332   8.311  1.00 -5.15      MEMB
ATOM   2759  H7R OL     21     -22.720   2.168   8.033  1.00  0.00      MEMB
ATOM   2760  H7S OL     21     -22.508   0.372   8.003  1.00  0.00      MEMB
ATOM   2761  C18 OL     21     -20.773   1.507   7.496  1.00 -4.09      MEMB
ATOM   2762  H8R OL     21     -21.157   1.347   6.466  1.00  0.00      MEMB
ATOM   2763  H8S OL     21     -20.162   0.582   7.573  1.00  0.00      MEMB
ATOM   2764  C19 OL     21     -19.982   2.831   7.570  1.00 -3.11      MEMB
ATOM   2765  H9R OL     21     -20.016   3.319   8.555  1.00  0.00      MEMB
ATOM   2766 C110 OL     21     -19.139   3.242   6.592  1.00 -1.91      MEMB
ATOM   2767 H10R OL     21     -18.560   4.155   6.800  1.00  0.00      MEMB
ATOM   2768 C111 OL     21     -18.886   2.548   5.254  1.00 -1.30      MEMB
ATOM   2769 H11R OL     21     -19.764   1.951   4.927  1.00  0.00      MEMB
ATOM   2770 H11S OL     21     -18.024   1.849   5.312  1.00  0.00      MEMB
ATOM   2771 C112 OL     21     -18.272   3.570   4.265  1.00 -0.16      MEMB
ATOM   2772 H12R OL     21     -18.021   3.013   3.337  1.00  0.00      MEMB
ATOM   2773 H12S OL     21     -17.313   3.944   4.681  1.00  0.00      MEMB
ATOM   2774 C113 OL     21     -19.057   4.798   3.927  1.00  0.33      MEMB
ATOM   2775 H13R OL     21     -18.346   5.342   3.270  1.00  0.00      MEMB
ATOM   2776 H13S OL     21     -19.354   5.487   4.747  1.00  0.00      MEMB
ATOM   2777 C114 OL     21     -20.356   4.452   3.231  1.00  1.47      MEMB
ATOM   2778 H14R OL     21     -20.930   3.773   3.897  1.00  0.00      MEMB
ATOM   2779 H14S OL     21     -20.005   3.889   2.339  1.00  0.00      MEMB
ATOM   2780 C115 OL     21     -21.285   5.580   2.629  1.00  2.35      MEMB
ATOM   2781 H15R OL     21     -22.084   5.918   3.324  1.00  0.00      MEMB
ATOM   2782 H15S OL     21     -21.714   5.350   1.631  1.00  0.00      MEMB
ATOM   2783 C116 OL     21     -20.530   6.858   2.164  1.00  3.48      MEMB
ATOM   2784 H16R OL     21     -19.857   7.215   2.973  1.00  0.00      MEMB
ATOM   2785 H16S OL     21     -21.247   7.682   1.961  1.00  0.00      MEMB
ATOM   2786 C117 OL     21     -19.642   6.592   0.884  1.00  2.94      MEMB
ATOM   2787 H17R OL     21     -20.261   6.250   0.027  1.00  0.00      MEMB
ATOM   2788 H17S OL     21     -18.872   5.805   1.031  1.00  0.00      MEMB
ATOM   2789 C118 OL     21     -18.791   7.835   0.484  1.00  4.04      MEMB
ATOM   2790 H18R OL     21     -19.302   8.807   0.654  1.00  0.00      MEMB
ATOM   2791 H18S OL     21     -18.283   7.713  -0.497  1.00  0.00      MEMB
ATOM   2792 H18T OL     21     -17.928   7.837   1.183  1.00  0.00      MEMB
TER   
ATOM   2874  C12 OL     22       4.241  19.037  10.005  1.00-12.11      MEMB
ATOM   2875  H2R OL     22       4.279  20.057  10.443  1.00  0.00      MEMB
ATOM   2876  H2S OL     22       5.098  18.934   9.306  1.00  0.00      MEMB
ATOM   2924  C13 OL     22       2.926  18.998   9.230  1.00-10.97      MEMB
ATOM   2925  H3R OL     22       2.074  18.818   9.920  1.00  0.00      MEMB
ATOM   2926  H3S OL     22       2.884  18.206   8.452  1.00  0.00      MEMB
ATOM   2927  C14 OL     22       2.578  20.338   8.537  1.00 -9.91      MEMB
ATOM   2928  H4R OL     22       1.674  20.107   7.934  1.00  0.00      MEMB
ATOM   2929  H4S OL     22       2.424  21.127   9.304  1.00  0.00      MEMB
ATOM   2930  C15 OL     22       3.646  20.853   7.572  1.00 -8.77      MEMB
ATOM   2931  H5R OL     22       4.091  20.000   7.017  1.00  0.00      MEMB
ATOM   2932  H5S OL     22       4.554  21.233   8.087  1.00  0.00      MEMB
ATOM   2933  C16 OL     22       3.039  21.838   6.515  1.00 -7.62      MEMB
ATOM   2934  H6R OL     22       2.062  21.509   6.101  1.00  0.00      MEMB
ATOM   2935  H6S OL     22       2.744  22.796   6.994  1.00  0.00      MEMB
ATOM   2936  C17 OL     22       4.096  22.241   5.347  1.00 -6.59      MEMB
ATOM   2937  H7R OL     22       4.992  22.695   5.823  1.00  0.00      MEMB
ATOM   2938  H7S OL     22       4.342  21.277   4.853  1.00  0.00      MEMB
ATOM   2939  C18 OL     22       3.622  23.252   4.264  1.00 -5.26      MEMB
ATOM   2940  H8R OL     22       3.432  24.264   4.681  1.00  0.00      MEMB
ATOM   2941  H8S OL     22       4.517  23.316   3.609  1.00  0.00      MEMB
ATOM   2942  C19 OL     22       2.374  22.902   3.515  1.00 -4.06      MEMB
ATOM   2943  H9R OL     22       1.473  23.102   4.113  1.00  0.00      MEMB
ATOM   2944 C110 OL     22       2.263  22.457   2.251  1.00 -2.66      MEMB
ATOM   2945 H10R OL     22       1.245  22.266   1.883  1.00  0.00      MEMB
ATOM   2946 C111 OL     22       3.345  22.114   1.306  1.00 -2.58      MEMB
ATOM   2947 H11R OL     22       3.126  22.705   0.391  1.00  0.00      MEMB
ATOM   2948 H11S OL     22       4.354  22.499   1.565  1.00  0.00      MEMB
ATOM   2949 C112 OL     22       3.558  20.663   0.934  1.00 -1.15      MEMB
ATOM   2950 H12R OL     22       4.523  20.659   0.385  1.00  0.00      MEMB
ATOM   2951 H12S OL     22       3.921  20.083   1.810  1.00  0.00      MEMB
ATOM   2952 C113 OL     22       2.371  20.093   0.094  1.00 -0.28      MEMB
ATOM   2953 H13R OL     22       1.412  20.056   0.654  1.00  0.00      MEMB
ATOM   2954 H13S OL     22       2.384  20.897  -0.672  1.00  0.00      MEMB
ATOM   2955 C114 OL     22       2.504  18.714  -0.498  1.00  0.84      MEMB
ATOM   2956 H14R OL     22       1.524  18.366  -0.890  1.00  0.00      MEMB
ATOM   2957 H14S OL     22       3.292  18.753  -1.280  1.00  0.00      MEMB
ATOM   2958 C115 OL     22       3.034  17.670   0.519  1.00  1.60      MEMB
ATOM   2959 H15R OL     22       4.106  17.892   0.704  1.00  0.00      MEMB
ATOM   2960 H15S OL     22       3.029  16.707  -0.035  1.00  0.00      MEMB
ATOM   2961 C116 OL     22       2.364  17.463   1.903  1.00  2.64      MEMB
ATOM   2962 H16R OL     22       2.368  18.410   2.484  1.00  0.00      MEMB
ATOM   2963 H16S OL     22       1.351  17.068   1.678  1.00  0.00      MEMB
ATOM   2964 C117 OL     22       2.996  16.413   2.856  1.00  0.00      MEMB
ATOM   2965 H17R OL     22       2.749  15.404   2.462  1.00  0.00      MEMB
ATOM   2966 H17S OL     22       2.600  16.613   3.875  1.00  0.00      MEMB
ATOM   2967 C118 OL     22       4.583  16.453   2.977  1.00  0.00      MEMB
ATOM   2968 H18R OL     22       4.969  17.494   2.931  1.00  0.00      MEMB
ATOM   2969 H18S OL     22       5.061  16.106   3.918  1.00  0.00      MEMB
ATOM   2970 H18T OL     22       5.134  15.922   2.171  1.00  0.00      MEMB
ATOM   2840  C33 PGR    22       3.615  21.012  20.760  1.00-20.41      MEMB
ATOM   2841  H3A PGR    22       2.552  21.266  20.564  1.00  0.00      MEMB
ATOM   2842  H3B PGR    22       3.672  20.458  21.722  1.00  0.00      MEMB
ATOM   2843  O36 PGR    22       4.379  22.207  20.994  1.00  0.00      MEMB
ATOM   2844 HO6A PGR    22       5.269  21.852  21.049  1.00  0.00      MEMB
ATOM   2845  C32 PGR    22       4.172  20.275  19.544  1.00-20.64      MEMB
ATOM   2846  H2A PGR    22       4.199  20.968  18.673  1.00  0.00      MEMB
ATOM   2847  O35 PGR    22       3.283  19.201  19.245  1.00  0.00      MEMB
ATOM   2848 HO5A PGR    22       2.431  19.620  19.429  1.00  0.00      MEMB
ATOM   2849  C31 PGR    22       5.595  19.741  19.789  1.00-19.24      MEMB
ATOM   2850  H1A PGR    22       5.706  19.173  20.738  1.00  0.00      MEMB
ATOM   2851  H1B PGR    22       6.195  20.673  19.865  1.00  0.00      MEMB
ATOM   2852  P31 PGR    22       7.236  18.942  17.971  1.00-16.77      MEMB
ATOM   2853  O33 PGR    22       8.198  18.211  18.842  1.00-15.92      MEMB
ATOM   2854  O34 PGR    22       7.585  20.308  17.559  1.00-16.93      MEMB
ATOM   2855  O32 PGR    22       5.874  18.946  18.661  1.00-16.27      MEMB
ATOM   2856  O31 PGR    22       6.950  18.007  16.635  1.00-18.19      MEMB
ATOM   2857  C3  PGR    22       5.709  17.942  15.922  1.00-15.07      MEMB
ATOM   2858  HA  PGR    22       4.927  18.540  16.438  1.00  0.00      MEMB
ATOM   2859  HB  PGR    22       5.459  16.864  15.822  1.00  0.00      MEMB
ATOM   2860  C2  PGR    22       5.777  18.527  14.569  1.00-13.89      MEMB
ATOM   2861  HX  PGR    22       6.531  17.965  13.978  1.00  0.00      MEMB
ATOM   2862  O21 PGR    22       6.045  19.934  14.654  1.00-12.67      MEMB
ATOM   2863  C21 PGR    22       7.252  20.364  14.375  1.00-12.02      MEMB
ATOM   2864  O22 PGR    22       8.234  19.647  14.206  1.00-12.33      MEMB
ATOM   2868  C1  PGR    22       4.464  18.422  13.749  1.00-14.33      MEMB
ATOM   2869  HR  PGR    22       3.749  18.966  14.402  1.00  0.00      MEMB
ATOM   2870  HS  PGR    22       4.068  17.385  13.696  1.00  0.00      MEMB
ATOM   2871  O11 PGR    22       4.507  19.043  12.469  1.00-13.47      MEMB
ATOM   2872  C11 PGR    22       4.173  18.260  11.377  1.00-12.95      MEMB
ATOM   2873  O12 PGR    22       3.736  17.141  11.478  1.00-13.09      MEMB
ATOM   2865  C12 OL     22       7.415  21.866  14.417  1.00-10.84      MEMB
ATOM   2866  H2R OL     22       8.196  22.151  15.154  1.00  0.00      MEMB
ATOM   2867  H2S OL     22       6.518  22.401  14.794  1.00  0.00      MEMB
ATOM   2877  C13 OL     22       7.898  22.366  13.044  1.00 -9.66      MEMB
ATOM   2878  H3R OL     22       8.801  21.822  12.694  1.00  0.00      MEMB
ATOM   2879  H3S OL     22       8.297  23.396  13.158  1.00  0.00      MEMB
ATOM   2880  C14 OL     22       6.858  22.275  11.891  1.00 -8.38      MEMB
ATOM   2881  H4R OL     22       6.161  23.128  12.037  1.00  0.00      MEMB
ATOM   2882  H4S OL     22       6.326  21.302  11.955  1.00  0.00      MEMB
ATOM   2883  C15 OL     22       7.655  22.358  10.541  1.00 -7.16      MEMB
ATOM   2884  H5R OL     22       8.150  21.404  10.261  1.00  0.00      MEMB
ATOM   2885  H5S OL     22       8.522  23.025  10.737  1.00  0.00      MEMB
ATOM   2886  C16 OL     22       6.886  22.963   9.363  1.00 -6.04      MEMB
ATOM   2887  H6R OL     22       6.356  23.906   9.618  1.00  0.00      MEMB
ATOM   2888  H6S OL     22       6.216  22.159   8.991  1.00  0.00      MEMB
ATOM   2889  C17 OL     22       7.816  23.246   8.091  1.00 -5.15      MEMB
ATOM   2890  H7R OL     22       8.331  24.205   8.312  1.00  0.00      MEMB
ATOM   2891  H7S OL     22       7.132  23.420   7.233  1.00  0.00      MEMB
ATOM   2892  C18 OL     22       8.836  22.063   7.750  1.00 -4.09      MEMB
ATOM   2893  H8R OL     22       8.368  21.063   7.875  1.00  0.00      MEMB
ATOM   2894  H8S OL     22       9.647  22.048   8.510  1.00  0.00      MEMB
ATOM   2895  C19 OL     22       9.404  22.253   6.370  1.00 -3.11      MEMB
ATOM   2896  H9R OL     22      10.368  22.783   6.352  1.00  0.00      MEMB
ATOM   2897 C110 OL     22       9.145  21.544   5.286  1.00 -1.91      MEMB
ATOM   2898 H10R OL     22       9.670  21.726   4.337  1.00  0.00      MEMB
ATOM   2899 C111 OL     22       8.142  20.361   5.213  1.00 -1.30      MEMB
ATOM   2900 H11R OL     22       7.481  20.263   6.101  1.00  0.00      MEMB
ATOM   2901 H11S OL     22       8.834  19.504   5.360  1.00  0.00      MEMB
ATOM   2902 C112 OL     22       7.235  20.312   4.059  1.00 -0.16      MEMB
ATOM   2903 H12R OL     22       6.809  21.336   3.984  1.00  0.00      MEMB
ATOM   2904 H12S OL     22       6.395  19.621   4.286  1.00  0.00      MEMB
ATOM   2905 C113 OL     22       7.914  19.892   2.689  1.00  0.33      MEMB
ATOM   2906 H13R OL     22       8.545  19.015   2.949  1.00  0.00      MEMB
ATOM   2907 H13S OL     22       8.532  20.756   2.365  1.00  0.00      MEMB
ATOM   2908 C114 OL     22       6.958  19.706   1.511  1.00  1.47      MEMB
ATOM   2909 H14R OL     22       6.322  20.612   1.415  1.00  0.00      MEMB
ATOM   2910 H14S OL     22       6.229  18.995   1.956  1.00  0.00      MEMB
ATOM   2911 C115 OL     22       7.554  19.241   0.189  1.00  2.35      MEMB
ATOM   2912 H15R OL     22       8.402  18.557   0.407  1.00  0.00      MEMB
ATOM   2913 H15S OL     22       7.935  20.153  -0.318  1.00  0.00      MEMB
ATOM   2914 C116 OL     22       6.464  18.510  -0.679  1.00  3.48      MEMB
ATOM   2915 H16R OL     22       5.626  19.239  -0.710  1.00  0.00      MEMB
ATOM   2916 H16S OL     22       6.107  17.649  -0.074  1.00  0.00      MEMB
ATOM   2917 C117 OL     22       7.086  17.992  -2.023  1.00  2.94      MEMB
ATOM   2918 H17R OL     22       6.577  17.081  -2.404  1.00  0.00      MEMB
ATOM   2919 H17S OL     22       8.156  17.709  -1.921  1.00  0.00      MEMB
ATOM   2920 C118 OL     22       6.949  19.103  -3.106  1.00  4.04      MEMB
ATOM   2921 H18R OL     22       5.842  19.174  -3.170  1.00  0.00      MEMB
ATOM   2922 H18S OL     22       7.365  18.790  -4.088  1.00  0.00      MEMB
ATOM   2923 H18T OL     22       7.238  20.106  -2.728  1.00  0.00      MEMB
TER   
ATOM   3005  C12 OL     23       7.946 -20.646  12.222  1.00-12.11      MEMB
ATOM   3006  H2R OL     23       6.845 -20.789  12.229  1.00  0.00      MEMB
ATOM   3007  H2S OL     23       8.087 -19.548  12.131  1.00  0.00      MEMB
ATOM   3055  C13 OL     23       8.634 -21.363  11.024  1.00-10.97      MEMB
ATOM   3056  H3R OL     23       8.028 -21.355  10.092  1.00  0.00      MEMB
ATOM   3057  H3S OL     23       8.831 -22.442  11.200  1.00  0.00      MEMB
ATOM   3058  C14 OL     23      10.010 -20.716  10.636  1.00 -9.91      MEMB
ATOM   3059  H4R OL     23      10.006 -19.646  10.336  1.00  0.00      MEMB
ATOM   3060  H4S OL     23      10.607 -20.785  11.570  1.00  0.00      MEMB
ATOM   3061  C15 OL     23      10.765 -21.663   9.660  1.00 -8.77      MEMB
ATOM   3062  H5R OL     23      10.243 -21.871   8.701  1.00  0.00      MEMB
ATOM   3063  H5S OL     23      10.863 -22.714  10.006  1.00  0.00      MEMB
ATOM   3064  C16 OL     23      12.221 -21.274   9.368  1.00 -7.62      MEMB
ATOM   3065  H6R OL     23      12.584 -22.175   8.829  1.00  0.00      MEMB
ATOM   3066  H6S OL     23      12.376 -20.402   8.698  1.00  0.00      MEMB
ATOM   3067  C17 OL     23      13.082 -21.076  10.653  1.00 -6.59      MEMB
ATOM   3068  H7R OL     23      12.640 -20.310  11.325  1.00  0.00      MEMB
ATOM   3069  H7S OL     23      13.082 -22.020  11.240  1.00  0.00      MEMB
ATOM   3070  C18 OL     23      14.577 -20.831  10.378  1.00 -5.26      MEMB
ATOM   3071  H8R OL     23      15.136 -21.072  11.307  1.00  0.00      MEMB
ATOM   3072  H8S OL     23      14.905 -21.534   9.582  1.00  0.00      MEMB
ATOM   3073  C19 OL     23      14.882 -19.427  10.105  1.00 -4.06      MEMB
ATOM   3074  H9R OL     23      14.789 -18.741  10.960  1.00  0.00      MEMB
ATOM   3075 C110 OL     23      15.354 -18.888   8.996  1.00 -2.66      MEMB
ATOM   3076 H10R OL     23      15.412 -17.791   8.950  1.00  0.00      MEMB
ATOM   3077 C111 OL     23      15.761 -19.534   7.685  1.00 -2.58      MEMB
ATOM   3078 H11R OL     23      16.809 -19.284   7.411  1.00  0.00      MEMB
ATOM   3079 H11S OL     23      15.729 -20.644   7.712  1.00  0.00      MEMB
ATOM   3080 C112 OL     23      14.852 -19.081   6.498  1.00 -1.15      MEMB
ATOM   3081 H12R OL     23      13.797 -19.051   6.844  1.00  0.00      MEMB
ATOM   3082 H12S OL     23      15.017 -18.008   6.259  1.00  0.00      MEMB
ATOM   3083 C113 OL     23      14.981 -20.108   5.337  1.00 -0.28      MEMB
ATOM   3084 H13R OL     23      16.013 -20.139   4.926  1.00  0.00      MEMB
ATOM   3085 H13S OL     23      14.887 -21.082   5.863  1.00  0.00      MEMB
ATOM   3086 C114 OL     23      14.191 -19.791   4.067  1.00  0.84      MEMB
ATOM   3087 H14R OL     23      14.741 -19.135   3.358  1.00  0.00      MEMB
ATOM   3088 H14S OL     23      14.085 -20.794   3.602  1.00  0.00      MEMB
ATOM   3089 C115 OL     23      12.692 -19.236   4.257  1.00  1.60      MEMB
ATOM   3090 H15R OL     23      12.626 -18.253   4.770  1.00  0.00      MEMB
ATOM   3091 H15S OL     23      12.244 -19.892   5.034  1.00  0.00      MEMB
ATOM   3092 C116 OL     23      11.657 -19.404   3.087  1.00  2.64      MEMB
ATOM   3093 H16R OL     23      12.004 -18.792   2.228  1.00  0.00      MEMB
ATOM   3094 H16S OL     23      11.670 -20.467   2.764  1.00  0.00      MEMB
ATOM   3095 C117 OL     23      10.273 -18.994   3.608  1.00  0.00      MEMB
ATOM   3096 H17R OL     23      10.497 -17.947   3.905  1.00  0.00      MEMB
ATOM   3097 H17S OL     23       9.869 -19.644   4.413  1.00  0.00      MEMB
ATOM   3098 C118 OL     23       9.260 -19.025   2.451  1.00  0.00      MEMB
ATOM   3099 H18R OL     23       8.193 -19.219   2.692  1.00  0.00      MEMB
ATOM   3100 H18S OL     23       9.418 -18.076   1.895  1.00  0.00      MEMB
ATOM   3101 H18T OL     23       9.504 -19.848   1.745  1.00  0.00      MEMB
ATOM   2971  C33 PGR    23       7.805 -21.500  20.582  1.00-20.41      MEMB
ATOM   2972  H3A PGR    23       8.052 -21.489  21.665  1.00  0.00      MEMB
ATOM   2973  H3B PGR    23       6.863 -20.929  20.438  1.00  0.00      MEMB
ATOM   2974  O36 PGR    23       7.448 -22.765  20.109  1.00  0.00      MEMB
ATOM   2975 HO6A PGR    23       7.266 -22.594  19.181  1.00  0.00      MEMB
ATOM   2976  C32 PGR    23       8.983 -20.859  19.893  1.00-20.64      MEMB
ATOM   2977  H2A PGR    23       9.204 -19.881  20.377  1.00  0.00      MEMB
ATOM   2978  O35 PGR    23       8.614 -20.624  18.536  1.00  0.00      MEMB
ATOM   2979 HO5A PGR    23       7.691 -20.359  18.647  1.00  0.00      MEMB
ATOM   2980  C31 PGR    23      10.213 -21.724  19.964  1.00-19.24      MEMB
ATOM   2981  H1A PGR    23      10.186 -22.634  19.328  1.00  0.00      MEMB
ATOM   2982  H1B PGR    23      10.324 -22.194  20.965  1.00  0.00      MEMB
ATOM   2983  P31 PGR    23      11.771 -20.605  18.164  1.00-16.77      MEMB
ATOM   2984  O33 PGR    23      13.259 -20.575  18.086  1.00-15.92      MEMB
ATOM   2985  O34 PGR    23      11.079 -19.348  17.737  1.00-16.93      MEMB
ATOM   2986  O32 PGR    23      11.384 -20.957  19.660  1.00-16.27      MEMB
ATOM   2987  O31 PGR    23      11.133 -21.757  17.269  1.00-18.19      MEMB
ATOM   2988  C3  PGR    23      11.859 -22.318  16.179  1.00-15.07      MEMB
ATOM   2989  HA  PGR    23      11.882 -23.424  16.282  1.00  0.00      MEMB
ATOM   2990  HB  PGR    23      12.928 -22.017  16.183  1.00  0.00      MEMB
ATOM   2991  C2  PGR    23      11.232 -22.063  14.795  1.00-13.89      MEMB
ATOM   2992  HX  PGR    23      11.789 -22.605  14.002  1.00  0.00      MEMB
ATOM   2993  O21 PGR    23      11.035 -20.697  14.609  1.00-12.67      MEMB
ATOM   2994  C21 PGR    23      12.011 -19.906  14.176  1.00-12.02      MEMB
ATOM   2995  O22 PGR    23      13.182 -20.276  13.925  1.00-12.33      MEMB
ATOM   2999  C1  PGR    23       9.861 -22.721  14.640  1.00-14.33      MEMB
ATOM   3000  HR  PGR    23       9.275 -22.493  15.556  1.00  0.00      MEMB
ATOM   3001  HS  PGR    23       9.863 -23.832  14.601  1.00  0.00      MEMB
ATOM   3002  O11 PGR    23       9.194 -22.294  13.496  1.00-13.47      MEMB
ATOM   3003  C11 PGR    23       8.404 -21.229  13.614  1.00-12.95      MEMB
ATOM   3004  O12 PGR    23       8.045 -20.714  14.660  1.00-13.09      MEMB
ATOM   2996  C12 OL     23      11.530 -18.483  14.041  1.00-10.84      MEMB
ATOM   2997  H2R OL     23      12.053 -18.013  14.901  1.00  0.00      MEMB
ATOM   2998  H2S OL     23      10.421 -18.466  14.110  1.00  0.00      MEMB
ATOM   3008  C13 OL     23      11.906 -17.764  12.733  1.00 -9.66      MEMB
ATOM   3009  H3R OL     23      11.870 -18.410  11.830  1.00  0.00      MEMB
ATOM   3010  H3S OL     23      12.998 -17.560  12.770  1.00  0.00      MEMB
ATOM   3011  C14 OL     23      11.110 -16.514  12.423  1.00 -8.38      MEMB
ATOM   3012  H4R OL     23      11.260 -15.726  13.192  1.00  0.00      MEMB
ATOM   3013  H4S OL     23      10.026 -16.753  12.454  1.00  0.00      MEMB
ATOM   3014  C15 OL     23      11.424 -15.852  11.057  1.00 -7.16      MEMB
ATOM   3015  H5R OL     23      12.513 -16.043  10.944  1.00  0.00      MEMB
ATOM   3016  H5S OL     23      11.274 -14.761  11.209  1.00  0.00      MEMB
ATOM   3017  C16 OL     23      10.726 -16.407   9.800  1.00 -6.04      MEMB
ATOM   3018  H6R OL     23       9.627 -16.258   9.868  1.00  0.00      MEMB
ATOM   3019  H6S OL     23      10.992 -17.484   9.735  1.00  0.00      MEMB
ATOM   3020  C17 OL     23      11.126 -15.861   8.467  1.00 -5.15      MEMB
ATOM   3021  H7R OL     23      12.181 -15.998   8.148  1.00  0.00      MEMB
ATOM   3022  H7S OL     23      10.804 -14.798   8.511  1.00  0.00      MEMB
ATOM   3023  C18 OL     23      10.306 -16.479   7.283  1.00 -4.09      MEMB
ATOM   3024  H8R OL     23      10.605 -16.067   6.296  1.00  0.00      MEMB
ATOM   3025  H8S OL     23       9.275 -16.160   7.548  1.00  0.00      MEMB
ATOM   3026  C19 OL     23      10.449 -17.955   7.093  1.00 -3.11      MEMB
ATOM   3027  H9R OL     23      11.418 -18.333   6.737  1.00  0.00      MEMB
ATOM   3028 C110 OL     23       9.530 -18.901   7.386  1.00 -1.91      MEMB
ATOM   3029 H10R OL     23       9.848 -19.954   7.403  1.00  0.00      MEMB
ATOM   3030 C111 OL     23       8.157 -18.856   7.951  1.00 -1.30      MEMB
ATOM   3031 H11R OL     23       7.807 -17.840   8.235  1.00  0.00      MEMB
ATOM   3032 H11S OL     23       8.189 -19.466   8.879  1.00  0.00      MEMB
ATOM   3033 C112 OL     23       7.093 -19.567   7.135  1.00 -0.16      MEMB
ATOM   3034 H12R OL     23       6.668 -18.858   6.393  1.00  0.00      MEMB
ATOM   3035 H12S OL     23       6.334 -19.972   7.838  1.00  0.00      MEMB
ATOM   3036 C113 OL     23       7.581 -20.887   6.445  1.00  0.33      MEMB
ATOM   3037 H13R OL     23       7.941 -21.340   7.393  1.00  0.00      MEMB
ATOM   3038 H13S OL     23       8.254 -20.632   5.598  1.00  0.00      MEMB
ATOM   3039 C114 OL     23       6.375 -21.645   5.878  1.00  1.47      MEMB
ATOM   3040 H14R OL     23       6.118 -21.299   4.854  1.00  0.00      MEMB
ATOM   3041 H14S OL     23       5.505 -21.448   6.540  1.00  0.00      MEMB
ATOM   3042 C115 OL     23       6.648 -23.106   5.633  1.00  2.35      MEMB
ATOM   3043 H15R OL     23       5.708 -23.560   5.255  1.00  0.00      MEMB
ATOM   3044 H15S OL     23       6.875 -23.515   6.640  1.00  0.00      MEMB
ATOM   3045 C116 OL     23       7.741 -23.251   4.569  1.00  3.48      MEMB
ATOM   3046 H16R OL     23       8.052 -24.317   4.596  1.00  0.00      MEMB
ATOM   3047 H16S OL     23       8.645 -22.695   4.897  1.00  0.00      MEMB
ATOM   3048 C117 OL     23       7.298 -22.859   3.233  1.00  2.94      MEMB
ATOM   3049 H17R OL     23       6.982 -21.802   3.099  1.00  0.00      MEMB
ATOM   3050 H17S OL     23       6.371 -23.390   2.929  1.00  0.00      MEMB
ATOM   3051 C118 OL     23       8.365 -23.234   2.207  1.00  4.04      MEMB
ATOM   3052 H18R OL     23       9.251 -22.565   2.157  1.00  0.00      MEMB
ATOM   3053 H18S OL     23       7.911 -23.353   1.200  1.00  0.00      MEMB
ATOM   3054 H18T OL     23       8.958 -24.162   2.348  1.00  0.00      MEMB
TER   
ATOM   3136  C12 OL     24      -0.411 -26.433  14.552  1.00-12.11      MEMB
ATOM   3137  H2R OL     24      -0.573 -25.423  14.984  1.00  0.00      MEMB
ATOM   3138  H2S OL     24       0.507 -26.337  13.933  1.00  0.00      MEMB
ATOM   3186  C13 OL     24      -1.620 -26.761  13.619  1.00-10.97      MEMB
ATOM   3187  H3R OL     24      -2.419 -27.206  14.250  1.00  0.00      MEMB
ATOM   3188  H3S OL     24      -1.224 -27.562  12.959  1.00  0.00      MEMB
ATOM   3189  C14 OL     24      -2.084 -25.617  12.798  1.00 -9.91      MEMB
ATOM   3190  H4R OL     24      -2.929 -26.066  12.232  1.00  0.00      MEMB
ATOM   3191  H4S OL     24      -2.354 -24.732  13.413  1.00  0.00      MEMB
ATOM   3192  C15 OL     24      -1.098 -25.128  11.749  1.00 -8.77      MEMB
ATOM   3193  H5R OL     24      -0.564 -25.971  11.260  1.00  0.00      MEMB
ATOM   3194  H5S OL     24      -0.432 -24.457  12.332  1.00  0.00      MEMB
ATOM   3195  C16 OL     24      -1.958 -24.345  10.725  1.00 -7.62      MEMB
ATOM   3196  H6R OL     24      -2.705 -24.975  10.196  1.00  0.00      MEMB
ATOM   3197  H6S OL     24      -2.703 -23.704  11.243  1.00  0.00      MEMB
ATOM   3198  C17 OL     24      -1.136 -23.429   9.777  1.00 -6.59      MEMB
ATOM   3199  H7R OL     24      -1.839 -22.678   9.357  1.00  0.00      MEMB
ATOM   3200  H7S OL     24      -0.444 -22.791  10.367  1.00  0.00      MEMB
ATOM   3201  C18 OL     24      -0.299 -24.146   8.686  1.00 -5.26      MEMB
ATOM   3202  H8R OL     24       0.227 -23.263   8.265  1.00  0.00      MEMB
ATOM   3203  H8S OL     24       0.329 -24.896   9.214  1.00  0.00      MEMB
ATOM   3204  C19 OL     24      -1.092 -24.688   7.591  1.00 -4.06      MEMB
ATOM   3205  H9R OL     24      -1.418 -23.891   6.906  1.00  0.00      MEMB
ATOM   3206 C110 OL     24      -1.392 -25.928   7.260  1.00 -2.66      MEMB
ATOM   3207 H10R OL     24      -1.996 -26.026   6.346  1.00  0.00      MEMB
ATOM   3208 C111 OL     24      -0.948 -27.214   7.873  1.00 -2.58      MEMB
ATOM   3209 H11R OL     24      -0.150 -27.165   8.645  1.00  0.00      MEMB
ATOM   3210 H11S OL     24      -1.899 -27.637   8.261  1.00  0.00      MEMB
ATOM   3211 C112 OL     24      -0.368 -28.284   6.879  1.00 -1.15      MEMB
ATOM   3212 H12R OL     24      -0.496 -29.257   7.399  1.00  0.00      MEMB
ATOM   3213 H12S OL     24      -1.026 -28.377   5.988  1.00  0.00      MEMB
ATOM   3214 C113 OL     24       1.142 -28.065   6.354  1.00 -0.28      MEMB
ATOM   3215 H13R OL     24       1.659 -27.948   7.331  1.00  0.00      MEMB
ATOM   3216 H13S OL     24       1.498 -28.976   5.828  1.00  0.00      MEMB
ATOM   3217 C114 OL     24       1.570 -26.965   5.322  1.00  0.84      MEMB
ATOM   3218 H14R OL     24       1.026 -26.034   5.589  1.00  0.00      MEMB
ATOM   3219 H14S OL     24       2.603 -26.639   5.569  1.00  0.00      MEMB
ATOM   3220 C115 OL     24       1.225 -27.043   3.847  1.00  1.60      MEMB
ATOM   3221 H15R OL     24       1.431 -26.015   3.482  1.00  0.00      MEMB
ATOM   3222 H15S OL     24       0.120 -27.146   3.792  1.00  0.00      MEMB
ATOM   3223 C116 OL     24       2.038 -28.067   3.042  1.00  2.64      MEMB
ATOM   3224 H16R OL     24       3.087 -27.704   3.021  1.00  0.00      MEMB
ATOM   3225 H16S OL     24       2.069 -28.988   3.662  1.00  0.00      MEMB
ATOM   3226 C117 OL     24       1.540 -28.254   1.637  1.00  0.00      MEMB
ATOM   3227 H17R OL     24       0.449 -28.455   1.687  1.00  0.00      MEMB
ATOM   3228 H17S OL     24       2.138 -29.099   1.234  1.00  0.00      MEMB
ATOM   3229 C118 OL     24       1.600 -27.061   0.658  1.00  0.00      MEMB
ATOM   3230 H18R OL     24       1.185 -27.354  -0.330  1.00  0.00      MEMB
ATOM   3231 H18S OL     24       1.109 -26.148   1.057  1.00  0.00      MEMB
ATOM   3232 H18T OL     24       2.687 -26.841   0.591  1.00  0.00      MEMB
ATOM   3102  C33 PGR    24       3.950 -22.663  19.064  1.00-20.41      MEMB
ATOM   3103  H3A PGR    24       5.014 -22.498  19.337  1.00  0.00      MEMB
ATOM   3104  H3B PGR    24       3.791 -23.692  19.453  1.00  0.00      MEMB
ATOM   3105  O36 PGR    24       3.659 -22.649  17.651  1.00  0.00      MEMB
ATOM   3106 HO6A PGR    24       2.854 -23.128  17.436  1.00  0.00      MEMB
ATOM   3107  C32 PGR    24       3.030 -21.796  19.957  1.00-20.64      MEMB
ATOM   3108  H2A PGR    24       3.308 -20.725  19.841  1.00  0.00      MEMB
ATOM   3109  O35 PGR    24       3.254 -22.182  21.311  1.00  0.00      MEMB
ATOM   3110 HO5A PGR    24       4.209 -22.330  21.297  1.00  0.00      MEMB
ATOM   3111  C31 PGR    24       1.528 -22.026  19.513  1.00-19.24      MEMB
ATOM   3112  H1A PGR    24       1.295 -21.577  18.524  1.00  0.00      MEMB
ATOM   3113  H1B PGR    24       0.846 -21.513  20.225  1.00  0.00      MEMB
ATOM   3114  P31 PGR    24       0.766 -24.335  18.464  1.00-16.77      MEMB
ATOM   3115  O33 PGR    24       0.081 -23.552  17.422  1.00-15.92      MEMB
ATOM   3116  O34 PGR    24       0.009 -25.445  19.139  1.00-16.93      MEMB
ATOM   3117  O32 PGR    24       1.229 -23.403  19.640  1.00-16.27      MEMB
ATOM   3118  O31 PGR    24       2.071 -24.983  17.840  1.00-18.19      MEMB
ATOM   3119  C3  PGR    24       2.792 -26.027  18.494  1.00-15.07      MEMB
ATOM   3120  HA  PGR    24       2.532 -26.187  19.562  1.00  0.00      MEMB
ATOM   3121  HB  PGR    24       3.836 -25.651  18.445  1.00  0.00      MEMB
ATOM   3122  C2  PGR    24       2.795 -27.342  17.627  1.00-13.89      MEMB
ATOM   3123  HX  PGR    24       3.381 -28.102  18.188  1.00  0.00      MEMB
ATOM   3124  O21 PGR    24       3.375 -27.121  16.318  1.00-12.67      MEMB
ATOM   3125  C21 PGR    24       4.666 -26.901  16.170  1.00-12.02      MEMB
ATOM   3126  O22 PGR    24       5.545 -27.009  16.987  1.00-12.33      MEMB
ATOM   3130  C1  PGR    24       1.398 -27.908  17.294  1.00-14.33      MEMB
ATOM   3131  HR  PGR    24       0.790 -28.024  18.217  1.00  0.00      MEMB
ATOM   3132  HS  PGR    24       1.475 -28.937  16.883  1.00  0.00      MEMB
ATOM   3133  O11 PGR    24       0.720 -26.974  16.446  1.00-13.47      MEMB
ATOM   3134  C11 PGR    24      -0.178 -27.465  15.623  1.00-12.95      MEMB
ATOM   3135  O12 PGR    24      -0.703 -28.580  15.742  1.00-13.09      MEMB
ATOM   3127  C12 OL     24       4.933 -26.582  14.757  1.00-10.84      MEMB
ATOM   3128  H2R OL     24       4.012 -26.606  14.137  1.00  0.00      MEMB
ATOM   3129  H2S OL     24       5.543 -27.397  14.313  1.00  0.00      MEMB
ATOM   3139  C13 OL     24       5.586 -25.164  14.657  1.00 -9.66      MEMB
ATOM   3140  H3R OL     24       5.977 -25.065  13.622  1.00  0.00      MEMB
ATOM   3141  H3S OL     24       6.447 -25.139  15.358  1.00  0.00      MEMB
ATOM   3142  C14 OL     24       4.487 -24.015  14.731  1.00 -8.38      MEMB
ATOM   3143  H4R OL     24       3.996 -23.943  15.724  1.00  0.00      MEMB
ATOM   3144  H4S OL     24       3.839 -24.230  13.854  1.00  0.00      MEMB
ATOM   3145  C15 OL     24       5.143 -22.631  14.488  1.00 -7.16      MEMB
ATOM   3146  H5R OL     24       5.726 -22.765  13.551  1.00  0.00      MEMB
ATOM   3147  H5S OL     24       5.730 -22.376  15.396  1.00  0.00      MEMB
ATOM   3148  C16 OL     24       4.047 -21.471  14.371  1.00 -6.04      MEMB
ATOM   3149  H6R OL     24       4.499 -20.473  14.192  1.00  0.00      MEMB
ATOM   3150  H6S OL     24       3.522 -21.442  15.350  1.00  0.00      MEMB
ATOM   3151  C17 OL     24       3.002 -21.634  13.289  1.00 -5.15      MEMB
ATOM   3152  H7R OL     24       2.473 -20.657  13.301  1.00  0.00      MEMB
ATOM   3153  H7S OL     24       2.316 -22.426  13.659  1.00  0.00      MEMB
ATOM   3154  C18 OL     24       3.331 -22.116  11.879  1.00 -4.09      MEMB
ATOM   3155  H8R OL     24       2.375 -22.403  11.392  1.00  0.00      MEMB
ATOM   3156  H8S OL     24       4.021 -22.983  11.961  1.00  0.00      MEMB
ATOM   3157  C19 OL     24       4.031 -20.945  11.143  1.00 -3.11      MEMB
ATOM   3158  H9R OL     24       5.008 -20.738  11.603  1.00  0.00      MEMB
ATOM   3159 C110 OL     24       3.640 -20.326   9.996  1.00 -1.91      MEMB
ATOM   3160 H10R OL     24       4.378 -19.570   9.690  1.00  0.00      MEMB
ATOM   3161 C111 OL     24       2.428 -20.787   9.159  1.00 -1.30      MEMB
ATOM   3162 H11R OL     24       1.966 -19.979   8.552  1.00  0.00      MEMB
ATOM   3163 H11S OL     24       1.663 -21.302   9.779  1.00  0.00      MEMB
ATOM   3164 C112 OL     24       2.824 -21.822   8.121  1.00 -0.16      MEMB
ATOM   3165 H12R OL     24       1.954 -22.177   7.529  1.00  0.00      MEMB
ATOM   3166 H12S OL     24       3.113 -22.789   8.586  1.00  0.00      MEMB
ATOM   3167 C113 OL     24       3.760 -21.373   6.955  1.00  0.33      MEMB
ATOM   3168 H13R OL     24       4.854 -21.340   7.142  1.00  0.00      MEMB
ATOM   3169 H13S OL     24       3.397 -20.346   6.740  1.00  0.00      MEMB
ATOM   3170 C114 OL     24       3.692 -22.242   5.703  1.00  1.47      MEMB
ATOM   3171 H14R OL     24       2.674 -22.641   5.507  1.00  0.00      MEMB
ATOM   3172 H14S OL     24       4.339 -23.124   5.901  1.00  0.00      MEMB
ATOM   3173 C115 OL     24       4.132 -21.542   4.407  1.00  2.35      MEMB
ATOM   3174 H15R OL     24       4.722 -20.646   4.697  1.00  0.00      MEMB
ATOM   3175 H15S OL     24       3.185 -21.137   3.992  1.00  0.00      MEMB
ATOM   3176 C116 OL     24       4.864 -22.469   3.363  1.00  3.48      MEMB
ATOM   3177 H16R OL     24       5.881 -22.714   3.737  1.00  0.00      MEMB
ATOM   3178 H16S OL     24       4.919 -21.833   2.454  1.00  0.00      MEMB
ATOM   3179 C117 OL     24       4.104 -23.714   2.967  1.00  2.94      MEMB
ATOM   3180 H17R OL     24       3.134 -23.522   2.461  1.00  0.00      MEMB
ATOM   3181 H17S OL     24       3.791 -24.350   3.823  1.00  0.00      MEMB
ATOM   3182 C118 OL     24       4.923 -24.586   2.028  1.00  4.04      MEMB
ATOM   3183 H18R OL     24       5.710 -24.996   2.696  1.00  0.00      MEMB
ATOM   3184 H18S OL     24       5.475 -23.923   1.329  1.00  0.00      MEMB
ATOM   3185 H18T OL     24       4.384 -25.409   1.510  1.00  0.00      MEMB
TER   
ATOM   3267  C12 OL     25     -19.438   7.492  13.682  1.00-12.11      MEMB
ATOM   3268  H2R OL     25     -19.370   6.383  13.687  1.00  0.00      MEMB
ATOM   3269  H2S OL     25     -20.360   7.760  14.241  1.00  0.00      MEMB
ATOM   3317  C13 OL     25     -19.669   7.702  12.195  1.00-10.97      MEMB
ATOM   3318  H3R OL     25     -20.549   7.111  11.862  1.00  0.00      MEMB
ATOM   3319  H3S OL     25     -18.737   7.496  11.627  1.00  0.00      MEMB
ATOM   3320  C14 OL     25     -19.965   9.300  11.811  1.00 -9.91      MEMB
ATOM   3321  H4R OL     25     -20.776   9.722  12.442  1.00  0.00      MEMB
ATOM   3322  H4S OL     25     -19.088   9.929  12.074  1.00  0.00      MEMB
ATOM   3323  C15 OL     25     -20.185   9.552  10.295  1.00 -8.77      MEMB
ATOM   3324  H5R OL     25     -20.956  10.338  10.146  1.00  0.00      MEMB
ATOM   3325  H5S OL     25     -20.723   8.649   9.934  1.00  0.00      MEMB
ATOM   3326  C16 OL     25     -18.909   9.844   9.510  1.00 -7.62      MEMB
ATOM   3327  H6R OL     25     -18.490  10.863   9.653  1.00  0.00      MEMB
ATOM   3328  H6S OL     25     -18.185   9.108   9.920  1.00  0.00      MEMB
ATOM   3329  C17 OL     25     -18.917   9.509   8.047  1.00 -6.59      MEMB
ATOM   3330  H7R OL     25     -19.375   8.550   7.723  1.00  0.00      MEMB
ATOM   3331  H7S OL     25     -19.539  10.290   7.560  1.00  0.00      MEMB
ATOM   3332  C18 OL     25     -17.535   9.488   7.481  1.00 -5.26      MEMB
ATOM   3333  H8R OL     25     -16.793   8.955   8.113  1.00  0.00      MEMB
ATOM   3334  H8S OL     25     -17.519   8.945   6.512  1.00  0.00      MEMB
ATOM   3335  C19 OL     25     -16.963  10.932   7.325  1.00 -4.06      MEMB
ATOM   3336  H9R OL     25     -16.360  11.190   8.209  1.00  0.00      MEMB
ATOM   3337 C110 OL     25     -17.167  11.740   6.285  1.00 -2.66      MEMB
ATOM   3338 H10R OL     25     -16.577  12.662   6.172  1.00  0.00      MEMB
ATOM   3339 C111 OL     25     -17.957  11.376   5.079  1.00 -2.58      MEMB
ATOM   3340 H11R OL     25     -18.151  10.291   4.943  1.00  0.00      MEMB
ATOM   3341 H11S OL     25     -18.955  11.858   5.162  1.00  0.00      MEMB
ATOM   3342 C112 OL     25     -17.271  11.963   3.813  1.00 -1.15      MEMB
ATOM   3343 H12R OL     25     -18.009  11.929   2.982  1.00  0.00      MEMB
ATOM   3344 H12S OL     25     -17.061  13.045   3.955  1.00  0.00      MEMB
ATOM   3345 C113 OL     25     -15.910  11.286   3.430  1.00 -0.28      MEMB
ATOM   3346 H13R OL     25     -15.427  11.961   2.692  1.00  0.00      MEMB
ATOM   3347 H13S OL     25     -15.226  11.275   4.305  1.00  0.00      MEMB
ATOM   3348 C114 OL     25     -15.973   9.848   2.894  1.00  0.84      MEMB
ATOM   3349 H14R OL     25     -14.969   9.375   2.952  1.00  0.00      MEMB
ATOM   3350 H14S OL     25     -16.546   9.289   3.665  1.00  0.00      MEMB
ATOM   3351 C115 OL     25     -16.680   9.597   1.564  1.00  1.60      MEMB
ATOM   3352 H15R OL     25     -16.084  10.146   0.804  1.00  0.00      MEMB
ATOM   3353 H15S OL     25     -17.732   9.951   1.623  1.00  0.00      MEMB
ATOM   3354 C116 OL     25     -16.609   8.082   1.299  1.00  2.64      MEMB
ATOM   3355 H16R OL     25     -15.517   7.892   1.372  1.00  0.00      MEMB
ATOM   3356 H16S OL     25     -17.190   7.560   2.089  1.00  0.00      MEMB
ATOM   3357 C117 OL     25     -17.186   7.677  -0.125  1.00  0.00      MEMB
ATOM   3358 H17R OL     25     -17.170   6.585  -0.330  1.00  0.00      MEMB
ATOM   3359 H17S OL     25     -16.461   8.137  -0.830  1.00  0.00      MEMB
ATOM   3360 C118 OL     25     -18.614   8.239  -0.425  1.00  0.00      MEMB
ATOM   3361 H18R OL     25     -19.335   7.750   0.265  1.00  0.00      MEMB
ATOM   3362 H18S OL     25     -18.538   9.342  -0.314  1.00  0.00      MEMB
ATOM   3363 H18T OL     25     -18.844   8.098  -1.503  1.00  0.00      MEMB
ATOM   3233  C33 PGR    25     -20.262  16.077  19.193  1.00-20.41      MEMB
ATOM   3234  H3A PGR    25     -21.353  16.200  19.364  1.00  0.00      MEMB
ATOM   3235  H3B PGR    25     -19.681  16.859  19.726  1.00  0.00      MEMB
ATOM   3236  O36 PGR    25     -19.825  16.094  17.828  1.00  0.00      MEMB
ATOM   3237 HO6A PGR    25     -18.868  16.141  17.778  1.00  0.00      MEMB
ATOM   3238  C32 PGR    25     -19.855  14.692  19.860  1.00-20.64      MEMB
ATOM   3239  H2A PGR    25     -20.096  14.722  20.946  1.00  0.00      MEMB
ATOM   3240  O35 PGR    25     -18.446  14.537  19.710  1.00  0.00      MEMB
ATOM   3241 HO5A PGR    25     -18.152  15.448  19.850  1.00  0.00      MEMB
ATOM   3242  C31 PGR    25     -20.634  13.505  19.183  1.00-19.24      MEMB
ATOM   3243  H1A PGR    25     -20.533  13.743  18.102  1.00  0.00      MEMB
ATOM   3244  H1B PGR    25     -21.691  13.586  19.517  1.00  0.00      MEMB
ATOM   3245  P31 PGR    25     -20.317  10.937  18.865  1.00-16.77      MEMB
ATOM   3246  O33 PGR    25     -21.180  11.149  17.678  1.00-15.92      MEMB
ATOM   3247  O34 PGR    25     -20.765   9.859  19.841  1.00-16.93      MEMB
ATOM   3248  O32 PGR    25     -20.015  12.281  19.561  1.00-16.27      MEMB
ATOM   3249  O31 PGR    25     -18.889  10.577  18.281  1.00-18.19      MEMB
ATOM   3250  C3  PGR    25     -18.571   9.223  17.971  1.00-15.07      MEMB
ATOM   3251  HA  PGR    25     -19.318   8.726  17.316  1.00  0.00      MEMB
ATOM   3252  HB  PGR    25     -18.430   8.601  18.881  1.00  0.00      MEMB
ATOM   3253  C2  PGR    25     -17.216   9.382  17.121  1.00-13.89      MEMB
ATOM   3254  HX  PGR    25     -16.409   9.580  17.859  1.00  0.00      MEMB
ATOM   3255  O21 PGR    25     -17.385  10.502  16.241  1.00-12.67      MEMB
ATOM   3256  C21 PGR    25     -16.276  11.136  15.898  1.00-12.02      MEMB
ATOM   3257  O22 PGR    25     -15.169  10.881  16.267  1.00-12.33      MEMB
ATOM   3261  C1  PGR    25     -16.874   8.051  16.280  1.00-14.33      MEMB
ATOM   3262  HR  PGR    25     -16.690   7.210  16.982  1.00  0.00      MEMB
ATOM   3263  HS  PGR    25     -15.943   8.135  15.680  1.00  0.00      MEMB
ATOM   3264  O11 PGR    25     -18.054   7.600  15.503  1.00-13.47      MEMB
ATOM   3265  C11 PGR    25     -18.181   8.125  14.279  1.00-12.95      MEMB
ATOM   3266  O12 PGR    25     -17.382   8.782  13.648  1.00-13.09      MEMB
ATOM   3258  C12 OL     25     -16.590  12.327  14.937  1.00-10.84      MEMB
ATOM   3259  H2R OL     25     -15.567  12.714  14.742  1.00  0.00      MEMB
ATOM   3260  H2S OL     25     -17.251  13.059  15.449  1.00  0.00      MEMB
ATOM   3270  C13 OL     25     -17.235  11.926  13.587  1.00 -9.66      MEMB
ATOM   3271  H3R OL     25     -18.139  11.287  13.684  1.00  0.00      MEMB
ATOM   3272  H3S OL     25     -16.508  11.245  13.096  1.00  0.00      MEMB
ATOM   3273  C14 OL     25     -17.606  13.196  12.817  1.00 -8.38      MEMB
ATOM   3274  H4R OL     25     -16.596  13.542  12.508  1.00  0.00      MEMB
ATOM   3275  H4S OL     25     -17.998  13.951  13.531  1.00  0.00      MEMB
ATOM   3276  C15 OL     25     -18.498  12.913  11.635  1.00 -7.16      MEMB
ATOM   3277  H5R OL     25     -19.413  12.346  11.911  1.00  0.00      MEMB
ATOM   3278  H5S OL     25     -17.861  12.291  10.971  1.00  0.00      MEMB
ATOM   3279  C16 OL     25     -18.881  14.182  10.850  1.00 -6.04      MEMB
ATOM   3280  H6R OL     25     -18.070  14.592  10.212  1.00  0.00      MEMB
ATOM   3281  H6S OL     25     -19.152  14.974  11.581  1.00  0.00      MEMB
ATOM   3282  C17 OL     25     -20.126  13.922   9.972  1.00 -5.15      MEMB
ATOM   3283  H7R OL     25     -21.070  13.688  10.509  1.00  0.00      MEMB
ATOM   3284  H7S OL     25     -19.923  13.010   9.371  1.00  0.00      MEMB
ATOM   3285  C18 OL     25     -20.569  15.069   9.067  1.00 -4.09      MEMB
ATOM   3286  H8R OL     25     -19.652  15.521   8.630  1.00  0.00      MEMB
ATOM   3287  H8S OL     25     -21.011  15.797   9.780  1.00  0.00      MEMB
ATOM   3288  C19 OL     25     -21.564  14.761   8.001  1.00 -3.11      MEMB
ATOM   3289  H9R OL     25     -22.567  14.673   8.442  1.00  0.00      MEMB
ATOM   3290 C110 OL     25     -21.387  14.665   6.650  1.00 -1.91      MEMB
ATOM   3291 H10R OL     25     -22.304  14.358   6.126  1.00  0.00      MEMB
ATOM   3292 C111 OL     25     -20.018  14.800   5.933  1.00 -1.30      MEMB
ATOM   3293 H11R OL     25     -19.546  13.795   5.947  1.00  0.00      MEMB
ATOM   3294 H11S OL     25     -19.346  15.530   6.433  1.00  0.00      MEMB
ATOM   3295 C112 OL     25     -20.254  15.078   4.445  1.00 -0.16      MEMB
ATOM   3296 H12R OL     25     -19.363  15.595   4.028  1.00  0.00      MEMB
ATOM   3297 H12S OL     25     -21.221  15.596   4.274  1.00  0.00      MEMB
ATOM   3298 C113 OL     25     -20.323  13.771   3.545  1.00  0.33      MEMB
ATOM   3299 H13R OL     25     -20.776  13.002   4.206  1.00  0.00      MEMB
ATOM   3300 H13S OL     25     -19.292  13.360   3.500  1.00  0.00      MEMB
ATOM   3301 C114 OL     25     -20.995  13.907   2.175  1.00  1.47      MEMB
ATOM   3302 H14R OL     25     -20.295  14.528   1.576  1.00  0.00      MEMB
ATOM   3303 H14S OL     25     -21.948  14.470   2.268  1.00  0.00      MEMB
ATOM   3304 C115 OL     25     -21.317  12.554   1.524  1.00  2.35      MEMB
ATOM   3305 H15R OL     25     -21.965  11.985   2.225  1.00  0.00      MEMB
ATOM   3306 H15S OL     25     -20.381  11.964   1.417  1.00  0.00      MEMB
ATOM   3307 C116 OL     25     -22.158  12.669   0.201  1.00  3.48      MEMB
ATOM   3308 H16R OL     25     -22.853  13.449   0.580  1.00  0.00      MEMB
ATOM   3309 H16S OL     25     -22.645  11.722  -0.116  1.00  0.00      MEMB
ATOM   3310 C117 OL     25     -21.365  13.087  -1.063  1.00  2.94      MEMB
ATOM   3311 H17R OL     25     -21.957  12.870  -1.977  1.00  0.00      MEMB
ATOM   3312 H17S OL     25     -20.457  12.447  -1.090  1.00  0.00      MEMB
ATOM   3313 C118 OL     25     -20.989  14.619  -1.197  1.00  4.04      MEMB
ATOM   3314 H18R OL     25     -20.215  14.803  -0.422  1.00  0.00      MEMB
ATOM   3315 H18S OL     25     -21.840  15.333  -1.210  1.00  0.00      MEMB
ATOM   3316 H18T OL     25     -20.549  14.677  -2.215  1.00  0.00      MEMB
TER   
ATOM   3398  C12 OL     26      21.750 -14.535  11.830  1.00-12.11      MEMB
ATOM   3399  H2R OL     26      22.799 -14.450  11.474  1.00  0.00      MEMB
ATOM   3400  H2S OL     26      21.744 -15.646  11.799  1.00  0.00      MEMB
ATOM   3448  C13 OL     26      20.801 -13.927  10.840  1.00-10.97      MEMB
ATOM   3449  H3R OL     26      20.764 -12.822  10.953  1.00  0.00      MEMB
ATOM   3450  H3S OL     26      19.918 -14.526  11.150  1.00  0.00      MEMB
ATOM   3451  C14 OL     26      21.329 -14.301   9.377  1.00 -9.91      MEMB
ATOM   3452  H4R OL     26      22.176 -13.603   9.202  1.00  0.00      MEMB
ATOM   3453  H4S OL     26      21.807 -15.303   9.384  1.00  0.00      MEMB
ATOM   3454  C15 OL     26      20.191 -14.226   8.334  1.00 -8.77      MEMB
ATOM   3455  H5R OL     26      19.334 -14.866   8.635  1.00  0.00      MEMB
ATOM   3456  H5S OL     26      20.625 -14.638   7.398  1.00  0.00      MEMB
ATOM   3457  C16 OL     26      19.665 -12.808   8.035  1.00 -7.62      MEMB
ATOM   3458  H6R OL     26      19.081 -12.567   8.948  1.00  0.00      MEMB
ATOM   3459  H6S OL     26      20.462 -12.053   7.861  1.00  0.00      MEMB
ATOM   3460  C17 OL     26      18.687 -12.629   6.874  1.00 -6.59      MEMB
ATOM   3461  H7R OL     26      17.798 -13.295   6.872  1.00  0.00      MEMB
ATOM   3462  H7S OL     26      18.296 -11.599   7.020  1.00  0.00      MEMB
ATOM   3463  C18 OL     26      19.505 -12.771   5.610  1.00 -5.26      MEMB
ATOM   3464  H8R OL     26      20.363 -12.065   5.641  1.00  0.00      MEMB
ATOM   3465  H8S OL     26      19.927 -13.795   5.527  1.00  0.00      MEMB
ATOM   3466  C19 OL     26      18.620 -12.609   4.394  1.00 -4.06      MEMB
ATOM   3467  H9R OL     26      17.619 -13.060   4.334  1.00  0.00      MEMB
ATOM   3468 C110 OL     26      18.790 -11.775   3.332  1.00 -2.66      MEMB
ATOM   3469 H10R OL     26      18.029 -11.808   2.537  1.00  0.00      MEMB
ATOM   3470 C111 OL     26      19.922 -10.857   3.098  1.00 -2.58      MEMB
ATOM   3471 H11R OL     26      19.815  -9.972   3.761  1.00  0.00      MEMB
ATOM   3472 H11S OL     26      20.810 -11.436   3.430  1.00  0.00      MEMB
ATOM   3473 C112 OL     26      20.101 -10.439   1.668  1.00 -1.15      MEMB
ATOM   3474 H12R OL     26      20.132 -11.367   1.059  1.00  0.00      MEMB
ATOM   3475 H12S OL     26      19.229  -9.811   1.385  1.00  0.00      MEMB
ATOM   3476 C113 OL     26      21.347  -9.594   1.502  1.00 -0.28      MEMB
ATOM   3477 H13R OL     26      21.106  -8.575   1.873  1.00  0.00      MEMB
ATOM   3478 H13S OL     26      22.170 -10.007   2.125  1.00  0.00      MEMB
ATOM   3479 C114 OL     26      21.873  -9.439   0.105  1.00  0.84      MEMB
ATOM   3480 H14R OL     26      21.027  -8.985  -0.455  1.00  0.00      MEMB
ATOM   3481 H14S OL     26      22.706  -8.705   0.066  1.00  0.00      MEMB
ATOM   3482 C115 OL     26      22.303 -10.818  -0.539  1.00  1.60      MEMB
ATOM   3483 H15R OL     26      21.452 -11.474  -0.821  1.00  0.00      MEMB
ATOM   3484 H15S OL     26      22.704 -11.421   0.304  1.00  0.00      MEMB
ATOM   3485 C116 OL     26      23.356 -10.700  -1.717  1.00  2.64      MEMB
ATOM   3486 H16R OL     26      22.950 -10.020  -2.497  1.00  0.00      MEMB
ATOM   3487 H16S OL     26      24.223 -10.255  -1.183  1.00  0.00      MEMB
ATOM   3488 C117 OL     26      23.711 -12.005  -2.402  1.00  0.00      MEMB
ATOM   3489 H17R OL     26      22.921 -12.506  -3.002  1.00  0.00      MEMB
ATOM   3490 H17S OL     26      23.857 -12.742  -1.583  1.00  0.00      MEMB
ATOM   3491 C118 OL     26      25.039 -12.081  -3.205  1.00  0.00      MEMB
ATOM   3492 H18R OL     26      25.861 -11.457  -2.794  1.00  0.00      MEMB
ATOM   3493 H18S OL     26      25.309 -13.156  -3.285  1.00  0.00      MEMB
ATOM   3494 H18T OL     26      24.913 -11.668  -4.229  1.00  0.00      MEMB
ATOM   3364  C33 PGR    26      20.191  -9.207  19.514  1.00-20.41      MEMB
ATOM   3365  H3A PGR    26      19.432  -9.633  20.205  1.00  0.00      MEMB
ATOM   3366  H3B PGR    26      21.138  -9.035  20.068  1.00  0.00      MEMB
ATOM   3367  O36 PGR    26      19.701  -7.913  19.138  1.00  0.00      MEMB
ATOM   3368 HO6A PGR    26      18.752  -7.850  19.268  1.00  0.00      MEMB
ATOM   3369  C32 PGR    26      20.255 -10.191  18.327  1.00-20.64      MEMB
ATOM   3370  H2A PGR    26      21.188 -10.008  17.748  1.00  0.00      MEMB
ATOM   3371  O35 PGR    26      19.135  -9.925  17.485  1.00  0.00      MEMB
ATOM   3372 HO5A PGR    26      19.097  -8.960  17.541  1.00  0.00      MEMB
ATOM   3373  C31 PGR    26      20.246 -11.692  18.741  1.00-19.24      MEMB
ATOM   3374  H1A PGR    26      20.100 -12.453  17.944  1.00  0.00      MEMB
ATOM   3375  H1B PGR    26      19.236 -11.789  19.194  1.00  0.00      MEMB
ATOM   3376  P31 PGR    26      22.735 -12.191  19.406  1.00-16.77      MEMB
ATOM   3377  O33 PGR    26      23.139 -13.473  20.010  1.00-15.92      MEMB
ATOM   3378  O34 PGR    26      23.546 -11.028  19.797  1.00-16.93      MEMB
ATOM   3379  O32 PGR    26      21.202 -12.000  19.757  1.00-16.27      MEMB
ATOM   3380  O31 PGR    26      22.793 -12.267  17.825  1.00-18.19      MEMB
ATOM   3381  C3  PGR    26      23.721 -13.209  17.170  1.00-15.07      MEMB
ATOM   3382  HA  PGR    26      23.683 -14.197  17.678  1.00  0.00      MEMB
ATOM   3383  HB  PGR    26      24.727 -12.753  17.291  1.00  0.00      MEMB
ATOM   3384  C2  PGR    26      23.370 -13.335  15.660  1.00-13.89      MEMB
ATOM   3385  HX  PGR    26      24.138 -13.987  15.193  1.00  0.00      MEMB
ATOM   3386  O21 PGR    26      23.256 -12.042  15.038  1.00-12.67      MEMB
ATOM   3387  C21 PGR    26      24.352 -11.454  14.536  1.00-12.02      MEMB
ATOM   3388  O22 PGR    26      25.495 -11.932  14.679  1.00-12.33      MEMB
ATOM   3392  C1  PGR    26      22.068 -14.100  15.492  1.00-14.33      MEMB
ATOM   3393  HR  PGR    26      21.112 -13.653  15.839  1.00  0.00      MEMB
ATOM   3394  HS  PGR    26      22.178 -14.972  16.173  1.00  0.00      MEMB
ATOM   3395  O11 PGR    26      22.120 -14.617  14.155  1.00-13.47      MEMB
ATOM   3396  C11 PGR    26      21.426 -13.941  13.206  1.00-12.95      MEMB
ATOM   3397  O12 PGR    26      20.596 -13.055  13.342  1.00-13.09      MEMB
ATOM   3389  C12 OL     26      23.952 -10.050  13.913  1.00-10.84      MEMB
ATOM   3390  H2R OL     26      23.834  -9.316  14.739  1.00  0.00      MEMB
ATOM   3391  H2S OL     26      23.013 -10.193  13.338  1.00  0.00      MEMB
ATOM   3401  C13 OL     26      24.946  -9.407  12.767  1.00 -9.66      MEMB
ATOM   3402  H3R OL     26      25.987  -9.207  13.099  1.00  0.00      MEMB
ATOM   3403  H3S OL     26      24.511  -8.408  12.550  1.00  0.00      MEMB
ATOM   3404  C14 OL     26      24.972 -10.228  11.490  1.00 -8.38      MEMB
ATOM   3405  H4R OL     26      24.024 -10.173  10.914  1.00  0.00      MEMB
ATOM   3406  H4S OL     26      25.169 -11.314  11.625  1.00  0.00      MEMB
ATOM   3407  C15 OL     26      26.070  -9.800  10.486  1.00 -7.16      MEMB
ATOM   3408  H5R OL     26      27.091 -10.022  10.862  1.00  0.00      MEMB
ATOM   3409  H5S OL     26      25.954  -8.705  10.339  1.00  0.00      MEMB
ATOM   3410  C16 OL     26      26.005 -10.440   9.110  1.00 -6.04      MEMB
ATOM   3411  H6R OL     26      25.141 -10.071   8.515  1.00  0.00      MEMB
ATOM   3412  H6S OL     26      25.806 -11.523   9.259  1.00  0.00      MEMB
ATOM   3413  C17 OL     26      27.303 -10.291   8.243  1.00 -5.15      MEMB
ATOM   3414  H7R OL     26      28.173 -10.768   8.743  1.00  0.00      MEMB
ATOM   3415  H7S OL     26      27.474  -9.200   8.127  1.00  0.00      MEMB
ATOM   3416  C18 OL     26      27.094 -10.905   6.781  1.00 -4.09      MEMB
ATOM   3417  H8R OL     26      27.157 -12.014   6.808  1.00  0.00      MEMB
ATOM   3418  H8S OL     26      27.950 -10.510   6.193  1.00  0.00      MEMB
ATOM   3419  C19 OL     26      25.796 -10.460   6.088  1.00 -3.11      MEMB
ATOM   3420  H9R OL     26      25.930  -9.583   5.438  1.00  0.00      MEMB
ATOM   3421 C110 OL     26      24.575 -11.083   6.065  1.00 -1.91      MEMB
ATOM   3422 H10R OL     26      23.790 -10.652   5.426  1.00  0.00      MEMB
ATOM   3423 C111 OL     26      24.159 -12.389   6.682  1.00 -1.30      MEMB
ATOM   3424 H11R OL     26      23.691 -12.181   7.668  1.00  0.00      MEMB
ATOM   3425 H11S OL     26      25.100 -12.922   6.936  1.00  0.00      MEMB
ATOM   3426 C112 OL     26      23.228 -13.285   5.874  1.00 -0.16      MEMB
ATOM   3427 H12R OL     26      22.284 -12.700   5.843  1.00  0.00      MEMB
ATOM   3428 H12S OL     26      22.981 -14.128   6.555  1.00  0.00      MEMB
ATOM   3429 C113 OL     26      23.940 -13.732   4.614  1.00  0.33      MEMB
ATOM   3430 H13R OL     26      24.929 -14.182   4.847  1.00  0.00      MEMB
ATOM   3431 H13S OL     26      24.269 -12.885   3.975  1.00  0.00      MEMB
ATOM   3432 C114 OL     26      23.172 -14.751   3.802  1.00  1.47      MEMB
ATOM   3433 H14R OL     26      22.625 -15.368   4.547  1.00  0.00      MEMB
ATOM   3434 H14S OL     26      23.724 -15.530   3.234  1.00  0.00      MEMB
ATOM   3435 C115 OL     26      22.225 -14.042   2.865  1.00  2.35      MEMB
ATOM   3436 H15R OL     26      22.761 -13.342   2.189  1.00  0.00      MEMB
ATOM   3437 H15S OL     26      21.500 -13.424   3.436  1.00  0.00      MEMB
ATOM   3438 C116 OL     26      21.372 -14.923   2.024  1.00  3.48      MEMB
ATOM   3439 H16R OL     26      20.327 -15.071   2.371  1.00  0.00      MEMB
ATOM   3440 H16S OL     26      21.888 -15.906   1.972  1.00  0.00      MEMB
ATOM   3441 C117 OL     26      21.164 -14.410   0.564  1.00  2.94      MEMB
ATOM   3442 H17R OL     26      22.193 -14.177   0.214  1.00  0.00      MEMB
ATOM   3443 H17S OL     26      20.491 -13.527   0.583  1.00  0.00      MEMB
ATOM   3444 C118 OL     26      20.470 -15.378  -0.397  1.00  4.04      MEMB
ATOM   3445 H18R OL     26      20.437 -15.063  -1.462  1.00  0.00      MEMB
ATOM   3446 H18S OL     26      19.450 -15.518   0.020  1.00  0.00      MEMB
ATOM   3447 H18T OL     26      21.011 -16.343  -0.499  1.00  0.00      MEMB
TER   
ATOM   3529  C12 OL     27      23.181  -5.072  14.616  1.00-12.11      MEMB
ATOM   3530  H2R OL     27      22.516  -5.069  15.506  1.00  0.00      MEMB
ATOM   3531  H2S OL     27      23.366  -4.038  14.256  1.00  0.00      MEMB
ATOM   3579  C13 OL     27      22.406  -5.877  13.515  1.00-10.97      MEMB
ATOM   3580  H3R OL     27      21.413  -6.075  13.973  1.00  0.00      MEMB
ATOM   3581  H3S OL     27      22.889  -6.860  13.331  1.00  0.00      MEMB
ATOM   3582  C14 OL     27      22.171  -5.083  12.264  1.00 -9.91      MEMB
ATOM   3583  H4R OL     27      21.372  -5.546  11.646  1.00  0.00      MEMB
ATOM   3584  H4S OL     27      21.740  -4.094  12.527  1.00  0.00      MEMB
ATOM   3585  C15 OL     27      23.483  -4.832  11.389  1.00 -8.77      MEMB
ATOM   3586  H5R OL     27      23.996  -5.803  11.223  1.00  0.00      MEMB
ATOM   3587  H5S OL     27      24.182  -4.456  12.167  1.00  0.00      MEMB
ATOM   3588  C16 OL     27      23.344  -3.948  10.151  1.00 -7.62      MEMB
ATOM   3589  H6R OL     27      22.668  -4.465   9.437  1.00  0.00      MEMB
ATOM   3590  H6S OL     27      22.866  -2.951  10.254  1.00  0.00      MEMB
ATOM   3591  C17 OL     27      24.719  -3.729   9.536  1.00 -6.59      MEMB
ATOM   3592  H7R OL     27      25.438  -3.358  10.298  1.00  0.00      MEMB
ATOM   3593  H7S OL     27      25.195  -4.693   9.256  1.00  0.00      MEMB
ATOM   3594  C18 OL     27      24.786  -2.852   8.230  1.00 -5.26      MEMB
ATOM   3595  H8R OL     27      24.497  -1.896   8.717  1.00  0.00      MEMB
ATOM   3596  H8S OL     27      25.852  -2.824   7.919  1.00  0.00      MEMB
ATOM   3597  C19 OL     27      23.950  -3.163   7.082  1.00 -4.06      MEMB
ATOM   3598  H9R OL     27      22.914  -2.797   7.130  1.00  0.00      MEMB
ATOM   3599 C110 OL     27      24.366  -3.943   6.065  1.00 -2.66      MEMB
ATOM   3600 H10R OL     27      23.707  -4.090   5.197  1.00  0.00      MEMB
ATOM   3601 C111 OL     27      25.754  -4.528   6.027  1.00 -2.58      MEMB
ATOM   3602 H11R OL     27      26.388  -4.041   5.255  1.00  0.00      MEMB
ATOM   3603 H11S OL     27      26.295  -4.474   6.996  1.00  0.00      MEMB
ATOM   3604 C112 OL     27      25.825  -6.030   5.646  1.00 -1.15      MEMB
ATOM   3605 H12R OL     27      26.920  -6.169   5.524  1.00  0.00      MEMB
ATOM   3606 H12S OL     27      25.497  -6.588   6.548  1.00  0.00      MEMB
ATOM   3607 C113 OL     27      25.124  -6.367   4.355  1.00 -0.28      MEMB
ATOM   3608 H13R OL     27      25.123  -7.471   4.236  1.00  0.00      MEMB
ATOM   3609 H13S OL     27      24.059  -6.074   4.476  1.00  0.00      MEMB
ATOM   3610 C114 OL     27      25.742  -5.865   3.056  1.00  0.84      MEMB
ATOM   3611 H14R OL     27      25.577  -4.776   2.908  1.00  0.00      MEMB
ATOM   3612 H14S OL     27      26.831  -6.085   3.045  1.00  0.00      MEMB
ATOM   3613 C115 OL     27      25.041  -6.516   1.782  1.00  1.60      MEMB
ATOM   3614 H15R OL     27      24.001  -6.146   1.908  1.00  0.00      MEMB
ATOM   3615 H15S OL     27      25.077  -7.621   1.889  1.00  0.00      MEMB
ATOM   3616 C116 OL     27      25.603  -6.092   0.400  1.00  2.64      MEMB
ATOM   3617 H16R OL     27      25.606  -4.985   0.309  1.00  0.00      MEMB
ATOM   3618 H16S OL     27      26.619  -6.538   0.358  1.00  0.00      MEMB
ATOM   3619 C117 OL     27      24.755  -6.627  -0.730  1.00  0.00      MEMB
ATOM   3620 H17R OL     27      23.714  -6.894  -0.448  1.00  0.00      MEMB
ATOM   3621 H17S OL     27      25.204  -7.615  -0.967  1.00  0.00      MEMB
ATOM   3622 C118 OL     27      24.868  -5.803  -2.062  1.00  0.00      MEMB
ATOM   3623 H18R OL     27      25.856  -5.419  -2.392  1.00  0.00      MEMB
ATOM   3624 H18S OL     27      24.286  -6.371  -2.819  1.00  0.00      MEMB
ATOM   3625 H18T OL     27      24.244  -4.897  -1.908  1.00  0.00      MEMB
ATOM   3495  C33 PGR    27      22.715  -4.013  20.082  1.00-20.41      MEMB
ATOM   3496  H3A PGR    27      23.728  -3.988  20.538  1.00  0.00      MEMB
ATOM   3497  H3B PGR    27      21.977  -4.562  20.705  1.00  0.00      MEMB
ATOM   3498  O36 PGR    27      22.742  -4.577  18.778  1.00  0.00      MEMB
ATOM   3499 HO6A PGR    27      21.860  -4.439  18.426  1.00  0.00      MEMB
ATOM   3500  C32 PGR    27      22.173  -2.510  19.943  1.00-20.64      MEMB
ATOM   3501  H2A PGR    27      22.076  -2.058  20.955  1.00  0.00      MEMB
ATOM   3502  O35 PGR    27      20.879  -2.571  19.345  1.00  0.00      MEMB
ATOM   3503 HO5A PGR    27      20.525  -3.363  19.772  1.00  0.00      MEMB
ATOM   3504  C31 PGR    27      23.199  -1.656  19.056  1.00-19.24      MEMB
ATOM   3505  H1A PGR    27      23.036  -0.593  19.336  1.00  0.00      MEMB
ATOM   3506  H1B PGR    27      22.927  -1.931  18.015  1.00  0.00      MEMB
ATOM   3507  P31 PGR    27      25.738  -1.774  18.536  1.00-16.77      MEMB
ATOM   3508  O33 PGR    27      26.946  -1.519  19.410  1.00-15.92      MEMB
ATOM   3509  O34 PGR    27      25.449  -0.732  17.482  1.00-16.93      MEMB
ATOM   3510  O32 PGR    27      24.462  -2.027  19.527  1.00-16.27      MEMB
ATOM   3511  O31 PGR    27      25.732  -3.191  17.841  1.00-18.19      MEMB
ATOM   3512  C3  PGR    27      26.510  -4.311  18.266  1.00-15.07      MEMB
ATOM   3513  HA  PGR    27      25.920  -4.813  19.062  1.00  0.00      MEMB
ATOM   3514  HB  PGR    27      27.461  -3.932  18.696  1.00  0.00      MEMB
ATOM   3515  C2  PGR    27      26.892  -5.332  17.153  1.00-13.89      MEMB
ATOM   3516  HX  PGR    27      27.670  -5.995  17.588  1.00  0.00      MEMB
ATOM   3517  O21 PGR    27      27.235  -4.714  15.913  1.00-12.67      MEMB
ATOM   3518  C21 PGR    27      28.297  -3.906  15.776  1.00-12.02      MEMB
ATOM   3519  O22 PGR    27      29.216  -3.711  16.563  1.00-12.33      MEMB
ATOM   3523  C1  PGR    27      25.672  -6.271  16.948  1.00-14.33      MEMB
ATOM   3524  HR  PGR    27      25.465  -6.497  18.016  1.00  0.00      MEMB
ATOM   3525  HS  PGR    27      26.083  -7.178  16.454  1.00  0.00      MEMB
ATOM   3526  O11 PGR    27      24.665  -5.605  16.337  1.00-13.47      MEMB
ATOM   3527  C11 PGR    27      24.493  -5.814  14.972  1.00-12.95      MEMB
ATOM   3528  O12 PGR    27      25.155  -6.492  14.232  1.00-13.09      MEMB
ATOM   3520  C12 OL     27      28.117  -3.329  14.381  1.00-10.84      MEMB
ATOM   3521  H2R OL     27      27.635  -4.046  13.683  1.00  0.00      MEMB
ATOM   3522  H2S OL     27      29.078  -3.127  13.862  1.00  0.00      MEMB
ATOM   3532  C13 OL     27      27.317  -2.008  14.284  1.00 -9.66      MEMB
ATOM   3533  H3R OL     27      27.921  -1.163  14.677  1.00  0.00      MEMB
ATOM   3534  H3S OL     27      26.448  -2.071  14.974  1.00  0.00      MEMB
ATOM   3535  C14 OL     27      26.754  -1.623  12.932  1.00 -8.38      MEMB
ATOM   3536  H4R OL     27      25.975  -0.832  12.905  1.00  0.00      MEMB
ATOM   3537  H4S OL     27      26.306  -2.589  12.616  1.00  0.00      MEMB
ATOM   3538  C15 OL     27      27.771  -1.144  11.925  1.00 -7.16      MEMB
ATOM   3539  H5R OL     27      28.609  -1.865  11.814  1.00  0.00      MEMB
ATOM   3540  H5S OL     27      28.164  -0.179  12.312  1.00  0.00      MEMB
ATOM   3541  C16 OL     27      27.268  -0.919  10.427  1.00 -6.04      MEMB
ATOM   3542  H6R OL     27      26.233  -0.529  10.538  1.00  0.00      MEMB
ATOM   3543  H6S OL     27      27.121  -1.819   9.793  1.00  0.00      MEMB
ATOM   3544  C17 OL     27      28.048   0.101   9.599  1.00 -5.15      MEMB
ATOM   3545  H7R OL     27      28.459   0.894  10.259  1.00  0.00      MEMB
ATOM   3546  H7S OL     27      27.270   0.571   8.959  1.00  0.00      MEMB
ATOM   3547  C18 OL     27      29.178  -0.495   8.808  1.00 -4.09      MEMB
ATOM   3548  H8R OL     27      29.847  -1.112   9.445  1.00  0.00      MEMB
ATOM   3549  H8S OL     27      29.810   0.258   8.291  1.00  0.00      MEMB
ATOM   3550  C19 OL     27      28.686  -1.509   7.804  1.00 -3.11      MEMB
ATOM   3551  H9R OL     27      28.732  -2.568   8.096  1.00  0.00      MEMB
ATOM   3552 C110 OL     27      28.182  -1.264   6.578  1.00 -1.91      MEMB
ATOM   3553 H10R OL     27      27.951  -2.110   5.914  1.00  0.00      MEMB
ATOM   3554 C111 OL     27      27.917   0.103   6.017  1.00 -1.30      MEMB
ATOM   3555 H11R OL     27      28.592   0.320   5.162  1.00  0.00      MEMB
ATOM   3556 H11S OL     27      28.058   0.824   6.850  1.00  0.00      MEMB
ATOM   3557 C112 OL     27      26.456   0.347   5.512  1.00 -0.16      MEMB
ATOM   3558 H12R OL     27      26.410   1.457   5.484  1.00  0.00      MEMB
ATOM   3559 H12S OL     27      25.713  -0.022   6.251  1.00  0.00      MEMB
ATOM   3560 C113 OL     27      26.141  -0.367   4.211  1.00  0.33      MEMB
ATOM   3561 H13R OL     27      25.857  -1.395   4.523  1.00  0.00      MEMB
ATOM   3562 H13S OL     27      26.966  -0.440   3.470  1.00  0.00      MEMB
ATOM   3563 C114 OL     27      24.966   0.305   3.408  1.00  1.47      MEMB
ATOM   3564 H14R OL     27      25.222   1.373   3.240  1.00  0.00      MEMB
ATOM   3565 H14S OL     27      24.024   0.308   3.997  1.00  0.00      MEMB
ATOM   3566 C115 OL     27      24.760  -0.377   2.023  1.00  2.35      MEMB
ATOM   3567 H15R OL     27      25.633  -0.123   1.386  1.00  0.00      MEMB
ATOM   3568 H15S OL     27      23.858   0.169   1.671  1.00  0.00      MEMB
ATOM   3569 C116 OL     27      24.466  -1.857   2.072  1.00  3.48      MEMB
ATOM   3570 H16R OL     27      23.872  -1.990   3.002  1.00  0.00      MEMB
ATOM   3571 H16S OL     27      25.416  -2.379   2.314  1.00  0.00      MEMB
ATOM   3572 C117 OL     27      23.927  -2.545   0.759  1.00  2.94      MEMB
ATOM   3573 H17R OL     27      22.917  -2.155   0.511  1.00  0.00      MEMB
ATOM   3574 H17S OL     27      23.754  -3.624   0.960  1.00  0.00      MEMB
ATOM   3575 C118 OL     27      24.861  -2.266  -0.440  1.00  4.04      MEMB
ATOM   3576 H18R OL     27      24.650  -2.885  -1.338  1.00  0.00      MEMB
ATOM   3577 H18S OL     27      25.894  -2.439  -0.070  1.00  0.00      MEMB
ATOM   3578 H18T OL     27      24.713  -1.205  -0.734  1.00  0.00      MEMB
TER   
ATOM   3660  C12 OL     28      -6.320 -22.060  11.370  1.00-12.11      MEMB
ATOM   3661  H2R OL     28      -6.250 -20.977  11.607  1.00  0.00      MEMB
ATOM   3662  H2S OL     28      -5.431 -22.484  11.885  1.00  0.00      MEMB
ATOM   3710  C13 OL     28      -6.497 -22.328   9.849  1.00-10.97      MEMB
ATOM   3711  H3R OL     28      -7.049 -23.285   9.726  1.00  0.00      MEMB
ATOM   3712  H3S OL     28      -5.486 -22.404   9.394  1.00  0.00      MEMB
ATOM   3713  C14 OL     28      -7.125 -21.147   9.131  1.00 -9.91      MEMB
ATOM   3714  H4R OL     28      -8.166 -20.982   9.484  1.00  0.00      MEMB
ATOM   3715  H4S OL     28      -6.552 -20.252   9.453  1.00  0.00      MEMB
ATOM   3716  C15 OL     28      -7.226 -21.416   7.579  1.00 -8.77      MEMB
ATOM   3717  H5R OL     28      -6.171 -21.530   7.249  1.00  0.00      MEMB
ATOM   3718  H5S OL     28      -7.699 -20.438   7.351  1.00  0.00      MEMB
ATOM   3719  C16 OL     28      -8.069 -22.626   7.099  1.00 -7.62      MEMB
ATOM   3720  H6R OL     28      -7.870 -22.730   6.011  1.00  0.00      MEMB
ATOM   3721  H6S OL     28      -7.753 -23.605   7.519  1.00  0.00      MEMB
ATOM   3722  C17 OL     28      -9.586 -22.384   7.453  1.00 -6.59      MEMB
ATOM   3723  H7R OL     28      -9.677 -22.436   8.559  1.00  0.00      MEMB
ATOM   3724  H7S OL     28      -9.921 -21.360   7.182  1.00  0.00      MEMB
ATOM   3725  C18 OL     28     -10.588 -23.401   6.788  1.00 -5.26      MEMB
ATOM   3726  H8R OL     28     -11.650 -23.105   6.928  1.00  0.00      MEMB
ATOM   3727  H8S OL     28     -10.586 -23.297   5.682  1.00  0.00      MEMB
ATOM   3728  C19 OL     28     -10.577 -24.890   7.182  1.00 -4.06      MEMB
ATOM   3729  H9R OL     28     -11.107 -25.231   8.084  1.00  0.00      MEMB
ATOM   3730 C110 OL     28      -9.920 -25.885   6.471  1.00 -2.66      MEMB
ATOM   3731 H10R OL     28      -9.906 -26.912   6.863  1.00  0.00      MEMB
ATOM   3732 C111 OL     28      -9.158 -25.683   5.194  1.00 -2.58      MEMB
ATOM   3733 H11R OL     28      -9.210 -24.609   4.911  1.00  0.00      MEMB
ATOM   3734 H11S OL     28      -8.134 -25.974   5.512  1.00  0.00      MEMB
ATOM   3735 C112 OL     28      -9.792 -26.473   4.013  1.00 -1.15      MEMB
ATOM   3736 H12R OL     28      -9.835 -27.539   4.325  1.00  0.00      MEMB
ATOM   3737 H12S OL     28     -10.809 -26.121   3.739  1.00  0.00      MEMB
ATOM   3738 C113 OL     28      -8.900 -26.427   2.782  1.00 -0.28      MEMB
ATOM   3739 H13R OL     28      -7.940 -26.897   3.082  1.00  0.00      MEMB
ATOM   3740 H13S OL     28      -9.176 -27.166   1.999  1.00  0.00      MEMB
ATOM   3741 C114 OL     28      -8.627 -25.069   2.027  1.00  0.84      MEMB
ATOM   3742 H14R OL     28      -8.121 -24.458   2.805  1.00  0.00      MEMB
ATOM   3743 H14S OL     28      -7.906 -25.376   1.239  1.00  0.00      MEMB
ATOM   3744 C115 OL     28      -9.777 -24.233   1.536  1.00  1.60      MEMB
ATOM   3745 H15R OL     28     -10.495 -23.967   2.341  1.00  0.00      MEMB
ATOM   3746 H15S OL     28     -10.350 -24.728   0.722  1.00  0.00      MEMB
ATOM   3747 C116 OL     28      -9.284 -22.943   0.850  1.00  2.64      MEMB
ATOM   3748 H16R OL     28      -8.521 -22.357   1.405  1.00  0.00      MEMB
ATOM   3749 H16S OL     28      -8.758 -23.261  -0.075  1.00  0.00      MEMB
ATOM   3750 C117 OL     28     -10.394 -21.929   0.509  1.00  0.00      MEMB
ATOM   3751 H17R OL     28     -10.890 -21.535   1.423  1.00  0.00      MEMB
ATOM   3752 H17S OL     28     -11.166 -22.543  -0.002  1.00  0.00      MEMB
ATOM   3753 C118 OL     28     -10.025 -20.739  -0.363  1.00  0.00      MEMB
ATOM   3754 H18R OL     28      -9.656 -21.139  -1.332  1.00  0.00      MEMB
ATOM   3755 H18S OL     28     -10.973 -20.202  -0.579  1.00  0.00      MEMB
ATOM   3756 H18T OL     28      -9.233 -20.048  -0.001  1.00  0.00      MEMB
ATOM   3626  C33 PGR    28      -6.773 -23.503  21.541  1.00-20.41      MEMB
ATOM   3627  H3A PGR    28      -6.316 -24.373  22.061  1.00  0.00      MEMB
ATOM   3628  H3B PGR    28      -6.573 -22.600  22.156  1.00  0.00      MEMB
ATOM   3629  O36 PGR    28      -8.133 -23.785  21.357  1.00  0.00      MEMB
ATOM   3630 HO6A PGR    28      -8.276 -24.608  20.884  1.00  0.00      MEMB
ATOM   3631  C32 PGR    28      -6.082 -23.395  20.132  1.00-20.64      MEMB
ATOM   3632  H2A PGR    28      -5.029 -23.059  20.263  1.00  0.00      MEMB
ATOM   3633  O35 PGR    28      -6.785 -22.408  19.381  1.00  0.00      MEMB
ATOM   3634 HO5A PGR    28      -6.975 -21.761  20.074  1.00  0.00      MEMB
ATOM   3635  C31 PGR    28      -6.080 -24.734  19.387  1.00-19.24      MEMB
ATOM   3636  H1A PGR    28      -5.622 -25.482  20.070  1.00  0.00      MEMB
ATOM   3637  H1B PGR    28      -5.336 -24.646  18.567  1.00  0.00      MEMB
ATOM   3638  P31 PGR    28      -7.597 -25.872  17.643  1.00-16.77      MEMB
ATOM   3639  O33 PGR    28      -9.028 -25.985  17.342  1.00-15.92      MEMB
ATOM   3640  O34 PGR    28      -6.906 -27.190  17.895  1.00-16.93      MEMB
ATOM   3641  O32 PGR    28      -7.415 -24.987  18.899  1.00-16.27      MEMB
ATOM   3642  O31 PGR    28      -6.777 -25.256  16.423  1.00-18.19      MEMB
ATOM   3643  C3  PGR    28      -7.010 -23.881  15.967  1.00-15.07      MEMB
ATOM   3644  HA  PGR    28      -6.058 -23.428  15.617  1.00  0.00      MEMB
ATOM   3645  HB  PGR    28      -7.393 -23.168  16.729  1.00  0.00      MEMB
ATOM   3646  C2  PGR    28      -8.125 -24.076  14.890  1.00-13.89      MEMB
ATOM   3647  HX  PGR    28      -9.004 -24.513  15.410  1.00  0.00      MEMB
ATOM   3648  O21 PGR    28      -7.623 -25.002  13.945  1.00-12.67      MEMB
ATOM   3649  C21 PGR    28      -8.493 -25.677  13.253  1.00-12.02      MEMB
ATOM   3650  O22 PGR    28      -9.676 -25.738  13.463  1.00-12.33      MEMB
ATOM   3654  C1  PGR    28      -8.529 -22.779  14.198  1.00-14.33      MEMB
ATOM   3655  HR  PGR    28      -8.784 -22.172  15.092  1.00  0.00      MEMB
ATOM   3656  HS  PGR    28      -9.472 -22.984  13.647  1.00  0.00      MEMB
ATOM   3657  O11 PGR    28      -7.391 -22.160  13.454  1.00-13.47      MEMB
ATOM   3658  C11 PGR    28      -7.589 -22.447  12.168  1.00-12.95      MEMB
ATOM   3659  O12 PGR    28      -8.633 -22.863  11.692  1.00-13.09      MEMB
ATOM   3651  C12 OL     28      -7.844 -26.224  12.018  1.00-10.84      MEMB
ATOM   3652  H2R OL     28      -6.992 -26.898  12.251  1.00  0.00      MEMB
ATOM   3653  H2S OL     28      -7.361 -25.307  11.619  1.00  0.00      MEMB
ATOM   3663  C13 OL     28      -8.758 -26.815  10.938  1.00 -9.66      MEMB
ATOM   3664  H3R OL     28      -9.562 -26.154  10.548  1.00  0.00      MEMB
ATOM   3665  H3S OL     28      -9.244 -27.733  11.333  1.00  0.00      MEMB
ATOM   3666  C14 OL     28      -7.928 -27.283   9.707  1.00 -8.38      MEMB
ATOM   3667  H4R OL     28      -8.651 -27.667   8.956  1.00  0.00      MEMB
ATOM   3668  H4S OL     28      -7.199 -28.092   9.925  1.00  0.00      MEMB
ATOM   3669  C15 OL     28      -7.209 -26.230   8.936  1.00 -7.16      MEMB
ATOM   3670  H5R OL     28      -6.783 -25.511   9.668  1.00  0.00      MEMB
ATOM   3671  H5S OL     28      -7.869 -25.697   8.218  1.00  0.00      MEMB
ATOM   3672  C16 OL     28      -6.090 -26.826   8.136  1.00 -6.04      MEMB
ATOM   3673  H6R OL     28      -6.421 -27.657   7.476  1.00  0.00      MEMB
ATOM   3674  H6S OL     28      -5.304 -27.235   8.806  1.00  0.00      MEMB
ATOM   3675  C17 OL     28      -5.338 -25.790   7.211  1.00 -5.15      MEMB
ATOM   3676  H7R OL     28      -4.852 -25.081   7.915  1.00  0.00      MEMB
ATOM   3677  H7S OL     28      -6.024 -25.273   6.506  1.00  0.00      MEMB
ATOM   3678  C18 OL     28      -4.232 -26.402   6.272  1.00 -4.09      MEMB
ATOM   3679  H8R OL     28      -4.811 -26.992   5.529  1.00  0.00      MEMB
ATOM   3680  H8S OL     28      -3.624 -27.165   6.803  1.00  0.00      MEMB
ATOM   3681  C19 OL     28      -3.386 -25.329   5.739  1.00 -3.11      MEMB
ATOM   3682  H9R OL     28      -3.289 -24.421   6.352  1.00  0.00      MEMB
ATOM   3683 C110 OL     28      -2.626 -25.355   4.643  1.00 -1.91      MEMB
ATOM   3684 H10R OL     28      -2.076 -24.464   4.306  1.00  0.00      MEMB
ATOM   3685 C111 OL     28      -2.536 -26.614   3.815  1.00 -1.30      MEMB
ATOM   3686 H11R OL     28      -2.285 -27.445   4.509  1.00  0.00      MEMB
ATOM   3687 H11S OL     28      -1.673 -26.562   3.117  1.00  0.00      MEMB
ATOM   3688 C112 OL     28      -3.701 -26.847   2.957  1.00 -0.16      MEMB
ATOM   3689 H12R OL     28      -4.684 -26.956   3.463  1.00  0.00      MEMB
ATOM   3690 H12S OL     28      -3.485 -27.807   2.441  1.00  0.00      MEMB
ATOM   3691 C113 OL     28      -3.690 -25.870   1.737  1.00  0.33      MEMB
ATOM   3692 H13R OL     28      -2.822 -26.204   1.129  1.00  0.00      MEMB
ATOM   3693 H13S OL     28      -3.635 -24.811   2.066  1.00  0.00      MEMB
ATOM   3694 C114 OL     28      -5.011 -25.969   1.011  1.00  1.47      MEMB
ATOM   3695 H14R OL     28      -5.908 -26.123   1.649  1.00  0.00      MEMB
ATOM   3696 H14S OL     28      -5.075 -26.941   0.477  1.00  0.00      MEMB
ATOM   3697 C115 OL     28      -5.142 -24.859  -0.018  1.00  2.35      MEMB
ATOM   3698 H15R OL     28      -4.160 -24.757  -0.528  1.00  0.00      MEMB
ATOM   3699 H15S OL     28      -5.530 -23.909   0.408  1.00  0.00      MEMB
ATOM   3700 C116 OL     28      -6.152 -25.235  -1.203  1.00  3.48      MEMB
ATOM   3701 H16R OL     28      -6.194 -24.334  -1.851  1.00  0.00      MEMB
ATOM   3702 H16S OL     28      -7.094 -25.399  -0.637  1.00  0.00      MEMB
ATOM   3703 C117 OL     28      -6.031 -26.397  -2.115  1.00  2.94      MEMB
ATOM   3704 H17R OL     28      -6.242 -27.359  -1.600  1.00  0.00      MEMB
ATOM   3705 H17S OL     28      -5.051 -26.453  -2.635  1.00  0.00      MEMB
ATOM   3706 C118 OL     28      -7.073 -26.497  -3.249  1.00  4.04      MEMB
ATOM   3707 H18R OL     28      -6.973 -25.687  -4.003  1.00  0.00      MEMB
ATOM   3708 H18S OL     28      -8.101 -26.649  -2.856  1.00  0.00      MEMB
ATOM   3709 H18T OL     28      -6.794 -27.449  -3.749  1.00  0.00      MEMB
TER   
ATOM   3791  C12 OL     29      21.518  10.171  15.484  1.00-12.11      MEMB
ATOM   3792  H2R OL     29      21.300   9.352  16.202  1.00  0.00      MEMB
ATOM   3793  H2S OL     29      20.805  11.015  15.605  1.00  0.00      MEMB
ATOM   3841  C13 OL     29      21.168   9.578  14.046  1.00-10.97      MEMB
ATOM   3842  H3R OL     29      20.217   9.007  14.103  1.00  0.00      MEMB
ATOM   3843  H3S OL     29      21.942   8.845  13.731  1.00  0.00      MEMB
ATOM   3844  C14 OL     29      20.956  10.798  13.078  1.00 -9.91      MEMB
ATOM   3845  H4R OL     29      21.800  11.477  13.326  1.00  0.00      MEMB
ATOM   3846  H4S OL     29      21.175  10.383  12.071  1.00  0.00      MEMB
ATOM   3847  C15 OL     29      19.506  11.260  12.985  1.00 -8.77      MEMB
ATOM   3848  H5R OL     29      19.277  11.886  13.874  1.00  0.00      MEMB
ATOM   3849  H5S OL     29      18.986  10.279  13.031  1.00  0.00      MEMB
ATOM   3850  C16 OL     29      19.101  12.055  11.707  1.00 -7.62      MEMB
ATOM   3851  H6R OL     29      18.121  12.482  12.008  1.00  0.00      MEMB
ATOM   3852  H6S OL     29      19.767  12.927  11.529  1.00  0.00      MEMB
ATOM   3853  C17 OL     29      18.910  11.255  10.383  1.00 -6.59      MEMB
ATOM   3854  H7R OL     29      19.823  10.626  10.308  1.00  0.00      MEMB
ATOM   3855  H7S OL     29      18.049  10.566  10.518  1.00  0.00      MEMB
ATOM   3856  C18 OL     29      18.673  12.140   9.187  1.00 -5.26      MEMB
ATOM   3857  H8R OL     29      17.601  12.430   9.218  1.00  0.00      MEMB
ATOM   3858  H8S OL     29      19.249  13.084   9.291  1.00  0.00      MEMB
ATOM   3859  C19 OL     29      19.020  11.447   7.882  1.00 -4.06      MEMB
ATOM   3860  H9R OL     29      19.125  10.352   7.875  1.00  0.00      MEMB
ATOM   3861 C110 OL     29      19.057  12.056   6.731  1.00 -2.66      MEMB
ATOM   3862 H10R OL     29      19.326  11.533   5.801  1.00  0.00      MEMB
ATOM   3863 C111 OL     29      18.809  13.525   6.487  1.00 -2.58      MEMB
ATOM   3864 H11R OL     29      18.236  13.726   5.557  1.00  0.00      MEMB
ATOM   3865 H11S OL     29      17.985  13.758   7.195  1.00  0.00      MEMB
ATOM   3866 C112 OL     29      20.059  14.419   6.462  1.00 -1.15      MEMB
ATOM   3867 H12R OL     29      19.718  15.476   6.481  1.00  0.00      MEMB
ATOM   3868 H12S OL     29      20.761  14.282   7.312  1.00  0.00      MEMB
ATOM   3869 C113 OL     29      20.916  14.303   5.257  1.00 -0.28      MEMB
ATOM   3870 H13R OL     29      21.377  13.298   5.151  1.00  0.00      MEMB
ATOM   3871 H13S OL     29      20.235  14.348   4.380  1.00  0.00      MEMB
ATOM   3872 C114 OL     29      21.888  15.460   5.017  1.00  0.84      MEMB
ATOM   3873 H14R OL     29      21.391  16.451   4.934  1.00  0.00      MEMB
ATOM   3874 H14S OL     29      22.558  15.439   5.903  1.00  0.00      MEMB
ATOM   3875 C115 OL     29      22.719  15.303   3.710  1.00  1.60      MEMB
ATOM   3876 H15R OL     29      23.170  14.304   3.531  1.00  0.00      MEMB
ATOM   3877 H15S OL     29      23.559  16.011   3.877  1.00  0.00      MEMB
ATOM   3878 C116 OL     29      21.901  15.527   2.400  1.00  2.64      MEMB
ATOM   3879 H16R OL     29      21.079  14.789   2.520  1.00  0.00      MEMB
ATOM   3880 H16S OL     29      21.451  16.540   2.487  1.00  0.00      MEMB
ATOM   3881 C117 OL     29      22.764  15.304   1.093  1.00  0.00      MEMB
ATOM   3882 H17R OL     29      22.164  15.426   0.166  1.00  0.00      MEMB
ATOM   3883 H17S OL     29      23.112  14.250   1.049  1.00  0.00      MEMB
ATOM   3884 C118 OL     29      23.962  16.260   0.948  1.00  0.00      MEMB
ATOM   3885 H18R OL     29      23.669  17.317   1.123  1.00  0.00      MEMB
ATOM   3886 H18S OL     29      24.701  16.019   1.742  1.00  0.00      MEMB
ATOM   3887 H18T OL     29      24.394  16.070  -0.058  1.00  0.00      MEMB
ATOM   3757  C33 PGR    29      18.309  11.830  20.579  1.00-20.41      MEMB
ATOM   3758  H3A PGR    29      17.630  12.558  20.085  1.00  0.00      MEMB
ATOM   3759  H3B PGR    29      17.708  11.223  21.289  1.00  0.00      MEMB
ATOM   3760  O36 PGR    29      19.223  12.637  21.346  1.00  0.00      MEMB
ATOM   3761 HO6A PGR    29      18.684  13.208  21.899  1.00  0.00      MEMB
ATOM   3762  C32 PGR    29      19.062  10.792  19.660  1.00-20.64      MEMB
ATOM   3763  H2A PGR    29      18.333  10.042  19.279  1.00  0.00      MEMB
ATOM   3764  O35 PGR    29      20.027  10.121  20.468  1.00  0.00      MEMB
ATOM   3765 HO5A PGR    29      19.535  10.034  21.296  1.00  0.00      MEMB
ATOM   3766  C31 PGR    29      19.749  11.522  18.440  1.00-19.24      MEMB
ATOM   3767  H1A PGR    29      18.945  11.749  17.708  1.00  0.00      MEMB
ATOM   3768  H1B PGR    29      20.506  10.809  18.048  1.00  0.00      MEMB
ATOM   3769  P31 PGR    29      20.804  13.895  17.881  1.00-16.77      MEMB
ATOM   3770  O33 PGR    29      20.966  15.190  18.639  1.00-15.92      MEMB
ATOM   3771  O34 PGR    29      19.854  13.870  16.799  1.00-16.93      MEMB
ATOM   3772  O32 PGR    29      20.456  12.694  18.940  1.00-16.27      MEMB
ATOM   3773  O31 PGR    29      22.225  13.608  17.248  1.00-18.19      MEMB
ATOM   3774  C3  PGR    29      23.230  13.345  18.226  1.00-15.07      MEMB
ATOM   3775  HA  PGR    29      22.947  12.652  19.047  1.00  0.00      MEMB
ATOM   3776  HB  PGR    29      23.611  14.195  18.831  1.00  0.00      MEMB
ATOM   3777  C2  PGR    29      24.445  12.747  17.559  1.00-13.89      MEMB
ATOM   3778  HX  PGR    29      25.398  13.010  18.066  1.00  0.00      MEMB
ATOM   3779  O21 PGR    29      24.629  13.154  16.161  1.00-12.67      MEMB
ATOM   3780  C21 PGR    29      24.742  14.449  15.889  1.00-12.02      MEMB
ATOM   3781  O22 PGR    29      24.584  15.379  16.652  1.00-12.33      MEMB
ATOM   3785  C1  PGR    29      24.378  11.146  17.496  1.00-14.33      MEMB
ATOM   3786  HR  PGR    29      24.481  10.712  18.514  1.00  0.00      MEMB
ATOM   3787  HS  PGR    29      25.256  10.733  16.956  1.00  0.00      MEMB
ATOM   3788  O11 PGR    29      23.197  10.518  16.947  1.00-13.47      MEMB
ATOM   3789  C11 PGR    29      22.978  10.511  15.673  1.00-12.95      MEMB
ATOM   3790  O12 PGR    29      23.799  10.718  14.743  1.00-13.09      MEMB
ATOM   3782  C12 OL     29      25.006  14.646  14.332  1.00-10.84      MEMB
ATOM   3783  H2R OL     29      25.942  14.098  14.092  1.00  0.00      MEMB
ATOM   3784  H2S OL     29      25.228  15.720  14.153  1.00  0.00      MEMB
ATOM   3794  C13 OL     29      23.828  14.078  13.529  1.00 -9.66      MEMB
ATOM   3795  H3R OL     29      23.056  14.877  13.572  1.00  0.00      MEMB
ATOM   3796  H3S OL     29      23.464  13.174  14.062  1.00  0.00      MEMB
ATOM   3797  C14 OL     29      24.236  13.867  12.054  1.00 -8.38      MEMB
ATOM   3798  H4R OL     29      24.880  12.965  11.977  1.00  0.00      MEMB
ATOM   3799  H4S OL     29      24.766  14.783  11.717  1.00  0.00      MEMB
ATOM   3800  C15 OL     29      23.005  13.858  11.109  1.00 -7.16      MEMB
ATOM   3801  H5R OL     29      22.457  14.759  11.460  1.00  0.00      MEMB
ATOM   3802  H5S OL     29      22.344  13.013  11.397  1.00  0.00      MEMB
ATOM   3803  C16 OL     29      23.304  13.803   9.627  1.00 -6.04      MEMB
ATOM   3804  H6R OL     29      23.774  14.754   9.299  1.00  0.00      MEMB
ATOM   3805  H6S OL     29      22.318  13.651   9.138  1.00  0.00      MEMB
ATOM   3806  C17 OL     29      24.297  12.705   9.256  1.00 -5.15      MEMB
ATOM   3807  H7R OL     29      24.006  11.711   9.657  1.00  0.00      MEMB
ATOM   3808  H7S OL     29      25.318  12.930   9.633  1.00  0.00      MEMB
ATOM   3809  C18 OL     29      24.165  12.461   7.712  1.00 -4.09      MEMB
ATOM   3810  H8R OL     29      23.099  12.285   7.455  1.00  0.00      MEMB
ATOM   3811  H8S OL     29      24.741  11.536   7.494  1.00  0.00      MEMB
ATOM   3812  C19 OL     29      24.628  13.594   6.902  1.00 -3.11      MEMB
ATOM   3813  H9R OL     29      24.196  14.533   7.277  1.00  0.00      MEMB
ATOM   3814 C110 OL     29      25.466  13.569   5.889  1.00 -1.91      MEMB
ATOM   3815 H10R OL     29      25.743  14.489   5.352  1.00  0.00      MEMB
ATOM   3816 C111 OL     29      26.138  12.346   5.308  1.00 -1.30      MEMB
ATOM   3817 H11R OL     29      26.280  11.407   5.885  1.00  0.00      MEMB
ATOM   3818 H11S OL     29      27.179  12.628   5.040  1.00  0.00      MEMB
ATOM   3819 C112 OL     29      25.487  12.009   3.956  1.00 -0.16      MEMB
ATOM   3820 H12R OL     29      26.116  11.261   3.429  1.00  0.00      MEMB
ATOM   3821 H12S OL     29      25.325  12.862   3.263  1.00  0.00      MEMB
ATOM   3822 C113 OL     29      24.005  11.434   3.966  1.00  0.33      MEMB
ATOM   3823 H13R OL     29      23.533  12.345   4.392  1.00  0.00      MEMB
ATOM   3824 H13S OL     29      23.964  10.557   4.647  1.00  0.00      MEMB
ATOM   3825 C114 OL     29      23.338  11.059   2.641  1.00  1.47      MEMB
ATOM   3826 H14R OL     29      23.728  10.098   2.245  1.00  0.00      MEMB
ATOM   3827 H14S OL     29      23.600  11.866   1.924  1.00  0.00      MEMB
ATOM   3828 C115 OL     29      21.804  10.961   2.708  1.00  2.35      MEMB
ATOM   3829 H15R OL     29      21.365  10.829   1.696  1.00  0.00      MEMB
ATOM   3830 H15S OL     29      21.428  11.961   3.013  1.00  0.00      MEMB
ATOM   3831 C116 OL     29      21.378   9.864   3.661  1.00  3.48      MEMB
ATOM   3832 H16R OL     29      20.417  10.249   4.065  1.00  0.00      MEMB
ATOM   3833 H16S OL     29      22.060   9.763   4.532  1.00  0.00      MEMB
ATOM   3834 C117 OL     29      21.001   8.507   3.050  1.00  2.94      MEMB
ATOM   3835 H17R OL     29      20.898   7.684   3.790  1.00  0.00      MEMB
ATOM   3836 H17S OL     29      21.855   8.213   2.402  1.00  0.00      MEMB
ATOM   3837 C118 OL     29      19.692   8.590   2.327  1.00  4.04      MEMB
ATOM   3838 H18R OL     29      18.888   8.584   3.094  1.00  0.00      MEMB
ATOM   3839 H18S OL     29      19.649   7.727   1.629  1.00  0.00      MEMB
ATOM   3840 H18T OL     29      19.518   9.613   1.929  1.00  0.00      MEMB
TER   
ATOM   3922  C12 OL     30      -9.607  26.034  11.601  1.00-12.11      MEMB
ATOM   3923  H2R OL     30      -9.221  26.869  10.977  1.00  0.00      MEMB
ATOM   3924  H2S OL     30      -8.944  25.177  11.357  1.00  0.00      MEMB
ATOM   3972  C13 OL     30     -11.029  25.748  10.968  1.00-10.97      MEMB
ATOM   3973  H3R OL     30     -11.580  26.710  11.035  1.00  0.00      MEMB
ATOM   3974  H3S OL     30     -11.531  25.011  11.631  1.00  0.00      MEMB
ATOM   3975  C14 OL     30     -10.948  25.192   9.547  1.00 -9.91      MEMB
ATOM   3976  H4R OL     30     -10.345  25.881   8.918  1.00  0.00      MEMB
ATOM   3977  H4S OL     30     -10.348  24.259   9.619  1.00  0.00      MEMB
ATOM   3978  C15 OL     30     -12.353  24.822   8.986  1.00 -8.77      MEMB
ATOM   3979  H5R OL     30     -13.034  25.685   9.150  1.00  0.00      MEMB
ATOM   3980  H5S OL     30     -12.736  24.025   9.658  1.00  0.00      MEMB
ATOM   3981  C16 OL     30     -12.415  24.525   7.466  1.00 -7.62      MEMB
ATOM   3982  H6R OL     30     -13.500  24.574   7.229  1.00  0.00      MEMB
ATOM   3983  H6S OL     30     -11.874  25.379   7.007  1.00  0.00      MEMB
ATOM   3984  C17 OL     30     -11.847  23.153   6.973  1.00 -6.59      MEMB
ATOM   3985  H7R OL     30     -10.928  22.885   7.538  1.00  0.00      MEMB
ATOM   3986  H7S OL     30     -12.566  22.319   7.120  1.00  0.00      MEMB
ATOM   3987  C18 OL     30     -11.691  23.011   5.405  1.00 -5.26      MEMB
ATOM   3988  H8R OL     30     -11.651  21.927   5.161  1.00  0.00      MEMB
ATOM   3989  H8S OL     30     -12.581  23.451   4.908  1.00  0.00      MEMB
ATOM   3990  C19 OL     30     -10.474  23.744   4.876  1.00 -4.06      MEMB
ATOM   3991  H9R OL     30     -10.594  24.831   4.989  1.00  0.00      MEMB
ATOM   3992 C110 OL     30      -9.301  23.305   4.442  1.00 -2.66      MEMB
ATOM   3993 H10R OL     30      -8.576  24.091   4.185  1.00  0.00      MEMB
ATOM   3994 C111 OL     30      -8.823  21.916   4.282  1.00 -2.58      MEMB
ATOM   3995 H11R OL     30      -8.857  21.372   5.250  1.00  0.00      MEMB
ATOM   3996 H11S OL     30      -9.551  21.317   3.696  1.00  0.00      MEMB
ATOM   3997 C112 OL     30      -7.394  21.806   3.669  1.00 -1.15      MEMB
ATOM   3998 H12R OL     30      -6.764  22.616   4.097  1.00  0.00      MEMB
ATOM   3999 H12S OL     30      -6.969  20.820   3.955  1.00  0.00      MEMB
ATOM   4000 C113 OL     30      -7.279  21.949   2.165  1.00 -0.28      MEMB
ATOM   4001 H13R OL     30      -7.486  22.987   1.830  1.00  0.00      MEMB
ATOM   4002 H13S OL     30      -6.205  21.675   2.097  1.00  0.00      MEMB
ATOM   4003 C114 OL     30      -8.153  21.021   1.383  1.00  0.84      MEMB
ATOM   4004 H14R OL     30      -7.850  20.015   1.744  1.00  0.00      MEMB
ATOM   4005 H14S OL     30      -9.246  21.043   1.583  1.00  0.00      MEMB
ATOM   4006 C115 OL     30      -8.001  21.273  -0.175  1.00  1.60      MEMB
ATOM   4007 H15R OL     30      -6.975  20.897  -0.373  1.00  0.00      MEMB
ATOM   4008 H15S OL     30      -8.095  22.360  -0.387  1.00  0.00      MEMB
ATOM   4009 C116 OL     30      -9.068  20.498  -0.945  1.00  2.64      MEMB
ATOM   4010 H16R OL     30      -8.834  19.419  -0.818  1.00  0.00      MEMB
ATOM   4011 H16S OL     30     -10.076  20.784  -0.576  1.00  0.00      MEMB
ATOM   4012 C117 OL     30      -9.137  20.874  -2.410  1.00  0.00      MEMB
ATOM   4013 H17R OL     30      -9.339  21.964  -2.484  1.00  0.00      MEMB
ATOM   4014 H17S OL     30      -9.951  20.277  -2.874  1.00  0.00      MEMB
ATOM   4015 C118 OL     30      -7.917  20.678  -3.313  1.00  0.00      MEMB
ATOM   4016 H18R OL     30      -7.609  19.628  -3.506  1.00  0.00      MEMB
ATOM   4017 H18S OL     30      -8.022  21.246  -4.261  1.00  0.00      MEMB
ATOM   4018 H18T OL     30      -7.036  21.105  -2.788  1.00  0.00      MEMB
ATOM   3888  C33 PGR    30     -10.816  21.267  18.912  1.00-20.41      MEMB
ATOM   3889  H3A PGR    30     -11.352  20.956  17.990  1.00  0.00      MEMB
ATOM   3890  H3B PGR    30     -10.369  20.329  19.306  1.00  0.00      MEMB
ATOM   3891  O36 PGR    30     -11.663  21.864  19.935  1.00  0.00      MEMB
ATOM   3892 HO6A PGR    30     -11.063  22.279  20.559  1.00  0.00      MEMB
ATOM   3893  C32 PGR    30      -9.804  22.365  18.507  1.00-20.64      MEMB
ATOM   3894  H2A PGR    30      -9.422  22.154  17.483  1.00  0.00      MEMB
ATOM   3895  O35 PGR    30      -8.712  22.306  19.423  1.00  0.00      MEMB
ATOM   3896 HO5A PGR    30      -8.635  21.349  19.543  1.00  0.00      MEMB
ATOM   3897  C31 PGR    30     -10.377  23.829  18.493  1.00-19.24      MEMB
ATOM   3898  H1A PGR    30     -10.837  24.086  19.471  1.00  0.00      MEMB
ATOM   3899  H1B PGR    30     -11.146  23.770  17.693  1.00  0.00      MEMB
ATOM   3900  P31 PGR    30      -8.419  25.439  19.045  1.00-16.77      MEMB
ATOM   3901  O33 PGR    30      -7.617  24.321  19.617  1.00-15.92      MEMB
ATOM   3902  O34 PGR    30      -9.038  26.439  19.992  1.00-16.93      MEMB
ATOM   3903  O32 PGR    30      -9.476  24.824  18.014  1.00-16.27      MEMB
ATOM   3904  O31 PGR    30      -7.476  26.175  18.062  1.00-18.19      MEMB
ATOM   3905  C3  PGR    30      -8.017  27.064  17.065  1.00-15.07      MEMB
ATOM   3906  HA  PGR    30      -7.381  27.969  17.172  1.00  0.00      MEMB
ATOM   3907  HB  PGR    30      -9.055  27.315  17.373  1.00  0.00      MEMB
ATOM   3908  C2  PGR    30      -7.773  26.529  15.618  1.00-13.89      MEMB
ATOM   3909  HX  PGR    30      -8.308  25.559  15.535  1.00  0.00      MEMB
ATOM   3910  O21 PGR    30      -6.392  26.310  15.362  1.00-12.67      MEMB
ATOM   3911  C21 PGR    30      -5.916  25.110  15.591  1.00-12.02      MEMB
ATOM   3912  O22 PGR    30      -6.527  24.214  16.194  1.00-12.33      MEMB
ATOM   3916  C1  PGR    30      -8.322  27.543  14.551  1.00-14.33      MEMB
ATOM   3917  HR  PGR    30      -7.621  28.399  14.446  1.00  0.00      MEMB
ATOM   3918  HS  PGR    30      -9.347  27.888  14.807  1.00  0.00      MEMB
ATOM   3919  O11 PGR    30      -8.626  26.912  13.343  1.00-13.47      MEMB
ATOM   3920  C11 PGR    30      -9.726  26.380  13.013  1.00-12.95      MEMB
ATOM   3921  O12 PGR    30     -10.821  26.339  13.608  1.00-13.09      MEMB
ATOM   3913  C12 OL     30      -4.477  24.956  14.952  1.00-10.84      MEMB
ATOM   3914  H2R OL     30      -4.346  24.009  14.386  1.00  0.00      MEMB
ATOM   3915  H2S OL     30      -3.696  25.085  15.732  1.00  0.00      MEMB
ATOM   3925  C13 OL     30      -4.302  26.041  13.859  1.00 -9.66      MEMB
ATOM   3926  H3R OL     30      -3.252  25.955  13.508  1.00  0.00      MEMB
ATOM   3927  H3S OL     30      -4.460  27.060  14.274  1.00  0.00      MEMB
ATOM   3928  C14 OL     30      -5.268  25.872  12.672  1.00 -8.38      MEMB
ATOM   3929  H4R OL     30      -6.251  26.262  13.012  1.00  0.00      MEMB
ATOM   3930  H4S OL     30      -5.438  24.799  12.439  1.00  0.00      MEMB
ATOM   3931  C15 OL     30      -4.881  26.610  11.357  1.00 -7.16      MEMB
ATOM   3932  H5R OL     30      -3.875  26.260  11.038  1.00  0.00      MEMB
ATOM   3933  H5S OL     30      -4.752  27.686  11.602  1.00  0.00      MEMB
ATOM   3934  C16 OL     30      -5.881  26.333  10.174  1.00 -6.04      MEMB
ATOM   3935  H6R OL     30      -5.557  26.936   9.300  1.00  0.00      MEMB
ATOM   3936  H6S OL     30      -6.911  26.707  10.359  1.00  0.00      MEMB
ATOM   3937  C17 OL     30      -5.866  24.854   9.801  1.00 -5.15      MEMB
ATOM   3938  H7R OL     30      -6.673  24.387  10.405  1.00  0.00      MEMB
ATOM   3939  H7S OL     30      -4.889  24.446  10.136  1.00  0.00      MEMB
ATOM   3940  C18 OL     30      -6.188  24.546   8.334  1.00 -4.09      MEMB
ATOM   3941  H8R OL     30      -6.037  23.445   8.311  1.00  0.00      MEMB
ATOM   3942  H8S OL     30      -5.407  25.001   7.688  1.00  0.00      MEMB
ATOM   3943  C19 OL     30      -7.621  24.877   8.024  1.00 -3.11      MEMB
ATOM   3944  H9R OL     30      -8.385  24.328   8.594  1.00  0.00      MEMB
ATOM   3945 C110 OL     30      -8.115  25.687   7.041  1.00 -1.91      MEMB
ATOM   3946 H10R OL     30      -9.196  25.733   6.844  1.00  0.00      MEMB
ATOM   3947 C111 OL     30      -7.292  26.424   6.013  1.00 -1.30      MEMB
ATOM   3948 H11R OL     30      -7.371  25.935   5.019  1.00  0.00      MEMB
ATOM   3949 H11S OL     30      -6.222  26.303   6.289  1.00  0.00      MEMB
ATOM   3950 C112 OL     30      -7.595  27.907   6.028  1.00 -0.16      MEMB
ATOM   3951 H12R OL     30      -6.941  28.369   5.257  1.00  0.00      MEMB
ATOM   3952 H12S OL     30      -7.335  28.363   7.007  1.00  0.00      MEMB
ATOM   3953 C113 OL     30      -9.024  28.381   5.636  1.00  0.33      MEMB
ATOM   3954 H13R OL     30      -8.891  29.472   5.473  1.00  0.00      MEMB
ATOM   3955 H13S OL     30      -9.721  28.229   6.489  1.00  0.00      MEMB
ATOM   3956 C114 OL     30      -9.555  27.789   4.293  1.00  1.47      MEMB
ATOM   3957 H14R OL     30     -10.476  28.351   4.028  1.00  0.00      MEMB
ATOM   3958 H14S OL     30      -9.740  26.704   4.444  1.00  0.00      MEMB
ATOM   3959 C115 OL     30      -8.518  27.944   3.138  1.00  2.35      MEMB
ATOM   3960 H15R OL     30      -7.490  27.701   3.483  1.00  0.00      MEMB
ATOM   3961 H15S OL     30      -8.552  28.994   2.776  1.00  0.00      MEMB
ATOM   3962 C116 OL     30      -8.685  26.825   2.104  1.00  3.48      MEMB
ATOM   3963 H16R OL     30      -8.498  25.826   2.553  1.00  0.00      MEMB
ATOM   3964 H16S OL     30      -7.945  27.050   1.306  1.00  0.00      MEMB
ATOM   3965 C117 OL     30     -10.011  26.811   1.323  1.00  2.94      MEMB
ATOM   3966 H17R OL     30     -10.267  27.871   1.105  1.00  0.00      MEMB
ATOM   3967 H17S OL     30     -10.896  26.711   1.988  1.00  0.00      MEMB
ATOM   3968 C118 OL     30     -10.060  25.804   0.208  1.00  4.04      MEMB
ATOM   3969 H18R OL     30      -9.238  26.036  -0.503  1.00  0.00      MEMB
ATOM   3970 H18S OL     30     -11.038  25.918  -0.306  1.00  0.00      MEMB
ATOM   3971 H18T OL     30      -9.895  24.740   0.483  1.00  0.00      MEMB
TER   
ATOM   4053  C12 OL     31     -24.556  -0.923  14.185  1.00-12.11      MEMB
ATOM   4054  H2R OL     31     -23.692  -0.496  14.737  1.00  0.00      MEMB
ATOM   4055  H2S OL     31     -24.649  -1.971  14.541  1.00  0.00      MEMB
ATOM   4103  C13 OL     31     -24.332  -0.805  12.707  1.00-10.97      MEMB
ATOM   4104  H3R OL     31     -24.587   0.206  12.323  1.00  0.00      MEMB
ATOM   4105  H3S OL     31     -25.199  -1.327  12.249  1.00  0.00      MEMB
ATOM   4106  C14 OL     31     -23.013  -1.306  12.141  1.00 -9.91      MEMB
ATOM   4107  H4R OL     31     -22.135  -0.810  12.607  1.00  0.00      MEMB
ATOM   4108  H4S OL     31     -23.003  -2.389  12.391  1.00  0.00      MEMB
ATOM   4109  C15 OL     31     -22.872  -1.148  10.625  1.00 -8.77      MEMB
ATOM   4110  H5R OL     31     -21.846  -1.438  10.312  1.00  0.00      MEMB
ATOM   4111  H5S OL     31     -23.038  -0.060  10.471  1.00  0.00      MEMB
ATOM   4112  C16 OL     31     -23.839  -2.084   9.912  1.00 -7.62      MEMB
ATOM   4113  H6R OL     31     -23.674  -3.123  10.269  1.00  0.00      MEMB
ATOM   4114  H6S OL     31     -24.910  -1.860  10.107  1.00  0.00      MEMB
ATOM   4115  C17 OL     31     -23.623  -2.100   8.358  1.00 -6.59      MEMB
ATOM   4116  H7R OL     31     -22.671  -2.547   8.001  1.00  0.00      MEMB
ATOM   4117  H7S OL     31     -24.469  -2.730   8.009  1.00  0.00      MEMB
ATOM   4118  C18 OL     31     -23.737  -0.752   7.659  1.00 -5.26      MEMB
ATOM   4119  H8R OL     31     -22.765  -0.254   7.862  1.00  0.00      MEMB
ATOM   4120  H8S OL     31     -23.758  -0.903   6.559  1.00  0.00      MEMB
ATOM   4121  C19 OL     31     -24.924   0.041   8.173  1.00 -4.06      MEMB
ATOM   4122  H9R OL     31     -24.963   0.355   9.227  1.00  0.00      MEMB
ATOM   4123 C110 OL     31     -26.076   0.373   7.433  1.00 -2.66      MEMB
ATOM   4124 H10R OL     31     -26.873   0.867   8.008  1.00  0.00      MEMB
ATOM   4125 C111 OL     31     -26.278   0.026   5.987  1.00 -2.58      MEMB
ATOM   4126 H11R OL     31     -25.716  -0.887   5.697  1.00  0.00      MEMB
ATOM   4127 H11S OL     31     -27.366  -0.174   5.884  1.00  0.00      MEMB
ATOM   4128 C112 OL     31     -25.928   1.218   5.162  1.00 -1.15      MEMB
ATOM   4129 H12R OL     31     -26.423   2.127   5.565  1.00  0.00      MEMB
ATOM   4130 H12S OL     31     -24.858   1.518   5.181  1.00  0.00      MEMB
ATOM   4131 C113 OL     31     -26.295   1.021   3.740  1.00 -0.28      MEMB
ATOM   4132 H13R OL     31     -25.815   1.815   3.129  1.00  0.00      MEMB
ATOM   4133 H13S OL     31     -25.917   0.054   3.345  1.00  0.00      MEMB
ATOM   4134 C114 OL     31     -27.909   1.171   3.526  1.00  0.84      MEMB
ATOM   4135 H14R OL     31     -28.390   0.266   3.955  1.00  0.00      MEMB
ATOM   4136 H14S OL     31     -28.298   2.079   4.035  1.00  0.00      MEMB
ATOM   4137 C115 OL     31     -28.313   1.224   2.042  1.00  1.60      MEMB
ATOM   4138 H15R OL     31     -27.832   2.077   1.518  1.00  0.00      MEMB
ATOM   4139 H15S OL     31     -29.412   1.250   1.878  1.00  0.00      MEMB
ATOM   4140 C116 OL     31     -27.867  -0.057   1.256  1.00  2.64      MEMB
ATOM   4141 H16R OL     31     -26.773  -0.055   1.447  1.00  0.00      MEMB
ATOM   4142 H16S OL     31     -28.424  -0.938   1.640  1.00  0.00      MEMB
ATOM   4143 C117 OL     31     -28.304  -0.049  -0.269  1.00  0.00      MEMB
ATOM   4144 H17R OL     31     -28.005   0.920  -0.723  1.00  0.00      MEMB
ATOM   4145 H17S OL     31     -29.393   0.060  -0.462  1.00  0.00      MEMB
ATOM   4146 C118 OL     31     -27.809  -1.178  -1.119  1.00  0.00      MEMB
ATOM   4147 H18R OL     31     -28.234  -2.133  -0.742  1.00  0.00      MEMB
ATOM   4148 H18S OL     31     -27.947  -0.921  -2.191  1.00  0.00      MEMB
ATOM   4149 H18T OL     31     -26.751  -1.480  -0.962  1.00  0.00      MEMB
ATOM   4019  C33 PGR    31     -25.335  -2.217  21.088  1.00-20.41      MEMB
ATOM   4020  H3A PGR    31     -24.629  -1.416  21.393  1.00  0.00      MEMB
ATOM   4021  H3B PGR    31     -25.894  -1.736  20.257  1.00  0.00      MEMB
ATOM   4022  O36 PGR    31     -26.358  -2.648  22.056  1.00  0.00      MEMB
ATOM   4023 HO6A PGR    31     -25.965  -2.982  22.866  1.00  0.00      MEMB
ATOM   4024  C32 PGR    31     -24.345  -3.336  20.649  1.00-20.64      MEMB
ATOM   4025  H2A PGR    31     -23.952  -3.854  21.552  1.00  0.00      MEMB
ATOM   4026  O35 PGR    31     -23.258  -2.709  19.972  1.00  0.00      MEMB
ATOM   4027 HO5A PGR    31     -23.155  -1.909  20.506  1.00  0.00      MEMB
ATOM   4028  C31 PGR    31     -24.929  -4.432  19.728  1.00-19.24      MEMB
ATOM   4029  H1A PGR    31     -25.705  -5.092  20.171  1.00  0.00      MEMB
ATOM   4030  H1B PGR    31     -24.218  -5.232  19.430  1.00  0.00      MEMB
ATOM   4031  P31 PGR    31     -25.833  -4.490  17.259  1.00-16.77      MEMB
ATOM   4032  O33 PGR    31     -26.784  -5.564  17.628  1.00-15.92      MEMB
ATOM   4033  O34 PGR    31     -24.626  -4.785  16.424  1.00-16.93      MEMB
ATOM   4034  O32 PGR    31     -25.430  -3.789  18.618  1.00-16.27      MEMB
ATOM   4035  O31 PGR    31     -26.596  -3.340  16.578  1.00-18.19      MEMB
ATOM   4036  C3  PGR    31     -27.669  -2.856  17.311  1.00-15.07      MEMB
ATOM   4037  HA  PGR    31     -27.404  -2.539  18.343  1.00  0.00      MEMB
ATOM   4038  HB  PGR    31     -28.510  -3.581  17.363  1.00  0.00      MEMB
ATOM   4039  C2  PGR    31     -28.313  -1.695  16.539  1.00-13.89      MEMB
ATOM   4040  HX  PGR    31     -29.172  -1.248  17.084  1.00  0.00      MEMB
ATOM   4041  O21 PGR    31     -28.667  -2.267  15.197  1.00-12.67      MEMB
ATOM   4042  C21 PGR    31     -29.610  -1.539  14.611  1.00-12.02      MEMB
ATOM   4043  O22 PGR    31     -30.230  -0.655  15.191  1.00-12.33      MEMB
ATOM   4047  C1  PGR    31     -27.241  -0.482  16.533  1.00-14.33      MEMB
ATOM   4048  HR  PGR    31     -26.781  -0.372  17.538  1.00  0.00      MEMB
ATOM   4049  HS  PGR    31     -27.668   0.507  16.259  1.00  0.00      MEMB
ATOM   4050  O11 PGR    31     -26.114  -0.824  15.837  1.00-13.47      MEMB
ATOM   4051  C11 PGR    31     -25.906  -0.312  14.572  1.00-12.95      MEMB
ATOM   4052  O12 PGR    31     -26.621   0.434  13.957  1.00-13.09      MEMB
ATOM   4044  C12 OL     31     -29.615  -1.880  13.120  1.00-10.84      MEMB
ATOM   4045  H2R OL     31     -28.565  -1.854  12.757  1.00  0.00      MEMB
ATOM   4046  H2S OL     31     -30.006  -1.008  12.554  1.00  0.00      MEMB
ATOM   4056  C13 OL     31     -30.178  -3.228  12.641  1.00 -9.66      MEMB
ATOM   4057  H3R OL     31     -31.173  -3.107  12.163  1.00  0.00      MEMB
ATOM   4058  H3S OL     31     -30.287  -3.985  13.447  1.00  0.00      MEMB
ATOM   4059  C14 OL     31     -29.280  -3.975  11.571  1.00 -8.38      MEMB
ATOM   4060  H4R OL     31     -29.341  -3.378  10.636  1.00  0.00      MEMB
ATOM   4061  H4S OL     31     -29.754  -4.972  11.446  1.00  0.00      MEMB
ATOM   4062  C15 OL     31     -27.836  -4.257  12.069  1.00 -7.16      MEMB
ATOM   4063  H5R OL     31     -27.814  -4.966  12.924  1.00  0.00      MEMB
ATOM   4064  H5S OL     31     -27.308  -3.316  12.334  1.00  0.00      MEMB
ATOM   4065  C16 OL     31     -27.040  -4.886  10.982  1.00 -6.04      MEMB
ATOM   4066  H6R OL     31     -26.820  -4.168  10.164  1.00  0.00      MEMB
ATOM   4067  H6S OL     31     -27.458  -5.807  10.522  1.00  0.00      MEMB
ATOM   4068  C17 OL     31     -25.693  -5.219  11.586  1.00 -5.15      MEMB
ATOM   4069  H7R OL     31     -25.904  -5.636  12.594  1.00  0.00      MEMB
ATOM   4070  H7S OL     31     -25.088  -4.288  11.597  1.00  0.00      MEMB
ATOM   4071  C18 OL     31     -24.876  -6.342  10.877  1.00 -4.09      MEMB
ATOM   4072  H8R OL     31     -25.705  -7.082  10.871  1.00  0.00      MEMB
ATOM   4073  H8S OL     31     -24.108  -6.569  11.647  1.00  0.00      MEMB
ATOM   4074  C19 OL     31     -24.378  -6.081   9.461  1.00 -3.11      MEMB
ATOM   4075  H9R OL     31     -23.484  -5.440   9.481  1.00  0.00      MEMB
ATOM   4076 C110 OL     31     -24.959  -6.515   8.235  1.00 -1.91      MEMB
ATOM   4077 H10R OL     31     -24.574  -6.247   7.240  1.00  0.00      MEMB
ATOM   4078 C111 OL     31     -26.201  -7.385   8.106  1.00 -1.30      MEMB
ATOM   4079 H11R OL     31     -27.078  -7.050   8.700  1.00  0.00      MEMB
ATOM   4080 H11S OL     31     -25.854  -8.415   8.337  1.00  0.00      MEMB
ATOM   4081 C112 OL     31     -26.702  -7.475   6.633  1.00 -0.16      MEMB
ATOM   4082 H12R OL     31     -27.463  -8.283   6.669  1.00  0.00      MEMB
ATOM   4083 H12S OL     31     -25.866  -7.627   5.917  1.00  0.00      MEMB
ATOM   4084 C113 OL     31     -27.587  -6.324   6.092  1.00  0.33      MEMB
ATOM   4085 H13R OL     31     -28.127  -6.030   7.018  1.00  0.00      MEMB
ATOM   4086 H13S OL     31     -28.345  -6.825   5.453  1.00  0.00      MEMB
ATOM   4087 C114 OL     31     -26.928  -5.005   5.649  1.00  1.47      MEMB
ATOM   4088 H14R OL     31     -26.114  -4.635   6.308  1.00  0.00      MEMB
ATOM   4089 H14S OL     31     -27.661  -4.175   5.558  1.00  0.00      MEMB
ATOM   4090 C115 OL     31     -26.190  -5.062   4.290  1.00  2.35      MEMB
ATOM   4091 H15R OL     31     -25.487  -5.921   4.254  1.00  0.00      MEMB
ATOM   4092 H15S OL     31     -25.724  -4.053   4.305  1.00  0.00      MEMB
ATOM   4093 C116 OL     31     -27.223  -5.137   3.173  1.00  3.48      MEMB
ATOM   4094 H16R OL     31     -27.968  -4.339   3.377  1.00  0.00      MEMB
ATOM   4095 H16S OL     31     -27.561  -6.194   3.100  1.00  0.00      MEMB
ATOM   4096 C117 OL     31     -26.624  -4.585   1.803  1.00  2.94      MEMB
ATOM   4097 H17R OL     31     -27.433  -4.750   1.060  1.00  0.00      MEMB
ATOM   4098 H17S OL     31     -25.713  -5.172   1.558  1.00  0.00      MEMB
ATOM   4099 C118 OL     31     -26.208  -3.121   1.850  1.00  4.04      MEMB
ATOM   4100 H18R OL     31     -25.930  -2.890   0.799  1.00  0.00      MEMB
ATOM   4101 H18S OL     31     -25.374  -2.873   2.540  1.00  0.00      MEMB
ATOM   4102 H18T OL     31     -27.024  -2.402   2.077  1.00  0.00      MEMB
TER   
ATOM   4184  C12 OL     32      14.727 -21.503  14.116  1.00-12.11      MEMB
ATOM   4185  H2R OL     32      13.984 -21.905  13.395  1.00  0.00      MEMB
ATOM   4186  H2S OL     32      14.464 -21.613  15.189  1.00  0.00      MEMB
ATOM   4234  C13 OL     32      14.969 -19.978  13.898  1.00-10.97      MEMB
ATOM   4235  H3R OL     32      15.721 -19.471  14.540  1.00  0.00      MEMB
ATOM   4236  H3S OL     32      13.977 -19.480  13.941  1.00  0.00      MEMB
ATOM   4237  C14 OL     32      15.639 -19.691  12.502  1.00 -9.91      MEMB
ATOM   4238  H4R OL     32      16.167 -18.715  12.449  1.00  0.00      MEMB
ATOM   4239  H4S OL     32      16.439 -20.435  12.300  1.00  0.00      MEMB
ATOM   4240  C15 OL     32      14.675 -19.477  11.268  1.00 -8.77      MEMB
ATOM   4241  H5R OL     32      13.754 -19.026  11.696  1.00  0.00      MEMB
ATOM   4242  H5S OL     32      14.368 -20.415  10.756  1.00  0.00      MEMB
ATOM   4243  C16 OL     32      15.350 -18.527  10.279  1.00 -7.62      MEMB
ATOM   4244  H6R OL     32      15.118 -17.456  10.459  1.00  0.00      MEMB
ATOM   4245  H6S OL     32      16.442 -18.687  10.151  1.00  0.00      MEMB
ATOM   4246  C17 OL     32      14.770 -18.848   8.873  1.00 -6.59      MEMB
ATOM   4247  H7R OL     32      15.323 -19.679   8.387  1.00  0.00      MEMB
ATOM   4248  H7S OL     32      13.725 -19.208   8.984  1.00  0.00      MEMB
ATOM   4249  C18 OL     32      14.722 -17.546   7.957  1.00 -5.26      MEMB
ATOM   4250  H8R OL     32      14.070 -16.763   8.399  1.00  0.00      MEMB
ATOM   4251  H8S OL     32      15.762 -17.156   7.980  1.00  0.00      MEMB
ATOM   4252  C19 OL     32      14.397 -17.806   6.493  1.00 -4.06      MEMB
ATOM   4253  H9R OL     32      13.323 -17.992   6.343  1.00  0.00      MEMB
ATOM   4254 C110 OL     32      15.156 -18.134   5.393  1.00 -2.66      MEMB
ATOM   4255 H10R OL     32      14.654 -18.254   4.422  1.00  0.00      MEMB
ATOM   4256 C111 OL     32      16.645 -18.249   5.262  1.00 -2.58      MEMB
ATOM   4257 H11R OL     32      16.924 -18.491   4.214  1.00  0.00      MEMB
ATOM   4258 H11S OL     32      16.935 -17.199   5.482  1.00  0.00      MEMB
ATOM   4259 C112 OL     32      17.432 -19.175   6.223  1.00 -1.15      MEMB
ATOM   4260 H12R OL     32      17.044 -19.155   7.264  1.00  0.00      MEMB
ATOM   4261 H12S OL     32      17.227 -20.214   5.886  1.00  0.00      MEMB
ATOM   4262 C113 OL     32      19.011 -18.990   6.147  1.00 -0.28      MEMB
ATOM   4263 H13R OL     32      19.231 -17.998   6.595  1.00  0.00      MEMB
ATOM   4264 H13S OL     32      19.516 -19.758   6.771  1.00  0.00      MEMB
ATOM   4265 C114 OL     32      19.610 -19.112   4.753  1.00  0.84      MEMB
ATOM   4266 H14R OL     32      19.280 -20.011   4.190  1.00  0.00      MEMB
ATOM   4267 H14S OL     32      19.283 -18.253   4.129  1.00  0.00      MEMB
ATOM   4268 C115 OL     32      21.089 -19.036   4.628  1.00  1.60      MEMB
ATOM   4269 H15R OL     32      21.402 -19.882   5.276  1.00  0.00      MEMB
ATOM   4270 H15S OL     32      21.396 -18.044   5.023  1.00  0.00      MEMB
ATOM   4271 C116 OL     32      21.589 -19.202   3.167  1.00  2.64      MEMB
ATOM   4272 H16R OL     32      20.678 -19.214   2.532  1.00  0.00      MEMB
ATOM   4273 H16S OL     32      22.283 -18.399   2.838  1.00  0.00      MEMB
ATOM   4274 C117 OL     32      22.416 -20.477   2.904  1.00  0.00      MEMB
ATOM   4275 H17R OL     32      21.756 -21.368   2.833  1.00  0.00      MEMB
ATOM   4276 H17S OL     32      22.993 -20.751   3.813  1.00  0.00      MEMB
ATOM   4277 C118 OL     32      23.393 -20.481   1.711  1.00  0.00      MEMB
ATOM   4278 H18R OL     32      23.964 -21.421   1.867  1.00  0.00      MEMB
ATOM   4279 H18S OL     32      22.799 -20.492   0.773  1.00  0.00      MEMB
ATOM   4280 H18T OL     32      24.188 -19.705   1.719  1.00  0.00      MEMB
ATOM   4150  C33 PGR    32      17.289 -17.714  17.991  1.00-20.41      MEMB
ATOM   4151  H3A PGR    32      16.439 -18.256  18.460  1.00  0.00      MEMB
ATOM   4152  H3B PGR    32      16.865 -16.742  17.658  1.00  0.00      MEMB
ATOM   4153  O36 PGR    32      17.713 -18.441  16.853  1.00  0.00      MEMB
ATOM   4154 HO6A PGR    32      17.955 -19.344  17.073  1.00  0.00      MEMB
ATOM   4155  C32 PGR    32      18.455 -17.483  19.008  1.00-20.64      MEMB
ATOM   4156  H2A PGR    32      18.058 -16.965  19.910  1.00  0.00      MEMB
ATOM   4157  O35 PGR    32      19.414 -16.635  18.380  1.00  0.00      MEMB
ATOM   4158 HO5A PGR    32      18.830 -16.034  17.899  1.00  0.00      MEMB
ATOM   4159  C31 PGR    32      19.017 -18.970  19.352  1.00-19.24      MEMB
ATOM   4160  H1A PGR    32      19.832 -18.834  20.095  1.00  0.00      MEMB
ATOM   4161  H1B PGR    32      19.628 -19.237  18.464  1.00  0.00      MEMB
ATOM   4162  P31 PGR    32      18.697 -21.372  19.771  1.00-16.77      MEMB
ATOM   4163  O33 PGR    32      17.604 -22.314  20.013  1.00-15.92      MEMB
ATOM   4164  O34 PGR    32      19.860 -21.333  20.697  1.00-16.93      MEMB
ATOM   4165  O32 PGR    32      18.062 -19.911  19.668  1.00-16.27      MEMB
ATOM   4166  O31 PGR    32      19.294 -21.613  18.267  1.00-18.19      MEMB
ATOM   4167  C3  PGR    32      18.370 -21.844  17.234  1.00-15.07      MEMB
ATOM   4168  HA  PGR    32      17.608 -21.036  17.204  1.00  0.00      MEMB
ATOM   4169  HB  PGR    32      17.891 -22.835  17.385  1.00  0.00      MEMB
ATOM   4170  C2  PGR    32      19.073 -21.891  15.872  1.00-13.89      MEMB
ATOM   4171  HX  PGR    32      19.980 -22.493  16.095  1.00  0.00      MEMB
ATOM   4172  O21 PGR    32      19.404 -20.553  15.477  1.00-12.67      MEMB
ATOM   4173  C21 PGR    32      20.633 -20.116  15.701  1.00-12.02      MEMB
ATOM   4174  O22 PGR    32      21.597 -20.791  16.106  1.00-12.33      MEMB
ATOM   4178  C1  PGR    32      18.235 -22.576  14.645  1.00-14.33      MEMB
ATOM   4179  HR  PGR    32      18.006 -23.642  14.857  1.00  0.00      MEMB
ATOM   4180  HS  PGR    32      18.771 -22.543  13.672  1.00  0.00      MEMB
ATOM   4181  O11 PGR    32      16.963 -21.878  14.639  1.00-13.47      MEMB
ATOM   4182  C11 PGR    32      15.990 -22.289  13.793  1.00-12.95      MEMB
ATOM   4183  O12 PGR    32      16.173 -23.180  12.971  1.00-13.09      MEMB
ATOM   4175  C12 OL     32      20.653 -18.640  15.345  1.00-10.84      MEMB
ATOM   4176  H2R OL     32      21.168 -17.864  15.951  1.00  0.00      MEMB
ATOM   4177  H2S OL     32      19.623 -18.260  15.512  1.00  0.00      MEMB
ATOM   4187  C13 OL     32      21.086 -18.335  13.882  1.00 -9.66      MEMB
ATOM   4188  H3R OL     32      22.071 -18.815  13.704  1.00  0.00      MEMB
ATOM   4189  H3S OL     32      21.271 -17.257  13.688  1.00  0.00      MEMB
ATOM   4190  C14 OL     32      20.033 -18.724  12.784  1.00 -8.38      MEMB
ATOM   4191  H4R OL     32      19.189 -18.002  12.764  1.00  0.00      MEMB
ATOM   4192  H4S OL     32      19.591 -19.731  12.947  1.00  0.00      MEMB
ATOM   4193  C15 OL     32      20.603 -18.810  11.316  1.00 -7.16      MEMB
ATOM   4194  H5R OL     32      21.450 -19.527  11.364  1.00  0.00      MEMB
ATOM   4195  H5S OL     32      21.077 -17.854  11.007  1.00  0.00      MEMB
ATOM   4196  C16 OL     32      19.595 -19.277  10.260  1.00 -6.04      MEMB
ATOM   4197  H6R OL     32      20.098 -18.922   9.335  1.00  0.00      MEMB
ATOM   4198  H6S OL     32      18.638 -18.722  10.363  1.00  0.00      MEMB
ATOM   4199  C17 OL     32      19.296 -20.779  10.331  1.00 -5.15      MEMB
ATOM   4200  H7R OL     32      19.195 -20.970  11.421  1.00  0.00      MEMB
ATOM   4201  H7S OL     32      20.157 -21.271   9.830  1.00  0.00      MEMB
ATOM   4202  C18 OL     32      18.081 -21.223   9.483  1.00 -4.09      MEMB
ATOM   4203  H8R OL     32      18.133 -20.790   8.461  1.00  0.00      MEMB
ATOM   4204  H8S OL     32      17.251 -20.774  10.070  1.00  0.00      MEMB
ATOM   4205  C19 OL     32      17.757 -22.730   9.401  1.00 -3.11      MEMB
ATOM   4206  H9R OL     32      17.875 -23.265  10.354  1.00  0.00      MEMB
ATOM   4207 C110 OL     32      17.492 -23.439   8.348  1.00 -1.91      MEMB
ATOM   4208 H10R OL     32      17.105 -24.458   8.496  1.00  0.00      MEMB
ATOM   4209 C111 OL     32      17.412 -22.923   6.996  1.00 -1.30      MEMB
ATOM   4210 H11R OL     32      18.052 -22.046   6.758  1.00  0.00      MEMB
ATOM   4211 H11S OL     32      16.374 -22.677   6.687  1.00  0.00      MEMB
ATOM   4212 C112 OL     32      17.700 -24.121   6.076  1.00 -0.16      MEMB
ATOM   4213 H12R OL     32      17.071 -24.986   6.378  1.00  0.00      MEMB
ATOM   4214 H12S OL     32      18.775 -24.366   6.210  1.00  0.00      MEMB
ATOM   4215 C113 OL     32      17.440 -23.808   4.624  1.00  0.33      MEMB
ATOM   4216 H13R OL     32      16.362 -23.583   4.477  1.00  0.00      MEMB
ATOM   4217 H13S OL     32      17.564 -24.669   3.933  1.00  0.00      MEMB
ATOM   4218 C114 OL     32      18.321 -22.783   3.962  1.00  1.47      MEMB
ATOM   4219 H14R OL     32      19.355 -22.986   4.313  1.00  0.00      MEMB
ATOM   4220 H14S OL     32      18.034 -21.777   4.338  1.00  0.00      MEMB
ATOM   4221 C115 OL     32      18.389 -22.665   2.403  1.00  2.35      MEMB
ATOM   4222 H15R OL     32      18.540 -23.668   1.949  1.00  0.00      MEMB
ATOM   4223 H15S OL     32      19.356 -22.140   2.250  1.00  0.00      MEMB
ATOM   4224 C116 OL     32      17.203 -21.940   1.860  1.00  3.48      MEMB
ATOM   4225 H16R OL     32      16.270 -22.472   2.144  1.00  0.00      MEMB
ATOM   4226 H16S OL     32      17.245 -22.152   0.771  1.00  0.00      MEMB
ATOM   4227 C117 OL     32      17.077 -20.421   2.170  1.00  2.94      MEMB
ATOM   4228 H17R OL     32      18.087 -19.974   2.053  1.00  0.00      MEMB
ATOM   4229 H17S OL     32      16.762 -20.248   3.221  1.00  0.00      MEMB
ATOM   4230 C118 OL     32      16.111 -19.626   1.260  1.00  4.04      MEMB
ATOM   4231 H18R OL     32      16.171 -18.545   1.506  1.00  0.00      MEMB
ATOM   4232 H18S OL     32      15.106 -20.100   1.296  1.00  0.00      MEMB
ATOM   4233 H18T OL     32      16.440 -19.820   0.217  1.00  0.00      MEMB
TER   
ATOM   4315  C12 OL     33       3.146  28.615  11.546  1.00-12.11      MEMB
ATOM   4316  H2R OL     33       2.651  29.551  11.881  1.00  0.00      MEMB
ATOM   4317  H2S OL     33       4.037  28.903  10.947  1.00  0.00      MEMB
ATOM   4365  C13 OL     33       2.149  27.783  10.766  1.00-10.97      MEMB
ATOM   4366  H3R OL     33       1.362  27.334  11.408  1.00  0.00      MEMB
ATOM   4367  H3S OL     33       2.660  26.936  10.259  1.00  0.00      MEMB
ATOM   4368  C14 OL     33       1.444  28.448   9.554  1.00 -9.91      MEMB
ATOM   4369  H4R OL     33       1.065  29.333  10.109  1.00  0.00      MEMB
ATOM   4370  H4S OL     33       2.159  28.742   8.756  1.00  0.00      MEMB
ATOM   4371  C15 OL     33       0.213  27.761   8.965  1.00 -8.77      MEMB
ATOM   4372  H5R OL     33      -0.506  27.506   9.772  1.00  0.00      MEMB
ATOM   4373  H5S OL     33       0.590  26.772   8.628  1.00  0.00      MEMB
ATOM   4374  C16 OL     33      -0.542  28.391   7.844  1.00 -7.62      MEMB
ATOM   4375  H6R OL     33      -1.519  27.863   7.811  1.00  0.00      MEMB
ATOM   4376  H6S OL     33      -0.645  29.485   8.008  1.00  0.00      MEMB
ATOM   4377  C17 OL     33       0.071  28.088   6.574  1.00 -6.59      MEMB
ATOM   4378  H7R OL     33       1.054  28.606   6.559  1.00  0.00      MEMB
ATOM   4379  H7S OL     33       0.333  27.012   6.479  1.00  0.00      MEMB
ATOM   4380  C18 OL     33      -0.977  28.438   5.498  1.00 -5.26      MEMB
ATOM   4381  H8R OL     33      -0.508  28.172   4.527  1.00  0.00      MEMB
ATOM   4382  H8S OL     33      -1.908  27.831   5.494  1.00  0.00      MEMB
ATOM   4383  C19 OL     33      -1.251  29.926   5.386  1.00 -4.06      MEMB
ATOM   4384  H9R OL     33      -1.918  30.385   6.130  1.00  0.00      MEMB
ATOM   4385 C110 OL     33      -0.562  30.791   4.634  1.00 -2.66      MEMB
ATOM   4386 H10R OL     33      -0.844  31.846   4.762  1.00  0.00      MEMB
ATOM   4387 C111 OL     33       0.633  30.622   3.640  1.00 -2.58      MEMB
ATOM   4388 H11R OL     33       1.534  30.910   4.224  1.00  0.00      MEMB
ATOM   4389 H11S OL     33       0.839  29.578   3.321  1.00  0.00      MEMB
ATOM   4390 C112 OL     33       0.451  31.469   2.398  1.00 -1.15      MEMB
ATOM   4391 H12R OL     33       0.323  32.522   2.729  1.00  0.00      MEMB
ATOM   4392 H12S OL     33       1.346  31.379   1.746  1.00  0.00      MEMB
ATOM   4393 C113 OL     33      -0.744  31.130   1.593  1.00 -0.28      MEMB
ATOM   4394 H13R OL     33      -1.519  31.436   2.329  1.00  0.00      MEMB
ATOM   4395 H13S OL     33      -0.866  31.671   0.631  1.00  0.00      MEMB
ATOM   4396 C114 OL     33      -0.934  29.634   1.295  1.00  0.84      MEMB
ATOM   4397 H14R OL     33      -0.063  29.369   0.658  1.00  0.00      MEMB
ATOM   4398 H14S OL     33      -1.023  28.966   2.178  1.00  0.00      MEMB
ATOM   4399 C115 OL     33      -2.046  29.395   0.344  1.00  1.60      MEMB
ATOM   4400 H15R OL     33      -2.114  30.169  -0.450  1.00  0.00      MEMB
ATOM   4401 H15S OL     33      -2.938  29.680   0.942  1.00  0.00      MEMB
ATOM   4402 C116 OL     33      -2.320  27.997  -0.268  1.00  2.64      MEMB
ATOM   4403 H16R OL     33      -3.398  28.044  -0.534  1.00  0.00      MEMB
ATOM   4404 H16S OL     33      -1.623  27.957  -1.133  1.00  0.00      MEMB
ATOM   4405 C117 OL     33      -2.178  26.757   0.657  1.00  0.00      MEMB
ATOM   4406 H17R OL     33      -3.012  26.666   1.385  1.00  0.00      MEMB
ATOM   4407 H17S OL     33      -1.229  26.703   1.231  1.00  0.00      MEMB
ATOM   4408 C118 OL     33      -2.261  25.379  -0.059  1.00  0.00      MEMB
ATOM   4409 H18R OL     33      -1.369  25.220  -0.702  1.00  0.00      MEMB
ATOM   4410 H18S OL     33      -2.306  24.580   0.711  1.00  0.00      MEMB
ATOM   4411 H18T OL     33      -3.137  25.315  -0.739  1.00  0.00      MEMB
ATOM   4281  C33 PGR    33      -1.196  23.670  19.873  1.00-20.41      MEMB
ATOM   4282  H3A PGR    33      -1.260  22.577  20.063  1.00  0.00      MEMB
ATOM   4283  H3B PGR    33      -0.627  24.175  20.683  1.00  0.00      MEMB
ATOM   4284  O36 PGR    33      -2.525  24.184  19.963  1.00  0.00      MEMB
ATOM   4285 HO6A PGR    33      -2.386  25.110  20.176  1.00  0.00      MEMB
ATOM   4286  C32 PGR    33      -0.477  23.953  18.483  1.00-20.64      MEMB
ATOM   4287  H2A PGR    33      -0.942  23.321  17.693  1.00  0.00      MEMB
ATOM   4288  O35 PGR    33       0.892  23.577  18.620  1.00  0.00      MEMB
ATOM   4289 HO5A PGR    33       0.803  22.785  19.168  1.00  0.00      MEMB
ATOM   4290  C31 PGR    33      -0.544  25.412  17.990  1.00-19.24      MEMB
ATOM   4291  H1A PGR    33      -1.606  25.714  17.862  1.00  0.00      MEMB
ATOM   4292  H1B PGR    33      -0.025  25.554  17.018  1.00  0.00      MEMB
ATOM   4293  P31 PGR    33       0.074  27.787  19.081  1.00-16.77      MEMB
ATOM   4294  O33 PGR    33       1.203  28.191  20.011  1.00-15.92      MEMB
ATOM   4295  O34 PGR    33      -1.291  28.273  19.427  1.00-16.93      MEMB
ATOM   4296  O32 PGR    33       0.133  26.221  18.953  1.00-16.27      MEMB
ATOM   4297  O31 PGR    33       0.490  28.159  17.600  1.00-18.19      MEMB
ATOM   4298  C3  PGR    33       1.851  28.186  17.208  1.00-15.07      MEMB
ATOM   4299  HA  PGR    33       2.388  27.303  17.617  1.00  0.00      MEMB
ATOM   4300  HB  PGR    33       2.267  29.145  17.585  1.00  0.00      MEMB
ATOM   4301  C2  PGR    33       1.924  28.347  15.613  1.00-13.89      MEMB
ATOM   4302  HX  PGR    33       1.461  29.342  15.440  1.00  0.00      MEMB
ATOM   4303  O21 PGR    33       1.301  27.280  14.911  1.00-12.67      MEMB
ATOM   4304  C21 PGR    33       0.003  27.474  14.755  1.00-12.02      MEMB
ATOM   4305  O22 PGR    33      -0.574  28.514  14.934  1.00-12.33      MEMB
ATOM   4309  C1  PGR    33       3.423  28.387  15.197  1.00-14.33      MEMB
ATOM   4310  HR  PGR    33       3.997  27.459  15.405  1.00  0.00      MEMB
ATOM   4311  HS  PGR    33       3.819  29.274  15.736  1.00  0.00      MEMB
ATOM   4312  O11 PGR    33       3.605  28.747  13.800  1.00-13.47      MEMB
ATOM   4313  C11 PGR    33       3.501  27.861  12.915  1.00-12.95      MEMB
ATOM   4314  O12 PGR    33       3.562  26.672  13.065  1.00-13.09      MEMB
ATOM   4306  C12 OL     33      -0.744  26.134  14.424  1.00-10.84      MEMB
ATOM   4307  H2R OL     33      -1.471  26.485  13.660  1.00  0.00      MEMB
ATOM   4308  H2S OL     33      -1.219  25.645  15.301  1.00  0.00      MEMB
ATOM   4318  C13 OL     33       0.046  24.988  13.849  1.00 -9.66      MEMB
ATOM   4319  H3R OL     33       0.724  24.596  14.637  1.00  0.00      MEMB
ATOM   4320  H3S OL     33       0.790  25.331  13.099  1.00  0.00      MEMB
ATOM   4321  C14 OL     33      -0.811  23.919  13.052  1.00 -8.38      MEMB
ATOM   4322  H4R OL     33      -1.568  24.321  12.344  1.00  0.00      MEMB
ATOM   4323  H4S OL     33      -1.500  23.579  13.855  1.00  0.00      MEMB
ATOM   4324  C15 OL     33       0.080  22.852  12.404  1.00 -7.16      MEMB
ATOM   4325  H5R OL     33      -0.644  22.080  12.068  1.00  0.00      MEMB
ATOM   4326  H5S OL     33       0.707  22.262  13.107  1.00  0.00      MEMB
ATOM   4327  C16 OL     33       0.854  23.289  11.119  1.00 -6.04      MEMB
ATOM   4328  H6R OL     33       1.548  22.434  10.972  1.00  0.00      MEMB
ATOM   4329  H6S OL     33       1.474  24.199  11.270  1.00  0.00      MEMB
ATOM   4330  C17 OL     33       0.032  23.593   9.866  1.00 -5.15      MEMB
ATOM   4331  H7R OL     33      -0.732  24.349  10.145  1.00  0.00      MEMB
ATOM   4332  H7S OL     33      -0.464  22.623   9.645  1.00  0.00      MEMB
ATOM   4333  C18 OL     33       0.873  23.922   8.580  1.00 -4.09      MEMB
ATOM   4334  H8R OL     33       1.427  23.022   8.238  1.00  0.00      MEMB
ATOM   4335  H8S OL     33       1.565  24.780   8.723  1.00  0.00      MEMB
ATOM   4336  C19 OL     33      -0.120  24.251   7.459  1.00 -3.11      MEMB
ATOM   4337  H9R OL     33      -0.883  25.027   7.619  1.00  0.00      MEMB
ATOM   4338 C110 OL     33       0.023  23.707   6.249  1.00 -1.91      MEMB
ATOM   4339 H10R OL     33      -0.556  24.215   5.463  1.00  0.00      MEMB
ATOM   4340 C111 OL     33       1.091  22.760   5.717  1.00 -1.30      MEMB
ATOM   4341 H11R OL     33       0.680  22.139   4.893  1.00  0.00      MEMB
ATOM   4342 H11S OL     33       1.447  22.073   6.514  1.00  0.00      MEMB
ATOM   4343 C112 OL     33       2.459  23.353   5.306  1.00 -0.16      MEMB
ATOM   4344 H12R OL     33       3.135  22.590   4.865  1.00  0.00      MEMB
ATOM   4345 H12S OL     33       2.955  23.646   6.256  1.00  0.00      MEMB
ATOM   4346 C113 OL     33       2.560  24.460   4.223  1.00  0.33      MEMB
ATOM   4347 H13R OL     33       3.618  24.696   3.981  1.00  0.00      MEMB
ATOM   4348 H13S OL     33       2.106  25.417   4.559  1.00  0.00      MEMB
ATOM   4349 C114 OL     33       1.905  24.107   2.885  1.00  1.47      MEMB
ATOM   4350 H14R OL     33       0.801  23.982   2.917  1.00  0.00      MEMB
ATOM   4351 H14S OL     33       2.348  23.227   2.371  1.00  0.00      MEMB
ATOM   4352 C115 OL     33       2.041  25.368   1.933  1.00  2.35      MEMB
ATOM   4353 H15R OL     33       3.105  25.649   1.785  1.00  0.00      MEMB
ATOM   4354 H15S OL     33       1.521  26.234   2.396  1.00  0.00      MEMB
ATOM   4355 C116 OL     33       1.527  25.051   0.594  1.00  3.48      MEMB
ATOM   4356 H16R OL     33       0.447  24.788   0.600  1.00  0.00      MEMB
ATOM   4357 H16S OL     33       2.044  24.172   0.154  1.00  0.00      MEMB
ATOM   4358 C117 OL     33       1.492  26.267  -0.374  1.00  2.94      MEMB
ATOM   4359 H17R OL     33       0.725  26.858   0.172  1.00  0.00      MEMB
ATOM   4360 H17S OL     33       0.996  25.976  -1.325  1.00  0.00      MEMB
ATOM   4361 C118 OL     33       2.794  27.053  -0.527  1.00  4.04      MEMB
ATOM   4362 H18R OL     33       3.104  27.566   0.409  1.00  0.00      MEMB
ATOM   4363 H18S OL     33       2.520  27.798  -1.304  1.00  0.00      MEMB
ATOM   4364 H18T OL     33       3.585  26.340  -0.844  1.00  0.00      MEMB
TER   
ATOM   4446  C12 OL     34      16.147  16.872  12.826  1.00-12.11      MEMB
ATOM   4447  H2R OL     34      15.547  17.796  12.684  1.00  0.00      MEMB
ATOM   4448  H2S OL     34      17.210  16.991  12.523  1.00  0.00      MEMB
ATOM   4496  C13 OL     34      15.616  15.900  11.782  1.00-10.97      MEMB
ATOM   4497  H3R OL     34      14.870  15.143  12.107  1.00  0.00      MEMB
ATOM   4498  H3S OL     34      16.527  15.332  11.495  1.00  0.00      MEMB
ATOM   4499  C14 OL     34      15.069  16.605  10.486  1.00 -9.91      MEMB
ATOM   4500  H4R OL     34      14.021  16.966  10.558  1.00  0.00      MEMB
ATOM   4501  H4S OL     34      15.721  17.447  10.171  1.00  0.00      MEMB
ATOM   4502  C15 OL     34      15.164  15.705   9.257  1.00 -8.77      MEMB
ATOM   4503  H5R OL     34      14.767  14.694   9.491  1.00  0.00      MEMB
ATOM   4504  H5S OL     34      16.258  15.665   9.068  1.00  0.00      MEMB
ATOM   4505  C16 OL     34      14.493  16.138   7.966  1.00 -7.62      MEMB
ATOM   4506  H6R OL     34      15.106  16.978   7.575  1.00  0.00      MEMB
ATOM   4507  H6S OL     34      14.540  15.349   7.185  1.00  0.00      MEMB
ATOM   4508  C17 OL     34      12.978  16.584   7.999  1.00 -6.59      MEMB
ATOM   4509  H7R OL     34      12.410  15.859   8.621  1.00  0.00      MEMB
ATOM   4510  H7S OL     34      12.836  17.530   8.564  1.00  0.00      MEMB
ATOM   4511  C18 OL     34      12.340  16.748   6.596  1.00 -5.26      MEMB
ATOM   4512  H8R OL     34      13.181  17.122   5.974  1.00  0.00      MEMB
ATOM   4513  H8S OL     34      12.237  15.723   6.178  1.00  0.00      MEMB
ATOM   4514  C19 OL     34      11.044  17.507   6.474  1.00 -4.06      MEMB
ATOM   4515  H9R OL     34      10.303  17.269   7.252  1.00  0.00      MEMB
ATOM   4516 C110 OL     34      10.832  18.561   5.690  1.00 -2.66      MEMB
ATOM   4517 H10R OL     34       9.810  18.960   5.609  1.00  0.00      MEMB
ATOM   4518 C111 OL     34      11.799  19.160   4.762  1.00 -2.58      MEMB
ATOM   4519 H11R OL     34      11.479  20.181   4.463  1.00  0.00      MEMB
ATOM   4520 H11S OL     34      12.799  19.174   5.246  1.00  0.00      MEMB
ATOM   4521 C112 OL     34      11.840  18.412   3.384  1.00 -1.15      MEMB
ATOM   4522 H12R OL     34      11.762  17.315   3.541  1.00  0.00      MEMB
ATOM   4523 H12S OL     34      11.070  18.821   2.696  1.00  0.00      MEMB
ATOM   4524 C113 OL     34      13.092  18.626   2.529  1.00 -0.28      MEMB
ATOM   4525 H13R OL     34      13.987  18.179   3.011  1.00  0.00      MEMB
ATOM   4526 H13S OL     34      12.756  18.128   1.594  1.00  0.00      MEMB
ATOM   4527 C114 OL     34      13.377  20.061   2.273  1.00  0.84      MEMB
ATOM   4528 H14R OL     34      12.443  20.393   1.771  1.00  0.00      MEMB
ATOM   4529 H14S OL     34      13.487  20.688   3.183  1.00  0.00      MEMB
ATOM   4530 C115 OL     34      14.553  20.338   1.389  1.00  1.60      MEMB
ATOM   4531 H15R OL     34      15.476  19.961   1.880  1.00  0.00      MEMB
ATOM   4532 H15S OL     34      14.566  21.393   1.043  1.00  0.00      MEMB
ATOM   4533 C116 OL     34      14.548  19.527   0.054  1.00  2.64      MEMB
ATOM   4534 H16R OL     34      14.406  18.428   0.138  1.00  0.00      MEMB
ATOM   4535 H16S OL     34      13.761  19.970  -0.592  1.00  0.00      MEMB
ATOM   4536 C117 OL     34      15.947  19.547  -0.546  1.00  0.00      MEMB
ATOM   4537 H17R OL     34      16.778  19.210   0.110  1.00  0.00      MEMB
ATOM   4538 H17S OL     34      16.118  20.567  -0.953  1.00  0.00      MEMB
ATOM   4539 C118 OL     34      16.063  18.745  -1.837  1.00  0.00      MEMB
ATOM   4540 H18R OL     34      15.496  17.791  -1.878  1.00  0.00      MEMB
ATOM   4541 H18S OL     34      15.765  19.399  -2.685  1.00  0.00      MEMB
ATOM   4542 H18T OL     34      17.100  18.436  -2.090  1.00  0.00      MEMB
ATOM   4412  C33 PGR    34      12.981  20.148  16.928  1.00-20.41      MEMB
ATOM   4413  H3A PGR    34      13.788  19.394  16.811  1.00  0.00      MEMB
ATOM   4414  H3B PGR    34      12.105  19.868  16.305  1.00  0.00      MEMB
ATOM   4415  O36 PGR    34      13.512  21.355  16.340  1.00  0.00      MEMB
ATOM   4416 HO6A PGR    34      12.806  22.001  16.260  1.00  0.00      MEMB
ATOM   4417  C32 PGR    34      12.512  20.238  18.392  1.00-20.64      MEMB
ATOM   4418  H2A PGR    34      11.857  19.368  18.622  1.00  0.00      MEMB
ATOM   4419  O35 PGR    34      11.747  21.434  18.528  1.00  0.00      MEMB
ATOM   4420 HO5A PGR    34      11.277  21.439  17.683  1.00  0.00      MEMB
ATOM   4421  C31 PGR    34      13.764  20.235  19.348  1.00-19.24      MEMB
ATOM   4422  H1A PGR    34      13.363  20.173  20.382  1.00  0.00      MEMB
ATOM   4423  H1B PGR    34      14.317  21.196  19.268  1.00  0.00      MEMB
ATOM   4424  P31 PGR    34      15.403  18.344  20.196  1.00-16.77      MEMB
ATOM   4425  O33 PGR    34      14.525  17.860  21.290  1.00-15.92      MEMB
ATOM   4426  O34 PGR    34      16.464  19.333  20.535  1.00-16.93      MEMB
ATOM   4427  O32 PGR    34      14.535  18.989  19.063  1.00-16.27      MEMB
ATOM   4428  O31 PGR    34      16.035  17.085  19.381  1.00-18.19      MEMB
ATOM   4429  C3  PGR    34      17.411  17.084  18.954  1.00-15.07      MEMB
ATOM   4430  HA  PGR    34      17.829  16.055  18.921  1.00  0.00      MEMB
ATOM   4431  HB  PGR    34      18.024  17.657  19.682  1.00  0.00      MEMB
ATOM   4432  C2  PGR    34      17.497  17.559  17.434  1.00-13.89      MEMB
ATOM   4433  HX  PGR    34      18.538  17.439  17.064  1.00  0.00      MEMB
ATOM   4434  O21 PGR    34      17.036  18.914  17.242  1.00-12.67      MEMB
ATOM   4435  C21 PGR    34      17.840  19.973  17.530  1.00-12.02      MEMB
ATOM   4436  O22 PGR    34      18.961  19.973  17.977  1.00-12.33      MEMB
ATOM   4440  C1  PGR    34      16.578  16.767  16.491  1.00-14.33      MEMB
ATOM   4441  HR  PGR    34      15.530  16.964  16.801  1.00  0.00      MEMB
ATOM   4442  HS  PGR    34      16.883  15.701  16.569  1.00  0.00      MEMB
ATOM   4443  O11 PGR    34      16.794  17.155  15.146  1.00-13.47      MEMB
ATOM   4444  C11 PGR    34      16.013  16.398  14.271  1.00-12.95      MEMB
ATOM   4445  O12 PGR    34      15.421  15.392  14.571  1.00-13.09      MEMB
ATOM   4437  C12 OL     34      17.092  21.187  17.134  1.00-10.84      MEMB
ATOM   4438  H2R OL     34      17.419  21.968  17.854  1.00  0.00      MEMB
ATOM   4439  H2S OL     34      15.991  21.126  17.273  1.00  0.00      MEMB
ATOM   4449  C13 OL     34      17.544  21.535  15.632  1.00 -9.66      MEMB
ATOM   4450  H3R OL     34      18.639  21.721  15.586  1.00  0.00      MEMB
ATOM   4451  H3S OL     34      16.996  22.454  15.332  1.00  0.00      MEMB
ATOM   4452  C14 OL     34      17.063  20.682  14.465  1.00 -8.38      MEMB
ATOM   4453  H4R OL     34      15.967  20.575  14.607  1.00  0.00      MEMB
ATOM   4454  H4S OL     34      17.485  19.679  14.689  1.00  0.00      MEMB
ATOM   4455  C15 OL     34      17.423  21.268  13.132  1.00 -7.16      MEMB
ATOM   4456  H5R OL     34      18.460  21.652  13.024  1.00  0.00      MEMB
ATOM   4457  H5S OL     34      16.799  22.187  13.119  1.00  0.00      MEMB
ATOM   4458  C16 OL     34      17.050  20.416  11.912  1.00 -6.04      MEMB
ATOM   4459  H6R OL     34      15.950  20.546  11.830  1.00  0.00      MEMB
ATOM   4460  H6S OL     34      17.215  19.341  12.135  1.00  0.00      MEMB
ATOM   4461  C17 OL     34      17.836  20.981  10.735  1.00 -5.15      MEMB
ATOM   4462  H7R OL     34      18.907  20.989  11.033  1.00  0.00      MEMB
ATOM   4463  H7S OL     34      17.494  22.032  10.621  1.00  0.00      MEMB
ATOM   4464  C18 OL     34      17.468  20.091   9.576  1.00 -4.09      MEMB
ATOM   4465  H8R OL     34      16.434  19.699   9.683  1.00  0.00      MEMB
ATOM   4466  H8S OL     34      18.136  19.215   9.428  1.00  0.00      MEMB
ATOM   4467  C19 OL     34      17.469  20.944   8.289  1.00 -3.11      MEMB
ATOM   4468  H9R OL     34      16.617  21.640   8.295  1.00  0.00      MEMB
ATOM   4469 C110 OL     34      18.217  20.809   7.180  1.00 -1.91      MEMB
ATOM   4470 H10R OL     34      18.061  21.460   6.307  1.00  0.00      MEMB
ATOM   4471 C111 OL     34      19.262  19.807   6.855  1.00 -1.30      MEMB
ATOM   4472 H11R OL     34      19.888  19.551   7.736  1.00  0.00      MEMB
ATOM   4473 H11S OL     34      20.123  20.178   6.258  1.00  0.00      MEMB
ATOM   4474 C112 OL     34      18.779  18.488   6.213  1.00 -0.16      MEMB
ATOM   4475 H12R OL     34      17.886  18.147   6.778  1.00  0.00      MEMB
ATOM   4476 H12S OL     34      19.662  17.815   6.211  1.00  0.00      MEMB
ATOM   4477 C113 OL     34      18.316  18.695   4.764  1.00  0.33      MEMB
ATOM   4478 H13R OL     34      19.063  19.235   4.143  1.00  0.00      MEMB
ATOM   4479 H13S OL     34      17.394  19.313   4.816  1.00  0.00      MEMB
ATOM   4480 C114 OL     34      17.880  17.386   4.106  1.00  1.47      MEMB
ATOM   4481 H14R OL     34      17.034  17.060   4.748  1.00  0.00      MEMB
ATOM   4482 H14S OL     34      18.751  16.696   4.102  1.00  0.00      MEMB
ATOM   4483 C115 OL     34      17.441  17.652   2.677  1.00  2.35      MEMB
ATOM   4484 H15R OL     34      18.366  17.831   2.089  1.00  0.00      MEMB
ATOM   4485 H15S OL     34      16.780  18.542   2.608  1.00  0.00      MEMB
ATOM   4486 C116 OL     34      16.670  16.440   2.064  1.00  3.48      MEMB
ATOM   4487 H16R OL     34      16.147  16.851   1.174  1.00  0.00      MEMB
ATOM   4488 H16S OL     34      15.840  16.213   2.767  1.00  0.00      MEMB
ATOM   4489 C117 OL     34      17.620  15.241   1.793  1.00  2.94      MEMB
ATOM   4490 H17R OL     34      18.686  15.382   2.075  1.00  0.00      MEMB
ATOM   4491 H17S OL     34      17.574  15.025   0.705  1.00  0.00      MEMB
ATOM   4492 C118 OL     34      17.172  14.055   2.660  1.00  4.04      MEMB
ATOM   4493 H18R OL     34      17.784  13.152   2.445  1.00  0.00      MEMB
ATOM   4494 H18S OL     34      16.129  13.721   2.474  1.00  0.00      MEMB
ATOM   4495 H18T OL     34      17.250  14.169   3.762  1.00  0.00      MEMB
TER   
ATOM   4577  C12 OL     35     -20.507  24.278  15.243  1.00-12.11      MEMB
ATOM   4578  H2R OL     35     -20.973  24.506  14.261  1.00  0.00      MEMB
ATOM   4579  H2S OL     35     -20.617  25.152  15.919  1.00  0.00      MEMB
ATOM   4627  C13 OL     35     -18.962  23.829  14.957  1.00-10.97      MEMB
ATOM   4628  H3R OL     35     -18.914  22.885  14.375  1.00  0.00      MEMB
ATOM   4629  H3S OL     35     -18.577  23.608  15.976  1.00  0.00      MEMB
ATOM   4630  C14 OL     35     -18.118  24.866  14.172  1.00 -9.91      MEMB
ATOM   4631  H4R OL     35     -18.167  25.774  14.811  1.00  0.00      MEMB
ATOM   4632  H4S OL     35     -17.091  24.470  14.020  1.00  0.00      MEMB
ATOM   4633  C15 OL     35     -18.629  25.285  12.795  1.00 -8.77      MEMB
ATOM   4634  H5R OL     35     -17.918  26.033  12.383  1.00  0.00      MEMB
ATOM   4635  H5S OL     35     -19.614  25.785  12.914  1.00  0.00      MEMB
ATOM   4636  C16 OL     35     -18.772  24.148  11.779  1.00 -7.62      MEMB
ATOM   4637  H6R OL     35     -17.775  23.703  11.573  1.00  0.00      MEMB
ATOM   4638  H6S OL     35     -19.329  23.320  12.266  1.00  0.00      MEMB
ATOM   4639  C17 OL     35     -19.458  24.617  10.432  1.00 -6.59      MEMB
ATOM   4640  H7R OL     35     -20.417  25.119  10.683  1.00  0.00      MEMB
ATOM   4641  H7S OL     35     -18.760  25.350   9.974  1.00  0.00      MEMB
ATOM   4642  C18 OL     35     -19.860  23.470   9.438  1.00 -5.26      MEMB
ATOM   4643  H8R OL     35     -20.597  22.799   9.928  1.00  0.00      MEMB
ATOM   4644  H8S OL     35     -20.320  24.019   8.588  1.00  0.00      MEMB
ATOM   4645  C19 OL     35     -18.649  22.668   9.099  1.00 -4.06      MEMB
ATOM   4646  H9R OL     35     -17.963  22.227   9.836  1.00  0.00      MEMB
ATOM   4647 C110 OL     35     -18.416  22.320   7.799  1.00 -2.66      MEMB
ATOM   4648 H10R OL     35     -17.608  21.577   7.725  1.00  0.00      MEMB
ATOM   4649 C111 OL     35     -19.252  22.662   6.573  1.00 -2.58      MEMB
ATOM   4650 H11R OL     35     -19.994  23.469   6.752  1.00  0.00      MEMB
ATOM   4651 H11S OL     35     -18.506  22.912   5.788  1.00  0.00      MEMB
ATOM   4652 C112 OL     35     -20.153  21.531   6.036  1.00 -1.15      MEMB
ATOM   4653 H12R OL     35     -19.476  20.682   5.801  1.00  0.00      MEMB
ATOM   4654 H12S OL     35     -20.707  21.157   6.923  1.00  0.00      MEMB
ATOM   4655 C113 OL     35     -21.081  21.703   4.818  1.00 -0.28      MEMB
ATOM   4656 H13R OL     35     -21.496  20.706   4.557  1.00  0.00      MEMB
ATOM   4657 H13S OL     35     -21.782  22.528   5.067  1.00  0.00      MEMB
ATOM   4658 C114 OL     35     -20.309  22.242   3.576  1.00  0.84      MEMB
ATOM   4659 H14R OL     35     -19.990  23.220   3.994  1.00  0.00      MEMB
ATOM   4660 H14S OL     35     -19.379  21.640   3.488  1.00  0.00      MEMB
ATOM   4661 C115 OL     35     -21.120  22.158   2.272  1.00  1.60      MEMB
ATOM   4662 H15R OL     35     -20.534  22.608   1.443  1.00  0.00      MEMB
ATOM   4663 H15S OL     35     -21.973  22.841   2.476  1.00  0.00      MEMB
ATOM   4664 C116 OL     35     -21.860  20.870   1.876  1.00  2.64      MEMB
ATOM   4665 H16R OL     35     -21.054  20.110   1.791  1.00  0.00      MEMB
ATOM   4666 H16S OL     35     -22.490  20.534   2.728  1.00  0.00      MEMB
ATOM   4667 C117 OL     35     -22.755  20.928   0.607  1.00  0.00      MEMB
ATOM   4668 H17R OL     35     -23.624  21.524   0.958  1.00  0.00      MEMB
ATOM   4669 H17S OL     35     -23.208  19.941   0.372  1.00  0.00      MEMB
ATOM   4670 C118 OL     35     -22.148  21.482  -0.636  1.00  0.00      MEMB
ATOM   4671 H18R OL     35     -21.511  20.729  -1.149  1.00  0.00      MEMB
ATOM   4672 H18S OL     35     -22.884  21.998  -1.288  1.00  0.00      MEMB
ATOM   4673 H18T OL     35     -21.469  22.323  -0.379  1.00  0.00      MEMB
ATOM   4543  C33 PGR    35     -17.089  23.160  20.849  1.00-20.41      MEMB
ATOM   4544  H3A PGR    35     -16.866  23.811  21.722  1.00  0.00      MEMB
ATOM   4545  H3B PGR    35     -16.970  22.098  21.153  1.00  0.00      MEMB
ATOM   4546  O36 PGR    35     -16.204  23.513  19.823  1.00  0.00      MEMB
ATOM   4547 HO6A PGR    35     -16.246  24.469  19.745  1.00  0.00      MEMB
ATOM   4548  C32 PGR    35     -18.583  23.241  20.442  1.00-20.64      MEMB
ATOM   4549  H2A PGR    35     -18.884  24.309  20.355  1.00  0.00      MEMB
ATOM   4550  O35 PGR    35     -19.348  22.634  21.481  1.00  0.00      MEMB
ATOM   4551 HO5A PGR    35     -18.859  22.936  22.259  1.00  0.00      MEMB
ATOM   4552  C31 PGR    35     -18.864  22.544  19.096  1.00-19.24      MEMB
ATOM   4553  H1A PGR    35     -18.542  23.194  18.255  1.00  0.00      MEMB
ATOM   4554  H1B PGR    35     -19.934  22.340  18.878  1.00  0.00      MEMB
ATOM   4555  P31 PGR    35     -17.438  20.741  17.643  1.00-16.77      MEMB
ATOM   4556  O33 PGR    35     -16.558  19.596  17.959  1.00-15.92      MEMB
ATOM   4557  O34 PGR    35     -16.902  21.966  16.989  1.00-16.93      MEMB
ATOM   4558  O32 PGR    35     -18.171  21.270  18.997  1.00-16.27      MEMB
ATOM   4559  O31 PGR    35     -18.703  20.260  16.721  1.00-18.19      MEMB
ATOM   4560  C3  PGR    35     -19.833  19.487  17.164  1.00-15.07      MEMB
ATOM   4561  HA  PGR    35     -20.158  19.844  18.165  1.00  0.00      MEMB
ATOM   4562  HB  PGR    35     -19.428  18.454  17.227  1.00  0.00      MEMB
ATOM   4563  C2  PGR    35     -21.004  19.573  16.185  1.00-13.89      MEMB
ATOM   4564  HX  PGR    35     -21.750  18.781  16.412  1.00  0.00      MEMB
ATOM   4565  O21 PGR    35     -20.453  19.264  14.863  1.00-12.67      MEMB
ATOM   4566  C21 PGR    35     -21.272  19.104  13.844  1.00-12.02      MEMB
ATOM   4567  O22 PGR    35     -22.507  19.046  13.929  1.00-12.33      MEMB
ATOM   4571  C1  PGR    35     -21.671  20.990  16.144  1.00-14.33      MEMB
ATOM   4572  HR  PGR    35     -21.784  21.113  17.243  1.00  0.00      MEMB
ATOM   4573  HS  PGR    35     -22.694  20.971  15.711  1.00  0.00      MEMB
ATOM   4574  O11 PGR    35     -20.937  22.033  15.538  1.00-13.47      MEMB
ATOM   4575  C11 PGR    35     -21.430  23.154  15.759  1.00-12.95      MEMB
ATOM   4576  O12 PGR    35     -22.470  23.450  16.362  1.00-13.09      MEMB
ATOM   4568  C12 OL     35     -20.488  18.899  12.594  1.00-10.84      MEMB
ATOM   4569  H2R OL     35     -20.412  17.808  12.395  1.00  0.00      MEMB
ATOM   4570  H2S OL     35     -19.444  19.234  12.774  1.00  0.00      MEMB
ATOM   4580  C13 OL     35     -21.213  19.718  11.501  1.00 -9.66      MEMB
ATOM   4581  H3R OL     35     -21.487  20.768  11.742  1.00  0.00      MEMB
ATOM   4582  H3S OL     35     -22.067  19.103  11.145  1.00  0.00      MEMB
ATOM   4583  C14 OL     35     -20.293  19.904  10.291  1.00 -8.38      MEMB
ATOM   4584  H4R OL     35     -19.391  20.512  10.518  1.00  0.00      MEMB
ATOM   4585  H4S OL     35     -20.797  20.486   9.489  1.00  0.00      MEMB
ATOM   4586  C15 OL     35     -19.752  18.652   9.601  1.00 -7.16      MEMB
ATOM   4587  H5R OL     35     -18.887  18.148  10.083  1.00  0.00      MEMB
ATOM   4588  H5S OL     35     -19.270  19.050   8.682  1.00  0.00      MEMB
ATOM   4589  C16 OL     35     -20.845  17.583   9.405  1.00 -6.04      MEMB
ATOM   4590  H6R OL     35     -21.759  18.125   9.083  1.00  0.00      MEMB
ATOM   4591  H6S OL     35     -21.164  17.105  10.357  1.00  0.00      MEMB
ATOM   4592  C17 OL     35     -20.597  16.497   8.342  1.00 -5.15      MEMB
ATOM   4593  H7R OL     35     -21.108  15.599   8.750  1.00  0.00      MEMB
ATOM   4594  H7S OL     35     -19.550  16.259   8.055  1.00  0.00      MEMB
ATOM   4595  C18 OL     35     -21.408  16.645   7.050  1.00 -4.09      MEMB
ATOM   4596  H8R OL     35     -22.425  16.761   7.482  1.00  0.00      MEMB
ATOM   4597  H8S OL     35     -21.446  15.674   6.512  1.00  0.00      MEMB
ATOM   4598  C19 OL     35     -21.063  17.945   6.312  1.00 -3.11      MEMB
ATOM   4599  H9R OL     35     -21.437  18.893   6.726  1.00  0.00      MEMB
ATOM   4600 C110 OL     35     -20.331  17.922   5.143  1.00 -1.91      MEMB
ATOM   4601 H10R OL     35     -19.962  18.854   4.690  1.00  0.00      MEMB
ATOM   4602 C111 OL     35     -19.860  16.698   4.450  1.00 -1.30      MEMB
ATOM   4603 H11R OL     35     -20.601  16.481   3.651  1.00  0.00      MEMB
ATOM   4604 H11S OL     35     -19.708  15.797   5.083  1.00  0.00      MEMB
ATOM   4605 C112 OL     35     -18.372  16.726   3.814  1.00 -0.16      MEMB
ATOM   4606 H12R OL     35     -18.292  15.761   3.270  1.00  0.00      MEMB
ATOM   4607 H12S OL     35     -17.623  16.718   4.635  1.00  0.00      MEMB
ATOM   4608 C113 OL     35     -18.035  17.769   2.718  1.00  0.33      MEMB
ATOM   4609 H13R OL     35     -18.336  18.750   3.144  1.00  0.00      MEMB
ATOM   4610 H13S OL     35     -18.685  17.665   1.823  1.00  0.00      MEMB
ATOM   4611 C114 OL     35     -16.477  17.940   2.304  1.00  1.47      MEMB
ATOM   4612 H14R OL     35     -16.335  17.078   1.617  1.00  0.00      MEMB
ATOM   4613 H14S OL     35     -15.681  17.904   3.078  1.00  0.00      MEMB
ATOM   4614 C115 OL     35     -16.350  19.273   1.523  1.00  2.35      MEMB
ATOM   4615 H15R OL     35     -17.155  19.300   0.759  1.00  0.00      MEMB
ATOM   4616 H15S OL     35     -15.464  19.134   0.867  1.00  0.00      MEMB
ATOM   4617 C116 OL     35     -16.391  20.488   2.403  1.00  3.48      MEMB
ATOM   4618 H16R OL     35     -15.840  20.324   3.353  1.00  0.00      MEMB
ATOM   4619 H16S OL     35     -17.422  20.696   2.761  1.00  0.00      MEMB
ATOM   4620 C117 OL     35     -15.840  21.703   1.715  1.00  2.94      MEMB
ATOM   4621 H17R OL     35     -14.865  21.409   1.272  1.00  0.00      MEMB
ATOM   4622 H17S OL     35     -15.645  22.549   2.409  1.00  0.00      MEMB
ATOM   4623 C118 OL     35     -16.695  22.260   0.568  1.00  4.04      MEMB
ATOM   4624 H18R OL     35     -16.199  23.138   0.103  1.00  0.00      MEMB
ATOM   4625 H18S OL     35     -17.630  22.583   1.075  1.00  0.00      MEMB
ATOM   4626 H18T OL     35     -16.863  21.604  -0.312  1.00  0.00      MEMB
TER   
ATOM   4708  C12 OL     36     -24.213 -19.667  13.586  1.00-12.11      MEMB
ATOM   4709  H2R OL     36     -23.593 -18.770  13.800  1.00  0.00      MEMB
ATOM   4710  H2S OL     36     -23.567 -20.424  13.093  1.00  0.00      MEMB
ATOM   4758  C13 OL     36     -25.341 -19.343  12.716  1.00-10.97      MEMB
ATOM   4759  H3R OL     36     -25.934 -18.647  13.348  1.00  0.00      MEMB
ATOM   4760  H3S OL     36     -25.923 -20.222  12.367  1.00  0.00      MEMB
ATOM   4761  C14 OL     36     -24.975 -18.527  11.437  1.00 -9.91      MEMB
ATOM   4762  H4R OL     36     -24.322 -19.155  10.794  1.00  0.00      MEMB
ATOM   4763  H4S OL     36     -25.922 -18.166  10.983  1.00  0.00      MEMB
ATOM   4764  C15 OL     36     -24.016 -17.311  11.792  1.00 -8.77      MEMB
ATOM   4765  H5R OL     36     -23.063 -17.697  12.212  1.00  0.00      MEMB
ATOM   4766  H5S OL     36     -24.486 -16.669  12.567  1.00  0.00      MEMB
ATOM   4767  C16 OL     36     -23.691 -16.421  10.614  1.00 -7.62      MEMB
ATOM   4768  H6R OL     36     -24.495 -16.120   9.908  1.00  0.00      MEMB
ATOM   4769  H6S OL     36     -23.253 -15.469  10.980  1.00  0.00      MEMB
ATOM   4770  C17 OL     36     -22.606 -16.989   9.676  1.00 -6.59      MEMB
ATOM   4771  H7R OL     36     -21.675 -17.063  10.277  1.00  0.00      MEMB
ATOM   4772  H7S OL     36     -22.882 -18.005   9.320  1.00  0.00      MEMB
ATOM   4773  C18 OL     36     -22.361 -16.301   8.357  1.00 -5.26      MEMB
ATOM   4774  H8R OL     36     -22.188 -15.235   8.618  1.00  0.00      MEMB
ATOM   4775  H8S OL     36     -21.344 -16.565   7.995  1.00  0.00      MEMB
ATOM   4776  C19 OL     36     -23.457 -16.382   7.291  1.00 -4.06      MEMB
ATOM   4777  H9R OL     36     -24.212 -15.600   7.458  1.00  0.00      MEMB
ATOM   4778 C110 OL     36     -23.491 -17.089   6.173  1.00 -2.66      MEMB
ATOM   4779 H10R OL     36     -24.392 -17.045   5.544  1.00  0.00      MEMB
ATOM   4780 C111 OL     36     -22.430 -18.084   5.737  1.00 -2.58      MEMB
ATOM   4781 H11R OL     36     -21.523 -17.949   6.365  1.00  0.00      MEMB
ATOM   4782 H11S OL     36     -22.764 -19.140   5.824  1.00  0.00      MEMB
ATOM   4783 C112 OL     36     -22.037 -17.808   4.232  1.00 -1.15      MEMB
ATOM   4784 H12R OL     36     -22.887 -18.122   3.588  1.00  0.00      MEMB
ATOM   4785 H12S OL     36     -21.823 -16.728   4.082  1.00  0.00      MEMB
ATOM   4786 C113 OL     36     -20.784 -18.597   3.635  1.00 -0.28      MEMB
ATOM   4787 H13R OL     36     -20.484 -18.348   2.595  1.00  0.00      MEMB
ATOM   4788 H13S OL     36     -19.898 -18.315   4.243  1.00  0.00      MEMB
ATOM   4789 C114 OL     36     -21.091 -20.130   3.528  1.00  0.84      MEMB
ATOM   4790 H14R OL     36     -21.508 -20.598   4.446  1.00  0.00      MEMB
ATOM   4791 H14S OL     36     -21.948 -20.403   2.876  1.00  0.00      MEMB
ATOM   4792 C115 OL     36     -19.923 -21.030   2.910  1.00  1.60      MEMB
ATOM   4793 H15R OL     36     -19.996 -22.021   3.406  1.00  0.00      MEMB
ATOM   4794 H15S OL     36     -18.955 -20.666   3.317  1.00  0.00      MEMB
ATOM   4795 C116 OL     36     -19.955 -21.231   1.389  1.00  2.64      MEMB
ATOM   4796 H16R OL     36     -20.858 -21.831   1.147  1.00  0.00      MEMB
ATOM   4797 H16S OL     36     -20.002 -20.177   1.041  1.00  0.00      MEMB
ATOM   4798 C117 OL     36     -18.759 -21.894   0.757  1.00  0.00      MEMB
ATOM   4799 H17R OL     36     -18.649 -22.933   1.136  1.00  0.00      MEMB
ATOM   4800 H17S OL     36     -17.875 -21.283   1.039  1.00  0.00      MEMB
ATOM   4801 C118 OL     36     -18.804 -21.902  -0.796  1.00  0.00      MEMB
ATOM   4802 H18R OL     36     -17.813 -22.247  -1.158  1.00  0.00      MEMB
ATOM   4803 H18S OL     36     -19.625 -22.587  -1.098  1.00  0.00      MEMB
ATOM   4804 H18T OL     36     -19.023 -20.886  -1.188  1.00  0.00      MEMB
ATOM   4674  C33 PGR    36     -22.572 -19.351  20.986  1.00-20.41      MEMB
ATOM   4675  H3A PGR    36     -23.563 -18.853  21.047  1.00  0.00      MEMB
ATOM   4676  H3B PGR    36     -22.662 -20.323  20.455  1.00  0.00      MEMB
ATOM   4677  O36 PGR    36     -22.232 -19.789  22.291  1.00  0.00      MEMB
ATOM   4678 HO6A PGR    36     -22.512 -20.693  22.454  1.00  0.00      MEMB
ATOM   4679  C32 PGR    36     -21.556 -18.299  20.396  1.00-20.64      MEMB
ATOM   4680  H2A PGR    36     -21.297 -17.556  21.183  1.00  0.00      MEMB
ATOM   4681  O35 PGR    36     -22.210 -17.622  19.325  1.00  0.00      MEMB
ATOM   4682 HO5A PGR    36     -23.104 -17.545  19.684  1.00  0.00      MEMB
ATOM   4683  C31 PGR    36     -20.227 -18.817  19.867  1.00-19.24      MEMB
ATOM   4684  H1A PGR    36     -19.682 -19.219  20.747  1.00  0.00      MEMB
ATOM   4685  H1B PGR    36     -19.733 -17.956  19.367  1.00  0.00      MEMB
ATOM   4686  P31 PGR    36     -20.724 -19.571  17.398  1.00-16.77      MEMB
ATOM   4687  O33 PGR    36     -19.548 -19.069  16.717  1.00-15.92      MEMB
ATOM   4688  O34 PGR    36     -21.965 -18.777  17.203  1.00-16.93      MEMB
ATOM   4689  O32 PGR    36     -20.502 -19.905  19.001  1.00-16.27      MEMB
ATOM   4690  O31 PGR    36     -21.068 -21.063  16.816  1.00-18.19      MEMB
ATOM   4691  C3  PGR    36     -21.653 -22.074  17.618  1.00-15.07      MEMB
ATOM   4692  HA  PGR    36     -22.063 -21.639  18.555  1.00  0.00      MEMB
ATOM   4693  HB  PGR    36     -20.837 -22.761  17.928  1.00  0.00      MEMB
ATOM   4694  C2  PGR    36     -22.569 -22.851  16.694  1.00-13.89      MEMB
ATOM   4695  HX  PGR    36     -23.007 -23.658  17.320  1.00  0.00      MEMB
ATOM   4696  O21 PGR    36     -21.890 -23.260  15.500  1.00-12.67      MEMB
ATOM   4697  C21 PGR    36     -22.552 -24.023  14.601  1.00-12.02      MEMB
ATOM   4698  O22 PGR    36     -23.669 -24.475  14.605  1.00-12.33      MEMB
ATOM   4702  C1  PGR    36     -23.826 -22.026  16.367  1.00-14.33      MEMB
ATOM   4703  HR  PGR    36     -24.284 -21.444  17.194  1.00  0.00      MEMB
ATOM   4704  HS  PGR    36     -24.609 -22.734  16.019  1.00  0.00      MEMB
ATOM   4705  O11 PGR    36     -23.537 -21.126  15.220  1.00-13.47      MEMB
ATOM   4706  C11 PGR    36     -24.665 -20.382  14.807  1.00-12.95      MEMB
ATOM   4707  O12 PGR    36     -25.747 -20.285  15.389  1.00-13.09      MEMB
ATOM   4699  C12 OL     36     -21.647 -24.052  13.272  1.00-10.84      MEMB
ATOM   4700  H2R OL     36     -21.517 -25.141  13.090  1.00  0.00      MEMB
ATOM   4701  H2S OL     36     -20.685 -23.597  13.589  1.00  0.00      MEMB
ATOM   4711  C13 OL     36     -22.214 -23.268  12.030  1.00 -9.66      MEMB
ATOM   4712  H3R OL     36     -22.388 -22.215  12.338  1.00  0.00      MEMB
ATOM   4713  H3S OL     36     -23.203 -23.691  11.751  1.00  0.00      MEMB
ATOM   4714  C14 OL     36     -21.283 -23.393  10.785  1.00 -8.38      MEMB
ATOM   4715  H4R OL     36     -20.272 -22.997  11.022  1.00  0.00      MEMB
ATOM   4716  H4S OL     36     -21.888 -22.786  10.079  1.00  0.00      MEMB
ATOM   4717  C15 OL     36     -21.196 -24.814  10.227  1.00 -7.16      MEMB
ATOM   4718  H5R OL     36     -22.102 -25.372  10.546  1.00  0.00      MEMB
ATOM   4719  H5S OL     36     -20.281 -25.374  10.517  1.00  0.00      MEMB
ATOM   4720  C16 OL     36     -20.972 -24.875   8.708  1.00 -6.04      MEMB
ATOM   4721  H6R OL     36     -21.759 -24.363   8.115  1.00  0.00      MEMB
ATOM   4722  H6S OL     36     -20.775 -25.925   8.402  1.00  0.00      MEMB
ATOM   4723  C17 OL     36     -19.531 -24.203   8.230  1.00 -5.15      MEMB
ATOM   4724  H7R OL     36     -18.675 -24.883   8.429  1.00  0.00      MEMB
ATOM   4725  H7S OL     36     -19.402 -23.297   8.860  1.00  0.00      MEMB
ATOM   4726  C18 OL     36     -19.534 -23.903   6.710  1.00 -4.09      MEMB
ATOM   4727  H8R OL     36     -19.712 -24.873   6.198  1.00  0.00      MEMB
ATOM   4728  H8S OL     36     -18.590 -23.428   6.366  1.00  0.00      MEMB
ATOM   4729  C19 OL     36     -20.610 -22.967   6.262  1.00 -3.11      MEMB
ATOM   4730  H9R OL     36     -20.627 -21.919   6.598  1.00  0.00      MEMB
ATOM   4731 C110 OL     36     -21.751 -23.185   5.487  1.00 -1.91      MEMB
ATOM   4732 H10R OL     36     -22.481 -22.363   5.437  1.00  0.00      MEMB
ATOM   4733 C111 OL     36     -22.143 -24.529   4.914  1.00 -1.30      MEMB
ATOM   4734 H11R OL     36     -23.154 -24.848   5.248  1.00  0.00      MEMB
ATOM   4735 H11S OL     36     -21.550 -25.265   5.499  1.00  0.00      MEMB
ATOM   4736 C112 OL     36     -21.873 -24.677   3.392  1.00 -0.16      MEMB
ATOM   4737 H12R OL     36     -22.258 -25.675   3.090  1.00  0.00      MEMB
ATOM   4738 H12S OL     36     -20.808 -24.509   3.125  1.00  0.00      MEMB
ATOM   4739 C113 OL     36     -22.677 -23.590   2.651  1.00  0.33      MEMB
ATOM   4740 H13R OL     36     -22.126 -23.395   1.706  1.00  0.00      MEMB
ATOM   4741 H13S OL     36     -22.646 -22.668   3.270  1.00  0.00      MEMB
ATOM   4742 C114 OL     36     -24.117 -24.034   2.328  1.00  1.47      MEMB
ATOM   4743 H14R OL     36     -24.492 -24.575   3.223  1.00  0.00      MEMB
ATOM   4744 H14S OL     36     -23.971 -24.726   1.472  1.00  0.00      MEMB
ATOM   4745 C115 OL     36     -25.042 -22.880   1.962  1.00  2.35      MEMB
ATOM   4746 H15R OL     36     -24.963 -22.240   2.866  1.00  0.00      MEMB
ATOM   4747 H15S OL     36     -26.083 -23.266   1.974  1.00  0.00      MEMB
ATOM   4748 C116 OL     36     -24.670 -21.986   0.736  1.00  3.48      MEMB
ATOM   4749 H16R OL     36     -24.666 -22.476  -0.261  1.00  0.00      MEMB
ATOM   4750 H16S OL     36     -23.583 -21.760   0.789  1.00  0.00      MEMB
ATOM   4751 C117 OL     36     -25.509 -20.731   0.505  1.00  2.94      MEMB
ATOM   4752 H17R OL     36     -25.184 -20.127   1.380  1.00  0.00      MEMB
ATOM   4753 H17S OL     36     -26.586 -20.999   0.454  1.00  0.00      MEMB
ATOM   4754 C118 OL     36     -25.127 -19.987  -0.739  1.00  4.04      MEMB
ATOM   4755 H18R OL     36     -25.163 -20.599  -1.665  1.00  0.00      MEMB
ATOM   4756 H18S OL     36     -24.106 -19.552  -0.683  1.00  0.00      MEMB
ATOM   4757 H18T OL     36     -25.719 -19.053  -0.850  1.00  0.00      MEMB
TER   
ATOM   4839  C12 OL     37      26.371   3.524  10.763  1.00-12.11      MEMB
ATOM   4840  H2R OL     37      26.002   4.550  10.550  1.00  0.00      MEMB
ATOM   4841  H2S OL     37      27.476   3.573  10.665  1.00  0.00      MEMB
ATOM   4889  C13 OL     37      25.945   2.530   9.674  1.00-10.97      MEMB
ATOM   4890  H3R OL     37      26.176   1.506  10.040  1.00  0.00      MEMB
ATOM   4891  H3S OL     37      26.641   2.576   8.809  1.00  0.00      MEMB
ATOM   4892  C14 OL     37      24.552   2.664   9.089  1.00 -9.91      MEMB
ATOM   4893  H4R OL     37      24.351   1.721   8.537  1.00  0.00      MEMB
ATOM   4894  H4S OL     37      23.922   2.855   9.984  1.00  0.00      MEMB
ATOM   4895  C15 OL     37      24.371   3.956   8.264  1.00 -8.77      MEMB
ATOM   4896  H5R OL     37      25.217   3.971   7.544  1.00  0.00      MEMB
ATOM   4897  H5S OL     37      24.353   4.899   8.850  1.00  0.00      MEMB
ATOM   4898  C16 OL     37      23.084   3.903   7.493  1.00 -7.62      MEMB
ATOM   4899  H6R OL     37      22.989   2.954   6.924  1.00  0.00      MEMB
ATOM   4900  H6S OL     37      22.224   3.871   8.195  1.00  0.00      MEMB
ATOM   4901  C17 OL     37      22.873   4.986   6.453  1.00 -6.59      MEMB
ATOM   4902  H7R OL     37      21.801   4.932   6.165  1.00  0.00      MEMB
ATOM   4903  H7S OL     37      23.125   5.929   6.985  1.00  0.00      MEMB
ATOM   4904  C18 OL     37      23.735   4.847   5.179  1.00 -5.26      MEMB
ATOM   4905  H8R OL     37      23.409   5.599   4.429  1.00  0.00      MEMB
ATOM   4906  H8S OL     37      24.807   4.936   5.454  1.00  0.00      MEMB
ATOM   4907  C19 OL     37      23.413   3.535   4.493  1.00 -4.06      MEMB
ATOM   4908  H9R OL     37      22.358   3.578   4.188  1.00  0.00      MEMB
ATOM   4909 C110 OL     37      24.255   2.519   4.399  1.00 -2.66      MEMB
ATOM   4910 H10R OL     37      24.018   1.587   3.864  1.00  0.00      MEMB
ATOM   4911 C111 OL     37      25.694   2.400   4.881  1.00 -2.58      MEMB
ATOM   4912 H11R OL     37      25.942   2.994   5.787  1.00  0.00      MEMB
ATOM   4913 H11S OL     37      25.854   1.346   5.196  1.00  0.00      MEMB
ATOM   4914 C112 OL     37      26.576   2.596   3.674  1.00 -1.15      MEMB
ATOM   4915 H12R OL     37      27.570   2.112   3.786  1.00  0.00      MEMB
ATOM   4916 H12S OL     37      26.131   2.058   2.810  1.00  0.00      MEMB
ATOM   4917 C113 OL     37      26.752   4.100   3.236  1.00 -0.28      MEMB
ATOM   4918 H13R OL     37      25.708   4.316   2.921  1.00  0.00      MEMB
ATOM   4919 H13S OL     37      27.080   4.798   4.036  1.00  0.00      MEMB
ATOM   4920 C114 OL     37      27.696   4.258   2.038  1.00  0.84      MEMB
ATOM   4921 H14R OL     37      27.461   5.304   1.744  1.00  0.00      MEMB
ATOM   4922 H14S OL     37      28.777   4.223   2.291  1.00  0.00      MEMB
ATOM   4923 C115 OL     37      27.489   3.346   0.797  1.00  1.60      MEMB
ATOM   4924 H15R OL     37      26.415   3.183   0.563  1.00  0.00      MEMB
ATOM   4925 H15S OL     37      27.811   2.311   1.038  1.00  0.00      MEMB
ATOM   4926 C116 OL     37      28.275   3.859  -0.430  1.00  2.64      MEMB
ATOM   4927 H16R OL     37      28.104   4.946  -0.579  1.00  0.00      MEMB
ATOM   4928 H16S OL     37      29.350   3.798  -0.153  1.00  0.00      MEMB
ATOM   4929 C117 OL     37      28.141   3.135  -1.773  1.00  0.00      MEMB
ATOM   4930 H17R OL     37      28.610   2.136  -1.644  1.00  0.00      MEMB
ATOM   4931 H17S OL     37      28.803   3.520  -2.577  1.00  0.00      MEMB
ATOM   4932 C118 OL     37      26.801   2.787  -2.306  1.00  0.00      MEMB
ATOM   4933 H18R OL     37      26.171   3.688  -2.469  1.00  0.00      MEMB
ATOM   4934 H18S OL     37      26.858   2.177  -3.233  1.00  0.00      MEMB
ATOM   4935 H18T OL     37      26.288   2.227  -1.496  1.00  0.00      MEMB
ATOM   4805  C33 PGR    37      24.875   5.326  20.941  1.00-20.41      MEMB
ATOM   4806  H3A PGR    37      24.350   4.403  21.269  1.00  0.00      MEMB
ATOM   4807  H3B PGR    37      25.929   5.106  21.213  1.00  0.00      MEMB
ATOM   4808  O36 PGR    37      24.426   6.368  21.740  1.00  0.00      MEMB
ATOM   4809 HO6A PGR    37      23.911   6.986  21.216  1.00  0.00      MEMB
ATOM   4810  C32 PGR    37      24.612   5.585  19.489  1.00-20.64      MEMB
ATOM   4811  H2A PGR    37      23.530   5.803  19.345  1.00  0.00      MEMB
ATOM   4812  O35 PGR    37      24.937   4.396  18.773  1.00  0.00      MEMB
ATOM   4813 HO5A PGR    37      24.619   3.724  19.391  1.00  0.00      MEMB
ATOM   4814  C31 PGR    37      25.457   6.778  19.031  1.00-19.24      MEMB
ATOM   4815  H1A PGR    37      25.127   7.767  19.417  1.00  0.00      MEMB
ATOM   4816  H1B PGR    37      25.257   6.621  17.950  1.00  0.00      MEMB
ATOM   4817  P31 PGR    37      27.816   6.985  18.005  1.00-16.77      MEMB
ATOM   4818  O33 PGR    37      29.099   7.353  18.580  1.00-15.92      MEMB
ATOM   4819  O34 PGR    37      27.115   7.893  17.111  1.00-16.93      MEMB
ATOM   4820  O32 PGR    37      26.865   6.590  19.184  1.00-16.27      MEMB
ATOM   4821  O31 PGR    37      27.992   5.673  17.146  1.00-18.19      MEMB
ATOM   4822  C3  PGR    37      26.984   4.905  16.545  1.00-15.07      MEMB
ATOM   4823  HA  PGR    37      25.965   5.097  16.945  1.00  0.00      MEMB
ATOM   4824  HB  PGR    37      27.083   3.833  16.820  1.00  0.00      MEMB
ATOM   4825  C2  PGR    37      27.057   5.013  15.010  1.00-13.89      MEMB
ATOM   4826  HX  PGR    37      28.077   4.713  14.690  1.00  0.00      MEMB
ATOM   4827  O21 PGR    37      26.673   6.365  14.693  1.00-12.67      MEMB
ATOM   4828  C21 PGR    37      27.546   7.080  13.864  1.00-12.02      MEMB
ATOM   4829  O22 PGR    37      28.563   6.634  13.395  1.00-12.33      MEMB
ATOM   4833  C1  PGR    37      26.062   4.044  14.367  1.00-14.33      MEMB
ATOM   4834  HR  PGR    37      25.019   4.349  14.596  1.00  0.00      MEMB
ATOM   4835  HS  PGR    37      26.204   3.028  14.792  1.00  0.00      MEMB
ATOM   4836  O11 PGR    37      26.220   4.112  12.902  1.00-13.47      MEMB
ATOM   4837  C11 PGR    37      25.819   3.169  12.119  1.00-12.95      MEMB
ATOM   4838  O12 PGR    37      25.086   2.215  12.436  1.00-13.09      MEMB
ATOM   4830  C12 OL     37      26.999   8.450  13.522  1.00-10.84      MEMB
ATOM   4831  H2R OL     37      27.923   9.054  13.397  1.00  0.00      MEMB
ATOM   4832  H2S OL     37      26.384   8.876  14.343  1.00  0.00      MEMB
ATOM   4842  C13 OL     37      26.089   8.425  12.298  1.00 -9.66      MEMB
ATOM   4843  H3R OL     37      25.136   7.916  12.555  1.00  0.00      MEMB
ATOM   4844  H3S OL     37      26.513   7.786  11.494  1.00  0.00      MEMB
ATOM   4845  C14 OL     37      25.725   9.740  11.629  1.00 -8.38      MEMB
ATOM   4846  H4R OL     37      25.631  10.602  12.324  1.00  0.00      MEMB
ATOM   4847  H4S OL     37      24.735   9.524  11.173  1.00  0.00      MEMB
ATOM   4848  C15 OL     37      26.738  10.125  10.459  1.00 -7.16      MEMB
ATOM   4849  H5R OL     37      26.808   9.178   9.883  1.00  0.00      MEMB
ATOM   4850  H5S OL     37      27.761  10.304  10.854  1.00  0.00      MEMB
ATOM   4851  C16 OL     37      26.324  11.278   9.573  1.00 -6.04      MEMB
ATOM   4852  H6R OL     37      27.196  11.599   8.964  1.00  0.00      MEMB
ATOM   4853  H6S OL     37      25.802  12.059  10.166  1.00  0.00      MEMB
ATOM   4854  C17 OL     37      25.277  10.966   8.496  1.00 -5.15      MEMB
ATOM   4855  H7R OL     37      25.178  11.800   7.769  1.00  0.00      MEMB
ATOM   4856  H7S OL     37      24.280  10.862   8.974  1.00  0.00      MEMB
ATOM   4857  C18 OL     37      25.682   9.741   7.555  1.00 -4.09      MEMB
ATOM   4858  H8R OL     37      24.720   9.545   7.034  1.00  0.00      MEMB
ATOM   4859  H8S OL     37      25.961   8.889   8.210  1.00  0.00      MEMB
ATOM   4860  C19 OL     37      26.785   9.914   6.549  1.00 -3.11      MEMB
ATOM   4861  H9R OL     37      27.763  10.136   7.000  1.00  0.00      MEMB
ATOM   4862 C110 OL     37      26.690   9.835   5.207  1.00 -1.91      MEMB
ATOM   4863 H10R OL     37      27.661   9.895   4.694  1.00  0.00      MEMB
ATOM   4864 C111 OL     37      25.385   9.483   4.473  1.00 -1.30      MEMB
ATOM   4865 H11R OL     37      25.081  10.370   3.877  1.00  0.00      MEMB
ATOM   4866 H11S OL     37      24.423   9.322   5.003  1.00  0.00      MEMB
ATOM   4867 C112 OL     37      25.465   8.235   3.516  1.00 -0.16      MEMB
ATOM   4868 H12R OL     37      24.447   8.035   3.120  1.00  0.00      MEMB
ATOM   4869 H12S OL     37      25.731   7.335   4.111  1.00  0.00      MEMB
ATOM   4870 C113 OL     37      26.404   8.325   2.334  1.00  0.33      MEMB
ATOM   4871 H13R OL     37      26.669   7.294   2.017  1.00  0.00      MEMB
ATOM   4872 H13S OL     37      27.287   8.953   2.580  1.00  0.00      MEMB
ATOM   4873 C114 OL     37      25.656   8.963   1.124  1.00  1.47      MEMB
ATOM   4874 H14R OL     37      25.143   9.851   1.552  1.00  0.00      MEMB
ATOM   4875 H14S OL     37      24.982   8.252   0.600  1.00  0.00      MEMB
ATOM   4876 C115 OL     37      26.597   9.471   0.027  1.00  2.35      MEMB
ATOM   4877 H15R OL     37      27.338  10.219   0.384  1.00  0.00      MEMB
ATOM   4878 H15S OL     37      26.118  10.102  -0.752  1.00  0.00      MEMB
ATOM   4879 C116 OL     37      27.363   8.236  -0.552  1.00  3.48      MEMB
ATOM   4880 H16R OL     37      26.476   7.610  -0.786  1.00  0.00      MEMB
ATOM   4881 H16S OL     37      27.926   7.827   0.314  1.00  0.00      MEMB
ATOM   4882 C117 OL     37      28.164   8.434  -1.866  1.00  2.94      MEMB
ATOM   4883 H17R OL     37      29.033   9.075  -1.605  1.00  0.00      MEMB
ATOM   4884 H17S OL     37      27.642   9.010  -2.660  1.00  0.00      MEMB
ATOM   4885 C118 OL     37      28.690   7.128  -2.564  1.00  4.04      MEMB
ATOM   4886 H18R OL     37      27.946   6.305  -2.633  1.00  0.00      MEMB
ATOM   4887 H18S OL     37      29.441   6.732  -1.849  1.00  0.00      MEMB
ATOM   4888 H18T OL     37      29.120   7.383  -3.556  1.00  0.00      MEMB
TER   
ATOM   4970  C12 OL     38     -23.146  -9.446  16.507  1.00-12.11      MEMB
ATOM   4971  H2R OL     38     -22.247  -8.821  16.320  1.00  0.00      MEMB
ATOM   4972  H2S OL     38     -23.062  -9.898  17.518  1.00  0.00      MEMB
ATOM   5020  C13 OL     38     -23.442 -10.333  15.188  1.00-10.97      MEMB
ATOM   5021  H3R OL     38     -22.645 -11.089  15.023  1.00  0.00      MEMB
ATOM   5022  H3S OL     38     -23.472  -9.682  14.287  1.00  0.00      MEMB
ATOM   5023  C14 OL     38     -24.695 -11.246  15.355  1.00 -9.91      MEMB
ATOM   5024  H4R OL     38     -24.691 -11.833  16.298  1.00  0.00      MEMB
ATOM   5025  H4S OL     38     -25.627 -10.645  15.420  1.00  0.00      MEMB
ATOM   5026  C15 OL     38     -24.889 -12.213  14.182  1.00 -8.77      MEMB
ATOM   5027  H5R OL     38     -25.910 -12.651  14.220  1.00  0.00      MEMB
ATOM   5028  H5S OL     38     -24.075 -12.964  14.270  1.00  0.00      MEMB
ATOM   5029  C16 OL     38     -24.685 -11.550  12.790  1.00 -7.62      MEMB
ATOM   5030  H6R OL     38     -23.822 -10.867  12.639  1.00  0.00      MEMB
ATOM   5031  H6S OL     38     -24.474 -12.482  12.222  1.00  0.00      MEMB
ATOM   5032  C17 OL     38     -25.883 -10.854  12.252  1.00 -6.59      MEMB
ATOM   5033  H7R OL     38     -26.819 -11.420  12.446  1.00  0.00      MEMB
ATOM   5034  H7S OL     38     -25.989  -9.884  12.782  1.00  0.00      MEMB
ATOM   5035  C18 OL     38     -25.933 -10.857  10.723  1.00 -5.26      MEMB
ATOM   5036  H8R OL     38     -25.334 -11.743  10.424  1.00  0.00      MEMB
ATOM   5037  H8S OL     38     -26.988 -11.020  10.415  1.00  0.00      MEMB
ATOM   5038  C19 OL     38     -25.317  -9.642  10.066  1.00 -4.06      MEMB
ATOM   5039  H9R OL     38     -24.289  -9.479  10.422  1.00  0.00      MEMB
ATOM   5040 C110 OL     38     -25.902  -8.804   9.150  1.00 -2.66      MEMB
ATOM   5041 H10R OL     38     -25.213  -8.009   8.828  1.00  0.00      MEMB
ATOM   5042 C111 OL     38     -27.220  -8.885   8.541  1.00 -2.58      MEMB
ATOM   5043 H11R OL     38     -27.577  -9.887   8.221  1.00  0.00      MEMB
ATOM   5044 H11S OL     38     -27.868  -8.488   9.351  1.00  0.00      MEMB
ATOM   5045 C112 OL     38     -27.356  -7.949   7.299  1.00 -1.15      MEMB
ATOM   5046 H12R OL     38     -28.418  -7.673   7.122  1.00  0.00      MEMB
ATOM   5047 H12S OL     38     -26.810  -7.019   7.564  1.00  0.00      MEMB
ATOM   5048 C113 OL     38     -26.868  -8.567   5.977  1.00 -0.28      MEMB
ATOM   5049 H13R OL     38     -25.760  -8.622   6.029  1.00  0.00      MEMB
ATOM   5050 H13S OL     38     -27.325  -9.580   6.012  1.00  0.00      MEMB
ATOM   5051 C114 OL     38     -27.469  -7.999   4.713  1.00  0.84      MEMB
ATOM   5052 H14R OL     38     -28.575  -8.028   4.619  1.00  0.00      MEMB
ATOM   5053 H14S OL     38     -27.246  -6.911   4.671  1.00  0.00      MEMB
ATOM   5054 C115 OL     38     -26.943  -8.658   3.454  1.00  1.60      MEMB
ATOM   5055 H15R OL     38     -27.299  -9.710   3.416  1.00  0.00      MEMB
ATOM   5056 H15S OL     38     -25.842  -8.788   3.524  1.00  0.00      MEMB
ATOM   5057 C116 OL     38     -27.325  -7.837   2.180  1.00  2.64      MEMB
ATOM   5058 H16R OL     38     -26.994  -6.790   2.352  1.00  0.00      MEMB
ATOM   5059 H16S OL     38     -26.670  -8.261   1.388  1.00  0.00      MEMB
ATOM   5060 C117 OL     38     -28.836  -7.823   1.817  1.00  0.00      MEMB
ATOM   5061 H17R OL     38     -28.926  -7.375   0.805  1.00  0.00      MEMB
ATOM   5062 H17S OL     38     -29.484  -7.168   2.439  1.00  0.00      MEMB
ATOM   5063 C118 OL     38     -29.516  -9.138   1.809  1.00  0.00      MEMB
ATOM   5064 H18R OL     38     -30.561  -8.877   1.535  1.00  0.00      MEMB
ATOM   5065 H18S OL     38     -29.044  -9.890   1.141  1.00  0.00      MEMB
ATOM   5066 H18T OL     38     -29.506  -9.716   2.758  1.00  0.00      MEMB
ATOM   4936  C33 PGR    38     -29.838 -13.373  17.822  1.00-20.41      MEMB
ATOM   4937  H3A PGR    38     -29.985 -12.597  17.041  1.00  0.00      MEMB
ATOM   4938  H3B PGR    38     -30.416 -14.233  17.422  1.00  0.00      MEMB
ATOM   4939  O36 PGR    38     -30.468 -12.886  18.976  1.00  0.00      MEMB
ATOM   4940 HO6A PGR    38     -30.628 -13.684  19.485  1.00  0.00      MEMB
ATOM   4941  C32 PGR    38     -28.328 -13.629  18.103  1.00-20.64      MEMB
ATOM   4942  H2A PGR    38     -27.898 -14.241  17.278  1.00  0.00      MEMB
ATOM   4943  O35 PGR    38     -28.234 -14.371  19.317  1.00  0.00      MEMB
ATOM   4944 HO5A PGR    38     -28.996 -14.958  19.225  1.00  0.00      MEMB
ATOM   4945  C31 PGR    38     -27.516 -12.330  18.213  1.00-19.24      MEMB
ATOM   4946  H1A PGR    38     -28.207 -11.655  18.763  1.00  0.00      MEMB
ATOM   4947  H1B PGR    38     -27.353 -11.797  17.252  1.00  0.00      MEMB
ATOM   4948  P31 PGR    38     -25.589 -11.380  19.592  1.00-16.77      MEMB
ATOM   4949  O33 PGR    38     -24.117 -11.457  19.350  1.00-15.92      MEMB
ATOM   4950  O34 PGR    38     -26.035 -11.169  20.965  1.00-16.93      MEMB
ATOM   4951  O32 PGR    38     -26.357 -12.574  18.946  1.00-16.27      MEMB
ATOM   4952  O31 PGR    38     -26.162 -10.246  18.716  1.00-18.19      MEMB
ATOM   4953  C3  PGR    38     -26.680  -9.036  19.368  1.00-15.07      MEMB
ATOM   4954  HA  PGR    38     -26.018  -8.688  20.190  1.00  0.00      MEMB
ATOM   4955  HB  PGR    38     -27.700  -9.257  19.750  1.00  0.00      MEMB
ATOM   4956  C2  PGR    38     -26.827  -7.853  18.296  1.00-13.89      MEMB
ATOM   4957  HX  PGR    38     -27.585  -7.133  18.672  1.00  0.00      MEMB
ATOM   4958  O21 PGR    38     -27.236  -8.294  16.987  1.00-12.67      MEMB
ATOM   4959  C21 PGR    38     -28.434  -8.706  16.877  1.00-12.02      MEMB
ATOM   4960  O22 PGR    38     -29.270  -8.900  17.736  1.00-12.33      MEMB
ATOM   4964  C1  PGR    38     -25.433  -7.081  18.102  1.00-14.33      MEMB
ATOM   4965  HR  PGR    38     -25.349  -6.660  19.127  1.00  0.00      MEMB
ATOM   4966  HS  PGR    38     -25.510  -6.226  17.397  1.00  0.00      MEMB
ATOM   4967  O11 PGR    38     -24.421  -8.012  17.787  1.00-13.47      MEMB
ATOM   4968  C11 PGR    38     -24.248  -8.391  16.536  1.00-12.95      MEMB
ATOM   4969  O12 PGR    38     -24.785  -7.933  15.521  1.00-13.09      MEMB
ATOM   4961  C12 OL     38     -28.443  -9.300  15.468  1.00-10.84      MEMB
ATOM   4962  H2R OL     38     -27.798 -10.198  15.573  1.00  0.00      MEMB
ATOM   4963  H2S OL     38     -28.086  -8.491  14.795  1.00  0.00      MEMB
ATOM   4973  C13 OL     38     -29.826  -9.775  15.165  1.00 -9.66      MEMB
ATOM   4974  H3R OL     38     -30.597  -8.975  15.134  1.00  0.00      MEMB
ATOM   4975  H3S OL     38     -30.091 -10.617  15.839  1.00  0.00      MEMB
ATOM   4976  C14 OL     38     -30.002 -10.423  13.786  1.00 -8.38      MEMB
ATOM   4977  H4R OL     38     -29.434 -11.363  13.620  1.00  0.00      MEMB
ATOM   4978  H4S OL     38     -29.495  -9.684  13.129  1.00  0.00      MEMB
ATOM   4979  C15 OL     38     -31.441 -10.665  13.384  1.00 -7.16      MEMB
ATOM   4980  H5R OL     38     -32.130  -9.827  13.621  1.00  0.00      MEMB
ATOM   4981  H5S OL     38     -32.015 -11.516  13.811  1.00  0.00      MEMB
ATOM   4982  C16 OL     38     -31.553 -10.935  11.851  1.00 -6.04      MEMB
ATOM   4983  H6R OL     38     -31.117 -10.065  11.315  1.00  0.00      MEMB
ATOM   4984  H6S OL     38     -32.653 -10.980  11.701  1.00  0.00      MEMB
ATOM   4985  C17 OL     38     -30.859 -12.297  11.347  1.00 -5.15      MEMB
ATOM   4986  H7R OL     38     -31.285 -13.109  11.975  1.00  0.00      MEMB
ATOM   4987  H7S OL     38     -29.777 -12.167  11.561  1.00  0.00      MEMB
ATOM   4988  C18 OL     38     -31.266 -12.691   9.886  1.00 -4.09      MEMB
ATOM   4989  H8R OL     38     -32.364 -12.853   9.835  1.00  0.00      MEMB
ATOM   4990  H8S OL     38     -30.723 -13.601   9.555  1.00  0.00      MEMB
ATOM   4991  C19 OL     38     -30.984 -11.509   8.909  1.00 -3.11      MEMB
ATOM   4992  H9R OL     38     -31.723 -10.699   8.994  1.00  0.00      MEMB
ATOM   4993 C110 OL     38     -29.977 -11.429   7.978  1.00 -1.91      MEMB
ATOM   4994 H10R OL     38     -29.708 -10.544   7.382  1.00  0.00      MEMB
ATOM   4995 C111 OL     38     -28.960 -12.525   7.832  1.00 -1.30      MEMB
ATOM   4996 H11R OL     38     -29.215 -13.539   8.207  1.00  0.00      MEMB
ATOM   4997 H11S OL     38     -28.100 -12.142   8.423  1.00  0.00      MEMB
ATOM   4998 C112 OL     38     -28.417 -12.802   6.422  1.00 -0.16      MEMB
ATOM   4999 H12R OL     38     -27.747 -13.664   6.629  1.00  0.00      MEMB
ATOM   5000 H12S OL     38     -27.788 -11.917   6.192  1.00  0.00      MEMB
ATOM   5001 C113 OL     38     -29.394 -13.123   5.348  1.00  0.33      MEMB
ATOM   5002 H13R OL     38     -29.895 -12.170   5.072  1.00  0.00      MEMB
ATOM   5003 H13S OL     38     -30.139 -13.857   5.724  1.00  0.00      MEMB
ATOM   5004 C114 OL     38     -28.644 -13.709   4.089  1.00  1.47      MEMB
ATOM   5005 H14R OL     38     -28.001 -12.839   3.832  1.00  0.00      MEMB
ATOM   5006 H14S OL     38     -29.313 -14.024   3.260  1.00  0.00      MEMB
ATOM   5007 C115 OL     38     -27.669 -14.879   4.266  1.00  2.35      MEMB
ATOM   5008 H15R OL     38     -28.055 -15.643   4.973  1.00  0.00      MEMB
ATOM   5009 H15S OL     38     -26.852 -14.488   4.909  1.00  0.00      MEMB
ATOM   5010 C116 OL     38     -27.132 -15.738   3.048  1.00  3.48      MEMB
ATOM   5011 H16R OL     38     -27.812 -16.460   2.548  1.00  0.00      MEMB
ATOM   5012 H16S OL     38     -26.465 -16.502   3.503  1.00  0.00      MEMB
ATOM   5013 C117 OL     38     -26.437 -14.879   1.974  1.00  2.94      MEMB
ATOM   5014 H17R OL     38     -27.218 -14.370   1.370  1.00  0.00      MEMB
ATOM   5015 H17S OL     38     -25.957 -15.627   1.308  1.00  0.00      MEMB
ATOM   5016 C118 OL     38     -25.419 -13.783   2.404  1.00  4.04      MEMB
ATOM   5017 H18R OL     38     -25.061 -13.110   1.596  1.00  0.00      MEMB
ATOM   5018 H18S OL     38     -24.533 -14.196   2.932  1.00  0.00      MEMB
ATOM   5019 H18T OL     38     -26.038 -13.161   3.085  1.00  0.00      MEMB
TER   
ATOM   5101  C12 OL     39      -9.870 -26.588  12.169  1.00-12.11      MEMB
ATOM   5102  H2R OL     39      -8.841 -27.005  12.189  1.00  0.00      MEMB
ATOM   5103  H2S OL     39     -10.439 -27.529  12.005  1.00  0.00      MEMB
ATOM   5151  C13 OL     39     -10.083 -25.689  10.998  1.00-10.97      MEMB
ATOM   5152  H3R OL     39      -9.127 -25.174  10.762  1.00  0.00      MEMB
ATOM   5153  H3S OL     39     -10.865 -24.956  11.291  1.00  0.00      MEMB
ATOM   5154  C14 OL     39     -10.646 -26.253   9.722  1.00 -9.91      MEMB
ATOM   5155  H4R OL     39      -9.866 -26.878   9.237  1.00  0.00      MEMB
ATOM   5156  H4S OL     39     -11.440 -26.984   9.983  1.00  0.00      MEMB
ATOM   5157  C15 OL     39     -11.195 -25.290   8.588  1.00 -8.77      MEMB
ATOM   5158  H5R OL     39     -10.352 -24.697   8.172  1.00  0.00      MEMB
ATOM   5159  H5S OL     39     -11.960 -24.618   9.033  1.00  0.00      MEMB
ATOM   5160  C16 OL     39     -11.739 -26.016   7.364  1.00 -7.62      MEMB
ATOM   5161  H6R OL     39     -12.080 -25.296   6.590  1.00  0.00      MEMB
ATOM   5162  H6S OL     39     -10.945 -26.672   6.948  1.00  0.00      MEMB
ATOM   5163  C17 OL     39     -12.876 -27.100   7.664  1.00 -6.59      MEMB
ATOM   5164  H7R OL     39     -12.475 -27.908   8.313  1.00  0.00      MEMB
ATOM   5165  H7S OL     39     -13.720 -26.607   8.190  1.00  0.00      MEMB
ATOM   5166  C18 OL     39     -13.411 -27.729   6.324  1.00 -5.26      MEMB
ATOM   5167  H8R OL     39     -14.337 -28.263   6.624  1.00  0.00      MEMB
ATOM   5168  H8S OL     39     -13.877 -26.990   5.638  1.00  0.00      MEMB
ATOM   5169  C19 OL     39     -12.510 -28.789   5.635  1.00 -4.06      MEMB
ATOM   5170  H9R OL     39     -12.195 -29.613   6.292  1.00  0.00      MEMB
ATOM   5171 C110 OL     39     -12.293 -28.984   4.300  1.00 -2.66      MEMB
ATOM   5172 H10R OL     39     -11.628 -29.850   4.163  1.00  0.00      MEMB
ATOM   5173 C111 OL     39     -12.817 -28.330   3.106  1.00 -2.58      MEMB
ATOM   5174 H11R OL     39     -13.084 -27.272   3.310  1.00  0.00      MEMB
ATOM   5175 H11S OL     39     -12.053 -28.214   2.307  1.00  0.00      MEMB
ATOM   5176 C112 OL     39     -13.994 -29.119   2.425  1.00 -1.15      MEMB
ATOM   5177 H12R OL     39     -13.635 -30.163   2.303  1.00  0.00      MEMB
ATOM   5178 H12S OL     39     -14.908 -29.107   3.057  1.00  0.00      MEMB
ATOM   5179 C113 OL     39     -14.292 -28.804   1.009  1.00 -0.28      MEMB
ATOM   5180 H13R OL     39     -13.341 -28.898   0.444  1.00  0.00      MEMB
ATOM   5181 H13S OL     39     -15.033 -29.540   0.628  1.00  0.00      MEMB
ATOM   5182 C114 OL     39     -14.927 -27.412   0.745  1.00  0.84      MEMB
ATOM   5183 H14R OL     39     -14.127 -26.643   0.777  1.00  0.00      MEMB
ATOM   5184 H14S OL     39     -15.343 -27.446  -0.284  1.00  0.00      MEMB
ATOM   5185 C115 OL     39     -15.984 -26.991   1.783  1.00  1.60      MEMB
ATOM   5186 H15R OL     39     -15.560 -26.513   2.692  1.00  0.00      MEMB
ATOM   5187 H15S OL     39     -16.583 -27.875   2.089  1.00  0.00      MEMB
ATOM   5188 C116 OL     39     -17.061 -26.020   1.141  1.00  2.64      MEMB
ATOM   5189 H16R OL     39     -17.653 -26.580   0.386  1.00  0.00      MEMB
ATOM   5190 H16S OL     39     -17.739 -25.593   1.912  1.00  0.00      MEMB
ATOM   5191 C117 OL     39     -16.313 -24.796   0.373  1.00  0.00      MEMB
ATOM   5192 H17R OL     39     -15.566 -25.232  -0.324  1.00  0.00      MEMB
ATOM   5193 H17S OL     39     -15.766 -24.202   1.136  1.00  0.00      MEMB
ATOM   5194 C118 OL     39     -17.257 -23.960  -0.463  1.00  0.00      MEMB
ATOM   5195 H18R OL     39     -18.261 -23.994   0.013  1.00  0.00      MEMB
ATOM   5196 H18S OL     39     -16.859 -22.923  -0.460  1.00  0.00      MEMB
ATOM   5197 H18T OL     39     -17.422 -24.345  -1.492  1.00  0.00      MEMB
ATOM   5067  C33 PGR    39     -18.705 -25.749  19.398  1.00-20.41      MEMB
ATOM   5068  H3A PGR    39     -19.495 -26.397  18.961  1.00  0.00      MEMB
ATOM   5069  H3B PGR    39     -18.557 -25.980  20.475  1.00  0.00      MEMB
ATOM   5070  O36 PGR    39     -19.022 -24.398  19.234  1.00  0.00      MEMB
ATOM   5071 HO6A PGR    39     -19.970 -24.375  19.380  1.00  0.00      MEMB
ATOM   5072  C32 PGR    39     -17.329 -26.039  18.687  1.00-20.64      MEMB
ATOM   5073  H2A PGR    39     -17.490 -26.107  17.588  1.00  0.00      MEMB
ATOM   5074  O35 PGR    39     -16.856 -27.299  19.158  1.00  0.00      MEMB
ATOM   5075 HO5A PGR    39     -17.687 -27.791  19.211  1.00  0.00      MEMB
ATOM   5076  C31 PGR    39     -16.201 -24.967  18.912  1.00-19.24      MEMB
ATOM   5077  H1A PGR    39     -15.995 -24.944  20.003  1.00  0.00      MEMB
ATOM   5078  H1B PGR    39     -16.464 -23.939  18.583  1.00  0.00      MEMB
ATOM   5079  P31 PGR    39     -13.959 -26.265  18.996  1.00-16.77      MEMB
ATOM   5080  O33 PGR    39     -14.631 -27.556  19.290  1.00-15.92      MEMB
ATOM   5081  O34 PGR    39     -13.363 -25.461  20.140  1.00-16.93      MEMB
ATOM   5082  O32 PGR    39     -15.019 -25.398  18.287  1.00-16.27      MEMB
ATOM   5083  O31 PGR    39     -12.810 -26.536  17.899  1.00-18.19      MEMB
ATOM   5084  C3  PGR    39     -12.192 -25.303  17.548  1.00-15.07      MEMB
ATOM   5085  HA  PGR    39     -11.262 -25.251  18.152  1.00  0.00      MEMB
ATOM   5086  HB  PGR    39     -12.787 -24.367  17.618  1.00  0.00      MEMB
ATOM   5087  C2  PGR    39     -12.008 -25.350  16.020  1.00-13.89      MEMB
ATOM   5088  HX  PGR    39     -11.604 -24.403  15.602  1.00  0.00      MEMB
ATOM   5089  O21 PGR    39     -13.269 -25.738  15.455  1.00-12.67      MEMB
ATOM   5090  C21 PGR    39     -14.056 -24.816  14.855  1.00-12.02      MEMB
ATOM   5091  O22 PGR    39     -13.704 -23.608  14.769  1.00-12.33      MEMB
ATOM   5095  C1  PGR    39     -10.859 -26.421  15.688  1.00-14.33      MEMB
ATOM   5096  HR  PGR    39     -11.055 -27.347  16.271  1.00  0.00      MEMB
ATOM   5097  HS  PGR    39      -9.960 -25.938  16.127  1.00  0.00      MEMB
ATOM   5098  O11 PGR    39     -10.725 -26.821  14.294  1.00-13.47      MEMB
ATOM   5099  C11 PGR    39     -10.200 -25.932  13.475  1.00-12.95      MEMB
ATOM   5100  O12 PGR    39     -10.031 -24.734  13.771  1.00-13.09      MEMB
ATOM   5092  C12 OL     39     -15.466 -25.441  14.532  1.00-10.84      MEMB
ATOM   5093  H2R OL     39     -16.210 -24.615  14.542  1.00  0.00      MEMB
ATOM   5094  H2S OL     39     -15.777 -26.119  15.355  1.00  0.00      MEMB
ATOM   5104  C13 OL     39     -15.440 -26.323  13.313  1.00 -9.66      MEMB
ATOM   5105  H3R OL     39     -15.797 -27.353  13.527  1.00  0.00      MEMB
ATOM   5106  H3S OL     39     -14.436 -26.372  12.841  1.00  0.00      MEMB
ATOM   5107  C14 OL     39     -16.250 -25.718  12.153  1.00 -8.38      MEMB
ATOM   5108  H4R OL     39     -16.130 -24.614  12.192  1.00  0.00      MEMB
ATOM   5109  H4S OL     39     -17.320 -25.956  12.335  1.00  0.00      MEMB
ATOM   5110  C15 OL     39     -15.855 -26.214  10.804  1.00 -7.16      MEMB
ATOM   5111  H5R OL     39     -15.778 -27.316  10.924  1.00  0.00      MEMB
ATOM   5112  H5S OL     39     -14.801 -25.860  10.806  1.00  0.00      MEMB
ATOM   5113  C16 OL     39     -16.763 -25.702   9.686  1.00 -6.04      MEMB
ATOM   5114  H6R OL     39     -17.856 -25.725   9.884  1.00  0.00      MEMB
ATOM   5115  H6S OL     39     -16.618 -26.459   8.887  1.00  0.00      MEMB
ATOM   5116  C17 OL     39     -16.288 -24.346   9.123  1.00 -5.15      MEMB
ATOM   5117  H7R OL     39     -15.184 -24.289   9.015  1.00  0.00      MEMB
ATOM   5118  H7S OL     39     -16.655 -23.554   9.810  1.00  0.00      MEMB
ATOM   5119  C18 OL     39     -16.907 -23.957   7.761  1.00 -4.09      MEMB
ATOM   5120  H8R OL     39     -16.705 -22.875   7.612  1.00  0.00      MEMB
ATOM   5121  H8S OL     39     -18.003 -23.869   7.925  1.00  0.00      MEMB
ATOM   5122  C19 OL     39     -16.683 -24.823   6.589  1.00 -3.11      MEMB
ATOM   5123  H9R OL     39     -17.123 -25.822   6.718  1.00  0.00      MEMB
ATOM   5124 C110 OL     39     -16.035 -24.411   5.471  1.00 -1.91      MEMB
ATOM   5125 H10R OL     39     -15.773 -25.180   4.730  1.00  0.00      MEMB
ATOM   5126 C111 OL     39     -15.471 -23.053   5.300  1.00 -1.30      MEMB
ATOM   5127 H11R OL     39     -14.792 -22.743   6.122  1.00  0.00      MEMB
ATOM   5128 H11S OL     39     -16.391 -22.429   5.274  1.00  0.00      MEMB
ATOM   5129 C112 OL     39     -14.733 -22.703   4.063  1.00 -0.16      MEMB
ATOM   5130 H12R OL     39     -14.361 -21.659   4.139  1.00  0.00      MEMB
ATOM   5131 H12S OL     39     -15.440 -22.883   3.226  1.00  0.00      MEMB
ATOM   5132 C113 OL     39     -13.394 -23.445   3.804  1.00  0.33      MEMB
ATOM   5133 H13R OL     39     -13.388 -24.555   3.764  1.00  0.00      MEMB
ATOM   5134 H13S OL     39     -12.813 -23.136   4.699  1.00  0.00      MEMB
ATOM   5135 C114 OL     39     -12.871 -22.913   2.499  1.00  1.47      MEMB
ATOM   5136 H14R OL     39     -12.663 -21.830   2.637  1.00  0.00      MEMB
ATOM   5137 H14S OL     39     -13.653 -22.972   1.712  1.00  0.00      MEMB
ATOM   5138 C115 OL     39     -11.695 -23.703   1.919  1.00  2.35      MEMB
ATOM   5139 H15R OL     39     -11.881 -24.796   1.992  1.00  0.00      MEMB
ATOM   5140 H15S OL     39     -10.817 -23.495   2.567  1.00  0.00      MEMB
ATOM   5141 C116 OL     39     -11.298 -23.436   0.477  1.00  3.48      MEMB
ATOM   5142 H16R OL     39     -10.231 -23.745   0.451  1.00  0.00      MEMB
ATOM   5143 H16S OL     39     -11.272 -22.394   0.095  1.00  0.00      MEMB
ATOM   5144 C117 OL     39     -11.902 -24.443  -0.538  1.00  2.94      MEMB
[truncated: 3,851,506 more chars]
