# Supplementary material for: Computation of Förster Resonance Energy Transfer in Lipid Bilayer Membranes
Source: J Phys Chem A. 2022 Oct 19;126(43):8070–81. doi: 10.1021/acs.jpca.2c04524 (PMC9639162; doi:10.1021/acs.jpca.2c04524)
Supplement: Supplementary file 2 — jp2c04524_si_002.zip [file jp2c04524_si_002.zip › PDI_D.pdb]

ATOM      1  C36 MOL     1       2.833  -1.984   4.279  1.00  0.00      HETA
ATOM      2  H34 MOL     1       3.559  -2.719   4.594  1.00  0.00      HETA
ATOM      3  H35 MOL     1       3.277  -1.000   4.320  1.00  0.00      HETA
ATOM      4  H36 MOL     1       2.522  -2.196   3.267  1.00  0.00      HETA
ATOM      5  N4  MOL     1       1.642  -2.034   5.189  1.00  0.00      HETA
ATOM      6  C37 MOL     1       2.084  -1.738   6.593  1.00  0.00      HETA
ATOM      7  H37 MOL     1       2.529  -0.754   6.631  1.00  0.00      HETA
ATOM      8  H38 MOL     1       2.810  -2.474   6.905  1.00  0.00      HETA
ATOM      9  H39 MOL     1       1.231  -1.772   7.254  1.00  0.00      HETA
ATOM     10  C38 MOL     1       1.040  -3.409   5.152  1.00  0.00      HETA
ATOM     11  H40 MOL     1       1.772  -4.132   5.479  1.00  0.00      HETA
ATOM     12  H41 MOL     1       0.731  -3.640   4.143  1.00  0.00      HETA
ATOM     13  H42 MOL     1       0.182  -3.444   5.808  1.00  0.00      HETA
ATOM     14  C35 MOL     1       0.622  -0.976   4.797  1.00  0.00      HETA
ATOM     15  H23 MOL     1       1.128  -0.023   4.777  1.00  0.00      HETA
ATOM     16  H24 MOL     1      -0.140  -0.957   5.561  1.00  0.00      HETA
ATOM     17  C34 MOL     1      -0.061  -1.179   3.451  1.00  0.00      HETA
ATOM     18  H21 MOL     1      -0.497  -2.200   3.415  1.00  0.00      HETA
ATOM     19  H22 MOL     1       0.694  -1.082   2.642  1.00  0.00      HETA
ATOM     20  C33 MOL     1      -1.180  -0.146   3.223  1.00  0.00      HETA
ATOM     21  H19 MOL     1      -1.313  -0.021   2.128  1.00  0.00      HETA
ATOM     22  H20 MOL     1      -0.848   0.820   3.659  1.00  0.00      HETA
ATOM     23  C32 MOL     1      -2.544  -0.493   3.828  1.00  0.00      HETA
ATOM     24  H17 MOL     1      -2.842  -1.500   3.466  1.00  0.00      HETA
ATOM     25  H18 MOL     1      -3.285   0.256   3.477  1.00  0.00      HETA
ATOM     26  N1  MOL     1      -2.579  -0.511   5.300  1.00  0.00      HETA
ATOM     27  C22 MOL     1      -2.767   0.720   5.948  1.00  0.00      HETA
ATOM     28  O2  MOL     1      -2.887   1.745   5.296  1.00  0.00      HETA
ATOM     29  C21 MOL     1      -2.436  -1.739   5.950  1.00  0.00      HETA
ATOM     30  O1  MOL     1      -2.244  -2.766   5.310  1.00  0.00      HETA
ATOM     31  C6  MOL     1      -2.473  -1.727   7.428  1.00  0.00      HETA
ATOM     32  C1  MOL     1      -2.324  -2.919   8.125  1.00  0.00      HETA
ATOM     33  H2  MOL     1      -2.201  -3.845   7.584  1.00  0.00      HETA
ATOM     34  C2  MOL     1      -2.333  -2.928   9.524  1.00  0.00      HETA
ATOM     35  H5  MOL     1      -2.217  -3.867  10.045  1.00  0.00      HETA
ATOM     36  C3  MOL     1      -2.490  -1.753  10.265  1.00  0.00      HETA
ATOM     37  C4  MOL     1      -2.649  -0.513   9.568  1.00  0.00      HETA
ATOM     38  C5  MOL     1      -2.640  -0.512   8.139  1.00  0.00      HETA
ATOM     39  C14 MOL     1      -2.791   0.703   7.427  1.00  0.00      HETA
ATOM     40  C13 MOL     1      -2.954   1.892   8.123  1.00  0.00      HETA
ATOM     41  H1  MOL     1      -3.072   2.819   7.581  1.00  0.00      HETA
ATOM     42  C12 MOL     1      -2.966   1.901   9.523  1.00  0.00      HETA
ATOM     43  H8  MOL     1      -3.095   2.839  10.043  1.00  0.00      HETA
ATOM     44  C8  MOL     1      -2.815   0.726  10.265  1.00  0.00      HETA
ATOM     45  C9  MOL     1      -2.815   0.726  11.735  1.00  0.00      HETA
ATOM     46  C11 MOL     1      -2.966   1.901  12.477  1.00  0.00      HETA
ATOM     47  C19 MOL     1      -2.954   1.892  13.877  1.00  0.00      HETA
ATOM     48  H4  MOL     1      -3.072   2.819  14.420  1.00  0.00      HETA
ATOM     49  H7  MOL     1      -3.095   2.839  11.958  1.00  0.00      HETA
ATOM     50  C10 MOL     1      -2.649  -0.513  12.432  1.00  0.00      HETA
ATOM     51  C7  MOL     1      -2.490  -1.753  11.735  1.00  0.00      HETA
ATOM     52  C15 MOL     1      -2.333  -2.928  12.476  1.00  0.00      HETA
ATOM     53  H6  MOL     1      -2.217  -3.867  11.956  1.00  0.00      HETA
ATOM     54  C16 MOL     1      -2.324  -2.919  13.875  1.00  0.00      HETA
ATOM     55  H3  MOL     1      -2.201  -3.845  14.417  1.00  0.00      HETA
ATOM     56  C17 MOL     1      -2.473  -1.727  14.572  1.00  0.00      HETA
ATOM     57  C23 MOL     1      -2.436  -1.739  16.050  1.00  0.00      HETA
ATOM     58  O3  MOL     1      -2.245  -2.768  16.691  1.00  0.00      HETA
ATOM     59  C18 MOL     1      -2.641  -0.513  13.861  1.00  0.00      HETA
ATOM     60  C20 MOL     1      -2.791   0.702  14.573  1.00  0.00      HETA
ATOM     61  C24 MOL     1      -2.768   0.720  16.052  1.00  0.00      HETA
ATOM     62  O4  MOL     1      -2.888   1.744  16.704  1.00  0.00      HETA
ATOM     63  N2  MOL     1      -2.580  -0.512  16.699  1.00  0.00      HETA
ATOM     64  C25 MOL     1      -2.544  -0.494  18.171  1.00  0.04      HETA
ATOM     65  H9  MOL     1      -2.843  -1.501  18.533  1.00  0.05      HETA
ATOM     66  H10 MOL     1      -3.285   0.255  18.522  1.00  0.05      HETA
ATOM     67  C26 MOL     1      -1.180  -0.146  18.776  1.00  0.05      HETA
ATOM     68  H11 MOL     1      -1.313  -0.022  19.871  1.00  0.06      HETA
ATOM     69  H12 MOL     1      -0.849   0.819  18.340  1.00  0.04      HETA
ATOM     70  C27 MOL     1      -0.062  -1.180  18.548  1.00  0.04      HETA
ATOM     71  H13 MOL     1      -0.498  -2.201  18.584  1.00  0.05      HETA
ATOM     72  H14 MOL     1       0.693  -1.083  19.357  1.00  0.06      HETA
ATOM     73  C28 MOL     1       0.621  -0.977  17.202  1.00  0.02      HETA
ATOM     74  H15 MOL     1       1.128  -0.024  17.223  1.00  0.00      HETA
ATOM     75  H16 MOL     1      -0.141  -0.958  16.438  1.00  0.00      HETA
ATOM     76  N3  MOL     1       1.642  -2.035  16.810  1.00  0.00      HETA
ATOM     77  C30 MOL     1       2.833  -1.985  17.721  1.00  0.03      HETA
ATOM     78  H28 MOL     1       2.517  -2.165  18.738  1.00  0.06      HETA
ATOM     79  H29 MOL     1       3.296  -1.011  17.655  1.00  0.00      HETA
ATOM     80  H30 MOL     1       3.544  -2.742  17.426  1.00  0.00      HETA
ATOM     81  C31 MOL     1       1.039  -3.410  16.847  1.00  0.01      HETA
ATOM     82  H31 MOL     1       0.210  -3.459  16.157  1.00  0.00      HETA
ATOM     83  H32 MOL     1       0.689  -3.622  17.846  1.00  0.00      HETA
ATOM     84  H33 MOL     1       1.786  -4.138  16.565  1.00  0.00      HETA
ATOM     85  C29 MOL     1       2.084  -1.739  15.407  1.00  0.00      HETA
ATOM     86  H25 MOL     1       2.528  -0.755  15.369  1.00  0.00      HETA
ATOM     87  H26 MOL     1       1.232  -1.775  14.745  1.00  0.00      HETA
ATOM     88  H27 MOL     1       2.812  -2.474  15.097  1.00  0.00      HETA
TER
ATOM    123  C12 OL      1      -0.487   4.380  11.261  1.00-12.11      MEMB
ATOM    124  H2R OL      1      -0.584   5.470  11.068  1.00  0.00      MEMB
ATOM    125  H2S OL      1       0.572   4.052  11.193  1.00  0.00      MEMB
ATOM    173  C13 OL      1      -1.418   3.635  10.290  1.00-10.97      MEMB
ATOM    174  H3R OL      1      -2.276   4.291  10.030  1.00  0.00      MEMB
ATOM    175  H3S OL      1      -1.763   2.694  10.769  1.00  0.00      MEMB
ATOM    176  C14 OL      1      -0.640   3.180   9.078  1.00 -9.91      MEMB
ATOM    177  H4R OL      1       0.017   2.333   9.368  1.00  0.00      MEMB
ATOM    178  H4S OL      1      -1.224   2.837   8.198  1.00  0.00      MEMB
ATOM    179  C15 OL      1       0.212   4.277   8.391  1.00 -8.77      MEMB
ATOM    180  H5R OL      1       0.635   3.726   7.524  1.00  0.00      MEMB
ATOM    181  H5S OL      1       1.032   4.704   9.008  1.00  0.00      MEMB
ATOM    182  C16 OL      1      -0.659   5.418   7.839  1.00 -7.62      MEMB
ATOM    183  H6R OL      1      -1.296   5.001   7.030  1.00  0.00      MEMB
ATOM    184  H6S OL      1      -1.218   5.802   8.719  1.00  0.00      MEMB
ATOM    185  C17 OL      1       0.171   6.591   7.226  1.00 -6.59      MEMB
ATOM    186  H7R OL      1      -0.511   7.468   7.230  1.00  0.00      MEMB
ATOM    187  H7S OL      1       0.973   6.837   7.954  1.00  0.00      MEMB
ATOM    188  C18 OL      1       0.738   6.382   5.872  1.00 -5.26      MEMB
ATOM    189  H8R OL      1       1.645   5.741   5.845  1.00  0.00      MEMB
ATOM    190  H8S OL      1      -0.176   5.953   5.408  1.00  0.00      MEMB
ATOM    191  C19 OL      1       1.107   7.668   5.256  1.00 -4.06      MEMB
ATOM    192  H9R OL      1       1.786   8.176   5.957  1.00  0.00      MEMB
ATOM    193 C110 OL      1       0.817   8.213   4.050  1.00 -2.66      MEMB
ATOM    194 H10R OL      1       1.207   9.197   3.752  1.00  0.00      MEMB
ATOM    195 C111 OL      1      -0.002   7.531   2.993  1.00 -2.58      MEMB
ATOM    196 H11R OL      1      -0.501   6.562   3.205  1.00  0.00      MEMB
ATOM    197 H11S OL      1      -0.848   8.195   2.710  1.00  0.00      MEMB
ATOM    198 C112 OL      1       0.964   7.351   1.803  1.00 -1.15      MEMB
ATOM    199 H12R OL      1       0.337   7.173   0.904  1.00  0.00      MEMB
ATOM    200 H12S OL      1       1.464   8.311   1.553  1.00  0.00      MEMB
ATOM    201 C113 OL      1       1.960   6.153   1.954  1.00 -0.28      MEMB
ATOM    202 H13R OL      1       2.728   6.052   1.157  1.00  0.00      MEMB
ATOM    203 H13S OL      1       2.469   6.373   2.916  1.00  0.00      MEMB
ATOM    204 C114 OL      1       1.219   4.785   2.195  1.00  0.84      MEMB
ATOM    205 H14R OL      1       0.943   4.560   3.247  1.00  0.00      MEMB
ATOM    206 H14S OL      1       0.214   4.847   1.724  1.00  0.00      MEMB
ATOM    207 C115 OL      1       1.878   3.546   1.675  1.00  1.60      MEMB
ATOM    208 H15R OL      1       2.236   3.706   0.636  1.00  0.00      MEMB
ATOM    209 H15S OL      1       1.116   2.739   1.734  1.00  0.00      MEMB
ATOM    210 C116 OL      1       3.224   3.298   2.440  1.00  2.64      MEMB
ATOM    211 H16R OL      1       3.880   4.183   2.294  1.00  0.00      MEMB
ATOM    212 H16S OL      1       2.947   3.166   3.508  1.00  0.00      MEMB
ATOM    213 C117 OL      1       3.874   2.015   1.946  1.00  0.00      MEMB
ATOM    214 H17R OL      1       4.110   2.100   0.864  1.00  0.00      MEMB
ATOM    215 H17S OL      1       3.106   1.215   2.007  1.00  0.00      MEMB
ATOM    216 C118 OL      1       5.116   1.692   2.741  1.00  0.00      MEMB
ATOM    217 H18R OL      1       5.731   0.936   2.207  1.00  0.00      MEMB
ATOM    218 H18S OL      1       5.752   2.593   2.872  1.00  0.00      MEMB
ATOM    219 H18T OL      1       4.887   1.324   3.764  1.00  0.00      MEMB
ATOM     89  C33 PGR     1       4.842   3.965  17.725  1.00-20.41      MEMB
ATOM     90  H3A PGR     1       5.479   3.190  17.247  1.00  0.00      MEMB
ATOM     91  H3B PGR     1       4.182   4.473  16.990  1.00  0.00      MEMB
ATOM     92  O36 PGR     1       5.797   4.925  18.342  1.00  0.00      MEMB
ATOM     93 HO6A PGR     1       5.604   4.937  19.283  1.00  0.00      MEMB
ATOM     94  C32 PGR     1       4.028   3.207  18.759  1.00-20.64      MEMB
ATOM     95  H2A PGR     1       4.717   2.675  19.452  1.00  0.00      MEMB
ATOM     96  O35 PGR     1       3.242   2.240  18.066  1.00  0.00      MEMB
ATOM     97 HO5A PGR     1       3.869   1.959  17.384  1.00  0.00      MEMB
ATOM     98  C31 PGR     1       3.080   4.191  19.624  1.00-19.24      MEMB
ATOM     99  H1A PGR     1       2.694   5.093  19.103  1.00  0.00      MEMB
ATOM    100  H1B PGR     1       3.662   4.573  20.490  1.00  0.00      MEMB
ATOM    101  P31 PGR     1       0.590   3.281  19.515  1.00-16.77      MEMB
ATOM    102  O33 PGR     1      -0.095   4.464  20.015  1.00-15.92      MEMB
ATOM    103  O34 PGR     1      -0.050   1.981  19.805  1.00-16.93      MEMB
ATOM    104  O32 PGR     1       2.025   3.359  20.159  1.00-16.27      MEMB
ATOM    105  O31 PGR     1       0.876   3.431  17.989  1.00-18.19      MEMB
ATOM    106  C3  PGR     1       0.065   4.352  17.261  1.00-15.07      MEMB
ATOM    107  HA  PGR     1       0.374   5.398  17.471  1.00  0.00      MEMB
ATOM    108  HB  PGR     1      -0.994   4.132  17.515  1.00  0.00      MEMB
ATOM    109  C2  PGR     1       0.265   4.140  15.693  1.00-13.89      MEMB
ATOM    110  HX  PGR     1      -0.404   3.296  15.423  1.00  0.00      MEMB
ATOM    111  O21 PGR     1       1.642   4.020  15.282  1.00-12.67      MEMB
ATOM    112  C21 PGR     1       1.785   3.075  14.315  1.00-12.02      MEMB
ATOM    113  O22 PGR     1       0.917   2.344  13.870  1.00-12.33      MEMB
ATOM    117  C1  PGR     1      -0.330   5.334  14.887  1.00-14.33      MEMB
ATOM    118  HR  PGR     1       0.129   6.276  15.255  1.00  0.00      MEMB
ATOM    119  HS  PGR     1      -1.408   5.418  15.143  1.00  0.00      MEMB
ATOM    120  O11 PGR     1       0.001   5.198  13.459  1.00-13.47      MEMB
ATOM    121  C11 PGR     1      -0.873   4.409  12.759  1.00-12.95      MEMB
ATOM    122  O12 PGR     1      -1.802   3.822  13.188  1.00-13.09      MEMB
ATOM    114  C12 OL      1       3.259   2.981  13.868  1.00-10.84      MEMB
ATOM    115  H2R OL      1       3.850   2.720  14.772  1.00  0.00      MEMB
ATOM    116  H2S OL      1       3.634   3.962  13.505  1.00  0.00      MEMB
ATOM    126  C13 OL      1       3.487   1.914  12.814  1.00 -9.66      MEMB
ATOM    127  H3R OL      1       3.072   2.342  11.877  1.00  0.00      MEMB
ATOM    128  H3S OL      1       3.055   0.914  13.030  1.00  0.00      MEMB
ATOM    129  C14 OL      1       4.968   1.571  12.695  1.00 -8.38      MEMB
ATOM    130  H4R OL      1       5.278   1.204  13.697  1.00  0.00      MEMB
ATOM    131  H4S OL      1       5.456   2.518  12.380  1.00  0.00      MEMB
ATOM    132  C15 OL      1       5.220   0.386  11.782  1.00 -7.16      MEMB
ATOM    133  H5R OL      1       4.545  -0.457  12.046  1.00  0.00      MEMB
ATOM    134  H5S OL      1       6.213  -0.088  11.932  1.00  0.00      MEMB
ATOM    135  C16 OL      1       5.277   0.790  10.286  1.00 -6.04      MEMB
ATOM    136  H6R OL      1       6.265   1.279  10.152  1.00  0.00      MEMB
ATOM    137  H6S OL      1       4.381   1.397  10.033  1.00  0.00      MEMB
ATOM    138  C17 OL      1       5.305  -0.467   9.401  1.00 -5.15      MEMB
ATOM    139  H7R OL      1       4.291  -0.915   9.321  1.00  0.00      MEMB
ATOM    140  H7S OL      1       5.958  -1.298   9.742  1.00  0.00      MEMB
ATOM    141  C18 OL      1       5.694  -0.139   8.000  1.00 -4.09      MEMB
ATOM    142  H8R OL      1       5.601  -1.062   7.388  1.00  0.00      MEMB
ATOM    143  H8S OL      1       6.786   0.067   7.995  1.00  0.00      MEMB
ATOM    144  C19 OL      1       5.003   1.017   7.319  1.00 -3.11      MEMB
ATOM    145  H9R OL      1       5.538   1.968   7.462  1.00  0.00      MEMB
ATOM    146 C110 OL      1       3.939   1.098   6.387  1.00 -1.91      MEMB
ATOM    147 H10R OL      1       3.731   2.102   5.988  1.00  0.00      MEMB
ATOM    148 C111 OL      1       3.169  -0.071   5.840  1.00 -1.30      MEMB
ATOM    149 H11R OL      1       3.701  -0.999   6.139  1.00  0.00      MEMB
ATOM    150 H11S OL      1       3.392  -0.043   4.752  1.00  0.00      MEMB
ATOM    151 C112 OL      1       1.639  -0.022   5.784  1.00 -0.16      MEMB
ATOM    152 H12R OL      1       1.341   0.108   6.846  1.00  0.00      MEMB
ATOM    153 H12S OL      1       1.200  -0.979   5.429  1.00  0.00      MEMB
ATOM    154 C113 OL      1       1.026   1.146   5.034  1.00  0.33      MEMB
ATOM    155 H13R OL      1       1.039   0.941   3.943  1.00  0.00      MEMB
ATOM    156 H13S OL      1       1.448   2.163   5.184  1.00  0.00      MEMB
ATOM    157 C114 OL      1      -0.489   1.248   5.300  1.00  1.47      MEMB
ATOM    158 H14R OL      1      -0.649   1.565   6.353  1.00  0.00      MEMB
ATOM    159 H14S OL      1      -0.985   0.285   5.050  1.00  0.00      MEMB
ATOM    160 C115 OL      1      -1.185   2.300   4.445  1.00  2.35      MEMB
ATOM    161 H15R OL      1      -1.236   2.014   3.373  1.00  0.00      MEMB
ATOM    162 H15S OL      1      -0.461   3.142   4.457  1.00  0.00      MEMB
ATOM    163 C116 OL      1      -2.557   2.710   4.983  1.00  3.48      MEMB
ATOM    164 H16R OL      1      -2.469   2.884   6.076  1.00  0.00      MEMB
ATOM    165 H16S OL      1      -3.236   1.836   4.884  1.00  0.00      MEMB
ATOM    166 C117 OL      1      -3.186   3.941   4.323  1.00  2.94      MEMB
ATOM    167 H17R OL      1      -2.482   4.723   4.677  1.00  0.00      MEMB
ATOM    168 H17S OL      1      -4.200   4.189   4.702  1.00  0.00      MEMB
ATOM    169 C118 OL      1      -3.163   3.957   2.778  1.00  4.04      MEMB
ATOM    170 H18R OL      1      -3.695   3.035   2.460  1.00  0.00      MEMB
ATOM    171 H18S OL      1      -2.165   4.139   2.326  1.00  0.00      MEMB
ATOM    172 H18T OL      1      -3.848   4.764   2.440  1.00  0.00      MEMB
TER   
ATOM    254  C12 OL      2      -9.545 -11.364  12.586  1.00-12.11      MEMB
ATOM    255  H2R OL      2     -10.369 -11.555  11.866  1.00  0.00      MEMB
ATOM    256  H2S OL      2      -9.228 -10.300  12.566  1.00  0.00      MEMB
ATOM    304  C13 OL      2      -8.429 -12.212  12.091  1.00-10.97      MEMB
ATOM    305  H3R OL      2      -8.732 -13.141  11.561  1.00  0.00      MEMB
ATOM    306  H3S OL      2      -7.683 -12.513  12.857  1.00  0.00      MEMB
ATOM    307  C14 OL      2      -7.533 -11.420  11.117  1.00 -9.91      MEMB
ATOM    308  H4R OL      2      -8.005 -11.415  10.111  1.00  0.00      MEMB
ATOM    309  H4S OL      2      -7.415 -10.355  11.409  1.00  0.00      MEMB
ATOM    310  C15 OL      2      -6.134 -12.091  10.959  1.00 -8.77      MEMB
ATOM    311  H5R OL      2      -6.343 -13.170  10.792  1.00  0.00      MEMB
ATOM    312  H5S OL      2      -5.640 -11.907  11.937  1.00  0.00      MEMB
ATOM    313  C16 OL      2      -5.248 -11.552   9.778  1.00 -7.62      MEMB
ATOM    314  H6R OL      2      -5.980 -11.592   8.943  1.00  0.00      MEMB
ATOM    315  H6S OL      2      -5.006 -10.468   9.829  1.00  0.00      MEMB
ATOM    316  C17 OL      2      -4.012 -12.359   9.508  1.00 -6.59      MEMB
ATOM    317  H7R OL      2      -3.306 -12.273  10.361  1.00  0.00      MEMB
ATOM    318  H7S OL      2      -4.340 -13.418   9.436  1.00  0.00      MEMB
ATOM    319  C18 OL      2      -3.283 -11.917   8.188  1.00 -5.26      MEMB
ATOM    320  H8R OL      2      -2.707 -12.745   7.723  1.00  0.00      MEMB
ATOM    321  H8S OL      2      -4.068 -11.577   7.479  1.00  0.00      MEMB
ATOM    322  C19 OL      2      -2.379 -10.715   8.512  1.00 -4.06      MEMB
ATOM    323  H9R OL      2      -1.376 -11.067   8.794  1.00  0.00      MEMB
ATOM    324 C110 OL      2      -2.524  -9.315   8.319  1.00 -2.66      MEMB
ATOM    325 H10R OL      2      -1.668  -8.652   8.513  1.00  0.00      MEMB
ATOM    326 C111 OL      2      -3.672  -8.589   7.721  1.00 -2.58      MEMB
ATOM    327 H11R OL      2      -4.644  -9.126   7.736  1.00  0.00      MEMB
ATOM    328 H11S OL      2      -3.805  -7.593   8.193  1.00  0.00      MEMB
ATOM    329 C112 OL      2      -3.591  -8.159   6.178  1.00 -1.15      MEMB
ATOM    330 H12R OL      2      -4.332  -7.364   5.944  1.00  0.00      MEMB
ATOM    331 H12S OL      2      -2.605  -7.816   5.798  1.00  0.00      MEMB
ATOM    332 C113 OL      2      -3.857  -9.461   5.360  1.00 -0.28      MEMB
ATOM    333 H13R OL      2      -2.957 -10.098   5.225  1.00  0.00      MEMB
ATOM    334 H13S OL      2      -4.553 -10.074   5.972  1.00  0.00      MEMB
ATOM    335 C114 OL      2      -4.325  -9.153   3.948  1.00  0.84      MEMB
ATOM    336 H14R OL      2      -5.365  -8.780   4.064  1.00  0.00      MEMB
ATOM    337 H14S OL      2      -3.609  -8.433   3.497  1.00  0.00      MEMB
ATOM    338 C115 OL      2      -4.490 -10.378   3.030  1.00  1.60      MEMB
ATOM    339 H15R OL      2      -3.524 -10.865   2.776  1.00  0.00      MEMB
ATOM    340 H15S OL      2      -4.779  -9.917   2.061  1.00  0.00      MEMB
ATOM    341 C116 OL      2      -5.610 -11.400   3.490  1.00  2.64      MEMB
ATOM    342 H16R OL      2      -6.419 -10.750   3.888  1.00  0.00      MEMB
ATOM    343 H16S OL      2      -6.034 -11.900   2.593  1.00  0.00      MEMB
ATOM    344 C117 OL      2      -5.232 -12.496   4.527  1.00  0.00      MEMB
ATOM    345 H17R OL      2      -4.764 -12.022   5.416  1.00  0.00      MEMB
ATOM    346 H17S OL      2      -4.657 -13.283   3.994  1.00  0.00      MEMB
ATOM    347 C118 OL      2      -6.440 -13.278   5.179  1.00  0.00      MEMB
ATOM    348 H18R OL      2      -7.288 -12.565   5.255  1.00  0.00      MEMB
ATOM    349 H18S OL      2      -6.695 -14.123   4.504  1.00  0.00      MEMB
ATOM    350 H18T OL      2      -6.202 -13.820   6.119  1.00  0.00      MEMB
ATOM    220  C33 PGR     2      -4.577  -8.349  21.038  1.00-20.41      MEMB
ATOM    221  H3A PGR     2      -5.406  -9.061  21.238  1.00  0.00      MEMB
ATOM    222  H3B PGR     2      -3.790  -8.701  21.738  1.00  0.00      MEMB
ATOM    223  O36 PGR     2      -4.908  -7.019  21.386  1.00  0.00      MEMB
ATOM    224 HO6A PGR     2      -4.684  -6.518  20.599  1.00  0.00      MEMB
ATOM    225  C32 PGR     2      -4.165  -8.528  19.562  1.00-20.64      MEMB
ATOM    226  H2A PGR     2      -3.467  -9.391  19.477  1.00  0.00      MEMB
ATOM    227  O35 PGR     2      -3.479  -7.345  19.158  1.00  0.00      MEMB
ATOM    228 HO5A PGR     2      -2.980  -7.146  19.962  1.00  0.00      MEMB
ATOM    229  C31 PGR     2      -5.435  -8.772  18.773  1.00-19.24      MEMB
ATOM    230  H1A PGR     2      -6.038  -9.575  19.248  1.00  0.00      MEMB
ATOM    231  H1B PGR     2      -5.323  -9.197  17.753  1.00  0.00      MEMB
ATOM    232  P31 PGR     2      -7.413  -7.298  17.949  1.00-16.77      MEMB
ATOM    233  O33 PGR     2      -6.999  -7.114  16.566  1.00-15.92      MEMB
ATOM    234  O34 PGR     2      -8.253  -6.262  18.652  1.00-16.93      MEMB
ATOM    235  O32 PGR     2      -6.087  -7.506  18.776  1.00-16.27      MEMB
ATOM    236  O31 PGR     2      -8.106  -8.719  18.141  1.00-18.19      MEMB
ATOM    237  C3  PGR     2      -9.005  -9.287  17.244  1.00-15.07      MEMB
ATOM    238  HA  PGR     2      -8.783  -8.867  16.240  1.00  0.00      MEMB
ATOM    239  HB  PGR     2     -10.061  -9.215  17.583  1.00  0.00      MEMB
ATOM    240  C2  PGR     2      -8.762 -10.839  17.190  1.00-13.89      MEMB
ATOM    241  HX  PGR     2      -9.000 -11.260  18.190  1.00  0.00      MEMB
ATOM    242  O21 PGR     2      -7.411 -11.032  16.809  1.00-12.67      MEMB
ATOM    243  C21 PGR     2      -6.970 -12.201  16.683  1.00-12.02      MEMB
ATOM    244  O22 PGR     2      -7.462 -13.256  17.058  1.00-12.33      MEMB
ATOM    248  C1  PGR     2      -9.732 -11.561  16.218  1.00-14.33      MEMB
ATOM    249  HR  PGR     2     -10.791 -11.532  16.553  1.00  0.00      MEMB
ATOM    250  HS  PGR     2      -9.494 -12.646  16.243  1.00  0.00      MEMB
ATOM    251  O11 PGR     2      -9.642 -10.957  14.880  1.00-13.47      MEMB
ATOM    252  C11 PGR     2      -9.979 -11.853  13.934  1.00-12.95      MEMB
ATOM    253  O12 PGR     2     -10.513 -12.898  14.031  1.00-13.09      MEMB
ATOM    245  C12 OL      2      -5.493 -12.062  16.166  1.00-10.84      MEMB
ATOM    246  H2R OL      2      -5.127 -13.101  16.026  1.00  0.00      MEMB
ATOM    247  H2S OL      2      -4.938 -11.405  16.869  1.00  0.00      MEMB
ATOM    257  C13 OL      2      -5.432 -11.293  14.822  1.00 -9.66      MEMB
ATOM    258  H3R OL      2      -6.372 -11.476  14.259  1.00  0.00      MEMB
ATOM    259  H3S OL      2      -4.619 -11.761  14.227  1.00  0.00      MEMB
ATOM    260  C14 OL      2      -5.166  -9.799  14.882  1.00 -8.38      MEMB
ATOM    261  H4R OL      2      -4.162  -9.603  15.316  1.00  0.00      MEMB
ATOM    262  H4S OL      2      -5.809  -9.359  15.674  1.00  0.00      MEMB
ATOM    263  C15 OL      2      -5.503  -9.094  13.521  1.00 -7.16      MEMB
ATOM    264  H5R OL      2      -5.188  -9.649  12.611  1.00  0.00      MEMB
ATOM    265  H5S OL      2      -4.900  -8.170  13.388  1.00  0.00      MEMB
ATOM    266  C16 OL      2      -6.909  -8.482  13.439  1.00 -6.04      MEMB
ATOM    267  H6R OL      2      -7.041  -7.862  14.351  1.00  0.00      MEMB
ATOM    268  H6S OL      2      -7.642  -9.303  13.586  1.00  0.00      MEMB
ATOM    269  C17 OL      2      -6.955  -7.683  12.143  1.00 -5.15      MEMB
ATOM    270  H7R OL      2      -6.496  -8.311  11.350  1.00  0.00      MEMB
ATOM    271  H7S OL      2      -6.245  -6.849  12.335  1.00  0.00      MEMB
ATOM    272  C18 OL      2      -8.382  -7.241  11.760  1.00 -4.09      MEMB
ATOM    273  H8R OL      2      -8.804  -6.688  12.627  1.00  0.00      MEMB
ATOM    274  H8S OL      2      -9.102  -8.059  11.550  1.00  0.00      MEMB
ATOM    275  C19 OL      2      -8.331  -6.172  10.687  1.00 -3.11      MEMB
ATOM    276  H9R OL      2      -7.876  -5.195  10.905  1.00  0.00      MEMB
ATOM    277 C110 OL      2      -8.623  -6.428   9.377  1.00 -1.91      MEMB
ATOM    278 H10R OL      2      -8.486  -5.707   8.558  1.00  0.00      MEMB
ATOM    279 C111 OL      2      -9.009  -7.772   8.821  1.00 -1.30      MEMB
ATOM    280 H11R OL      2      -9.908  -7.652   8.180  1.00  0.00      MEMB
ATOM    281 H11S OL      2      -9.128  -8.548   9.607  1.00  0.00      MEMB
ATOM    282 C112 OL      2      -7.791  -8.074   7.893  1.00 -0.16      MEMB
ATOM    283 H12R OL      2      -6.973  -8.339   8.597  1.00  0.00      MEMB
ATOM    284 H12S OL      2      -7.527  -7.216   7.237  1.00  0.00      MEMB
ATOM    285 C113 OL      2      -8.006  -9.316   7.053  1.00  0.33      MEMB
ATOM    286 H13R OL      2      -8.636 -10.061   7.584  1.00  0.00      MEMB
ATOM    287 H13S OL      2      -7.075  -9.883   6.834  1.00  0.00      MEMB
ATOM    288 C114 OL      2      -8.811  -9.054   5.764  1.00  1.47      MEMB
ATOM    289 H14R OL      2      -8.172  -8.569   4.996  1.00  0.00      MEMB
ATOM    290 H14S OL      2      -9.614  -8.386   6.144  1.00  0.00      MEMB
ATOM    291 C115 OL      2      -9.516 -10.309   5.143  1.00  2.35      MEMB
ATOM    292 H15R OL      2     -10.148 -10.799   5.914  1.00  0.00      MEMB
ATOM    293 H15S OL      2      -8.750 -11.053   4.834  1.00  0.00      MEMB
ATOM    294 C116 OL      2     -10.272 -10.115   3.788  1.00  3.48      MEMB
ATOM    295 H16R OL      2     -11.072  -9.364   3.961  1.00  0.00      MEMB
ATOM    296 H16S OL      2     -10.756 -11.065   3.476  1.00  0.00      MEMB
ATOM    297 C117 OL      2      -9.224  -9.622   2.820  1.00  2.94      MEMB
ATOM    298 H17R OL      2      -8.238 -10.106   2.983  1.00  0.00      MEMB
ATOM    299 H17S OL      2      -9.086  -8.536   3.009  1.00  0.00      MEMB
ATOM    300 C118 OL      2      -9.653  -9.880   1.374  1.00  4.04      MEMB
ATOM    301 H18R OL      2      -9.144  -9.260   0.605  1.00  0.00      MEMB
ATOM    302 H18S OL      2     -10.753  -9.771   1.266  1.00  0.00      MEMB
ATOM    303 H18T OL      2      -9.440 -10.946   1.147  1.00  0.00      MEMB
TER   
ATOM    385  C12 OL      3      -7.367  -4.227  11.687  1.00-12.11      MEMB
ATOM    386  H2R OL      3      -6.369  -4.702  11.576  1.00  0.00      MEMB
ATOM    387  H2S OL      3      -8.123  -4.758  11.069  1.00  0.00      MEMB
ATOM    435  C13 OL      3      -7.424  -2.753  11.291  1.00-10.97      MEMB
ATOM    436  H3R OL      3      -7.295  -2.171  12.229  1.00  0.00      MEMB
ATOM    437  H3S OL      3      -8.430  -2.648  10.832  1.00  0.00      MEMB
ATOM    438  C14 OL      3      -6.396  -2.326  10.162  1.00 -9.91      MEMB
ATOM    439  H4R OL      3      -6.529  -1.246   9.941  1.00  0.00      MEMB
ATOM    440  H4S OL      3      -5.334  -2.528  10.415  1.00  0.00      MEMB
ATOM    441  C15 OL      3      -6.598  -3.083   8.842  1.00 -8.77      MEMB
ATOM    442  H5R OL      3      -7.673  -2.888   8.639  1.00  0.00      MEMB
ATOM    443  H5S OL      3      -6.499  -4.185   8.749  1.00  0.00      MEMB
ATOM    444  C16 OL      3      -5.814  -2.579   7.688  1.00 -7.62      MEMB
ATOM    445  H6R OL      3      -4.746  -2.843   7.843  1.00  0.00      MEMB
ATOM    446  H6S OL      3      -6.099  -3.126   6.764  1.00  0.00      MEMB
ATOM    447  C17 OL      3      -5.942  -1.051   7.337  1.00 -6.59      MEMB
ATOM    448  H7R OL      3      -7.031  -0.846   7.258  1.00  0.00      MEMB
ATOM    449  H7S OL      3      -5.694  -0.350   8.162  1.00  0.00      MEMB
ATOM    450  C18 OL      3      -5.272  -0.634   6.009  1.00 -5.26      MEMB
ATOM    451  H8R OL      3      -5.543  -1.370   5.222  1.00  0.00      MEMB
ATOM    452  H8S OL      3      -5.714   0.355   5.762  1.00  0.00      MEMB
ATOM    453  C19 OL      3      -3.713  -0.640   6.021  1.00 -4.06      MEMB
ATOM    454  H9R OL      3      -3.263  -0.007   6.800  1.00  0.00      MEMB
ATOM    455 C110 OL      3      -2.921  -1.288   5.070  1.00 -2.66      MEMB
ATOM    456 H10R OL      3      -1.853  -1.454   5.278  1.00  0.00      MEMB
ATOM    457 C111 OL      3      -3.337  -2.086   3.888  1.00 -2.58      MEMB
ATOM    458 H11R OL      3      -2.477  -2.672   3.500  1.00  0.00      MEMB
ATOM    459 H11S OL      3      -4.114  -2.837   4.143  1.00  0.00      MEMB
ATOM    460 C112 OL      3      -3.866  -1.222   2.697  1.00 -1.15      MEMB
ATOM    461 H12R OL      3      -4.611  -0.439   2.954  1.00  0.00      MEMB
ATOM    462 H12S OL      3      -3.062  -0.623   2.218  1.00  0.00      MEMB
ATOM    463 C113 OL      3      -4.417  -2.040   1.500  1.00 -0.28      MEMB
ATOM    464 H13R OL      3      -4.385  -1.305   0.667  1.00  0.00      MEMB
ATOM    465 H13S OL      3      -3.710  -2.839   1.191  1.00  0.00      MEMB
ATOM    466 C114 OL      3      -5.869  -2.642   1.631  1.00  0.84      MEMB
ATOM    467 H14R OL      3      -6.261  -2.946   0.636  1.00  0.00      MEMB
ATOM    468 H14S OL      3      -5.834  -3.631   2.135  1.00  0.00      MEMB
ATOM    469 C115 OL      3      -7.013  -1.905   2.360  1.00  1.60      MEMB
ATOM    470 H15R OL      3      -6.558  -1.554   3.311  1.00  0.00      MEMB
ATOM    471 H15S OL      3      -7.764  -2.652   2.697  1.00  0.00      MEMB
ATOM    472 C116 OL      3      -7.598  -0.683   1.712  1.00  2.64      MEMB
ATOM    473 H16R OL      3      -6.782   0.064   1.608  1.00  0.00      MEMB
ATOM    474 H16S OL      3      -8.070  -1.036   0.771  1.00  0.00      MEMB
ATOM    475 C117 OL      3      -8.653   0.018   2.687  1.00  0.00      MEMB
ATOM    476 H17R OL      3      -8.414  -0.177   3.754  1.00  0.00      MEMB
ATOM    477 H17S OL      3      -9.536  -0.638   2.531  1.00  0.00      MEMB
ATOM    478 C118 OL      3      -8.868   1.468   2.392  1.00  0.00      MEMB
ATOM    479 H18R OL      3      -9.745   1.889   2.928  1.00  0.00      MEMB
ATOM    480 H18S OL      3      -7.997   2.023   2.799  1.00  0.00      MEMB
ATOM    481 H18T OL      3      -8.950   1.565   1.288  1.00  0.00      MEMB
ATOM    351  C33 PGR     3      -8.375   3.132  19.787  1.00-20.41      MEMB
ATOM    352  H3A PGR     3      -7.383   3.245  20.274  1.00  0.00      MEMB
ATOM    353  H3B PGR     3      -8.678   4.170  19.530  1.00  0.00      MEMB
ATOM    354  O36 PGR     3      -9.191   2.634  20.832  1.00  0.00      MEMB
ATOM    355 HO6A PGR     3      -8.768   1.803  21.057  1.00  0.00      MEMB
ATOM    356  C32 PGR     3      -8.164   2.264  18.592  1.00-20.64      MEMB
ATOM    357  H2A PGR     3      -7.456   2.764  17.894  1.00  0.00      MEMB
ATOM    358  O35 PGR     3      -9.423   2.116  17.937  1.00  0.00      MEMB
ATOM    359 HO5A PGR     3      -9.786   3.006  18.051  1.00  0.00      MEMB
ATOM    360  C31 PGR     3      -7.603   0.882  18.844  1.00-19.24      MEMB
ATOM    361  H1A PGR     3      -6.720   0.961  19.514  1.00  0.00      MEMB
ATOM    362  H1B PGR     3      -7.360   0.345  17.903  1.00  0.00      MEMB
ATOM    363  P31 PGR     3      -9.752  -0.769  18.825  1.00-16.77      MEMB
ATOM    364  O33 PGR     3     -10.975  -0.001  18.526  1.00-15.92      MEMB
ATOM    365  O34 PGR     3      -9.937  -2.003  19.614  1.00-16.93      MEMB
ATOM    366  O32 PGR     3      -8.597   0.148  19.568  1.00-16.27      MEMB
ATOM    367  O31 PGR     3      -8.951  -1.258  17.476  1.00-18.19      MEMB
ATOM    368  C3  PGR     3      -9.571  -2.298  16.760  1.00-15.07      MEMB
ATOM    369  HA  PGR     3     -10.680  -2.291  16.831  1.00  0.00      MEMB
ATOM    370  HB  PGR     3      -9.289  -3.245  17.269  1.00  0.00      MEMB
ATOM    371  C2  PGR     3      -9.143  -2.396  15.267  1.00-13.89      MEMB
ATOM    372  HX  PGR     3      -8.037  -2.488  15.217  1.00  0.00      MEMB
ATOM    373  O21 PGR     3      -9.597  -1.226  14.521  1.00-12.67      MEMB
ATOM    374  C21 PGR     3      -8.746  -0.186  14.515  1.00-12.02      MEMB
ATOM    375  O22 PGR     3      -7.587  -0.265  14.718  1.00-12.33      MEMB
ATOM    379  C1  PGR     3      -9.722  -3.619  14.539  1.00-14.33      MEMB
ATOM    380  HR  PGR     3     -10.823  -3.467  14.529  1.00  0.00      MEMB
ATOM    381  HS  PGR     3      -9.597  -4.467  15.246  1.00  0.00      MEMB
ATOM    382  O11 PGR     3      -9.111  -3.689  13.253  1.00-13.47      MEMB
ATOM    383  C11 PGR     3      -7.979  -4.452  13.101  1.00-12.95      MEMB
ATOM    384  O12 PGR     3      -7.453  -5.071  13.987  1.00-13.09      MEMB
ATOM    376  C12 OL      3      -9.504   1.106  14.130  1.00-10.84      MEMB
ATOM    377  H2R OL      3      -9.959   1.529  15.052  1.00  0.00      MEMB
ATOM    378  H2S OL      3     -10.377   0.878  13.482  1.00  0.00      MEMB
ATOM    388  C13 OL      3      -8.518   2.260  13.626  1.00 -9.66      MEMB
ATOM    389  H3R OL      3      -7.915   2.630  14.483  1.00  0.00      MEMB
ATOM    390  H3S OL      3      -9.234   3.080  13.402  1.00  0.00      MEMB
ATOM    391  C14 OL      3      -7.803   1.962  12.387  1.00 -8.38      MEMB
ATOM    392  H4R OL      3      -8.557   1.523  11.699  1.00  0.00      MEMB
ATOM    393  H4S OL      3      -7.073   1.150  12.594  1.00  0.00      MEMB
ATOM    394  C15 OL      3      -6.928   3.060  11.838  1.00 -7.16      MEMB
ATOM    395  H5R OL      3      -6.584   3.774  12.615  1.00  0.00      MEMB
ATOM    396  H5S OL      3      -7.584   3.594  11.117  1.00  0.00      MEMB
ATOM    397  C16 OL      3      -5.695   2.553  11.032  1.00 -6.04      MEMB
ATOM    398  H6R OL      3      -5.010   1.826  11.518  1.00  0.00      MEMB
ATOM    399  H6S OL      3      -4.994   3.362  10.736  1.00  0.00      MEMB
ATOM    400  C17 OL      3      -6.162   1.903   9.765  1.00 -5.15      MEMB
ATOM    401  H7R OL      3      -6.809   1.021   9.958  1.00  0.00      MEMB
ATOM    402  H7S OL      3      -5.225   1.499   9.325  1.00  0.00      MEMB
ATOM    403  C18 OL      3      -6.640   2.926   8.752  1.00 -4.09      MEMB
ATOM    404  H8R OL      3      -5.957   3.798   8.837  1.00  0.00      MEMB
ATOM    405  H8S OL      3      -7.621   3.268   9.147  1.00  0.00      MEMB
ATOM    406  C19 OL      3      -7.088   2.531   7.376  1.00 -3.11      MEMB
ATOM    407  H9R OL      3      -6.296   2.705   6.632  1.00  0.00      MEMB
ATOM    408 C110 OL      3      -8.339   2.230   6.873  1.00 -1.91      MEMB
ATOM    409 H10R OL      3      -8.484   2.023   5.803  1.00  0.00      MEMB
ATOM    410 C111 OL      3      -9.598   2.195   7.694  1.00 -1.30      MEMB
ATOM    411 H11R OL      3     -10.477   2.499   7.088  1.00  0.00      MEMB
ATOM    412 H11S OL      3      -9.605   2.916   8.540  1.00  0.00      MEMB
ATOM    413 C112 OL      3      -9.921   0.721   8.174  1.00 -0.16      MEMB
ATOM    414 H12R OL      3     -10.583   0.713   9.067  1.00  0.00      MEMB
ATOM    415 H12S OL      3      -9.013   0.229   8.584  1.00  0.00      MEMB
ATOM    416 C113 OL      3     -10.612  -0.084   7.082  1.00  0.33      MEMB
ATOM    417 H13R OL      3      -9.838  -0.278   6.309  1.00  0.00      MEMB
ATOM    418 H13S OL      3     -11.405   0.523   6.595  1.00  0.00      MEMB
ATOM    419 C114 OL      3     -11.011  -1.455   7.467  1.00  1.47      MEMB
ATOM    420 H14R OL      3     -11.871  -1.374   8.165  1.00  0.00      MEMB
ATOM    421 H14S OL      3     -10.156  -1.770   8.103  1.00  0.00      MEMB
ATOM    422 C115 OL      3     -11.163  -2.381   6.123  1.00  2.35      MEMB
ATOM    423 H15R OL      3     -11.641  -3.306   6.513  1.00  0.00      MEMB
ATOM    424 H15S OL      3     -10.202  -2.799   5.756  1.00  0.00      MEMB
ATOM    425 C116 OL      3     -11.976  -1.695   4.967  1.00  3.48      MEMB
ATOM    426 H16R OL      3     -11.375  -0.814   4.652  1.00  0.00      MEMB
ATOM    427 H16S OL      3     -12.906  -1.462   5.528  1.00  0.00      MEMB
ATOM    428 C117 OL      3     -12.237  -2.591   3.713  1.00  2.94      MEMB
ATOM    429 H17R OL      3     -12.892  -3.421   4.055  1.00  0.00      MEMB
ATOM    430 H17S OL      3     -11.250  -2.978   3.383  1.00  0.00      MEMB
ATOM    431 C118 OL      3     -12.932  -1.965   2.514  1.00  4.04      MEMB
ATOM    432 H18R OL      3     -13.038  -2.663   1.656  1.00  0.00      MEMB
ATOM    433 H18S OL      3     -12.289  -1.115   2.201  1.00  0.00      MEMB
ATOM    434 H18T OL      3     -13.964  -1.588   2.674  1.00  0.00      MEMB
TER   
ATOM    516  C12 OL      4       2.565  -3.894  11.248  1.00-12.11      MEMB
ATOM    517  H2R OL      4       1.605  -4.451  11.301  1.00  0.00      MEMB
ATOM    518  H2S OL      4       2.504  -2.787  11.323  1.00  0.00      MEMB
ATOM    566  C13 OL      4       3.339  -4.389  10.004  1.00-10.97      MEMB
ATOM    567  H3R OL      4       3.443  -5.478  10.201  1.00  0.00      MEMB
ATOM    568  H3S OL      4       4.341  -3.909  10.037  1.00  0.00      MEMB
ATOM    569  C14 OL      4       2.733  -4.027   8.641  1.00 -9.91      MEMB
ATOM    570  H4R OL      4       2.995  -2.948   8.601  1.00  0.00      MEMB
ATOM    571  H4S OL      4       3.259  -4.605   7.851  1.00  0.00      MEMB
ATOM    572  C15 OL      4       1.279  -4.481   8.549  1.00 -8.77      MEMB
ATOM    573  H5R OL      4       0.640  -3.967   9.299  1.00  0.00      MEMB
ATOM    574  H5S OL      4       1.186  -5.564   8.778  1.00  0.00      MEMB
ATOM    575  C16 OL      4       0.518  -4.198   7.245  1.00 -7.62      MEMB
ATOM    576  H6R OL      4      -0.584  -4.244   7.378  1.00  0.00      MEMB
ATOM    577  H6S OL      4       0.696  -3.131   6.991  1.00  0.00      MEMB
ATOM    578  C17 OL      4       0.926  -5.080   5.965  1.00 -6.59      MEMB
ATOM    579  H7R OL      4       2.015  -4.940   5.794  1.00  0.00      MEMB
ATOM    580  H7S OL      4       0.827  -6.170   6.156  1.00  0.00      MEMB
ATOM    581  C18 OL      4       0.178  -4.885   4.660  1.00 -5.26      MEMB
ATOM    582  H8R OL      4       0.306  -3.796   4.480  1.00  0.00      MEMB
ATOM    583  H8S OL      4       0.676  -5.410   3.816  1.00  0.00      MEMB
ATOM    584  C19 OL      4      -1.309  -5.176   4.714  1.00 -4.06      MEMB
ATOM    585  H9R OL      4      -1.882  -4.449   5.307  1.00  0.00      MEMB
ATOM    586 C110 OL      4      -2.038  -6.178   4.121  1.00 -2.66      MEMB
ATOM    587 H10R OL      4      -3.137  -6.125   4.141  1.00  0.00      MEMB
ATOM    588 C111 OL      4      -1.640  -7.281   3.201  1.00 -2.58      MEMB
ATOM    589 H11R OL      4      -1.628  -8.257   3.731  1.00  0.00      MEMB
ATOM    590 H11S OL      4      -2.312  -7.339   2.318  1.00  0.00      MEMB
ATOM    591 C112 OL      4      -0.287  -7.300   2.526  1.00 -1.15      MEMB
ATOM    592 H12R OL      4      -0.170  -6.326   2.005  1.00  0.00      MEMB
ATOM    593 H12S OL      4       0.574  -7.562   3.177  1.00  0.00      MEMB
ATOM    594 C113 OL      4      -0.256  -8.342   1.387  1.00 -0.28      MEMB
ATOM    595 H13R OL      4       0.795  -8.677   1.256  1.00  0.00      MEMB
ATOM    596 H13S OL      4      -0.847  -9.187   1.800  1.00  0.00      MEMB
ATOM    597 C114 OL      4      -0.802  -7.886   0.061  1.00  0.84      MEMB
ATOM    598 H14R OL      4      -0.654  -8.691  -0.690  1.00  0.00      MEMB
ATOM    599 H14S OL      4      -1.884  -7.637   0.097  1.00  0.00      MEMB
ATOM    600 C115 OL      4      -0.139  -6.610  -0.596  1.00  1.60      MEMB
ATOM    601 H15R OL      4      -0.429  -5.793   0.098  1.00  0.00      MEMB
ATOM    602 H15S OL      4      -0.755  -6.350  -1.483  1.00  0.00      MEMB
ATOM    603 C116 OL      4       1.333  -6.712  -0.890  1.00  2.64      MEMB
ATOM    604 H16R OL      4       1.615  -5.711  -1.283  1.00  0.00      MEMB
ATOM    605 H16S OL      4       2.125  -6.932  -0.144  1.00  0.00      MEMB
ATOM    606 C117 OL      4       1.737  -7.735  -1.916  1.00  0.00      MEMB
ATOM    607 H17R OL      4       1.333  -7.510  -2.926  1.00  0.00      MEMB
ATOM    608 H17S OL      4       1.378  -8.749  -1.638  1.00  0.00      MEMB
ATOM    609 C118 OL      4       3.136  -7.938  -2.146  1.00  0.00      MEMB
ATOM    610 H18R OL      4       3.684  -8.310  -1.254  1.00  0.00      MEMB
ATOM    611 H18S OL      4       3.208  -8.765  -2.884  1.00  0.00      MEMB
ATOM    612 H18T OL      4       3.635  -7.041  -2.571  1.00  0.00      MEMB
ATOM    482  C33 PGR     4       0.717  -7.281  20.471  1.00-20.41      MEMB
ATOM    483  H3A PGR     4       1.148  -8.124  21.052  1.00  0.00      MEMB
ATOM    484  H3B PGR     4      -0.287  -7.070  20.896  1.00  0.00      MEMB
ATOM    485  O36 PGR     4       0.660  -7.975  19.236  1.00  0.00      MEMB
ATOM    486 HO6A PGR     4       0.580  -8.927  19.332  1.00  0.00      MEMB
ATOM    487  C32 PGR     4       1.602  -6.007  20.426  1.00-20.64      MEMB
ATOM    488  H2A PGR     4       1.555  -5.492  21.412  1.00  0.00      MEMB
ATOM    489  O35 PGR     4       1.061  -5.140  19.432  1.00  0.00      MEMB
ATOM    490 HO5A PGR     4       0.114  -5.281  19.571  1.00  0.00      MEMB
ATOM    491  C31 PGR     4       3.076  -6.221  20.122  1.00-19.24      MEMB
ATOM    492  H1A PGR     4       3.623  -6.904  20.807  1.00  0.00      MEMB
ATOM    493  H1B PGR     4       3.562  -5.222  20.154  1.00  0.00      MEMB
ATOM    494  P31 PGR     4       4.450  -7.509  18.127  1.00-16.77      MEMB
ATOM    495  O33 PGR     4       4.340  -8.962  18.370  1.00-15.92      MEMB
ATOM    496  O34 PGR     4       5.659  -6.765  18.447  1.00-16.93      MEMB
ATOM    497  O32 PGR     4       3.178  -6.752  18.794  1.00-16.27      MEMB
ATOM    498  O31 PGR     4       4.071  -7.360  16.577  1.00-18.19      MEMB
ATOM    499  C3  PGR     4       2.726  -7.536  16.144  1.00-15.07      MEMB
ATOM    500  HA  PGR     4       2.018  -7.094  16.878  1.00  0.00      MEMB
ATOM    501  HB  PGR     4       2.383  -8.591  16.103  1.00  0.00      MEMB
ATOM    502  C2  PGR     4       2.482  -6.985  14.752  1.00-13.89      MEMB
ATOM    503  HX  PGR     4       1.387  -7.082  14.586  1.00  0.00      MEMB
ATOM    504  O21 PGR     4       3.252  -7.591  13.738  1.00-12.67      MEMB
ATOM    505  C21 PGR     4       2.848  -8.873  13.323  1.00-12.02      MEMB
ATOM    506  O22 PGR     4       1.977  -9.515  13.813  1.00-12.33      MEMB
ATOM    510  C1  PGR     4       2.805  -5.392  14.726  1.00-14.33      MEMB
ATOM    511  HR  PGR     4       3.901  -5.244  14.829  1.00  0.00      MEMB
ATOM    512  HS  PGR     4       2.412  -4.826  15.597  1.00  0.00      MEMB
ATOM    513  O11 PGR     4       2.369  -4.765  13.466  1.00-13.47      MEMB
ATOM    514  C11 PGR     4       3.287  -4.387  12.530  1.00-12.95      MEMB
ATOM    515  O12 PGR     4       4.484  -4.376  12.673  1.00-13.09      MEMB
ATOM    507  C12 OL      4       3.703  -9.351  12.213  1.00-10.84      MEMB
ATOM    508  H2R OL      4       4.413 -10.122  12.583  1.00  0.00      MEMB
ATOM    509  H2S OL      4       4.311  -8.511  11.815  1.00  0.00      MEMB
ATOM    519  C13 OL      4       2.803  -9.938  11.063  1.00 -9.66      MEMB
ATOM    520  H3R OL      4       2.152 -10.708  11.529  1.00  0.00      MEMB
ATOM    521  H3S OL      4       3.485 -10.511  10.399  1.00  0.00      MEMB
ATOM    522  C14 OL      4       1.987  -8.929  10.182  1.00 -8.38      MEMB
ATOM    523  H4R OL      4       2.641  -8.532   9.377  1.00  0.00      MEMB
ATOM    524  H4S OL      4       1.721  -8.028  10.776  1.00  0.00      MEMB
ATOM    525  C15 OL      4       0.606  -9.507   9.770  1.00 -7.16      MEMB
ATOM    526  H5R OL      4       0.028  -9.850  10.655  1.00  0.00      MEMB
ATOM    527  H5S OL      4       0.763 -10.485   9.268  1.00  0.00      MEMB
ATOM    528  C16 OL      4      -0.249  -8.696   8.804  1.00 -6.04      MEMB
ATOM    529  H6R OL      4      -0.500  -7.809   9.424  1.00  0.00      MEMB
ATOM    530  H6S OL      4      -1.244  -9.152   8.612  1.00  0.00      MEMB
ATOM    531  C17 OL      4       0.262  -8.346   7.414  1.00 -5.15      MEMB
ATOM    532  H7R OL      4       0.996  -7.515   7.496  1.00  0.00      MEMB
ATOM    533  H7S OL      4      -0.584  -7.840   6.901  1.00  0.00      MEMB
ATOM    534  C18 OL      4       0.696  -9.683   6.818  1.00 -4.09      MEMB
ATOM    535  H8R OL      4      -0.124 -10.411   6.993  1.00  0.00      MEMB
ATOM    536  H8S OL      4       1.565  -9.952   7.455  1.00  0.00      MEMB
ATOM    537  C19 OL      4       1.026  -9.461   5.311  1.00 -3.11      MEMB
ATOM    538  H9R OL      4       0.111  -9.337   4.713  1.00  0.00      MEMB
ATOM    539 C110 OL      4       2.187  -9.367   4.734  1.00 -1.91      MEMB
ATOM    540 H10R OL      4       2.339  -9.209   3.656  1.00  0.00      MEMB
ATOM    541 C111 OL      4       3.471  -9.505   5.543  1.00 -1.30      MEMB
ATOM    542 H11R OL      4       4.294  -9.659   4.813  1.00  0.00      MEMB
ATOM    543 H11S OL      4       3.472 -10.396   6.207  1.00  0.00      MEMB
ATOM    544 C112 OL      4       3.864  -8.333   6.453  1.00 -0.16      MEMB
ATOM    545 H12R OL      4       4.053  -8.767   7.458  1.00  0.00      MEMB
ATOM    546 H12S OL      4       3.013  -7.629   6.575  1.00  0.00      MEMB
ATOM    547 C113 OL      4       5.032  -7.451   6.049  1.00  0.33      MEMB
ATOM    548 H13R OL      4       5.959  -8.001   6.318  1.00  0.00      MEMB
ATOM    549 H13S OL      4       5.136  -6.614   6.772  1.00  0.00      MEMB
ATOM    550 C114 OL      4       5.363  -7.157   4.576  1.00  1.47      MEMB
ATOM    551 H14R OL      4       5.433  -8.110   4.009  1.00  0.00      MEMB
ATOM    552 H14S OL      4       6.388  -6.729   4.555  1.00  0.00      MEMB
ATOM    553 C115 OL      4       4.321  -6.204   3.884  1.00  2.35      MEMB
ATOM    554 H15R OL      4       4.208  -5.341   4.576  1.00  0.00      MEMB
ATOM    555 H15S OL      4       3.357  -6.753   3.937  1.00  0.00      MEMB
ATOM    556 C116 OL      4       4.764  -5.846   2.520  1.00  3.48      MEMB
ATOM    557 H16R OL      4       5.135  -6.813   2.117  1.00  0.00      MEMB
ATOM    558 H16S OL      4       5.579  -5.091   2.544  1.00  0.00      MEMB
ATOM    559 C117 OL      4       3.745  -5.243   1.611  1.00  2.94      MEMB
ATOM    560 H17R OL      4       2.843  -5.885   1.526  1.00  0.00      MEMB
ATOM    561 H17S OL      4       4.186  -5.206   0.592  1.00  0.00      MEMB
ATOM    562 C118 OL      4       3.220  -3.821   2.035  1.00  4.04      MEMB
ATOM    563 H18R OL      4       2.467  -3.554   1.263  1.00  0.00      MEMB
ATOM    564 H18S OL      4       4.039  -3.075   1.966  1.00  0.00      MEMB
ATOM    565 H18T OL      4       2.861  -3.848   3.086  1.00  0.00      MEMB
TER   
ATOM    647  C12 OL      5      -0.490   9.266  11.882  1.00-12.11      MEMB
ATOM    648  H2R OL      5       0.529   9.261  11.440  1.00  0.00      MEMB
ATOM    649  H2S OL      5      -1.105   8.392  11.579  1.00  0.00      MEMB
ATOM    697  C13 OL      5      -1.295  10.541  11.427  1.00-10.97      MEMB
ATOM    698  H3R OL      5      -1.022  11.514  11.888  1.00  0.00      MEMB
ATOM    699  H3S OL      5      -2.386  10.490  11.626  1.00  0.00      MEMB
ATOM    700  C14 OL      5      -1.140  10.677   9.880  1.00 -9.91      MEMB
ATOM    701  H4R OL      5      -0.088  10.734   9.527  1.00  0.00      MEMB
ATOM    702  H4S OL      5      -1.477   9.718   9.432  1.00  0.00      MEMB
ATOM    703  C15 OL      5      -1.979  11.800   9.309  1.00 -8.77      MEMB
ATOM    704  H5R OL      5      -1.545  12.165   8.353  1.00  0.00      MEMB
ATOM    705  H5S OL      5      -1.980  12.583  10.098  1.00  0.00      MEMB
ATOM    706  C16 OL      5      -3.474  11.555   9.133  1.00 -7.62      MEMB
ATOM    707  H6R OL      5      -3.540  10.690   8.440  1.00  0.00      MEMB
ATOM    708  H6S OL      5      -3.753  11.278  10.172  1.00  0.00      MEMB
ATOM    709  C17 OL      5      -4.377  12.732   8.845  1.00 -6.59      MEMB
ATOM    710  H7R OL      5      -4.426  13.490   9.656  1.00  0.00      MEMB
ATOM    711  H7S OL      5      -3.976  13.152   7.899  1.00  0.00      MEMB
ATOM    712  C18 OL      5      -5.867  12.317   8.541  1.00 -5.26      MEMB
ATOM    713  H8R OL      5      -6.174  11.927   9.534  1.00  0.00      MEMB
ATOM    714  H8S OL      5      -6.394  13.256   8.264  1.00  0.00      MEMB
ATOM    715  C19 OL      5      -5.970  11.231   7.456  1.00 -4.06      MEMB
ATOM    716  H9R OL      5      -6.078  10.184   7.776  1.00  0.00      MEMB
ATOM    717 C110 OL      5      -5.908  11.400   6.099  1.00 -2.66      MEMB
ATOM    718 H10R OL      5      -5.905  10.504   5.461  1.00  0.00      MEMB
ATOM    719 C111 OL      5      -5.808  12.817   5.626  1.00 -2.58      MEMB
ATOM    720 H11R OL      5      -6.564  13.150   4.882  1.00  0.00      MEMB
ATOM    721 H11S OL      5      -5.882  13.628   6.382  1.00  0.00      MEMB
ATOM    722 C112 OL      5      -4.495  12.990   4.765  1.00 -1.15      MEMB
ATOM    723 H12R OL      5      -4.479  13.934   4.180  1.00  0.00      MEMB
ATOM    724 H12S OL      5      -3.559  12.993   5.362  1.00  0.00      MEMB
ATOM    725 C113 OL      5      -4.208  11.887   3.661  1.00 -0.28      MEMB
ATOM    726 H13R OL      5      -3.854  11.017   4.255  1.00  0.00      MEMB
ATOM    727 H13S OL      5      -5.092  11.590   3.058  1.00  0.00      MEMB
ATOM    728 C114 OL      5      -3.152  12.259   2.693  1.00  0.84      MEMB
ATOM    729 H14R OL      5      -3.380  13.206   2.159  1.00  0.00      MEMB
ATOM    730 H14S OL      5      -2.251  12.488   3.301  1.00  0.00      MEMB
ATOM    731 C115 OL      5      -2.753  11.071   1.825  1.00  1.60      MEMB
ATOM    732 H15R OL      5      -3.578  10.646   1.213  1.00  0.00      MEMB
ATOM    733 H15S OL      5      -2.152  10.349   2.418  1.00  0.00      MEMB
ATOM    734 C116 OL      5      -1.818  11.511   0.738  1.00  2.64      MEMB
ATOM    735 H16R OL      5      -2.291  12.308   0.125  1.00  0.00      MEMB
ATOM    736 H16S OL      5      -0.982  11.920   1.345  1.00  0.00      MEMB
ATOM    737 C117 OL      5      -1.120  10.387  -0.115  1.00  0.00      MEMB
ATOM    738 H17R OL      5      -0.852   9.520   0.526  1.00  0.00      MEMB
ATOM    739 H17S OL      5      -0.262  10.894  -0.605  1.00  0.00      MEMB
ATOM    740 C118 OL      5      -1.996   9.940  -1.323  1.00  0.00      MEMB
ATOM    741 H18R OL      5      -1.738   8.911  -1.655  1.00  0.00      MEMB
ATOM    742 H18S OL      5      -3.067   9.979  -1.031  1.00  0.00      MEMB
ATOM    743 H18T OL      5      -1.870  10.686  -2.136  1.00  0.00      MEMB
ATOM    613  C33 PGR     5      -6.162  10.577  18.845  1.00-20.41      MEMB
ATOM    614  H3A PGR     5      -7.138  10.290  19.292  1.00  0.00      MEMB
ATOM    615  H3B PGR     5      -5.922  11.647  19.025  1.00  0.00      MEMB
ATOM    616  O36 PGR     5      -6.244  10.309  17.480  1.00  0.00      MEMB
ATOM    617 HO6A PGR     5      -5.323  10.378  17.217  1.00  0.00      MEMB
ATOM    618  C32 PGR     5      -4.984   9.779  19.356  1.00-20.64      MEMB
ATOM    619  H2A PGR     5      -4.780  10.059  20.414  1.00  0.00      MEMB
ATOM    620  O35 PGR     5      -3.850  10.129  18.565  1.00  0.00      MEMB
ATOM    621 HO5A PGR     5      -4.003  11.076  18.446  1.00  0.00      MEMB
ATOM    622  C31 PGR     5      -5.217   8.230  19.298  1.00-19.24      MEMB
ATOM    623  H1A PGR     5      -5.427   7.979  18.237  1.00  0.00      MEMB
ATOM    624  H1B PGR     5      -6.077   7.965  19.950  1.00  0.00      MEMB
ATOM    625  P31 PGR     5      -2.843   6.990  19.296  1.00-16.77      MEMB
ATOM    626  O33 PGR     5      -3.250   5.791  18.562  1.00-15.92      MEMB
ATOM    627  O34 PGR     5      -1.839   6.800  20.335  1.00-16.93      MEMB
ATOM    628  O32 PGR     5      -4.168   7.534  19.891  1.00-16.27      MEMB
ATOM    629  O31 PGR     5      -2.441   8.104  18.372  1.00-18.19      MEMB
ATOM    630  C3  PGR     5      -1.073   8.000  17.705  1.00-15.07      MEMB
ATOM    631  HA  PGR     5      -0.771   6.939  17.575  1.00  0.00      MEMB
ATOM    632  HB  PGR     5      -0.298   8.578  18.254  1.00  0.00      MEMB
ATOM    633  C2  PGR     5      -1.164   8.661  16.354  1.00-13.89      MEMB
ATOM    634  HX  PGR     5      -1.138   9.770  16.416  1.00  0.00      MEMB
ATOM    635  O21 PGR     5      -2.362   8.233  15.616  1.00-12.67      MEMB
ATOM    636  C21 PGR     5      -3.260   9.046  15.360  1.00-12.02      MEMB
ATOM    637  O22 PGR     5      -3.270  10.201  15.722  1.00-12.33      MEMB
ATOM    641  C1  PGR     5       0.092   8.273  15.548  1.00-14.33      MEMB
ATOM    642  HR  PGR     5       0.260   7.221  15.863  1.00  0.00      MEMB
ATOM    643  HS  PGR     5       0.982   8.892  15.792  1.00  0.00      MEMB
ATOM    644  O11 PGR     5      -0.175   8.279  14.098  1.00-13.47      MEMB
ATOM    645  C11 PGR     5      -0.315   9.419  13.432  1.00-12.95      MEMB
ATOM    646  O12 PGR     5      -0.347  10.495  13.980  1.00-13.09      MEMB
ATOM    638  C12 OL      5      -4.305   8.388  14.408  1.00-10.84      MEMB
ATOM    639  H2R OL      5      -4.808   7.485  14.814  1.00  0.00      MEMB
ATOM    640  H2S OL      5      -3.841   7.997  13.477  1.00  0.00      MEMB
ATOM    650  C13 OL      5      -5.406   9.403  14.057  1.00 -9.66      MEMB
ATOM    651  H3R OL      5      -5.198  10.490  14.154  1.00  0.00      MEMB
ATOM    652  H3S OL      5      -6.321   9.219  14.660  1.00  0.00      MEMB
ATOM    653  C14 OL      5      -5.803   9.243  12.587  1.00 -8.38      MEMB
ATOM    654  H4R OL      5      -4.955   9.472  11.907  1.00  0.00      MEMB
ATOM    655  H4S OL      5      -6.696   9.894  12.470  1.00  0.00      MEMB
ATOM    656  C15 OL      5      -6.340   7.874  12.097  1.00 -7.16      MEMB
ATOM    657  H5R OL      5      -7.313   7.706  12.607  1.00  0.00      MEMB
ATOM    658  H5S OL      5      -5.658   7.085  12.479  1.00  0.00      MEMB
ATOM    659  C16 OL      5      -6.711   7.931  10.593  1.00 -6.04      MEMB
ATOM    660  H6R OL      5      -7.416   8.764  10.381  1.00  0.00      MEMB
ATOM    661  H6S OL      5      -7.246   6.993  10.329  1.00  0.00      MEMB
ATOM    662  C17 OL      5      -5.463   8.024   9.622  1.00 -5.15      MEMB
ATOM    663  H7R OL      5      -5.164   9.093   9.571  1.00  0.00      MEMB
ATOM    664  H7S OL      5      -5.727   7.793   8.568  1.00  0.00      MEMB
ATOM    665  C18 OL      5      -4.255   7.078   9.899  1.00 -4.09      MEMB
ATOM    666  H8R OL      5      -3.934   7.151  10.960  1.00  0.00      MEMB
ATOM    667  H8S OL      5      -3.404   7.548   9.361  1.00  0.00      MEMB
ATOM    668  C19 OL      5      -4.492   5.662   9.531  1.00 -3.11      MEMB
ATOM    669  H9R OL      5      -5.032   5.101  10.307  1.00  0.00      MEMB
ATOM    670 C110 OL      5      -4.122   5.000   8.437  1.00 -1.91      MEMB
ATOM    671 H10R OL      5      -4.367   3.931   8.345  1.00  0.00      MEMB
ATOM    672 C111 OL      5      -3.336   5.566   7.314  1.00 -1.30      MEMB
ATOM    673 H11R OL      5      -3.692   6.569   6.998  1.00  0.00      MEMB
ATOM    674 H11S OL      5      -3.403   4.952   6.390  1.00  0.00      MEMB
ATOM    675 C112 OL      5      -1.854   5.462   7.626  1.00 -0.16      MEMB
ATOM    676 H12R OL      5      -1.498   4.531   8.116  1.00  0.00      MEMB
ATOM    677 H12S OL      5      -1.615   6.313   8.299  1.00  0.00      MEMB
ATOM    678 C113 OL      5      -0.856   5.669   6.424  1.00  0.33      MEMB
ATOM    679 H13R OL      5      -0.747   4.704   5.885  1.00  0.00      MEMB
ATOM    680 H13S OL      5       0.136   6.049   6.748  1.00  0.00      MEMB
ATOM    681 C114 OL      5      -1.230   6.740   5.372  1.00  1.47      MEMB
ATOM    682 H14R OL      5      -0.317   7.317   5.111  1.00  0.00      MEMB
ATOM    683 H14S OL      5      -1.944   7.467   5.816  1.00  0.00      MEMB
ATOM    684 C115 OL      5      -1.857   6.185   4.065  1.00  2.35      MEMB
ATOM    685 H15R OL      5      -2.607   5.396   4.289  1.00  0.00      MEMB
ATOM    686 H15S OL      5      -1.094   5.681   3.434  1.00  0.00      MEMB
ATOM    687 C116 OL      5      -2.752   7.232   3.316  1.00  3.48      MEMB
ATOM    688 H16R OL      5      -2.109   8.134   3.224  1.00  0.00      MEMB
ATOM    689 H16S OL      5      -3.667   7.533   3.869  1.00  0.00      MEMB
ATOM    690 C117 OL      5      -3.170   6.710   1.892  1.00  2.94      MEMB
ATOM    691 H17R OL      5      -3.771   5.795   2.082  1.00  0.00      MEMB
ATOM    692 H17S OL      5      -2.204   6.344   1.482  1.00  0.00      MEMB
ATOM    693 C118 OL      5      -3.870   7.744   0.949  1.00  4.04      MEMB
ATOM    694 H18R OL      5      -3.101   8.468   0.606  1.00  0.00      MEMB
ATOM    695 H18S OL      5      -4.642   8.260   1.558  1.00  0.00      MEMB
ATOM    696 H18T OL      5      -4.356   7.179   0.124  1.00  0.00      MEMB
TER   
ATOM    778  C12 OL      6      10.077  -1.287  14.620  1.00-12.11      MEMB
ATOM    779  H2R OL      6       9.753  -2.349  14.595  1.00  0.00      MEMB
ATOM    780  H2S OL      6       9.704  -0.773  15.531  1.00  0.00      MEMB
ATOM    828  C13 OL      6       9.467  -0.596  13.415  1.00-10.97      MEMB
ATOM    829  H3R OL      6       9.741   0.477  13.500  1.00  0.00      MEMB
ATOM    830  H3S OL      6       8.357  -0.647  13.423  1.00  0.00      MEMB
ATOM    831  C14 OL      6       9.953  -1.144  12.031  1.00 -9.91      MEMB
ATOM    832  H4R OL      6      10.930  -0.665  11.804  1.00  0.00      MEMB
ATOM    833  H4S OL      6      10.017  -2.249  12.125  1.00  0.00      MEMB
ATOM    834  C15 OL      6       9.019  -0.641  10.940  1.00 -8.77      MEMB
ATOM    835  H5R OL      6       9.098   0.463  10.844  1.00  0.00      MEMB
ATOM    836  H5S OL      6       7.988  -0.875  11.282  1.00  0.00      MEMB
ATOM    837  C16 OL      6       9.282  -1.281   9.521  1.00 -7.62      MEMB
ATOM    838  H6R OL      6      10.298  -0.955   9.214  1.00  0.00      MEMB
ATOM    839  H6S OL      6       9.108  -2.378   9.547  1.00  0.00      MEMB
ATOM    840  C17 OL      6       8.352  -0.798   8.414  1.00 -6.59      MEMB
ATOM    841  H7R OL      6       8.765  -1.242   7.483  1.00  0.00      MEMB
ATOM    842  H7S OL      6       7.328  -1.146   8.669  1.00  0.00      MEMB
ATOM    843  C18 OL      6       8.238   0.802   8.357  1.00 -5.26      MEMB
ATOM    844  H8R OL      6       7.627   1.075   9.244  1.00  0.00      MEMB
ATOM    845  H8S OL      6       9.279   1.190   8.354  1.00  0.00      MEMB
ATOM    846  C19 OL      6       7.435   1.272   7.170  1.00 -4.06      MEMB
ATOM    847  H9R OL      6       6.392   0.923   7.194  1.00  0.00      MEMB
ATOM    848 C110 OL      6       7.699   2.088   6.175  1.00 -2.66      MEMB
ATOM    849 H10R OL      6       6.900   2.244   5.436  1.00  0.00      MEMB
ATOM    850 C111 OL      6       9.031   2.773   6.177  1.00 -2.58      MEMB
ATOM    851 H11R OL      6       8.842   3.862   6.058  1.00  0.00      MEMB
ATOM    852 H11S OL      6       9.563   2.757   7.152  1.00  0.00      MEMB
ATOM    853 C112 OL      6       9.967   2.283   5.000  1.00 -1.15      MEMB
ATOM    854 H12R OL      6      10.291   1.253   5.262  1.00  0.00      MEMB
ATOM    855 H12S OL      6       9.499   2.297   3.993  1.00  0.00      MEMB
ATOM    856 C113 OL      6      11.369   3.113   4.917  1.00 -0.28      MEMB
ATOM    857 H13R OL      6      11.649   3.466   5.933  1.00  0.00      MEMB
ATOM    858 H13S OL      6      12.221   2.443   4.671  1.00  0.00      MEMB
ATOM    859 C114 OL      6      11.368   4.245   3.899  1.00  0.84      MEMB
ATOM    860 H14R OL      6      10.516   4.932   4.094  1.00  0.00      MEMB
ATOM    861 H14S OL      6      12.359   4.746   3.916  1.00  0.00      MEMB
ATOM    862 C115 OL      6      11.155   3.741   2.474  1.00  1.60      MEMB
ATOM    863 H15R OL      6      10.115   3.364   2.371  1.00  0.00      MEMB
ATOM    864 H15S OL      6      11.889   2.935   2.261  1.00  0.00      MEMB
ATOM    865 C116 OL      6      11.260   4.966   1.457  1.00  2.64      MEMB
ATOM    866 H16R OL      6      10.362   5.604   1.596  1.00  0.00      MEMB
ATOM    867 H16S OL      6      12.195   5.549   1.597  1.00  0.00      MEMB
ATOM    868 C117 OL      6      11.362   4.487  -0.049  1.00  0.00      MEMB
ATOM    869 H17R OL      6      10.395   3.978  -0.247  1.00  0.00      MEMB
ATOM    870 H17S OL      6      12.219   3.796  -0.201  1.00  0.00      MEMB
ATOM    871 C118 OL      6      11.433   5.530  -1.194  1.00  0.00      MEMB
ATOM    872 H18R OL      6      10.585   6.242  -1.101  1.00  0.00      MEMB
ATOM    873 H18S OL      6      12.382   6.101  -1.106  1.00  0.00      MEMB
ATOM    874 H18T OL      6      11.531   5.024  -2.178  1.00  0.00      MEMB
ATOM    744  C33 PGR     6      10.765   6.315  20.317  1.00-20.41      MEMB
ATOM    745  H3A PGR     6      11.521   7.002  20.755  1.00  0.00      MEMB
ATOM    746  H3B PGR     6      10.328   6.815  19.426  1.00  0.00      MEMB
ATOM    747  O36 PGR     6       9.641   6.233  21.194  1.00  0.00      MEMB
ATOM    748 HO6A PGR     6       9.228   7.072  21.412  1.00  0.00      MEMB
ATOM    749  C32 PGR     6      11.565   4.972  20.124  1.00-20.64      MEMB
ATOM    750  H2A PGR     6      12.059   4.697  21.083  1.00  0.00      MEMB
ATOM    751  O35 PGR     6      12.571   5.205  19.142  1.00  0.00      MEMB
ATOM    752 HO5A PGR     6      12.840   6.105  19.374  1.00  0.00      MEMB
ATOM    753  C31 PGR     6      10.617   3.820  19.689  1.00-19.24      MEMB
ATOM    754  H1A PGR     6       9.977   4.192  18.860  1.00  0.00      MEMB
ATOM    755  H1B PGR     6       9.869   3.629  20.488  1.00  0.00      MEMB
ATOM    756  P31 PGR     6      11.258   2.124  17.848  1.00-16.77      MEMB
ATOM    757  O33 PGR     6      12.085   2.998  16.980  1.00-15.92      MEMB
ATOM    758  O34 PGR     6       9.813   2.079  17.521  1.00-16.93      MEMB
ATOM    759  O32 PGR     6      11.386   2.594  19.330  1.00-16.27      MEMB
ATOM    760  O31 PGR     6      11.701   0.594  17.856  1.00-18.19      MEMB
ATOM    761  C3  PGR     6      12.937   0.102  18.295  1.00-15.07      MEMB
ATOM    762  HA  PGR     6      12.749  -0.770  18.957  1.00  0.00      MEMB
ATOM    763  HB  PGR     6      13.582   0.861  18.789  1.00  0.00      MEMB
ATOM    764  C2  PGR     6      13.893  -0.339  17.016  1.00-13.89      MEMB
ATOM    765  HX  PGR     6      14.908  -0.448  17.455  1.00  0.00      MEMB
ATOM    766  O21 PGR     6      13.941   0.739  16.046  1.00-12.67      MEMB
ATOM    767  C21 PGR     6      14.824   0.677  15.128  1.00-12.02      MEMB
ATOM    768  O22 PGR     6      15.677  -0.161  14.923  1.00-12.33      MEMB
ATOM    772  C1  PGR     6      13.392  -1.654  16.329  1.00-14.33      MEMB
ATOM    773  HR  PGR     6      13.568  -2.450  17.084  1.00  0.00      MEMB
ATOM    774  HS  PGR     6      14.099  -1.988  15.540  1.00  0.00      MEMB
ATOM    775  O11 PGR     6      12.017  -1.644  15.936  1.00-13.47      MEMB
ATOM    776  C11 PGR     6      11.599  -1.147  14.729  1.00-12.95      MEMB
ATOM    777  O12 PGR     6      12.364  -0.767  13.875  1.00-13.09      MEMB
ATOM    769  C12 OL      6      14.412   1.795  14.076  1.00-10.84      MEMB
ATOM    770  H2R OL      6      14.487   2.800  14.542  1.00  0.00      MEMB
ATOM    771  H2S OL      6      13.423   1.602  13.607  1.00  0.00      MEMB
ATOM    781  C13 OL      6      15.377   1.794  12.888  1.00 -9.66      MEMB
ATOM    782  H3R OL      6      15.275   0.825  12.354  1.00  0.00      MEMB
ATOM    783  H3S OL      6      16.352   1.840  13.418  1.00  0.00      MEMB
ATOM    784  C14 OL      6      15.062   2.935  11.832  1.00 -8.38      MEMB
ATOM    785  H4R OL      6      16.004   3.511  11.705  1.00  0.00      MEMB
ATOM    786  H4S OL      6      14.269   3.655  12.127  1.00  0.00      MEMB
ATOM    787  C15 OL      6      14.707   2.341  10.437  1.00 -7.16      MEMB
ATOM    788  H5R OL      6      15.426   1.511  10.273  1.00  0.00      MEMB
ATOM    789  H5S OL      6      14.946   3.134   9.697  1.00  0.00      MEMB
ATOM    790  C16 OL      6      13.312   1.717  10.349  1.00 -6.04      MEMB
ATOM    791  H6R OL      6      12.631   2.542  10.650  1.00  0.00      MEMB
ATOM    792  H6S OL      6      12.944   0.909  11.017  1.00  0.00      MEMB
ATOM    793  C17 OL      6      12.798   1.422   8.913  1.00 -5.15      MEMB
ATOM    794  H7R OL      6      13.345   2.020   8.153  1.00  0.00      MEMB
ATOM    795  H7S OL      6      11.692   1.489   8.837  1.00  0.00      MEMB
ATOM    796  C18 OL      6      13.239  -0.057   8.479  1.00 -4.09      MEMB
ATOM    797  H8R OL      6      12.658  -0.174   7.539  1.00  0.00      MEMB
ATOM    798  H8S OL      6      12.753  -0.808   9.138  1.00  0.00      MEMB
ATOM    799  C19 OL      6      14.709  -0.384   8.514  1.00 -3.11      MEMB
ATOM    800  H9R OL      6      15.148  -0.434   9.521  1.00  0.00      MEMB
ATOM    801 C110 OL      6      15.381  -0.492   7.390  1.00 -1.91      MEMB
ATOM    802 H10R OL      6      16.466  -0.628   7.503  1.00  0.00      MEMB
ATOM    803 C111 OL      6      14.899  -0.335   5.958  1.00 -1.30      MEMB
ATOM    804 H11R OL      6      13.951   0.244   5.995  1.00  0.00      MEMB
ATOM    805 H11S OL      6      14.531  -1.312   5.578  1.00  0.00      MEMB
ATOM    806 C112 OL      6      16.123   0.272   5.180  1.00 -0.16      MEMB
ATOM    807 H12R OL      6      16.982  -0.424   5.285  1.00  0.00      MEMB
ATOM    808 H12S OL      6      16.519   1.256   5.511  1.00  0.00      MEMB
ATOM    809 C113 OL      6      15.765   0.629   3.723  1.00  0.33      MEMB
ATOM    810 H13R OL      6      16.499   1.435   3.509  1.00  0.00      MEMB
ATOM    811 H13S OL      6      14.759   1.094   3.647  1.00  0.00      MEMB
ATOM    812 C114 OL      6      15.977  -0.417   2.690  1.00  1.47      MEMB
ATOM    813 H14R OL      6      15.669  -1.402   3.101  1.00  0.00      MEMB
ATOM    814 H14S OL      6      17.057  -0.527   2.456  1.00  0.00      MEMB
ATOM    815 C115 OL      6      15.309  -0.204   1.323  1.00  2.35      MEMB
ATOM    816 H15R OL      6      15.557  -1.083   0.690  1.00  0.00      MEMB
ATOM    817 H15S OL      6      15.787   0.703   0.893  1.00  0.00      MEMB
ATOM    818 C116 OL      6      13.783  -0.039   1.198  1.00  3.48      MEMB
ATOM    819 H16R OL      6      13.502   0.620   2.047  1.00  0.00      MEMB
ATOM    820 H16S OL      6      13.329  -1.037   1.379  1.00  0.00      MEMB
ATOM    821 C117 OL      6      13.265   0.647  -0.089  1.00  2.94      MEMB
ATOM    822 H17R OL      6      13.460   0.045  -1.002  1.00  0.00      MEMB
ATOM    823 H17S OL      6      13.860   1.576  -0.213  1.00  0.00      MEMB
ATOM    824 C118 OL      6      11.772   0.819  -0.015  1.00  4.04      MEMB
ATOM    825 H18R OL      6      11.331  -0.196   0.086  1.00  0.00      MEMB
ATOM    826 H18S OL      6      11.393   1.190  -0.991  1.00  0.00      MEMB
ATOM    827 H18T OL      6      11.566   1.482   0.853  1.00  0.00      MEMB
TER   
ATOM    909  C12 OL      7      -4.445 -16.992  14.455  1.00-12.11      MEMB
ATOM    910  H2R OL      7      -5.195 -17.451  13.776  1.00  0.00      MEMB
ATOM    911  H2S OL      7      -4.980 -16.665  15.372  1.00  0.00      MEMB
ATOM    959  C13 OL      7      -3.793 -15.750  13.754  1.00-10.97      MEMB
ATOM    960  H3R OL      7      -3.279 -16.207  12.881  1.00  0.00      MEMB
ATOM    961  H3S OL      7      -3.038 -15.263  14.409  1.00  0.00      MEMB
ATOM    962  C14 OL      7      -4.823 -14.846  13.167  1.00 -9.91      MEMB
ATOM    963  H4R OL      7      -5.759 -15.371  12.879  1.00  0.00      MEMB
ATOM    964  H4S OL      7      -5.143 -13.986  13.793  1.00  0.00      MEMB
ATOM    965  C15 OL      7      -4.263 -13.986  12.013  1.00 -8.77      MEMB
ATOM    966  H5R OL      7      -3.175 -13.867  12.204  1.00  0.00      MEMB
ATOM    967  H5S OL      7      -4.682 -12.958  11.972  1.00  0.00      MEMB
ATOM    968  C16 OL      7      -4.388 -14.658  10.686  1.00 -7.62      MEMB
ATOM    969  H6R OL      7      -3.700 -15.528  10.624  1.00  0.00      MEMB
ATOM    970  H6S OL      7      -5.421 -15.038  10.533  1.00  0.00      MEMB
ATOM    971  C17 OL      7      -4.189 -13.638   9.528  1.00 -6.59      MEMB
ATOM    972  H7R OL      7      -5.036 -12.920   9.494  1.00  0.00      MEMB
ATOM    973  H7S OL      7      -3.372 -12.973   9.882  1.00  0.00      MEMB
ATOM    974  C18 OL      7      -3.859 -14.377   8.229  1.00 -5.26      MEMB
ATOM    975  H8R OL      7      -3.515 -13.581   7.533  1.00  0.00      MEMB
ATOM    976  H8S OL      7      -3.011 -15.066   8.431  1.00  0.00      MEMB
ATOM    977  C19 OL      7      -5.069 -15.001   7.617  1.00 -4.06      MEMB
ATOM    978  H9R OL      7      -5.528 -15.808   8.207  1.00  0.00      MEMB
ATOM    979 C110 OL      7      -5.738 -14.722   6.480  1.00 -2.66      MEMB
ATOM    980 H10R OL      7      -6.553 -15.411   6.215  1.00  0.00      MEMB
ATOM    981 C111 OL      7      -5.412 -13.614   5.465  1.00 -2.58      MEMB
ATOM    982 H11R OL      7      -6.293 -13.608   4.789  1.00  0.00      MEMB
ATOM    983 H11S OL      7      -5.246 -12.655   6.001  1.00  0.00      MEMB
ATOM    984 C112 OL      7      -4.151 -13.774   4.552  1.00 -1.15      MEMB
ATOM    985 H12R OL      7      -4.048 -12.772   4.085  1.00  0.00      MEMB
ATOM    986 H12S OL      7      -3.244 -14.046   5.134  1.00  0.00      MEMB
ATOM    987 C113 OL      7      -4.183 -14.894   3.493  1.00 -0.28      MEMB
ATOM    988 H13R OL      7      -4.155 -15.883   3.999  1.00  0.00      MEMB
ATOM    989 H13S OL      7      -5.205 -14.921   3.059  1.00  0.00      MEMB
ATOM    990 C114 OL      7      -3.048 -14.761   2.467  1.00  0.84      MEMB
ATOM    991 H14R OL      7      -3.107 -15.414   1.570  1.00  0.00      MEMB
ATOM    992 H14S OL      7      -3.211 -13.756   2.024  1.00  0.00      MEMB
ATOM    993 C115 OL      7      -1.673 -14.945   3.116  1.00  1.60      MEMB
ATOM    994 H15R OL      7      -1.634 -16.055   3.148  1.00  0.00      MEMB
ATOM    995 H15S OL      7      -1.581 -14.450   4.106  1.00  0.00      MEMB
ATOM    996 C116 OL      7      -0.526 -14.530   2.169  1.00  2.64      MEMB
ATOM    997 H16R OL      7       0.522 -14.694   2.501  1.00  0.00      MEMB
ATOM    998 H16S OL      7      -0.493 -15.271   1.342  1.00  0.00      MEMB
ATOM    999 C117 OL      7      -0.766 -13.169   1.476  1.00  0.00      MEMB
ATOM   1000 H17R OL      7      -0.909 -12.456   2.316  1.00  0.00      MEMB
ATOM   1001 H17S OL      7      -1.691 -13.250   0.865  1.00  0.00      MEMB
ATOM   1002 C118 OL      7       0.430 -12.742   0.641  1.00  0.00      MEMB
ATOM   1003 H18R OL      7       1.380 -13.040   1.133  1.00  0.00      MEMB
ATOM   1004 H18S OL      7       0.406 -13.196  -0.373  1.00  0.00      MEMB
ATOM   1005 H18T OL      7       0.478 -11.635   0.556  1.00  0.00      MEMB
ATOM    875  C33 PGR     7      -2.033 -12.997  17.038  1.00-20.41      MEMB
ATOM    876  H3A PGR     7      -2.182 -11.988  17.478  1.00  0.00      MEMB
ATOM    877  H3B PGR     7      -2.196 -12.712  15.977  1.00  0.00      MEMB
ATOM    878  O36 PGR     7      -3.156 -13.831  17.294  1.00  0.00      MEMB
ATOM    879 HO6A PGR     7      -3.126 -13.909  18.251  1.00  0.00      MEMB
ATOM    880  C32 PGR     7      -0.804 -13.655  17.560  1.00-20.64      MEMB
ATOM    881  H2A PGR     7       0.091 -13.096  17.205  1.00  0.00      MEMB
ATOM    882  O35 PGR     7      -0.759 -14.975  17.023  1.00  0.00      MEMB
ATOM    883 HO5A PGR     7      -1.093 -14.814  16.129  1.00  0.00      MEMB
ATOM    884  C31 PGR     7      -0.725 -13.728  19.116  1.00-19.24      MEMB
ATOM    885  H1A PGR     7      -0.866 -12.739  19.602  1.00  0.00      MEMB
ATOM    886  H1B PGR     7       0.279 -14.126  19.378  1.00  0.00      MEMB
ATOM    887  P31 PGR     7      -1.187 -15.993  20.460  1.00-16.77      MEMB
ATOM    888  O33 PGR     7      -2.395 -16.484  21.149  1.00-15.92      MEMB
ATOM    889  O34 PGR     7      -0.075 -15.685  21.427  1.00-16.93      MEMB
ATOM    890  O32 PGR     7      -1.630 -14.642  19.642  1.00-16.27      MEMB
ATOM    891  O31 PGR     7      -0.700 -16.974  19.290  1.00-18.19      MEMB
ATOM    892  C3  PGR     7      -1.696 -17.743  18.641  1.00-15.07      MEMB
ATOM    893  HA  PGR     7      -2.548 -17.100  18.333  1.00  0.00      MEMB
ATOM    894  HB  PGR     7      -2.088 -18.589  19.243  1.00  0.00      MEMB
ATOM    895  C2  PGR     7      -1.185 -18.392  17.362  1.00-13.89      MEMB
ATOM    896  HX  PGR     7      -0.332 -19.035  17.667  1.00  0.00      MEMB
ATOM    897  O21 PGR     7      -0.658 -17.384  16.513  1.00-12.67      MEMB
ATOM    898  C21 PGR     7       0.117 -17.766  15.559  1.00-12.02      MEMB
ATOM    899  O22 PGR     7       0.566 -18.892  15.419  1.00-12.33      MEMB
ATOM    903  C1  PGR     7      -2.289 -19.175  16.595  1.00-14.33      MEMB
ATOM    904  HR  PGR     7      -2.832 -19.755  17.372  1.00  0.00      MEMB
ATOM    905  HS  PGR     7      -1.867 -19.854  15.824  1.00  0.00      MEMB
ATOM    906  O11 PGR     7      -3.283 -18.359  16.105  1.00-13.47      MEMB
ATOM    907  C11 PGR     7      -3.283 -17.938  14.847  1.00-12.95      MEMB
ATOM    908  O12 PGR     7      -2.529 -18.397  14.029  1.00-13.09      MEMB
ATOM    900  C12 OL      7       0.404 -16.583  14.672  1.00-10.84      MEMB
ATOM    901  H2R OL      7       0.874 -15.751  15.240  1.00  0.00      MEMB
ATOM    902  H2S OL      7      -0.610 -16.211  14.413  1.00  0.00      MEMB
ATOM    912  C13 OL      7       1.296 -16.868  13.436  1.00 -9.66      MEMB
ATOM    913  H3R OL      7       1.019 -17.914  13.184  1.00  0.00      MEMB
ATOM    914  H3S OL      7       2.362 -16.708  13.704  1.00  0.00      MEMB
ATOM    915  C14 OL      7       0.963 -15.924  12.286  1.00 -8.38      MEMB
ATOM    916  H4R OL      7       1.851 -16.057  11.631  1.00  0.00      MEMB
ATOM    917  H4S OL      7       0.868 -14.852  12.563  1.00  0.00      MEMB
ATOM    918  C15 OL      7      -0.259 -16.226  11.516  1.00 -7.16      MEMB
ATOM    919  H5R OL      7      -0.469 -15.508  10.694  1.00  0.00      MEMB
ATOM    920  H5S OL      7      -1.101 -16.124  12.233  1.00  0.00      MEMB
ATOM    921  C16 OL      7      -0.247 -17.667  10.881  1.00 -6.04      MEMB
ATOM    922  H6R OL      7      -0.286 -18.293  11.798  1.00  0.00      MEMB
ATOM    923  H6S OL      7       0.678 -17.805  10.280  1.00  0.00      MEMB
ATOM    924  C17 OL      7      -1.432 -17.931  10.009  1.00 -5.15      MEMB
ATOM    925  H7R OL      7      -1.294 -17.350   9.072  1.00  0.00      MEMB
ATOM    926  H7S OL      7      -2.374 -17.458  10.359  1.00  0.00      MEMB
ATOM    927  C18 OL      7      -1.653 -19.433   9.793  1.00 -4.09      MEMB
ATOM    928  H8R OL      7      -1.673 -19.944  10.780  1.00  0.00      MEMB
ATOM    929  H8S OL      7      -0.870 -19.861   9.131  1.00  0.00      MEMB
ATOM    930  C19 OL      7      -2.968 -19.677   9.058  1.00 -3.11      MEMB
ATOM    931  H9R OL      7      -3.854 -19.365   9.630  1.00  0.00      MEMB
ATOM    932 C110 OL      7      -3.160 -20.164   7.835  1.00 -1.91      MEMB
ATOM    933 H10R OL      7      -4.163 -20.220   7.389  1.00  0.00      MEMB
ATOM    934 C111 OL      7      -2.107 -20.624   6.862  1.00 -1.30      MEMB
ATOM    935 H11R OL      7      -2.544 -21.444   6.253  1.00  0.00      MEMB
ATOM    936 H11S OL      7      -1.364 -21.311   7.321  1.00  0.00      MEMB
ATOM    937 C112 OL      7      -1.402 -19.488   6.104  1.00 -0.16      MEMB
ATOM    938 H12R OL      7      -1.086 -18.700   6.820  1.00  0.00      MEMB
ATOM    939 H12S OL      7      -2.111 -19.082   5.350  1.00  0.00      MEMB
ATOM    940 C113 OL      7      -0.165 -19.973   5.366  1.00  0.33      MEMB
ATOM    941 H13R OL      7      -0.393 -20.971   4.936  1.00  0.00      MEMB
ATOM    942 H13S OL      7       0.617 -20.219   6.116  1.00  0.00      MEMB
ATOM    943 C114 OL      7       0.454 -18.968   4.354  1.00  1.47      MEMB
ATOM    944 H14R OL      7       0.768 -18.061   4.914  1.00  0.00      MEMB
ATOM    945 H14S OL      7      -0.372 -18.469   3.803  1.00  0.00      MEMB
ATOM    946 C115 OL      7       1.618 -19.495   3.556  1.00  2.35      MEMB
ATOM    947 H15R OL      7       1.291 -20.455   3.103  1.00  0.00      MEMB
ATOM    948 H15S OL      7       2.386 -19.913   4.241  1.00  0.00      MEMB
ATOM    949 C116 OL      7       2.285 -18.572   2.536  1.00  3.48      MEMB
ATOM    950 H16R OL      7       2.707 -19.181   1.708  1.00  0.00      MEMB
ATOM    951 H16S OL      7       3.021 -17.953   3.094  1.00  0.00      MEMB
ATOM    952 C117 OL      7       1.393 -17.484   1.852  1.00  2.94      MEMB
ATOM    953 H17R OL      7       0.906 -16.873   2.642  1.00  0.00      MEMB
ATOM    954 H17S OL      7       0.538 -17.917   1.290  1.00  0.00      MEMB
ATOM    955 C118 OL      7       2.202 -16.685   0.816  1.00  4.04      MEMB
ATOM    956 H18R OL      7       2.843 -17.228   0.088  1.00  0.00      MEMB
ATOM    957 H18S OL      7       2.940 -16.006   1.294  1.00  0.00      MEMB
ATOM    958 H18T OL      7       1.515 -15.976   0.307  1.00  0.00      MEMB
TER   
ATOM   1040  C12 OL      8     -11.133   3.397  12.993  1.00-12.11      MEMB
ATOM   1041  H2R OL      8     -10.288   4.004  13.384  1.00  0.00      MEMB
ATOM   1042  H2S OL      8     -10.756   2.355  13.070  1.00  0.00      MEMB
ATOM   1090  C13 OL      8     -11.324   3.699  11.502  1.00-10.97      MEMB
ATOM   1091  H3R OL      8     -12.269   3.240  11.141  1.00  0.00      MEMB
ATOM   1092  H3S OL      8     -10.413   3.457  10.913  1.00  0.00      MEMB
ATOM   1093  C14 OL      8     -11.436   5.273  11.278  1.00 -9.91      MEMB
ATOM   1094  H4R OL      8     -12.334   5.598  11.846  1.00  0.00      MEMB
ATOM   1095  H4S OL      8     -10.560   5.882  11.588  1.00  0.00      MEMB
ATOM   1096  C15 OL      8     -11.620   5.605   9.785  1.00 -8.77      MEMB
ATOM   1097  H5R OL      8     -12.538   5.195   9.313  1.00  0.00      MEMB
ATOM   1098  H5S OL      8     -10.748   5.124   9.293  1.00  0.00      MEMB
ATOM   1099  C16 OL      8     -11.335   7.035   9.350  1.00 -7.62      MEMB
ATOM   1100  H6R OL      8     -11.962   7.662  10.019  1.00  0.00      MEMB
ATOM   1101  H6S OL      8     -10.251   7.168   9.552  1.00  0.00      MEMB
ATOM   1102  C17 OL      8     -11.672   7.271   7.906  1.00 -6.59      MEMB
ATOM   1103  H7R OL      8     -11.162   6.538   7.245  1.00  0.00      MEMB
ATOM   1104  H7S OL      8     -12.769   7.151   7.776  1.00  0.00      MEMB
ATOM   1105  C18 OL      8     -11.385   8.743   7.509  1.00 -5.26      MEMB
ATOM   1106  H8R OL      8     -12.054   8.973   6.652  1.00  0.00      MEMB
ATOM   1107  H8S OL      8     -11.806   9.377   8.318  1.00  0.00      MEMB
ATOM   1108  C19 OL      8      -9.970   9.145   7.330  1.00 -4.06      MEMB
ATOM   1109  H9R OL      8      -9.391   9.066   8.262  1.00  0.00      MEMB
ATOM   1110 C110 OL      8      -9.272   9.350   6.205  1.00 -2.66      MEMB
ATOM   1111 H10R OL      8      -8.185   9.517   6.226  1.00  0.00      MEMB
ATOM   1112 C111 OL      8      -9.884   9.153   4.829  1.00 -2.58      MEMB
ATOM   1113 H11R OL      8     -10.707   8.409   4.778  1.00  0.00      MEMB
ATOM   1114 H11S OL      8     -10.383  10.074   4.460  1.00  0.00      MEMB
ATOM   1115 C112 OL      8      -8.901   8.829   3.651  1.00 -1.15      MEMB
ATOM   1116 H12R OL      8      -8.205   9.649   3.374  1.00  0.00      MEMB
ATOM   1117 H12S OL      8      -8.270   7.967   3.955  1.00  0.00      MEMB
ATOM   1118 C113 OL      8      -9.588   8.423   2.302  1.00 -0.28      MEMB
ATOM   1119 H13R OL      8      -8.807   8.345   1.516  1.00  0.00      MEMB
ATOM   1120 H13S OL      8     -10.286   7.567   2.416  1.00  0.00      MEMB
ATOM   1121 C114 OL      8     -10.591   9.395   1.621  1.00  0.84      MEMB
ATOM   1122 H14R OL      8     -11.290   9.852   2.354  1.00  0.00      MEMB
ATOM   1123 H14S OL      8     -10.038  10.249   1.174  1.00  0.00      MEMB
ATOM   1124 C115 OL      8     -11.472   8.713   0.554  1.00  1.60      MEMB
ATOM   1125 H15R OL      8     -12.062   7.877   0.986  1.00  0.00      MEMB
ATOM   1126 H15S OL      8     -10.840   8.233  -0.224  1.00  0.00      MEMB
ATOM   1127 C116 OL      8     -12.407   9.657  -0.201  1.00  2.64      MEMB
ATOM   1128 H16R OL      8     -13.277   9.134  -0.652  1.00  0.00      MEMB
ATOM   1129 H16S OL      8     -12.737  10.397   0.559  1.00  0.00      MEMB
ATOM   1130 C117 OL      8     -11.853  10.322  -1.501  1.00  0.00      MEMB
ATOM   1131 H17R OL      8     -11.458   9.568  -2.215  1.00  0.00      MEMB
ATOM   1132 H17S OL      8     -10.984  10.914  -1.143  1.00  0.00      MEMB
ATOM   1133 C118 OL      8     -12.706  11.299  -2.223  1.00  0.00      MEMB
ATOM   1134 H18R OL      8     -12.095  11.805  -3.000  1.00  0.00      MEMB
ATOM   1135 H18S OL      8     -13.524  10.781  -2.768  1.00  0.00      MEMB
ATOM   1136 H18T OL      8     -13.056  12.074  -1.509  1.00  0.00      MEMB
ATOM   1006  C33 PGR     8     -10.896   9.677  20.731  1.00-20.41      MEMB
ATOM   1007  H3A PGR     8      -9.817   9.864  20.541  1.00  0.00      MEMB
ATOM   1008  H3B PGR     8     -11.381  10.664  20.578  1.00  0.00      MEMB
ATOM   1009  O36 PGR     8     -11.203   9.259  22.080  1.00  0.00      MEMB
ATOM   1010 HO6A PGR     8     -10.845   8.371  22.150  1.00  0.00      MEMB
ATOM   1011  C32 PGR     8     -11.426   8.674  19.694  1.00-20.64      MEMB
ATOM   1012  H2A PGR     8     -10.988   7.671  19.894  1.00  0.00      MEMB
ATOM   1013  O35 PGR     8     -10.992   9.113  18.408  1.00  0.00      MEMB
ATOM   1014 HO5A PGR     8     -10.106   9.435  18.621  1.00  0.00      MEMB
ATOM   1015  C31 PGR     8     -12.950   8.498  19.666  1.00-19.24      MEMB
ATOM   1016  H1A PGR     8     -13.115   9.542  20.009  1.00  0.00      MEMB
ATOM   1017  H1B PGR     8     -13.262   7.820  20.489  1.00  0.00      MEMB
ATOM   1018  P31 PGR     8     -14.921   8.679  17.956  1.00-16.77      MEMB
ATOM   1019  O33 PGR     8     -15.227  10.114  18.078  1.00-15.92      MEMB
ATOM   1020  O34 PGR     8     -15.820   7.742  18.624  1.00-16.93      MEMB
ATOM   1021  O32 PGR     8     -13.409   8.214  18.321  1.00-16.27      MEMB
ATOM   1022  O31 PGR     8     -14.986   8.278  16.443  1.00-18.19      MEMB
ATOM   1023  C3  PGR     8     -15.017   6.847  16.135  1.00-15.07      MEMB
ATOM   1024  HA  PGR     8     -15.833   6.702  15.395  1.00  0.00      MEMB
ATOM   1025  HB  PGR     8     -15.226   6.217  17.026  1.00  0.00      MEMB
ATOM   1026  C2  PGR     8     -13.697   6.464  15.400  1.00-13.89      MEMB
ATOM   1027  HX  PGR     8     -12.908   6.907  16.044  1.00  0.00      MEMB
ATOM   1028  O21 PGR     8     -13.709   6.991  14.039  1.00-12.67      MEMB
ATOM   1029  C21 PGR     8     -13.430   8.251  13.812  1.00-12.02      MEMB
ATOM   1030  O22 PGR     8     -12.961   9.049  14.642  1.00-12.33      MEMB
ATOM   1034  C1  PGR     8     -13.502   4.901  15.414  1.00-14.33      MEMB
ATOM   1035  HR  PGR     8     -14.484   4.542  15.038  1.00  0.00      MEMB
ATOM   1036  HS  PGR     8     -13.297   4.578  16.457  1.00  0.00      MEMB
ATOM   1037  O11 PGR     8     -12.378   4.524  14.638  1.00-13.47      MEMB
ATOM   1038  C11 PGR     8     -12.490   3.496  13.743  1.00-12.95      MEMB
ATOM   1039  O12 PGR     8     -13.498   2.821  13.594  1.00-13.09      MEMB
ATOM   1031  C12 OL      8     -13.903   8.574  12.483  1.00-10.84      MEMB
ATOM   1032  H2R OL      8     -15.009   8.499  12.411  1.00  0.00      MEMB
ATOM   1033  H2S OL      8     -13.515   7.854  11.730  1.00  0.00      MEMB
ATOM   1043  C13 OL      8     -13.562  10.057  12.129  1.00 -9.66      MEMB
ATOM   1044  H3R OL      8     -12.478  10.245  12.286  1.00  0.00      MEMB
ATOM   1045  H3S OL      8     -14.142  10.730  12.797  1.00  0.00      MEMB
ATOM   1046  C14 OL      8     -14.130  10.443  10.803  1.00 -8.38      MEMB
ATOM   1047  H4R OL      8     -14.628   9.536  10.400  1.00  0.00      MEMB
ATOM   1048  H4S OL      8     -13.295  10.718  10.124  1.00  0.00      MEMB
ATOM   1049  C15 OL      8     -15.203  11.583  10.897  1.00 -7.16      MEMB
ATOM   1050  H5R OL      8     -14.506  12.429  11.080  1.00  0.00      MEMB
ATOM   1051  H5S OL      8     -15.890  11.424  11.755  1.00  0.00      MEMB
ATOM   1052  C16 OL      8     -15.796  11.788   9.510  1.00 -6.04      MEMB
ATOM   1053  H6R OL      8     -16.644  12.496   9.637  1.00  0.00      MEMB
ATOM   1054  H6S OL      8     -16.260  10.793   9.341  1.00  0.00      MEMB
ATOM   1055  C17 OL      8     -14.956  12.145   8.300  1.00 -5.15      MEMB
ATOM   1056  H7R OL      8     -14.082  11.460   8.255  1.00  0.00      MEMB
ATOM   1057  H7S OL      8     -14.607  13.186   8.471  1.00  0.00      MEMB
ATOM   1058  C18 OL      8     -15.719  11.954   6.986  1.00 -4.09      MEMB
ATOM   1059  H8R OL      8     -16.400  12.829   6.917  1.00  0.00      MEMB
ATOM   1060  H8S OL      8     -16.234  10.994   7.201  1.00  0.00      MEMB
ATOM   1061  C19 OL      8     -14.885  11.840   5.724  1.00 -3.11      MEMB
ATOM   1062  H9R OL      8     -14.301  12.766   5.622  1.00  0.00      MEMB
ATOM   1063 C110 OL      8     -14.891  10.843   4.829  1.00 -1.91      MEMB
ATOM   1064 H10R OL      8     -14.400  10.940   3.849  1.00  0.00      MEMB
ATOM   1065 C111 OL      8     -15.744   9.606   4.744  1.00 -1.30      MEMB
ATOM   1066 H11R OL      8     -16.114   9.432   3.711  1.00  0.00      MEMB
ATOM   1067 H11S OL      8     -16.558   9.707   5.493  1.00  0.00      MEMB
ATOM   1068 C112 OL      8     -14.897   8.315   4.980  1.00 -0.16      MEMB
ATOM   1069 H12R OL      8     -15.717   7.567   4.958  1.00  0.00      MEMB
ATOM   1070 H12S OL      8     -14.445   8.319   5.995  1.00  0.00      MEMB
ATOM   1071 C113 OL      8     -13.835   8.048   3.862  1.00  0.33      MEMB
ATOM   1072 H13R OL      8     -12.914   8.660   3.972  1.00  0.00      MEMB
ATOM   1073 H13S OL      8     -14.345   8.377   2.931  1.00  0.00      MEMB
ATOM   1074 C114 OL      8     -13.457   6.619   3.465  1.00  1.47      MEMB
ATOM   1075 H14R OL      8     -13.002   6.181   4.379  1.00  0.00      MEMB
ATOM   1076 H14S OL      8     -12.637   6.782   2.732  1.00  0.00      MEMB
ATOM   1077 C115 OL      8     -14.577   5.795   2.924  1.00  2.35      MEMB
ATOM   1078 H15R OL      8     -15.056   6.417   2.137  1.00  0.00      MEMB
ATOM   1079 H15S OL      8     -15.355   5.699   3.711  1.00  0.00      MEMB
ATOM   1080 C116 OL      8     -14.180   4.455   2.362  1.00  3.48      MEMB
ATOM   1081 H16R OL      8     -13.490   3.856   2.994  1.00  0.00      MEMB
ATOM   1082 H16S OL      8     -13.628   4.570   1.405  1.00  0.00      MEMB
ATOM   1083 C117 OL      8     -15.466   3.552   2.049  1.00  2.94      MEMB
ATOM   1084 H17R OL      8     -16.124   3.649   2.939  1.00  0.00      MEMB
ATOM   1085 H17S OL      8     -15.294   2.458   1.965  1.00  0.00      MEMB
ATOM   1086 C118 OL      8     -16.202   4.155   0.877  1.00  4.04      MEMB
ATOM   1087 H18R OL      8     -15.595   4.109  -0.052  1.00  0.00      MEMB
ATOM   1088 H18S OL      8     -16.408   5.225   1.093  1.00  0.00      MEMB
ATOM   1089 H18T OL      8     -17.152   3.614   0.674  1.00  0.00      MEMB
TER   
ATOM   1171  C12 OL      9       3.051  13.283  14.148  1.00-12.11      MEMB
ATOM   1172  H2R OL      9       3.456  14.252  14.509  1.00  0.00      MEMB
ATOM   1173  H2S OL      9       3.849  12.516  14.049  1.00  0.00      MEMB
ATOM   1221  C13 OL      9       2.495  13.651  12.774  1.00-10.97      MEMB
ATOM   1222  H3R OL      9       1.721  14.418  12.992  1.00  0.00      MEMB
ATOM   1223  H3S OL      9       2.133  12.770  12.201  1.00  0.00      MEMB
ATOM   1224  C14 OL      9       3.586  14.281  11.870  1.00 -9.91      MEMB
ATOM   1225  H4R OL      9       4.081  15.147  12.360  1.00  0.00      MEMB
ATOM   1226  H4S OL      9       4.412  13.540  11.810  1.00  0.00      MEMB
ATOM   1227  C15 OL      9       2.900  14.576  10.530  1.00 -8.77      MEMB
ATOM   1228  H5R OL      9       2.105  15.322  10.743  1.00  0.00      MEMB
ATOM   1229  H5S OL      9       2.358  13.692  10.131  1.00  0.00      MEMB
ATOM   1230  C16 OL      9       3.849  15.034   9.458  1.00 -7.62      MEMB
ATOM   1231  H6R OL      9       3.271  15.365   8.569  1.00  0.00      MEMB
ATOM   1232  H6S OL      9       4.402  15.902   9.875  1.00  0.00      MEMB
ATOM   1233  C17 OL      9       4.724  13.865   8.959  1.00 -6.59      MEMB
ATOM   1234  H7R OL      9       5.309  13.388   9.775  1.00  0.00      MEMB
ATOM   1235  H7S OL      9       4.058  13.139   8.445  1.00  0.00      MEMB
ATOM   1236  C18 OL      9       5.715  14.337   7.884  1.00 -5.26      MEMB
ATOM   1237  H8R OL      9       5.080  14.884   7.155  1.00  0.00      MEMB
ATOM   1238  H8S OL      9       6.359  15.119   8.341  1.00  0.00      MEMB
ATOM   1239  C19 OL      9       6.536  13.334   7.144  1.00 -4.06      MEMB
ATOM   1240  H9R OL      9       7.568  13.215   7.506  1.00  0.00      MEMB
ATOM   1241 C110 OL      9       6.154  12.653   6.043  1.00 -2.66      MEMB
ATOM   1242 H10R OL      9       6.910  11.983   5.608  1.00  0.00      MEMB
ATOM   1243 C111 OL      9       4.842  12.773   5.366  1.00 -2.58      MEMB
ATOM   1244 H11R OL      9       4.314  11.798   5.305  1.00  0.00      MEMB
ATOM   1245 H11S OL      9       4.116  13.325   6.001  1.00  0.00      MEMB
ATOM   1246 C112 OL      9       4.582  13.541   4.026  1.00 -1.15      MEMB
ATOM   1247 H12R OL      9       3.508  13.714   3.798  1.00  0.00      MEMB
ATOM   1248 H12S OL      9       5.026  14.559   4.042  1.00  0.00      MEMB
ATOM   1249 C113 OL      9       5.127  12.790   2.770  1.00 -0.28      MEMB
ATOM   1250 H13R OL      9       6.206  12.730   3.026  1.00  0.00      MEMB
ATOM   1251 H13S OL      9       4.667  11.782   2.687  1.00  0.00      MEMB
ATOM   1252 C114 OL      9       4.769  13.579   1.556  1.00  0.84      MEMB
ATOM   1253 H14R OL      9       3.692  13.843   1.485  1.00  0.00      MEMB
ATOM   1254 H14S OL      9       5.302  14.552   1.507  1.00  0.00      MEMB
ATOM   1255 C115 OL      9       5.222  12.854   0.248  1.00  1.60      MEMB
ATOM   1256 H15R OL      9       5.149  13.542  -0.621  1.00  0.00      MEMB
ATOM   1257 H15S OL      9       4.478  12.046   0.077  1.00  0.00      MEMB
ATOM   1258 C116 OL      9       6.680  12.406   0.294  1.00  2.64      MEMB
ATOM   1259 H16R OL      9       7.236  13.366   0.225  1.00  0.00      MEMB
ATOM   1260 H16S OL      9       7.028  11.939   1.240  1.00  0.00      MEMB
ATOM   1261 C117 OL      9       7.088  11.554  -0.905  1.00  0.00      MEMB
ATOM   1262 H17R OL      9       8.060  11.918  -1.302  1.00  0.00      MEMB
ATOM   1263 H17S OL      9       6.494  11.769  -1.819  1.00  0.00      MEMB
ATOM   1264 C118 OL      9       7.092  10.109  -0.517  1.00  0.00      MEMB
ATOM   1265 H18R OL      9       7.572   9.411  -1.236  1.00  0.00      MEMB
ATOM   1266 H18S OL      9       7.702  10.046   0.410  1.00  0.00      MEMB
ATOM   1267 H18T OL      9       6.098   9.671  -0.282  1.00  0.00      MEMB
ATOM   1137  C33 PGR     9       6.920  11.092  16.523  1.00-20.41      MEMB
ATOM   1138  H3A PGR     9       7.698  11.455  15.817  1.00  0.00      MEMB
ATOM   1139  H3B PGR     9       6.641  10.106  16.096  1.00  0.00      MEMB
ATOM   1140  O36 PGR     9       5.708  11.914  16.595  1.00  0.00      MEMB
ATOM   1141 HO6A PGR     9       5.893  12.636  17.200  1.00  0.00      MEMB
ATOM   1142  C32 PGR     9       7.534  10.845  17.924  1.00-20.64      MEMB
ATOM   1143  H2A PGR     9       7.945  11.801  18.319  1.00  0.00      MEMB
ATOM   1144  O35 PGR     9       8.605   9.917  17.769  1.00  0.00      MEMB
ATOM   1145 HO5A PGR     9       8.978  10.217  16.929  1.00  0.00      MEMB
ATOM   1146  C31 PGR     9       6.513  10.334  18.841  1.00-19.24      MEMB
ATOM   1147  H1A PGR     9       7.011   9.893  19.732  1.00  0.00      MEMB
ATOM   1148  H1B PGR     9       5.973   9.501  18.342  1.00  0.00      MEMB
ATOM   1149  P31 PGR     9       4.567  10.752  20.514  1.00-16.77      MEMB
ATOM   1150  O33 PGR     9       5.246  10.881  21.844  1.00-15.92      MEMB
ATOM   1151  O34 PGR     9       3.887   9.424  20.166  1.00-16.93      MEMB
ATOM   1152  O32 PGR     9       5.540  11.215  19.350  1.00-16.27      MEMB
ATOM   1153  O31 PGR     9       3.501  11.849  20.474  1.00-18.19      MEMB
ATOM   1154  C3  PGR     9       3.180  12.453  19.200  1.00-15.07      MEMB
ATOM   1155  HA  PGR     9       3.952  12.519  18.404  1.00  0.00      MEMB
ATOM   1156  HB  PGR     9       2.886  13.509  19.378  1.00  0.00      MEMB
ATOM   1157  C2  PGR     9       2.080  11.670  18.441  1.00-13.89      MEMB
ATOM   1158  HX  PGR     9       1.281  11.301  19.120  1.00  0.00      MEMB
ATOM   1159  O21 PGR     9       2.687  10.589  17.770  1.00-12.67      MEMB
ATOM   1160  C21 PGR     9       1.850   9.624  17.307  1.00-12.02      MEMB
ATOM   1161  O22 PGR     9       0.641   9.618  17.497  1.00-12.33      MEMB
ATOM   1165  C1  PGR     9       1.338  12.468  17.372  1.00-14.33      MEMB
ATOM   1166  HR  PGR     9       0.827  13.324  17.862  1.00  0.00      MEMB
ATOM   1167  HS  PGR     9       0.538  11.877  16.878  1.00  0.00      MEMB
ATOM   1168  O11 PGR     9       2.237  12.937  16.339  1.00-13.47      MEMB
ATOM   1169  C11 PGR     9       1.942  12.701  15.081  1.00-12.95      MEMB
ATOM   1170  O12 PGR     9       0.975  12.082  14.664  1.00-13.09      MEMB
ATOM   1162  C12 OL      9       2.648   8.449  16.734  1.00-10.84      MEMB
ATOM   1163  H2R OL      9       1.963   7.591  16.566  1.00  0.00      MEMB
ATOM   1164  H2S OL      9       3.242   8.045  17.582  1.00  0.00      MEMB
ATOM   1174  C13 OL      9       3.199   8.849  15.406  1.00 -9.66      MEMB
ATOM   1175  H3R OL      9       3.981   9.634  15.492  1.00  0.00      MEMB
ATOM   1176  H3S OL      9       2.279   9.298  14.974  1.00  0.00      MEMB
ATOM   1177  C14 OL      9       3.460   7.762  14.404  1.00 -8.38      MEMB
ATOM   1178  H4R OL      9       2.534   7.194  14.173  1.00  0.00      MEMB
ATOM   1179  H4S OL      9       4.122   7.020  14.900  1.00  0.00      MEMB
ATOM   1180  C15 OL      9       4.226   8.343  13.125  1.00 -7.16      MEMB
ATOM   1181  H5R OL      9       4.388   7.464  12.465  1.00  0.00      MEMB
ATOM   1182  H5S OL      9       5.196   8.752  13.480  1.00  0.00      MEMB
ATOM   1183  C16 OL      9       3.588   9.535  12.375  1.00 -6.04      MEMB
ATOM   1184  H6R OL      9       3.669  10.445  13.008  1.00  0.00      MEMB
ATOM   1185  H6S OL      9       2.492   9.375  12.291  1.00  0.00      MEMB
ATOM   1186  C17 OL      9       4.064   9.716  10.943  1.00 -5.15      MEMB
ATOM   1187  H7R OL      9       3.937   8.710  10.491  1.00  0.00      MEMB
ATOM   1188  H7S OL      9       5.161   9.893  10.937  1.00  0.00      MEMB
ATOM   1189  C18 OL      9       3.393  10.820  10.133  1.00 -4.09      MEMB
ATOM   1190  H8R OL      9       3.902  10.856   9.147  1.00  0.00      MEMB
ATOM   1191  H8S OL      9       3.857  11.691  10.645  1.00  0.00      MEMB
ATOM   1192  C19 OL      9       1.942  10.690   9.995  1.00 -3.11      MEMB
ATOM   1193  H9R OL      9       1.430  11.025  10.909  1.00  0.00      MEMB
ATOM   1194 C110 OL      9       1.300  10.110   8.944  1.00 -1.91      MEMB
ATOM   1195 H10R OL      9       0.204  10.118   8.858  1.00  0.00      MEMB
ATOM   1196 C111 OL      9       1.968   9.448   7.774  1.00 -1.30      MEMB
ATOM   1197 H11R OL      9       1.703   8.379   7.631  1.00  0.00      MEMB
ATOM   1198 H11S OL      9       3.030   9.238   8.026  1.00  0.00      MEMB
ATOM   1199 C112 OL      9       1.798  10.142   6.484  1.00 -0.16      MEMB
ATOM   1200 H12R OL      9       2.414  11.066   6.442  1.00  0.00      MEMB
ATOM   1201 H12S OL      9       0.786  10.483   6.178  1.00  0.00      MEMB
ATOM   1202 C113 OL      9       2.186   9.300   5.253  1.00  0.33      MEMB
ATOM   1203 H13R OL      9       1.643   8.334   5.324  1.00  0.00      MEMB
ATOM   1204 H13S OL      9       3.292   9.193   5.268  1.00  0.00      MEMB
ATOM   1205 C114 OL      9       1.676  10.041   4.046  1.00  1.47      MEMB
ATOM   1206 H14R OL      9       1.842  11.111   4.297  1.00  0.00      MEMB
ATOM   1207 H14S OL      9       0.570  10.022   3.942  1.00  0.00      MEMB
ATOM   1208 C115 OL      9       2.467   9.672   2.742  1.00  2.35      MEMB
ATOM   1209 H15R OL      9       2.428   8.574   2.575  1.00  0.00      MEMB
ATOM   1210 H15S OL      9       3.554   9.874   2.854  1.00  0.00      MEMB
ATOM   1211 C116 OL      9       1.978  10.350   1.394  1.00  3.48      MEMB
ATOM   1212 H16R OL      9       2.342  11.396   1.471  1.00  0.00      MEMB
ATOM   1213 H16S OL      9       0.871  10.313   1.308  1.00  0.00      MEMB
ATOM   1214 C117 OL      9       2.661   9.773   0.104  1.00  2.94      MEMB
ATOM   1215 H17R OL      9       2.476   8.684  -0.016  1.00  0.00      MEMB
ATOM   1216 H17S OL      9       3.757   9.901   0.231  1.00  0.00      MEMB
ATOM   1217 C118 OL      9       2.327  10.479  -1.253  1.00  4.04      MEMB
ATOM   1218 H18R OL      9       1.513   9.817  -1.618  1.00  0.00      MEMB
ATOM   1219 H18S OL      9       3.280  10.406  -1.819  1.00  0.00      MEMB
ATOM   1220 H18T OL      9       1.923  11.511  -1.171  1.00  0.00      MEMB
TER   
ATOM   1302  C12 OL     10      10.841 -10.965  13.791  1.00-12.11      MEMB
ATOM   1303  H2R OL     10      10.596 -11.299  12.760  1.00  0.00      MEMB
ATOM   1304  H2S OL     10      10.099 -11.505  14.417  1.00  0.00      MEMB
ATOM   1352  C13 OL     10      10.569  -9.487  14.167  1.00-10.97      MEMB
ATOM   1353  H3R OL     10      11.260  -8.890  13.533  1.00  0.00      MEMB
ATOM   1354  H3S OL     10      10.884  -9.378  15.226  1.00  0.00      MEMB
ATOM   1355  C14 OL     10       9.124  -9.111  14.072  1.00 -9.91      MEMB
ATOM   1356  H4R OL     10       8.571  -9.739  14.803  1.00  0.00      MEMB
ATOM   1357  H4S OL     10       9.007  -8.021  14.249  1.00  0.00      MEMB
ATOM   1358  C15 OL     10       8.487  -9.286  12.647  1.00 -8.77      MEMB
ATOM   1359  H5R OL     10       7.449  -8.933  12.826  1.00  0.00      MEMB
ATOM   1360  H5S OL     10       8.453 -10.313  12.224  1.00  0.00      MEMB
ATOM   1361  C16 OL     10       9.166  -8.401  11.585  1.00 -7.62      MEMB
ATOM   1362  H6R OL     10       9.220  -7.367  11.990  1.00  0.00      MEMB
ATOM   1363  H6S OL     10      10.212  -8.749  11.451  1.00  0.00      MEMB
ATOM   1364  C17 OL     10       8.516  -8.380  10.248  1.00 -6.59      MEMB
ATOM   1365  H7R OL     10       8.159  -9.431  10.203  1.00  0.00      MEMB
ATOM   1366  H7S OL     10       7.649  -7.688  10.301  1.00  0.00      MEMB
ATOM   1367  C18 OL     10       9.520  -8.200   9.111  1.00 -5.26      MEMB
ATOM   1368  H8R OL     10      10.169  -7.299   9.151  1.00  0.00      MEMB
ATOM   1369  H8S OL     10      10.071  -9.161   9.036  1.00  0.00      MEMB
ATOM   1370  C19 OL     10       8.615  -8.045   7.869  1.00 -4.06      MEMB
ATOM   1371  H9R OL     10       8.443  -7.009   7.540  1.00  0.00      MEMB
ATOM   1372 C110 OL     10       8.007  -9.021   7.222  1.00 -2.66      MEMB
ATOM   1373 H10R OL     10       7.319  -8.713   6.421  1.00  0.00      MEMB
ATOM   1374 C111 OL     10       8.082 -10.480   7.539  1.00 -2.58      MEMB
ATOM   1375 H11R OL     10       8.743 -10.850   8.352  1.00  0.00      MEMB
ATOM   1376 H11S OL     10       7.055 -10.770   7.847  1.00  0.00      MEMB
ATOM   1377 C112 OL     10       8.392 -11.456   6.266  1.00 -1.15      MEMB
ATOM   1378 H12R OL     10       8.264 -12.467   6.709  1.00  0.00      MEMB
ATOM   1379 H12S OL     10       7.753 -11.216   5.390  1.00  0.00      MEMB
ATOM   1380 C113 OL     10       9.829 -11.467   5.742  1.00 -0.28      MEMB
ATOM   1381 H13R OL     10      10.445 -11.448   6.666  1.00  0.00      MEMB
ATOM   1382 H13S OL     10      10.163 -12.350   5.157  1.00  0.00      MEMB
ATOM   1383 C114 OL     10      10.223 -10.348   4.740  1.00  0.84      MEMB
ATOM   1384 H14R OL     10       9.506 -10.394   3.893  1.00  0.00      MEMB
ATOM   1385 H14S OL     10      10.109  -9.339   5.190  1.00  0.00      MEMB
ATOM   1386 C115 OL     10      11.641 -10.451   4.121  1.00  1.60      MEMB
ATOM   1387 H15R OL     10      11.725 -11.516   3.817  1.00  0.00      MEMB
ATOM   1388 H15S OL     10      12.410 -10.358   4.918  1.00  0.00      MEMB
ATOM   1389 C116 OL     10      11.965  -9.601   2.920  1.00  2.64      MEMB
ATOM   1390 H16R OL     10      13.012  -9.904   2.704  1.00  0.00      MEMB
ATOM   1391 H16S OL     10      11.187  -9.851   2.167  1.00  0.00      MEMB
ATOM   1392 C117 OL     10      11.849  -8.096   3.102  1.00  0.00      MEMB
ATOM   1393 H17R OL     10      10.793  -7.798   3.276  1.00  0.00      MEMB
ATOM   1394 H17S OL     10      12.128  -7.662   2.117  1.00  0.00      MEMB
ATOM   1395 C118 OL     10      12.769  -7.449   4.206  1.00  0.00      MEMB
ATOM   1396 H18R OL     10      12.596  -6.353   4.142  1.00  0.00      MEMB
ATOM   1397 H18S OL     10      12.577  -7.969   5.168  1.00  0.00      MEMB
ATOM   1398 H18T OL     10      13.841  -7.611   3.963  1.00  0.00      MEMB
ATOM   1268  C33 PGR    10       8.221 -10.410  19.113  1.00-20.41      MEMB
ATOM   1269  H3A PGR    10       7.636 -10.950  19.888  1.00  0.00      MEMB
ATOM   1270  H3B PGR    10       7.870  -9.359  19.028  1.00  0.00      MEMB
ATOM   1271  O36 PGR    10       8.017 -10.999  17.827  1.00  0.00      MEMB
ATOM   1272 HO6A PGR    10       8.558 -10.459  17.245  1.00  0.00      MEMB
ATOM   1273  C32 PGR    10       9.733 -10.480  19.501  1.00-20.64      MEMB
ATOM   1274  H2A PGR    10      10.085 -11.533  19.422  1.00  0.00      MEMB
ATOM   1275  O35 PGR    10       9.850 -10.061  20.859  1.00  0.00      MEMB
ATOM   1276 HO5A PGR    10       9.053 -10.459  21.236  1.00  0.00      MEMB
ATOM   1277  C31 PGR    10      10.695  -9.684  18.713  1.00-19.24      MEMB
ATOM   1278  H1A PGR    10      10.440  -8.616  18.882  1.00  0.00      MEMB
ATOM   1279  H1B PGR    10      10.613  -9.940  17.634  1.00  0.00      MEMB
ATOM   1280  P31 PGR    10      13.198  -8.883  18.808  1.00-16.77      MEMB
ATOM   1281  O33 PGR    10      13.688  -8.463  20.146  1.00-15.92      MEMB
ATOM   1282  O34 PGR    10      12.734  -7.900  17.829  1.00-16.93      MEMB
ATOM   1283  O32 PGR    10      12.016  -9.949  19.027  1.00-16.27      MEMB
ATOM   1284  O31 PGR    10      14.415  -9.690  18.177  1.00-18.19      MEMB
ATOM   1285  C3  PGR    10      14.180 -10.566  17.084  1.00-15.07      MEMB
ATOM   1286  HA  PGR    10      13.096 -10.780  16.966  1.00  0.00      MEMB
ATOM   1287  HB  PGR    10      14.714 -11.530  17.222  1.00  0.00      MEMB
ATOM   1288  C2  PGR    10      14.737  -9.868  15.862  1.00-13.89      MEMB
ATOM   1289  HX  PGR    10      15.839  -9.788  15.977  1.00  0.00      MEMB
ATOM   1290  O21 PGR    10      14.233  -8.541  15.719  1.00-12.67      MEMB
ATOM   1291  C21 PGR    10      15.075  -7.627  15.280  1.00-12.02      MEMB
ATOM   1292  O22 PGR    10      16.233  -7.792  14.884  1.00-12.33      MEMB
ATOM   1296  C1  PGR    10      14.425 -10.639  14.499  1.00-14.33      MEMB
ATOM   1297  HR  PGR    10      14.756 -11.677  14.717  1.00  0.00      MEMB
ATOM   1298  HS  PGR    10      15.058 -10.213  13.691  1.00  0.00      MEMB
ATOM   1299  O11 PGR    10      13.049 -10.487  14.137  1.00-13.47      MEMB
ATOM   1300  C11 PGR    10      12.253 -11.439  14.248  1.00-12.95      MEMB
ATOM   1301  O12 PGR    10      12.484 -12.550  14.719  1.00-13.09      MEMB
ATOM   1293  C12 OL     10      14.425  -6.341  15.421  1.00-10.84      MEMB
ATOM   1294  H2R OL     10      15.081  -5.566  14.969  1.00  0.00      MEMB
ATOM   1295  H2S OL     10      14.122  -6.130  16.469  1.00  0.00      MEMB
ATOM   1305  C13 OL     10      13.125  -6.289  14.557  1.00 -9.66      MEMB
ATOM   1306  H3R OL     10      12.644  -5.433  15.076  1.00  0.00      MEMB
ATOM   1307  H3S OL     10      12.367  -7.093  14.671  1.00  0.00      MEMB
ATOM   1308  C14 OL     10      13.329  -5.793  13.130  1.00 -8.38      MEMB
ATOM   1309  H4R OL     10      14.071  -4.967  13.088  1.00  0.00      MEMB
ATOM   1310  H4S OL     10      12.375  -5.437  12.686  1.00  0.00      MEMB
ATOM   1311  C15 OL     10      13.784  -6.928  12.143  1.00 -7.16      MEMB
ATOM   1312  H5R OL     10      13.037  -7.749  12.198  1.00  0.00      MEMB
ATOM   1313  H5S OL     10      14.692  -7.451  12.510  1.00  0.00      MEMB
ATOM   1314  C16 OL     10      13.991  -6.549  10.621  1.00 -6.04      MEMB
ATOM   1315  H6R OL     10      14.800  -5.787  10.595  1.00  0.00      MEMB
ATOM   1316  H6S OL     10      13.036  -6.110  10.260  1.00  0.00      MEMB
ATOM   1317  C17 OL     10      14.448  -7.739   9.807  1.00 -5.15      MEMB
ATOM   1318  H7R OL     10      15.073  -8.466  10.368  1.00  0.00      MEMB
ATOM   1319  H7S OL     10      14.999  -7.202   9.005  1.00  0.00      MEMB
ATOM   1320  C18 OL     10      13.235  -8.436   9.234  1.00 -4.09      MEMB
ATOM   1321  H8R OL     10      12.641  -7.683   8.673  1.00  0.00      MEMB
ATOM   1322  H8S OL     10      12.606  -8.866  10.043  1.00  0.00      MEMB
ATOM   1323  C19 OL     10      13.556  -9.585   8.300  1.00 -3.11      MEMB
ATOM   1324  H9R OL     10      12.746 -10.329   8.296  1.00  0.00      MEMB
ATOM   1325 C110 OL     10      14.634  -9.894   7.514  1.00 -1.91      MEMB
ATOM   1326 H10R OL     10      14.597 -10.850   6.971  1.00  0.00      MEMB
ATOM   1327 C111 OL     10      15.956  -9.182   7.269  1.00 -1.30      MEMB
ATOM   1328 H11R OL     10      16.746  -9.962   7.252  1.00  0.00      MEMB
ATOM   1329 H11S OL     10      16.171  -8.328   7.946  1.00  0.00      MEMB
ATOM   1330 C112 OL     10      16.048  -8.696   5.787  1.00 -0.16      MEMB
ATOM   1331 H12R OL     10      17.053  -8.237   5.672  1.00  0.00      MEMB
ATOM   1332 H12S OL     10      15.364  -7.846   5.577  1.00  0.00      MEMB
ATOM   1333 C113 OL     10      16.033  -9.799   4.719  1.00  0.33      MEMB
ATOM   1334 H13R OL     10      14.962 -10.086   4.648  1.00  0.00      MEMB
ATOM   1335 H13S OL     10      16.606 -10.721   4.953  1.00  0.00      MEMB
ATOM   1336 C114 OL     10      16.478  -9.327   3.309  1.00  1.47      MEMB
ATOM   1337 H14R OL     10      17.585  -9.401   3.353  1.00  0.00      MEMB
ATOM   1338 H14S OL     10      16.139  -8.289   3.103  1.00  0.00      MEMB
ATOM   1339 C115 OL     10      15.906 -10.266   2.301  1.00  2.35      MEMB
ATOM   1340 H15R OL     10      15.011 -10.849   2.610  1.00  0.00      MEMB
ATOM   1341 H15S OL     10      16.576 -11.134   2.123  1.00  0.00      MEMB
ATOM   1342 C116 OL     10      15.432  -9.622   0.978  1.00  3.48      MEMB
ATOM   1343 H16R OL     10      16.184  -8.915   0.568  1.00  0.00      MEMB
ATOM   1344 H16S OL     10      14.462  -9.082   1.023  1.00  0.00      MEMB
ATOM   1345 C117 OL     10      15.293 -10.636  -0.146  1.00  2.94      MEMB
ATOM   1346 H17R OL     10      16.243 -11.178  -0.345  1.00  0.00      MEMB
ATOM   1347 H17S OL     10      15.045  -9.919  -0.957  1.00  0.00      MEMB
ATOM   1348 C118 OL     10      14.033 -11.557  -0.183  1.00  4.04      MEMB
ATOM   1349 H18R OL     10      13.147 -10.907  -0.017  1.00  0.00      MEMB
ATOM   1350 H18S OL     10      14.042 -12.255   0.681  1.00  0.00      MEMB
ATOM   1351 H18T OL     10      13.959 -12.183  -1.098  1.00  0.00      MEMB
TER   
ATOM   1433  C12 OL     11     -16.118  -5.583  12.432  1.00-12.11      MEMB
ATOM   1434  H2R OL     11     -16.493  -4.560  12.648  1.00  0.00      MEMB
ATOM   1435  H2S OL     11     -15.021  -5.698  12.562  1.00  0.00      MEMB
ATOM   1483  C13 OL     11     -16.577  -5.891  11.000  1.00-10.97      MEMB
ATOM   1484  H3R OL     11     -17.688  -5.901  10.980  1.00  0.00      MEMB
ATOM   1485  H3S OL     11     -16.363  -6.952  10.749  1.00  0.00      MEMB
ATOM   1486  C14 OL     11     -16.064  -4.987   9.973  1.00 -9.91      MEMB
ATOM   1487  H4R OL     11     -16.328  -3.964  10.317  1.00  0.00      MEMB
ATOM   1488  H4S OL     11     -14.975  -5.158   9.836  1.00  0.00      MEMB
ATOM   1489  C15 OL     11     -16.889  -5.000   8.629  1.00 -8.77      MEMB
ATOM   1490  H5R OL     11     -16.666  -4.069   8.064  1.00  0.00      MEMB
ATOM   1491  H5S OL     11     -17.943  -4.833   8.938  1.00  0.00      MEMB
ATOM   1492  C16 OL     11     -16.879  -6.276   7.786  1.00 -7.62      MEMB
ATOM   1493  H6R OL     11     -15.832  -6.640   7.704  1.00  0.00      MEMB
ATOM   1494  H6S OL     11     -17.402  -7.080   8.346  1.00  0.00      MEMB
ATOM   1495  C17 OL     11     -17.550  -6.141   6.431  1.00 -6.59      MEMB
ATOM   1496  H7R OL     11     -18.570  -5.778   6.681  1.00  0.00      MEMB
ATOM   1497  H7S OL     11     -17.099  -5.414   5.722  1.00  0.00      MEMB
ATOM   1498  C18 OL     11     -17.507  -7.527   5.778  1.00 -5.26      MEMB
ATOM   1499  H8R OL     11     -16.526  -7.643   5.270  1.00  0.00      MEMB
ATOM   1500  H8S OL     11     -17.616  -8.182   6.669  1.00  0.00      MEMB
ATOM   1501  C19 OL     11     -18.621  -7.756   4.841  1.00 -4.06      MEMB
ATOM   1502  H9R OL     11     -19.408  -7.014   5.041  1.00  0.00      MEMB
ATOM   1503 C110 OL     11     -18.808  -8.691   3.901  1.00 -2.66      MEMB
ATOM   1504 H10R OL     11     -19.715  -8.553   3.293  1.00  0.00      MEMB
ATOM   1505 C111 OL     11     -17.764  -9.812   3.641  1.00 -2.58      MEMB
ATOM   1506 H11R OL     11     -16.905  -9.652   4.328  1.00  0.00      MEMB
ATOM   1507 H11S OL     11     -18.264 -10.803   3.688  1.00  0.00      MEMB
ATOM   1508 C112 OL     11     -17.248  -9.966   2.199  1.00 -1.15      MEMB
ATOM   1509 H12R OL     11     -16.745  -9.011   1.938  1.00  0.00      MEMB
ATOM   1510 H12S OL     11     -16.425 -10.713   2.180  1.00  0.00      MEMB
ATOM   1511 C113 OL     11     -18.458 -10.331   1.307  1.00 -0.28      MEMB
ATOM   1512 H13R OL     11     -18.678 -11.377   1.611  1.00  0.00      MEMB
ATOM   1513 H13S OL     11     -19.278  -9.609   1.508  1.00  0.00      MEMB
ATOM   1514 C114 OL     11     -18.338 -10.409  -0.250  1.00  0.84      MEMB
ATOM   1515 H14R OL     11     -19.176 -11.010  -0.662  1.00  0.00      MEMB
ATOM   1516 H14S OL     11     -18.502  -9.345  -0.523  1.00  0.00      MEMB
ATOM   1517 C115 OL     11     -17.049 -10.872  -0.827  1.00  1.60      MEMB
ATOM   1518 H15R OL     11     -16.884 -11.942  -0.576  1.00  0.00      MEMB
ATOM   1519 H15S OL     11     -16.211 -10.328  -0.342  1.00  0.00      MEMB
ATOM   1520 C116 OL     11     -16.952 -10.554  -2.332  1.00  2.64      MEMB
ATOM   1521 H16R OL     11     -17.729 -10.950  -3.021  1.00  0.00      MEMB
ATOM   1522 H16S OL     11     -16.915  -9.447  -2.416  1.00  0.00      MEMB
ATOM   1523 C117 OL     11     -15.623 -10.970  -2.901  1.00  0.00      MEMB
ATOM   1524 H17R OL     11     -14.903 -10.261  -2.440  1.00  0.00      MEMB
ATOM   1525 H17S OL     11     -15.490 -10.731  -3.978  1.00  0.00      MEMB
ATOM   1526 C118 OL     11     -15.401 -12.442  -2.853  1.00  0.00      MEMB
ATOM   1527 H18R OL     11     -14.530 -12.815  -3.432  1.00  0.00      MEMB
ATOM   1528 H18S OL     11     -15.340 -12.810  -1.806  1.00  0.00      MEMB
ATOM   1529 H18T OL     11     -16.304 -12.902  -3.309  1.00  0.00      MEMB
ATOM   1399  C33 PGR    11     -15.374  -4.550  18.788  1.00-20.41      MEMB
ATOM   1400  H3A PGR    11     -15.161  -5.057  17.823  1.00  0.00      MEMB
ATOM   1401  H3B PGR    11     -16.359  -4.036  18.773  1.00  0.00      MEMB
ATOM   1402  O36 PGR    11     -14.394  -3.527  19.056  1.00  0.00      MEMB
ATOM   1403 HO6A PGR    11     -13.557  -3.988  18.964  1.00  0.00      MEMB
ATOM   1404  C32 PGR    11     -15.376  -5.682  19.955  1.00-20.64      MEMB
ATOM   1405  H2A PGR    11     -16.325  -6.262  19.903  1.00  0.00      MEMB
ATOM   1406  O35 PGR    11     -15.322  -5.008  21.211  1.00  0.00      MEMB
ATOM   1407 HO5A PGR    11     -15.892  -4.248  21.028  1.00  0.00      MEMB
ATOM   1408  C31 PGR    11     -14.222  -6.692  19.880  1.00-19.24      MEMB
ATOM   1409  H1A PGR    11     -14.284  -7.496  20.645  1.00  0.00      MEMB
ATOM   1410  H1B PGR    11     -13.365  -6.000  20.024  1.00  0.00      MEMB
ATOM   1411  P31 PGR    11     -13.664  -8.605  18.256  1.00-16.77      MEMB
ATOM   1412  O33 PGR    11     -14.309  -9.572  19.152  1.00-15.92      MEMB
ATOM   1413  O34 PGR    11     -12.201  -8.546  18.276  1.00-16.93      MEMB
ATOM   1414  O32 PGR    11     -14.221  -7.195  18.639  1.00-16.27      MEMB
ATOM   1415  O31 PGR    11     -14.153  -9.002  16.787  1.00-18.19      MEMB
ATOM   1416  C3  PGR    11     -15.417  -8.437  16.307  1.00-15.07      MEMB
ATOM   1417  HA  PGR    11     -15.105  -7.489  15.817  1.00  0.00      MEMB
ATOM   1418  HB  PGR    11     -16.103  -8.164  17.137  1.00  0.00      MEMB
ATOM   1419  C2  PGR    11     -15.962  -9.345  15.176  1.00-13.89      MEMB
ATOM   1420  HX  PGR    11     -16.393 -10.251  15.654  1.00  0.00      MEMB
ATOM   1421  O21 PGR    11     -14.830  -9.779  14.328  1.00-12.67      MEMB
ATOM   1422  C21 PGR    11     -14.903 -10.996  13.728  1.00-12.02      MEMB
ATOM   1423  O22 PGR    11     -15.828 -11.778  13.710  1.00-12.33      MEMB
ATOM   1427  C1  PGR    11     -16.980  -8.564  14.341  1.00-14.33      MEMB
ATOM   1428  HR  PGR    11     -17.702  -8.042  15.005  1.00  0.00      MEMB
ATOM   1429  HS  PGR    11     -17.421  -9.210  13.551  1.00  0.00      MEMB
ATOM   1430  O11 PGR    11     -16.159  -7.627  13.618  1.00-13.47      MEMB
ATOM   1431  C11 PGR    11     -16.853  -6.534  13.341  1.00-12.95      MEMB
ATOM   1432  O12 PGR    11     -18.015  -6.273  13.588  1.00-13.09      MEMB
ATOM   1424  C12 OL     11     -13.642 -11.286  13.029  1.00-10.84      MEMB
ATOM   1425  H2R OL     11     -13.109 -12.162  13.458  1.00  0.00      MEMB
ATOM   1426  H2S OL     11     -12.841 -10.518  13.074  1.00  0.00      MEMB
ATOM   1436  C13 OL     11     -14.098 -11.635  11.598  1.00 -9.66      MEMB
ATOM   1437  H3R OL     11     -14.722 -12.552  11.539  1.00  0.00      MEMB
ATOM   1438  H3S OL     11     -13.141 -11.899  11.099  1.00  0.00      MEMB
ATOM   1439  C14 OL     11     -14.802 -10.480  10.861  1.00 -8.38      MEMB
ATOM   1440  H4R OL     11     -15.825 -10.291  11.250  1.00  0.00      MEMB
ATOM   1441  H4S OL     11     -14.987 -10.705   9.789  1.00  0.00      MEMB
ATOM   1442  C15 OL     11     -14.139  -9.118  11.049  1.00 -7.16      MEMB
ATOM   1443  H5R OL     11     -14.242  -8.619  12.037  1.00  0.00      MEMB
ATOM   1444  H5S OL     11     -14.703  -8.474  10.342  1.00  0.00      MEMB
ATOM   1445  C16 OL     11     -12.666  -8.990  10.768  1.00 -6.04      MEMB
ATOM   1446  H6R OL     11     -12.068  -9.705  11.372  1.00  0.00      MEMB
ATOM   1447  H6S OL     11     -12.446  -7.925  10.996  1.00  0.00      MEMB
ATOM   1448  C17 OL     11     -12.216  -9.443   9.336  1.00 -5.15      MEMB
ATOM   1449  H7R OL     11     -12.284 -10.545   9.212  1.00  0.00      MEMB
ATOM   1450  H7S OL     11     -11.142  -9.175   9.240  1.00  0.00      MEMB
ATOM   1451  C18 OL     11     -13.008  -8.710   8.279  1.00 -4.09      MEMB
ATOM   1452  H8R OL     11     -14.069  -9.014   8.154  1.00  0.00      MEMB
ATOM   1453  H8S OL     11     -12.561  -9.172   7.372  1.00  0.00      MEMB
ATOM   1454  C19 OL     11     -12.778  -7.162   8.314  1.00 -3.11      MEMB
ATOM   1455  H9R OL     11     -12.820  -6.729   9.324  1.00  0.00      MEMB
ATOM   1456 C110 OL     11     -12.584  -6.306   7.332  1.00 -1.91      MEMB
ATOM   1457 H10R OL     11     -12.502  -5.226   7.527  1.00  0.00      MEMB
ATOM   1458 C111 OL     11     -12.465  -6.653   5.832  1.00 -1.30      MEMB
ATOM   1459 H11R OL     11     -12.302  -7.743   5.688  1.00  0.00      MEMB
ATOM   1460 H11S OL     11     -11.519  -6.256   5.405  1.00  0.00      MEMB
ATOM   1461 C112 OL     11     -13.689  -6.268   4.928  1.00 -0.16      MEMB
ATOM   1462 H12R OL     11     -13.920  -5.181   4.934  1.00  0.00      MEMB
ATOM   1463 H12S OL     11     -14.631  -6.730   5.294  1.00  0.00      MEMB
ATOM   1464 C113 OL     11     -13.602  -6.797   3.476  1.00  0.33      MEMB
ATOM   1465 H13R OL     11     -13.421  -7.891   3.547  1.00  0.00      MEMB
ATOM   1466 H13S OL     11     -12.741  -6.271   3.009  1.00  0.00      MEMB
ATOM   1467 C114 OL     11     -14.770  -6.507   2.557  1.00  1.47      MEMB
ATOM   1468 H14R OL     11     -14.959  -5.416   2.647  1.00  0.00      MEMB
ATOM   1469 H14S OL     11     -15.671  -6.977   3.006  1.00  0.00      MEMB
ATOM   1470 C115 OL     11     -14.454  -6.667   1.057  1.00  2.35      MEMB
ATOM   1471 H15R OL     11     -15.389  -6.451   0.498  1.00  0.00      MEMB
ATOM   1472 H15S OL     11     -14.340  -7.751   0.841  1.00  0.00      MEMB
ATOM   1473 C116 OL     11     -13.435  -5.690   0.578  1.00  3.48      MEMB
ATOM   1474 H16R OL     11     -12.403  -5.921   0.917  1.00  0.00      MEMB
ATOM   1475 H16S OL     11     -13.762  -4.702   0.967  1.00  0.00      MEMB
ATOM   1476 C117 OL     11     -13.494  -5.593  -0.959  1.00  2.94      MEMB
ATOM   1477 H17R OL     11     -14.476  -5.205  -1.303  1.00  0.00      MEMB
ATOM   1478 H17S OL     11     -13.491  -6.657  -1.277  1.00  0.00      MEMB
ATOM   1479 C118 OL     11     -12.398  -4.710  -1.617  1.00  4.04      MEMB
ATOM   1480 H18R OL     11     -12.474  -4.883  -2.712  1.00  0.00      MEMB
ATOM   1481 H18S OL     11     -11.437  -5.157  -1.285  1.00  0.00      MEMB
ATOM   1482 H18T OL     11     -12.592  -3.619  -1.532  1.00  0.00      MEMB
TER   
ATOM   1564  C12 OL     12      18.285  -2.927  14.153  1.00-12.11      MEMB
ATOM   1565  H2R OL     12      19.209  -3.438  13.808  1.00  0.00      MEMB
ATOM   1566  H2S OL     12      17.797  -3.510  14.963  1.00  0.00      MEMB
ATOM   1614  C13 OL     12      17.277  -2.913  12.942  1.00-10.97      MEMB
ATOM   1615  H3R OL     12      17.749  -2.230  12.204  1.00  0.00      MEMB
ATOM   1616  H3S OL     12      16.371  -2.323  13.197  1.00  0.00      MEMB
ATOM   1617  C14 OL     12      16.926  -4.297  12.444  1.00 -9.91      MEMB
ATOM   1618  H4R OL     12      17.780  -4.807  11.948  1.00  0.00      MEMB
ATOM   1619  H4S OL     12      16.834  -4.983  13.313  1.00  0.00      MEMB
ATOM   1620  C15 OL     12      15.702  -4.449  11.588  1.00 -8.77      MEMB
ATOM   1621  H5R OL     12      14.858  -3.886  12.039  1.00  0.00      MEMB
ATOM   1622  H5S OL     12      15.441  -5.527  11.531  1.00  0.00      MEMB
ATOM   1623  C16 OL     12      15.930  -4.043  10.148  1.00 -7.62      MEMB
ATOM   1624  H6R OL     12      15.794  -2.943  10.071  1.00  0.00      MEMB
ATOM   1625  H6S OL     12      16.965  -4.317   9.854  1.00  0.00      MEMB
ATOM   1626  C17 OL     12      15.055  -4.834   9.154  1.00 -6.59      MEMB
ATOM   1627  H7R OL     12      15.233  -5.913   9.350  1.00  0.00      MEMB
ATOM   1628  H7S OL     12      13.977  -4.640   9.344  1.00  0.00      MEMB
ATOM   1629  C18 OL     12      15.315  -4.294   7.687  1.00 -5.26      MEMB
ATOM   1630  H8R OL     12      15.389  -3.187   7.627  1.00  0.00      MEMB
ATOM   1631  H8S OL     12      16.374  -4.611   7.575  1.00  0.00      MEMB
ATOM   1632  C19 OL     12      14.539  -4.925   6.546  1.00 -4.06      MEMB
ATOM   1633  H9R OL     12      14.382  -5.999   6.724  1.00  0.00      MEMB
ATOM   1634 C110 OL     12      13.873  -4.285   5.582  1.00 -2.66      MEMB
ATOM   1635 H10R OL     12      13.418  -4.951   4.834  1.00  0.00      MEMB
ATOM   1636 C111 OL     12      13.773  -2.785   5.289  1.00 -2.58      MEMB
ATOM   1637 H11R OL     12      12.693  -2.525   5.318  1.00  0.00      MEMB
ATOM   1638 H11S OL     12      14.339  -2.126   5.982  1.00  0.00      MEMB
ATOM   1639 C112 OL     12      14.283  -2.558   3.774  1.00 -1.15      MEMB
ATOM   1640 H12R OL     12      15.366  -2.436   3.988  1.00  0.00      MEMB
ATOM   1641 H12S OL     12      14.089  -3.383   3.056  1.00  0.00      MEMB
ATOM   1642 C113 OL     12      13.821  -1.279   3.050  1.00 -0.28      MEMB
ATOM   1643 H13R OL     12      12.738  -1.430   2.854  1.00  0.00      MEMB
ATOM   1644 H13S OL     12      13.935  -0.414   3.738  1.00  0.00      MEMB
ATOM   1645 C114 OL     12      14.604  -0.958   1.844  1.00  0.84      MEMB
ATOM   1646 H14R OL     12      14.374   0.029   1.389  1.00  0.00      MEMB
ATOM   1647 H14S OL     12      15.666  -0.768   2.108  1.00  0.00      MEMB
ATOM   1648 C115 OL     12      14.668  -2.186   0.850  1.00  1.60      MEMB
ATOM   1649 H15R OL     12      13.673  -2.678   0.812  1.00  0.00      MEMB
ATOM   1650 H15S OL     12      15.381  -2.918   1.287  1.00  0.00      MEMB
ATOM   1651 C116 OL     12      15.344  -1.770  -0.537  1.00  2.64      MEMB
ATOM   1652 H16R OL     12      16.255  -1.152  -0.385  1.00  0.00      MEMB
ATOM   1653 H16S OL     12      15.642  -2.611  -1.199  1.00  0.00      MEMB
ATOM   1654 C117 OL     12      14.516  -0.780  -1.330  1.00  0.00      MEMB
ATOM   1655 H17R OL     12      14.461   0.147  -0.720  1.00  0.00      MEMB
ATOM   1656 H17S OL     12      13.480  -1.181  -1.295  1.00  0.00      MEMB
ATOM   1657 C118 OL     12      14.993  -0.309  -2.734  1.00  0.00      MEMB
ATOM   1658 H18R OL     12      16.029   0.082  -2.825  1.00  0.00      MEMB
ATOM   1659 H18S OL     12      15.019  -1.228  -3.357  1.00  0.00      MEMB
ATOM   1660 H18T OL     12      14.261   0.429  -3.127  1.00  0.00      MEMB
ATOM   1530  C33 PGR    12      13.421  -4.084  18.752  1.00-20.41      MEMB
ATOM   1531  H3A PGR    12      14.299  -4.569  19.230  1.00  0.00      MEMB
ATOM   1532  H3B PGR    12      12.488  -4.606  19.052  1.00  0.00      MEMB
ATOM   1533  O36 PGR    12      13.614  -3.932  17.384  1.00  0.00      MEMB
ATOM   1534 HO6A PGR    12      12.995  -3.283  17.040  1.00  0.00      MEMB
ATOM   1535  C32 PGR    12      13.206  -2.676  19.356  1.00-20.64      MEMB
ATOM   1536  H2A PGR    12      12.974  -2.772  20.440  1.00  0.00      MEMB
ATOM   1537  O35 PGR    12      12.084  -2.090  18.699  1.00  0.00      MEMB
ATOM   1538 HO5A PGR    12      11.510  -2.863  18.608  1.00  0.00      MEMB
ATOM   1539  C31 PGR    12      14.437  -1.785  19.201  1.00-19.24      MEMB
ATOM   1540  H1A PGR    12      14.275  -0.854  19.784  1.00  0.00      MEMB
ATOM   1541  H1B PGR    12      14.404  -1.505  18.126  1.00  0.00      MEMB
ATOM   1542  P31 PGR    12      17.015  -1.692  19.402  1.00-16.77      MEMB
ATOM   1543  O33 PGR    12      18.094  -2.672  19.272  1.00-15.92      MEMB
ATOM   1544  O34 PGR    12      16.974  -0.691  20.507  1.00-16.93      MEMB
ATOM   1545  O32 PGR    12      15.605  -2.462  19.512  1.00-16.27      MEMB
ATOM   1546  O31 PGR    12      16.912  -1.030  17.915  1.00-18.19      MEMB
ATOM   1547  C3  PGR    12      16.909   0.417  17.835  1.00-15.07      MEMB
ATOM   1548  HA  PGR    12      17.924   0.816  18.048  1.00  0.00      MEMB
ATOM   1549  HB  PGR    12      16.227   0.862  18.590  1.00  0.00      MEMB
ATOM   1550  C2  PGR    12      16.580   0.879  16.399  1.00-13.89      MEMB
ATOM   1551  HX  PGR    12      16.642   1.988  16.370  1.00  0.00      MEMB
ATOM   1552  O21 PGR    12      15.292   0.362  15.980  1.00-12.67      MEMB
ATOM   1553  C21 PGR    12      14.267   1.169  16.452  1.00-12.02      MEMB
ATOM   1554  O22 PGR    12      14.463   2.239  16.937  1.00-12.33      MEMB
ATOM   1558  C1  PGR    12      17.696   0.375  15.425  1.00-14.33      MEMB
ATOM   1559  HR  PGR    12      18.689   0.751  15.753  1.00  0.00      MEMB
ATOM   1560  HS  PGR    12      17.379   0.632  14.392  1.00  0.00      MEMB
ATOM   1561  O11 PGR    12      17.639  -1.071  15.335  1.00-13.47      MEMB
ATOM   1562  C11 PGR    12      18.538  -1.496  14.427  1.00-12.95      MEMB
ATOM   1563  O12 PGR    12      19.480  -0.834  13.954  1.00-13.09      MEMB
ATOM   1555  C12 OL     12      12.864   0.602  16.032  1.00-10.84      MEMB
ATOM   1556  H2R OL     12      12.080   0.925  16.750  1.00  0.00      MEMB
ATOM   1557  H2S OL     12      12.873  -0.506  15.952  1.00  0.00      MEMB
ATOM   1567  C13 OL     12      12.588   0.870  14.558  1.00 -9.66      MEMB
ATOM   1568  H3R OL     12      12.407   1.954  14.393  1.00  0.00      MEMB
ATOM   1569  H3S OL     12      11.631   0.345  14.351  1.00  0.00      MEMB
ATOM   1570  C14 OL     12      13.593   0.234  13.576  1.00 -8.38      MEMB
ATOM   1571  H4R OL     12      13.632  -0.863  13.748  1.00  0.00      MEMB
ATOM   1572  H4S OL     12      14.625   0.585  13.789  1.00  0.00      MEMB
ATOM   1573  C15 OL     12      13.181   0.350  12.133  1.00 -7.16      MEMB
ATOM   1574  H5R OL     12      13.287   1.439  11.942  1.00  0.00      MEMB
ATOM   1575  H5S OL     12      12.135   0.029  11.941  1.00  0.00      MEMB
ATOM   1576  C16 OL     12      14.019  -0.467  11.147  1.00 -6.04      MEMB
ATOM   1577  H6R OL     12      13.638  -0.314  10.115  1.00  0.00      MEMB
ATOM   1578  H6S OL     12      13.969  -1.566  11.302  1.00  0.00      MEMB
ATOM   1579  C17 OL     12      15.509  -0.097  11.170  1.00 -5.15      MEMB
ATOM   1580  H7R OL     12      16.199  -0.833  10.706  1.00  0.00      MEMB
ATOM   1581  H7S OL     12      15.800  -0.069  12.242  1.00  0.00      MEMB
ATOM   1582  C18 OL     12      15.905   1.193  10.398  1.00 -4.09      MEMB
ATOM   1583  H8R OL     12      15.501   2.039  10.995  1.00  0.00      MEMB
ATOM   1584  H8S OL     12      15.359   1.116   9.434  1.00  0.00      MEMB
ATOM   1585  C19 OL     12      17.396   1.461  10.282  1.00 -3.11      MEMB
ATOM   1586  H9R OL     12      17.838   1.750  11.247  1.00  0.00      MEMB
ATOM   1587 C110 OL     12      18.172   1.322   9.215  1.00 -1.91      MEMB
ATOM   1588 H10R OL     12      19.176   1.742   9.378  1.00  0.00      MEMB
ATOM   1589 C111 OL     12      17.810   0.927   7.780  1.00 -1.30      MEMB
ATOM   1590 H11R OL     12      18.264   1.623   7.042  1.00  0.00      MEMB
ATOM   1591 H11S OL     12      16.714   0.959   7.599  1.00  0.00      MEMB
ATOM   1592 C112 OL     12      18.261  -0.503   7.390  1.00 -0.16      MEMB
ATOM   1593 H12R OL     12      17.492  -0.856   6.670  1.00  0.00      MEMB
ATOM   1594 H12S OL     12      18.229  -1.084   8.337  1.00  0.00      MEMB
ATOM   1595 C113 OL     12      19.660  -0.577   6.837  1.00  0.33      MEMB
ATOM   1596 H13R OL     12      20.362  -0.140   7.578  1.00  0.00      MEMB
ATOM   1597 H13S OL     12      19.634   0.065   5.930  1.00  0.00      MEMB
ATOM   1598 C114 OL     12      20.014  -2.036   6.542  1.00  1.47      MEMB
ATOM   1599 H14R OL     12      20.081  -2.523   7.538  1.00  0.00      MEMB
ATOM   1600 H14S OL     12      21.040  -1.982   6.120  1.00  0.00      MEMB
ATOM   1601 C115 OL     12      19.139  -2.878   5.594  1.00  2.35      MEMB
ATOM   1602 H15R OL     12      18.212  -3.132   6.152  1.00  0.00      MEMB
ATOM   1603 H15S OL     12      19.633  -3.796   5.208  1.00  0.00      MEMB
ATOM   1604 C116 OL     12      18.722  -2.163   4.342  1.00  3.48      MEMB
ATOM   1605 H16R OL     12      18.173  -1.271   4.713  1.00  0.00      MEMB
ATOM   1606 H16S OL     12      18.036  -2.753   3.696  1.00  0.00      MEMB
ATOM   1607 C117 OL     12      19.788  -1.724   3.303  1.00  2.94      MEMB
ATOM   1608 H17R OL     12      20.382  -2.652   3.164  1.00  0.00      MEMB
ATOM   1609 H17S OL     12      20.348  -0.842   3.682  1.00  0.00      MEMB
ATOM   1610 C118 OL     12      19.130  -1.281   1.957  1.00  4.04      MEMB
ATOM   1611 H18R OL     12      18.545  -2.175   1.653  1.00  0.00      MEMB
ATOM   1612 H18S OL     12      19.886  -0.863   1.258  1.00  0.00      MEMB
ATOM   1613 H18T OL     12      18.408  -0.479   2.221  1.00  0.00      MEMB
TER   
ATOM   1695  C12 OL     13     -12.608 -13.957  14.921  1.00-12.11      MEMB
ATOM   1696  H2R OL     13     -12.869 -13.125  14.232  1.00  0.00      MEMB
ATOM   1697  H2S OL     13     -12.334 -13.666  15.958  1.00  0.00      MEMB
ATOM   1745  C13 OL     13     -11.414 -14.622  14.219  1.00-10.97      MEMB
ATOM   1746  H3R OL     13     -11.441 -15.654  14.631  1.00  0.00      MEMB
ATOM   1747  H3S OL     13     -10.507 -14.068  14.543  1.00  0.00      MEMB
ATOM   1748  C14 OL     13     -11.494 -14.536  12.692  1.00 -9.91      MEMB
ATOM   1749  H4R OL     13     -12.565 -14.694  12.444  1.00  0.00      MEMB
ATOM   1750  H4S OL     13     -11.246 -13.479  12.457  1.00  0.00      MEMB
ATOM   1751  C15 OL     13     -10.684 -15.660  11.916  1.00 -8.77      MEMB
ATOM   1752  H5R OL     13     -11.063 -16.583  12.404  1.00  0.00      MEMB
ATOM   1753  H5S OL     13      -9.590 -15.654  12.108  1.00  0.00      MEMB
ATOM   1754  C16 OL     13     -11.034 -15.821  10.400  1.00 -7.62      MEMB
ATOM   1755  H6R OL     13     -10.344 -16.600  10.010  1.00  0.00      MEMB
ATOM   1756  H6S OL     13     -12.106 -16.092  10.285  1.00  0.00      MEMB
ATOM   1757  C17 OL     13     -10.816 -14.485   9.642  1.00 -6.59      MEMB
ATOM   1758  H7R OL     13     -11.584 -13.772  10.011  1.00  0.00      MEMB
ATOM   1759  H7S OL     13      -9.838 -14.006   9.860  1.00  0.00      MEMB
ATOM   1760  C18 OL     13     -10.974 -14.592   8.073  1.00 -5.26      MEMB
ATOM   1761  H8R OL     13     -10.195 -15.256   7.642  1.00  0.00      MEMB
ATOM   1762  H8S OL     13     -11.924 -15.107   7.815  1.00  0.00      MEMB
ATOM   1763  C19 OL     13     -10.959 -13.235   7.488  1.00 -4.06      MEMB
ATOM   1764  H9R OL     13     -11.715 -12.612   7.988  1.00  0.00      MEMB
ATOM   1765 C110 OL     13     -10.055 -12.749   6.642  1.00 -2.66      MEMB
ATOM   1766 H10R OL     13     -10.166 -11.722   6.265  1.00  0.00      MEMB
ATOM   1767 C111 OL     13      -8.897 -13.525   6.057  1.00 -2.58      MEMB
ATOM   1768 H11R OL     13      -8.067 -12.864   5.729  1.00  0.00      MEMB
ATOM   1769 H11S OL     13      -8.589 -14.415   6.647  1.00  0.00      MEMB
ATOM   1770 C112 OL     13      -9.440 -14.134   4.746  1.00 -1.15      MEMB
ATOM   1771 H12R OL     13     -10.117 -14.923   5.139  1.00  0.00      MEMB
ATOM   1772 H12S OL     13      -9.851 -13.306   4.130  1.00  0.00      MEMB
ATOM   1773 C113 OL     13      -8.433 -14.832   3.874  1.00 -0.28      MEMB
ATOM   1774 H13R OL     13      -7.821 -14.054   3.369  1.00  0.00      MEMB
ATOM   1775 H13S OL     13      -7.731 -15.471   4.450  1.00  0.00      MEMB
ATOM   1776 C114 OL     13      -9.046 -15.780   2.717  1.00  0.84      MEMB
ATOM   1777 H14R OL     13      -9.667 -16.589   3.157  1.00  0.00      MEMB
ATOM   1778 H14S OL     13      -9.639 -15.169   2.003  1.00  0.00      MEMB
ATOM   1779 C115 OL     13      -7.876 -16.504   1.941  1.00  1.60      MEMB
ATOM   1780 H15R OL     13      -7.147 -16.919   2.668  1.00  0.00      MEMB
ATOM   1781 H15S OL     13      -7.415 -15.674   1.365  1.00  0.00      MEMB
ATOM   1782 C116 OL     13      -8.503 -17.618   1.061  1.00  2.64      MEMB
ATOM   1783 H16R OL     13      -7.596 -18.191   0.772  1.00  0.00      MEMB
ATOM   1784 H16S OL     13      -9.078 -18.274   1.750  1.00  0.00      MEMB
ATOM   1785 C117 OL     13      -9.380 -17.253  -0.131  1.00  0.00      MEMB
ATOM   1786 H17R OL     13      -8.718 -16.918  -0.958  1.00  0.00      MEMB
ATOM   1787 H17S OL     13     -10.112 -16.516   0.262  1.00  0.00      MEMB
ATOM   1788 C118 OL     13     -10.260 -18.380  -0.724  1.00  0.00      MEMB
ATOM   1789 H18R OL     13     -10.790 -18.002  -1.624  1.00  0.00      MEMB
ATOM   1790 H18S OL     13      -9.695 -19.261  -1.095  1.00  0.00      MEMB
ATOM   1791 H18T OL     13     -11.053 -18.688  -0.009  1.00  0.00      MEMB
ATOM   1661  C33 PGR    13      -6.978 -16.570  18.730  1.00-20.41      MEMB
ATOM   1662  H3A PGR    13      -6.015 -16.518  18.179  1.00  0.00      MEMB
ATOM   1663  H3B PGR    13      -6.616 -16.404  19.767  1.00  0.00      MEMB
ATOM   1664  O36 PGR    13      -7.492 -17.872  18.720  1.00  0.00      MEMB
ATOM   1665 HO6A PGR    13      -8.157 -17.933  19.410  1.00  0.00      MEMB
ATOM   1666  C32 PGR    13      -8.039 -15.534  18.281  1.00-20.64      MEMB
ATOM   1667  H2A PGR    13      -8.307 -15.720  17.217  1.00  0.00      MEMB
ATOM   1668  O35 PGR    13      -7.451 -14.240  18.385  1.00  0.00      MEMB
ATOM   1669 HO5A PGR    13      -6.550 -14.431  18.089  1.00  0.00      MEMB
ATOM   1670  C31 PGR    13      -9.361 -15.732  19.282  1.00-19.24      MEMB
ATOM   1671  H1A PGR    13      -8.952 -15.729  20.315  1.00  0.00      MEMB
ATOM   1672  H1B PGR    13      -9.812 -16.724  19.065  1.00  0.00      MEMB
ATOM   1673  P31 PGR    13     -11.756 -14.708  19.390  1.00-16.77      MEMB
ATOM   1674  O33 PGR    13     -12.367 -13.386  19.215  1.00-15.92      MEMB
ATOM   1675  O34 PGR    13     -11.819 -15.404  20.686  1.00-16.93      MEMB
ATOM   1676  O32 PGR    13     -10.165 -14.564  19.151  1.00-16.27      MEMB
ATOM   1677  O31 PGR    13     -12.196 -15.688  18.161  1.00-18.19      MEMB
ATOM   1678  C3  PGR    13     -13.273 -16.557  18.402  1.00-15.07      MEMB
ATOM   1679  HA  PGR    13     -14.128 -15.983  18.817  1.00  0.00      MEMB
ATOM   1680  HB  PGR    13     -12.953 -17.376  19.081  1.00  0.00      MEMB
ATOM   1681  C2  PGR    13     -13.672 -17.321  17.059  1.00-13.89      MEMB
ATOM   1682  HX  PGR    13     -14.075 -18.300  17.395  1.00  0.00      MEMB
ATOM   1683  O21 PGR    13     -12.551 -17.491  16.289  1.00-12.67      MEMB
ATOM   1684  C21 PGR    13     -12.699 -18.368  15.223  1.00-12.02      MEMB
ATOM   1685  O22 PGR    13     -13.760 -18.902  14.890  1.00-12.33      MEMB
ATOM   1689  C1  PGR    13     -14.762 -16.454  16.420  1.00-14.33      MEMB
ATOM   1690  HR  PGR    13     -15.653 -16.332  17.072  1.00  0.00      MEMB
ATOM   1691  HS  PGR    13     -15.118 -16.943  15.487  1.00  0.00      MEMB
ATOM   1692  O11 PGR    13     -14.114 -15.187  16.254  1.00-13.47      MEMB
ATOM   1693  C11 PGR    13     -13.737 -14.947  14.995  1.00-12.95      MEMB
ATOM   1694  O12 PGR    13     -14.339 -15.474  14.065  1.00-13.09      MEMB
ATOM   1686  C12 OL     13     -11.393 -18.671  14.571  1.00-10.84      MEMB
ATOM   1687  H2R OL     13     -10.602 -18.789  15.343  1.00  0.00      MEMB
ATOM   1688  H2S OL     13     -11.061 -17.756  14.036  1.00  0.00      MEMB
ATOM   1698  C13 OL     13     -11.440 -19.929  13.705  1.00 -9.66      MEMB
ATOM   1699  H3R OL     13     -12.269 -20.591  14.035  1.00  0.00      MEMB
ATOM   1700  H3S OL     13     -10.578 -20.554  14.023  1.00  0.00      MEMB
ATOM   1701  C14 OL     13     -11.253 -19.644  12.195  1.00 -8.38      MEMB
ATOM   1702  H4R OL     13     -11.052 -20.664  11.802  1.00  0.00      MEMB
ATOM   1703  H4S OL     13     -10.373 -18.980  12.061  1.00  0.00      MEMB
ATOM   1704  C15 OL     13     -12.423 -19.097  11.270  1.00 -7.16      MEMB
ATOM   1705  H5R OL     13     -12.805 -18.104  11.589  1.00  0.00      MEMB
ATOM   1706  H5S OL     13     -13.298 -19.704  11.585  1.00  0.00      MEMB
ATOM   1707  C16 OL     13     -12.145 -19.212   9.816  1.00 -6.04      MEMB
ATOM   1708  H6R OL     13     -11.595 -20.142   9.557  1.00  0.00      MEMB
ATOM   1709  H6S OL     13     -11.465 -18.394   9.495  1.00  0.00      MEMB
ATOM   1710  C17 OL     13     -13.459 -19.200   9.019  1.00 -5.15      MEMB
ATOM   1711  H7R OL     13     -13.889 -18.184   9.156  1.00  0.00      MEMB
ATOM   1712  H7S OL     13     -14.079 -20.009   9.461  1.00  0.00      MEMB
ATOM   1713  C18 OL     13     -13.412 -19.518   7.496  1.00 -4.09      MEMB
ATOM   1714  H8R OL     13     -14.479 -19.412   7.208  1.00  0.00      MEMB
ATOM   1715  H8S OL     13     -12.994 -20.526   7.286  1.00  0.00      MEMB
ATOM   1716  C19 OL     13     -12.612 -18.459   6.762  1.00 -3.11      MEMB
ATOM   1717  H9R OL     13     -11.538 -18.682   6.839  1.00  0.00      MEMB
ATOM   1718 C110 OL     13     -13.038 -17.447   6.047  1.00 -1.91      MEMB
ATOM   1719 H10R OL     13     -12.257 -16.809   5.608  1.00  0.00      MEMB
ATOM   1720 C111 OL     13     -14.509 -17.151   5.829  1.00 -1.30      MEMB
ATOM   1721 H11R OL     13     -15.093 -16.939   6.750  1.00  0.00      MEMB
ATOM   1722 H11S OL     13     -14.997 -18.038   5.373  1.00  0.00      MEMB
ATOM   1723 C112 OL     13     -14.636 -15.952   4.769  1.00 -0.16      MEMB
ATOM   1724 H12R OL     13     -13.763 -15.268   4.832  1.00  0.00      MEMB
ATOM   1725 H12S OL     13     -15.624 -15.541   5.067  1.00  0.00      MEMB
ATOM   1726 C113 OL     13     -14.813 -16.400   3.316  1.00  0.33      MEMB
ATOM   1727 H13R OL     13     -15.167 -15.497   2.775  1.00  0.00      MEMB
ATOM   1728 H13S OL     13     -15.545 -17.236   3.339  1.00  0.00      MEMB
ATOM   1729 C114 OL     13     -13.453 -16.683   2.580  1.00  1.47      MEMB
ATOM   1730 H14R OL     13     -12.963 -17.615   2.935  1.00  0.00      MEMB
ATOM   1731 H14S OL     13     -12.754 -15.829   2.704  1.00  0.00      MEMB
ATOM   1732 C115 OL     13     -13.589 -16.982   1.049  1.00  2.35      MEMB
ATOM   1733 H15R OL     13     -12.539 -17.037   0.691  1.00  0.00      MEMB
ATOM   1734 H15S OL     13     -14.235 -16.182   0.629  1.00  0.00      MEMB
ATOM   1735 C116 OL     13     -14.415 -18.220   0.659  1.00  3.48      MEMB
ATOM   1736 H16R OL     13     -15.464 -17.918   0.866  1.00  0.00      MEMB
ATOM   1737 H16S OL     13     -14.118 -19.023   1.367  1.00  0.00      MEMB
ATOM   1738 C117 OL     13     -14.274 -18.670  -0.821  1.00  2.94      MEMB
ATOM   1739 H17R OL     13     -15.033 -19.471  -0.949  1.00  0.00      MEMB
ATOM   1740 H17S OL     13     -13.209 -18.933  -1.002  1.00  0.00      MEMB
ATOM   1741 C118 OL     13     -14.522 -17.512  -1.786  1.00  4.04      MEMB
ATOM   1742 H18R OL     13     -15.389 -16.934  -1.399  1.00  0.00      MEMB
ATOM   1743 H18S OL     13     -14.913 -17.899  -2.751  1.00  0.00      MEMB
ATOM   1744 H18T OL     13     -13.596 -16.978  -2.089  1.00  0.00      MEMB
TER   
ATOM   1826  C12 OL     14       2.132  16.356  11.275  1.00-12.11      MEMB
ATOM   1827  H2R OL     14       2.433  15.432  11.814  1.00  0.00      MEMB
ATOM   1828  H2S OL     14       1.167  16.122  10.777  1.00  0.00      MEMB
ATOM   1876  C13 OL     14       3.193  16.622  10.188  1.00-10.97      MEMB
ATOM   1877  H3R OL     14       4.193  16.267  10.516  1.00  0.00      MEMB
ATOM   1878  H3S OL     14       3.237  17.703   9.935  1.00  0.00      MEMB
ATOM   1879  C14 OL     14       2.721  15.934   8.893  1.00 -9.91      MEMB
ATOM   1880  H4R OL     14       2.283  14.924   9.041  1.00  0.00      MEMB
ATOM   1881  H4S OL     14       1.949  16.588   8.435  1.00  0.00      MEMB
ATOM   1882  C15 OL     14       3.906  15.879   7.849  1.00 -8.77      MEMB
ATOM   1883  H5R OL     14       4.882  15.466   8.182  1.00  0.00      MEMB
ATOM   1884  H5S OL     14       4.114  16.950   7.640  1.00  0.00      MEMB
ATOM   1885  C16 OL     14       3.501  15.104   6.579  1.00 -7.62      MEMB
ATOM   1886  H6R OL     14       4.309  14.361   6.407  1.00  0.00      MEMB
ATOM   1887  H6S OL     14       2.595  14.495   6.789  1.00  0.00      MEMB
ATOM   1888  C17 OL     14       3.306  16.053   5.393  1.00 -6.59      MEMB
ATOM   1889  H7R OL     14       2.941  16.944   5.948  1.00  0.00      MEMB
ATOM   1890  H7S OL     14       4.283  16.305   4.929  1.00  0.00      MEMB
ATOM   1891  C18 OL     14       2.217  15.536   4.428  1.00 -5.26      MEMB
ATOM   1892  H8R OL     14       1.337  15.250   5.044  1.00  0.00      MEMB
ATOM   1893  H8S OL     14       2.088  16.377   3.714  1.00  0.00      MEMB
ATOM   1894  C19 OL     14       2.554  14.292   3.652  1.00 -4.06      MEMB
ATOM   1895  H9R OL     14       3.589  14.359   3.287  1.00  0.00      MEMB
ATOM   1896 C110 OL     14       1.740  13.273   3.231  1.00 -2.66      MEMB
ATOM   1897 H10R OL     14       2.092  12.370   2.710  1.00  0.00      MEMB
ATOM   1898 C111 OL     14       0.269  13.170   3.485  1.00 -2.58      MEMB
ATOM   1899 H11R OL     14       0.136  12.185   3.980  1.00  0.00      MEMB
ATOM   1900 H11S OL     14      -0.194  13.984   4.083  1.00  0.00      MEMB
ATOM   1901 C112 OL     14      -0.516  13.024   2.166  1.00 -1.15      MEMB
ATOM   1902 H12R OL     14      -0.141  12.088   1.699  1.00  0.00      MEMB
ATOM   1903 H12S OL     14      -1.539  12.922   2.589  1.00  0.00      MEMB
ATOM   1904 C113 OL     14      -0.440  14.181   1.108  1.00 -0.28      MEMB
ATOM   1905 H13R OL     14       0.623  14.406   0.878  1.00  0.00      MEMB
ATOM   1906 H13S OL     14      -0.903  13.865   0.149  1.00  0.00      MEMB
ATOM   1907 C114 OL     14      -1.181  15.379   1.606  1.00  0.84      MEMB
ATOM   1908 H14R OL     14      -2.245  15.112   1.784  1.00  0.00      MEMB
ATOM   1909 H14S OL     14      -0.794  15.577   2.629  1.00  0.00      MEMB
ATOM   1910 C115 OL     14      -1.165  16.609   0.727  1.00  1.60      MEMB
ATOM   1911 H15R OL     14      -1.195  16.407  -0.365  1.00  0.00      MEMB
ATOM   1912 H15S OL     14      -0.089  16.817   0.911  1.00  0.00      MEMB
ATOM   1913 C116 OL     14      -2.053  17.756   1.093  1.00  2.64      MEMB
ATOM   1914 H16R OL     14      -3.123  17.569   0.857  1.00  0.00      MEMB
ATOM   1915 H16S OL     14      -2.091  17.743   2.203  1.00  0.00      MEMB
ATOM   1916 C117 OL     14      -1.513  19.135   0.811  1.00  0.00      MEMB
ATOM   1917 H17R OL     14      -0.500  19.175   1.265  1.00  0.00      MEMB
ATOM   1918 H17S OL     14      -2.081  19.872   1.417  1.00  0.00      MEMB
ATOM   1919 C118 OL     14      -1.465  19.492  -0.694  1.00  0.00      MEMB
ATOM   1920 H18R OL     14      -0.775  20.314  -0.980  1.00  0.00      MEMB
ATOM   1921 H18S OL     14      -1.255  18.586  -1.301  1.00  0.00      MEMB
ATOM   1922 H18T OL     14      -2.419  19.877  -1.115  1.00  0.00      MEMB
ATOM   1792  C33 PGR    14      -1.842  16.549  20.827  1.00-20.41      MEMB
ATOM   1793  H3A PGR    14      -1.504  17.593  20.998  1.00  0.00      MEMB
ATOM   1794  H3B PGR    14      -2.867  16.490  21.251  1.00  0.00      MEMB
ATOM   1795  O36 PGR    14      -0.975  15.873  21.703  1.00  0.00      MEMB
ATOM   1796 HO6A PGR    14      -0.581  15.166  21.187  1.00  0.00      MEMB
ATOM   1797  C32 PGR    14      -1.836  16.212  19.304  1.00-20.64      MEMB
ATOM   1798  H2A PGR    14      -2.540  16.892  18.774  1.00  0.00      MEMB
ATOM   1799  O35 PGR    14      -2.298  14.871  19.156  1.00  0.00      MEMB
ATOM   1800 HO5A PGR    14      -2.986  14.846  19.834  1.00  0.00      MEMB
ATOM   1801  C31 PGR    14      -0.449  16.353  18.610  1.00-19.24      MEMB
ATOM   1802  H1A PGR    14      -0.510  15.836  17.629  1.00  0.00      MEMB
ATOM   1803  H1B PGR    14       0.286  15.758  19.194  1.00  0.00      MEMB
ATOM   1804  P31 PGR    14       1.462  18.071  18.110  1.00-16.77      MEMB
ATOM   1805  O33 PGR    14       2.401  17.651  19.162  1.00-15.92      MEMB
ATOM   1806  O34 PGR    14       1.507  19.506  17.616  1.00-16.93      MEMB
ATOM   1807  O32 PGR    14      -0.050  17.776  18.588  1.00-16.27      MEMB
ATOM   1808  O31 PGR    14       1.816  17.120  16.925  1.00-18.19      MEMB
ATOM   1809  C3  PGR    14       1.700  17.473  15.519  1.00-15.07      MEMB
ATOM   1810  HA  PGR    14       1.917  16.657  14.796  1.00  0.00      MEMB
ATOM   1811  HB  PGR    14       2.375  18.331  15.314  1.00  0.00      MEMB
ATOM   1812  C2  PGR    14       0.318  17.995  15.045  1.00-13.89      MEMB
ATOM   1813  HX  PGR    14       0.029  18.806  15.747  1.00  0.00      MEMB
ATOM   1814  O21 PGR    14      -0.589  16.831  14.896  1.00-12.67      MEMB
ATOM   1815  C21 PGR    14      -1.843  17.052  14.937  1.00-12.02      MEMB
ATOM   1816  O22 PGR    14      -2.487  17.952  15.402  1.00-12.33      MEMB
ATOM   1820  C1  PGR    14       0.482  18.697  13.643  1.00-14.33      MEMB
ATOM   1821  HR  PGR    14       1.285  19.453  13.780  1.00  0.00      MEMB
ATOM   1822  HS  PGR    14      -0.465  19.201  13.353  1.00  0.00      MEMB
ATOM   1823  O11 PGR    14       0.752  17.596  12.772  1.00-13.47      MEMB
ATOM   1824  C11 PGR    14       2.005  17.635  12.187  1.00-12.95      MEMB
ATOM   1825  O12 PGR    14       2.768  18.499  12.313  1.00-13.09      MEMB
ATOM   1817  C12 OL     14      -2.533  15.838  14.205  1.00-10.84      MEMB
ATOM   1818  H2R OL     14      -3.639  15.878  14.293  1.00  0.00      MEMB
ATOM   1819  H2S OL     14      -2.187  14.908  14.705  1.00  0.00      MEMB
ATOM   1829  C13 OL     14      -2.189  15.844  12.738  1.00 -9.66      MEMB
ATOM   1830  H3R OL     14      -2.660  14.889  12.421  1.00  0.00      MEMB
ATOM   1831  H3S OL     14      -1.094  15.746  12.577  1.00  0.00      MEMB
ATOM   1832  C14 OL     14      -2.882  16.913  11.863  1.00 -8.38      MEMB
ATOM   1833  H4R OL     14      -2.432  17.834  12.292  1.00  0.00      MEMB
ATOM   1834  H4S OL     14      -3.973  16.861  12.066  1.00  0.00      MEMB
ATOM   1835  C15 OL     14      -2.486  16.868  10.348  1.00 -7.16      MEMB
ATOM   1836  H5R OL     14      -2.778  15.920   9.845  1.00  0.00      MEMB
ATOM   1837  H5S OL     14      -1.388  16.709  10.299  1.00  0.00      MEMB
ATOM   1838  C16 OL     14      -2.886  17.998   9.372  1.00 -6.04      MEMB
ATOM   1839  H6R OL     14      -2.249  18.861   9.664  1.00  0.00      MEMB
ATOM   1840  H6S OL     14      -3.980  18.177   9.442  1.00  0.00      MEMB
ATOM   1841  C17 OL     14      -2.527  17.604   7.915  1.00 -5.15      MEMB
ATOM   1842  H7R OL     14      -3.115  18.279   7.257  1.00  0.00      MEMB
ATOM   1843  H7S OL     14      -2.936  16.572   7.872  1.00  0.00      MEMB
ATOM   1844  C18 OL     14      -1.058  17.679   7.620  1.00 -4.09      MEMB
ATOM   1845  H8R OL     14      -0.517  17.027   8.338  1.00  0.00      MEMB
ATOM   1846  H8S OL     14      -0.755  18.746   7.678  1.00  0.00      MEMB
ATOM   1847  C19 OL     14      -0.853  17.057   6.192  1.00 -3.11      MEMB
ATOM   1848  H9R OL     14      -0.984  15.967   6.271  1.00  0.00      MEMB
ATOM   1849 C110 OL     14      -0.447  17.704   5.096  1.00 -1.91      MEMB
ATOM   1850 H10R OL     14      -0.441  17.235   4.101  1.00  0.00      MEMB
ATOM   1851 C111 OL     14      -0.201  19.187   4.982  1.00 -1.30      MEMB
ATOM   1852 H11R OL     14      -0.473  19.849   5.832  1.00  0.00      MEMB
ATOM   1853 H11S OL     14      -0.805  19.742   4.233  1.00  0.00      MEMB
ATOM   1854 C112 OL     14       1.279  19.373   4.515  1.00 -0.16      MEMB
ATOM   1855 H12R OL     14       1.397  18.766   3.592  1.00  0.00      MEMB
ATOM   1856 H12S OL     14       2.037  18.952   5.210  1.00  0.00      MEMB
ATOM   1857 C113 OL     14       1.748  20.808   4.246  1.00  0.33      MEMB
ATOM   1858 H13R OL     14       1.542  21.307   5.218  1.00  0.00      MEMB
ATOM   1859 H13S OL     14       1.157  21.251   3.416  1.00  0.00      MEMB
ATOM   1860 C114 OL     14       3.266  20.911   3.994  1.00  1.47      MEMB
ATOM   1861 H14R OL     14       3.835  20.855   4.946  1.00  0.00      MEMB
ATOM   1862 H14S OL     14       3.477  21.904   3.542  1.00  0.00      MEMB
ATOM   1863 C115 OL     14       3.824  19.831   3.096  1.00  2.35      MEMB
ATOM   1864 H15R OL     14       3.644  18.821   3.522  1.00  0.00      MEMB
ATOM   1865 H15S OL     14       4.920  19.884   2.924  1.00  0.00      MEMB
ATOM   1866 C116 OL     14       3.124  19.891   1.749  1.00  3.48      MEMB
ATOM   1867 H16R OL     14       3.360  20.893   1.333  1.00  0.00      MEMB
ATOM   1868 H16S OL     14       2.036  19.721   1.897  1.00  0.00      MEMB
ATOM   1869 C117 OL     14       3.597  18.821   0.791  1.00  2.94      MEMB
ATOM   1870 H17R OL     14       4.697  18.880   0.651  1.00  0.00      MEMB
ATOM   1871 H17S OL     14       3.226  19.113  -0.215  1.00  0.00      MEMB
ATOM   1872 C118 OL     14       3.329  17.397   1.165  1.00  4.04      MEMB
ATOM   1873 H18R OL     14       2.228  17.343   1.302  1.00  0.00      MEMB
ATOM   1874 H18S OL     14       3.814  17.157   2.135  1.00  0.00      MEMB
ATOM   1875 H18T OL     14       3.602  16.649   0.391  1.00  0.00      MEMB
TER   
ATOM   1957  C12 OL     15       8.928 -11.845  13.244  1.00-12.11      MEMB
ATOM   1958  H2R OL     15       7.986 -11.258  13.187  1.00  0.00      MEMB
ATOM   1959  H2S OL     15       9.712 -11.081  13.435  1.00  0.00      MEMB
ATOM   2007  C13 OL     15       9.206 -12.576  11.932  1.00-10.97      MEMB
ATOM   2008  H3R OL     15       8.536 -13.444  11.753  1.00  0.00      MEMB
ATOM   2009  H3S OL     15      10.247 -12.951  12.036  1.00  0.00      MEMB
ATOM   2010  C14 OL     15       9.306 -11.670  10.787  1.00 -9.91      MEMB
ATOM   2011  H4R OL     15       8.244 -11.537  10.488  1.00  0.00      MEMB
ATOM   2012  H4S OL     15       9.696 -10.729  11.228  1.00  0.00      MEMB
ATOM   2013  C15 OL     15      10.228 -12.091   9.652  1.00 -8.77      MEMB
ATOM   2014  H5R OL     15      11.268 -11.769   9.874  1.00  0.00      MEMB
ATOM   2015  H5S OL     15       9.970 -11.570   8.706  1.00  0.00      MEMB
ATOM   2016  C16 OL     15      10.383 -13.635   9.303  1.00 -7.62      MEMB
ATOM   2017  H6R OL     15      11.203 -14.023   9.944  1.00  0.00      MEMB
ATOM   2018  H6S OL     15       9.360 -14.036   9.473  1.00  0.00      MEMB
ATOM   2019  C17 OL     15      10.761 -13.826   7.786  1.00 -6.59      MEMB
ATOM   2020  H7R OL     15       9.960 -13.418   7.133  1.00  0.00      MEMB
ATOM   2021  H7S OL     15      11.666 -13.208   7.607  1.00  0.00      MEMB
ATOM   2022  C18 OL     15      11.274 -15.232   7.317  1.00 -5.26      MEMB
ATOM   2023  H8R OL     15      11.615 -15.073   6.272  1.00  0.00      MEMB
ATOM   2024  H8S OL     15      12.255 -15.492   7.770  1.00  0.00      MEMB
ATOM   2025  C19 OL     15      10.317 -16.398   7.332  1.00 -4.06      MEMB
ATOM   2026  H9R OL     15       9.920 -16.675   8.320  1.00  0.00      MEMB
ATOM   2027 C110 OL     15       9.860 -17.095   6.290  1.00 -2.66      MEMB
ATOM   2028 H10R OL     15       9.229 -17.972   6.498  1.00  0.00      MEMB
ATOM   2029 C111 OL     15      10.199 -16.903   4.854  1.00 -2.58      MEMB
ATOM   2030 H11R OL     15      10.968 -16.110   4.739  1.00  0.00      MEMB
ATOM   2031 H11S OL     15      10.455 -17.894   4.423  1.00  0.00      MEMB
ATOM   2032 C112 OL     15       8.922 -16.407   4.140  1.00 -1.15      MEMB
ATOM   2033 H12R OL     15       9.081 -16.435   3.041  1.00  0.00      MEMB
ATOM   2034 H12S OL     15       8.000 -16.992   4.349  1.00  0.00      MEMB
ATOM   2035 C113 OL     15       8.657 -14.911   4.440  1.00 -0.28      MEMB
ATOM   2036 H13R OL     15       8.677 -14.703   5.531  1.00  0.00      MEMB
ATOM   2037 H13S OL     15       9.553 -14.322   4.149  1.00  0.00      MEMB
ATOM   2038 C114 OL     15       7.560 -14.386   3.464  1.00  0.84      MEMB
ATOM   2039 H14R OL     15       7.613 -14.809   2.438  1.00  0.00      MEMB
ATOM   2040 H14S OL     15       6.577 -14.655   3.908  1.00  0.00      MEMB
ATOM   2041 C115 OL     15       7.522 -12.835   3.236  1.00  1.60      MEMB
ATOM   2042 H15R OL     15       8.541 -12.636   2.840  1.00  0.00      MEMB
ATOM   2043 H15S OL     15       7.337 -12.378   4.232  1.00  0.00      MEMB
ATOM   2044 C116 OL     15       6.336 -12.422   2.286  1.00  2.64      MEMB
ATOM   2045 H16R OL     15       6.561 -12.976   1.349  1.00  0.00      MEMB
ATOM   2046 H16S OL     15       5.374 -12.883   2.598  1.00  0.00      MEMB
ATOM   2047 C117 OL     15       6.392 -10.915   2.139  1.00  0.00      MEMB
ATOM   2048 H17R OL     15       5.628 -10.562   1.414  1.00  0.00      MEMB
ATOM   2049 H17S OL     15       7.401 -10.512   1.906  1.00  0.00      MEMB
ATOM   2050 C118 OL     15       5.864 -10.256   3.433  1.00  0.00      MEMB
ATOM   2051 H18R OL     15       4.898 -10.628   3.839  1.00  0.00      MEMB
ATOM   2052 H18S OL     15       6.579 -10.405   4.269  1.00  0.00      MEMB
ATOM   2053 H18T OL     15       5.769  -9.181   3.168  1.00  0.00      MEMB
ATOM   1923  C33 PGR    15       8.114 -15.933  21.232  1.00-20.41      MEMB
ATOM   1924  H3A PGR    15       7.747 -14.995  20.763  1.00  0.00      MEMB
ATOM   1925  H3B PGR    15       7.586 -15.867  22.208  1.00  0.00      MEMB
ATOM   1926  O36 PGR    15       9.505 -15.743  21.540  1.00  0.00      MEMB
ATOM   1927 HO6A PGR    15       9.519 -14.805  21.745  1.00  0.00      MEMB
ATOM   1928  C32 PGR    15       7.828 -17.146  20.364  1.00-20.64      MEMB
ATOM   1929  H2A PGR    15       8.223 -18.059  20.864  1.00  0.00      MEMB
ATOM   1930  O35 PGR    15       8.519 -16.967  19.130  1.00  0.00      MEMB
ATOM   1931 HO5A PGR    15       9.338 -16.559  19.443  1.00  0.00      MEMB
ATOM   1932  C31 PGR    15       6.338 -17.462  20.028  1.00-19.24      MEMB
ATOM   1933  H1A PGR    15       5.817 -17.376  21.006  1.00  0.00      MEMB
ATOM   1934  H1B PGR    15       6.327 -18.560  19.862  1.00  0.00      MEMB
ATOM   1935  P31 PGR    15       5.864 -17.015  17.514  1.00-16.77      MEMB
ATOM   1936  O33 PGR    15       4.569 -17.263  16.815  1.00-15.92      MEMB
ATOM   1937  O34 PGR    15       6.845 -18.080  17.369  1.00-16.93      MEMB
ATOM   1938  O32 PGR    15       5.674 -16.630  19.063  1.00-16.27      MEMB
ATOM   1939  O31 PGR    15       6.486 -15.666  16.947  1.00-18.19      MEMB
ATOM   1940  C3  PGR    15       6.035 -14.475  17.615  1.00-15.07      MEMB
ATOM   1941  HA  PGR    15       6.596 -14.264  18.551  1.00  0.00      MEMB
ATOM   1942  HB  PGR    15       4.944 -14.321  17.759  1.00  0.00      MEMB
ATOM   1943  C2  PGR    15       6.338 -13.317  16.667  1.00-13.89      MEMB
ATOM   1944  HX  PGR    15       5.876 -12.389  17.067  1.00  0.00      MEMB
ATOM   1945  O21 PGR    15       5.883 -13.679  15.298  1.00-12.67      MEMB
ATOM   1946  C21 PGR    15       4.643 -13.730  14.955  1.00-12.02      MEMB
ATOM   1947  O22 PGR    15       3.712 -13.502  15.728  1.00-12.33      MEMB
ATOM   1951  C1  PGR    15       7.848 -13.008  16.657  1.00-14.33      MEMB
ATOM   1952  HR  PGR    15       8.499 -13.908  16.701  1.00  0.00      MEMB
ATOM   1953  HS  PGR    15       8.140 -12.391  17.534  1.00  0.00      MEMB
ATOM   1954  O11 PGR    15       8.157 -12.254  15.465  1.00-13.47      MEMB
ATOM   1955  C11 PGR    15       8.836 -12.797  14.422  1.00-12.95      MEMB
ATOM   1956  O12 PGR    15       9.235 -13.920  14.364  1.00-13.09      MEMB
ATOM   1948  C12 OL     15       4.635 -13.933  13.449  1.00-10.84      MEMB
ATOM   1949  H2R OL     15       3.590 -14.120  13.120  1.00  0.00      MEMB
ATOM   1950  H2S OL     15       5.379 -14.732  13.241  1.00  0.00      MEMB
ATOM   1960  C13 OL     15       5.214 -12.622  12.707  1.00 -9.66      MEMB
ATOM   1961  H3R OL     15       6.176 -12.468  13.242  1.00  0.00      MEMB
ATOM   1962  H3S OL     15       4.516 -11.809  12.998  1.00  0.00      MEMB
ATOM   1963  C14 OL     15       5.673 -12.910  11.327  1.00 -8.38      MEMB
ATOM   1964  H4R OL     15       6.306 -13.822  11.297  1.00  0.00      MEMB
ATOM   1965  H4S OL     15       6.359 -12.083  11.044  1.00  0.00      MEMB
ATOM   1966  C15 OL     15       4.437 -13.049  10.290  1.00 -7.16      MEMB
ATOM   1967  H5R OL     15       3.675 -12.246  10.386  1.00  0.00      MEMB
ATOM   1968  H5S OL     15       3.884 -13.997  10.466  1.00  0.00      MEMB
ATOM   1969  C16 OL     15       4.947 -13.045   8.830  1.00 -6.04      MEMB
ATOM   1970  H6R OL     15       5.635 -12.176   8.769  1.00  0.00      MEMB
ATOM   1971  H6S OL     15       4.189 -12.883   8.034  1.00  0.00      MEMB
ATOM   1972  C17 OL     15       5.959 -14.089   8.342  1.00 -5.15      MEMB
ATOM   1973  H7R OL     15       6.946 -13.844   8.789  1.00  0.00      MEMB
ATOM   1974  H7S OL     15       6.193 -13.824   7.288  1.00  0.00      MEMB
ATOM   1975  C18 OL     15       5.599 -15.607   8.627  1.00 -4.09      MEMB
ATOM   1976  H8R OL     15       5.647 -15.771   9.725  1.00  0.00      MEMB
ATOM   1977  H8S OL     15       6.430 -16.164   8.142  1.00  0.00      MEMB
ATOM   1978  C19 OL     15       4.317 -15.913   8.000  1.00 -3.11      MEMB
ATOM   1979  H9R OL     15       3.433 -15.426   8.437  1.00  0.00      MEMB
ATOM   1980 C110 OL     15       4.025 -16.767   6.960  1.00 -1.91      MEMB
ATOM   1981 H10R OL     15       3.028 -16.865   6.506  1.00  0.00      MEMB
ATOM   1982 C111 OL     15       5.055 -17.577   6.270  1.00 -1.30      MEMB
ATOM   1983 H11R OL     15       5.235 -18.514   6.838  1.00  0.00      MEMB
ATOM   1984 H11S OL     15       6.031 -17.051   6.201  1.00  0.00      MEMB
ATOM   1985 C112 OL     15       4.607 -17.914   4.788  1.00 -0.16      MEMB
ATOM   1986 H12R OL     15       4.594 -16.955   4.227  1.00  0.00      MEMB
ATOM   1987 H12S OL     15       3.551 -18.231   4.653  1.00  0.00      MEMB
ATOM   1988 C113 OL     15       5.537 -18.978   4.108  1.00  0.33      MEMB
ATOM   1989 H13R OL     15       5.478 -19.964   4.618  1.00  0.00      MEMB
ATOM   1990 H13S OL     15       6.594 -18.636   4.080  1.00  0.00      MEMB
ATOM   1991 C114 OL     15       5.194 -19.160   2.560  1.00  1.47      MEMB
ATOM   1992 H14R OL     15       4.092 -19.283   2.500  1.00  0.00      MEMB
ATOM   1993 H14S OL     15       5.801 -19.952   2.072  1.00  0.00      MEMB
ATOM   1994 C115 OL     15       5.653 -17.927   1.744  1.00  2.35      MEMB
ATOM   1995 H15R OL     15       6.749 -17.786   1.861  1.00  0.00      MEMB
ATOM   1996 H15S OL     15       5.155 -17.093   2.285  1.00  0.00      MEMB
ATOM   1997 C116 OL     15       5.113 -17.933   0.302  1.00  3.48      MEMB
ATOM   1998 H16R OL     15       4.027 -18.169   0.312  1.00  0.00      MEMB
ATOM   1999 H16S OL     15       5.553 -18.753  -0.303  1.00  0.00      MEMB
ATOM   2000 C117 OL     15       5.380 -16.540  -0.380  1.00  2.94      MEMB
ATOM   2001 H17R OL     15       4.990 -15.727   0.270  1.00  0.00      MEMB
ATOM   2002 H17S OL     15       4.838 -16.636  -1.345  1.00  0.00      MEMB
ATOM   2003 C118 OL     15       6.846 -16.278  -0.625  1.00  4.04      MEMB
ATOM   2004 H18R OL     15       6.946 -15.217  -0.941  1.00  0.00      MEMB
ATOM   2005 H18S OL     15       7.298 -16.915  -1.416  1.00  0.00      MEMB
ATOM   2006 H18T OL     15       7.362 -16.512   0.331  1.00  0.00      MEMB
TER   
ATOM   2088  C12 OL     16      -4.143  17.980  12.637  1.00-12.11      MEMB
ATOM   2089  H2R OL     16      -5.188  18.355  12.680  1.00  0.00      MEMB
ATOM   2090  H2S OL     16      -3.419  18.741  12.274  1.00  0.00      MEMB
ATOM   2138  C13 OL     16      -4.089  16.713  11.765  1.00-10.97      MEMB
ATOM   2139  H3R OL     16      -4.707  15.869  12.138  1.00  0.00      MEMB
ATOM   2140  H3S OL     16      -3.030  16.395  11.875  1.00  0.00      MEMB
ATOM   2141  C14 OL     16      -4.331  16.809  10.239  1.00 -9.91      MEMB
ATOM   2142  H4R OL     16      -3.604  17.591   9.933  1.00  0.00      MEMB
ATOM   2143  H4S OL     16      -4.013  15.868   9.740  1.00  0.00      MEMB
ATOM   2144  C15 OL     16      -5.814  17.172   9.929  1.00 -8.77      MEMB
ATOM   2145  H5R OL     16      -5.839  17.633   8.918  1.00  0.00      MEMB
ATOM   2146  H5S OL     16      -6.204  17.881  10.689  1.00  0.00      MEMB
ATOM   2147  C16 OL     16      -6.777  16.012   9.869  1.00 -7.62      MEMB
ATOM   2148  H6R OL     16      -6.207  15.148   9.464  1.00  0.00      MEMB
ATOM   2149  H6S OL     16      -7.140  15.802  10.898  1.00  0.00      MEMB
ATOM   2150  C17 OL     16      -7.955  16.232   8.832  1.00 -6.59      MEMB
ATOM   2151  H7R OL     16      -8.853  15.796   9.319  1.00  0.00      MEMB
ATOM   2152  H7S OL     16      -8.155  17.308   8.642  1.00  0.00      MEMB
ATOM   2153  C18 OL     16      -7.941  15.404   7.502  1.00 -5.26      MEMB
ATOM   2154  H8R OL     16      -6.846  15.358   7.320  1.00  0.00      MEMB
ATOM   2155  H8S OL     16      -8.192  14.353   7.759  1.00  0.00      MEMB
ATOM   2156  C19 OL     16      -8.877  15.903   6.434  1.00 -4.06      MEMB
ATOM   2157  H9R OL     16      -9.851  16.157   6.875  1.00  0.00      MEMB
ATOM   2158 C110 OL     16      -8.543  16.180   5.178  1.00 -2.66      MEMB
ATOM   2159 H10R OL     16      -9.366  16.520   4.531  1.00  0.00      MEMB
ATOM   2160 C111 OL     16      -7.178  16.040   4.518  1.00 -2.58      MEMB
ATOM   2161 H11R OL     16      -7.087  16.955   3.894  1.00  0.00      MEMB
ATOM   2162 H11S OL     16      -6.358  16.079   5.266  1.00  0.00      MEMB
ATOM   2163 C112 OL     16      -6.705  14.912   3.622  1.00 -1.15      MEMB
ATOM   2164 H12R OL     16      -5.661  14.953   3.244  1.00  0.00      MEMB
ATOM   2165 H12S OL     16      -6.879  13.997   4.227  1.00  0.00      MEMB
ATOM   2166 C113 OL     16      -7.689  14.595   2.452  1.00 -0.28      MEMB
ATOM   2167 H13R OL     16      -7.652  13.519   2.176  1.00  0.00      MEMB
ATOM   2168 H13S OL     16      -8.712  14.867   2.787  1.00  0.00      MEMB
ATOM   2169 C114 OL     16      -7.397  15.358   1.178  1.00  0.84      MEMB
ATOM   2170 H14R OL     16      -7.027  16.360   1.481  1.00  0.00      MEMB
ATOM   2171 H14S OL     16      -6.524  14.862   0.701  1.00  0.00      MEMB
ATOM   2172 C115 OL     16      -8.494  15.500   0.135  1.00  1.60      MEMB
ATOM   2173 H15R OL     16      -8.811  14.467  -0.126  1.00  0.00      MEMB
ATOM   2174 H15S OL     16      -8.244  16.024  -0.811  1.00  0.00      MEMB
ATOM   2175 C116 OL     16      -9.684  16.365   0.606  1.00  2.64      MEMB
ATOM   2176 H16R OL     16      -9.976  16.030   1.624  1.00  0.00      MEMB
ATOM   2177 H16S OL     16      -9.377  17.425   0.731  1.00  0.00      MEMB
ATOM   2178 C117 OL     16     -10.945  16.397  -0.276  1.00  0.00      MEMB
ATOM   2179 H17R OL     16     -11.164  15.395  -0.704  1.00  0.00      MEMB
ATOM   2180 H17S OL     16     -10.668  17.014  -1.158  1.00  0.00      MEMB
ATOM   2181 C118 OL     16     -12.181  17.037   0.505  1.00  0.00      MEMB
ATOM   2182 H18R OL     16     -12.108  18.136   0.649  1.00  0.00      MEMB
ATOM   2183 H18S OL     16     -13.135  16.761   0.007  1.00  0.00      MEMB
ATOM   2184 H18T OL     16     -12.156  16.678   1.556  1.00  0.00      MEMB
ATOM   2054  C33 PGR    16     -10.677  14.591  17.037  1.00-20.41      MEMB
ATOM   2055  H3A PGR    16     -10.584  13.561  16.633  1.00  0.00      MEMB
ATOM   2056  H3B PGR    16     -11.478  14.564  17.806  1.00  0.00      MEMB
ATOM   2057  O36 PGR    16     -11.033  15.546  16.041  1.00  0.00      MEMB
ATOM   2058 HO6A PGR    16     -11.259  16.361  16.495  1.00  0.00      MEMB
ATOM   2059  C32 PGR    16      -9.469  15.076  17.818  1.00-20.64      MEMB
ATOM   2060  H2A PGR    16      -8.596  15.158  17.132  1.00  0.00      MEMB
ATOM   2061  O35 PGR    16      -9.177  14.098  18.813  1.00  0.00      MEMB
ATOM   2062 HO5A PGR    16      -9.362  13.286  18.322  1.00  0.00      MEMB
ATOM   2063  C31 PGR    16      -9.623  16.476  18.521  1.00-19.24      MEMB
ATOM   2064  H1A PGR    16     -10.709  16.514  18.751  1.00  0.00      MEMB
ATOM   2065  H1B PGR    16      -9.386  17.347  17.873  1.00  0.00      MEMB
ATOM   2066  P31 PGR    16      -8.088  17.585  20.421  1.00-16.77      MEMB
ATOM   2067  O33 PGR    16      -7.084  17.011  21.423  1.00-15.92      MEMB
ATOM   2068  O34 PGR    16      -9.088  18.523  20.983  1.00-16.93      MEMB
ATOM   2069  O32 PGR    16      -8.865  16.441  19.668  1.00-16.27      MEMB
ATOM   2070  O31 PGR    16      -7.271  18.316  19.276  1.00-18.19      MEMB
ATOM   2071  C3  PGR    16      -6.164  17.824  18.495  1.00-15.07      MEMB
ATOM   2072  HA  PGR    16      -6.175  16.719  18.381  1.00  0.00      MEMB
ATOM   2073  HB  PGR    16      -5.181  18.065  18.955  1.00  0.00      MEMB
ATOM   2074  C2  PGR    16      -6.086  18.458  17.033  1.00-13.89      MEMB
ATOM   2075  HX  PGR    16      -5.788  19.496  17.292  1.00  0.00      MEMB
ATOM   2076  O21 PGR    16      -7.235  18.188  16.289  1.00-12.67      MEMB
ATOM   2077  C21 PGR    16      -7.666  19.186  15.575  1.00-12.02      MEMB
ATOM   2078  O22 PGR    16      -7.198  20.331  15.451  1.00-12.33      MEMB
ATOM   2082  C1  PGR    16      -4.775  17.848  16.315  1.00-14.33      MEMB
ATOM   2083  HR  PGR    16      -4.960  16.759  16.431  1.00  0.00      MEMB
ATOM   2084  HS  PGR    16      -3.838  18.034  16.883  1.00  0.00      MEMB
ATOM   2085  O11 PGR    16      -4.709  18.350  14.895  1.00-13.47      MEMB
ATOM   2086  C11 PGR    16      -3.974  17.504  14.066  1.00-12.95      MEMB
ATOM   2087  O12 PGR    16      -3.358  16.540  14.448  1.00-13.09      MEMB
ATOM   2079  C12 OL     16      -8.991  18.695  14.836  1.00-10.84      MEMB
ATOM   2080  H2R OL     16      -9.771  19.111  15.508  1.00  0.00      MEMB
ATOM   2081  H2S OL     16      -9.068  17.609  14.613  1.00  0.00      MEMB
ATOM   2091  C13 OL     16      -9.151  19.437  13.513  1.00 -9.66      MEMB
ATOM   2092  H3R OL     16      -8.353  19.071  12.832  1.00  0.00      MEMB
ATOM   2093  H3S OL     16      -9.050  20.529  13.692  1.00  0.00      MEMB
ATOM   2094  C14 OL     16     -10.521  19.172  12.873  1.00 -8.38      MEMB
ATOM   2095  H4R OL     16     -11.335  19.476  13.567  1.00  0.00      MEMB
ATOM   2096  H4S OL     16     -10.621  18.089  12.645  1.00  0.00      MEMB
ATOM   2097  C15 OL     16     -10.704  19.991  11.611  1.00 -7.16      MEMB
ATOM   2098  H5R OL     16     -10.677  20.967  12.142  1.00  0.00      MEMB
ATOM   2099  H5S OL     16     -11.755  19.879  11.272  1.00  0.00      MEMB
ATOM   2100  C16 OL     16      -9.732  19.595  10.478  1.00 -6.04      MEMB
ATOM   2101  H6R OL     16      -9.890  18.571  10.079  1.00  0.00      MEMB
ATOM   2102  H6S OL     16      -8.686  19.524  10.846  1.00  0.00      MEMB
ATOM   2103  C17 OL     16      -9.758  20.603   9.307  1.00 -5.15      MEMB
ATOM   2104  H7R OL     16      -9.243  21.477   9.760  1.00  0.00      MEMB
ATOM   2105  H7S OL     16     -10.833  20.817   9.125  1.00  0.00      MEMB
ATOM   2106  C18 OL     16      -9.164  19.975   7.923  1.00 -4.09      MEMB
ATOM   2107  H8R OL     16      -9.589  20.607   7.114  1.00  0.00      MEMB
ATOM   2108  H8S OL     16      -9.580  18.952   7.800  1.00  0.00      MEMB
ATOM   2109  C19 OL     16      -7.711  19.949   7.956  1.00 -3.11      MEMB
ATOM   2110  H9R OL     16      -7.342  19.358   8.808  1.00  0.00      MEMB
ATOM   2111 C110 OL     16      -6.844  20.593   7.118  1.00 -1.91      MEMB
ATOM   2112 H10R OL     16      -5.786  20.403   7.350  1.00  0.00      MEMB
ATOM   2113 C111 OL     16      -7.095  21.488   5.915  1.00 -1.30      MEMB
ATOM   2114 H11R OL     16      -6.491  22.411   6.044  1.00  0.00      MEMB
ATOM   2115 H11S OL     16      -8.144  21.850   5.859  1.00  0.00      MEMB
ATOM   2116 C112 OL     16      -6.716  21.012   4.600  1.00 -0.16      MEMB
ATOM   2117 H12R OL     16      -5.738  20.500   4.726  1.00  0.00      MEMB
ATOM   2118 H12S OL     16      -6.604  21.918   3.966  1.00  0.00      MEMB
ATOM   2119 C113 OL     16      -7.749  20.118   3.825  1.00  0.33      MEMB
ATOM   2120 H13R OL     16      -8.779  20.517   3.939  1.00  0.00      MEMB
ATOM   2121 H13S OL     16      -7.897  19.185   4.410  1.00  0.00      MEMB
ATOM   2122 C114 OL     16      -7.310  19.789   2.371  1.00  1.47      MEMB
ATOM   2123 H14R OL     16      -7.432  20.596   1.618  1.00  0.00      MEMB
ATOM   2124 H14S OL     16      -8.025  18.958   2.191  1.00  0.00      MEMB
ATOM   2125 C115 OL     16      -5.831  19.259   2.372  1.00  2.35      MEMB
ATOM   2126 H15R OL     16      -5.820  18.354   3.016  1.00  0.00      MEMB
ATOM   2127 H15S OL     16      -5.179  19.881   3.021  1.00  0.00      MEMB
ATOM   2128 C116 OL     16      -5.355  18.951   0.967  1.00  3.48      MEMB
ATOM   2129 H16R OL     16      -5.371  19.873   0.348  1.00  0.00      MEMB
ATOM   2130 H16S OL     16      -6.178  18.316   0.574  1.00  0.00      MEMB
ATOM   2131 C117 OL     16      -3.925  18.347   0.789  1.00  2.94      MEMB
ATOM   2132 H17R OL     16      -3.213  19.141   1.102  1.00  0.00      MEMB
ATOM   2133 H17S OL     16      -3.707  18.185  -0.288  1.00  0.00      MEMB
ATOM   2134 C118 OL     16      -3.607  17.080   1.507  1.00  4.04      MEMB
ATOM   2135 H18R OL     16      -4.362  16.305   1.252  1.00  0.00      MEMB
ATOM   2136 H18S OL     16      -3.428  17.264   2.588  1.00  0.00      MEMB
ATOM   2137 H18T OL     16      -2.688  16.606   1.100  1.00  0.00      MEMB
TER   
ATOM   2219  C12 OL     17     -18.872   3.123  11.814  1.00-12.11      MEMB
ATOM   2220  H2R OL     17     -18.309   4.070  11.669  1.00  0.00      MEMB
ATOM   2221  H2S OL     17     -18.450   2.374  12.518  1.00  0.00      MEMB
ATOM   2269  C13 OL     17     -18.810   2.442  10.363  1.00-10.97      MEMB
ATOM   2270  H3R OL     17     -19.471   3.009   9.674  1.00  0.00      MEMB
ATOM   2271  H3S OL     17     -19.195   1.406  10.483  1.00  0.00      MEMB
ATOM   2272  C14 OL     17     -17.428   2.351   9.690  1.00 -9.91      MEMB
ATOM   2273  H4R OL     17     -16.817   1.845  10.467  1.00  0.00      MEMB
ATOM   2274  H4S OL     17     -17.635   1.790   8.753  1.00  0.00      MEMB
ATOM   2275  C15 OL     17     -16.676   3.562   9.290  1.00 -8.77      MEMB
ATOM   2276  H5R OL     17     -16.469   4.265  10.125  1.00  0.00      MEMB
ATOM   2277  H5S OL     17     -17.342   4.045   8.543  1.00  0.00      MEMB
ATOM   2278  C16 OL     17     -15.332   3.206   8.592  1.00 -7.62      MEMB
ATOM   2279  H6R OL     17     -14.466   3.796   8.961  1.00  0.00      MEMB
ATOM   2280  H6S OL     17     -15.129   2.118   8.686  1.00  0.00      MEMB
ATOM   2281  C17 OL     17     -15.309   3.334   7.011  1.00 -6.59      MEMB
ATOM   2282  H7R OL     17     -15.835   4.284   6.778  1.00  0.00      MEMB
ATOM   2283  H7S OL     17     -14.274   3.336   6.608  1.00  0.00      MEMB
ATOM   2284  C18 OL     17     -16.151   2.224   6.231  1.00 -5.26      MEMB
ATOM   2285  H8R OL     17     -15.913   1.202   6.597  1.00  0.00      MEMB
ATOM   2286  H8S OL     17     -17.109   2.481   6.731  1.00  0.00      MEMB
ATOM   2287  C19 OL     17     -16.097   2.515   4.715  1.00 -4.06      MEMB
ATOM   2288  H9R OL     17     -15.184   2.075   4.288  1.00  0.00      MEMB
ATOM   2289 C110 OL     17     -17.022   3.241   4.033  1.00 -2.66      MEMB
ATOM   2290 H10R OL     17     -16.849   3.392   2.957  1.00  0.00      MEMB
ATOM   2291 C111 OL     17     -18.266   3.810   4.615  1.00 -2.58      MEMB
ATOM   2292 H11R OL     17     -18.096   4.459   5.500  1.00  0.00      MEMB
ATOM   2293 H11S OL     17     -18.708   4.539   3.902  1.00  0.00      MEMB
ATOM   2294 C112 OL     17     -19.404   2.877   5.091  1.00 -1.15      MEMB
ATOM   2295 H12R OL     17     -18.984   2.020   5.659  1.00  0.00      MEMB
ATOM   2296 H12S OL     17     -20.003   3.526   5.765  1.00  0.00      MEMB
ATOM   2297 C113 OL     17     -20.273   2.223   3.988  1.00 -0.28      MEMB
ATOM   2298 H13R OL     17     -19.704   1.790   3.137  1.00  0.00      MEMB
ATOM   2299 H13S OL     17     -20.874   1.347   4.312  1.00  0.00      MEMB
ATOM   2300 C114 OL     17     -21.354   3.138   3.363  1.00  0.84      MEMB
ATOM   2301 H14R OL     17     -22.009   3.349   4.235  1.00  0.00      MEMB
ATOM   2302 H14S OL     17     -20.818   4.095   3.191  1.00  0.00      MEMB
ATOM   2303 C115 OL     17     -21.938   2.679   2.023  1.00  1.60      MEMB
ATOM   2304 H15R OL     17     -22.397   1.678   2.168  1.00  0.00      MEMB
ATOM   2305 H15S OL     17     -21.085   2.619   1.313  1.00  0.00      MEMB
ATOM   2306 C116 OL     17     -22.970   3.687   1.516  1.00  2.64      MEMB
ATOM   2307 H16R OL     17     -23.777   3.855   2.261  1.00  0.00      MEMB
ATOM   2308 H16S OL     17     -22.471   4.679   1.476  1.00  0.00      MEMB
ATOM   2309 C117 OL     17     -23.570   3.386   0.194  1.00  0.00      MEMB
ATOM   2310 H17R OL     17     -24.399   4.105   0.021  1.00  0.00      MEMB
ATOM   2311 H17S OL     17     -24.080   2.400   0.150  1.00  0.00      MEMB
ATOM   2312 C118 OL     17     -22.618   3.646  -1.054  1.00  0.00      MEMB
ATOM   2313 H18R OL     17     -22.188   4.670  -1.018  1.00  0.00      MEMB
ATOM   2314 H18S OL     17     -21.845   2.848  -1.052  1.00  0.00      MEMB
ATOM   2315 H18T OL     17     -23.135   3.541  -2.032  1.00  0.00      MEMB
ATOM   2185  C33 PGR    17     -17.370  -0.594  21.011  1.00-20.41      MEMB
ATOM   2186  H3A PGR    17     -17.086  -1.323  20.223  1.00  0.00      MEMB
ATOM   2187  H3B PGR    17     -16.511  -0.669  21.713  1.00  0.00      MEMB
ATOM   2188  O36 PGR    17     -18.550  -1.008  21.706  1.00  0.00      MEMB
ATOM   2189 HO6A PGR    17     -19.365  -0.907  21.210  1.00  0.00      MEMB
ATOM   2190  C32 PGR    17     -17.546   0.851  20.347  1.00-20.64      MEMB
ATOM   2191  H2A PGR    17     -16.739   1.012  19.597  1.00  0.00      MEMB
ATOM   2192  O35 PGR    17     -17.406   1.823  21.381  1.00  0.00      MEMB
ATOM   2193 HO5A PGR    17     -16.702   1.420  21.908  1.00  0.00      MEMB
ATOM   2194  C31 PGR    17     -18.900   1.119  19.603  1.00-19.24      MEMB
ATOM   2195  H1A PGR    17     -19.008   2.151  19.206  1.00  0.00      MEMB
ATOM   2196  H1B PGR    17     -19.702   1.078  20.371  1.00  0.00      MEMB
ATOM   2197  P31 PGR    17     -19.351   0.485  17.108  1.00-16.77      MEMB
ATOM   2198  O33 PGR    17     -19.852  -0.774  16.531  1.00-15.92      MEMB
ATOM   2199  O34 PGR    17     -17.994   0.950  16.614  1.00-16.93      MEMB
ATOM   2200  O32 PGR    17     -19.170   0.165  18.633  1.00-16.27      MEMB
ATOM   2201  O31 PGR    17     -20.486   1.610  17.066  1.00-18.19      MEMB
ATOM   2202  C3  PGR    17     -20.523   2.797  16.306  1.00-15.07      MEMB
ATOM   2203  HA  PGR    17     -19.573   3.128  15.835  1.00  0.00      MEMB
ATOM   2204  HB  PGR    17     -20.814   3.635  16.975  1.00  0.00      MEMB
ATOM   2205  C2  PGR    17     -21.463   2.598  15.157  1.00-13.89      MEMB
ATOM   2206  HX  PGR    17     -22.464   2.717  15.624  1.00  0.00      MEMB
ATOM   2207  O21 PGR    17     -21.252   1.434  14.285  1.00-12.67      MEMB
ATOM   2208  C21 PGR    17     -22.297   0.723  13.982  1.00-12.02      MEMB
ATOM   2209  O22 PGR    17     -23.455   0.988  14.339  1.00-12.33      MEMB
ATOM   2213  C1  PGR    17     -21.433   3.861  14.284  1.00-14.33      MEMB
ATOM   2214  HR  PGR    17     -21.540   4.754  14.937  1.00  0.00      MEMB
ATOM   2215  HS  PGR    17     -22.288   3.886  13.575  1.00  0.00      MEMB
ATOM   2216  O11 PGR    17     -20.237   4.030  13.488  1.00-13.47      MEMB
ATOM   2217  C11 PGR    17     -20.289   3.424  12.247  1.00-12.95      MEMB
ATOM   2218  O12 PGR    17     -21.262   3.184  11.553  1.00-13.09      MEMB
ATOM   2210  C12 OL     17     -22.016  -0.513  13.106  1.00-10.84      MEMB
ATOM   2211  H2R OL     17     -22.616  -0.454  12.174  1.00  0.00      MEMB
ATOM   2212  H2S OL     17     -22.447  -1.357  13.685  1.00  0.00      MEMB
ATOM   2222  C13 OL     17     -20.606  -0.794  12.633  1.00 -9.66      MEMB
ATOM   2223  H3R OL     17     -19.907  -0.937  13.485  1.00  0.00      MEMB
ATOM   2224  H3S OL     17     -20.299   0.131  12.099  1.00  0.00      MEMB
ATOM   2225  C14 OL     17     -20.542  -1.886  11.563  1.00 -8.38      MEMB
ATOM   2226  H4R OL     17     -20.989  -1.480  10.630  1.00  0.00      MEMB
ATOM   2227  H4S OL     17     -21.119  -2.779  11.884  1.00  0.00      MEMB
ATOM   2228  C15 OL     17     -19.049  -2.240  11.259  1.00 -7.16      MEMB
ATOM   2229  H5R OL     17     -18.588  -2.850  12.065  1.00  0.00      MEMB
ATOM   2230  H5S OL     17     -18.610  -1.220  11.224  1.00  0.00      MEMB
ATOM   2231  C16 OL     17     -18.781  -2.867   9.862  1.00 -6.04      MEMB
ATOM   2232  H6R OL     17     -19.174  -2.073   9.191  1.00  0.00      MEMB
ATOM   2233  H6S OL     17     -19.365  -3.769   9.578  1.00  0.00      MEMB
ATOM   2234  C17 OL     17     -17.293  -2.957   9.488  1.00 -5.15      MEMB
ATOM   2235  H7R OL     17     -16.838  -3.899   9.862  1.00  0.00      MEMB
ATOM   2236  H7S OL     17     -16.723  -2.112   9.929  1.00  0.00      MEMB
ATOM   2237  C18 OL     17     -17.042  -2.901   7.967  1.00 -4.09      MEMB
ATOM   2238  H8R OL     17     -17.609  -3.716   7.468  1.00  0.00      MEMB
ATOM   2239  H8S OL     17     -15.973  -3.100   7.741  1.00  0.00      MEMB
ATOM   2240  C19 OL     17     -17.491  -1.508   7.402  1.00 -3.11      MEMB
ATOM   2241  H9R OL     17     -17.625  -0.723   8.160  1.00  0.00      MEMB
ATOM   2242 C110 OL     17     -17.934  -1.236   6.135  1.00 -1.91      MEMB
ATOM   2243 H10R OL     17     -18.064  -0.157   5.964  1.00  0.00      MEMB
ATOM   2244 C111 OL     17     -17.983  -2.411   5.143  1.00 -1.30      MEMB
ATOM   2245 H11R OL     17     -18.901  -3.036   5.184  1.00  0.00      MEMB
ATOM   2246 H11S OL     17     -17.240  -3.178   5.448  1.00  0.00      MEMB
ATOM   2247 C112 OL     17     -17.698  -2.032   3.697  1.00 -0.16      MEMB
ATOM   2248 H12R OL     17     -17.570  -2.932   3.059  1.00  0.00      MEMB
ATOM   2249 H12S OL     17     -16.810  -1.364   3.698  1.00  0.00      MEMB
ATOM   2250 C113 OL     17     -18.865  -1.449   2.861  1.00  0.33      MEMB
ATOM   2251 H13R OL     17     -19.012  -0.394   3.179  1.00  0.00      MEMB
ATOM   2252 H13S OL     17     -19.745  -2.116   2.982  1.00  0.00      MEMB
ATOM   2253 C114 OL     17     -18.501  -1.318   1.420  1.00  1.47      MEMB
ATOM   2254 H14R OL     17     -18.538  -2.313   0.927  1.00  0.00      MEMB
ATOM   2255 H14S OL     17     -17.442  -0.985   1.368  1.00  0.00      MEMB
ATOM   2256 C115 OL     17     -19.338  -0.377   0.499  1.00  2.35      MEMB
ATOM   2257 H15R OL     17     -19.328   0.580   1.063  1.00  0.00      MEMB
ATOM   2258 H15S OL     17     -20.434  -0.527   0.605  1.00  0.00      MEMB
ATOM   2259 C116 OL     17     -18.981  -0.329  -1.017  1.00  3.48      MEMB
ATOM   2260 H16R OL     17     -18.809  -1.387  -1.306  1.00  0.00      MEMB
ATOM   2261 H16S OL     17     -17.965   0.108  -1.122  1.00  0.00      MEMB
ATOM   2262 C117 OL     17     -20.197   0.232  -1.848  1.00  2.94      MEMB
ATOM   2263 H17R OL     17     -20.087   1.335  -1.777  1.00  0.00      MEMB
ATOM   2264 H17S OL     17     -21.141  -0.103  -1.367  1.00  0.00      MEMB
ATOM   2265 C118 OL     17     -20.148  -0.008  -3.343  1.00  4.04      MEMB
ATOM   2266 H18R OL     17     -19.944  -1.072  -3.586  1.00  0.00      MEMB
ATOM   2267 H18S OL     17     -19.198   0.418  -3.732  1.00  0.00      MEMB
ATOM   2268 H18T OL     17     -21.045   0.280  -3.931  1.00  0.00      MEMB
TER   
ATOM   2350  C12 OL     18      13.794  10.267  13.489  1.00-12.11      MEMB
ATOM   2351  H2R OL     18      13.185   9.925  14.353  1.00  0.00      MEMB
ATOM   2352  H2S OL     18      13.749  11.376  13.430  1.00  0.00      MEMB
ATOM   2400  C13 OL     18      13.186   9.724  12.162  1.00-10.97      MEMB
ATOM   2401  H3R OL     18      13.314   8.626  12.049  1.00  0.00      MEMB
ATOM   2402  H3S OL     18      13.781  10.080  11.294  1.00  0.00      MEMB
ATOM   2403  C14 OL     18      11.644  10.088  11.962  1.00 -9.91      MEMB
ATOM   2404  H4R OL     18      11.366   9.838  10.915  1.00  0.00      MEMB
ATOM   2405  H4S OL     18      10.956   9.347  12.423  1.00  0.00      MEMB
ATOM   2406  C15 OL     18      11.202  11.566  12.334  1.00 -8.77      MEMB
ATOM   2407  H5R OL     18      11.342  11.654  13.432  1.00  0.00      MEMB
ATOM   2408  H5S OL     18      10.152  11.596  11.973  1.00  0.00      MEMB
ATOM   2409  C16 OL     18      11.947  12.692  11.594  1.00 -7.62      MEMB
ATOM   2410  H6R OL     18      11.975  13.683  12.096  1.00  0.00      MEMB
ATOM   2411  H6S OL     18      13.010  12.410  11.440  1.00  0.00      MEMB
ATOM   2412  C17 OL     18      11.410  12.971  10.158  1.00 -6.59      MEMB
ATOM   2413  H7R OL     18      10.863  12.054   9.853  1.00  0.00      MEMB
ATOM   2414  H7S OL     18      10.628  13.719  10.406  1.00  0.00      MEMB
ATOM   2415  C18 OL     18      12.426  13.400   9.095  1.00 -5.26      MEMB
ATOM   2416  H8R OL     18      11.898  14.150   8.469  1.00  0.00      MEMB
ATOM   2417  H8S OL     18      13.374  13.917   9.359  1.00  0.00      MEMB
ATOM   2418  C19 OL     18      12.871  12.181   8.296  1.00 -4.06      MEMB
ATOM   2419  H9R OL     18      13.338  11.378   8.885  1.00  0.00      MEMB
ATOM   2420 C110 OL     18      12.754  12.060   6.957  1.00 -2.66      MEMB
ATOM   2421 H10R OL     18      13.219  11.145   6.562  1.00  0.00      MEMB
ATOM   2422 C111 OL     18      12.159  13.037   5.997  1.00 -2.58      MEMB
ATOM   2423 H11R OL     18      11.327  12.471   5.525  1.00  0.00      MEMB
ATOM   2424 H11S OL     18      11.502  13.836   6.399  1.00  0.00      MEMB
ATOM   2425 C112 OL     18      13.140  13.638   4.932  1.00 -1.15      MEMB
ATOM   2426 H12R OL     18      12.671  14.573   4.557  1.00  0.00      MEMB
ATOM   2427 H12S OL     18      13.972  14.036   5.551  1.00  0.00      MEMB
ATOM   2428 C113 OL     18      13.521  12.725   3.815  1.00 -0.28      MEMB
ATOM   2429 H13R OL     18      13.767  11.718   4.214  1.00  0.00      MEMB
ATOM   2430 H13S OL     18      12.674  12.681   3.097  1.00  0.00      MEMB
ATOM   2431 C114 OL     18      14.649  13.255   2.907  1.00  0.84      MEMB
ATOM   2432 H14R OL     18      14.550  14.337   2.677  1.00  0.00      MEMB
ATOM   2433 H14S OL     18      15.523  12.971   3.531  1.00  0.00      MEMB
ATOM   2434 C115 OL     18      14.765  12.683   1.495  1.00  1.60      MEMB
ATOM   2435 H15R OL     18      13.832  12.860   0.918  1.00  0.00      MEMB
ATOM   2436 H15S OL     18      14.782  11.577   1.591  1.00  0.00      MEMB
ATOM   2437 C116 OL     18      15.976  13.059   0.646  1.00  2.64      MEMB
ATOM   2438 H16R OL     18      16.009  12.435  -0.272  1.00  0.00      MEMB
ATOM   2439 H16S OL     18      15.863  14.145   0.439  1.00  0.00      MEMB
ATOM   2440 C117 OL     18      17.173  12.913   1.509  1.00  0.00      MEMB
ATOM   2441 H17R OL     18      17.139  11.920   2.007  1.00  0.00      MEMB
ATOM   2442 H17S OL     18      17.168  13.718   2.274  1.00  0.00      MEMB
ATOM   2443 C118 OL     18      18.474  13.012   0.708  1.00  0.00      MEMB
ATOM   2444 H18R OL     18      19.287  13.162   1.450  1.00  0.00      MEMB
ATOM   2445 H18S OL     18      18.777  12.002   0.358  1.00  0.00      MEMB
ATOM   2446 H18T OL     18      18.460  13.803  -0.072  1.00  0.00      MEMB
ATOM   2316  C33 PGR    18      11.709  11.891  18.784  1.00-20.41      MEMB
ATOM   2317  H3A PGR    18      10.969  11.569  18.021  1.00  0.00      MEMB
ATOM   2318  H3B PGR    18      11.552  11.616  19.848  1.00  0.00      MEMB
ATOM   2319  O36 PGR    18      11.678  13.325  18.685  1.00  0.00      MEMB
ATOM   2320 HO6A PGR    18      12.434  13.595  19.211  1.00  0.00      MEMB
ATOM   2321  C32 PGR    18      13.056  11.316  18.375  1.00-20.64      MEMB
ATOM   2322  H2A PGR    18      13.279  11.611  17.325  1.00  0.00      MEMB
ATOM   2323  O35 PGR    18      12.955   9.895  18.437  1.00  0.00      MEMB
ATOM   2324 HO5A PGR    18      12.055   9.767  18.107  1.00  0.00      MEMB
ATOM   2325  C31 PGR    18      14.214  11.790  19.253  1.00-19.24      MEMB
ATOM   2326  H1A PGR    18      13.969  11.700  20.333  1.00  0.00      MEMB
ATOM   2327  H1B PGR    18      14.366  12.869  19.036  1.00  0.00      MEMB
ATOM   2328  P31 PGR    18      16.785  11.386  19.381  1.00-16.77      MEMB
ATOM   2329  O33 PGR    18      17.137  10.411  20.449  1.00-15.92      MEMB
ATOM   2330  O34 PGR    18      16.849  12.834  19.611  1.00-16.93      MEMB
ATOM   2331  O32 PGR    18      15.322  10.993  18.918  1.00-16.27      MEMB
ATOM   2332  O31 PGR    18      17.644  11.167  18.109  1.00-18.19      MEMB
ATOM   2333  C3  PGR    18      17.318  10.222  17.108  1.00-15.07      MEMB
ATOM   2334  HA  PGR    18      16.225  10.216  16.909  1.00  0.00      MEMB
ATOM   2335  HB  PGR    18      17.619   9.226  17.497  1.00  0.00      MEMB
ATOM   2336  C2  PGR    18      17.965  10.659  15.764  1.00-13.89      MEMB
ATOM   2337  HX  PGR    18      19.050  10.423  15.802  1.00  0.00      MEMB
ATOM   2338  O21 PGR    18      17.768  12.065  15.588  1.00-12.67      MEMB
ATOM   2339  C21 PGR    18      18.505  12.618  14.683  1.00-12.02      MEMB
ATOM   2340  O22 PGR    18      19.578  12.205  14.243  1.00-12.33      MEMB
ATOM   2344  C1  PGR    18      17.292   9.987  14.574  1.00-14.33      MEMB
ATOM   2345  HR  PGR    18      17.525   8.901  14.606  1.00  0.00      MEMB
ATOM   2346  HS  PGR    18      17.787  10.313  13.635  1.00  0.00      MEMB
ATOM   2347  O11 PGR    18      15.901  10.385  14.468  1.00-13.47      MEMB
ATOM   2348  C11 PGR    18      15.227   9.803  13.543  1.00-12.95      MEMB
ATOM   2349  O12 PGR    18      15.628   8.921  12.786  1.00-13.09      MEMB
ATOM   2341  C12 OL     18      17.798  13.900  14.176  1.00-10.84      MEMB
ATOM   2342  H2R OL     18      18.492  14.509  13.558  1.00  0.00      MEMB
ATOM   2343  H2S OL     18      17.590  14.635  14.983  1.00  0.00      MEMB
ATOM   2353  C13 OL     18      16.455  13.530  13.513  1.00 -9.66      MEMB
ATOM   2354  H3R OL     18      15.918  14.480  13.303  1.00  0.00      MEMB
ATOM   2355  H3S OL     18      15.761  12.776  13.941  1.00  0.00      MEMB
ATOM   2356  C14 OL     18      16.669  12.890  12.065  1.00 -8.38      MEMB
ATOM   2357  H4R OL     18      15.686  12.763  11.563  1.00  0.00      MEMB
ATOM   2358  H4S OL     18      16.914  11.830  12.291  1.00  0.00      MEMB
ATOM   2359  C15 OL     18      17.476  13.605  11.015  1.00 -7.16      MEMB
ATOM   2360  H5R OL     18      18.510  13.772  11.386  1.00  0.00      MEMB
ATOM   2361  H5S OL     18      17.015  14.521  10.588  1.00  0.00      MEMB
ATOM   2362  C16 OL     18      17.775  12.569   9.880  1.00 -6.04      MEMB
ATOM   2363  H6R OL     18      17.986  13.054   8.903  1.00  0.00      MEMB
ATOM   2364  H6S OL     18      16.852  12.008   9.619  1.00  0.00      MEMB
ATOM   2365  C17 OL     18      18.865  11.552  10.343  1.00 -5.15      MEMB
ATOM   2366  H7R OL     18      18.597  11.050  11.297  1.00  0.00      MEMB
ATOM   2367  H7S OL     18      19.780  12.173  10.246  1.00  0.00      MEMB
ATOM   2368  C18 OL     18      19.043  10.310   9.324  1.00 -4.09      MEMB
ATOM   2369  H8R OL     18      19.912   9.663   9.571  1.00  0.00      MEMB
ATOM   2370  H8S OL     18      19.282  10.820   8.366  1.00  0.00      MEMB
ATOM   2371  C19 OL     18      17.801   9.426   9.316  1.00 -3.11      MEMB
ATOM   2372  H9R OL     18      17.778   8.705  10.147  1.00  0.00      MEMB
ATOM   2373 C110 OL     18      16.780   9.448   8.423  1.00 -1.91      MEMB
ATOM   2374 H10R OL     18      15.834   8.947   8.679  1.00  0.00      MEMB
ATOM   2375 C111 OL     18      16.661  10.394   7.232  1.00 -1.30      MEMB
ATOM   2376 H11R OL     18      17.631  10.702   6.788  1.00  0.00      MEMB
ATOM   2377 H11S OL     18      16.164  11.300   7.641  1.00  0.00      MEMB
ATOM   2378 C112 OL     18      15.700   9.816   6.271  1.00 -0.16      MEMB
ATOM   2379 H12R OL     18      15.061  10.629   5.867  1.00  0.00      MEMB
ATOM   2380 H12S OL     18      14.984   9.108   6.741  1.00  0.00      MEMB
ATOM   2381 C113 OL     18      16.256   9.010   5.069  1.00  0.33      MEMB
ATOM   2382 H13R OL     18      15.358   8.566   4.587  1.00  0.00      MEMB
ATOM   2383 H13S OL     18      16.839   8.168   5.500  1.00  0.00      MEMB
ATOM   2384 C114 OL     18      17.023   9.824   4.047  1.00  1.47      MEMB
ATOM   2385 H14R OL     18      17.940  10.085   4.617  1.00  0.00      MEMB
ATOM   2386 H14S OL     18      16.450  10.717   3.717  1.00  0.00      MEMB
ATOM   2387 C115 OL     18      17.505   8.998   2.944  1.00  2.35      MEMB
ATOM   2388 H15R OL     18      18.197   8.215   3.321  1.00  0.00      MEMB
ATOM   2389 H15S OL     18      18.221   9.620   2.365  1.00  0.00      MEMB
ATOM   2390 C116 OL     18      16.420   8.443   1.999  1.00  3.48      MEMB
ATOM   2391 H16R OL     18      15.539   9.107   1.866  1.00  0.00      MEMB
ATOM   2392 H16S OL     18      15.927   7.625   2.568  1.00  0.00      MEMB
ATOM   2393 C117 OL     18      17.010   7.828   0.739  1.00  2.94      MEMB
ATOM   2394 H17R OL     18      17.860   7.137   0.925  1.00  0.00      MEMB
ATOM   2395 H17S OL     18      17.505   8.685   0.234  1.00  0.00      MEMB
ATOM   2396 C118 OL     18      16.112   7.106  -0.204  1.00  4.04      MEMB
ATOM   2397 H18R OL     18      15.667   6.180   0.219  1.00  0.00      MEMB
ATOM   2398 H18S OL     18      16.581   6.857  -1.180  1.00  0.00      MEMB
ATOM   2399 H18T OL     18      15.407   7.892  -0.548  1.00  0.00      MEMB
TER   
ATOM   2481  C12 OL     19      21.605   0.487  14.407  1.00-12.11      MEMB
ATOM   2482  H2R OL     19      21.629   0.218  13.329  1.00  0.00      MEMB
ATOM   2483  H2S OL     19      21.727  -0.384  15.086  1.00  0.00      MEMB
ATOM   2531  C13 OL     19      20.277   1.092  14.932  1.00-10.97      MEMB
ATOM   2532  H3R OL     19      20.344   1.446  15.983  1.00  0.00      MEMB
ATOM   2533  H3S OL     19      19.501   0.309  15.073  1.00  0.00      MEMB
ATOM   2534  C14 OL     19      19.586   2.168  14.012  1.00 -9.91      MEMB
ATOM   2535  H4R OL     19      18.699   2.650  14.475  1.00  0.00      MEMB
ATOM   2536  H4S OL     19      20.334   2.964  13.808  1.00  0.00      MEMB
ATOM   2537  C15 OL     19      19.169   1.484  12.708  1.00 -8.77      MEMB
ATOM   2538  H5R OL     19      18.651   0.563  13.051  1.00  0.00      MEMB
ATOM   2539  H5S OL     19      20.010   1.104  12.089  1.00  0.00      MEMB
ATOM   2540  C16 OL     19      18.139   2.162  11.843  1.00 -7.62      MEMB
ATOM   2541  H6R OL     19      18.088   1.503  10.950  1.00  0.00      MEMB
ATOM   2542  H6S OL     19      17.143   2.268  12.323  1.00  0.00      MEMB
ATOM   2543  C17 OL     19      18.623   3.546  11.265  1.00 -6.59      MEMB
ATOM   2544  H7R OL     19      17.904   3.941  10.516  1.00  0.00      MEMB
ATOM   2545  H7S OL     19      18.465   4.245  12.114  1.00  0.00      MEMB
ATOM   2546  C18 OL     19      20.029   3.564  10.685  1.00 -5.26      MEMB
ATOM   2547  H8R OL     19      20.383   4.568  10.368  1.00  0.00      MEMB
ATOM   2548  H8S OL     19      20.795   3.191  11.398  1.00  0.00      MEMB
ATOM   2549  C19 OL     19      20.141   2.684   9.519  1.00 -4.06      MEMB
ATOM   2550  H9R OL     19      20.289   1.611   9.709  1.00  0.00      MEMB
ATOM   2551 C110 OL     19      20.049   2.993   8.204  1.00 -2.66      MEMB
ATOM   2552 H10R OL     19      19.889   2.138   7.530  1.00  0.00      MEMB
ATOM   2553 C111 OL     19      19.776   4.271   7.552  1.00 -2.58      MEMB
ATOM   2554 H11R OL     19      19.136   4.940   8.166  1.00  0.00      MEMB
ATOM   2555 H11S OL     19      20.763   4.775   7.480  1.00  0.00      MEMB
ATOM   2556 C112 OL     19      19.001   4.083   6.213  1.00 -1.15      MEMB
ATOM   2557 H12R OL     19      19.382   3.201   5.656  1.00  0.00      MEMB
ATOM   2558 H12S OL     19      17.904   4.000   6.371  1.00  0.00      MEMB
ATOM   2559 C113 OL     19      19.332   5.184   5.283  1.00 -0.28      MEMB
ATOM   2560 H13R OL     19      19.105   6.201   5.670  1.00  0.00      MEMB
ATOM   2561 H13S OL     19      20.422   5.193   5.069  1.00  0.00      MEMB
ATOM   2562 C114 OL     19      18.707   5.009   3.871  1.00  0.84      MEMB
ATOM   2563 H14R OL     19      18.893   3.992   3.465  1.00  0.00      MEMB
ATOM   2564 H14S OL     19      17.616   5.181   3.992  1.00  0.00      MEMB
ATOM   2565 C115 OL     19      19.499   5.959   2.891  1.00  1.60      MEMB
ATOM   2566 H15R OL     19      20.251   5.423   2.273  1.00  0.00      MEMB
ATOM   2567 H15S OL     19      19.874   6.833   3.466  1.00  0.00      MEMB
ATOM   2568 C116 OL     19      18.611   6.524   1.727  1.00  2.64      MEMB
ATOM   2569 H16R OL     19      18.134   5.726   1.120  1.00  0.00      MEMB
ATOM   2570 H16S OL     19      17.717   7.006   2.176  1.00  0.00      MEMB
ATOM   2571 C117 OL     19      19.367   7.464   0.761  1.00  0.00      MEMB
ATOM   2572 H17R OL     19      18.813   7.310  -0.189  1.00  0.00      MEMB
ATOM   2573 H17S OL     19      20.375   7.014   0.632  1.00  0.00      MEMB
ATOM   2574 C118 OL     19      19.577   8.907   1.164  1.00  0.00      MEMB
ATOM   2575 H18R OL     19      19.908   9.218   2.177  1.00  0.00      MEMB
ATOM   2576 H18S OL     19      20.226   9.455   0.446  1.00  0.00      MEMB
ATOM   2577 H18T OL     19      18.559   9.297   0.949  1.00  0.00      MEMB
ATOM   2447  C33 PGR    19      19.209   6.793  18.343  1.00-20.41      MEMB
ATOM   2448  H3A PGR    19      19.670   6.592  17.353  1.00  0.00      MEMB
ATOM   2449  H3B PGR    19      18.632   7.730  18.499  1.00  0.00      MEMB
ATOM   2450  O36 PGR    19      20.264   6.724  19.193  1.00  0.00      MEMB
ATOM   2451 HO6A PGR    19      20.918   6.284  18.645  1.00  0.00      MEMB
ATOM   2452  C32 PGR    19      18.193   5.614  18.678  1.00-20.64      MEMB
ATOM   2453  H2A PGR    19      17.294   5.706  18.027  1.00  0.00      MEMB
ATOM   2454  O35 PGR    19      17.789   5.764  20.037  1.00  0.00      MEMB
ATOM   2455 HO5A PGR    19      17.724   6.728  20.096  1.00  0.00      MEMB
ATOM   2456  C31 PGR    19      18.756   4.185  18.476  1.00-19.24      MEMB
ATOM   2457  H1A PGR    19      19.125   4.003  17.444  1.00  0.00      MEMB
ATOM   2458  H1B PGR    19      17.970   3.406  18.571  1.00  0.00      MEMB
ATOM   2459  P31 PGR    19      21.214   3.377  19.064  1.00-16.77      MEMB
ATOM   2460  O33 PGR    19      21.368   1.912  18.952  1.00-15.92      MEMB
ATOM   2461  O34 PGR    19      21.958   4.029  20.170  1.00-16.93      MEMB
ATOM   2462  O32 PGR    19      19.733   3.776  19.379  1.00-16.27      MEMB
ATOM   2463  O31 PGR    19      21.607   3.992  17.708  1.00-18.19      MEMB
ATOM   2464  C3  PGR    19      22.760   4.803  17.507  1.00-15.07      MEMB
ATOM   2465  HA  PGR    19      23.542   4.547  18.254  1.00  0.00      MEMB
ATOM   2466  HB  PGR    19      22.427   5.853  17.656  1.00  0.00      MEMB
ATOM   2467  C2  PGR    19      23.254   4.619  16.012  1.00-13.89      MEMB
ATOM   2468  HX  PGR    19      24.003   5.431  15.895  1.00  0.00      MEMB
ATOM   2469  O21 PGR    19      22.180   4.848  15.010  1.00-12.67      MEMB
ATOM   2470  C21 PGR    19      21.884   6.113  14.774  1.00-12.02      MEMB
ATOM   2471  O22 PGR    19      22.335   7.105  15.320  1.00-12.33      MEMB
ATOM   2475  C1  PGR    19      23.871   3.203  15.848  1.00-14.33      MEMB
ATOM   2476  HR  PGR    19      24.478   2.978  16.750  1.00  0.00      MEMB
ATOM   2477  HS  PGR    19      24.526   3.284  14.954  1.00  0.00      MEMB
ATOM   2478  O11 PGR    19      22.894   2.070  15.823  1.00-13.47      MEMB
ATOM   2479  C11 PGR    19      22.783   1.500  14.592  1.00-12.95      MEMB
ATOM   2480  O12 PGR    19      23.531   1.629  13.615  1.00-13.09      MEMB
ATOM   2472  C12 OL     19      20.875   6.046  13.562  1.00-10.84      MEMB
ATOM   2473  H2R OL     19      19.834   5.842  13.892  1.00  0.00      MEMB
ATOM   2474  H2S OL     19      21.125   5.310  12.768  1.00  0.00      MEMB
ATOM   2484  C13 OL     19      20.845   7.383  12.761  1.00 -9.66      MEMB
ATOM   2485  H3R OL     19      20.600   8.239  13.426  1.00  0.00      MEMB
ATOM   2486  H3S OL     19      20.045   7.386  11.991  1.00  0.00      MEMB
ATOM   2487  C14 OL     19      22.265   7.648  12.095  1.00 -8.38      MEMB
ATOM   2488  H4R OL     19      22.870   6.719  12.153  1.00  0.00      MEMB
ATOM   2489  H4S OL     19      22.883   8.381  12.657  1.00  0.00      MEMB
ATOM   2490  C15 OL     19      22.081   8.038  10.600  1.00 -7.16      MEMB
ATOM   2491  H5R OL     19      21.370   8.886  10.498  1.00  0.00      MEMB
ATOM   2492  H5S OL     19      21.506   7.204  10.143  1.00  0.00      MEMB
ATOM   2493  C16 OL     19      23.286   8.614   9.925  1.00 -6.04      MEMB
ATOM   2494  H6R OL     19      23.997   8.996  10.688  1.00  0.00      MEMB
ATOM   2495  H6S OL     19      22.958   9.458   9.281  1.00  0.00      MEMB
ATOM   2496  C17 OL     19      24.215   7.802   9.003  1.00 -5.15      MEMB
ATOM   2497  H7R OL     19      24.495   6.925   9.625  1.00  0.00      MEMB
ATOM   2498  H7S OL     19      25.144   8.359   8.755  1.00  0.00      MEMB
ATOM   2499  C18 OL     19      23.441   7.291   7.691  1.00 -4.09      MEMB
ATOM   2500  H8R OL     19      22.516   6.727   7.934  1.00  0.00      MEMB
ATOM   2501  H8S OL     19      24.140   6.521   7.299  1.00  0.00      MEMB
ATOM   2502  C19 OL     19      23.220   8.392   6.698  1.00 -3.11      MEMB
ATOM   2503  H9R OL     19      22.635   9.246   7.070  1.00  0.00      MEMB
ATOM   2504 C110 OL     19      23.698   8.451   5.431  1.00 -1.91      MEMB
ATOM   2505 H10R OL     19      23.492   9.379   4.878  1.00  0.00      MEMB
ATOM   2506 C111 OL     19      24.550   7.458   4.631  1.00 -1.30      MEMB
ATOM   2507 H11R OL     19      25.131   6.767   5.279  1.00  0.00      MEMB
ATOM   2508 H11S OL     19      25.155   8.105   3.961  1.00  0.00      MEMB
ATOM   2509 C112 OL     19      23.656   6.641   3.710  1.00 -0.16      MEMB
ATOM   2510 H12R OL     19      22.831   7.236   3.262  1.00  0.00      MEMB
ATOM   2511 H12S OL     19      23.293   5.798   4.335  1.00  0.00      MEMB
ATOM   2512 C113 OL     19      24.403   5.914   2.506  1.00  0.33      MEMB
ATOM   2513 H13R OL     19      25.096   6.660   2.062  1.00  0.00      MEMB
ATOM   2514 H13S OL     19      23.679   5.559   1.742  1.00  0.00      MEMB
ATOM   2515 C114 OL     19      25.363   4.791   2.932  1.00  1.47      MEMB
ATOM   2516 H14R OL     19      24.769   4.063   3.523  1.00  0.00      MEMB
ATOM   2517 H14S OL     19      26.170   5.258   3.537  1.00  0.00      MEMB
ATOM   2518 C115 OL     19      26.025   3.978   1.685  1.00  2.35      MEMB
ATOM   2519 H15R OL     19      26.501   3.043   2.054  1.00  0.00      MEMB
ATOM   2520 H15S OL     19      26.764   4.674   1.235  1.00  0.00      MEMB
ATOM   2521 C116 OL     19      24.867   3.493   0.690  1.00  3.48      MEMB
ATOM   2522 H16R OL     19      25.317   2.881  -0.121  1.00  0.00      MEMB
ATOM   2523 H16S OL     19      24.536   4.414   0.165  1.00  0.00      MEMB
ATOM   2524 C117 OL     19      23.784   2.640   1.357  1.00  2.94      MEMB
ATOM   2525 H17R OL     19      23.096   2.384   0.523  1.00  0.00      MEMB
ATOM   2526 H17S OL     19      23.254   3.270   2.102  1.00  0.00      MEMB
ATOM   2527 C118 OL     19      24.311   1.365   1.995  1.00  4.04      MEMB
ATOM   2528 H18R OL     19      23.478   0.659   1.792  1.00  0.00      MEMB
ATOM   2529 H18S OL     19      24.448   1.631   3.065  1.00  0.00      MEMB
ATOM   2530 H18T OL     19      25.278   1.098   1.518  1.00  0.00      MEMB
TER   
ATOM   2612  C12 OL     20      15.948 -12.205  13.219  1.00-12.11      MEMB
ATOM   2613  H2R OL     20      15.382 -13.123  13.489  1.00  0.00      MEMB
ATOM   2614  H2S OL     20      15.551 -11.395  13.866  1.00  0.00      MEMB
ATOM   2662  C13 OL     20      16.003 -11.936  11.720  1.00-10.97      MEMB
ATOM   2663  H3R OL     20      14.948 -11.854  11.383  1.00  0.00      MEMB
ATOM   2664  H3S OL     20      16.422 -12.838  11.226  1.00  0.00      MEMB
ATOM   2665  C14 OL     20      16.727 -10.689  11.162  1.00 -9.91      MEMB
ATOM   2666  H4R OL     20      16.418  -9.772  11.709  1.00  0.00      MEMB
ATOM   2667  H4S OL     20      17.835 -10.646  11.232  1.00  0.00      MEMB
ATOM   2668  C15 OL     20      16.465 -10.308   9.639  1.00 -8.77      MEMB
ATOM   2669  H5R OL     20      15.370 -10.288   9.449  1.00  0.00      MEMB
ATOM   2670  H5S OL     20      17.075 -11.058   9.093  1.00  0.00      MEMB
ATOM   2671  C16 OL     20      16.974  -8.879   9.161  1.00 -7.62      MEMB
ATOM   2672  H6R OL     20      16.792  -8.050   9.877  1.00  0.00      MEMB
ATOM   2673  H6S OL     20      18.057  -9.047   8.982  1.00  0.00      MEMB
ATOM   2674  C17 OL     20      16.343  -8.472   7.841  1.00 -6.59      MEMB
ATOM   2675  H7R OL     20      16.507  -9.266   7.081  1.00  0.00      MEMB
ATOM   2676  H7S OL     20      15.242  -8.478   7.990  1.00  0.00      MEMB
ATOM   2677  C18 OL     20      16.923  -7.119   7.234  1.00 -5.26      MEMB
ATOM   2678  H8R OL     20      16.252  -6.926   6.370  1.00  0.00      MEMB
ATOM   2679  H8S OL     20      16.794  -6.330   8.006  1.00  0.00      MEMB
ATOM   2680  C19 OL     20      18.398  -7.341   6.778  1.00 -4.06      MEMB
ATOM   2681  H9R OL     20      18.978  -7.859   7.556  1.00  0.00      MEMB
ATOM   2682 C110 OL     20      19.019  -6.991   5.640  1.00 -2.66      MEMB
ATOM   2683 H10R OL     20      20.059  -7.303   5.463  1.00  0.00      MEMB
ATOM   2684 C111 OL     20      18.377  -6.330   4.436  1.00 -2.58      MEMB
ATOM   2685 H11R OL     20      17.285  -6.137   4.498  1.00  0.00      MEMB
ATOM   2686 H11S OL     20      18.845  -5.322   4.429  1.00  0.00      MEMB
ATOM   2687 C112 OL     20      18.691  -6.927   3.099  1.00 -1.15      MEMB
ATOM   2688 H12R OL     20      18.725  -6.161   2.296  1.00  0.00      MEMB
ATOM   2689 H12S OL     20      19.733  -7.306   3.175  1.00  0.00      MEMB
ATOM   2690 C113 OL     20      17.856  -8.087   2.712  1.00 -0.28      MEMB
ATOM   2691 H13R OL     20      18.131  -8.886   3.434  1.00  0.00      MEMB
ATOM   2692 H13S OL     20      16.764  -7.943   2.853  1.00  0.00      MEMB
ATOM   2693 C114 OL     20      18.015  -8.530   1.247  1.00  0.84      MEMB
ATOM   2694 H14R OL     20      17.335  -7.891   0.645  1.00  0.00      MEMB
ATOM   2695 H14S OL     20      19.090  -8.384   1.009  1.00  0.00      MEMB
ATOM   2696 C115 OL     20      17.635  -9.983   1.010  1.00  1.60      MEMB
ATOM   2697 H15R OL     20      18.365 -10.478   1.685  1.00  0.00      MEMB
ATOM   2698 H15S OL     20      17.681 -10.264  -0.064  1.00  0.00      MEMB
ATOM   2699 C116 OL     20      16.126 -10.255   1.366  1.00  2.64      MEMB
ATOM   2700 H16R OL     20      15.835  -9.930   2.387  1.00  0.00      MEMB
ATOM   2701 H16S OL     20      15.432  -9.755   0.657  1.00  0.00      MEMB
ATOM   2702 C117 OL     20      15.894 -11.747   1.230  1.00  0.00      MEMB
ATOM   2703 H17R OL     20      16.175 -12.129   0.226  1.00  0.00      MEMB
ATOM   2704 H17S OL     20      14.789 -11.870   1.243  1.00  0.00      MEMB
ATOM   2705 C118 OL     20      16.433 -12.623   2.393  1.00  0.00      MEMB
ATOM   2706 H18R OL     20      17.388 -13.078   2.053  1.00  0.00      MEMB
ATOM   2707 H18S OL     20      16.525 -12.073   3.354  1.00  0.00      MEMB
ATOM   2708 H18T OL     20      15.831 -13.548   2.519  1.00  0.00      MEMB
ATOM   2578  C33 PGR    20      23.111 -10.553  19.340  1.00-20.41      MEMB
ATOM   2579  H3A PGR    20      23.630 -10.182  20.249  1.00  0.00      MEMB
ATOM   2580  H3B PGR    20      23.723 -11.332  18.837  1.00  0.00      MEMB
ATOM   2581  O36 PGR    20      23.293  -9.541  18.366  1.00  0.00      MEMB
ATOM   2582 HO6A PGR    20      22.723  -9.677  17.606  1.00  0.00      MEMB
ATOM   2583  C32 PGR    20      21.661 -10.983  19.484  1.00-20.64      MEMB
ATOM   2584  H2A PGR    20      21.606 -11.870  20.153  1.00  0.00      MEMB
ATOM   2585  O35 PGR    20      21.191 -11.356  18.191  1.00  0.00      MEMB
ATOM   2586 HO5A PGR    20      21.977 -11.794  17.837  1.00  0.00      MEMB
ATOM   2587  C31 PGR    20      20.799  -9.822  20.087  1.00-19.24      MEMB
ATOM   2588  H1A PGR    20      21.014  -8.815  19.669  1.00  0.00      MEMB
ATOM   2589  H1B PGR    20      20.943  -9.693  21.181  1.00  0.00      MEMB
ATOM   2590  P31 PGR    20      18.505  -9.325  18.949  1.00-16.77      MEMB
ATOM   2591  O33 PGR    20      18.479  -7.894  19.374  1.00-15.92      MEMB
ATOM   2592  O34 PGR    20      17.199 -10.031  18.818  1.00-16.93      MEMB
ATOM   2593  O32 PGR    20      19.430 -10.178  19.876  1.00-16.27      MEMB
ATOM   2594  O31 PGR    20      19.240  -9.453  17.514  1.00-18.19      MEMB
ATOM   2595  C3  PGR    20      18.835 -10.521  16.706  1.00-15.07      MEMB
ATOM   2596  HA  PGR    20      17.835 -10.263  16.296  1.00  0.00      MEMB
ATOM   2597  HB  PGR    20      18.854 -11.529  17.171  1.00  0.00      MEMB
ATOM   2598  C2  PGR    20      19.841 -10.650  15.530  1.00-13.89      MEMB
ATOM   2599  HX  PGR    20      20.790 -10.895  16.053  1.00  0.00      MEMB
ATOM   2600  O21 PGR    20      19.971  -9.274  14.982  1.00-12.67      MEMB
ATOM   2601  C21 PGR    20      21.072  -9.044  14.220  1.00-12.02      MEMB
ATOM   2602  O22 PGR    20      22.041  -9.871  14.174  1.00-12.33      MEMB
ATOM   2606  C1  PGR    20      19.411 -11.622  14.480  1.00-14.33      MEMB
ATOM   2607  HR  PGR    20      19.757 -12.662  14.661  1.00  0.00      MEMB
ATOM   2608  HS  PGR    20      19.988 -11.267  13.599  1.00  0.00      MEMB
ATOM   2609  O11 PGR    20      17.998 -11.498  14.156  1.00-13.47      MEMB
ATOM   2610  C11 PGR    20      17.333 -12.651  13.690  1.00-12.95      MEMB
ATOM   2611  O12 PGR    20      17.836 -13.745  13.614  1.00-13.09      MEMB
ATOM   2603  C12 OL     20      20.978  -7.800  13.354  1.00-10.84      MEMB
ATOM   2604  H2R OL     20      21.160  -6.886  13.959  1.00  0.00      MEMB
ATOM   2605  H2S OL     20      19.926  -7.818  12.997  1.00  0.00      MEMB
ATOM   2615  C13 OL     20      22.031  -7.748  12.212  1.00 -9.66      MEMB
ATOM   2616  H3R OL     20      22.993  -8.102  12.638  1.00  0.00      MEMB
ATOM   2617  H3S OL     20      22.127  -6.742  11.751  1.00  0.00      MEMB
ATOM   2618  C14 OL     20      21.733  -8.602  10.907  1.00 -8.38      MEMB
ATOM   2619  H4R OL     20      20.658  -8.593  10.628  1.00  0.00      MEMB
ATOM   2620  H4S OL     20      21.828  -9.664  11.218  1.00  0.00      MEMB
ATOM   2621  C15 OL     20      22.600  -8.246   9.716  1.00 -7.16      MEMB
ATOM   2622  H5R OL     20      23.684  -8.311   9.949  1.00  0.00      MEMB
ATOM   2623  H5S OL     20      22.349  -7.174   9.566  1.00  0.00      MEMB
ATOM   2624  C16 OL     20      22.364  -9.231   8.537  1.00 -6.04      MEMB
ATOM   2625  H6R OL     20      21.286  -9.492   8.611  1.00  0.00      MEMB
ATOM   2626  H6S OL     20      22.862 -10.200   8.755  1.00  0.00      MEMB
ATOM   2627  C17 OL     20      22.708  -8.693   7.117  1.00 -5.15      MEMB
ATOM   2628  H7R OL     20      23.547  -7.968   7.184  1.00  0.00      MEMB
ATOM   2629  H7S OL     20      21.761  -8.191   6.825  1.00  0.00      MEMB
ATOM   2630  C18 OL     20      23.040  -9.782   6.134  1.00 -4.09      MEMB
ATOM   2631  H8R OL     20      23.110  -9.517   5.057  1.00  0.00      MEMB
ATOM   2632  H8S OL     20      22.286 -10.598   6.118  1.00  0.00      MEMB
ATOM   2633  C19 OL     20      24.428 -10.394   6.469  1.00 -3.11      MEMB
ATOM   2634  H9R OL     20      25.226  -9.675   6.705  1.00  0.00      MEMB
ATOM   2635 C110 OL     20      24.751 -11.712   6.573  1.00 -1.91      MEMB
ATOM   2636 H10R OL     20      25.775 -12.011   6.839  1.00  0.00      MEMB
ATOM   2637 C111 OL     20      23.804 -12.862   6.397  1.00 -1.30      MEMB
ATOM   2638 H11R OL     20      22.764 -12.598   6.108  1.00  0.00      MEMB
ATOM   2639 H11S OL     20      23.666 -13.210   7.443  1.00  0.00      MEMB
ATOM   2640 C112 OL     20      24.396 -13.882   5.449  1.00 -0.16      MEMB
ATOM   2641 H12R OL     20      23.796 -14.815   5.506  1.00  0.00      MEMB
ATOM   2642 H12S OL     20      25.394 -14.259   5.757  1.00  0.00      MEMB
ATOM   2643 C113 OL     20      24.461 -13.328   4.041  1.00  0.33      MEMB
ATOM   2644 H13R OL     20      25.125 -13.923   3.379  1.00  0.00      MEMB
ATOM   2645 H13S OL     20      25.027 -12.378   4.149  1.00  0.00      MEMB
ATOM   2646 C114 OL     20      23.133 -13.046   3.288  1.00  1.47      MEMB
ATOM   2647 H14R OL     20      22.384 -12.659   4.012  1.00  0.00      MEMB
ATOM   2648 H14S OL     20      22.826 -14.073   2.993  1.00  0.00      MEMB
ATOM   2649 C115 OL     20      23.247 -12.030   2.094  1.00  2.35      MEMB
ATOM   2650 H15R OL     20      23.991 -12.487   1.408  1.00  0.00      MEMB
ATOM   2651 H15S OL     20      23.790 -11.120   2.428  1.00  0.00      MEMB
ATOM   2652 C116 OL     20      21.890 -11.780   1.366  1.00  3.48      MEMB
ATOM   2653 H16R OL     20      21.034 -11.507   2.020  1.00  0.00      MEMB
ATOM   2654 H16S OL     20      21.588 -12.703   0.828  1.00  0.00      MEMB
ATOM   2655 C117 OL     20      21.935 -10.696   0.282  1.00  2.94      MEMB
ATOM   2656 H17R OL     20      22.192  -9.721   0.749  1.00  0.00      MEMB
ATOM   2657 H17S OL     20      20.957 -10.558  -0.226  1.00  0.00      MEMB
ATOM   2658 C118 OL     20      22.826 -11.046  -0.929  1.00  4.04      MEMB
ATOM   2659 H18R OL     20      23.911 -11.094  -0.695  1.00  0.00      MEMB
ATOM   2660 H18S OL     20      22.772 -10.365  -1.805  1.00  0.00      MEMB
ATOM   2661 H18T OL     20      22.556 -12.081  -1.230  1.00  0.00      MEMB
TER   
ATOM   2743  C12 OL     21      -3.660 -20.967  14.142  1.00-12.11      MEMB
ATOM   2744  H2R OL     21      -2.819 -20.803  14.849  1.00  0.00      MEMB
ATOM   2745  H2S OL     21      -4.134 -21.967  14.242  1.00  0.00      MEMB
ATOM   2793  C13 OL     21      -3.141 -20.943  12.754  1.00-10.97      MEMB
ATOM   2794  H3R OL     21      -2.671 -19.967  12.510  1.00  0.00      MEMB
ATOM   2795  H3S OL     21      -3.998 -21.109  12.066  1.00  0.00      MEMB
ATOM   2796  C14 OL     21      -2.190 -22.113  12.360  1.00 -9.91      MEMB
ATOM   2797  H4R OL     21      -1.269 -22.140  12.982  1.00  0.00      MEMB
ATOM   2798  H4S OL     21      -2.610 -23.130  12.512  1.00  0.00      MEMB
ATOM   2799  C15 OL     21      -1.640 -22.116  10.939  1.00 -8.77      MEMB
ATOM   2800  H5R OL     21      -0.891 -22.936  10.896  1.00  0.00      MEMB
ATOM   2801  H5S OL     21      -1.052 -21.174  10.911  1.00  0.00      MEMB
ATOM   2802  C16 OL     21      -2.746 -22.414   9.898  1.00 -7.62      MEMB
ATOM   2803  H6R OL     21      -3.350 -23.284  10.231  1.00  0.00      MEMB
ATOM   2804  H6S OL     21      -3.412 -21.533   9.782  1.00  0.00      MEMB
ATOM   2805  C17 OL     21      -2.075 -22.858   8.569  1.00 -6.59      MEMB
ATOM   2806  H7R OL     21      -1.500 -21.976   8.214  1.00  0.00      MEMB
ATOM   2807  H7S OL     21      -1.337 -23.684   8.655  1.00  0.00      MEMB
ATOM   2808  C18 OL     21      -3.235 -23.176   7.544  1.00 -5.26      MEMB
ATOM   2809  H8R OL     21      -3.903 -22.290   7.587  1.00  0.00      MEMB
ATOM   2810  H8S OL     21      -2.791 -23.134   6.526  1.00  0.00      MEMB
ATOM   2811  C19 OL     21      -3.930 -24.489   7.817  1.00 -4.06      MEMB
ATOM   2812  H9R OL     21      -3.458 -25.071   8.623  1.00  0.00      MEMB
ATOM   2813 C110 OL     21      -4.995 -25.038   7.216  1.00 -2.66      MEMB
ATOM   2814 H10R OL     21      -5.396 -26.017   7.516  1.00  0.00      MEMB
ATOM   2815 C111 OL     21      -5.761 -24.399   6.025  1.00 -2.58      MEMB
ATOM   2816 H11R OL     21      -5.142 -23.668   5.462  1.00  0.00      MEMB
ATOM   2817 H11S OL     21      -6.075 -25.172   5.290  1.00  0.00      MEMB
ATOM   2818 C112 OL     21      -7.137 -23.857   6.388  1.00 -1.15      MEMB
ATOM   2819 H12R OL     21      -7.639 -24.665   6.962  1.00  0.00      MEMB
ATOM   2820 H12S OL     21      -7.091 -22.897   6.945  1.00  0.00      MEMB
ATOM   2821 C113 OL     21      -7.968 -23.488   5.185  1.00 -0.28      MEMB
ATOM   2822 H13R OL     21      -8.295 -24.411   4.660  1.00  0.00      MEMB
ATOM   2823 H13S OL     21      -8.821 -23.028   5.727  1.00  0.00      MEMB
ATOM   2824 C114 OL     21      -7.254 -22.378   4.338  1.00  0.84      MEMB
ATOM   2825 H14R OL     21      -6.988 -21.558   5.038  1.00  0.00      MEMB
ATOM   2826 H14S OL     21      -6.294 -22.719   3.893  1.00  0.00      MEMB
ATOM   2827 C115 OL     21      -8.126 -21.854   3.178  1.00  1.60      MEMB
ATOM   2828 H15R OL     21      -7.447 -21.332   2.470  1.00  0.00      MEMB
ATOM   2829 H15S OL     21      -8.926 -21.195   3.580  1.00  0.00      MEMB
ATOM   2830 C116 OL     21      -8.778 -22.993   2.358  1.00  2.64      MEMB
ATOM   2831 H16R OL     21      -9.555 -23.440   3.013  1.00  0.00      MEMB
ATOM   2832 H16S OL     21      -9.192 -22.553   1.425  1.00  0.00      MEMB
ATOM   2833 C117 OL     21      -7.815 -24.053   1.894  1.00  0.00      MEMB
ATOM   2834 H17R OL     21      -8.368 -25.008   2.027  1.00  0.00      MEMB
ATOM   2835 H17S OL     21      -6.936 -24.105   2.571  1.00  0.00      MEMB
ATOM   2836 C118 OL     21      -7.244 -23.880   0.478  1.00  0.00      MEMB
ATOM   2837 H18R OL     21      -7.936 -24.065  -0.371  1.00  0.00      MEMB
ATOM   2838 H18S OL     21      -6.741 -22.895   0.377  1.00  0.00      MEMB
ATOM   2839 H18T OL     21      -6.423 -24.616   0.340  1.00  0.00      MEMB
ATOM   2709  C33 PGR    21      -3.155 -23.857  17.905  1.00-20.41      MEMB
ATOM   2710  H3A PGR    21      -2.908 -23.324  18.848  1.00  0.00      MEMB
ATOM   2711  H3B PGR    21      -2.393 -24.656  17.775  1.00  0.00      MEMB
ATOM   2712  O36 PGR    21      -3.027 -23.033  16.747  1.00  0.00      MEMB
ATOM   2713 HO6A PGR    21      -2.573 -23.530  16.062  1.00  0.00      MEMB
ATOM   2714  C32 PGR    21      -4.577 -24.428  18.153  1.00-20.64      MEMB
ATOM   2715  H2A PGR    21      -4.529 -25.203  18.950  1.00  0.00      MEMB
ATOM   2716  O35 PGR    21      -5.012 -25.045  16.943  1.00  0.00      MEMB
ATOM   2717 HO5A PGR    21      -4.184 -25.444  16.641  1.00  0.00      MEMB
ATOM   2718  C31 PGR    21      -5.710 -23.463  18.599  1.00-19.24      MEMB
ATOM   2719  H1A PGR    21      -6.556 -24.124  18.883  1.00  0.00      MEMB
ATOM   2720  H1B PGR    21      -5.951 -22.841  17.710  1.00  0.00      MEMB
ATOM   2721  P31 PGR    21      -6.212 -21.721  20.364  1.00-16.77      MEMB
ATOM   2722  O33 PGR    21      -5.884 -21.690  21.800  1.00-15.92      MEMB
ATOM   2723  O34 PGR    21      -7.552 -22.157  20.059  1.00-16.93      MEMB
ATOM   2724  O32 PGR    21      -5.282 -22.657  19.628  1.00-16.27      MEMB
ATOM   2725  O31 PGR    21      -5.959 -20.170  19.802  1.00-18.19      MEMB
ATOM   2726  C3  PGR    21      -5.354 -19.861  18.533  1.00-15.07      MEMB
ATOM   2727  HA  PGR    21      -4.639 -20.656  18.229  1.00  0.00      MEMB
ATOM   2728  HB  PGR    21      -4.687 -18.988  18.697  1.00  0.00      MEMB
ATOM   2729  C2  PGR    21      -6.381 -19.489  17.514  1.00-13.89      MEMB
ATOM   2730  HX  PGR    21      -7.037 -18.755  18.028  1.00  0.00      MEMB
ATOM   2731  O21 PGR    21      -7.001 -20.800  17.118  1.00-12.67      MEMB
ATOM   2732  C21 PGR    21      -8.289 -20.795  16.673  1.00-12.02      MEMB
ATOM   2733  O22 PGR    21      -9.023 -19.819  16.722  1.00-12.33      MEMB
ATOM   2737  C1  PGR    21      -5.789 -18.856  16.260  1.00-14.33      MEMB
ATOM   2738  HR  PGR    21      -5.232 -17.991  16.680  1.00  0.00      MEMB
ATOM   2739  HS  PGR    21      -6.580 -18.527  15.553  1.00  0.00      MEMB
ATOM   2740  O11 PGR    21      -4.842 -19.788  15.651  1.00-13.47      MEMB
ATOM   2741  C11 PGR    21      -4.857 -20.009  14.383  1.00-12.95      MEMB
ATOM   2742  O12 PGR    21      -5.726 -19.702  13.614  1.00-13.09      MEMB
ATOM   2734  C12 OL     21      -8.594 -22.138  16.068  1.00-10.84      MEMB
ATOM   2735  H2R OL     21      -9.699 -22.193  15.971  1.00  0.00      MEMB
ATOM   2736  H2S OL     21      -8.216 -22.889  16.795  1.00  0.00      MEMB
ATOM   2746  C13 OL     21      -7.988 -22.175  14.649  1.00 -9.66      MEMB
ATOM   2747  H3R OL     21      -6.882 -22.151  14.748  1.00  0.00      MEMB
ATOM   2748  H3S OL     21      -8.149 -21.202  14.139  1.00  0.00      MEMB
ATOM   2749  C14 OL     21      -8.337 -23.373  13.710  1.00 -8.38      MEMB
ATOM   2750  H4R OL     21      -9.431 -23.307  13.530  1.00  0.00      MEMB
ATOM   2751  H4S OL     21      -8.275 -24.314  14.298  1.00  0.00      MEMB
ATOM   2752  C15 OL     21      -7.510 -23.415  12.432  1.00 -7.16      MEMB
ATOM   2753  H5R OL     21      -7.544 -24.426  11.974  1.00  0.00      MEMB
ATOM   2754  H5S OL     21      -6.451 -23.306  12.750  1.00  0.00      MEMB
ATOM   2755  C16 OL     21      -7.668 -22.298  11.471  1.00 -6.04      MEMB
ATOM   2756  H6R OL     21      -7.644 -21.364  12.072  1.00  0.00      MEMB
ATOM   2757  H6S OL     21      -8.643 -22.316  10.939  1.00  0.00      MEMB
ATOM   2758  C17 OL     21      -6.545 -22.332  10.416  1.00 -5.15      MEMB
ATOM   2759  H7R OL     21      -6.637 -23.328   9.932  1.00  0.00      MEMB
ATOM   2760  H7S OL     21      -5.646 -22.358  11.068  1.00  0.00      MEMB
ATOM   2761  C18 OL     21      -6.490 -21.116   9.418  1.00 -4.09      MEMB
ATOM   2762  H8R OL     21      -7.536 -21.108   9.043  1.00  0.00      MEMB
ATOM   2763  H8S OL     21      -5.725 -21.407   8.667  1.00  0.00      MEMB
ATOM   2764  C19 OL     21      -6.118 -19.781  10.065  1.00 -3.11      MEMB
ATOM   2765  H9R OL     21      -6.840 -19.429  10.816  1.00  0.00      MEMB
ATOM   2766 C110 OL     21      -5.082 -18.981   9.771  1.00 -1.91      MEMB
ATOM   2767 H10R OL     21      -5.007 -18.057  10.365  1.00  0.00      MEMB
ATOM   2768 C111 OL     21      -4.032 -19.195   8.726  1.00 -1.30      MEMB
ATOM   2769 H11R OL     21      -4.078 -20.199   8.252  1.00  0.00      MEMB
ATOM   2770 H11S OL     21      -3.077 -18.824   9.156  1.00  0.00      MEMB
ATOM   2771 C112 OL     21      -4.243 -18.182   7.587  1.00 -0.16      MEMB
ATOM   2772 H12R OL     21      -4.027 -17.213   8.086  1.00  0.00      MEMB
ATOM   2773 H12S OL     21      -5.327 -18.125   7.352  1.00  0.00      MEMB
ATOM   2774 C113 OL     21      -3.274 -18.359   6.401  1.00  0.33      MEMB
ATOM   2775 H13R OL     21      -2.238 -18.654   6.671  1.00  0.00      MEMB
ATOM   2776 H13S OL     21      -3.199 -17.321   6.013  1.00  0.00      MEMB
ATOM   2777 C114 OL     21      -3.971 -19.178   5.230  1.00  1.47      MEMB
ATOM   2778 H14R OL     21      -5.031 -18.882   5.384  1.00  0.00      MEMB
ATOM   2779 H14S OL     21      -4.064 -20.253   5.494  1.00  0.00      MEMB
ATOM   2780 C115 OL     21      -3.368 -18.932   3.907  1.00  2.35      MEMB
ATOM   2781 H15R OL     21      -2.281 -19.139   4.012  1.00  0.00      MEMB
ATOM   2782 H15S OL     21      -3.507 -17.872   3.603  1.00  0.00      MEMB
ATOM   2783 C116 OL     21      -3.672 -20.085   2.911  1.00  3.48      MEMB
ATOM   2784 H16R OL     21      -4.780 -20.081   2.832  1.00  0.00      MEMB
ATOM   2785 H16S OL     21      -3.409 -21.040   3.414  1.00  0.00      MEMB
ATOM   2786 C117 OL     21      -3.067 -20.022   1.495  1.00  2.94      MEMB
ATOM   2787 H17R OL     21      -3.499 -20.735   0.760  1.00  0.00      MEMB
ATOM   2788 H17S OL     21      -1.996 -20.254   1.673  1.00  0.00      MEMB
ATOM   2789 C118 OL     21      -3.192 -18.619   0.893  1.00  4.04      MEMB
ATOM   2790 H18R OL     21      -2.680 -18.647  -0.093  1.00  0.00      MEMB
ATOM   2791 H18S OL     21      -2.513 -17.949   1.463  1.00  0.00      MEMB
ATOM   2792 H18T OL     21      -4.230 -18.230   0.820  1.00  0.00      MEMB
TER   
ATOM   2874  C12 OL     22     -22.643 -14.001  12.464  1.00-12.11      MEMB
ATOM   2875  H2R OL     22     -22.253 -15.032  12.326  1.00  0.00      MEMB
ATOM   2876  H2S OL     22     -23.730 -13.965  12.688  1.00  0.00      MEMB
ATOM   2924  C13 OL     22     -22.437 -13.041  11.239  1.00-10.97      MEMB
ATOM   2925  H3R OL     22     -22.466 -11.977  11.557  1.00  0.00      MEMB
ATOM   2926  H3S OL     22     -23.367 -13.070  10.632  1.00  0.00      MEMB
ATOM   2927  C14 OL     22     -21.154 -13.421  10.448  1.00 -9.91      MEMB
ATOM   2928  H4R OL     22     -20.318 -13.472  11.178  1.00  0.00      MEMB
ATOM   2929  H4S OL     22     -21.235 -14.441  10.016  1.00  0.00      MEMB
ATOM   2930  C15 OL     22     -20.737 -12.331   9.434  1.00 -8.77      MEMB
ATOM   2931  H5R OL     22     -20.703 -11.393  10.029  1.00  0.00      MEMB
ATOM   2932  H5S OL     22     -21.576 -12.405   8.709  1.00  0.00      MEMB
ATOM   2933  C16 OL     22     -19.390 -12.551   8.711  1.00 -7.62      MEMB
ATOM   2934  H6R OL     22     -18.703 -12.982   9.470  1.00  0.00      MEMB
ATOM   2935  H6S OL     22     -19.630 -13.312   7.937  1.00  0.00      MEMB
ATOM   2936  C17 OL     22     -18.716 -11.406   7.935  1.00 -6.59      MEMB
ATOM   2937  H7R OL     22     -18.654 -10.575   8.670  1.00  0.00      MEMB
ATOM   2938  H7S OL     22     -17.688 -11.735   7.672  1.00  0.00      MEMB
ATOM   2939  C18 OL     22     -19.613 -10.800   6.846  1.00 -5.26      MEMB
ATOM   2940  H8R OL     22     -19.956 -11.706   6.302  1.00  0.00      MEMB
ATOM   2941  H8S OL     22     -20.420 -10.256   7.383  1.00  0.00      MEMB
ATOM   2942  C19 OL     22     -18.915  -9.745   6.038  1.00 -4.06      MEMB
ATOM   2943  H9R OL     22     -18.935  -8.729   6.460  1.00  0.00      MEMB
ATOM   2944 C110 OL     22     -18.321  -9.894   4.841  1.00 -2.66      MEMB
ATOM   2945 H10R OL     22     -17.693  -9.073   4.464  1.00  0.00      MEMB
ATOM   2946 C111 OL     22     -18.306 -11.265   4.129  1.00 -2.58      MEMB
ATOM   2947 H11R OL     22     -19.251 -11.849   4.103  1.00  0.00      MEMB
ATOM   2948 H11S OL     22     -17.994 -11.155   3.068  1.00  0.00      MEMB
ATOM   2949 C112 OL     22     -17.210 -12.118   4.618  1.00 -1.15      MEMB
ATOM   2950 H12R OL     22     -16.315 -11.460   4.590  1.00  0.00      MEMB
ATOM   2951 H12S OL     22     -17.348 -12.279   5.708  1.00  0.00      MEMB
ATOM   2952 C113 OL     22     -16.985 -13.498   3.910  1.00 -0.28      MEMB
ATOM   2953 H13R OL     22     -16.152 -13.872   4.542  1.00  0.00      MEMB
ATOM   2954 H13S OL     22     -17.952 -13.999   4.131  1.00  0.00      MEMB
ATOM   2955 C114 OL     22     -16.784 -13.461   2.416  1.00  0.84      MEMB
ATOM   2956 H14R OL     22     -17.767 -13.150   2.003  1.00  0.00      MEMB
ATOM   2957 H14S OL     22     -15.892 -12.816   2.260  1.00  0.00      MEMB
ATOM   2958 C115 OL     22     -16.469 -14.797   1.743  1.00  1.60      MEMB
ATOM   2959 H15R OL     22     -15.496 -15.138   2.158  1.00  0.00      MEMB
ATOM   2960 H15S OL     22     -16.208 -14.404   0.738  1.00  0.00      MEMB
ATOM   2961 C116 OL     22     -17.593 -15.800   1.646  1.00  2.64      MEMB
ATOM   2962 H16R OL     22     -17.808 -16.102   2.693  1.00  0.00      MEMB
ATOM   2963 H16S OL     22     -18.559 -15.380   1.292  1.00  0.00      MEMB
ATOM   2964 C117 OL     22     -17.113 -16.973   0.791  1.00  0.00      MEMB
ATOM   2965 H17R OL     22     -16.564 -17.764   1.344  1.00  0.00      MEMB
ATOM   2966 H17S OL     22     -16.440 -16.530   0.026  1.00  0.00      MEMB
ATOM   2967 C118 OL     22     -18.188 -17.750   0.025  1.00  0.00      MEMB
ATOM   2968 H18R OL     22     -17.672 -18.614  -0.445  1.00  0.00      MEMB
ATOM   2969 H18S OL     22     -18.923 -18.187   0.734  1.00  0.00      MEMB
ATOM   2970 H18T OL     22     -18.493 -17.110  -0.831  1.00  0.00      MEMB
ATOM   2840  C33 PGR    22     -19.939 -15.797  20.720  1.00-20.41      MEMB
ATOM   2841  H3A PGR    22     -18.946 -16.123  21.098  1.00  0.00      MEMB
ATOM   2842  H3B PGR    22     -20.182 -14.753  21.013  1.00  0.00      MEMB
ATOM   2843  O36 PGR    22     -20.906 -16.600  21.429  1.00  0.00      MEMB
ATOM   2844 HO6A PGR    22     -21.250 -16.119  22.185  1.00  0.00      MEMB
ATOM   2845  C32 PGR    22     -19.933 -16.040  19.164  1.00-20.64      MEMB
ATOM   2846  H2A PGR    22     -20.681 -15.370  18.684  1.00  0.00      MEMB
ATOM   2847  O35 PGR    22     -20.321 -17.393  18.937  1.00  0.00      MEMB
ATOM   2848 HO5A PGR    22     -20.999 -17.499  19.619  1.00  0.00      MEMB
ATOM   2849  C31 PGR    22     -18.549 -15.768  18.512  1.00-19.24      MEMB
ATOM   2850  H1A PGR    22     -18.642 -15.832  17.407  1.00  0.00      MEMB
ATOM   2851  H1B PGR    22     -17.810 -16.460  18.970  1.00  0.00      MEMB
ATOM   2852  P31 PGR    22     -16.983 -13.654  18.299  1.00-16.77      MEMB
ATOM   2853  O33 PGR    22     -15.928 -14.612  18.209  1.00-15.92      MEMB
ATOM   2854  O34 PGR    22     -16.691 -12.396  19.066  1.00-16.93      MEMB
ATOM   2855  O32 PGR    22     -18.281 -14.388  18.826  1.00-16.27      MEMB
ATOM   2856  O31 PGR    22     -17.441 -13.269  16.838  1.00-18.19      MEMB
ATOM   2857  C3  PGR    22     -18.563 -12.428  16.538  1.00-15.07      MEMB
ATOM   2858  HA  PGR    22     -18.263 -11.367  16.401  1.00  0.00      MEMB
ATOM   2859  HB  PGR    22     -19.265 -12.531  17.393  1.00  0.00      MEMB
ATOM   2860  C2  PGR    22     -19.369 -12.810  15.202  1.00-13.89      MEMB
ATOM   2861  HX  PGR    22     -19.851 -13.786  15.424  1.00  0.00      MEMB
ATOM   2862  O21 PGR    22     -18.457 -12.890  14.064  1.00-12.67      MEMB
ATOM   2863  C21 PGR    22     -18.194 -14.096  13.651  1.00-12.02      MEMB
ATOM   2864  O22 PGR    22     -18.578 -15.106  14.192  1.00-12.33      MEMB
ATOM   2868  C1  PGR    22     -20.487 -11.916  14.700  1.00-14.33      MEMB
ATOM   2869  HR  PGR    22     -20.143 -10.907  14.385  1.00  0.00      MEMB
ATOM   2870  HS  PGR    22     -21.211 -11.646  15.497  1.00  0.00      MEMB
ATOM   2871  O11 PGR    22     -21.225 -12.480  13.569  1.00-13.47      MEMB
ATOM   2872  C11 PGR    22     -22.081 -13.382  13.799  1.00-12.95      MEMB
ATOM   2873  O12 PGR    22     -22.500 -13.788  14.890  1.00-13.09      MEMB
ATOM   2865  C12 OL     22     -17.486 -13.964  12.350  1.00-10.84      MEMB
ATOM   2866  H2R OL     22     -16.778 -13.111  12.418  1.00  0.00      MEMB
ATOM   2867  H2S OL     22     -18.144 -13.606  11.530  1.00  0.00      MEMB
ATOM   2877  C13 OL     22     -16.856 -15.308  11.916  1.00 -9.66      MEMB
ATOM   2878  H3R OL     22     -16.527 -15.896  12.799  1.00  0.00      MEMB
ATOM   2879  H3S OL     22     -15.954 -14.949  11.376  1.00  0.00      MEMB
ATOM   2880  C14 OL     22     -17.710 -16.346  11.179  1.00 -8.38      MEMB
ATOM   2881  H4R OL     22     -18.597 -16.677  11.760  1.00  0.00      MEMB
ATOM   2882  H4S OL     22     -17.009 -17.208  11.199  1.00  0.00      MEMB
ATOM   2883  C15 OL     22     -18.061 -15.976   9.706  1.00 -7.16      MEMB
ATOM   2884  H5R OL     22     -17.092 -15.833   9.181  1.00  0.00      MEMB
ATOM   2885  H5S OL     22     -18.589 -15.000   9.763  1.00  0.00      MEMB
ATOM   2886  C16 OL     22     -18.869 -16.960   8.896  1.00 -6.04      MEMB
ATOM   2887  H6R OL     22     -19.906 -17.213   9.205  1.00  0.00      MEMB
ATOM   2888  H6S OL     22     -18.363 -17.934   9.067  1.00  0.00      MEMB
ATOM   2889  C17 OL     22     -18.842 -16.791   7.365  1.00 -5.15      MEMB
ATOM   2890  H7R OL     22     -17.859 -16.468   6.959  1.00  0.00      MEMB
ATOM   2891  H7S OL     22     -19.548 -15.979   7.087  1.00  0.00      MEMB
ATOM   2892  C18 OL     22     -19.138 -18.118   6.628  1.00 -4.09      MEMB
ATOM   2893  H8R OL     22     -20.162 -18.456   6.897  1.00  0.00      MEMB
ATOM   2894  H8S OL     22     -18.411 -18.903   6.926  1.00  0.00      MEMB
ATOM   2895  C19 OL     22     -19.126 -17.818   5.159  1.00 -3.11      MEMB
ATOM   2896  H9R OL     22     -18.263 -18.128   4.551  1.00  0.00      MEMB
ATOM   2897 C110 OL     22     -20.141 -17.393   4.380  1.00 -1.91      MEMB
ATOM   2898 H10R OL     22     -19.914 -17.317   3.306  1.00  0.00      MEMB
ATOM   2899 C111 OL     22     -21.521 -17.030   4.824  1.00 -1.30      MEMB
ATOM   2900 H11R OL     22     -21.620 -16.846   5.915  1.00  0.00      MEMB
ATOM   2901 H11S OL     22     -22.059 -17.969   4.574  1.00  0.00      MEMB
ATOM   2902 C112 OL     22     -22.260 -15.813   4.293  1.00 -0.16      MEMB
ATOM   2903 H12R OL     22     -21.517 -15.032   4.558  1.00  0.00      MEMB
ATOM   2904 H12S OL     22     -23.183 -15.626   4.883  1.00  0.00      MEMB
ATOM   2905 C113 OL     22     -22.605 -15.796   2.835  1.00  0.33      MEMB
ATOM   2906 H13R OL     22     -23.483 -16.452   2.652  1.00  0.00      MEMB
ATOM   2907 H13S OL     22     -21.797 -16.355   2.317  1.00  0.00      MEMB
ATOM   2908 C114 OL     22     -22.958 -14.516   2.287  1.00  1.47      MEMB
ATOM   2909 H14R OL     22     -22.282 -13.787   2.784  1.00  0.00      MEMB
ATOM   2910 H14S OL     22     -23.967 -14.174   2.601  1.00  0.00      MEMB
ATOM   2911 C115 OL     22     -22.728 -14.353   0.785  1.00  2.35      MEMB
ATOM   2912 H15R OL     22     -23.330 -13.455   0.529  1.00  0.00      MEMB
ATOM   2913 H15S OL     22     -23.145 -15.220   0.230  1.00  0.00      MEMB
ATOM   2914 C116 OL     22     -21.232 -14.114   0.456  1.00  3.48      MEMB
ATOM   2915 H16R OL     22     -20.684 -15.058   0.661  1.00  0.00      MEMB
ATOM   2916 H16S OL     22     -20.911 -13.316   1.159  1.00  0.00      MEMB
ATOM   2917 C117 OL     22     -20.926 -13.469  -0.897  1.00  2.94      MEMB
ATOM   2918 H17R OL     22     -21.377 -12.455  -0.843  1.00  0.00      MEMB
ATOM   2919 H17S OL     22     -21.281 -14.095  -1.744  1.00  0.00      MEMB
ATOM   2920 C118 OL     22     -19.441 -13.285  -0.874  1.00  4.04      MEMB
ATOM   2921 H18R OL     22     -19.008 -12.778   0.015  1.00  0.00      MEMB
ATOM   2922 H18S OL     22     -19.353 -12.735  -1.836  1.00  0.00      MEMB
ATOM   2923 H18T OL     22     -18.991 -14.298  -0.942  1.00  0.00      MEMB
TER   
ATOM   3005  C12 OL     23     -24.563  12.707  16.619  1.00-12.11      MEMB
ATOM   3006  H2R OL     23     -24.757  13.754  16.936  1.00  0.00      MEMB
ATOM   3007  H2S OL     23     -23.531  12.384  16.875  1.00  0.00      MEMB
ATOM   3055  C13 OL     23     -24.859  12.649  15.107  1.00-10.97      MEMB
ATOM   3056  H3R OL     23     -24.247  13.490  14.717  1.00  0.00      MEMB
ATOM   3057  H3S OL     23     -25.902  13.002  14.960  1.00  0.00      MEMB
ATOM   3058  C14 OL     23     -24.401  11.352  14.487  1.00 -9.91      MEMB
ATOM   3059  H4R OL     23     -23.678  10.861  15.172  1.00  0.00      MEMB
ATOM   3060  H4S OL     23     -25.181  10.567  14.592  1.00  0.00      MEMB
ATOM   3061  C15 OL     23     -23.816  11.566  13.086  1.00 -8.77      MEMB
ATOM   3062  H5R OL     23     -22.886  12.174  13.068  1.00  0.00      MEMB
ATOM   3063  H5S OL     23     -24.505  12.001  12.331  1.00  0.00      MEMB
ATOM   3064  C16 OL     23     -23.489  10.196  12.481  1.00 -7.62      MEMB
ATOM   3065  H6R OL     23     -23.008   9.513  13.213  1.00  0.00      MEMB
ATOM   3066  H6S OL     23     -24.308   9.523  12.150  1.00  0.00      MEMB
ATOM   3067  C17 OL     23     -22.480  10.345  11.281  1.00 -6.59      MEMB
ATOM   3068  H7R OL     23     -21.599  11.005  11.432  1.00  0.00      MEMB
ATOM   3069  H7S OL     23     -22.079   9.367  10.939  1.00  0.00      MEMB
ATOM   3070  C18 OL     23     -23.211  11.108  10.132  1.00 -5.26      MEMB
ATOM   3071  H8R OL     23     -24.160  10.570   9.925  1.00  0.00      MEMB
ATOM   3072  H8S OL     23     -23.474  12.139  10.450  1.00  0.00      MEMB
ATOM   3073  C19 OL     23     -22.392  11.272   8.821  1.00 -4.06      MEMB
ATOM   3074  H9R OL     23     -21.626  12.060   8.861  1.00  0.00      MEMB
ATOM   3075 C110 OL     23     -22.649  10.745   7.628  1.00 -2.66      MEMB
ATOM   3076 H10R OL     23     -21.899  10.942   6.848  1.00  0.00      MEMB
ATOM   3077 C111 OL     23     -23.819   9.848   7.155  1.00 -2.58      MEMB
ATOM   3078 H11R OL     23     -23.562   8.802   7.427  1.00  0.00      MEMB
ATOM   3079 H11S OL     23     -24.670  10.110   7.820  1.00  0.00      MEMB
ATOM   3080 C112 OL     23     -24.074   9.991   5.630  1.00 -1.15      MEMB
ATOM   3081 H12R OL     23     -23.206   9.965   4.937  1.00  0.00      MEMB
ATOM   3082 H12S OL     23     -24.725   9.128   5.373  1.00  0.00      MEMB
ATOM   3083 C113 OL     23     -24.904  11.234   5.300  1.00 -0.28      MEMB
ATOM   3084 H13R OL     23     -25.859  11.175   5.864  1.00  0.00      MEMB
ATOM   3085 H13S OL     23     -24.303  12.119   5.600  1.00  0.00      MEMB
ATOM   3086 C114 OL     23     -25.260  11.215   3.822  1.00  0.84      MEMB
ATOM   3087 H14R OL     23     -25.897  10.365   3.496  1.00  0.00      MEMB
ATOM   3088 H14S OL     23     -25.775  12.172   3.594  1.00  0.00      MEMB
ATOM   3089 C115 OL     23     -24.006  11.124   2.905  1.00  1.60      MEMB
ATOM   3090 H15R OL     23     -23.916  10.025   2.768  1.00  0.00      MEMB
ATOM   3091 H15S OL     23     -23.114  11.502   3.450  1.00  0.00      MEMB
ATOM   3092 C116 OL     23     -24.004  11.787   1.514  1.00  2.64      MEMB
ATOM   3093 H16R OL     23     -24.742  11.199   0.927  1.00  0.00      MEMB
ATOM   3094 H16S OL     23     -24.281  12.858   1.611  1.00  0.00      MEMB
ATOM   3095 C117 OL     23     -22.630  11.812   0.820  1.00  0.00      MEMB
ATOM   3096 H17R OL     23     -21.942  11.135   1.369  1.00  0.00      MEMB
ATOM   3097 H17S OL     23     -22.188  12.831   0.835  1.00  0.00      MEMB
ATOM   3098 C118 OL     23     -22.623  11.507  -0.656  1.00  0.00      MEMB
ATOM   3099 H18R OL     23     -21.609  11.755  -1.035  1.00  0.00      MEMB
ATOM   3100 H18S OL     23     -22.937  10.447  -0.766  1.00  0.00      MEMB
ATOM   3101 H18T OL     23     -23.371  12.099  -1.225  1.00  0.00      MEMB
ATOM   2971  C33 PGR    23     -20.242   9.366  17.323  1.00-20.41      MEMB
ATOM   2972  H3A PGR    23     -20.293  10.006  18.230  1.00  0.00      MEMB
ATOM   2973  H3B PGR    23     -19.417   8.621  17.329  1.00  0.00      MEMB
ATOM   2974  O36 PGR    23     -19.951  10.338  16.397  1.00  0.00      MEMB
ATOM   2975 HO6A PGR    23     -19.111  10.700  16.688  1.00  0.00      MEMB
ATOM   2976  C32 PGR    23     -21.685   8.867  17.173  1.00-20.64      MEMB
ATOM   2977  H2A PGR    23     -21.796   8.348  16.195  1.00  0.00      MEMB
ATOM   2978  O35 PGR    23     -22.540  10.008  17.183  1.00  0.00      MEMB
ATOM   2979 HO5A PGR    23     -22.003  10.635  16.679  1.00  0.00      MEMB
ATOM   2980  C31 PGR    23     -22.067   7.871  18.330  1.00-19.24      MEMB
ATOM   2981  H1A PGR    23     -21.325   7.044  18.331  1.00  0.00      MEMB
ATOM   2982  H1B PGR    23     -23.065   7.426  18.127  1.00  0.00      MEMB
ATOM   2983  P31 PGR    23     -22.819   7.708  20.747  1.00-16.77      MEMB
ATOM   2984  O33 PGR    23     -22.370   8.148  22.078  1.00-15.92      MEMB
ATOM   2985  O34 PGR    23     -22.871   6.237  20.522  1.00-16.93      MEMB
ATOM   2986  O32 PGR    23     -22.003   8.460  19.649  1.00-16.27      MEMB
ATOM   2987  O31 PGR    23     -24.280   8.217  20.598  1.00-18.19      MEMB
ATOM   2988  C3  PGR    23     -24.605   9.558  20.576  1.00-15.07      MEMB
ATOM   2989  HA  PGR    23     -23.812  10.053  19.974  1.00  0.00      MEMB
ATOM   2990  HB  PGR    23     -24.646   9.985  21.600  1.00  0.00      MEMB
ATOM   2991  C2  PGR    23     -26.013   9.818  19.897  1.00-13.89      MEMB
ATOM   2992  HX  PGR    23     -26.809   9.374  20.531  1.00  0.00      MEMB
ATOM   2993  O21 PGR    23     -26.047   9.082  18.597  1.00-12.67      MEMB
ATOM   2994  C21 PGR    23     -26.236   7.767  18.628  1.00-12.02      MEMB
ATOM   2995  O22 PGR    23     -26.486   7.152  19.666  1.00-12.33      MEMB
ATOM   2999  C1  PGR    23     -26.212  11.321  19.585  1.00-14.33      MEMB
ATOM   3000  HR  PGR    23     -26.172  11.858  20.557  1.00  0.00      MEMB
ATOM   3001  HS  PGR    23     -27.251  11.397  19.198  1.00  0.00      MEMB
ATOM   3002  O11 PGR    23     -25.214  11.795  18.675  1.00-13.47      MEMB
ATOM   3003  C11 PGR    23     -25.588  11.892  17.393  1.00-12.95      MEMB
ATOM   3004  O12 PGR    23     -26.671  11.578  16.933  1.00-13.09      MEMB
ATOM   2996  C12 OL     23     -26.422   7.177  17.203  1.00-10.84      MEMB
ATOM   2997  H2R OL     23     -27.118   7.813  16.616  1.00  0.00      MEMB
ATOM   2998  H2S OL     23     -26.995   6.230  17.304  1.00  0.00      MEMB
ATOM   3008  C13 OL     23     -25.060   7.056  16.451  1.00 -9.66      MEMB
ATOM   3009  H3R OL     23     -24.507   6.238  16.958  1.00  0.00      MEMB
ATOM   3010  H3S OL     23     -24.530   8.033  16.464  1.00  0.00      MEMB
ATOM   3011  C14 OL     23     -25.325   6.701  14.998  1.00 -8.38      MEMB
ATOM   3012  H4R OL     23     -26.218   7.244  14.620  1.00  0.00      MEMB
ATOM   3013  H4S OL     23     -25.700   5.663  14.876  1.00  0.00      MEMB
ATOM   3014  C15 OL     23     -24.125   6.805  14.060  1.00 -7.16      MEMB
ATOM   3015  H5R OL     23     -23.265   6.232  14.468  1.00  0.00      MEMB
ATOM   3016  H5S OL     23     -23.886   7.890  14.088  1.00  0.00      MEMB
ATOM   3017  C16 OL     23     -24.388   6.314  12.608  1.00 -6.04      MEMB
ATOM   3018  H6R OL     23     -23.633   6.660  11.869  1.00  0.00      MEMB
ATOM   3019  H6S OL     23     -25.345   6.752  12.253  1.00  0.00      MEMB
ATOM   3020  C17 OL     23     -24.385   4.756  12.549  1.00 -5.15      MEMB
ATOM   3021  H7R OL     23     -25.239   4.299  13.093  1.00  0.00      MEMB
ATOM   3022  H7S OL     23     -23.456   4.372  13.021  1.00  0.00      MEMB
ATOM   3023  C18 OL     23     -24.390   4.231  11.101  1.00 -4.09      MEMB
ATOM   3024  H8R OL     23     -24.084   3.180  10.911  1.00  0.00      MEMB
ATOM   3025  H8S OL     23     -23.611   4.692  10.456  1.00  0.00      MEMB
ATOM   3026  C19 OL     23     -25.729   4.465  10.501  1.00 -3.11      MEMB
ATOM   3027  H9R OL     23     -26.428   3.630  10.655  1.00  0.00      MEMB
ATOM   3028 C110 OL     23     -26.056   5.433   9.600  1.00 -1.91      MEMB
ATOM   3029 H10R OL     23     -27.043   5.261   9.146  1.00  0.00      MEMB
ATOM   3030 C111 OL     23     -25.213   6.561   8.983  1.00 -1.30      MEMB
ATOM   3031 H11R OL     23     -24.127   6.565   9.218  1.00  0.00      MEMB
ATOM   3032 H11S OL     23     -25.634   7.528   9.333  1.00  0.00      MEMB
ATOM   3033 C112 OL     23     -25.474   6.424   7.468  1.00 -0.16      MEMB
ATOM   3034 H12R OL     23     -25.286   7.429   7.033  1.00  0.00      MEMB
ATOM   3035 H12S OL     23     -26.559   6.260   7.292  1.00  0.00      MEMB
ATOM   3036 C113 OL     23     -24.702   5.261   6.881  1.00  0.33      MEMB
ATOM   3037 H13R OL     23     -25.461   4.655   6.343  1.00  0.00      MEMB
ATOM   3038 H13S OL     23     -24.278   4.610   7.675  1.00  0.00      MEMB
ATOM   3039 C114 OL     23     -23.618   5.694   6.010  1.00  1.47      MEMB
ATOM   3040 H14R OL     23     -22.933   4.820   5.970  1.00  0.00      MEMB
ATOM   3041 H14S OL     23     -23.175   6.563   6.543  1.00  0.00      MEMB
ATOM   3042 C115 OL     23     -24.186   5.942   4.619  1.00  2.35      MEMB
ATOM   3043 H15R OL     23     -25.011   6.680   4.715  1.00  0.00      MEMB
ATOM   3044 H15S OL     23     -24.686   5.003   4.298  1.00  0.00      MEMB
ATOM   3045 C116 OL     23     -23.082   6.407   3.698  1.00  3.48      MEMB
ATOM   3046 H16R OL     23     -22.663   7.334   4.144  1.00  0.00      MEMB
ATOM   3047 H16S OL     23     -23.541   6.731   2.739  1.00  0.00      MEMB
ATOM   3048 C117 OL     23     -21.942   5.380   3.462  1.00  2.94      MEMB
ATOM   3049 H17R OL     23     -22.378   4.397   3.180  1.00  0.00      MEMB
ATOM   3050 H17S OL     23     -21.517   5.146   4.461  1.00  0.00      MEMB
ATOM   3051 C118 OL     23     -20.818   5.806   2.505  1.00  4.04      MEMB
ATOM   3052 H18R OL     23     -20.754   6.898   2.314  1.00  0.00      MEMB
ATOM   3053 H18S OL     23     -20.906   5.496   1.442  1.00  0.00      MEMB
ATOM   3054 H18T OL     23     -19.841   5.509   2.943  1.00  0.00      MEMB
TER   
ATOM   3136  C12 OL     24      10.666  13.705  16.528  1.00-12.11      MEMB
ATOM   3137  H2R OL     24      10.578  12.669  16.922  1.00  0.00      MEMB
ATOM   3138  H2S OL     24      10.030  14.345  17.176  1.00  0.00      MEMB
ATOM   3186  C13 OL     24      10.214  13.896  15.054  1.00-10.97      MEMB
ATOM   3187  H3R OL     24       9.203  13.443  14.968  1.00  0.00      MEMB
ATOM   3188  H3S OL     24      10.863  13.217  14.462  1.00  0.00      MEMB
ATOM   3189  C14 OL     24      10.075  15.330  14.496  1.00 -9.91      MEMB
ATOM   3190  H4R OL     24       9.196  15.742  15.037  1.00  0.00      MEMB
ATOM   3191  H4S OL     24      11.043  15.726  14.870  1.00  0.00      MEMB
ATOM   3192  C15 OL     24       9.648  15.515  13.021  1.00 -8.77      MEMB
ATOM   3193  H5R OL     24       9.167  16.516  13.036  1.00  0.00      MEMB
ATOM   3194  H5S OL     24       8.816  14.799  12.849  1.00  0.00      MEMB
ATOM   3195  C16 OL     24      10.687  15.464  11.891  1.00 -7.62      MEMB
ATOM   3196  H6R OL     24      11.160  14.459  11.931  1.00  0.00      MEMB
ATOM   3197  H6S OL     24      10.222  15.769  10.930  1.00  0.00      MEMB
ATOM   3198  C17 OL     24      11.833  16.490  12.063  1.00 -6.59      MEMB
ATOM   3199  H7R OL     24      11.593  17.575  12.086  1.00  0.00      MEMB
ATOM   3200  H7S OL     24      12.348  16.198  13.003  1.00  0.00      MEMB
ATOM   3201  C18 OL     24      12.957  16.220  11.037  1.00 -5.26      MEMB
ATOM   3202  H8R OL     24      13.879  16.835  11.116  1.00  0.00      MEMB
ATOM   3203  H8S OL     24      13.315  15.214  11.345  1.00  0.00      MEMB
ATOM   3204  C19 OL     24      12.427  16.111   9.625  1.00 -4.06      MEMB
ATOM   3205  H9R OL     24      11.920  15.158   9.417  1.00  0.00      MEMB
ATOM   3206 C110 OL     24      12.381  17.065   8.638  1.00 -2.66      MEMB
ATOM   3207 H10R OL     24      11.864  16.786   7.708  1.00  0.00      MEMB
ATOM   3208 C111 OL     24      12.920  18.446   8.772  1.00 -2.58      MEMB
ATOM   3209 H11R OL     24      12.677  18.804   9.795  1.00  0.00      MEMB
ATOM   3210 H11S OL     24      14.027  18.530   8.713  1.00  0.00      MEMB
ATOM   3211 C112 OL     24      12.372  19.417   7.820  1.00 -1.15      MEMB
ATOM   3212 H12R OL     24      11.264  19.476   7.867  1.00  0.00      MEMB
ATOM   3213 H12S OL     24      12.737  20.444   8.038  1.00  0.00      MEMB
ATOM   3214 C113 OL     24      12.670  19.061   6.380  1.00 -0.28      MEMB
ATOM   3215 H13R OL     24      13.752  18.811   6.388  1.00  0.00      MEMB
ATOM   3216 H13S OL     24      12.085  18.144   6.148  1.00  0.00      MEMB
ATOM   3217 C114 OL     24      12.466  20.158   5.373  1.00  0.84      MEMB
ATOM   3218 H14R OL     24      11.411  20.490   5.480  1.00  0.00      MEMB
ATOM   3219 H14S OL     24      13.117  21.007   5.671  1.00  0.00      MEMB
ATOM   3220 C115 OL     24      12.765  19.730   3.974  1.00  1.60      MEMB
ATOM   3221 H15R OL     24      12.339  20.547   3.353  1.00  0.00      MEMB
ATOM   3222 H15S OL     24      12.099  18.864   3.772  1.00  0.00      MEMB
ATOM   3223 C116 OL     24      14.199  19.338   3.633  1.00  2.64      MEMB
ATOM   3224 H16R OL     24      14.943  19.946   4.191  1.00  0.00      MEMB
ATOM   3225 H16S OL     24      14.337  18.299   4.004  1.00  0.00      MEMB
ATOM   3226 C117 OL     24      14.530  19.536   2.108  1.00  0.00      MEMB
ATOM   3227 H17R OL     24      15.585  19.222   1.960  1.00  0.00      MEMB
ATOM   3228 H17S OL     24      14.635  20.591   1.776  1.00  0.00      MEMB
ATOM   3229 C118 OL     24      13.646  18.705   1.136  1.00  0.00      MEMB
ATOM   3230 H18R OL     24      12.718  19.231   0.826  1.00  0.00      MEMB
ATOM   3231 H18S OL     24      14.237  18.452   0.229  1.00  0.00      MEMB
ATOM   3232 H18T OL     24      13.400  17.775   1.690  1.00  0.00      MEMB
ATOM   3102  C33 PGR    24       9.375  21.065  17.668  1.00-20.41      MEMB
ATOM   3103  H3A PGR    24       9.860  22.051  17.834  1.00  0.00      MEMB
ATOM   3104  H3B PGR    24       9.799  20.703  16.707  1.00  0.00      MEMB
ATOM   3105  O36 PGR    24       8.031  21.295  17.523  1.00  0.00      MEMB
ATOM   3106 HO6A PGR    24       7.873  21.680  16.658  1.00  0.00      MEMB
ATOM   3107  C32 PGR    24       9.650  20.052  18.879  1.00-20.64      MEMB
ATOM   3108  H2A PGR    24       9.345  20.531  19.836  1.00  0.00      MEMB
ATOM   3109  O35 PGR    24      11.053  19.800  18.922  1.00  0.00      MEMB
ATOM   3110 HO5A PGR    24      11.396  20.678  18.705  1.00  0.00      MEMB
ATOM   3111  C31 PGR    24       8.846  18.755  18.663  1.00-19.24      MEMB
ATOM   3112  H1A PGR    24       9.091  18.337  17.663  1.00  0.00      MEMB
ATOM   3113  H1B PGR    24       7.755  18.965  18.653  1.00  0.00      MEMB
ATOM   3114  P31 PGR    24       9.375  16.361  19.674  1.00-16.77      MEMB
ATOM   3115  O33 PGR    24       8.330  15.549  18.932  1.00-15.92      MEMB
ATOM   3116  O34 PGR    24       9.547  15.915  21.079  1.00-16.93      MEMB
ATOM   3117  O32 PGR    24       9.014  17.825  19.715  1.00-16.27      MEMB
ATOM   3118  O31 PGR    24      10.765  16.461  18.944  1.00-18.19      MEMB
ATOM   3119  C3  PGR    24      11.994  16.795  19.584  1.00-15.07      MEMB
ATOM   3120  HA  PGR    24      12.106  16.268  20.555  1.00  0.00      MEMB
ATOM   3121  HB  PGR    24      11.970  17.899  19.711  1.00  0.00      MEMB
ATOM   3122  C2  PGR    24      13.241  16.484  18.672  1.00-13.89      MEMB
ATOM   3123  HX  PGR    24      14.176  16.843  19.153  1.00  0.00      MEMB
ATOM   3124  O21 PGR    24      13.153  17.103  17.372  1.00-12.67      MEMB
ATOM   3125  C21 PGR    24      13.108  18.430  17.370  1.00-12.02      MEMB
ATOM   3126  O22 PGR    24      13.804  19.086  18.130  1.00-12.33      MEMB
ATOM   3130  C1  PGR    24      13.433  14.957  18.423  1.00-14.33      MEMB
ATOM   3131  HR  PGR    24      13.445  14.444  19.409  1.00  0.00      MEMB
ATOM   3132  HS  PGR    24      14.262  14.698  17.730  1.00  0.00      MEMB
ATOM   3133  O11 PGR    24      12.171  14.490  17.932  1.00-13.47      MEMB
ATOM   3134  C11 PGR    24      12.122  14.211  16.628  1.00-12.95      MEMB
ATOM   3135  O12 PGR    24      13.065  14.259  15.861  1.00-13.09      MEMB
ATOM   3127  C12 OL     24      12.325  18.930  16.181  1.00-10.84      MEMB
ATOM   3128  H2R OL     24      11.274  19.161  16.456  1.00  0.00      MEMB
ATOM   3129  H2S OL     24      12.170  18.163  15.393  1.00  0.00      MEMB
ATOM   3139  C13 OL     24      12.901  20.298  15.573  1.00 -9.66      MEMB
ATOM   3140  H3R OL     24      14.007  20.335  15.673  1.00  0.00      MEMB
ATOM   3141  H3S OL     24      12.457  21.077  16.230  1.00  0.00      MEMB
ATOM   3142  C14 OL     24      12.290  20.373  14.187  1.00 -8.38      MEMB
ATOM   3143  H4R OL     24      11.198  20.513  14.333  1.00  0.00      MEMB
ATOM   3144  H4S OL     24      12.310  19.390  13.669  1.00  0.00      MEMB
ATOM   3145  C15 OL     24      12.738  21.612  13.304  1.00 -7.16      MEMB
ATOM   3146  H5R OL     24      13.826  21.432  13.171  1.00  0.00      MEMB
ATOM   3147  H5S OL     24      12.547  22.620  13.731  1.00  0.00      MEMB
ATOM   3148  C16 OL     24      12.217  21.414  11.833  1.00 -6.04      MEMB
ATOM   3149  H6R OL     24      12.771  20.502  11.522  1.00  0.00      MEMB
ATOM   3150  H6S OL     24      12.653  22.231  11.219  1.00  0.00      MEMB
ATOM   3151  C17 OL     24      10.769  21.258  11.710  1.00 -5.15      MEMB
ATOM   3152  H7R OL     24      10.271  22.121  12.202  1.00  0.00      MEMB
ATOM   3153  H7S OL     24      10.324  20.462  12.344  1.00  0.00      MEMB
ATOM   3154  C18 OL     24      10.315  21.147  10.276  1.00 -4.09      MEMB
ATOM   3155  H8R OL     24      10.874  20.313   9.801  1.00  0.00      MEMB
ATOM   3156  H8S OL     24      10.725  22.031   9.742  1.00  0.00      MEMB
ATOM   3157  C19 OL     24       8.790  21.079   9.991  1.00 -3.11      MEMB
ATOM   3158  H9R OL     24       8.228  22.022  10.070  1.00  0.00      MEMB
ATOM   3159 C110 OL     24       8.138  19.863   9.944  1.00 -1.91      MEMB
ATOM   3160 H10R OL     24       7.076  19.939   9.668  1.00  0.00      MEMB
ATOM   3161 C111 OL     24       8.732  18.463  10.112  1.00 -1.30      MEMB
ATOM   3162 H11R OL     24       8.152  17.950  10.908  1.00  0.00      MEMB
ATOM   3163 H11S OL     24       9.808  18.509  10.384  1.00  0.00      MEMB
ATOM   3164 C112 OL     24       8.784  17.594   8.795  1.00 -0.16      MEMB
ATOM   3165 H12R OL     24       9.530  16.771   8.798  1.00  0.00      MEMB
ATOM   3166 H12S OL     24       9.120  18.236   7.953  1.00  0.00      MEMB
ATOM   3167 C113 OL     24       7.417  16.888   8.618  1.00  0.33      MEMB
ATOM   3168 H13R OL     24       6.616  17.610   8.349  1.00  0.00      MEMB
ATOM   3169 H13S OL     24       7.016  16.426   9.546  1.00  0.00      MEMB
ATOM   3170 C114 OL     24       7.314  15.847   7.574  1.00  1.47      MEMB
ATOM   3171 H14R OL     24       6.237  15.575   7.560  1.00  0.00      MEMB
ATOM   3172 H14S OL     24       7.933  14.969   7.859  1.00  0.00      MEMB
ATOM   3173 C115 OL     24       7.780  16.341   6.141  1.00  2.35      MEMB
ATOM   3174 H15R OL     24       8.860  16.100   6.238  1.00  0.00      MEMB
ATOM   3175 H15S OL     24       7.543  17.397   5.891  1.00  0.00      MEMB
ATOM   3176 C116 OL     24       7.137  15.492   4.991  1.00  3.48      MEMB
ATOM   3177 H16R OL     24       6.052  15.716   5.083  1.00  0.00      MEMB
ATOM   3178 H16S OL     24       7.382  14.437   5.238  1.00  0.00      MEMB
ATOM   3179 C117 OL     24       7.561  16.065   3.636  1.00  2.94      MEMB
ATOM   3180 H17R OL     24       8.664  15.934   3.620  1.00  0.00      MEMB
ATOM   3181 H17S OL     24       7.080  17.066   3.658  1.00  0.00      MEMB
ATOM   3182 C118 OL     24       6.948  15.332   2.464  1.00  4.04      MEMB
ATOM   3183 H18R OL     24       7.246  15.764   1.485  1.00  0.00      MEMB
ATOM   3184 H18S OL     24       5.840  15.287   2.538  1.00  0.00      MEMB
ATOM   3185 H18T OL     24       7.153  14.240   2.451  1.00  0.00      MEMB
TER   
ATOM   3267  C12 OL     25      17.343 -17.903  12.391  1.00-12.11      MEMB
ATOM   3268  H2R OL     25      18.353 -17.822  11.936  1.00  0.00      MEMB
ATOM   3269  H2S OL     25      16.998 -18.910  12.074  1.00  0.00      MEMB
ATOM   3317  C13 OL     25      16.574 -16.705  12.023  1.00-10.97      MEMB
ATOM   3318  H3R OL     25      16.672 -16.699  10.916  1.00  0.00      MEMB
ATOM   3319  H3S OL     25      17.208 -15.832  12.288  1.00  0.00      MEMB
ATOM   3320  C14 OL     25      15.152 -16.719  12.502  1.00 -9.91      MEMB
ATOM   3321  H4R OL     25      14.937 -17.740  12.883  1.00  0.00      MEMB
ATOM   3322  H4S OL     25      14.912 -16.055  13.360  1.00  0.00      MEMB
ATOM   3323  C15 OL     25      14.272 -16.272  11.370  1.00 -8.77      MEMB
ATOM   3324  H5R OL     25      14.880 -15.739  10.607  1.00  0.00      MEMB
ATOM   3325  H5S OL     25      13.561 -15.486  11.704  1.00  0.00      MEMB
ATOM   3326  C16 OL     25      13.580 -17.523  10.643  1.00 -7.62      MEMB
ATOM   3327  H6R OL     25      14.406 -18.193  10.320  1.00  0.00      MEMB
ATOM   3328  H6S OL     25      12.889 -18.010  11.364  1.00  0.00      MEMB
ATOM   3329  C17 OL     25      12.825 -17.287   9.327  1.00 -6.59      MEMB
ATOM   3330  H7R OL     25      12.043 -16.513   9.483  1.00  0.00      MEMB
ATOM   3331  H7S OL     25      13.539 -16.925   8.557  1.00  0.00      MEMB
ATOM   3332  C18 OL     25      12.158 -18.581   8.815  1.00 -5.26      MEMB
ATOM   3333  H8R OL     25      11.362 -18.846   9.543  1.00  0.00      MEMB
ATOM   3334  H8S OL     25      11.637 -18.370   7.856  1.00  0.00      MEMB
ATOM   3335  C19 OL     25      13.019 -19.835   8.646  1.00 -4.06      MEMB
ATOM   3336  H9R OL     25      12.932 -20.614   9.417  1.00  0.00      MEMB
ATOM   3337 C110 OL     25      13.783 -20.148   7.557  1.00 -2.66      MEMB
ATOM   3338 H10R OL     25      14.443 -21.027   7.582  1.00  0.00      MEMB
ATOM   3339 C111 OL     25      13.823 -19.270   6.364  1.00 -2.58      MEMB
ATOM   3340 H11R OL     25      12.861 -18.759   6.146  1.00  0.00      MEMB
ATOM   3341 H11S OL     25      14.558 -18.444   6.471  1.00  0.00      MEMB
ATOM   3342 C112 OL     25      13.989 -20.122   5.113  1.00 -1.15      MEMB
ATOM   3343 H12R OL     25      14.840 -20.833   5.187  1.00  0.00      MEMB
ATOM   3344 H12S OL     25      13.022 -20.647   4.962  1.00  0.00      MEMB
ATOM   3345 C113 OL     25      14.214 -19.374   3.839  1.00 -0.28      MEMB
ATOM   3346 H13R OL     25      13.331 -18.723   3.664  1.00  0.00      MEMB
ATOM   3347 H13S OL     25      14.965 -18.588   4.067  1.00  0.00      MEMB
ATOM   3348 C114 OL     25      14.455 -20.237   2.611  1.00  0.84      MEMB
ATOM   3349 H14R OL     25      15.215 -21.039   2.727  1.00  0.00      MEMB
ATOM   3350 H14S OL     25      13.531 -20.802   2.362  1.00  0.00      MEMB
ATOM   3351 C115 OL     25      14.843 -19.358   1.416  1.00  1.60      MEMB
ATOM   3352 H15R OL     25      15.925 -19.111   1.468  1.00  0.00      MEMB
ATOM   3353 H15S OL     25      14.268 -18.411   1.494  1.00  0.00      MEMB
ATOM   3354 C116 OL     25      14.571 -19.971  -0.016  1.00  2.64      MEMB
ATOM   3355 H16R OL     25      13.486 -20.133  -0.192  1.00  0.00      MEMB
ATOM   3356 H16S OL     25      14.948 -19.261  -0.784  1.00  0.00      MEMB
ATOM   3357 C117 OL     25      15.130 -21.411  -0.130  1.00  0.00      MEMB
ATOM   3358 H17R OL     25      14.746 -22.021   0.715  1.00  0.00      MEMB
ATOM   3359 H17S OL     25      16.201 -21.150   0.012  1.00  0.00      MEMB
ATOM   3360 C118 OL     25      15.066 -22.168  -1.461  1.00  0.00      MEMB
ATOM   3361 H18R OL     25      15.761 -23.035  -1.464  1.00  0.00      MEMB
ATOM   3362 H18S OL     25      14.041 -22.571  -1.608  1.00  0.00      MEMB
ATOM   3363 H18T OL     25      15.403 -21.414  -2.204  1.00  0.00      MEMB
ATOM   3233  C33 PGR    25      16.941 -14.156  18.868  1.00-20.41      MEMB
ATOM   3234  H3A PGR    25      17.919 -14.367  19.351  1.00  0.00      MEMB
ATOM   3235  H3B PGR    25      17.084 -13.308  18.165  1.00  0.00      MEMB
ATOM   3236  O36 PGR    25      16.042 -13.720  19.904  1.00  0.00      MEMB
ATOM   3237 HO6A PGR    25      15.138 -13.965  19.690  1.00  0.00      MEMB
ATOM   3238  C32 PGR    25      16.523 -15.519  18.252  1.00-20.64      MEMB
ATOM   3239  H2A PGR    25      17.383 -15.948  17.690  1.00  0.00      MEMB
ATOM   3240  O35 PGR    25      15.458 -15.271  17.336  1.00  0.00      MEMB
ATOM   3241 HO5A PGR    25      15.749 -14.434  16.949  1.00  0.00      MEMB
ATOM   3242  C31 PGR    25      16.060 -16.589  19.368  1.00-19.24      MEMB
ATOM   3243  H1A PGR    25      15.085 -16.205  19.739  1.00  0.00      MEMB
ATOM   3244  H1B PGR    25      16.842 -16.740  20.143  1.00  0.00      MEMB
ATOM   3245  P31 PGR    25      15.275 -19.170  19.339  1.00-16.77      MEMB
ATOM   3246  O33 PGR    25      13.855 -19.396  18.964  1.00-15.92      MEMB
ATOM   3247  O34 PGR    25      15.614 -19.208  20.759  1.00-16.93      MEMB
ATOM   3248  O32 PGR    25      15.776 -17.817  18.605  1.00-16.27      MEMB
ATOM   3249  O31 PGR    25      16.133 -20.281  18.605  1.00-18.19      MEMB
ATOM   3250  C3  PGR    25      17.305 -19.907  17.861  1.00-15.07      MEMB
ATOM   3251  HA  PGR    25      17.965 -20.800  17.813  1.00  0.00      MEMB
ATOM   3252  HB  PGR    25      17.830 -19.008  18.248  1.00  0.00      MEMB
ATOM   3253  C2  PGR    25      16.773 -19.720  16.400  1.00-13.89      MEMB
ATOM   3254  HX  PGR    25      16.136 -18.812  16.325  1.00  0.00      MEMB
ATOM   3255  O21 PGR    25      16.095 -20.887  16.033  1.00-12.67      MEMB
ATOM   3256  C21 PGR    25      15.114 -20.767  15.246  1.00-12.02      MEMB
ATOM   3257  O22 PGR    25      14.517 -19.758  14.870  1.00-12.33      MEMB
ATOM   3261  C1  PGR    25      18.077 -19.533  15.505  1.00-14.33      MEMB
ATOM   3262  HR  PGR    25      18.540 -20.543  15.501  1.00  0.00      MEMB
ATOM   3263  HS  PGR    25      18.787 -18.766  15.882  1.00  0.00      MEMB
ATOM   3264  O11 PGR    25      17.703 -19.263  14.158  1.00-13.47      MEMB
ATOM   3265  C11 PGR    25      17.552 -17.986  13.864  1.00-12.95      MEMB
ATOM   3266  O12 PGR    25      17.514 -17.040  14.630  1.00-13.09      MEMB
ATOM   3258  C12 OL     25      14.909 -22.116  14.706  1.00-10.84      MEMB
ATOM   3259  H2R OL     25      14.411 -22.734  15.484  1.00  0.00      MEMB
ATOM   3260  H2S OL     25      15.828 -22.545  14.254  1.00  0.00      MEMB
ATOM   3270  C13 OL     25      13.844 -22.172  13.510  1.00 -9.66      MEMB
ATOM   3271  H3R OL     25      12.984 -21.499  13.715  1.00  0.00      MEMB
ATOM   3272  H3S OL     25      13.458 -23.210  13.410  1.00  0.00      MEMB
ATOM   3273  C14 OL     25      14.518 -21.776  12.121  1.00 -8.38      MEMB
ATOM   3274  H4R OL     25      14.860 -20.722  12.209  1.00  0.00      MEMB
ATOM   3275  H4S OL     25      13.686 -21.829  11.386  1.00  0.00      MEMB
ATOM   3276  C15 OL     25      15.661 -22.629  11.609  1.00 -7.16      MEMB
ATOM   3277  H5R OL     25      15.246 -23.659  11.561  1.00  0.00      MEMB
ATOM   3278  H5S OL     25      16.506 -22.774  12.316  1.00  0.00      MEMB
ATOM   3279  C16 OL     25      16.143 -22.292  10.251  1.00 -6.04      MEMB
ATOM   3280  H6R OL     25      15.268 -22.176   9.577  1.00  0.00      MEMB
ATOM   3281  H6S OL     25      16.854 -23.111  10.008  1.00  0.00      MEMB
ATOM   3282  C17 OL     25      17.152 -21.103  10.301  1.00 -5.15      MEMB
ATOM   3283  H7R OL     25      17.876 -21.386  11.095  1.00  0.00      MEMB
ATOM   3284  H7S OL     25      16.483 -20.283  10.639  1.00  0.00      MEMB
ATOM   3285  C18 OL     25      17.733 -20.846   8.906  1.00 -4.09      MEMB
ATOM   3286  H8R OL     25      16.896 -20.698   8.191  1.00  0.00      MEMB
ATOM   3287  H8S OL     25      18.357 -21.663   8.485  1.00  0.00      MEMB
ATOM   3288  C19 OL     25      18.671 -19.638   9.004  1.00 -3.11      MEMB
ATOM   3289  H9R OL     25      19.421 -19.649   9.810  1.00  0.00      MEMB
ATOM   3290 C110 OL     25      18.581 -18.512   8.209  1.00 -1.91      MEMB
ATOM   3291 H10R OL     25      19.436 -17.833   8.341  1.00  0.00      MEMB
ATOM   3292 C111 OL     25      17.526 -18.330   7.160  1.00 -1.30      MEMB
ATOM   3293 H11R OL     25      16.545 -18.027   7.583  1.00  0.00      MEMB
ATOM   3294 H11S OL     25      17.445 -19.316   6.652  1.00  0.00      MEMB
ATOM   3295 C112 OL     25      17.622 -17.439   5.900  1.00 -0.16      MEMB
ATOM   3296 H12R OL     25      17.692 -16.458   6.418  1.00  0.00      MEMB
ATOM   3297 H12S OL     25      16.627 -17.463   5.406  1.00  0.00      MEMB
ATOM   3298 C113 OL     25      18.796 -17.971   5.049  1.00  0.33      MEMB
ATOM   3299 H13R OL     25      18.958 -19.064   5.169  1.00  0.00      MEMB
ATOM   3300 H13S OL     25      19.660 -17.445   5.508  1.00  0.00      MEMB
ATOM   3301 C114 OL     25      18.669 -17.546   3.539  1.00  1.47      MEMB
ATOM   3302 H14R OL     25      17.659 -17.788   3.143  1.00  0.00      MEMB
ATOM   3303 H14S OL     25      19.488 -17.987   2.933  1.00  0.00      MEMB
ATOM   3304 C115 OL     25      18.636 -16.014   3.403  1.00  2.35      MEMB
ATOM   3305 H15R OL     25      19.344 -15.615   4.160  1.00  0.00      MEMB
ATOM   3306 H15S OL     25      17.714 -15.606   3.870  1.00  0.00      MEMB
ATOM   3307 C116 OL     25      18.921 -15.374   1.968  1.00  3.48      MEMB
ATOM   3308 H16R OL     25      20.030 -15.358   1.896  1.00  0.00      MEMB
ATOM   3309 H16S OL     25      18.680 -14.293   1.880  1.00  0.00      MEMB
ATOM   3310 C117 OL     25      18.293 -16.149   0.779  1.00  2.94      MEMB
ATOM   3311 H17R OL     25      17.343 -16.618   1.114  1.00  0.00      MEMB
ATOM   3312 H17S OL     25      19.024 -16.940   0.506  1.00  0.00      MEMB
ATOM   3313 C118 OL     25      17.973 -15.270  -0.431  1.00  4.04      MEMB
ATOM   3314 H18R OL     25      17.435 -15.966  -1.110  1.00  0.00      MEMB
ATOM   3315 H18S OL     25      18.935 -14.900  -0.845  1.00  0.00      MEMB
ATOM   3316 H18T OL     25      17.254 -14.475  -0.139  1.00  0.00      MEMB
TER   
ATOM   3398  C12 OL     26     -20.668  20.994  12.973  1.00-12.11      MEMB
ATOM   3399  H2R OL     26     -21.720  20.649  12.884  1.00  0.00      MEMB
ATOM   3400  H2S OL     26     -20.767  22.014  13.404  1.00  0.00      MEMB
ATOM   3448  C13 OL     26     -19.967  21.128  11.533  1.00-10.97      MEMB
ATOM   3449  H3R OL     26     -19.054  21.741  11.692  1.00  0.00      MEMB
ATOM   3450  H3S OL     26     -20.728  21.634  10.901  1.00  0.00      MEMB
ATOM   3451  C14 OL     26     -19.658  19.900  10.768  1.00 -9.91      MEMB
ATOM   3452  H4R OL     26     -19.329  20.290   9.781  1.00  0.00      MEMB
ATOM   3453  H4S OL     26     -18.792  19.390  11.241  1.00  0.00      MEMB
ATOM   3454  C15 OL     26     -20.882  19.006  10.627  1.00 -8.77      MEMB
ATOM   3455  H5R OL     26     -21.795  19.559  10.321  1.00  0.00      MEMB
ATOM   3456  H5S OL     26     -21.093  18.413  11.542  1.00  0.00      MEMB
ATOM   3457  C16 OL     26     -20.529  17.924   9.502  1.00 -7.62      MEMB
ATOM   3458  H6R OL     26     -20.464  18.391   8.496  1.00  0.00      MEMB
ATOM   3459  H6S OL     26     -19.500  17.580   9.741  1.00  0.00      MEMB
ATOM   3460  C17 OL     26     -21.557  16.790   9.328  1.00 -6.59      MEMB
ATOM   3461  H7R OL     26     -21.624  16.172  10.250  1.00  0.00      MEMB
ATOM   3462  H7S OL     26     -22.558  17.225   9.123  1.00  0.00      MEMB
ATOM   3463  C18 OL     26     -21.212  15.617   8.364  1.00 -5.26      MEMB
ATOM   3464  H8R OL     26     -22.205  15.141   8.218  1.00  0.00      MEMB
ATOM   3465  H8S OL     26     -21.002  16.080   7.376  1.00  0.00      MEMB
ATOM   3466  C19 OL     26     -20.082  14.590   8.671  1.00 -4.06      MEMB
ATOM   3467  H9R OL     26     -20.525  13.921   9.424  1.00  0.00      MEMB
ATOM   3468 C110 OL     26     -18.870  14.487   8.150  1.00 -2.66      MEMB
ATOM   3469 H10R OL     26     -18.274  13.589   8.367  1.00  0.00      MEMB
ATOM   3470 C111 OL     26     -18.362  15.435   7.092  1.00 -2.58      MEMB
ATOM   3471 H11R OL     26     -19.023  16.323   6.999  1.00  0.00      MEMB
ATOM   3472 H11S OL     26     -17.338  15.686   7.442  1.00  0.00      MEMB
ATOM   3473 C112 OL     26     -18.361  14.628   5.739  1.00 -1.15      MEMB
ATOM   3474 H12R OL     26     -17.821  13.667   5.871  1.00  0.00      MEMB
ATOM   3475 H12S OL     26     -19.443  14.471   5.546  1.00  0.00      MEMB
ATOM   3476 C113 OL     26     -17.727  15.384   4.589  1.00 -0.28      MEMB
ATOM   3477 H13R OL     26     -18.280  16.334   4.433  1.00  0.00      MEMB
ATOM   3478 H13S OL     26     -16.652  15.508   4.842  1.00  0.00      MEMB
ATOM   3479 C114 OL     26     -17.805  14.548   3.265  1.00  0.84      MEMB
ATOM   3480 H14R OL     26     -17.172  13.662   3.487  1.00  0.00      MEMB
ATOM   3481 H14S OL     26     -18.815  14.203   2.959  1.00  0.00      MEMB
ATOM   3482 C115 OL     26     -17.125  15.314   2.157  1.00  1.60      MEMB
ATOM   3483 H15R OL     26     -16.103  15.655   2.430  1.00  0.00      MEMB
ATOM   3484 H15S OL     26     -17.895  16.026   1.789  1.00  0.00      MEMB
ATOM   3485 C116 OL     26     -16.850  14.413   0.908  1.00  2.64      MEMB
ATOM   3486 H16R OL     26     -16.121  13.616   1.167  1.00  0.00      MEMB
ATOM   3487 H16S OL     26     -17.860  14.012   0.678  1.00  0.00      MEMB
ATOM   3488 C117 OL     26     -16.371  15.132  -0.358  1.00  0.00      MEMB
ATOM   3489 H17R OL     26     -17.009  15.984  -0.675  1.00  0.00      MEMB
ATOM   3490 H17S OL     26     -16.405  14.470  -1.249  1.00  0.00      MEMB
ATOM   3491 C118 OL     26     -15.006  15.805  -0.175  1.00  0.00      MEMB
ATOM   3492 H18R OL     26     -15.108  16.681   0.500  1.00  0.00      MEMB
ATOM   3493 H18S OL     26     -14.236  15.101   0.208  1.00  0.00      MEMB
ATOM   3494 H18T OL     26     -14.661  16.137  -1.177  1.00  0.00      MEMB
ATOM   3364  C33 PGR    26     -18.256  16.935  21.204  1.00-20.41      MEMB
ATOM   3365  H3A PGR    26     -18.915  17.114  22.080  1.00  0.00      MEMB
ATOM   3366  H3B PGR    26     -18.127  15.868  20.921  1.00  0.00      MEMB
ATOM   3367  O36 PGR    26     -16.925  17.337  21.734  1.00  0.00      MEMB
ATOM   3368 HO6A PGR    26     -16.994  18.214  22.118  1.00  0.00      MEMB
ATOM   3369  C32 PGR    26     -18.609  17.601  19.879  1.00-20.64      MEMB
ATOM   3370  H2A PGR    26     -18.842  18.674  20.057  1.00  0.00      MEMB
ATOM   3371  O35 PGR    26     -19.775  16.959  19.369  1.00  0.00      MEMB
ATOM   3372 HO5A PGR    26     -20.270  16.816  20.188  1.00  0.00      MEMB
ATOM   3373  C31 PGR    26     -17.467  17.510  18.873  1.00-19.24      MEMB
ATOM   3374  H1A PGR    26     -16.618  18.138  19.218  1.00  0.00      MEMB
ATOM   3375  H1B PGR    26     -17.900  17.850  17.908  1.00  0.00      MEMB
ATOM   3376  P31 PGR    26     -17.952  15.192  17.780  1.00-16.77      MEMB
ATOM   3377  O33 PGR    26     -19.246  14.830  18.409  1.00-15.92      MEMB
ATOM   3378  O34 PGR    26     -17.032  14.010  17.592  1.00-16.93      MEMB
ATOM   3379  O32 PGR    26     -17.105  16.209  18.684  1.00-16.27      MEMB
ATOM   3380  O31 PGR    26     -18.261  16.082  16.477  1.00-18.19      MEMB
ATOM   3381  C3  PGR    26     -19.375  15.829  15.663  1.00-15.07      MEMB
ATOM   3382  HA  PGR    26     -20.333  15.795  16.225  1.00  0.00      MEMB
ATOM   3383  HB  PGR    26     -19.353  14.817  15.205  1.00  0.00      MEMB
ATOM   3384  C2  PGR    26     -19.582  16.912  14.619  1.00-13.89      MEMB
ATOM   3385  HX  PGR    26     -20.266  16.594  13.803  1.00  0.00      MEMB
ATOM   3386  O21 PGR    26     -18.347  17.292  13.948  1.00-12.67      MEMB
ATOM   3387  C21 PGR    26     -17.985  16.472  12.995  1.00-12.02      MEMB
ATOM   3388  O22 PGR    26     -18.518  15.384  12.821  1.00-12.33      MEMB
ATOM   3392  C1  PGR    26     -20.187  18.195  15.255  1.00-14.33      MEMB
ATOM   3393  HR  PGR    26     -19.717  18.774  16.078  1.00  0.00      MEMB
ATOM   3394  HS  PGR    26     -21.078  17.792  15.782  1.00  0.00      MEMB
ATOM   3395  O11 PGR    26     -20.596  19.168  14.239  1.00-13.47      MEMB
ATOM   3396  C11 PGR    26     -19.792  20.141  13.914  1.00-12.95      MEMB
ATOM   3397  O12 PGR    26     -18.629  20.287  14.015  1.00-13.09      MEMB
ATOM   3389  C12 OL     26     -16.856  17.102  12.112  1.00-10.84      MEMB
ATOM   3390  H2R OL     26     -16.354  17.908  12.690  1.00  0.00      MEMB
ATOM   3391  H2S OL     26     -17.272  17.556  11.187  1.00  0.00      MEMB
ATOM   3401  C13 OL     26     -15.811  16.121  11.649  1.00 -9.66      MEMB
ATOM   3402  H3R OL     26     -16.337  15.474  10.915  1.00  0.00      MEMB
ATOM   3403  H3S OL     26     -15.405  15.536  12.502  1.00  0.00      MEMB
ATOM   3404  C14 OL     26     -14.604  16.792  10.965  1.00 -8.38      MEMB
ATOM   3405  H4R OL     26     -13.835  16.014  10.774  1.00  0.00      MEMB
ATOM   3406  H4S OL     26     -14.343  17.438  11.831  1.00  0.00      MEMB
ATOM   3407  C15 OL     26     -14.877  17.607   9.600  1.00 -7.16      MEMB
ATOM   3408  H5R OL     26     -15.507  18.443   9.973  1.00  0.00      MEMB
ATOM   3409  H5S OL     26     -15.460  17.061   8.828  1.00  0.00      MEMB
ATOM   3410  C16 OL     26     -13.548  18.091   8.971  1.00 -6.04      MEMB
ATOM   3411  H6R OL     26     -13.178  17.063   8.767  1.00  0.00      MEMB
ATOM   3412  H6S OL     26     -12.935  18.569   9.765  1.00  0.00      MEMB
ATOM   3413  C17 OL     26     -13.574  19.015   7.729  1.00 -5.15      MEMB
ATOM   3414  H7R OL     26     -12.542  19.424   7.707  1.00  0.00      MEMB
ATOM   3415  H7S OL     26     -14.416  19.712   7.929  1.00  0.00      MEMB
ATOM   3416  C18 OL     26     -13.593  18.289   6.344  1.00 -4.09      MEMB
ATOM   3417  H8R OL     26     -13.016  17.342   6.410  1.00  0.00      MEMB
ATOM   3418  H8S OL     26     -13.135  19.023   5.647  1.00  0.00      MEMB
ATOM   3419  C19 OL     26     -14.962  17.788   5.908  1.00 -3.11      MEMB
ATOM   3420  H9R OL     26     -15.242  16.824   6.357  1.00  0.00      MEMB
ATOM   3421 C110 OL     26     -15.837  18.422   5.137  1.00 -1.91      MEMB
ATOM   3422 H10R OL     26     -16.881  18.075   5.168  1.00  0.00      MEMB
ATOM   3423 C111 OL     26     -15.648  19.763   4.469  1.00 -1.30      MEMB
ATOM   3424 H11R OL     26     -14.613  20.159   4.538  1.00  0.00      MEMB
ATOM   3425 H11S OL     26     -16.387  20.463   4.914  1.00  0.00      MEMB
ATOM   3426 C112 OL     26     -15.912  19.779   2.953  1.00 -0.16      MEMB
ATOM   3427 H12R OL     26     -15.025  19.257   2.535  1.00  0.00      MEMB
ATOM   3428 H12S OL     26     -15.800  20.794   2.515  1.00  0.00      MEMB
ATOM   3429 C113 OL     26     -17.307  19.191   2.388  1.00  0.33      MEMB
ATOM   3430 H13R OL     26     -18.165  19.824   2.699  1.00  0.00      MEMB
ATOM   3431 H13S OL     26     -17.357  18.134   2.727  1.00  0.00      MEMB
ATOM   3432 C114 OL     26     -17.589  19.241   0.880  1.00  1.47      MEMB
ATOM   3433 H14R OL     26     -16.988  18.566   0.233  1.00  0.00      MEMB
ATOM   3434 H14S OL     26     -17.185  20.223   0.555  1.00  0.00      MEMB
ATOM   3435 C115 OL     26     -19.094  19.017   0.530  1.00  2.35      MEMB
ATOM   3436 H15R OL     26     -19.581  20.016   0.549  1.00  0.00      MEMB
ATOM   3437 H15S OL     26     -19.517  18.328   1.291  1.00  0.00      MEMB
ATOM   3438 C116 OL     26     -19.348  18.270  -0.791  1.00  3.48      MEMB
ATOM   3439 H16R OL     26     -20.392  17.959  -1.009  1.00  0.00      MEMB
ATOM   3440 H16S OL     26     -18.784  17.329  -0.619  1.00  0.00      MEMB
ATOM   3441 C117 OL     26     -18.691  18.984  -2.027  1.00  2.94      MEMB
ATOM   3442 H17R OL     26     -17.594  19.071  -1.869  1.00  0.00      MEMB
ATOM   3443 H17S OL     26     -19.065  20.029  -1.994  1.00  0.00      MEMB
ATOM   3444 C118 OL     26     -18.920  18.244  -3.333  1.00  4.04      MEMB
ATOM   3445 H18R OL     26     -18.515  17.210  -3.282  1.00  0.00      MEMB
ATOM   3446 H18S OL     26     -18.551  18.812  -4.214  1.00  0.00      MEMB
ATOM   3447 H18T OL     26     -20.019  18.224  -3.492  1.00  0.00      MEMB
TER   
ATOM   3529  C12 OL     27     -20.058  -4.786  15.341  1.00-12.11      MEMB
ATOM   3530  H2R OL     27     -18.956  -4.706  15.220  1.00  0.00      MEMB
ATOM   3531  H2S OL     27     -20.344  -5.827  15.604  1.00  0.00      MEMB
ATOM   3579  C13 OL     27     -20.603  -4.436  13.927  1.00-10.97      MEMB
ATOM   3580  H3R OL     27     -20.302  -3.437  13.544  1.00  0.00      MEMB
ATOM   3581  H3S OL     27     -21.696  -4.359  14.107  1.00  0.00      MEMB
ATOM   3582  C14 OL     27     -20.320  -5.399  12.791  1.00 -9.91      MEMB
ATOM   3583  H4R OL     27     -19.236  -5.602  12.655  1.00  0.00      MEMB
ATOM   3584  H4S OL     27     -20.884  -6.344  12.945  1.00  0.00      MEMB
ATOM   3585  C15 OL     27     -20.928  -4.819  11.481  1.00 -8.77      MEMB
ATOM   3586  H5R OL     27     -21.807  -4.191  11.740  1.00  0.00      MEMB
ATOM   3587  H5S OL     27     -21.202  -5.636  10.779  1.00  0.00      MEMB
ATOM   3588  C16 OL     27     -19.964  -3.842  10.717  1.00 -7.62      MEMB
ATOM   3589  H6R OL     27     -19.661  -2.961  11.323  1.00  0.00      MEMB
ATOM   3590  H6S OL     27     -19.066  -4.383  10.351  1.00  0.00      MEMB
ATOM   3591  C17 OL     27     -20.659  -3.301   9.421  1.00 -6.59      MEMB
ATOM   3592  H7R OL     27     -21.654  -3.794   9.385  1.00  0.00      MEMB
ATOM   3593  H7S OL     27     -20.671  -2.193   9.349  1.00  0.00      MEMB
ATOM   3594  C18 OL     27     -19.903  -3.833   8.124  1.00 -5.26      MEMB
ATOM   3595  H8R OL     27     -20.167  -3.156   7.283  1.00  0.00      MEMB
ATOM   3596  H8S OL     27     -18.828  -3.576   8.237  1.00  0.00      MEMB
ATOM   3597  C19 OL     27     -19.850  -5.278   7.935  1.00 -4.06      MEMB
ATOM   3598  H9R OL     27     -20.210  -5.883   8.780  1.00  0.00      MEMB
ATOM   3599 C110 OL     27     -19.397  -5.951   6.892  1.00 -2.66      MEMB
ATOM   3600 H10R OL     27     -19.477  -7.043   6.789  1.00  0.00      MEMB
ATOM   3601 C111 OL     27     -18.830  -5.285   5.714  1.00 -2.58      MEMB
ATOM   3602 H11R OL     27     -18.459  -4.250   5.874  1.00  0.00      MEMB
ATOM   3603 H11S OL     27     -17.962  -5.897   5.389  1.00  0.00      MEMB
ATOM   3604 C112 OL     27     -19.918  -5.104   4.578  1.00 -1.15      MEMB
ATOM   3605 H12R OL     27     -20.261  -6.090   4.198  1.00  0.00      MEMB
ATOM   3606 H12S OL     27     -20.880  -4.682   4.940  1.00  0.00      MEMB
ATOM   3607 C113 OL     27     -19.355  -4.446   3.324  1.00 -0.28      MEMB
ATOM   3608 H13R OL     27     -19.221  -3.344   3.376  1.00  0.00      MEMB
ATOM   3609 H13S OL     27     -18.293  -4.771   3.331  1.00  0.00      MEMB
ATOM   3610 C114 OL     27     -20.135  -4.968   2.055  1.00  0.84      MEMB
ATOM   3611 H14R OL     27     -20.407  -6.032   2.230  1.00  0.00      MEMB
ATOM   3612 H14S OL     27     -21.137  -4.489   2.026  1.00  0.00      MEMB
ATOM   3613 C115 OL     27     -19.488  -4.729   0.705  1.00  1.60      MEMB
ATOM   3614 H15R OL     27     -18.480  -5.169   0.551  1.00  0.00      MEMB
ATOM   3615 H15S OL     27     -19.384  -3.638   0.526  1.00  0.00      MEMB
ATOM   3616 C116 OL     27     -20.340  -5.361  -0.354  1.00  2.64      MEMB
ATOM   3617 H16R OL     27     -19.889  -5.177  -1.352  1.00  0.00      MEMB
ATOM   3618 H16S OL     27     -20.237  -6.454  -0.183  1.00  0.00      MEMB
ATOM   3619 C117 OL     27     -21.865  -5.016  -0.467  1.00  0.00      MEMB
ATOM   3620 H17R OL     27     -21.727  -3.993  -0.877  1.00  0.00      MEMB
ATOM   3621 H17S OL     27     -22.353  -5.034   0.531  1.00  0.00      MEMB
ATOM   3622 C118 OL     27     -22.821  -5.614  -1.515  1.00  0.00      MEMB
ATOM   3623 H18R OL     27     -22.842  -6.724  -1.462  1.00  0.00      MEMB
ATOM   3624 H18S OL     27     -23.892  -5.429  -1.281  1.00  0.00      MEMB
ATOM   3625 H18T OL     27     -22.534  -5.291  -2.538  1.00  0.00      MEMB
ATOM   3495  C33 PGR    27     -22.868  -7.859  21.402  1.00-20.41      MEMB
ATOM   3496  H3A PGR    27     -23.835  -7.448  21.041  1.00  0.00      MEMB
ATOM   3497  H3B PGR    27     -23.118  -8.500  22.274  1.00  0.00      MEMB
ATOM   3498  O36 PGR    27     -21.957  -6.788  21.677  1.00  0.00      MEMB
ATOM   3499 HO6A PGR    27     -21.158  -7.233  21.386  1.00  0.00      MEMB
ATOM   3500  C32 PGR    27     -22.423  -8.806  20.242  1.00-20.64      MEMB
ATOM   3501  H2A PGR    27     -23.155  -9.639  20.147  1.00  0.00      MEMB
ATOM   3502  O35 PGR    27     -21.153  -9.352  20.593  1.00  0.00      MEMB
ATOM   3503 HO5A PGR    27     -21.275  -9.484  21.543  1.00  0.00      MEMB
ATOM   3504  C31 PGR    27     -22.363  -7.948  18.877  1.00-19.24      MEMB
ATOM   3505  H1A PGR    27     -22.204  -8.700  18.075  1.00  0.00      MEMB
ATOM   3506  H1B PGR    27     -21.522  -7.227  18.957  1.00  0.00      MEMB
ATOM   3507  P31 PGR    27     -23.968  -6.608  17.354  1.00-16.77      MEMB
ATOM   3508  O33 PGR    27     -25.447  -6.402  17.261  1.00-15.92      MEMB
ATOM   3509  O34 PGR    27     -23.267  -7.245  16.246  1.00-16.93      MEMB
ATOM   3510  O32 PGR    27     -23.653  -7.356  18.707  1.00-16.27      MEMB
ATOM   3511  O31 PGR    27     -23.269  -5.213  17.640  1.00-18.19      MEMB
ATOM   3512  C3  PGR    27     -23.092  -4.613  18.928  1.00-15.07      MEMB
ATOM   3513  HA  PGR    27     -22.439  -5.226  19.586  1.00  0.00      MEMB
ATOM   3514  HB  PGR    27     -24.064  -4.389  19.417  1.00  0.00      MEMB
ATOM   3515  C2  PGR    27     -22.418  -3.237  18.776  1.00-13.89      MEMB
ATOM   3516  HX  PGR    27     -22.601  -2.585  19.657  1.00  0.00      MEMB
ATOM   3517  O21 PGR    27     -22.948  -2.655  17.570  1.00-12.67      MEMB
ATOM   3518  C21 PGR    27     -24.178  -2.179  17.690  1.00-12.02      MEMB
ATOM   3519  O22 PGR    27     -24.881  -2.176  18.691  1.00-12.33      MEMB
ATOM   3523  C1  PGR    27     -20.917  -3.285  18.606  1.00-14.33      MEMB
ATOM   3524  HR  PGR    27     -20.415  -3.539  19.565  1.00  0.00      MEMB
ATOM   3525  HS  PGR    27     -20.523  -2.256  18.465  1.00  0.00      MEMB
ATOM   3526  O11 PGR    27     -20.484  -4.189  17.593  1.00-13.47      MEMB
ATOM   3527  C11 PGR    27     -20.537  -3.675  16.364  1.00-12.95      MEMB
ATOM   3528  O12 PGR    27     -20.828  -2.495  16.085  1.00-13.09      MEMB
ATOM   3520  C12 OL     27     -24.655  -1.462  16.411  1.00-10.84      MEMB
ATOM   3521  H2R OL     27     -23.760  -0.891  16.081  1.00  0.00      MEMB
ATOM   3522  H2S OL     27     -25.586  -0.871  16.545  1.00  0.00      MEMB
ATOM   3532  C13 OL     27     -24.804  -2.457  15.233  1.00 -9.66      MEMB
ATOM   3533  H3R OL     27     -23.895  -3.092  15.159  1.00  0.00      MEMB
ATOM   3534  H3S OL     27     -24.825  -1.728  14.394  1.00  0.00      MEMB
ATOM   3535  C14 OL     27     -26.129  -3.255  15.212  1.00 -8.38      MEMB
ATOM   3536  H4R OL     27     -26.937  -2.510  15.374  1.00  0.00      MEMB
ATOM   3537  H4S OL     27     -26.168  -4.002  16.034  1.00  0.00      MEMB
ATOM   3538  C15 OL     27     -26.387  -3.981  13.854  1.00 -7.16      MEMB
ATOM   3539  H5R OL     27     -26.352  -3.201  13.064  1.00  0.00      MEMB
ATOM   3540  H5S OL     27     -27.386  -4.455  13.750  1.00  0.00      MEMB
ATOM   3541  C16 OL     27     -25.182  -4.880  13.502  1.00 -6.04      MEMB
ATOM   3542  H6R OL     27     -24.929  -5.467  14.410  1.00  0.00      MEMB
ATOM   3543  H6S OL     27     -24.269  -4.345  13.162  1.00  0.00      MEMB
ATOM   3544  C17 OL     27     -25.691  -5.918  12.416  1.00 -5.15      MEMB
ATOM   3545  H7R OL     27     -25.962  -5.414  11.464  1.00  0.00      MEMB
ATOM   3546  H7S OL     27     -26.622  -6.370  12.821  1.00  0.00      MEMB
ATOM   3547  C18 OL     27     -24.706  -7.054  12.195  1.00 -4.09      MEMB
ATOM   3548  H8R OL     27     -24.378  -7.555  13.131  1.00  0.00      MEMB
ATOM   3549  H8S OL     27     -23.768  -6.633  11.774  1.00  0.00      MEMB
ATOM   3550  C19 OL     27     -25.283  -8.006  11.205  1.00 -3.11      MEMB
ATOM   3551  H9R OL     27     -25.950  -8.795  11.582  1.00  0.00      MEMB
ATOM   3552 C110 OL     27     -24.921  -7.968   9.911  1.00 -1.91      MEMB
ATOM   3553 H10R OL     27     -25.147  -8.802   9.230  1.00  0.00      MEMB
ATOM   3554 C111 OL     27     -23.921  -7.108   9.202  1.00 -1.30      MEMB
ATOM   3555 H11R OL     27     -23.095  -7.801   8.936  1.00  0.00      MEMB
ATOM   3556 H11S OL     27     -23.530  -6.285   9.838  1.00  0.00      MEMB
ATOM   3557 C112 OL     27     -24.368  -6.490   7.921  1.00 -0.16      MEMB
ATOM   3558 H12R OL     27     -25.266  -5.881   8.157  1.00  0.00      MEMB
ATOM   3559 H12S OL     27     -24.705  -7.258   7.193  1.00  0.00      MEMB
ATOM   3560 C113 OL     27     -23.224  -5.733   7.183  1.00  0.33      MEMB
ATOM   3561 H13R OL     27     -22.546  -6.509   6.769  1.00  0.00      MEMB
ATOM   3562 H13S OL     27     -22.741  -5.191   8.024  1.00  0.00      MEMB
ATOM   3563 C114 OL     27     -23.714  -4.715   6.053  1.00  1.47      MEMB
ATOM   3564 H14R OL     27     -22.772  -4.203   5.760  1.00  0.00      MEMB
ATOM   3565 H14S OL     27     -24.448  -3.978   6.443  1.00  0.00      MEMB
ATOM   3566 C115 OL     27     -24.448  -5.426   4.908  1.00  2.35      MEMB
ATOM   3567 H15R OL     27     -25.408  -5.898   5.207  1.00  0.00      MEMB
ATOM   3568 H15S OL     27     -23.787  -6.145   4.378  1.00  0.00      MEMB
ATOM   3569 C116 OL     27     -24.836  -4.424   3.830  1.00  3.48      MEMB
ATOM   3570 H16R OL     27     -24.270  -3.484   4.005  1.00  0.00      MEMB
ATOM   3571 H16S OL     27     -25.907  -4.138   3.903  1.00  0.00      MEMB
ATOM   3572 C117 OL     27     -24.502  -4.827   2.441  1.00  2.94      MEMB
ATOM   3573 H17R OL     27     -23.447  -4.979   2.129  1.00  0.00      MEMB
ATOM   3574 H17S OL     27     -24.896  -4.065   1.735  1.00  0.00      MEMB
ATOM   3575 C118 OL     27     -25.194  -6.102   1.907  1.00  4.04      MEMB
ATOM   3576 H18R OL     27     -26.301  -6.011   1.951  1.00  0.00      MEMB
ATOM   3577 H18S OL     27     -24.866  -6.980   2.502  1.00  0.00      MEMB
ATOM   3578 H18T OL     27     -24.999  -6.402   0.855  1.00  0.00      MEMB
TER   
ATOM   3660  C12 OL     28       0.547 -23.710  11.254  1.00-12.11      MEMB
ATOM   3661  H2R OL     28      -0.310 -23.790  10.552  1.00  0.00      MEMB
ATOM   3662  H2S OL     28       0.681 -22.680  11.647  1.00  0.00      MEMB
ATOM   3710  C13 OL     28       1.889 -24.262  10.754  1.00-10.97      MEMB
ATOM   3711  H3R OL     28       2.680 -24.379  11.526  1.00  0.00      MEMB
ATOM   3712  H3S OL     28       2.300 -23.548  10.008  1.00  0.00      MEMB
ATOM   3713  C14 OL     28       1.664 -25.674  10.204  1.00 -9.91      MEMB
ATOM   3714  H4R OL     28       1.181 -26.438  10.849  1.00  0.00      MEMB
ATOM   3715  H4S OL     28       1.044 -25.622   9.284  1.00  0.00      MEMB
ATOM   3716  C15 OL     28       3.114 -26.260   9.890  1.00 -8.77      MEMB
ATOM   3717  H5R OL     28       3.735 -26.213  10.810  1.00  0.00      MEMB
ATOM   3718  H5S OL     28       3.450 -25.536   9.117  1.00  0.00      MEMB
ATOM   3719  C16 OL     28       2.911 -27.678   9.355  1.00 -7.62      MEMB
ATOM   3720  H6R OL     28       3.879 -28.198   9.513  1.00  0.00      MEMB
ATOM   3721  H6S OL     28       2.221 -28.240  10.021  1.00  0.00      MEMB
ATOM   3722  C17 OL     28       2.631 -27.835   7.853  1.00 -6.59      MEMB
ATOM   3723  H7R OL     28       1.831 -27.148   7.504  1.00  0.00      MEMB
ATOM   3724  H7S OL     28       3.630 -27.688   7.388  1.00  0.00      MEMB
ATOM   3725  C18 OL     28       2.202 -29.246   7.424  1.00 -5.26      MEMB
ATOM   3726  H8R OL     28       2.768 -30.028   7.975  1.00  0.00      MEMB
ATOM   3727  H8S OL     28       1.180 -29.375   7.840  1.00  0.00      MEMB
ATOM   3728  C19 OL     28       2.304 -29.501   5.940  1.00 -4.06      MEMB
ATOM   3729  H9R OL     28       3.275 -29.898   5.610  1.00  0.00      MEMB
ATOM   3730 C110 OL     28       1.397 -29.223   5.020  1.00 -2.66      MEMB
ATOM   3731 H10R OL     28       1.556 -29.525   3.974  1.00  0.00      MEMB
ATOM   3732 C111 OL     28       0.057 -28.542   5.301  1.00 -2.58      MEMB
ATOM   3733 H11R OL     28      -0.790 -29.169   4.949  1.00  0.00      MEMB
ATOM   3734 H11S OL     28      -0.253 -28.634   6.364  1.00  0.00      MEMB
ATOM   3735 C112 OL     28      -0.182 -27.078   4.885  1.00 -1.15      MEMB
ATOM   3736 H12R OL     28      -1.170 -26.782   5.297  1.00  0.00      MEMB
ATOM   3737 H12S OL     28       0.586 -26.354   5.234  1.00  0.00      MEMB
ATOM   3738 C113 OL     28      -0.252 -26.922   3.307  1.00 -0.28      MEMB
ATOM   3739 H13R OL     28       0.621 -27.416   2.829  1.00  0.00      MEMB
ATOM   3740 H13S OL     28      -1.145 -27.528   3.042  1.00  0.00      MEMB
ATOM   3741 C114 OL     28      -0.492 -25.417   2.992  1.00  0.84      MEMB
ATOM   3742 H14R OL     28      -1.559 -25.110   3.038  1.00  0.00      MEMB
ATOM   3743 H14S OL     28       0.072 -24.907   3.801  1.00  0.00      MEMB
ATOM   3744 C115 OL     28       0.072 -25.012   1.577  1.00  1.60      MEMB
ATOM   3745 H15R OL     28      -0.223 -25.831   0.886  1.00  0.00      MEMB
ATOM   3746 H15S OL     28       1.173 -25.044   1.725  1.00  0.00      MEMB
ATOM   3747 C116 OL     28      -0.118 -23.545   1.077  1.00  2.64      MEMB
ATOM   3748 H16R OL     28       0.111 -23.541  -0.010  1.00  0.00      MEMB
ATOM   3749 H16S OL     28      -1.220 -23.421   1.008  1.00  0.00      MEMB
ATOM   3750 C117 OL     28       0.558 -22.428   1.919  1.00  0.00      MEMB
ATOM   3751 H17R OL     28       0.541 -22.653   3.007  1.00  0.00      MEMB
ATOM   3752 H17S OL     28       0.053 -21.446   1.796  1.00  0.00      MEMB
ATOM   3753 C118 OL     28       2.062 -22.214   1.690  1.00  0.00      MEMB
ATOM   3754 H18R OL     28       2.211 -22.130   0.592  1.00  0.00      MEMB
ATOM   3755 H18S OL     28       2.423 -21.348   2.286  1.00  0.00      MEMB
ATOM   3756 H18T OL     28       2.527 -23.176   1.992  1.00  0.00      MEMB
ATOM   3626  C33 PGR    28       6.156 -23.465  18.215  1.00-20.41      MEMB
ATOM   3627  H3A PGR    28       6.645 -22.535  17.854  1.00  0.00      MEMB
ATOM   3628  H3B PGR    28       6.882 -23.777  18.996  1.00  0.00      MEMB
ATOM   3629  O36 PGR    28       6.070 -24.467  17.257  1.00  0.00      MEMB
ATOM   3630 HO6A PGR    28       5.726 -24.075  16.451  1.00  0.00      MEMB
ATOM   3631  C32 PGR    28       4.698 -23.166  18.796  1.00-20.64      MEMB
ATOM   3632  H2A PGR    28       4.076 -22.694  18.003  1.00  0.00      MEMB
ATOM   3633  O35 PGR    28       4.843 -22.242  19.872  1.00  0.00      MEMB
ATOM   3634 HO5A PGR    28       5.544 -21.673  19.524  1.00  0.00      MEMB
ATOM   3635  C31 PGR    28       4.022 -24.490  19.272  1.00-19.24      MEMB
ATOM   3636  H1A PGR    28       4.624 -24.835  20.140  1.00  0.00      MEMB
ATOM   3637  H1B PGR    28       3.988 -25.332  18.548  1.00  0.00      MEMB
ATOM   3638  P31 PGR    28       1.346 -24.849  19.352  1.00-16.77      MEMB
ATOM   3639  O33 PGR    28       0.294 -23.874  19.720  1.00-15.92      MEMB
ATOM   3640  O34 PGR    28       1.122 -26.203  19.843  1.00-16.93      MEMB
ATOM   3641  O32 PGR    28       2.727 -24.186  19.898  1.00-16.27      MEMB
ATOM   3642  O31 PGR    28       1.606 -24.746  17.776  1.00-18.19      MEMB
ATOM   3643  C3  PGR    28       1.365 -25.873  16.877  1.00-15.07      MEMB
ATOM   3644  HA  PGR    28       0.348 -26.307  16.986  1.00  0.00      MEMB
ATOM   3645  HB  PGR    28       2.066 -26.706  17.098  1.00  0.00      MEMB
ATOM   3646  C2  PGR    28       1.493 -25.463  15.299  1.00-13.89      MEMB
ATOM   3647  HX  PGR    28       1.196 -26.316  14.651  1.00  0.00      MEMB
ATOM   3648  O21 PGR    28       2.939 -25.079  14.937  1.00-12.67      MEMB
ATOM   3649  C21 PGR    28       3.788 -26.126  14.927  1.00-12.02      MEMB
ATOM   3650  O22 PGR    28       3.525 -27.310  15.041  1.00-12.33      MEMB
ATOM   3654  C1  PGR    28       0.556 -24.267  14.996  1.00-14.33      MEMB
ATOM   3655  HR  PGR    28       0.758 -23.501  15.775  1.00  0.00      MEMB
ATOM   3656  HS  PGR    28      -0.444 -24.715  15.183  1.00  0.00      MEMB
ATOM   3657  O11 PGR    28       0.730 -23.663  13.663  1.00-13.47      MEMB
ATOM   3658  C11 PGR    28       0.313 -24.395  12.615  1.00-12.95      MEMB
ATOM   3659  O12 PGR    28      -0.193 -25.501  12.735  1.00-13.09      MEMB
ATOM   3651  C12 OL     28       5.172 -25.500  14.587  1.00-10.84      MEMB
ATOM   3652  H2R OL     28       6.017 -26.165  14.867  1.00  0.00      MEMB
ATOM   3653  H2S OL     28       5.281 -24.419  14.820  1.00  0.00      MEMB
ATOM   3663  C13 OL     28       5.244 -25.401  13.044  1.00 -9.66      MEMB
ATOM   3664  H3R OL     28       4.433 -24.664  12.859  1.00  0.00      MEMB
ATOM   3665  H3S OL     28       4.959 -26.325  12.499  1.00  0.00      MEMB
ATOM   3666  C14 OL     28       6.596 -24.920  12.492  1.00 -8.38      MEMB
ATOM   3667  H4R OL     28       7.397 -25.658  12.714  1.00  0.00      MEMB
ATOM   3668  H4S OL     28       6.867 -23.959  12.979  1.00  0.00      MEMB
ATOM   3669  C15 OL     28       6.703 -24.879  10.956  1.00 -7.16      MEMB
ATOM   3670  H5R OL     28       6.328 -25.760  10.391  1.00  0.00      MEMB
ATOM   3671  H5S OL     28       7.752 -24.676  10.652  1.00  0.00      MEMB
ATOM   3672  C16 OL     28       5.978 -23.634  10.411  1.00 -6.04      MEMB
ATOM   3673  H6R OL     28       6.033 -22.838  11.184  1.00  0.00      MEMB
ATOM   3674  H6S OL     28       4.918 -23.957  10.334  1.00  0.00      MEMB
ATOM   3675  C17 OL     28       6.569 -23.134   9.023  1.00 -5.15      MEMB
ATOM   3676  H7R OL     28       6.141 -23.916   8.361  1.00  0.00      MEMB
ATOM   3677  H7S OL     28       7.676 -23.103   9.106  1.00  0.00      MEMB
ATOM   3678  C18 OL     28       5.977 -21.690   8.731  1.00 -4.09      MEMB
ATOM   3679  H8R OL     28       6.531 -21.035   9.438  1.00  0.00      MEMB
ATOM   3680  H8S OL     28       4.908 -21.816   9.006  1.00  0.00      MEMB
ATOM   3681  C19 OL     28       6.236 -21.326   7.300  1.00 -3.11      MEMB
ATOM   3682  H9R OL     28       7.310 -21.210   7.095  1.00  0.00      MEMB
ATOM   3683 C110 OL     28       5.391 -21.258   6.260  1.00 -1.91      MEMB
ATOM   3684 H10R OL     28       5.904 -21.154   5.293  1.00  0.00      MEMB
ATOM   3685 C111 OL     28       3.895 -21.512   6.307  1.00 -1.30      MEMB
ATOM   3686 H11R OL     28       3.271 -20.679   5.918  1.00  0.00      MEMB
ATOM   3687 H11S OL     28       3.554 -21.689   7.350  1.00  0.00      MEMB
ATOM   3688 C112 OL     28       3.671 -22.788   5.391  1.00 -0.16      MEMB
ATOM   3689 H12R OL     28       3.917 -22.491   4.349  1.00  0.00      MEMB
ATOM   3690 H12S OL     28       2.568 -22.852   5.274  1.00  0.00      MEMB
ATOM   3691 C113 OL     28       4.310 -24.075   5.868  1.00  0.33      MEMB
ATOM   3692 H13R OL     28       4.065 -24.043   6.952  1.00  0.00      MEMB
ATOM   3693 H13S OL     28       5.372 -23.789   5.711  1.00  0.00      MEMB
ATOM   3694 C114 OL     28       3.890 -25.449   5.243  1.00  1.47      MEMB
ATOM   3695 H14R OL     28       2.790 -25.590   5.306  1.00  0.00      MEMB
ATOM   3696 H14S OL     28       4.403 -26.322   5.700  1.00  0.00      MEMB
ATOM   3697 C115 OL     28       4.122 -25.469   3.734  1.00  2.35      MEMB
ATOM   3698 H15R OL     28       3.742 -24.472   3.424  1.00  0.00      MEMB
ATOM   3699 H15S OL     28       3.596 -26.257   3.154  1.00  0.00      MEMB
ATOM   3700 C116 OL     28       5.615 -25.647   3.526  1.00  3.48      MEMB
ATOM   3701 H16R OL     28       5.959 -26.529   4.107  1.00  0.00      MEMB
ATOM   3702 H16S OL     28       6.252 -24.833   3.935  1.00  0.00      MEMB
ATOM   3703 C117 OL     28       5.953 -25.884   2.090  1.00  2.94      MEMB
ATOM   3704 H17R OL     28       5.467 -25.100   1.470  1.00  0.00      MEMB
ATOM   3705 H17S OL     28       5.437 -26.789   1.703  1.00  0.00      MEMB
ATOM   3706 C118 OL     28       7.424 -25.778   1.853  1.00  4.04      MEMB
ATOM   3707 H18R OL     28       7.763 -24.720   1.833  1.00  0.00      MEMB
ATOM   3708 H18S OL     28       7.625 -26.227   0.857  1.00  0.00      MEMB
ATOM   3709 H18T OL     28       8.061 -26.405   2.514  1.00  0.00      MEMB
TER   
ATOM   3791  C12 OL     29      29.295  -4.924  13.881  1.00-12.11      MEMB
ATOM   3792  H2R OL     29      29.944  -5.826  13.877  1.00  0.00      MEMB
ATOM   3793  H2S OL     29      28.382  -5.150  14.473  1.00  0.00      MEMB
ATOM   3841  C13 OL     29      28.919  -4.676  12.422  1.00-10.97      MEMB
ATOM   3842  H3R OL     29      28.523  -5.638  12.032  1.00  0.00      MEMB
ATOM   3843  H3S OL     29      29.835  -4.384  11.866  1.00  0.00      MEMB
ATOM   3844  C14 OL     29      27.884  -3.584  12.177  1.00 -9.91      MEMB
ATOM   3845  H4R OL     29      27.503  -3.432  13.210  1.00  0.00      MEMB
ATOM   3846  H4S OL     29      28.347  -2.585  12.030  1.00  0.00      MEMB
ATOM   3847  C15 OL     29      26.682  -3.898  11.221  1.00 -8.77      MEMB
ATOM   3848  H5R OL     29      26.005  -3.023  11.119  1.00  0.00      MEMB
ATOM   3849  H5S OL     29      25.955  -4.606  11.673  1.00  0.00      MEMB
ATOM   3850  C16 OL     29      26.826  -4.507   9.752  1.00 -7.62      MEMB
ATOM   3851  H6R OL     29      27.128  -5.575   9.709  1.00  0.00      MEMB
ATOM   3852  H6S OL     29      25.853  -4.251   9.280  1.00  0.00      MEMB
ATOM   3853  C17 OL     29      27.909  -3.718   8.982  1.00 -6.59      MEMB
ATOM   3854  H7R OL     29      27.951  -2.665   9.333  1.00  0.00      MEMB
ATOM   3855  H7S OL     29      28.880  -4.153   9.301  1.00  0.00      MEMB
ATOM   3856  C18 OL     29      27.623  -3.802   7.459  1.00 -5.26      MEMB
ATOM   3857  H8R OL     29      26.687  -3.243   7.241  1.00  0.00      MEMB
ATOM   3858  H8S OL     29      28.425  -3.200   6.982  1.00  0.00      MEMB
ATOM   3859  C19 OL     29      27.576  -5.169   6.817  1.00 -4.06      MEMB
ATOM   3860  H9R OL     29      26.519  -5.389   6.606  1.00  0.00      MEMB
ATOM   3861 C110 OL     29      28.592  -5.906   6.335  1.00 -2.66      MEMB
ATOM   3862 H10R OL     29      28.305  -6.897   5.953  1.00  0.00      MEMB
ATOM   3863 C111 OL     29      30.071  -5.424   6.379  1.00 -2.58      MEMB
ATOM   3864 H11R OL     29      30.198  -4.658   7.173  1.00  0.00      MEMB
ATOM   3865 H11S OL     29      30.811  -6.166   6.749  1.00  0.00      MEMB
ATOM   3866 C112 OL     29      30.657  -4.991   4.972  1.00 -1.15      MEMB
ATOM   3867 H12R OL     29      31.747  -5.082   5.172  1.00  0.00      MEMB
ATOM   3868 H12S OL     29      30.466  -5.793   4.227  1.00  0.00      MEMB
ATOM   3869 C113 OL     29      30.301  -3.537   4.494  1.00 -0.28      MEMB
ATOM   3870 H13R OL     29      29.214  -3.538   4.722  1.00  0.00      MEMB
ATOM   3871 H13S OL     29      30.820  -2.712   5.027  1.00  0.00      MEMB
ATOM   3872 C114 OL     29      30.507  -3.352   2.995  1.00  0.84      MEMB
ATOM   3873 H14R OL     29      31.580  -3.552   2.790  1.00  0.00      MEMB
ATOM   3874 H14S OL     29      29.825  -4.065   2.484  1.00  0.00      MEMB
ATOM   3875 C115 OL     29      30.184  -1.926   2.499  1.00  1.60      MEMB
ATOM   3876 H15R OL     29      30.266  -1.950   1.391  1.00  0.00      MEMB
ATOM   3877 H15S OL     29      30.944  -1.230   2.914  1.00  0.00      MEMB
ATOM   3878 C116 OL     29      28.814  -1.263   2.760  1.00  2.64      MEMB
ATOM   3879 H16R OL     29      28.112  -1.932   2.219  1.00  0.00      MEMB
ATOM   3880 H16S OL     29      28.661  -1.270   3.860  1.00  0.00      MEMB
ATOM   3881 C117 OL     29      28.598   0.196   2.314  1.00  0.00      MEMB
ATOM   3882 H17R OL     29      28.763   0.425   1.239  1.00  0.00      MEMB
ATOM   3883 H17S OL     29      29.399   0.825   2.757  1.00  0.00      MEMB
ATOM   3884 C118 OL     29      27.256   0.835   2.666  1.00  0.00      MEMB
ATOM   3885 H18R OL     29      27.290   1.896   2.338  1.00  0.00      MEMB
ATOM   3886 H18S OL     29      26.455   0.332   2.082  1.00  0.00      MEMB
ATOM   3887 H18T OL     29      26.941   0.672   3.719  1.00  0.00      MEMB
ATOM   3757  C33 PGR    29      25.170  -0.352  20.711  1.00-20.41      MEMB
ATOM   3758  H3A PGR    29      26.018  -1.043  20.908  1.00  0.00      MEMB
ATOM   3759  H3B PGR    29      25.584   0.584  20.279  1.00  0.00      MEMB
ATOM   3760  O36 PGR    29      24.625   0.046  21.928  1.00  0.00      MEMB
ATOM   3761 HO6A PGR    29      25.003   0.912  22.099  1.00  0.00      MEMB
ATOM   3762  C32 PGR    29      24.160  -0.977  19.699  1.00-20.64      MEMB
ATOM   3763  H2A PGR    29      23.484  -0.180  19.315  1.00  0.00      MEMB
ATOM   3764  O35 PGR    29      23.378  -1.937  20.406  1.00  0.00      MEMB
ATOM   3765 HO5A PGR    29      23.268  -1.485  21.254  1.00  0.00      MEMB
ATOM   3766  C31 PGR    29      24.721  -1.674  18.452  1.00-19.24      MEMB
ATOM   3767  H1A PGR    29      25.303  -0.972  17.817  1.00  0.00      MEMB
ATOM   3768  H1B PGR    29      23.839  -1.987  17.853  1.00  0.00      MEMB
ATOM   3769  P31 PGR    29      26.005  -3.682  17.744  1.00-16.77      MEMB
ATOM   3770  O33 PGR    29      25.033  -3.817  16.648  1.00-15.92      MEMB
ATOM   3771  O34 PGR    29      26.497  -4.963  18.334  1.00-16.93      MEMB
ATOM   3772  O32 PGR    29      25.556  -2.774  18.908  1.00-16.27      MEMB
ATOM   3773  O31 PGR    29      27.263  -2.896  17.170  1.00-18.19      MEMB
ATOM   3774  C3  PGR    29      28.260  -2.195  17.906  1.00-15.07      MEMB
ATOM   3775  HA  PGR    29      29.003  -2.841  18.421  1.00  0.00      MEMB
ATOM   3776  HB  PGR    29      27.733  -1.460  18.551  1.00  0.00      MEMB
ATOM   3777  C2  PGR    29      29.037  -1.277  16.854  1.00-13.89      MEMB
ATOM   3778  HX  PGR    29      29.698  -0.565  17.393  1.00  0.00      MEMB
ATOM   3779  O21 PGR    29      28.106  -0.671  15.984  1.00-12.67      MEMB
ATOM   3780  C21 PGR    29      28.344   0.588  15.517  1.00-12.02      MEMB
ATOM   3781  O22 PGR    29      29.351   1.206  15.722  1.00-12.33      MEMB
ATOM   3785  C1  PGR    29      30.112  -2.018  15.995  1.00-14.33      MEMB
ATOM   3786  HR  PGR    29      30.839  -2.447  16.718  1.00  0.00      MEMB
ATOM   3787  HS  PGR    29      30.727  -1.470  15.250  1.00  0.00      MEMB
ATOM   3788  O11 PGR    29      29.446  -3.091  15.391  1.00-13.47      MEMB
ATOM   3789  C11 PGR    29      30.100  -3.746  14.442  1.00-12.95      MEMB
ATOM   3790  O12 PGR    29      31.246  -3.466  14.127  1.00-13.09      MEMB
ATOM   3782  C12 OL     29      27.226   1.080  14.665  1.00-10.84      MEMB
ATOM   3783  H2R OL     29      27.171   2.189  14.661  1.00  0.00      MEMB
ATOM   3784  H2S OL     29      26.238   0.797  15.088  1.00  0.00      MEMB
ATOM   3794  C13 OL     29      27.457   0.553  13.166  1.00 -9.66      MEMB
ATOM   3795  H3R OL     29      26.826  -0.342  12.977  1.00  0.00      MEMB
ATOM   3796  H3S OL     29      28.546   0.366  13.046  1.00  0.00      MEMB
ATOM   3797  C14 OL     29      27.020   1.639  12.159  1.00 -8.38      MEMB
ATOM   3798  H4R OL     29      27.516   2.578  12.485  1.00  0.00      MEMB
ATOM   3799  H4S OL     29      25.921   1.786  12.092  1.00  0.00      MEMB
ATOM   3800  C15 OL     29      27.535   1.358  10.740  1.00 -7.16      MEMB
ATOM   3801  H5R OL     29      28.644   1.401  10.797  1.00  0.00      MEMB
ATOM   3802  H5S OL     29      27.213   2.197  10.086  1.00  0.00      MEMB
ATOM   3803  C16 OL     29      27.187  -0.069  10.190  1.00 -6.04      MEMB
ATOM   3804  H6R OL     29      27.548  -0.730  11.006  1.00  0.00      MEMB
ATOM   3805  H6S OL     29      27.665  -0.463   9.267  1.00  0.00      MEMB
ATOM   3806  C17 OL     29      25.707  -0.344   9.953  1.00 -5.15      MEMB
ATOM   3807  H7R OL     29      25.103  -0.275  10.883  1.00  0.00      MEMB
ATOM   3808  H7S OL     29      25.570  -1.417   9.699  1.00  0.00      MEMB
ATOM   3809  C18 OL     29      25.117   0.336   8.754  1.00 -4.09      MEMB
ATOM   3810  H8R OL     29      25.720   0.321   7.821  1.00  0.00      MEMB
ATOM   3811  H8S OL     29      25.258   1.433   8.856  1.00  0.00      MEMB
ATOM   3812  C19 OL     29      23.640  -0.042   8.473  1.00 -3.11      MEMB
ATOM   3813  H9R OL     29      22.916   0.212   9.261  1.00  0.00      MEMB
ATOM   3814 C110 OL     29      23.296  -0.674   7.346  1.00 -1.91      MEMB
ATOM   3815 H10R OL     29      22.226  -0.895   7.220  1.00  0.00      MEMB
ATOM   3816 C111 OL     29      24.116  -1.128   6.145  1.00 -1.30      MEMB
ATOM   3817 H11R OL     29      25.145  -1.372   6.484  1.00  0.00      MEMB
ATOM   3818 H11S OL     29      24.193  -0.398   5.312  1.00  0.00      MEMB
ATOM   3819 C112 OL     29      23.543  -2.496   5.565  1.00 -0.16      MEMB
ATOM   3820 H12R OL     29      22.496  -2.356   5.218  1.00  0.00      MEMB
ATOM   3821 H12S OL     29      23.489  -3.344   6.280  1.00  0.00      MEMB
ATOM   3822 C113 OL     29      24.356  -3.115   4.342  1.00  0.33      MEMB
ATOM   3823 H13R OL     29      23.853  -4.010   3.919  1.00  0.00      MEMB
ATOM   3824 H13S OL     29      25.377  -3.472   4.599  1.00  0.00      MEMB
ATOM   3825 C114 OL     29      24.531  -2.267   3.074  1.00  1.47      MEMB
ATOM   3826 H14R OL     29      24.825  -2.892   2.204  1.00  0.00      MEMB
ATOM   3827 H14S OL     29      25.335  -1.516   3.231  1.00  0.00      MEMB
ATOM   3828 C115 OL     29      23.377  -1.415   2.674  1.00  2.35      MEMB
ATOM   3829 H15R OL     29      23.205  -0.504   3.285  1.00  0.00      MEMB
ATOM   3830 H15S OL     29      22.384  -1.908   2.743  1.00  0.00      MEMB
ATOM   3831 C116 OL     29      23.537  -0.805   1.294  1.00  3.48      MEMB
ATOM   3832 H16R OL     29      22.836  -1.349   0.626  1.00  0.00      MEMB
ATOM   3833 H16S OL     29      24.564  -1.065   0.960  1.00  0.00      MEMB
ATOM   3834 C117 OL     29      23.457   0.693   1.019  1.00  2.94      MEMB
ATOM   3835 H17R OL     29      23.474   1.295   1.952  1.00  0.00      MEMB
ATOM   3836 H17S OL     29      22.450   0.919   0.610  1.00  0.00      MEMB
ATOM   3837 C118 OL     29      24.496   1.237   0.038  1.00  4.04      MEMB
ATOM   3838 H18R OL     29      24.666   0.424  -0.700  1.00  0.00      MEMB
ATOM   3839 H18S OL     29      25.496   1.448   0.475  1.00  0.00      MEMB
ATOM   3840 H18T OL     29      24.080   2.138  -0.461  1.00  0.00      MEMB
TER   
ATOM   3922  C12 OL     30     -16.209 -22.835  11.606  1.00-12.11      MEMB
ATOM   3923  H2R OL     30     -16.551 -23.275  10.644  1.00  0.00      MEMB
ATOM   3924  H2S OL     30     -16.940 -22.102  12.010  1.00  0.00      MEMB
ATOM   3972  C13 OL     30     -14.829 -22.157  11.426  1.00-10.97      MEMB
ATOM   3973  H3R OL     30     -14.183 -22.851  10.846  1.00  0.00      MEMB
ATOM   3974  H3S OL     30     -14.434 -22.027  12.456  1.00  0.00      MEMB
ATOM   3975  C14 OL     30     -14.767 -20.821  10.526  1.00 -9.91      MEMB
ATOM   3976  H4R OL     30     -15.296 -20.095  11.180  1.00  0.00      MEMB
ATOM   3977  H4S OL     30     -13.757 -20.374  10.408  1.00  0.00      MEMB
ATOM   3978  C15 OL     30     -15.388 -20.959   9.167  1.00 -8.77      MEMB
ATOM   3979  H5R OL     30     -15.770 -19.998   8.764  1.00  0.00      MEMB
ATOM   3980  H5S OL     30     -16.406 -21.398   9.231  1.00  0.00      MEMB
ATOM   3981  C16 OL     30     -14.701 -21.591   7.937  1.00 -7.62      MEMB
ATOM   3982  H6R OL     30     -13.709 -21.119   7.769  1.00  0.00      MEMB
ATOM   3983  H6S OL     30     -14.536 -22.640   8.266  1.00  0.00      MEMB
ATOM   3984  C17 OL     30     -15.425 -21.390   6.590  1.00 -6.59      MEMB
ATOM   3985  H7R OL     30     -15.835 -20.367   6.445  1.00  0.00      MEMB
ATOM   3986  H7S OL     30     -14.726 -21.506   5.734  1.00  0.00      MEMB
ATOM   3987  C18 OL     30     -16.586 -22.381   6.439  1.00 -5.26      MEMB
ATOM   3988  H8R OL     30     -17.202 -22.477   7.358  1.00  0.00      MEMB
ATOM   3989  H8S OL     30     -17.316 -21.834   5.805  1.00  0.00      MEMB
ATOM   3990  C19 OL     30     -16.140 -23.779   6.060  1.00 -4.06      MEMB
ATOM   3991  H9R OL     30     -15.410 -24.234   6.745  1.00  0.00      MEMB
ATOM   3992 C110 OL     30     -16.584 -24.559   5.087  1.00 -2.66      MEMB
ATOM   3993 H10R OL     30     -15.913 -25.370   4.769  1.00  0.00      MEMB
ATOM   3994 C111 OL     30     -17.646 -24.112   4.092  1.00 -2.58      MEMB
ATOM   3995 H11R OL     30     -18.450 -24.868   4.222  1.00  0.00      MEMB
ATOM   3996 H11S OL     30     -17.974 -23.073   4.306  1.00  0.00      MEMB
ATOM   3997 C112 OL     30     -17.178 -24.190   2.637  1.00 -1.15      MEMB
ATOM   3998 H12R OL     30     -16.953 -25.254   2.414  1.00  0.00      MEMB
ATOM   3999 H12S OL     30     -18.070 -24.137   1.975  1.00  0.00      MEMB
ATOM   4000 C113 OL     30     -16.104 -23.247   2.106  1.00 -0.28      MEMB
ATOM   4001 H13R OL     30     -15.169 -23.427   2.679  1.00  0.00      MEMB
ATOM   4002 H13S OL     30     -15.947 -23.535   1.044  1.00  0.00      MEMB
ATOM   4003 C114 OL     30     -16.438 -21.756   2.209  1.00  0.84      MEMB
ATOM   4004 H14R OL     30     -17.449 -21.642   1.763  1.00  0.00      MEMB
ATOM   4005 H14S OL     30     -16.530 -21.432   3.267  1.00  0.00      MEMB
ATOM   4006 C115 OL     30     -15.413 -20.968   1.409  1.00  1.60      MEMB
ATOM   4007 H15R OL     30     -15.798 -21.025   0.369  1.00  0.00      MEMB
ATOM   4008 H15S OL     30     -14.323 -21.166   1.491  1.00  0.00      MEMB
ATOM   4009 C116 OL     30     -15.639 -19.468   1.700  1.00  2.64      MEMB
ATOM   4010 H16R OL     30     -15.013 -19.108   0.856  1.00  0.00      MEMB
ATOM   4011 H16S OL     30     -16.681 -19.102   1.585  1.00  0.00      MEMB
ATOM   4012 C117 OL     30     -15.023 -19.059   3.063  1.00  0.00      MEMB
ATOM   4013 H17R OL     30     -15.627 -19.585   3.832  1.00  0.00      MEMB
ATOM   4014 H17S OL     30     -15.250 -17.972   3.062  1.00  0.00      MEMB
ATOM   4015 C118 OL     30     -13.551 -19.317   3.364  1.00  0.00      MEMB
ATOM   4016 H18R OL     30     -12.989 -19.177   2.416  1.00  0.00      MEMB
ATOM   4017 H18S OL     30     -13.128 -18.599   4.099  1.00  0.00      MEMB
ATOM   4018 H18T OL     30     -13.346 -20.335   3.758  1.00  0.00      MEMB
ATOM   3888  C33 PGR    30     -16.020 -20.864  19.198  1.00-20.41      MEMB
ATOM   3889  H3A PGR    30     -15.787 -21.162  18.153  1.00  0.00      MEMB
ATOM   3890  H3B PGR    30     -17.029 -21.261  19.439  1.00  0.00      MEMB
ATOM   3891  O36 PGR    30     -16.231 -19.391  19.265  1.00  0.00      MEMB
ATOM   3892 HO6A PGR    30     -16.804 -19.251  20.022  1.00  0.00      MEMB
ATOM   3893  C32 PGR    30     -14.972 -21.406  20.259  1.00-20.64      MEMB
ATOM   3894  H2A PGR    30     -15.296 -22.409  20.617  1.00  0.00      MEMB
ATOM   3895  O35 PGR    30     -14.970 -20.505  21.364  1.00  0.00      MEMB
ATOM   3896 HO5A PGR    30     -15.911 -20.290  21.417  1.00  0.00      MEMB
ATOM   3897  C31 PGR    30     -13.501 -21.542  19.664  1.00-19.24      MEMB
ATOM   3898  H1A PGR    30     -12.782 -22.038  20.351  1.00  0.00      MEMB
ATOM   3899  H1B PGR    30     -13.076 -20.521  19.553  1.00  0.00      MEMB
ATOM   3900  P31 PGR    30     -13.121 -23.629  18.116  1.00-16.77      MEMB
ATOM   3901  O33 PGR    30     -13.930 -24.632  18.888  1.00-15.92      MEMB
ATOM   3902  O34 PGR    30     -11.634 -23.615  18.299  1.00-16.93      MEMB
ATOM   3903  O32 PGR    30     -13.548 -22.132  18.333  1.00-16.27      MEMB
ATOM   3904  O31 PGR    30     -13.521 -23.735  16.615  1.00-18.19      MEMB
ATOM   3905  C3  PGR    30     -14.878 -23.698  16.218  1.00-15.07      MEMB
ATOM   3906  HA  PGR    30     -14.782 -22.909  15.443  1.00  0.00      MEMB
ATOM   3907  HB  PGR    30     -15.674 -23.421  16.942  1.00  0.00      MEMB
ATOM   3908  C2  PGR    30     -15.190 -25.027  15.576  1.00-13.89      MEMB
ATOM   3909  HX  PGR    30     -15.458 -25.768  16.359  1.00  0.00      MEMB
ATOM   3910  O21 PGR    30     -14.056 -25.579  14.824  1.00-12.67      MEMB
ATOM   3911  C21 PGR    30     -14.207 -26.748  14.379  1.00-12.02      MEMB
ATOM   3912  O22 PGR    30     -15.208 -27.464  14.525  1.00-12.33      MEMB
ATOM   3916  C1  PGR    30     -16.442 -24.764  14.685  1.00-14.33      MEMB
ATOM   3917  HR  PGR    30     -17.204 -24.399  15.407  1.00  0.00      MEMB
ATOM   3918  HS  PGR    30     -16.970 -25.634  14.240  1.00  0.00      MEMB
ATOM   3919  O11 PGR    30     -16.255 -23.754  13.797  1.00-13.47      MEMB
ATOM   3920  C11 PGR    30     -16.063 -24.089  12.542  1.00-12.95      MEMB
ATOM   3921  O12 PGR    30     -15.974 -25.213  12.075  1.00-13.09      MEMB
ATOM   3913  C12 OL     30     -12.902 -27.031  13.551  1.00-10.84      MEMB
ATOM   3914  H2R OL     30     -13.134 -27.894  12.891  1.00  0.00      MEMB
ATOM   3915  H2S OL     30     -12.148 -27.283  14.328  1.00  0.00      MEMB
ATOM   3925  C13 OL     30     -12.455 -25.913  12.645  1.00 -9.66      MEMB
ATOM   3926  H3R OL     30     -12.007 -25.130  13.293  1.00  0.00      MEMB
ATOM   3927  H3S OL     30     -13.334 -25.496  12.110  1.00  0.00      MEMB
ATOM   3928  C14 OL     30     -11.503 -26.327  11.437  1.00 -8.38      MEMB
ATOM   3929  H4R OL     30     -12.029 -27.224  11.046  1.00  0.00      MEMB
ATOM   3930  H4S OL     30     -10.490 -26.511  11.856  1.00  0.00      MEMB
ATOM   3931  C15 OL     30     -11.306 -25.320  10.323  1.00 -7.16      MEMB
ATOM   3932  H5R OL     30     -10.328 -25.708   9.965  1.00  0.00      MEMB
ATOM   3933  H5S OL     30     -11.015 -24.308  10.679  1.00  0.00      MEMB
ATOM   3934  C16 OL     30     -12.329 -25.252   9.181  1.00 -6.04      MEMB
ATOM   3935  H6R OL     30     -13.168 -24.626   9.553  1.00  0.00      MEMB
ATOM   3936  H6S OL     30     -12.622 -26.298   8.952  1.00  0.00      MEMB
ATOM   3937  C17 OL     30     -11.694 -24.558   7.940  1.00 -5.15      MEMB
ATOM   3938  H7R OL     30     -11.310 -23.592   8.333  1.00  0.00      MEMB
ATOM   3939  H7S OL     30     -12.543 -24.442   7.233  1.00  0.00      MEMB
ATOM   3940  C18 OL     30     -10.486 -25.249   7.270  1.00 -4.09      MEMB
ATOM   3941  H8R OL     30      -9.697 -25.415   8.035  1.00  0.00      MEMB
ATOM   3942  H8S OL     30     -10.112 -24.504   6.536  1.00  0.00      MEMB
ATOM   3943  C19 OL     30     -10.844 -26.467   6.587  1.00 -3.11      MEMB
ATOM   3944  H9R OL     30     -10.703 -27.394   7.162  1.00  0.00      MEMB
ATOM   3945 C110 OL     30     -11.278 -26.513   5.333  1.00 -1.91      MEMB
ATOM   3946 H10R OL     30     -11.527 -27.540   5.028  1.00  0.00      MEMB
ATOM   3947 C111 OL     30     -11.434 -25.387   4.405  1.00 -1.30      MEMB
ATOM   3948 H11R OL     30     -10.594 -25.272   3.687  1.00  0.00      MEMB
ATOM   3949 H11S OL     30     -11.616 -24.492   5.038  1.00  0.00      MEMB
ATOM   3950 C112 OL     30     -12.757 -25.530   3.528  1.00 -0.16      MEMB
ATOM   3951 H12R OL     30     -12.914 -24.574   2.983  1.00  0.00      MEMB
ATOM   3952 H12S OL     30     -13.597 -25.966   4.108  1.00  0.00      MEMB
ATOM   3953 C113 OL     30     -12.629 -26.542   2.384  1.00  0.33      MEMB
ATOM   3954 H13R OL     30     -12.225 -27.496   2.786  1.00  0.00      MEMB
ATOM   3955 H13S OL     30     -11.724 -26.375   1.763  1.00  0.00      MEMB
ATOM   3956 C114 OL     30     -13.934 -26.803   1.707  1.00  1.47      MEMB
ATOM   3957 H14R OL     30     -14.730 -26.739   2.479  1.00  0.00      MEMB
ATOM   3958 H14S OL     30     -14.016 -27.846   1.332  1.00  0.00      MEMB
ATOM   3959 C115 OL     30     -14.340 -25.808   0.584  1.00  2.35      MEMB
ATOM   3960 H15R OL     30     -14.030 -24.799   0.932  1.00  0.00      MEMB
ATOM   3961 H15S OL     30     -15.443 -25.782   0.452  1.00  0.00      MEMB
ATOM   3962 C116 OL     30     -13.651 -26.149  -0.732  1.00  3.48      MEMB
ATOM   3963 H16R OL     30     -13.984 -27.177  -0.989  1.00  0.00      MEMB
ATOM   3964 H16S OL     30     -12.574 -26.153  -0.459  1.00  0.00      MEMB
ATOM   3965 C117 OL     30     -13.813 -25.317  -1.941  1.00  2.94      MEMB
ATOM   3966 H17R OL     30     -13.025 -25.693  -2.629  1.00  0.00      MEMB
ATOM   3967 H17S OL     30     -13.442 -24.276  -1.825  1.00  0.00      MEMB
ATOM   3968 C118 OL     30     -15.191 -25.141  -2.525  1.00  4.04      MEMB
ATOM   3969 H18R OL     30     -15.260 -24.405  -3.355  1.00  0.00      MEMB
ATOM   3970 H18S OL     30     -15.863 -24.633  -1.800  1.00  0.00      MEMB
ATOM   3971 H18T OL     30     -15.675 -26.122  -2.717  1.00  0.00      MEMB
TER   
ATOM   4053  C12 OL     31      -6.890  23.604  11.599  1.00-12.11      MEMB
ATOM   4054  H2R OL     31      -7.018  22.736  10.918  1.00  0.00      MEMB
ATOM   4055  H2S OL     31      -7.566  23.509  12.476  1.00  0.00      MEMB
ATOM   4103  C13 OL     31      -7.032  24.784  10.607  1.00-10.97      MEMB
ATOM   4104  H3R OL     31      -6.128  25.115  10.052  1.00  0.00      MEMB
ATOM   4105  H3S OL     31      -7.252  25.736  11.136  1.00  0.00      MEMB
ATOM   4106  C14 OL     31      -8.116  24.599   9.532  1.00 -9.91      MEMB
ATOM   4107  H4R OL     31      -7.916  23.683   8.936  1.00  0.00      MEMB
ATOM   4108  H4S OL     31      -9.203  24.521   9.749  1.00  0.00      MEMB
ATOM   4109  C15 OL     31      -8.027  25.739   8.520  1.00 -8.77      MEMB
ATOM   4110  H5R OL     31      -8.027  26.678   9.115  1.00  0.00      MEMB
ATOM   4111  H5S OL     31      -9.048  25.635   8.095  1.00  0.00      MEMB
ATOM   4112  C16 OL     31      -7.062  25.513   7.416  1.00 -7.62      MEMB
ATOM   4113  H6R OL     31      -6.016  25.646   7.765  1.00  0.00      MEMB
ATOM   4114  H6S OL     31      -7.038  24.429   7.173  1.00  0.00      MEMB
ATOM   4115  C17 OL     31      -7.301  26.373   6.178  1.00 -6.59      MEMB
ATOM   4116  H7R OL     31      -8.273  26.128   5.700  1.00  0.00      MEMB
ATOM   4117  H7S OL     31      -7.256  27.445   6.468  1.00  0.00      MEMB
ATOM   4118  C18 OL     31      -6.327  26.186   5.061  1.00 -5.26      MEMB
ATOM   4119  H8R OL     31      -5.300  26.364   5.444  1.00  0.00      MEMB
ATOM   4120  H8S OL     31      -6.408  25.132   4.719  1.00  0.00      MEMB
ATOM   4121  C19 OL     31      -6.442  27.180   3.955  1.00 -4.06      MEMB
ATOM   4122  H9R OL     31      -5.987  28.130   4.274  1.00  0.00      MEMB
ATOM   4123 C110 OL     31      -6.928  27.002   2.691  1.00 -2.66      MEMB
ATOM   4124 H10R OL     31      -6.954  27.883   2.033  1.00  0.00      MEMB
ATOM   4125 C111 OL     31      -7.409  25.710   2.060  1.00 -2.58      MEMB
ATOM   4126 H11R OL     31      -7.691  25.033   2.895  1.00  0.00      MEMB
ATOM   4127 H11S OL     31      -8.313  25.873   1.434  1.00  0.00      MEMB
ATOM   4128 C112 OL     31      -6.362  25.035   1.116  1.00 -1.15      MEMB
ATOM   4129 H12R OL     31      -6.711  24.142   0.555  1.00  0.00      MEMB
ATOM   4130 H12S OL     31      -6.126  25.737   0.288  1.00  0.00      MEMB
ATOM   4131 C113 OL     31      -5.072  24.713   1.756  1.00 -0.28      MEMB
ATOM   4132 H13R OL     31      -4.619  25.675   2.077  1.00  0.00      MEMB
ATOM   4133 H13S OL     31      -5.183  24.215   2.742  1.00  0.00      MEMB
ATOM   4134 C114 OL     31      -4.147  23.904   0.896  1.00  0.84      MEMB
ATOM   4135 H14R OL     31      -4.252  24.282  -0.143  1.00  0.00      MEMB
ATOM   4136 H14S OL     31      -3.078  24.096   1.130  1.00  0.00      MEMB
ATOM   4137 C115 OL     31      -4.422  22.436   1.026  1.00  1.60      MEMB
ATOM   4138 H15R OL     31      -5.446  22.278   0.623  1.00  0.00      MEMB
ATOM   4139 H15S OL     31      -4.399  22.029   2.059  1.00  0.00      MEMB
ATOM   4140 C116 OL     31      -3.435  21.651   0.138  1.00  2.64      MEMB
ATOM   4141 H16R OL     31      -2.393  21.764   0.507  1.00  0.00      MEMB
ATOM   4142 H16S OL     31      -3.634  20.561   0.230  1.00  0.00      MEMB
ATOM   4143 C117 OL     31      -3.353  21.958  -1.380  1.00  0.00      MEMB
ATOM   4144 H17R OL     31      -2.813  22.911  -1.565  1.00  0.00      MEMB
ATOM   4145 H17S OL     31      -4.316  22.201  -1.878  1.00  0.00      MEMB
ATOM   4146 C118 OL     31      -2.749  20.754  -2.179  1.00  0.00      MEMB
ATOM   4147 H18R OL     31      -2.570  20.970  -3.254  1.00  0.00      MEMB
ATOM   4148 H18S OL     31      -1.830  20.512  -1.604  1.00  0.00      MEMB
ATOM   4149 H18T OL     31      -3.409  19.860  -2.162  1.00  0.00      MEMB
ATOM   4019  C33 PGR    31      -5.986  27.061  19.586  1.00-20.41      MEMB
ATOM   4020  H3A PGR    31      -6.218  27.437  20.605  1.00  0.00      MEMB
ATOM   4021  H3B PGR    31      -5.492  27.893  19.040  1.00  0.00      MEMB
ATOM   4022  O36 PGR    31      -7.223  26.772  18.958  1.00  0.00      MEMB
ATOM   4023 HO6A PGR    31      -7.568  25.959  19.334  1.00  0.00      MEMB
ATOM   4024  C32 PGR    31      -4.926  25.932  19.603  1.00-20.64      MEMB
ATOM   4025  H2A PGR    31      -4.119  26.196  20.323  1.00  0.00      MEMB
ATOM   4026  O35 PGR    31      -4.362  25.848  18.296  1.00  0.00      MEMB
ATOM   4027 HO5A PGR    31      -4.324  26.785  18.060  1.00  0.00      MEMB
ATOM   4028  C31 PGR    31      -5.475  24.533  20.014  1.00-19.24      MEMB
ATOM   4029  H1A PGR    31      -6.343  24.428  19.329  1.00  0.00      MEMB
ATOM   4030  H1B PGR    31      -5.847  24.625  21.057  1.00  0.00      MEMB
ATOM   4031  P31 PGR    31      -3.918  22.947  18.743  1.00-16.77      MEMB
ATOM   4032  O33 PGR    31      -4.066  21.476  18.829  1.00-15.92      MEMB
ATOM   4033  O34 PGR    31      -2.604  23.574  18.347  1.00-16.93      MEMB
ATOM   4034  O32 PGR    31      -4.527  23.525  20.051  1.00-16.27      MEMB
ATOM   4035  O31 PGR    31      -4.905  23.347  17.573  1.00-18.19      MEMB
ATOM   4036  C3  PGR    31      -4.705  22.669  16.318  1.00-15.07      MEMB
ATOM   4037  HA  PGR    31      -5.728  22.635  15.887  1.00  0.00      MEMB
ATOM   4038  HB  PGR    31      -4.294  21.637  16.343  1.00  0.00      MEMB
ATOM   4039  C2  PGR    31      -3.785  23.551  15.358  1.00-13.89      MEMB
ATOM   4040  HX  PGR    31      -2.766  23.241  15.674  1.00  0.00      MEMB
ATOM   4041  O21 PGR    31      -4.144  24.927  15.576  1.00-12.67      MEMB
ATOM   4042  C21 PGR    31      -3.354  25.825  14.994  1.00-12.02      MEMB
ATOM   4043  O22 PGR    31      -2.261  25.689  14.485  1.00-12.33      MEMB
ATOM   4047  C1  PGR    31      -3.988  23.213  13.922  1.00-14.33      MEMB
ATOM   4048  HR  PGR    31      -3.616  22.168  13.869  1.00  0.00      MEMB
ATOM   4049  HS  PGR    31      -3.207  23.736  13.330  1.00  0.00      MEMB
ATOM   4050  O11 PGR    31      -5.302  23.472  13.388  1.00-13.47      MEMB
ATOM   4051  C11 PGR    31      -5.447  23.441  12.084  1.00-12.95      MEMB
ATOM   4052  O12 PGR    31      -4.566  23.244  11.212  1.00-13.09      MEMB
ATOM   4044  C12 OL     31      -3.894  27.131  15.138  1.00-10.84      MEMB
ATOM   4045  H2R OL     31      -3.164  27.968  15.185  1.00  0.00      MEMB
ATOM   4046  H2S OL     31      -4.382  27.159  16.135  1.00  0.00      MEMB
ATOM   4056  C13 OL     31      -4.943  27.547  14.098  1.00 -9.66      MEMB
ATOM   4057  H3R OL     31      -5.525  28.352  14.596  1.00  0.00      MEMB
ATOM   4058  H3S OL     31      -5.584  26.648  13.967  1.00  0.00      MEMB
ATOM   4059  C14 OL     31      -4.375  28.148  12.808  1.00 -8.38      MEMB
ATOM   4060  H4R OL     31      -3.541  28.863  12.974  1.00  0.00      MEMB
ATOM   4061  H4S OL     31      -5.213  28.734  12.374  1.00  0.00      MEMB
ATOM   4062  C15 OL     31      -3.933  27.161  11.740  1.00 -7.16      MEMB
ATOM   4063  H5R OL     31      -4.766  26.433  11.634  1.00  0.00      MEMB
ATOM   4064  H5S OL     31      -2.958  26.700  12.005  1.00  0.00      MEMB
ATOM   4065  C16 OL     31      -3.627  27.856  10.338  1.00 -6.04      MEMB
ATOM   4066  H6R OL     31      -2.654  28.370  10.487  1.00  0.00      MEMB
ATOM   4067  H6S OL     31      -4.476  28.542  10.129  1.00  0.00      MEMB
ATOM   4068  C17 OL     31      -3.747  26.973   9.124  1.00 -5.15      MEMB
ATOM   4069  H7R OL     31      -4.758  27.066   8.672  1.00  0.00      MEMB
ATOM   4070  H7S OL     31      -3.872  26.000   9.645  1.00  0.00      MEMB
ATOM   4071  C18 OL     31      -2.693  27.082   8.096  1.00 -4.09      MEMB
ATOM   4072  H8R OL     31      -2.323  28.114   7.919  1.00  0.00      MEMB
ATOM   4073  H8S OL     31      -3.124  26.806   7.111  1.00  0.00      MEMB
ATOM   4074  C19 OL     31      -1.445  26.251   8.323  1.00 -3.11      MEMB
ATOM   4075  H9R OL     31      -0.689  26.730   8.963  1.00  0.00      MEMB
ATOM   4076 C110 OL     31      -1.097  25.091   7.812  1.00 -1.91      MEMB
ATOM   4077 H10R OL     31      -0.111  24.739   8.150  1.00  0.00      MEMB
ATOM   4078 C111 OL     31      -1.857  24.242   6.846  1.00 -1.30      MEMB
ATOM   4079 H11R OL     31      -1.270  23.349   6.541  1.00  0.00      MEMB
ATOM   4080 H11S OL     31      -2.019  24.764   5.879  1.00  0.00      MEMB
ATOM   4081 C112 OL     31      -3.037  23.580   7.445  1.00 -0.16      MEMB
ATOM   4082 H12R OL     31      -3.761  24.258   7.944  1.00  0.00      MEMB
ATOM   4083 H12S OL     31      -2.659  22.850   8.193  1.00  0.00      MEMB
ATOM   4084 C113 OL     31      -3.718  22.865   6.261  1.00  0.33      MEMB
ATOM   4085 H13R OL     31      -2.923  22.340   5.690  1.00  0.00      MEMB
ATOM   4086 H13S OL     31      -4.187  23.649   5.628  1.00  0.00      MEMB
ATOM   4087 C114 OL     31      -4.826  21.874   6.776  1.00  1.47      MEMB
ATOM   4088 H14R OL     31      -5.631  22.540   7.154  1.00  0.00      MEMB
ATOM   4089 H14S OL     31      -4.518  21.210   7.612  1.00  0.00      MEMB
ATOM   4090 C115 OL     31      -5.567  21.008   5.736  1.00  2.35      MEMB
ATOM   4091 H15R OL     31      -6.294  20.412   6.329  1.00  0.00      MEMB
ATOM   4092 H15S OL     31      -4.855  20.324   5.225  1.00  0.00      MEMB
ATOM   4093 C116 OL     31      -6.382  21.648   4.590  1.00  3.48      MEMB
ATOM   4094 H16R OL     31      -5.865  22.354   3.906  1.00  0.00      MEMB
ATOM   4095 H16S OL     31      -7.076  22.325   5.134  1.00  0.00      MEMB
ATOM   4096 C117 OL     31      -7.280  20.643   3.827  1.00  2.94      MEMB
ATOM   4097 H17R OL     31      -7.862  20.086   4.592  1.00  0.00      MEMB
ATOM   4098 H17S OL     31      -6.710  19.786   3.409  1.00  0.00      MEMB
ATOM   4099 C118 OL     31      -8.161  21.313   2.793  1.00  4.04      MEMB
ATOM   4100 H18R OL     31      -7.598  21.633   1.890  1.00  0.00      MEMB
ATOM   4101 H18S OL     31      -8.802  22.075   3.285  1.00  0.00      MEMB
ATOM   4102 H18T OL     31      -8.865  20.551   2.395  1.00  0.00      MEMB
TER   
ATOM   4184  C12 OL     32       9.286 -25.212  11.623  1.00-12.11      MEMB
ATOM   4185  H2R OL     32       9.144 -24.786  10.607  1.00  0.00      MEMB
ATOM   4186  H2S OL     32      10.387 -25.069  11.668  1.00  0.00      MEMB
ATOM   4234  C13 OL     32       8.856 -26.693  11.521  1.00-10.97      MEMB
ATOM   4235  H3R OL     32       7.774 -26.659  11.272  1.00  0.00      MEMB
ATOM   4236  H3S OL     32       9.015 -27.259  12.464  1.00  0.00      MEMB
ATOM   4237  C14 OL     32       9.482 -27.383  10.285  1.00 -9.91      MEMB
ATOM   4238  H4R OL     32       9.951 -26.569   9.692  1.00  0.00      MEMB
ATOM   4239  H4S OL     32      10.287 -28.104  10.545  1.00  0.00      MEMB
ATOM   4240  C15 OL     32       8.533 -28.182   9.365  1.00 -8.77      MEMB
ATOM   4241  H5R OL     32       8.103 -28.865  10.129  1.00  0.00      MEMB
ATOM   4242  H5S OL     32       8.998 -28.865   8.623  1.00  0.00      MEMB
ATOM   4243  C16 OL     32       7.349 -27.372   8.719  1.00 -7.62      MEMB
ATOM   4244  H6R OL     32       6.553 -28.071   8.383  1.00  0.00      MEMB
ATOM   4245  H6S OL     32       6.891 -26.732   9.503  1.00  0.00      MEMB
ATOM   4246  C17 OL     32       7.740 -26.605   7.398  1.00 -6.59      MEMB
ATOM   4247  H7R OL     32       8.486 -25.858   7.746  1.00  0.00      MEMB
ATOM   4248  H7S OL     32       8.405 -27.331   6.883  1.00  0.00      MEMB
ATOM   4249  C18 OL     32       6.718 -25.929   6.525  1.00 -5.26      MEMB
ATOM   4250  H8R OL     32       5.978 -25.394   7.158  1.00  0.00      MEMB
ATOM   4251  H8S OL     32       7.189 -25.127   5.917  1.00  0.00      MEMB
ATOM   4252  C19 OL     32       5.924 -26.949   5.707  1.00 -4.06      MEMB
ATOM   4253  H9R OL     32       5.562 -27.746   6.374  1.00  0.00      MEMB
ATOM   4254 C110 OL     32       5.632 -27.050   4.355  1.00 -2.66      MEMB
ATOM   4255 H10R OL     32       5.063 -27.935   4.035  1.00  0.00      MEMB
ATOM   4256 C111 OL     32       6.155 -26.066   3.285  1.00 -2.58      MEMB
ATOM   4257 H11R OL     32       5.426 -25.800   2.490  1.00  0.00      MEMB
ATOM   4258 H11S OL     32       6.604 -25.193   3.805  1.00  0.00      MEMB
ATOM   4259 C112 OL     32       7.364 -26.832   2.649  1.00 -1.15      MEMB
ATOM   4260 H12R OL     32       8.075 -26.909   3.499  1.00  0.00      MEMB
ATOM   4261 H12S OL     32       7.081 -27.843   2.285  1.00  0.00      MEMB
ATOM   4262 C113 OL     32       7.990 -25.956   1.648  1.00 -0.28      MEMB
ATOM   4263 H13R OL     32       7.400 -25.712   0.739  1.00  0.00      MEMB
ATOM   4264 H13S OL     32       8.340 -25.041   2.172  1.00  0.00      MEMB
ATOM   4265 C114 OL     32       9.274 -26.549   1.072  1.00  0.84      MEMB
ATOM   4266 H14R OL     32       9.036 -27.429   0.437  1.00  0.00      MEMB
ATOM   4267 H14S OL     32       9.678 -25.791   0.368  1.00  0.00      MEMB
ATOM   4268 C115 OL     32      10.322 -27.049   2.114  1.00  1.60      MEMB
ATOM   4269 H15R OL     32       9.952 -28.044   2.441  1.00  0.00      MEMB
ATOM   4270 H15S OL     32      10.403 -26.227   2.858  1.00  0.00      MEMB
ATOM   4271 C116 OL     32      11.669 -27.328   1.486  1.00  2.64      MEMB
ATOM   4272 H16R OL     32      11.359 -27.973   0.636  1.00  0.00      MEMB
ATOM   4273 H16S OL     32      12.075 -26.377   1.081  1.00  0.00      MEMB
ATOM   4274 C117 OL     32      12.708 -27.893   2.354  1.00  0.00      MEMB
ATOM   4275 H17R OL     32      13.666 -27.980   1.798  1.00  0.00      MEMB
ATOM   4276 H17S OL     32      12.352 -28.874   2.734  1.00  0.00      MEMB
ATOM   4277 C118 OL     32      12.886 -27.046   3.586  1.00  0.00      MEMB
ATOM   4278 H18R OL     32      13.801 -27.267   4.176  1.00  0.00      MEMB
ATOM   4279 H18S OL     32      13.033 -25.992   3.269  1.00  0.00      MEMB
ATOM   4280 H18T OL     32      11.988 -27.017   4.239  1.00  0.00      MEMB
ATOM   4150  C33 PGR    32      14.667 -25.517  18.407  1.00-20.41      MEMB
ATOM   4151  H3A PGR    32      15.186 -25.720  19.369  1.00  0.00      MEMB
ATOM   4152  H3B PGR    32      14.091 -26.348  17.946  1.00  0.00      MEMB
ATOM   4153  O36 PGR    32      15.780 -25.070  17.614  1.00  0.00      MEMB
ATOM   4154 HO6A PGR    32      15.604 -24.135  17.482  1.00  0.00      MEMB
ATOM   4155  C32 PGR    32      13.539 -24.422  18.487  1.00-20.64      MEMB
ATOM   4156  H2A PGR    32      13.051 -24.322  17.491  1.00  0.00      MEMB
ATOM   4157  O35 PGR    32      14.162 -23.182  18.816  1.00  0.00      MEMB
ATOM   4158 HO5A PGR    32      14.977 -23.253  18.301  1.00  0.00      MEMB
ATOM   4159  C31 PGR    32      12.526 -24.930  19.588  1.00-19.24      MEMB
ATOM   4160  H1A PGR    32      13.036 -24.928  20.575  1.00  0.00      MEMB
ATOM   4161  H1B PGR    32      12.170 -25.973  19.449  1.00  0.00      MEMB
ATOM   4162  P31 PGR    32       9.881 -24.320  19.468  1.00-16.77      MEMB
ATOM   4163  O33 PGR    32       9.156 -23.073  19.757  1.00-15.92      MEMB
ATOM   4164  O34 PGR    32       9.531 -25.539  20.244  1.00-16.93      MEMB
ATOM   4165  O32 PGR    32      11.407 -24.001  19.657  1.00-16.27      MEMB
ATOM   4166  O31 PGR    32       9.779 -24.700  17.961  1.00-18.19      MEMB
ATOM   4167  C3  PGR    32       9.535 -23.681  17.039  1.00-15.07      MEMB
ATOM   4168  HA  PGR    32      10.427 -23.021  16.983  1.00  0.00      MEMB
ATOM   4169  HB  PGR    32       8.686 -22.989  17.223  1.00  0.00      MEMB
ATOM   4170  C2  PGR    32       9.438 -24.245  15.580  1.00-13.89      MEMB
ATOM   4171  HX  PGR    32       8.511 -24.853  15.517  1.00  0.00      MEMB
ATOM   4172  O21 PGR    32      10.591 -24.852  15.118  1.00-12.67      MEMB
ATOM   4173  C21 PGR    32      10.666 -26.168  15.358  1.00-12.02      MEMB
ATOM   4174  O22 PGR    32       9.708 -26.841  15.725  1.00-12.33      MEMB
ATOM   4178  C1  PGR    32       9.057 -23.063  14.614  1.00-14.33      MEMB
ATOM   4179  HR  PGR    32       9.497 -22.065  14.823  1.00  0.00      MEMB
ATOM   4180  HS  PGR    32       7.954 -22.933  14.567  1.00  0.00      MEMB
ATOM   4181  O11 PGR    32       9.343 -23.496  13.288  1.00-13.47      MEMB
ATOM   4182  C11 PGR    32       8.573 -24.426  12.754  1.00-12.95      MEMB
ATOM   4183  O12 PGR    32       7.408 -24.585  13.041  1.00-13.09      MEMB
ATOM   4175  C12 OL     32      12.029 -26.786  14.999  1.00-10.84      MEMB
ATOM   4176  H2R OL     32      12.371 -27.373  15.879  1.00  0.00      MEMB
ATOM   4177  H2S OL     32      12.794 -25.989  14.878  1.00  0.00      MEMB
ATOM   4187  C13 OL     32      12.026 -27.689  13.710  1.00 -9.66      MEMB
ATOM   4188  H3R OL     32      11.676 -27.135  12.813  1.00  0.00      MEMB
ATOM   4189  H3S OL     32      11.296 -28.485  13.971  1.00  0.00      MEMB
ATOM   4190  C14 OL     32      13.439 -28.319  13.436  1.00 -8.38      MEMB
ATOM   4191  H4R OL     32      13.288 -29.332  13.005  1.00  0.00      MEMB
ATOM   4192  H4S OL     32      14.022 -28.448  14.373  1.00  0.00      MEMB
ATOM   4193  C15 OL     32      14.514 -27.418  12.674  1.00 -7.16      MEMB
ATOM   4194  H5R OL     32      15.242 -28.047  12.118  1.00  0.00      MEMB
ATOM   4195  H5S OL     32      15.122 -26.841  13.404  1.00  0.00      MEMB
ATOM   4196  C16 OL     32      13.916 -26.220  11.897  1.00 -6.04      MEMB
ATOM   4197  H6R OL     32      13.201 -25.720  12.584  1.00  0.00      MEMB
ATOM   4198  H6S OL     32      13.237 -26.741  11.187  1.00  0.00      MEMB
ATOM   4199  C17 OL     32      15.003 -25.427  11.099  1.00 -5.15      MEMB
ATOM   4200  H7R OL     32      15.712 -26.158  10.655  1.00  0.00      MEMB
ATOM   4201  H7S OL     32      15.653 -24.856  11.795  1.00  0.00      MEMB
ATOM   4202  C18 OL     32      14.553 -24.588   9.882  1.00 -4.09      MEMB
ATOM   4203  H8R OL     32      15.506 -24.170   9.493  1.00  0.00      MEMB
ATOM   4204  H8S OL     32      13.892 -23.755  10.202  1.00  0.00      MEMB
ATOM   4205  C19 OL     32      13.837 -25.522   8.911  1.00 -3.11      MEMB
ATOM   4206  H9R OL     32      14.437 -26.421   8.707  1.00  0.00      MEMB
ATOM   4207 C110 OL     32      12.738 -25.267   8.193  1.00 -1.91      MEMB
ATOM   4208 H10R OL     32      12.431 -26.054   7.488  1.00  0.00      MEMB
ATOM   4209 C111 OL     32      11.819 -24.086   8.044  1.00 -1.30      MEMB
ATOM   4210 H11R OL     32      11.470 -23.596   8.978  1.00  0.00      MEMB
ATOM   4211 H11S OL     32      10.814 -24.451   7.741  1.00  0.00      MEMB
ATOM   4212 C112 OL     32      12.271 -23.024   7.119  1.00 -0.16      MEMB
ATOM   4213 H12R OL     32      13.227 -22.621   7.516  1.00  0.00      MEMB
ATOM   4214 H12S OL     32      11.540 -22.187   7.107  1.00  0.00      MEMB
ATOM   4215 C113 OL     32      12.296 -23.466   5.639  1.00  0.33      MEMB
ATOM   4216 H13R OL     32      11.268 -23.766   5.342  1.00  0.00      MEMB
ATOM   4217 H13S OL     32      12.936 -24.373   5.591  1.00  0.00      MEMB
ATOM   4218 C114 OL     32      12.924 -22.509   4.669  1.00  1.47      MEMB
ATOM   4219 H14R OL     32      14.024 -22.376   4.752  1.00  0.00      MEMB
ATOM   4220 H14S OL     32      12.453 -21.516   4.831  1.00  0.00      MEMB
ATOM   4221 C115 OL     32      12.616 -22.694   3.200  1.00  2.35      MEMB
ATOM   4222 H15R OL     32      12.911 -23.750   3.016  1.00  0.00      MEMB
ATOM   4223 H15S OL     32      13.098 -21.975   2.504  1.00  0.00      MEMB
ATOM   4224 C116 OL     32      11.038 -22.527   2.884  1.00  3.48      MEMB
ATOM   4225 H16R OL     32      10.684 -21.591   3.366  1.00  0.00      MEMB
ATOM   4226 H16S OL     32      10.534 -23.425   3.301  1.00  0.00      MEMB
ATOM   4227 C117 OL     32      10.903 -22.403   1.354  1.00  2.94      MEMB
ATOM   4228 H17R OL     32      11.182 -23.397   0.944  1.00  0.00      MEMB
ATOM   4229 H17S OL     32      11.553 -21.627   0.897  1.00  0.00      MEMB
ATOM   4230 C118 OL     32       9.423 -22.201   0.895  1.00  4.04      MEMB
ATOM   4231 H18R OL     32       8.651 -22.821   1.399  1.00  0.00      MEMB
ATOM   4232 H18S OL     32       9.339 -22.378  -0.199  1.00  0.00      MEMB
ATOM   4233 H18T OL     32       9.175 -21.145   1.134  1.00  0.00      MEMB
TER   
ATOM   4315  C12 OL     33       0.592  29.555  13.889  1.00-12.11      MEMB
ATOM   4316  H2R OL     33      -0.063  28.766  13.460  1.00  0.00      MEMB
ATOM   4317  H2S OL     33       0.031  30.509  13.981  1.00  0.00      MEMB
ATOM   4365  C13 OL     33       1.652  29.801  12.735  1.00-10.97      MEMB
ATOM   4366  H3R OL     33       2.535  30.426  12.989  1.00  0.00      MEMB
ATOM   4367  H3S OL     33       1.158  30.420  11.956  1.00  0.00      MEMB
ATOM   4368  C14 OL     33       1.996  28.446  12.003  1.00 -9.91      MEMB
ATOM   4369  H4R OL     33       2.373  27.700  12.734  1.00  0.00      MEMB
ATOM   4370  H4S OL     33       1.011  28.075  11.646  1.00  0.00      MEMB
ATOM   4371  C15 OL     33       3.041  28.644  10.886  1.00 -8.77      MEMB
ATOM   4372  H5R OL     33       3.826  29.291  11.334  1.00  0.00      MEMB
ATOM   4373  H5S OL     33       2.698  29.194   9.984  1.00  0.00      MEMB
ATOM   4374  C16 OL     33       3.690  27.343  10.437  1.00 -7.62      MEMB
ATOM   4375  H6R OL     33       4.153  26.822  11.303  1.00  0.00      MEMB
ATOM   4376  H6S OL     33       3.037  26.599   9.933  1.00  0.00      MEMB
ATOM   4377  C17 OL     33       4.843  27.609   9.462  1.00 -6.59      MEMB
ATOM   4378  H7R OL     33       4.320  28.104   8.616  1.00  0.00      MEMB
ATOM   4379  H7S OL     33       5.505  28.279  10.050  1.00  0.00      MEMB
ATOM   4380  C18 OL     33       5.584  26.294   9.066  1.00 -5.26      MEMB
ATOM   4381  H8R OL     33       5.977  25.928  10.038  1.00  0.00      MEMB
ATOM   4382  H8S OL     33       4.787  25.682   8.593  1.00  0.00      MEMB
ATOM   4383  C19 OL     33       6.642  26.587   8.024  1.00 -4.06      MEMB
ATOM   4384  H9R OL     33       7.600  26.777   8.530  1.00  0.00      MEMB
ATOM   4385 C110 OL     33       6.490  26.532   6.697  1.00 -2.66      MEMB
ATOM   4386 H10R OL     33       7.419  26.645   6.119  1.00  0.00      MEMB
ATOM   4387 C111 OL     33       5.282  26.174   5.887  1.00 -2.58      MEMB
ATOM   4388 H11R OL     33       5.348  25.140   5.484  1.00  0.00      MEMB
ATOM   4389 H11S OL     33       4.359  26.264   6.499  1.00  0.00      MEMB
ATOM   4390 C112 OL     33       4.994  27.094   4.706  1.00 -1.15      MEMB
ATOM   4391 H12R OL     33       4.893  28.133   5.088  1.00  0.00      MEMB
ATOM   4392 H12S OL     33       5.826  27.094   3.970  1.00  0.00      MEMB
ATOM   4393 C113 OL     33       3.736  26.573   3.997  1.00 -0.28      MEMB
ATOM   4394 H13R OL     33       3.991  25.571   3.590  1.00  0.00      MEMB
ATOM   4395 H13S OL     33       2.938  26.455   4.761  1.00  0.00      MEMB
ATOM   4396 C114 OL     33       3.347  27.571   2.933  1.00  0.84      MEMB
ATOM   4397 H14R OL     33       3.305  28.560   3.438  1.00  0.00      MEMB
ATOM   4398 H14S OL     33       4.027  27.547   2.054  1.00  0.00      MEMB
ATOM   4399 C115 OL     33       1.922  27.336   2.245  1.00  1.60      MEMB
ATOM   4400 H15R OL     33       1.129  27.527   3.000  1.00  0.00      MEMB
ATOM   4401 H15S OL     33       1.802  26.312   1.831  1.00  0.00      MEMB
ATOM   4402 C116 OL     33       1.670  28.374   1.114  1.00  2.64      MEMB
ATOM   4403 H16R OL     33       1.841  29.370   1.576  1.00  0.00      MEMB
ATOM   4404 H16S OL     33       2.361  28.285   0.248  1.00  0.00      MEMB
ATOM   4405 C117 OL     33       0.235  28.361   0.579  1.00  0.00      MEMB
ATOM   4406 H17R OL     33      -0.374  28.771   1.413  1.00  0.00      MEMB
ATOM   4407 H17S OL     33      -0.064  27.373   0.170  1.00  0.00      MEMB
ATOM   4408 C118 OL     33      -0.001  29.415  -0.523  1.00  0.00      MEMB
ATOM   4409 H18R OL     33       0.601  29.131  -1.413  1.00  0.00      MEMB
ATOM   4410 H18S OL     33      -1.069  29.308  -0.810  1.00  0.00      MEMB
ATOM   4411 H18T OL     33       0.159  30.502  -0.362  1.00  0.00      MEMB
ATOM   4281  C33 PGR    33       5.060  23.040  18.110  1.00-20.41      MEMB
ATOM   4282  H3A PGR    33       5.703  22.384  17.484  1.00  0.00      MEMB
ATOM   4283  H3B PGR    33       5.200  22.826  19.191  1.00  0.00      MEMB
ATOM   4284  O36 PGR    33       3.808  22.709  17.626  1.00  0.00      MEMB
ATOM   4285 HO6A PGR    33       3.130  23.216  18.079  1.00  0.00      MEMB
ATOM   4286  C32 PGR    33       5.515  24.487  17.717  1.00-20.64      MEMB
ATOM   4287  H2A PGR    33       5.717  24.524  16.623  1.00  0.00      MEMB
ATOM   4288  O35 PGR    33       6.727  24.763  18.415  1.00  0.00      MEMB
ATOM   4289 HO5A PGR    33       7.160  23.899  18.366  1.00  0.00      MEMB
ATOM   4290  C31 PGR    33       4.405  25.551  18.073  1.00-19.24      MEMB
ATOM   4291  H1A PGR    33       3.521  25.157  17.528  1.00  0.00      MEMB
ATOM   4292  H1B PGR    33       4.690  26.513  17.596  1.00  0.00      MEMB
ATOM   4293  P31 PGR    33       2.857  26.142  20.090  1.00-16.77      MEMB
ATOM   4294  O33 PGR    33       2.990  27.574  20.392  1.00-15.92      MEMB
ATOM   4295  O34 PGR    33       2.594  25.202  21.173  1.00-16.93      MEMB
ATOM   4296  O32 PGR    33       4.204  25.613  19.427  1.00-16.27      MEMB
ATOM   4297  O31 PGR    33       1.860  25.971  18.978  1.00-18.19      MEMB
ATOM   4298  C3  PGR    33       0.581  26.521  18.950  1.00-15.07      MEMB
ATOM   4299  HA  PGR    33       0.496  27.407  19.616  1.00  0.00      MEMB
ATOM   4300  HB  PGR    33      -0.178  25.772  19.262  1.00  0.00      MEMB
ATOM   4301  C2  PGR    33       0.255  27.074  17.563  1.00-13.89      MEMB
ATOM   4302  HX  PGR    33      -0.853  27.080  17.645  1.00  0.00      MEMB
ATOM   4303  O21 PGR    33       0.733  26.225  16.470  1.00-12.67      MEMB
ATOM   4304  C21 PGR    33       0.310  24.968  16.332  1.00-12.02      MEMB
ATOM   4305  O22 PGR    33      -0.424  24.402  17.078  1.00-12.33      MEMB
ATOM   4309  C1  PGR    33       0.842  28.514  17.391  1.00-14.33      MEMB
ATOM   4310  HR  PGR    33       1.949  28.435  17.444  1.00  0.00      MEMB
ATOM   4311  HS  PGR    33       0.683  29.181  18.265  1.00  0.00      MEMB
ATOM   4312  O11 PGR    33       0.395  29.048  16.172  1.00-13.47      MEMB
ATOM   4313  C11 PGR    33       1.275  29.218  15.183  1.00-12.95      MEMB
ATOM   4314  O12 PGR    33       2.449  29.203  15.309  1.00-13.09      MEMB
ATOM   4306  C12 OL     33       0.986  24.272  15.087  1.00-10.84      MEMB
ATOM   4307  H2R OL     33       0.139  23.675  14.687  1.00  0.00      MEMB
ATOM   4308  H2S OL     33       1.767  23.572  15.453  1.00  0.00      MEMB
ATOM   4318  C13 OL     33       1.623  25.310  14.229  1.00 -9.66      MEMB
ATOM   4319  H3R OL     33       2.491  25.841  14.675  1.00  0.00      MEMB
ATOM   4320  H3S OL     33       0.846  26.065  13.982  1.00  0.00      MEMB
ATOM   4321  C14 OL     33       2.020  24.780  12.814  1.00 -8.38      MEMB
ATOM   4322  H4R OL     33       2.697  25.494  12.298  1.00  0.00      MEMB
ATOM   4323  H4S OL     33       1.051  24.578  12.309  1.00  0.00      MEMB
ATOM   4324  C15 OL     33       2.767  23.415  12.847  1.00 -7.16      MEMB
ATOM   4325  H5R OL     33       2.281  22.562  13.368  1.00  0.00      MEMB
ATOM   4326  H5S OL     33       3.654  23.548  13.502  1.00  0.00      MEMB
ATOM   4327  C16 OL     33       3.270  22.985  11.452  1.00 -6.04      MEMB
ATOM   4328  H6R OL     33       3.713  23.887  10.980  1.00  0.00      MEMB
ATOM   4329  H6S OL     33       2.400  22.745  10.804  1.00  0.00      MEMB
ATOM   4330  C17 OL     33       4.202  21.797  11.309  1.00 -5.15      MEMB
ATOM   4331  H7R OL     33       3.735  20.851  11.656  1.00  0.00      MEMB
ATOM   4332  H7S OL     33       5.121  22.021  11.893  1.00  0.00      MEMB
ATOM   4333  C18 OL     33       4.604  21.337   9.826  1.00 -4.09      MEMB
ATOM   4334  H8R OL     33       3.674  21.027   9.302  1.00  0.00      MEMB
ATOM   4335  H8S OL     33       5.189  20.393   9.802  1.00  0.00      MEMB
ATOM   4336  C19 OL     33       5.300  22.424   9.025  1.00 -3.11      MEMB
ATOM   4337  H9R OL     33       6.112  22.945   9.552  1.00  0.00      MEMB
ATOM   4338 C110 OL     33       5.167  22.840   7.751  1.00 -1.91      MEMB
ATOM   4339 H10R OL     33       5.809  23.685   7.461  1.00  0.00      MEMB
ATOM   4340 C111 OL     33       4.258  22.253   6.700  1.00 -1.30      MEMB
ATOM   4341 H11R OL     33       3.690  21.357   7.027  1.00  0.00      MEMB
ATOM   4342 H11S OL     33       4.844  21.966   5.800  1.00  0.00      MEMB
ATOM   4343 C112 OL     33       3.109  23.277   6.327  1.00 -0.16      MEMB
ATOM   4344 H12R OL     33       2.690  22.847   5.392  1.00  0.00      MEMB
ATOM   4345 H12S OL     33       3.446  24.294   6.033  1.00  0.00      MEMB
ATOM   4346 C113 OL     33       2.069  23.339   7.470  1.00  0.33      MEMB
ATOM   4347 H13R OL     33       2.408  23.995   8.300  1.00  0.00      MEMB
ATOM   4348 H13S OL     33       1.960  22.364   7.991  1.00  0.00      MEMB
ATOM   4349 C114 OL     33       0.742  23.737   6.940  1.00  1.47      MEMB
ATOM   4350 H14R OL     33      -0.017  23.882   7.739  1.00  0.00      MEMB
ATOM   4351 H14S OL     33       0.504  22.868   6.290  1.00  0.00      MEMB
ATOM   4352 C115 OL     33       0.687  24.975   6.000  1.00  2.35      MEMB
ATOM   4353 H15R OL     33       1.351  24.740   5.141  1.00  0.00      MEMB
ATOM   4354 H15S OL     33       1.080  25.797   6.636  1.00  0.00      MEMB
ATOM   4355 C116 OL     33      -0.759  25.441   5.618  1.00  3.48      MEMB
ATOM   4356 H16R OL     33      -0.836  26.436   5.131  1.00  0.00      MEMB
ATOM   4357 H16S OL     33      -1.464  25.416   6.476  1.00  0.00      MEMB
ATOM   4358 C117 OL     33      -1.214  24.642   4.332  1.00  2.94      MEMB
ATOM   4359 H17R OL     33      -2.261  24.937   4.107  1.00  0.00      MEMB
ATOM   4360 H17S OL     33      -1.160  23.535   4.403  1.00  0.00      MEMB
ATOM   4361 C118 OL     33      -0.436  25.033   3.013  1.00  4.04      MEMB
ATOM   4362 H18R OL     33       0.486  25.533   3.382  1.00  0.00      MEMB
ATOM   4363 H18S OL     33      -0.967  25.809   2.421  1.00  0.00      MEMB
ATOM   4364 H18T OL     33      -0.327  24.114   2.398  1.00  0.00      MEMB
TER   
ATOM   4446  C12 OL     34     -31.212   0.743  13.185  1.00-12.11      MEMB
ATOM   4447  H2R OL     34     -32.194   1.097  12.804  1.00  0.00      MEMB
ATOM   4448  H2S OL     34     -30.968   1.414  14.036  1.00  0.00      MEMB
ATOM   4496  C13 OL     34     -30.149   0.840  12.114  1.00-10.97      MEMB
ATOM   4497  H3R OL     34     -30.250   1.819  11.597  1.00  0.00      MEMB
ATOM   4498  H3S OL     34     -30.364   0.164  11.259  1.00  0.00      MEMB
ATOM   4499  C14 OL     34     -28.657   0.910  12.530  1.00 -9.91      MEMB
ATOM   4500  H4R OL     34     -28.475   1.528  13.435  1.00  0.00      MEMB
ATOM   4501  H4S OL     34     -28.301  -0.127  12.710  1.00  0.00      MEMB
ATOM   4502  C15 OL     34     -27.750   1.353  11.370  1.00 -8.77      MEMB
ATOM   4503  H5R OL     34     -26.785   1.537  11.889  1.00  0.00      MEMB
ATOM   4504  H5S OL     34     -28.201   2.325  11.076  1.00  0.00      MEMB
ATOM   4505  C16 OL     34     -27.632   0.404  10.217  1.00 -7.62      MEMB
ATOM   4506  H6R OL     34     -27.144  -0.548  10.514  1.00  0.00      MEMB
ATOM   4507  H6S OL     34     -28.640   0.211   9.792  1.00  0.00      MEMB
ATOM   4508  C17 OL     34     -26.813   0.950   9.043  1.00 -6.59      MEMB
ATOM   4509  H7R OL     34     -25.896   1.275   9.579  1.00  0.00      MEMB
ATOM   4510  H7S OL     34     -26.476   0.031   8.518  1.00  0.00      MEMB
ATOM   4511  C18 OL     34     -27.500   2.105   8.207  1.00 -5.26      MEMB
ATOM   4512  H8R OL     34     -27.675   2.922   8.940  1.00  0.00      MEMB
ATOM   4513  H8S OL     34     -26.727   2.416   7.472  1.00  0.00      MEMB
ATOM   4514  C19 OL     34     -28.731   1.638   7.566  1.00 -4.06      MEMB
ATOM   4515  H9R OL     34     -29.575   1.174   8.099  1.00  0.00      MEMB
ATOM   4516 C110 OL     34     -28.872   1.702   6.236  1.00 -2.66      MEMB
ATOM   4517 H10R OL     34     -29.832   1.313   5.866  1.00  0.00      MEMB
ATOM   4518 C111 OL     34     -27.980   2.139   5.122  1.00 -2.58      MEMB
ATOM   4519 H11R OL     34     -28.573   2.871   4.532  1.00  0.00      MEMB
ATOM   4520 H11S OL     34     -27.062   2.727   5.336  1.00  0.00      MEMB
ATOM   4521 C112 OL     34     -27.641   0.893   4.174  1.00 -1.15      MEMB
ATOM   4522 H12R OL     34     -28.150  -0.041   4.494  1.00  0.00      MEMB
ATOM   4523 H12S OL     34     -28.136   1.117   3.205  1.00  0.00      MEMB
ATOM   4524 C113 OL     34     -26.182   0.693   3.879  1.00 -0.28      MEMB
ATOM   4525 H13R OL     34     -25.683   1.629   3.550  1.00  0.00      MEMB
ATOM   4526 H13S OL     34     -25.654   0.398   4.811  1.00  0.00      MEMB
ATOM   4527 C114 OL     34     -25.851  -0.422   2.912  1.00  0.84      MEMB
ATOM   4528 H14R OL     34     -24.765  -0.446   2.678  1.00  0.00      MEMB
ATOM   4529 H14S OL     34     -25.979  -1.457   3.296  1.00  0.00      MEMB
ATOM   4530 C115 OL     34     -26.658  -0.269   1.572  1.00  1.60      MEMB
ATOM   4531 H15R OL     34     -26.717   0.811   1.320  1.00  0.00      MEMB
ATOM   4532 H15S OL     34     -27.710  -0.628   1.577  1.00  0.00      MEMB
ATOM   4533 C116 OL     34     -25.925  -0.889   0.324  1.00  2.64      MEMB
ATOM   4534 H16R OL     34     -26.502  -0.695  -0.605  1.00  0.00      MEMB
ATOM   4535 H16S OL     34     -24.867  -0.553   0.270  1.00  0.00      MEMB
ATOM   4536 C117 OL     34     -25.779  -2.367   0.418  1.00  0.00      MEMB
ATOM   4537 H17R OL     34     -25.244  -2.505   1.382  1.00  0.00      MEMB
ATOM   4538 H17S OL     34     -25.132  -2.809  -0.369  1.00  0.00      MEMB
ATOM   4539 C118 OL     34     -27.093  -3.146   0.523  1.00  0.00      MEMB
ATOM   4540 H18R OL     34     -26.873  -4.233   0.578  1.00  0.00      MEMB
ATOM   4541 H18S OL     34     -27.641  -2.684   1.372  1.00  0.00      MEMB
ATOM   4542 H18T OL     34     -27.609  -3.045  -0.456  1.00  0.00      MEMB
ATOM   4412  C33 PGR    34     -26.688  -0.716  21.742  1.00-20.41      MEMB
ATOM   4413  H3A PGR    34     -25.588  -0.712  21.586  1.00  0.00      MEMB
ATOM   4414  H3B PGR    34     -27.002  -0.412  22.763  1.00  0.00      MEMB
ATOM   4415  O36 PGR    34     -27.154  -2.034  21.527  1.00  0.00      MEMB
ATOM   4416 HO6A PGR    34     -27.970  -2.082  22.031  1.00  0.00      MEMB
ATOM   4417  C32 PGR    34     -27.479   0.266  20.841  1.00-20.64      MEMB
ATOM   4418  H2A PGR    34     -27.391   1.296  21.254  1.00  0.00      MEMB
ATOM   4419  O35 PGR    34     -28.850  -0.124  20.876  1.00  0.00      MEMB
ATOM   4420 HO5A PGR    34     -28.936  -0.384  21.803  1.00  0.00      MEMB
ATOM   4421  C31 PGR    34     -26.914   0.217  19.445  1.00-19.24      MEMB
ATOM   4422  H1A PGR    34     -27.013  -0.860  19.187  1.00  0.00      MEMB
ATOM   4423  H1B PGR    34     -25.833   0.451  19.343  1.00  0.00      MEMB
ATOM   4424  P31 PGR    34     -27.624   0.895  17.056  1.00-16.77      MEMB
ATOM   4425  O33 PGR    34     -26.273   1.499  16.842  1.00-15.92      MEMB
ATOM   4426  O34 PGR    34     -28.842   1.563  16.468  1.00-16.93      MEMB
ATOM   4427  O32 PGR    34     -27.781   0.814  18.549  1.00-16.27      MEMB
ATOM   4428  O31 PGR    34     -27.586  -0.674  16.655  1.00-18.19      MEMB
ATOM   4429  C3  PGR    34     -28.745  -1.543  16.929  1.00-15.07      MEMB
ATOM   4430  HA  PGR    34     -29.656  -0.912  17.018  1.00  0.00      MEMB
ATOM   4431  HB  PGR    34     -28.610  -2.136  17.859  1.00  0.00      MEMB
ATOM   4432  C2  PGR    34     -28.994  -2.610  15.819  1.00-13.89      MEMB
ATOM   4433  HX  PGR    34     -29.228  -3.572  16.323  1.00  0.00      MEMB
ATOM   4434  O21 PGR    34     -27.753  -2.740  15.067  1.00-12.67      MEMB
ATOM   4435  C21 PGR    34     -27.587  -3.768  14.226  1.00-12.02      MEMB
ATOM   4436  O22 PGR    34     -28.282  -4.745  14.141  1.00-12.33      MEMB
ATOM   4440  C1  PGR    34     -30.207  -2.208  14.912  1.00-14.33      MEMB
ATOM   4441  HR  PGR    34     -31.109  -2.292  15.556  1.00  0.00      MEMB
ATOM   4442  HS  PGR    34     -30.215  -2.912  14.052  1.00  0.00      MEMB
ATOM   4443  O11 PGR    34     -30.166  -0.869  14.351  1.00-13.47      MEMB
ATOM   4444  C11 PGR    34     -31.276  -0.618  13.702  1.00-12.95      MEMB
ATOM   4445  O12 PGR    34     -32.260  -1.350  13.601  1.00-13.09      MEMB
ATOM   4437  C12 OL     34     -26.351  -3.517  13.328  1.00-10.84      MEMB
ATOM   4438  H2R OL     34     -25.517  -4.206  13.581  1.00  0.00      MEMB
ATOM   4439  H2S OL     34     -26.069  -2.445  13.416  1.00  0.00      MEMB
ATOM   4449  C13 OL     34     -26.844  -3.560  11.791  1.00 -9.66      MEMB
ATOM   4450  H3R OL     34     -27.582  -2.781  11.506  1.00  0.00      MEMB
ATOM   4451  H3S OL     34     -27.423  -4.503  11.695  1.00  0.00      MEMB
ATOM   4452  C14 OL     34     -25.700  -3.415  10.812  1.00 -8.38      MEMB
ATOM   4453  H4R OL     34     -24.902  -3.997  11.322  1.00  0.00      MEMB
ATOM   4454  H4S OL     34     -25.386  -2.351  10.752  1.00  0.00      MEMB
ATOM   4455  C15 OL     34     -25.888  -4.045   9.422  1.00 -7.16      MEMB
ATOM   4456  H5R OL     34     -26.459  -4.993   9.524  1.00  0.00      MEMB
ATOM   4457  H5S OL     34     -24.893  -4.379   9.058  1.00  0.00      MEMB
ATOM   4458  C16 OL     34     -26.476  -3.197   8.345  1.00 -6.04      MEMB
ATOM   4459  H6R OL     34     -25.916  -2.252   8.179  1.00  0.00      MEMB
ATOM   4460  H6S OL     34     -27.487  -2.788   8.557  1.00  0.00      MEMB
ATOM   4461  C17 OL     34     -26.371  -3.869   6.966  1.00 -5.15      MEMB
ATOM   4462  H7R OL     34     -27.012  -4.776   7.003  1.00  0.00      MEMB
ATOM   4463  H7S OL     34     -25.365  -4.305   6.787  1.00  0.00      MEMB
ATOM   4464  C18 OL     34     -26.765  -3.074   5.678  1.00 -4.09      MEMB
ATOM   4465  H8R OL     34     -26.040  -2.235   5.617  1.00  0.00      MEMB
ATOM   4466  H8S OL     34     -27.798  -2.679   5.787  1.00  0.00      MEMB
ATOM   4467  C19 OL     34     -26.594  -3.799   4.359  1.00 -3.11      MEMB
ATOM   4468  H9R OL     34     -25.638  -4.099   3.906  1.00  0.00      MEMB
ATOM   4469 C110 OL     34     -27.537  -4.595   3.783  1.00 -1.91      MEMB
ATOM   4470 H10R OL     34     -27.356  -5.111   2.829  1.00  0.00      MEMB
ATOM   4471 C111 OL     34     -28.897  -4.877   4.350  1.00 -1.30      MEMB
ATOM   4472 H11R OL     34     -29.011  -4.583   5.415  1.00  0.00      MEMB
ATOM   4473 H11S OL     34     -29.097  -5.953   4.159  1.00  0.00      MEMB
ATOM   4474 C112 OL     34     -29.801  -3.962   3.510  1.00 -0.16      MEMB
ATOM   4475 H12R OL     34     -30.866  -4.151   3.763  1.00  0.00      MEMB
ATOM   4476 H12S OL     34     -29.714  -4.011   2.403  1.00  0.00      MEMB
ATOM   4477 C113 OL     34     -29.683  -2.419   3.845  1.00  0.33      MEMB
ATOM   4478 H13R OL     34     -28.689  -2.081   3.481  1.00  0.00      MEMB
ATOM   4479 H13S OL     34     -29.741  -2.197   4.932  1.00  0.00      MEMB
ATOM   4480 C114 OL     34     -30.778  -1.603   3.064  1.00  1.47      MEMB
ATOM   4481 H14R OL     34     -30.581  -0.555   3.377  1.00  0.00      MEMB
ATOM   4482 H14S OL     34     -31.758  -1.898   3.495  1.00  0.00      MEMB
ATOM   4483 C115 OL     34     -30.697  -1.741   1.527  1.00  2.35      MEMB
ATOM   4484 H15R OL     34     -31.235  -2.637   1.153  1.00  0.00      MEMB
ATOM   4485 H15S OL     34     -29.616  -1.649   1.288  1.00  0.00      MEMB
ATOM   4486 C116 OL     34     -31.302  -0.579   0.756  1.00  3.48      MEMB
ATOM   4487 H16R OL     34     -30.938   0.340   1.264  1.00  0.00      MEMB
ATOM   4488 H16S OL     34     -32.408  -0.680   0.735  1.00  0.00      MEMB
ATOM   4489 C117 OL     34     -30.841  -0.654  -0.740  1.00  2.94      MEMB
ATOM   4490 H17R OL     34     -29.747  -0.477  -0.819  1.00  0.00      MEMB
ATOM   4491 H17S OL     34     -31.301   0.143  -1.364  1.00  0.00      MEMB
ATOM   4492 C118 OL     34     -31.345  -1.902  -1.508  1.00  4.04      MEMB
ATOM   4493 H18R OL     34     -30.812  -2.775  -1.074  1.00  0.00      MEMB
ATOM   4494 H18S OL     34     -31.164  -1.780  -2.597  1.00  0.00      MEMB
ATOM   4495 H18T OL     34     -32.406  -1.941  -1.181  1.00  0.00      MEMB
TER   
ATOM   4577  C12 OL     35     -12.763  28.161  14.677  1.00-12.11      MEMB
ATOM   4578  H2R OL     35     -11.983  28.391  15.433  1.00  0.00      MEMB
ATOM   4579  H2S OL     35     -12.598  27.066  14.590  1.00  0.00      MEMB
ATOM   4627  C13 OL     35     -12.477  28.967  13.407  1.00-10.97      MEMB
ATOM   4628  H3R OL     35     -11.488  28.753  12.948  1.00  0.00      MEMB
ATOM   4629  H3S OL     35     -12.459  30.048  13.661  1.00  0.00      MEMB
ATOM   4630  C14 OL     35     -13.492  28.677  12.287  1.00 -9.91      MEMB
ATOM   4631  H4R OL     35     -14.535  29.030  12.429  1.00  0.00      MEMB
ATOM   4632  H4S OL     35     -13.032  29.052  11.347  1.00  0.00      MEMB
ATOM   4633  C15 OL     35     -13.629  27.164  11.955  1.00 -8.77      MEMB
ATOM   4634  H5R OL     35     -14.518  27.004  11.308  1.00  0.00      MEMB
ATOM   4635  H5S OL     35     -13.678  26.525  12.862  1.00  0.00      MEMB
ATOM   4636  C16 OL     35     -12.440  26.509  11.121  1.00 -7.62      MEMB
ATOM   4637  H6R OL     35     -12.546  26.946  10.105  1.00  0.00      MEMB
ATOM   4638  H6S OL     35     -11.456  26.855  11.504  1.00  0.00      MEMB
ATOM   4639  C17 OL     35     -12.514  24.937  11.092  1.00 -6.59      MEMB
ATOM   4640  H7R OL     35     -12.451  24.576  12.141  1.00  0.00      MEMB
ATOM   4641  H7S OL     35     -13.529  24.706  10.705  1.00  0.00      MEMB
ATOM   4642  C18 OL     35     -11.446  24.232  10.225  1.00 -5.26      MEMB
ATOM   4643  H8R OL     35     -10.545  23.970  10.820  1.00  0.00      MEMB
ATOM   4644  H8S OL     35     -11.784  23.210   9.954  1.00  0.00      MEMB
ATOM   4645  C19 OL     35     -11.053  24.882   8.880  1.00 -4.06      MEMB
ATOM   4646  H9R OL     35     -10.679  25.900   9.067  1.00  0.00      MEMB
ATOM   4647 C110 OL     35     -11.048  24.353   7.641  1.00 -2.66      MEMB
ATOM   4648 H10R OL     35     -10.586  24.974   6.860  1.00  0.00      MEMB
ATOM   4649 C111 OL     35     -11.399  23.016   7.077  1.00 -2.58      MEMB
ATOM   4650 H11R OL     35     -10.634  22.713   6.330  1.00  0.00      MEMB
ATOM   4651 H11S OL     35     -11.328  22.227   7.856  1.00  0.00      MEMB
ATOM   4652 C112 OL     35     -12.836  22.882   6.509  1.00 -1.15      MEMB
ATOM   4653 H12R OL     35     -12.819  21.834   6.142  1.00  0.00      MEMB
ATOM   4654 H12S OL     35     -13.594  23.021   7.310  1.00  0.00      MEMB
ATOM   4655 C113 OL     35     -13.175  23.833   5.414  1.00 -0.28      MEMB
ATOM   4656 H13R OL     35     -14.275  23.802   5.268  1.00  0.00      MEMB
ATOM   4657 H13S OL     35     -12.934  24.915   5.489  1.00  0.00      MEMB
ATOM   4658 C114 OL     35     -12.643  23.391   4.100  1.00  0.84      MEMB
ATOM   4659 H14R OL     35     -11.570  23.176   4.294  1.00  0.00      MEMB
ATOM   4660 H14S OL     35     -13.180  22.471   3.785  1.00  0.00      MEMB
ATOM   4661 C115 OL     35     -12.831  24.525   3.023  1.00  1.60      MEMB
ATOM   4662 H15R OL     35     -11.897  25.096   3.214  1.00  0.00      MEMB
ATOM   4663 H15S OL     35     -13.661  25.182   3.358  1.00  0.00      MEMB
ATOM   4664 C116 OL     35     -13.025  24.157   1.614  1.00  2.64      MEMB
ATOM   4665 H16R OL     35     -13.450  25.002   1.031  1.00  0.00      MEMB
ATOM   4666 H16S OL     35     -12.046  23.842   1.193  1.00  0.00      MEMB
ATOM   4667 C117 OL     35     -13.952  22.976   1.375  1.00  0.00      MEMB
ATOM   4668 H17R OL     35     -14.936  23.340   1.740  1.00  0.00      MEMB
ATOM   4669 H17S OL     35     -13.680  22.051   1.927  1.00  0.00      MEMB
ATOM   4670 C118 OL     35     -14.060  22.683  -0.122  1.00  0.00      MEMB
ATOM   4671 H18R OL     35     -14.415  23.529  -0.748  1.00  0.00      MEMB
ATOM   4672 H18S OL     35     -13.018  22.520  -0.472  1.00  0.00      MEMB
ATOM   4673 H18T OL     35     -14.656  21.783  -0.389  1.00  0.00      MEMB
ATOM   4543  C33 PGR    35     -12.036  25.625  17.553  1.00-20.41      MEMB
ATOM   4544  H3A PGR    35     -12.855  25.569  16.805  1.00  0.00      MEMB
ATOM   4545  H3B PGR    35     -12.224  26.482  18.234  1.00  0.00      MEMB
ATOM   4546  O36 PGR    35     -10.779  25.878  16.936  1.00  0.00      MEMB
ATOM   4547 HO6A PGR    35     -10.137  25.424  17.487  1.00  0.00      MEMB
ATOM   4548  C32 PGR    35     -11.854  24.317  18.364  1.00-20.64      MEMB
ATOM   4549  H2A PGR    35     -11.269  24.534  19.286  1.00  0.00      MEMB
ATOM   4550  O35 PGR    35     -11.112  23.407  17.556  1.00  0.00      MEMB
ATOM   4551 HO5A PGR    35     -10.488  24.013  17.134  1.00  0.00      MEMB
ATOM   4552  C31 PGR    35     -13.227  23.769  18.729  1.00-19.24      MEMB
ATOM   4553  H1A PGR    35     -13.145  22.788  19.244  1.00  0.00      MEMB
ATOM   4554  H1B PGR    35     -13.933  23.628  17.883  1.00  0.00      MEMB
ATOM   4555  P31 PGR    35     -15.208  24.460  20.242  1.00-16.77      MEMB
ATOM   4556  O33 PGR    35     -15.247  25.165  21.565  1.00-15.92      MEMB
ATOM   4557  O34 PGR    35     -15.483  23.014  20.195  1.00-16.93      MEMB
ATOM   4558  O32 PGR    35     -13.772  24.705  19.628  1.00-16.27      MEMB
ATOM   4559  O31 PGR    35     -16.136  25.204  19.232  1.00-18.19      MEMB
ATOM   4560  C3  PGR    35     -15.826  26.377  18.476  1.00-15.07      MEMB
ATOM   4561  HA  PGR    35     -14.734  26.451  18.288  1.00  0.00      MEMB
ATOM   4562  HB  PGR    35     -16.216  27.239  19.059  1.00  0.00      MEMB
ATOM   4563  C2  PGR    35     -16.483  26.361  16.983  1.00-13.89      MEMB
ATOM   4564  HX  PGR    35     -17.573  26.499  17.149  1.00  0.00      MEMB
ATOM   4565  O21 PGR    35     -16.187  25.154  16.265  1.00-12.67      MEMB
ATOM   4566  C21 PGR    35     -16.992  24.145  16.348  1.00-12.02      MEMB
ATOM   4567  O22 PGR    35     -18.041  24.087  16.976  1.00-12.33      MEMB
ATOM   4571  C1  PGR    35     -16.089  27.560  16.104  1.00-14.33      MEMB
ATOM   4572  HR  PGR    35     -16.361  28.503  16.625  1.00  0.00      MEMB
ATOM   4573  HS  PGR    35     -16.647  27.526  15.143  1.00  0.00      MEMB
ATOM   4574  O11 PGR    35     -14.664  27.560  15.750  1.00-13.47      MEMB
ATOM   4575  C11 PGR    35     -14.134  28.618  15.272  1.00-12.95      MEMB
ATOM   4576  O12 PGR    35     -14.631  29.727  15.122  1.00-13.09      MEMB
ATOM   4568  C12 OL     35     -16.460  23.022  15.494  1.00-10.84      MEMB
ATOM   4569  H2R OL     35     -16.991  22.117  15.862  1.00  0.00      MEMB
ATOM   4570  H2S OL     35     -15.381  22.812  15.654  1.00  0.00      MEMB
ATOM   4580  C13 OL     35     -16.602  23.185  13.963  1.00 -9.66      MEMB
ATOM   4581  H3R OL     35     -15.745  23.784  13.588  1.00  0.00      MEMB
ATOM   4582  H3S OL     35     -17.546  23.762  13.866  1.00  0.00      MEMB
ATOM   4583  C14 OL     35     -16.755  21.842  13.212  1.00 -8.38      MEMB
ATOM   4584  H4R OL     35     -17.807  21.556  13.427  1.00  0.00      MEMB
ATOM   4585  H4S OL     35     -16.018  21.144  13.663  1.00  0.00      MEMB
ATOM   4586  C15 OL     35     -16.413  21.876  11.742  1.00 -7.16      MEMB
ATOM   4587  H5R OL     35     -16.220  20.875  11.300  1.00  0.00      MEMB
ATOM   4588  H5S OL     35     -15.462  22.416  11.546  1.00  0.00      MEMB
ATOM   4589  C16 OL     35     -17.443  22.628  10.999  1.00 -6.04      MEMB
ATOM   4590  H6R OL     35     -17.551  23.651  11.418  1.00  0.00      MEMB
ATOM   4591  H6S OL     35     -18.378  22.095  11.275  1.00  0.00      MEMB
ATOM   4592  C17 OL     35     -17.182  22.751   9.464  1.00 -5.15      MEMB
ATOM   4593  H7R OL     35     -17.409  21.735   9.076  1.00  0.00      MEMB
ATOM   4594  H7S OL     35     -16.095  22.975   9.414  1.00  0.00      MEMB
ATOM   4595  C18 OL     35     -18.102  23.708   8.763  1.00 -4.09      MEMB
ATOM   4596  H8R OL     35     -19.154  23.372   8.885  1.00  0.00      MEMB
ATOM   4597  H8S OL     35     -17.977  23.534   7.673  1.00  0.00      MEMB
ATOM   4598  C19 OL     35     -18.161  25.133   9.335  1.00 -3.11      MEMB
ATOM   4599  H9R OL     35     -18.669  25.227  10.306  1.00  0.00      MEMB
ATOM   4600 C110 OL     35     -17.593  26.226   8.718  1.00 -1.91      MEMB
ATOM   4601 H10R OL     35     -17.518  27.175   9.269  1.00  0.00      MEMB
ATOM   4602 C111 OL     35     -16.897  26.275   7.405  1.00 -1.30      MEMB
ATOM   4603 H11R OL     35     -17.640  26.607   6.649  1.00  0.00      MEMB
ATOM   4604 H11S OL     35     -16.472  25.351   6.957  1.00  0.00      MEMB
ATOM   4605 C112 OL     35     -15.755  27.349   7.632  1.00 -0.16      MEMB
ATOM   4606 H12R OL     35     -15.164  27.032   8.518  1.00  0.00      MEMB
ATOM   4607 H12S OL     35     -16.282  28.275   7.946  1.00  0.00      MEMB
ATOM   4608 C113 OL     35     -14.860  27.490   6.429  1.00  0.33      MEMB
ATOM   4609 H13R OL     35     -14.373  26.497   6.321  1.00  0.00      MEMB
ATOM   4610 H13S OL     35     -13.991  28.160   6.600  1.00  0.00      MEMB
ATOM   4611 C114 OL     35     -15.540  27.909   5.112  1.00  1.47      MEMB
ATOM   4612 H14R OL     35     -16.124  27.134   4.570  1.00  0.00      MEMB
ATOM   4613 H14S OL     35     -14.704  28.119   4.410  1.00  0.00      MEMB
ATOM   4614 C115 OL     35     -16.370  29.211   5.149  1.00  2.35      MEMB
ATOM   4615 H15R OL     35     -15.866  30.100   5.585  1.00  0.00      MEMB
ATOM   4616 H15S OL     35     -17.217  29.007   5.839  1.00  0.00      MEMB
ATOM   4617 C116 OL     35     -16.851  29.743   3.772  1.00  3.48      MEMB
ATOM   4618 H16R OL     35     -15.920  29.974   3.210  1.00  0.00      MEMB
ATOM   4619 H16S OL     35     -17.421  30.683   3.929  1.00  0.00      MEMB
ATOM   4620 C117 OL     35     -17.786  28.891   2.949  1.00  2.94      MEMB
ATOM   4621 H17R OL     35     -17.312  27.887   2.996  1.00  0.00      MEMB
ATOM   4622 H17S OL     35     -17.685  29.196   1.886  1.00  0.00      MEMB
ATOM   4623 C118 OL     35     -19.233  28.808   3.348  1.00  4.04      MEMB
ATOM   4624 H18R OL     35     -19.361  28.182   4.257  1.00  0.00      MEMB
ATOM   4625 H18S OL     35     -19.944  28.335   2.636  1.00  0.00      MEMB
ATOM   4626 H18T OL     35     -19.711  29.785   3.577  1.00  0.00      MEMB
TER   
ATOM   4708  C12 OL     36      24.281   8.420  13.610  1.00-12.11      MEMB
ATOM   4709  H2R OL     36      24.465   7.717  12.770  1.00  0.00      MEMB
ATOM   4710  H2S OL     36      23.930   7.833  14.485  1.00  0.00      MEMB
ATOM   4758  C13 OL     36      23.291   9.543  13.152  1.00-10.97      MEMB
ATOM   4759  H3R OL     36      23.748  10.051  12.276  1.00  0.00      MEMB
ATOM   4760  H3S OL     36      23.124  10.286  13.961  1.00  0.00      MEMB
ATOM   4761  C14 OL     36      21.913   8.914  12.728  1.00 -9.91      MEMB
ATOM   4762  H4R OL     36      22.088   8.140  11.950  1.00  0.00      MEMB
ATOM   4763  H4S OL     36      21.619   8.199  13.526  1.00  0.00      MEMB
ATOM   4764  C15 OL     36      20.652   9.815  12.477  1.00 -8.77      MEMB
ATOM   4765  H5R OL     36      20.307  10.352  13.387  1.00  0.00      MEMB
ATOM   4766  H5S OL     36      19.841   9.107  12.205  1.00  0.00      MEMB
ATOM   4767  C16 OL     36      20.966  11.002  11.500  1.00 -7.62      MEMB
ATOM   4768  H6R OL     36      21.149  11.960  12.034  1.00  0.00      MEMB
ATOM   4769  H6S OL     36      21.920  10.762  10.984  1.00  0.00      MEMB
ATOM   4770  C17 OL     36      19.923  11.252  10.401  1.00 -6.59      MEMB
ATOM   4771  H7R OL     36      19.828  10.287   9.857  1.00  0.00      MEMB
ATOM   4772  H7S OL     36      18.902  11.257  10.838  1.00  0.00      MEMB
ATOM   4773  C18 OL     36      20.099  12.532   9.623  1.00 -5.26      MEMB
ATOM   4774  H8R OL     36      19.109  12.696   9.145  1.00  0.00      MEMB
ATOM   4775  H8S OL     36      20.084  13.300  10.426  1.00  0.00      MEMB
ATOM   4776  C19 OL     36      21.332  12.691   8.722  1.00 -4.06      MEMB
ATOM   4777  H9R OL     36      22.161  13.217   9.218  1.00  0.00      MEMB
ATOM   4778 C110 OL     36      21.606  12.187   7.547  1.00 -2.66      MEMB
ATOM   4779 H10R OL     36      22.611  12.398   7.151  1.00  0.00      MEMB
ATOM   4780 C111 OL     36      20.693  11.301   6.789  1.00 -2.58      MEMB
ATOM   4781 H11R OL     36      20.591  10.345   7.346  1.00  0.00      MEMB
ATOM   4782 H11S OL     36      19.668  11.721   6.872  1.00  0.00      MEMB
ATOM   4783 C112 OL     36      21.006  10.962   5.322  1.00 -1.15      MEMB
ATOM   4784 H12R OL     36      20.179  10.303   4.982  1.00  0.00      MEMB
ATOM   4785 H12S OL     36      21.126  11.893   4.728  1.00  0.00      MEMB
ATOM   4786 C113 OL     36      22.314  10.199   5.032  1.00 -0.28      MEMB
ATOM   4787 H13R OL     36      23.355  10.588   5.012  1.00  0.00      MEMB
ATOM   4788 H13S OL     36      22.298   9.352   5.751  1.00  0.00      MEMB
ATOM   4789 C114 OL     36      22.363   9.612   3.572  1.00  0.84      MEMB
ATOM   4790 H14R OL     36      23.233   8.928   3.474  1.00  0.00      MEMB
ATOM   4791 H14S OL     36      21.398   9.074   3.458  1.00  0.00      MEMB
ATOM   4792 C115 OL     36      22.426  10.755   2.500  1.00  1.60      MEMB
ATOM   4793 H15R OL     36      23.358  11.323   2.705  1.00  0.00      MEMB
ATOM   4794 H15S OL     36      21.576  11.449   2.320  1.00  0.00      MEMB
ATOM   4795 C116 OL     36      22.560  10.252   1.053  1.00  2.64      MEMB
ATOM   4796 H16R OL     36      23.298   9.422   1.083  1.00  0.00      MEMB
ATOM   4797 H16S OL     36      21.595   9.786   0.763  1.00  0.00      MEMB
ATOM   4798 C117 OL     36      22.744  11.358  -0.019  1.00  0.00      MEMB
ATOM   4799 H17R OL     36      22.140  12.244   0.270  1.00  0.00      MEMB
ATOM   4800 H17S OL     36      22.504  11.013  -1.048  1.00  0.00      MEMB
ATOM   4801 C118 OL     36      24.153  11.911  -0.012  1.00  0.00      MEMB
ATOM   4802 H18R OL     36      24.796  11.045  -0.279  1.00  0.00      MEMB
ATOM   4803 H18S OL     36      24.339  12.776  -0.684  1.00  0.00      MEMB
ATOM   4804 H18T OL     36      24.515  12.239   0.985  1.00  0.00      MEMB
ATOM   4674  C33 PGR    36      23.912  12.702  21.886  1.00-20.41      MEMB
ATOM   4675  H3A PGR    36      22.953  12.748  22.446  1.00  0.00      MEMB
ATOM   4676  H3B PGR    36      24.729  12.732  22.639  1.00  0.00      MEMB
ATOM   4677  O36 PGR    36      24.034  14.005  21.288  1.00  0.00      MEMB
ATOM   4678 HO6A PGR    36      23.285  14.238  20.735  1.00  0.00      MEMB
ATOM   4679  C32 PGR    36      24.144  11.647  20.817  1.00-20.64      MEMB
ATOM   4680  H2A PGR    36      24.241  10.649  21.300  1.00  0.00      MEMB
ATOM   4681  O35 PGR    36      25.373  11.958  20.163  1.00  0.00      MEMB
ATOM   4682 HO5A PGR    36      25.900  12.264  20.914  1.00  0.00      MEMB
ATOM   4683  C31 PGR    36      22.958  11.554  19.725  1.00-19.24      MEMB
ATOM   4684  H1A PGR    36      22.025  11.710  20.307  1.00  0.00      MEMB
ATOM   4685  H1B PGR    36      22.943  10.577  19.197  1.00  0.00      MEMB
ATOM   4686  P31 PGR    36      22.977  12.236  17.156  1.00-16.77      MEMB
ATOM   4687  O33 PGR    36      23.136  13.456  16.347  1.00-15.92      MEMB
ATOM   4688  O34 PGR    36      21.745  11.422  16.869  1.00-16.93      MEMB
ATOM   4689  O32 PGR    36      22.888  12.606  18.706  1.00-16.27      MEMB
ATOM   4690  O31 PGR    36      24.219  11.301  17.043  1.00-18.19      MEMB
ATOM   4691  C3  PGR    36      25.569  11.686  17.420  1.00-15.07      MEMB
ATOM   4692  HA  PGR    36      26.107  10.915  18.012  1.00  0.00      MEMB
ATOM   4693  HB  PGR    36      25.596  12.495  18.181  1.00  0.00      MEMB
ATOM   4694  C2  PGR    36      26.358  11.891  16.119  1.00-13.89      MEMB
ATOM   4695  HX  PGR    36      27.374  12.249  16.391  1.00  0.00      MEMB
ATOM   4696  O21 PGR    36      25.625  12.729  15.164  1.00-12.67      MEMB
ATOM   4697  C21 PGR    36      25.926  14.055  15.357  1.00-12.02      MEMB
ATOM   4698  O22 PGR    36      26.642  14.454  16.284  1.00-12.33      MEMB
ATOM   4702  C1  PGR    36      26.734  10.614  15.337  1.00-14.33      MEMB
ATOM   4703  HR  PGR    36      27.258   9.917  16.025  1.00  0.00      MEMB
ATOM   4704  HS  PGR    36      27.413  10.850  14.490  1.00  0.00      MEMB
ATOM   4705  O11 PGR    36      25.570   9.926  14.856  1.00-13.47      MEMB
ATOM   4706  C11 PGR    36      25.701   9.036  13.936  1.00-12.95      MEMB
ATOM   4707  O12 PGR    36      26.633   8.706  13.302  1.00-13.09      MEMB
ATOM   4699  C12 OL     36      25.257  14.885  14.245  1.00-10.84      MEMB
ATOM   4700  H2R OL     36      24.498  15.491  14.784  1.00  0.00      MEMB
ATOM   4701  H2S OL     36      24.689  14.184  13.598  1.00  0.00      MEMB
ATOM   4711  C13 OL     36      26.313  15.738  13.592  1.00 -9.66      MEMB
ATOM   4712  H3R OL     36      27.205  15.971  14.211  1.00  0.00      MEMB
ATOM   4713  H3S OL     36      25.823  16.656  13.202  1.00  0.00      MEMB
ATOM   4714  C14 OL     36      26.970  15.095  12.302  1.00 -8.38      MEMB
ATOM   4715  H4R OL     36      28.026  15.439  12.282  1.00  0.00      MEMB
ATOM   4716  H4S OL     36      26.371  15.507  11.462  1.00  0.00      MEMB
ATOM   4717  C15 OL     36      27.075  13.544  12.257  1.00 -7.16      MEMB
ATOM   4718  H5R OL     36      26.070  13.079  12.166  1.00  0.00      MEMB
ATOM   4719  H5S OL     36      27.520  13.075  13.160  1.00  0.00      MEMB
ATOM   4720  C16 OL     36      27.960  12.948  11.127  1.00 -6.04      MEMB
ATOM   4721  H6R OL     36      29.014  13.287  11.221  1.00  0.00      MEMB
ATOM   4722  H6S OL     36      27.537  13.455  10.234  1.00  0.00      MEMB
ATOM   4723  C17 OL     36      27.715  11.441  10.847  1.00 -5.15      MEMB
ATOM   4724  H7R OL     36      26.644  11.175  10.717  1.00  0.00      MEMB
ATOM   4725  H7S OL     36      28.113  10.955  11.762  1.00  0.00      MEMB
ATOM   4726  C18 OL     36      28.344  10.966   9.589  1.00 -4.09      MEMB
ATOM   4727  H8R OL     36      29.454  11.009   9.614  1.00  0.00      MEMB
ATOM   4728  H8S OL     36      27.985  11.468   8.665  1.00  0.00      MEMB
ATOM   4729  C19 OL     36      27.877   9.506   9.401  1.00 -3.11      MEMB
ATOM   4730  H9R OL     36      28.589   8.773   9.807  1.00  0.00      MEMB
ATOM   4731 C110 OL     36      26.814   9.005   8.717  1.00 -1.91      MEMB
ATOM   4732 H10R OL     36      26.681   7.915   8.780  1.00  0.00      MEMB
ATOM   4733 C111 OL     36      25.742   9.704   7.904  1.00 -1.30      MEMB
ATOM   4734 H11R OL     36      25.547  10.696   8.364  1.00  0.00      MEMB
ATOM   4735 H11S OL     36      24.834   9.101   8.119  1.00  0.00      MEMB
ATOM   4736 C112 OL     36      26.028   9.901   6.392  1.00 -0.16      MEMB
ATOM   4737 H12R OL     36      25.125  10.515   6.184  1.00  0.00      MEMB
ATOM   4738 H12S OL     36      25.985   8.873   5.974  1.00  0.00      MEMB
ATOM   4739 C113 OL     36      27.398  10.697   6.060  1.00  0.33      MEMB
ATOM   4740 H13R OL     36      28.185   9.973   6.360  1.00  0.00      MEMB
ATOM   4741 H13S OL     36      27.382  11.591   6.721  1.00  0.00      MEMB
ATOM   4742 C114 OL     36      27.418  11.101   4.579  1.00  1.47      MEMB
ATOM   4743 H14R OL     36      27.012  10.266   3.967  1.00  0.00      MEMB
ATOM   4744 H14S OL     36      28.472  11.201   4.242  1.00  0.00      MEMB
ATOM   4745 C115 OL     36      26.670  12.454   4.306  1.00  2.35      MEMB
ATOM   4746 H15R OL     36      27.100  13.159   5.049  1.00  0.00      MEMB
ATOM   4747 H15S OL     36      25.601  12.239   4.519  1.00  0.00      MEMB
ATOM   4748 C116 OL     36      26.847  13.042   2.962  1.00  3.48      MEMB
ATOM   4749 H16R OL     36      26.531  12.360   2.144  1.00  0.00      MEMB
ATOM   4750 H16S OL     36      27.941  13.179   2.822  1.00  0.00      MEMB
ATOM   4751 C117 OL     36      26.351  14.411   2.886  1.00  2.94      MEMB
ATOM   4752 H17R OL     36      26.905  15.029   3.624  1.00  0.00      MEMB
ATOM   4753 H17S OL     36      25.264  14.476   3.110  1.00  0.00      MEMB
ATOM   4754 C118 OL     36      26.464  14.958   1.500  1.00  4.04      MEMB
ATOM   4755 H18R OL     36      25.978  15.956   1.455  1.00  0.00      MEMB
ATOM   4756 H18S OL     36      25.942  14.333   0.744  1.00  0.00      MEMB
ATOM   4757 H18T OL     36      27.532  14.992   1.197  1.00  0.00      MEMB
TER   
ATOM   4839  C12 OL     37      15.307  16.156  11.197  1.00-12.11      MEMB
ATOM   4840  H2R OL     37      14.244  15.970  10.933  1.00  0.00      MEMB
ATOM   4841  H2S OL     37      15.608  17.131  10.758  1.00  0.00      MEMB
ATOM   4889  C13 OL     37      16.169  15.018  10.562  1.00-10.97      MEMB
ATOM   4890  H3R OL     37      15.752  14.714   9.578  1.00  0.00      MEMB
ATOM   4891  H3S OL     37      16.109  14.211  11.322  1.00  0.00      MEMB
ATOM   4892  C14 OL     37      17.647  15.339  10.380  1.00 -9.91      MEMB
ATOM   4893  H4R OL     37      17.866  15.734  11.395  1.00  0.00      MEMB
ATOM   4894  H4S OL     37      18.283  14.442  10.217  1.00  0.00      MEMB
ATOM   4895  C15 OL     37      18.163  16.209   9.295  1.00 -8.77      MEMB
ATOM   4896  H5R OL     37      19.097  16.694   9.652  1.00  0.00      MEMB
ATOM   4897  H5S OL     37      17.476  17.063   9.112  1.00  0.00      MEMB
ATOM   4898  C16 OL     37      18.220  15.385   8.019  1.00 -7.62      MEMB
ATOM   4899  H6R OL     37      18.944  14.543   7.984  1.00  0.00      MEMB
ATOM   4900  H6S OL     37      17.294  14.809   7.806  1.00  0.00      MEMB
ATOM   4901  C17 OL     37      18.381  16.481   6.861  1.00 -6.59      MEMB
ATOM   4902  H7R OL     37      17.499  17.156   6.913  1.00  0.00      MEMB
ATOM   4903  H7S OL     37      19.203  17.182   7.119  1.00  0.00      MEMB
ATOM   4904  C18 OL     37      18.752  15.910   5.480  1.00 -5.26      MEMB
ATOM   4905  H8R OL     37      18.850  16.743   4.752  1.00  0.00      MEMB
ATOM   4906  H8S OL     37      19.753  15.429   5.508  1.00  0.00      MEMB
ATOM   4907  C19 OL     37      17.651  14.936   5.087  1.00 -4.06      MEMB
ATOM   4908  H9R OL     37      17.961  13.884   5.006  1.00  0.00      MEMB
ATOM   4909 C110 OL     37      16.363  15.125   4.806  1.00 -2.66      MEMB
ATOM   4910 H10R OL     37      15.777  14.210   4.636  1.00  0.00      MEMB
ATOM   4911 C111 OL     37      15.616  16.441   4.788  1.00 -2.58      MEMB
ATOM   4912 H11R OL     37      15.016  16.607   5.709  1.00  0.00      MEMB
ATOM   4913 H11S OL     37      16.280  17.331   4.766  1.00  0.00      MEMB
ATOM   4914 C112 OL     37      14.633  16.646   3.579  1.00 -1.15      MEMB
ATOM   4915 H12R OL     37      13.923  15.801   3.698  1.00  0.00      MEMB
ATOM   4916 H12S OL     37      14.078  17.607   3.633  1.00  0.00      MEMB
ATOM   4917 C113 OL     37      15.203  16.494   2.090  1.00 -0.28      MEMB
ATOM   4918 H13R OL     37      15.451  15.413   2.038  1.00  0.00      MEMB
ATOM   4919 H13S OL     37      14.351  16.865   1.481  1.00  0.00      MEMB
ATOM   4920 C114 OL     37      16.409  17.412   1.912  1.00  0.84      MEMB
ATOM   4921 H14R OL     37      17.193  17.160   2.658  1.00  0.00      MEMB
ATOM   4922 H14S OL     37      16.823  17.194   0.904  1.00  0.00      MEMB
ATOM   4923 C115 OL     37      16.064  18.852   2.019  1.00  1.60      MEMB
ATOM   4924 H15R OL     37      17.001  19.449   2.029  1.00  0.00      MEMB
ATOM   4925 H15S OL     37      15.516  19.059   2.962  1.00  0.00      MEMB
ATOM   4926 C116 OL     37      15.188  19.473   0.924  1.00  2.64      MEMB
ATOM   4927 H16R OL     37      15.636  19.310  -0.080  1.00  0.00      MEMB
ATOM   4928 H16S OL     37      14.199  18.986   1.059  1.00  0.00      MEMB
ATOM   4929 C117 OL     37      14.718  20.909   1.046  1.00  0.00      MEMB
ATOM   4930 H17R OL     37      14.277  21.056   2.055  1.00  0.00      MEMB
ATOM   4931 H17S OL     37      13.957  21.153   0.274  1.00  0.00      MEMB
ATOM   4932 C118 OL     37      15.879  21.982   1.045  1.00  0.00      MEMB
ATOM   4933 H18R OL     37      16.526  21.768   0.167  1.00  0.00      MEMB
ATOM   4934 H18S OL     37      15.337  22.951   1.054  1.00  0.00      MEMB
ATOM   4935 H18T OL     37      16.472  21.829   1.972  1.00  0.00      MEMB
ATOM   4805  C33 PGR    37      17.741  21.428  20.592  1.00-20.41      MEMB
ATOM   4806  H3A PGR    37      16.650  21.220  20.566  1.00  0.00      MEMB
ATOM   4807  H3B PGR    37      17.892  22.185  21.392  1.00  0.00      MEMB
ATOM   4808  O36 PGR    37      18.248  21.832  19.357  1.00  0.00      MEMB
ATOM   4809 HO6A PGR    37      18.839  21.154  19.021  1.00  0.00      MEMB
ATOM   4810  C32 PGR    37      18.411  20.083  20.971  1.00-20.64      MEMB
ATOM   4811  H2A PGR    37      17.977  19.713  21.928  1.00  0.00      MEMB
ATOM   4812  O35 PGR    37      19.801  20.331  21.166  1.00  0.00      MEMB
ATOM   4813 HO5A PGR    37      19.767  21.196  21.598  1.00  0.00      MEMB
ATOM   4814  C31 PGR    37      18.232  18.952  19.907  1.00-19.24      MEMB
ATOM   4815  H1A PGR    37      17.181  19.129  19.592  1.00  0.00      MEMB
ATOM   4816  H1B PGR    37      18.326  18.006  20.482  1.00  0.00      MEMB
ATOM   4817  P31 PGR    37      18.731  18.211  17.550  1.00-16.77      MEMB
ATOM   4818  O33 PGR    37      18.590  16.815  18.035  1.00-15.92      MEMB
ATOM   4819  O34 PGR    37      19.749  18.389  16.483  1.00-16.93      MEMB
ATOM   4820  O32 PGR    37      19.147  19.030  18.814  1.00-16.27      MEMB
ATOM   4821  O31 PGR    37      17.374  18.794  17.126  1.00-18.19      MEMB
ATOM   4822  C3  PGR    37      16.318  18.033  16.708  1.00-15.07      MEMB
ATOM   4823  HA  PGR    37      15.401  18.627  16.908  1.00  0.00      MEMB
ATOM   4824  HB  PGR    37      16.323  17.030  17.184  1.00  0.00      MEMB
ATOM   4825  C2  PGR    37      16.391  17.809  15.161  1.00-13.89      MEMB
ATOM   4826  HX  PGR    37      17.131  17.006  14.954  1.00  0.00      MEMB
ATOM   4827  O21 PGR    37      16.789  19.051  14.557  1.00-12.67      MEMB
ATOM   4828  C21 PGR    37      17.919  19.169  13.931  1.00-12.02      MEMB
ATOM   4829  O22 PGR    37      18.748  18.232  13.836  1.00-12.33      MEMB
ATOM   4833  C1  PGR    37      15.005  17.312  14.705  1.00-14.33      MEMB
ATOM   4834  HR  PGR    37      14.245  18.088  14.937  1.00  0.00      MEMB
ATOM   4835  HS  PGR    37      14.633  16.395  15.209  1.00  0.00      MEMB
ATOM   4836  O11 PGR    37      14.890  17.148  13.312  1.00-13.47      MEMB
ATOM   4837  C11 PGR    37      15.634  16.261  12.692  1.00-12.95      MEMB
ATOM   4838  O12 PGR    37      16.511  15.617  13.230  1.00-13.09      MEMB
ATOM   4830  C12 OL     37      17.983  20.584  13.338  1.00-10.84      MEMB
ATOM   4831  H2R OL     37      19.034  20.879  13.134  1.00  0.00      MEMB
ATOM   4832  H2S OL     37      17.600  21.223  14.162  1.00  0.00      MEMB
ATOM   4842  C13 OL     37      17.302  20.587  11.964  1.00 -9.66      MEMB
ATOM   4843  H3R OL     37      17.048  21.645  11.740  1.00  0.00      MEMB
ATOM   4844  H3S OL     37      16.307  20.094  11.937  1.00  0.00      MEMB
ATOM   4845  C14 OL     37      18.104  20.092  10.801  1.00 -8.38      MEMB
ATOM   4846  H4R OL     37      18.194  18.986  10.742  1.00  0.00      MEMB
ATOM   4847  H4S OL     37      19.189  20.296  10.919  1.00  0.00      MEMB
ATOM   4848  C15 OL     37      17.835  20.496   9.383  1.00 -7.16      MEMB
ATOM   4849  H5R OL     37      18.616  20.024   8.749  1.00  0.00      MEMB
ATOM   4850  H5S OL     37      17.924  21.595   9.246  1.00  0.00      MEMB
ATOM   4851  C16 OL     37      16.429  19.992   8.854  1.00 -6.04      MEMB
ATOM   4852  H6R OL     37      15.783  20.469   9.622  1.00  0.00      MEMB
ATOM   4853  H6S OL     37      16.323  18.890   8.936  1.00  0.00      MEMB
ATOM   4854  C17 OL     37      15.992  20.530   7.487  1.00 -5.15      MEMB
ATOM   4855  H7R OL     37      15.784  21.621   7.527  1.00  0.00      MEMB
ATOM   4856  H7S OL     37      14.981  20.174   7.196  1.00  0.00      MEMB
ATOM   4857  C18 OL     37      16.989  20.285   6.399  1.00 -4.09      MEMB
ATOM   4858  H8R OL     37      16.483  20.584   5.456  1.00  0.00      MEMB
ATOM   4859  H8S OL     37      17.372  19.247   6.297  1.00  0.00      MEMB
ATOM   4860  C19 OL     37      18.110  21.266   6.459  1.00 -3.11      MEMB
ATOM   4861  H9R OL     37      17.789  22.258   6.808  1.00  0.00      MEMB
ATOM   4862 C110 OL     37      19.464  21.202   6.188  1.00 -1.91      MEMB
ATOM   4863 H10R OL     37      20.093  22.105   6.195  1.00  0.00      MEMB
ATOM   4864 C111 OL     37      20.198  19.969   5.724  1.00 -1.30      MEMB
ATOM   4865 H11R OL     37      19.924  19.072   6.320  1.00  0.00      MEMB
ATOM   4866 H11S OL     37      21.302  20.084   5.683  1.00  0.00      MEMB
ATOM   4867 C112 OL     37      19.830  19.666   4.158  1.00 -0.16      MEMB
ATOM   4868 H12R OL     37      18.760  19.898   3.967  1.00  0.00      MEMB
ATOM   4869 H12S OL     37      19.773  18.558   4.093  1.00  0.00      MEMB
ATOM   4870 C113 OL     37      20.672  20.297   3.081  1.00  0.33      MEMB
ATOM   4871 H13R OL     37      21.755  20.054   3.038  1.00  0.00      MEMB
ATOM   4872 H13S OL     37      20.575  21.391   3.247  1.00  0.00      MEMB
ATOM   4873 C114 OL     37      20.091  19.903   1.671  1.00  1.47      MEMB
ATOM   4874 H14R OL     37      20.637  20.656   1.063  1.00  0.00      MEMB
ATOM   4875 H14S OL     37      19.012  20.168   1.644  1.00  0.00      MEMB
ATOM   4876 C115 OL     37      20.466  18.441   1.467  1.00  2.35      MEMB
ATOM   4877 H15R OL     37      19.860  17.811   2.153  1.00  0.00      MEMB
ATOM   4878 H15S OL     37      21.538  18.151   1.500  1.00  0.00      MEMB
ATOM   4879 C116 OL     37      19.972  18.170  -0.005  1.00  3.48      MEMB
ATOM   4880 H16R OL     37      20.594  18.810  -0.665  1.00  0.00      MEMB
ATOM   4881 H16S OL     37      18.890  18.410  -0.077  1.00  0.00      MEMB
ATOM   4882 C117 OL     37      20.082  16.724  -0.502  1.00  2.94      MEMB
ATOM   4883 H17R OL     37      19.425  16.384  -1.331  1.00  0.00      MEMB
ATOM   4884 H17S OL     37      19.722  15.919   0.174  1.00  0.00      MEMB
ATOM   4885 C118 OL     37      21.519  16.523  -0.804  1.00  4.04      MEMB
ATOM   4886 H18R OL     37      22.124  16.624   0.122  1.00  0.00      MEMB
ATOM   4887 H18S OL     37      21.883  17.078  -1.696  1.00  0.00      MEMB
ATOM   4888 H18T OL     37      21.628  15.443  -1.040  1.00  0.00      MEMB
TER   
ATOM   4970  C12 OL     38      32.832   6.573  10.093  1.00-12.11      MEMB
ATOM   4971  H2R OL     38      31.848   6.827   9.645  1.00  0.00      MEMB
ATOM   4972  H2S OL     38      33.168   7.520  10.568  1.00  0.00      MEMB
ATOM   5020  C13 OL     38      33.706   6.212   8.915  1.00-10.97      MEMB
ATOM   5021  H3R OL     38      33.168   5.404   8.374  1.00  0.00      MEMB
ATOM   5022  H3S OL     38      34.735   5.844   9.117  1.00  0.00      MEMB
ATOM   5023  C14 OL     38      33.921   7.392   7.938  1.00 -9.91      MEMB
ATOM   5024  H4R OL     38      32.966   7.692   7.456  1.00  0.00      MEMB
ATOM   5025  H4S OL     38      34.358   8.216   8.542  1.00  0.00      MEMB
ATOM   5026  C15 OL     38      34.728   6.825   6.752  1.00 -8.77      MEMB
ATOM   5027  H5R OL     38      34.326   5.880   6.328  1.00  0.00      MEMB
ATOM   5028  H5S OL     38      35.708   6.484   7.151  1.00  0.00      MEMB
ATOM   5029  C16 OL     38      34.956   7.932   5.719  1.00 -7.62      MEMB
ATOM   5030  H6R OL     38      33.977   8.316   5.360  1.00  0.00      MEMB
ATOM   5031  H6S OL     38      35.606   8.744   6.110  1.00  0.00      MEMB
ATOM   5032  C17 OL     38      35.522   7.300   4.467  1.00 -6.59      MEMB
ATOM   5033  H7R OL     38      36.560   6.951   4.655  1.00  0.00      MEMB
ATOM   5034  H7S OL     38      34.874   6.458   4.144  1.00  0.00      MEMB
ATOM   5035  C18 OL     38      35.539   8.202   3.201  1.00 -5.26      MEMB
ATOM   5036  H8R OL     38      36.190   9.056   3.487  1.00  0.00      MEMB
ATOM   5037  H8S OL     38      36.088   7.697   2.378  1.00  0.00      MEMB
ATOM   5038  C19 OL     38      34.184   8.695   2.777  1.00 -4.06      MEMB
ATOM   5039  H9R OL     38      33.841   9.515   3.425  1.00  0.00      MEMB
ATOM   5040 C110 OL     38      33.459   8.371   1.716  1.00 -2.66      MEMB
ATOM   5041 H10R OL     38      32.455   8.819   1.706  1.00  0.00      MEMB
ATOM   5042 C111 OL     38      33.817   7.347   0.605  1.00 -2.58      MEMB
ATOM   5043 H11R OL     38      33.477   7.666  -0.404  1.00  0.00      MEMB
ATOM   5044 H11S OL     38      34.922   7.244   0.564  1.00  0.00      MEMB
ATOM   5045 C112 OL     38      33.138   6.025   1.022  1.00 -1.15      MEMB
ATOM   5046 H12R OL     38      33.243   5.819   2.108  1.00  0.00      MEMB
ATOM   5047 H12S OL     38      32.076   6.110   0.705  1.00  0.00      MEMB
ATOM   5048 C113 OL     38      33.811   4.881   0.240  1.00 -0.28      MEMB
ATOM   5049 H13R OL     38      34.207   5.104  -0.774  1.00  0.00      MEMB
ATOM   5050 H13S OL     38      34.657   4.405   0.780  1.00  0.00      MEMB
ATOM   5051 C114 OL     38      32.799   3.686   0.145  1.00  0.84      MEMB
ATOM   5052 H14R OL     38      31.967   4.134  -0.439  1.00  0.00      MEMB
ATOM   5053 H14S OL     38      33.206   2.869  -0.488  1.00  0.00      MEMB
ATOM   5054 C115 OL     38      32.243   3.196   1.458  1.00  1.60      MEMB
ATOM   5055 H15R OL     38      32.512   3.890   2.283  1.00  0.00      MEMB
ATOM   5056 H15S OL     38      32.935   2.422   1.854  1.00  0.00      MEMB
ATOM   5057 C116 OL     38      30.842   2.664   1.595  1.00  2.64      MEMB
ATOM   5058 H16R OL     38      30.680   2.363   2.652  1.00  0.00      MEMB
ATOM   5059 H16S OL     38      30.129   3.505   1.457  1.00  0.00      MEMB
ATOM   5060 C117 OL     38      30.417   1.447   0.662  1.00  0.00      MEMB
ATOM   5061 H17R OL     38      30.826   1.596  -0.360  1.00  0.00      MEMB
ATOM   5062 H17S OL     38      29.327   1.253   0.561  1.00  0.00      MEMB
ATOM   5063 C118 OL     38      31.036   0.215   1.327  1.00  0.00      MEMB
ATOM   5064 H18R OL     38      30.570   0.106   2.330  1.00  0.00      MEMB
ATOM   5065 H18S OL     38      30.875  -0.717   0.745  1.00  0.00      MEMB
ATOM   5066 H18T OL     38      32.103   0.489   1.465  1.00  0.00      MEMB
ATOM   4936  C33 PGR    38      27.812   3.054  20.568  1.00-20.41      MEMB
ATOM   4937  H3A PGR    38      27.447   2.759  19.561  1.00  0.00      MEMB
ATOM   4938  H3B PGR    38      28.299   2.138  20.963  1.00  0.00      MEMB
ATOM   4939  O36 PGR    38      26.755   3.438  21.509  1.00  0.00      MEMB
ATOM   4940 HO6A PGR    38      26.586   4.381  21.454  1.00  0.00      MEMB
ATOM   4941  C32 PGR    38      29.006   4.094  20.452  1.00-20.64      MEMB
ATOM   4942  H2A PGR    38      29.652   4.014  21.355  1.00  0.00      MEMB
ATOM   4943  O35 PGR    38      28.438   5.401  20.410  1.00  0.00      MEMB
ATOM   4944 HO5A PGR    38      27.712   5.299  21.040  1.00  0.00      MEMB
ATOM   4945  C31 PGR    38      30.020   4.055  19.287  1.00-19.24      MEMB
ATOM   4946  H1A PGR    38      30.479   3.052  19.159  1.00  0.00      MEMB
ATOM   4947  H1B PGR    38      30.805   4.811  19.505  1.00  0.00      MEMB
ATOM   4948  P31 PGR    38      29.038   5.822  17.573  1.00-16.77      MEMB
ATOM   4949  O33 PGR    38      29.092   6.807  18.667  1.00-15.92      MEMB
ATOM   4950  O34 PGR    38      27.817   5.786  16.839  1.00-16.93      MEMB
ATOM   4951  O32 PGR    38      29.382   4.383  18.060  1.00-16.27      MEMB
ATOM   4952  O31 PGR    38      30.292   6.063  16.635  1.00-18.19      MEMB
ATOM   4953  C3  PGR    38      30.606   5.261  15.584  1.00-15.07      MEMB
ATOM   4954  HA  PGR    38      29.762   4.592  15.311  1.00  0.00      MEMB
ATOM   4955  HB  PGR    38      31.507   4.661  15.835  1.00  0.00      MEMB
ATOM   4956  C2  PGR    38      30.908   6.132  14.368  1.00-13.89      MEMB
ATOM   4957  HX  PGR    38      31.754   6.816  14.590  1.00  0.00      MEMB
ATOM   4958  O21 PGR    38      29.710   6.848  13.962  1.00-12.67      MEMB
ATOM   4959  C21 PGR    38      29.669   8.158  14.102  1.00-12.02      MEMB
ATOM   4960  O22 PGR    38      30.473   8.786  14.810  1.00-12.33      MEMB
ATOM   4964  C1  PGR    38      31.350   5.214  13.209  1.00-14.33      MEMB
ATOM   4965  HR  PGR    38      30.579   4.512  12.825  1.00  0.00      MEMB
ATOM   4966  HS  PGR    38      32.245   4.633  13.518  1.00  0.00      MEMB
ATOM   4967  O11 PGR    38      31.676   6.023  12.086  1.00-13.47      MEMB
ATOM   4968  C11 PGR    38      32.518   5.476  11.140  1.00-12.95      MEMB
ATOM   4969  O12 PGR    38      32.871   4.312  11.068  1.00-13.09      MEMB
ATOM   4961  C12 OL     38      28.588   8.856  13.353  1.00-10.84      MEMB
ATOM   4962  H2R OL     38      27.908   9.331  14.093  1.00  0.00      MEMB
ATOM   4963  H2S OL     38      28.068   8.047  12.796  1.00  0.00      MEMB
ATOM   4973  C13 OL     38      29.094   9.927  12.421  1.00 -9.66      MEMB
ATOM   4974  H3R OL     38      30.085   9.672  11.987  1.00  0.00      MEMB
ATOM   4975  H3S OL     38      29.297  10.755  13.133  1.00  0.00      MEMB
ATOM   4976  C14 OL     38      28.103  10.366  11.310  1.00 -8.38      MEMB
ATOM   4977  H4R OL     38      28.549  11.220  10.756  1.00  0.00      MEMB
ATOM   4978  H4S OL     38      27.202  10.755  11.831  1.00  0.00      MEMB
ATOM   4979  C15 OL     38      27.723   9.309  10.383  1.00 -7.16      MEMB
ATOM   4980  H5R OL     38      26.887   9.548   9.690  1.00  0.00      MEMB
ATOM   4981  H5S OL     38      27.349   8.436  10.960  1.00  0.00      MEMB
ATOM   4982  C16 OL     38      28.940   8.645   9.664  1.00 -6.04      MEMB
ATOM   4983  H6R OL     38      28.678   7.671   9.199  1.00  0.00      MEMB
ATOM   4984  H6S OL     38      29.619   8.311  10.477  1.00  0.00      MEMB
ATOM   4985  C17 OL     38      29.506   9.577   8.620  1.00 -5.15      MEMB
ATOM   4986  H7R OL     38      29.725  10.555   9.100  1.00  0.00      MEMB
ATOM   4987  H7S OL     38      28.703   9.734   7.869  1.00  0.00      MEMB
ATOM   4988  C18 OL     38      30.704   8.964   7.837  1.00 -4.09      MEMB
ATOM   4989  H8R OL     38      30.520   7.903   7.563  1.00  0.00      MEMB
ATOM   4990  H8S OL     38      31.537   8.905   8.570  1.00  0.00      MEMB
ATOM   4991  C19 OL     38      31.167   9.807   6.729  1.00 -3.11      MEMB
ATOM   4992  H9R OL     38      31.378  10.824   7.093  1.00  0.00      MEMB
ATOM   4993 C110 OL     38      31.076   9.451   5.447  1.00 -1.91      MEMB
ATOM   4994 H10R OL     38      31.494  10.117   4.678  1.00  0.00      MEMB
ATOM   4995 C111 OL     38      30.525   8.171   4.929  1.00 -1.30      MEMB
ATOM   4996 H11R OL     38      30.750   7.249   5.506  1.00  0.00      MEMB
ATOM   4997 H11S OL     38      31.000   7.872   3.970  1.00  0.00      MEMB
ATOM   4998 C112 OL     38      28.959   8.231   4.692  1.00 -0.16      MEMB
ATOM   4999 H12R OL     38      28.648   9.033   3.988  1.00  0.00      MEMB
ATOM   5000 H12S OL     38      28.553   8.499   5.690  1.00  0.00      MEMB
ATOM   5001 C113 OL     38      28.258   6.869   4.233  1.00  0.33      MEMB
ATOM   5002 H13R OL     38      27.191   7.156   4.119  1.00  0.00      MEMB
ATOM   5003 H13S OL     38      28.401   6.150   5.069  1.00  0.00      MEMB
ATOM   5004 C114 OL     38      28.788   6.232   2.936  1.00  1.47      MEMB
ATOM   5005 H14R OL     38      29.794   5.837   3.194  1.00  0.00      MEMB
ATOM   5006 H14S OL     38      28.648   6.809   1.997  1.00  0.00      MEMB
ATOM   5007 C115 OL     38      27.989   4.918   2.602  1.00  2.35      MEMB
ATOM   5008 H15R OL     38      27.021   4.880   3.144  1.00  0.00      MEMB
ATOM   5009 H15S OL     38      28.491   3.928   2.644  1.00  0.00      MEMB
ATOM   5010 C116 OL     38      27.448   5.061   1.150  1.00  3.48      MEMB
ATOM   5011 H16R OL     38      28.356   5.169   0.519  1.00  0.00      MEMB
ATOM   5012 H16S OL     38      26.860   6.001   1.078  1.00  0.00      MEMB
ATOM   5013 C117 OL     38      26.557   3.925   0.634  1.00  2.94      MEMB
ATOM   5014 H17R OL     38      25.497   4.023   0.951  1.00  0.00      MEMB
ATOM   5015 H17S OL     38      26.825   2.913   1.005  1.00  0.00      MEMB
ATOM   5016 C118 OL     38      26.668   3.916  -0.840  1.00  4.04      MEMB
ATOM   5017 H18R OL     38      26.199   4.838  -1.246  1.00  0.00      MEMB
ATOM   5018 H18S OL     38      26.040   3.055  -1.157  1.00  0.00      MEMB
ATOM   5019 H18T OL     38      27.716   3.870  -1.206  1.00  0.00      MEMB
TER   
ATOM   5101  C12 OL     39     -24.491 -13.307  12.749  1.00-12.11      MEMB
ATOM   5102  H2R OL     39     -25.330 -12.630  12.483  1.00  0.00      MEMB
ATOM   5103  H2S OL     39     -23.596 -12.649  12.746  1.00  0.00      MEMB
ATOM   5151  C13 OL     39     -24.355 -14.606  11.940  1.00-10.97      MEMB
ATOM   5152  H3R OL     39     -25.290 -15.190  12.079  1.00  0.00      MEMB
ATOM   5153  H3S OL     39     -23.602 -15.304  12.367  1.00  0.00      MEMB
ATOM   5154  C14 OL     39     -24.289 -14.441  10.412  1.00 -9.91      MEMB
ATOM   5155  H4R OL     39     -24.236 -15.433   9.915  1.00  0.00      MEMB
ATOM   5156  H4S OL     39     -25.227 -13.920  10.122  1.00  0.00      MEMB
ATOM   5157  C15 OL     39     -23.113 -13.627   9.897  1.00 -8.77      MEMB
ATOM   5158  H5R OL     39     -22.281 -14.203  10.355  1.00  0.00      MEMB
ATOM   5159  H5S OL     39     -23.100 -12.611  10.347  1.00  0.00      MEMB
ATOM   5160  C16 OL     39     -23.081 -13.433   8.330  1.00 -7.62      MEMB
ATOM   5161  H6R OL     39     -22.164 -12.813   8.232  1.00  0.00      MEMB
ATOM   5162  H6S OL     39     -23.105 -14.406   7.793  1.00  0.00      MEMB
ATOM   5163  C17 OL     39     -24.360 -12.697   7.805  1.00 -6.59      MEMB
ATOM   5164  H7R OL     39     -25.205 -13.280   8.230  1.00  0.00      MEMB
ATOM   5165  H7S OL     39     -24.318 -11.639   8.142  1.00  0.00      MEMB
ATOM   5166  C18 OL     39     -24.699 -12.684   6.320  1.00 -5.26      MEMB
ATOM   5167  H8R OL     39     -25.673 -12.175   6.156  1.00  0.00      MEMB
ATOM   5168  H8S OL     39     -23.983 -11.951   5.893  1.00  0.00      MEMB
ATOM   5169  C19 OL     39     -24.708 -13.996   5.527  1.00 -4.06      MEMB
ATOM   5170  H9R OL     39     -25.350 -14.784   5.948  1.00  0.00      MEMB
ATOM   5171 C110 OL     39     -24.220 -14.411   4.318  1.00 -2.66      MEMB
ATOM   5172 H10R OL     39     -24.536 -15.388   3.924  1.00  0.00      MEMB
ATOM   5173 C111 OL     39     -23.557 -13.457   3.315  1.00 -2.58      MEMB
ATOM   5174 H11R OL     39     -22.970 -12.672   3.837  1.00  0.00      MEMB
ATOM   5175 H11S OL     39     -22.849 -14.152   2.816  1.00  0.00      MEMB
ATOM   5176 C112 OL     39     -24.398 -12.714   2.292  1.00 -1.15      MEMB
ATOM   5177 H12R OL     39     -23.828 -12.067   1.591  1.00  0.00      MEMB
ATOM   5178 H12S OL     39     -24.954 -13.397   1.615  1.00  0.00      MEMB
ATOM   5179 C113 OL     39     -25.492 -11.684   2.774  1.00 -0.28      MEMB
ATOM   5180 H13R OL     39     -26.246 -12.210   3.397  1.00  0.00      MEMB
ATOM   5181 H13S OL     39     -24.909 -10.948   3.367  1.00  0.00      MEMB
ATOM   5182 C114 OL     39     -26.207 -10.923   1.711  1.00  0.84      MEMB
ATOM   5183 H14R OL     39     -26.904 -10.232   2.231  1.00  0.00      MEMB
ATOM   5184 H14S OL     39     -25.612 -10.148   1.181  1.00  0.00      MEMB
ATOM   5185 C115 OL     39     -26.940 -11.804   0.686  1.00  1.60      MEMB
ATOM   5186 H15R OL     39     -27.291 -12.762   1.127  1.00  0.00      MEMB
ATOM   5187 H15S OL     39     -26.138 -11.928  -0.074  1.00  0.00      MEMB
ATOM   5188 C116 OL     39     -28.144 -11.046   0.280  1.00  2.64      MEMB
ATOM   5189 H16R OL     39     -28.847 -10.860   1.120  1.00  0.00      MEMB
ATOM   5190 H16S OL     39     -27.922  -9.996  -0.010  1.00  0.00      MEMB
ATOM   5191 C117 OL     39     -28.778 -11.790  -0.925  1.00  0.00      MEMB
ATOM   5192 H17R OL     39     -28.002 -12.115  -1.651  1.00  0.00      MEMB
ATOM   5193 H17S OL     39     -29.483 -11.057  -1.371  1.00  0.00      MEMB
ATOM   5194 C118 OL     39     -29.575 -12.945  -0.435  1.00  0.00      MEMB
ATOM   5195 H18R OL     39     -28.806 -13.730  -0.275  1.00  0.00      MEMB
ATOM   5196 H18S OL     39     -29.925 -12.704   0.592  1.00  0.00      MEMB
ATOM   5197 H18T OL     39     -30.434 -13.350  -1.010  1.00  0.00      MEMB
ATOM   5067  C33 PGR    39     -26.040 -17.039  19.896  1.00-20.41      MEMB
ATOM   5068  H3A PGR    39     -25.055 -17.136  20.400  1.00  0.00      MEMB
ATOM   5069  H3B PGR    39     -26.780 -16.585  20.589  1.00  0.00      MEMB
ATOM   5070  O36 PGR    39     -26.608 -18.361  19.753  1.00  0.00      MEMB
ATOM   5071 HO6A PGR    39     -26.959 -18.591  20.617  1.00  0.00      MEMB
ATOM   5072  C32 PGR    39     -25.869 -16.096  18.598  1.00-20.64      MEMB
ATOM   5073  H2A PGR    39     -25.172 -16.582  17.879  1.00  0.00      MEMB
ATOM   5074  O35 PGR    39     -25.291 -14.866  19.031  1.00  0.00      MEMB
ATOM   5075 HO5A PGR    39     -24.671 -15.188  19.699  1.00  0.00      MEMB
ATOM   5076  C31 PGR    39     -27.208 -15.818  17.857  1.00-19.24      MEMB
ATOM   5077  H1A PGR    39     -27.509 -16.814  17.469  1.00  0.00      MEMB
ATOM   5078  H1B PGR    39     -26.964 -15.051  17.091  1.00  0.00      MEMB
ATOM   5079  P31 PGR    39     -28.445 -13.867  19.005  1.00-16.77      MEMB
ATOM   5080  O33 PGR    39     -28.499 -13.825  20.491  1.00-15.92      MEMB
ATOM   5081  O34 PGR    39     -29.691 -13.426  18.297  1.00-16.93      MEMB
ATOM   5082  O32 PGR    39     -28.265 -15.364  18.645  1.00-16.27      MEMB
ATOM   5083  O31 PGR    39     -27.179 -13.175  18.427  1.00-18.19      MEMB
ATOM   5084  C3  PGR    39     -27.065 -11.883  17.923  1.00-15.07      MEMB
ATOM   5085  HA  PGR    39     -26.255 -11.317  18.431  1.00  0.00      MEMB
ATOM   5086  HB  PGR    39     -27.997 -11.295  18.066  1.00  0.00      MEMB
ATOM   5087  C2  PGR    39     -26.573 -11.953  16.461  1.00-13.89      MEMB
ATOM   5088  HX  PGR    39     -26.541 -10.900  16.109  1.00  0.00      MEMB
ATOM   5089  O21 PGR    39     -27.461 -12.768  15.670  1.00-12.67      MEMB
ATOM   5090  C21 PGR    39     -28.676 -12.283  15.544  1.00-12.02      MEMB
ATOM   5091  O22 PGR    39     -29.167 -11.223  15.863  1.00-12.33      MEMB
ATOM   5095  C1  PGR    39     -25.138 -12.515  16.246  1.00-14.33      MEMB
ATOM   5096  HR  PGR    39     -25.278 -13.544  16.640  1.00  0.00      MEMB
ATOM   5097  HS  PGR    39     -24.383 -12.010  16.887  1.00  0.00      MEMB
ATOM   5098  O11 PGR    39     -24.757 -12.445  14.840  1.00-13.47      MEMB
ATOM   5099  C11 PGR    39     -24.782 -13.596  14.198  1.00-12.95      MEMB
ATOM   5100  O12 PGR    39     -24.943 -14.704  14.622  1.00-13.09      MEMB
ATOM   5092  C12 OL     39     -29.436 -13.394  14.882  1.00-10.84      MEMB
ATOM   5093  H2R OL     39     -30.501 -13.079  14.868  1.00  0.00      MEMB
ATOM   5094  H2S OL     39     -29.268 -14.220  15.606  1.00  0.00      MEMB
ATOM   5104  C13 OL     39     -28.811 -13.831  13.561  1.00 -9.66      MEMB
ATOM   5105  H3R OL     39     -29.126 -14.889  13.442  1.00  0.00      MEMB
ATOM   5106  H3S OL     39     -27.706 -13.715  13.521  1.00  0.00      MEMB
ATOM   5107  C14 OL     39     -29.307 -13.151  12.248  1.00 -8.38      MEMB
ATOM   5108  H4R OL     39     -29.049 -12.074  12.340  1.00  0.00      MEMB
ATOM   5109  H4S OL     39     -30.414 -13.225  12.177  1.00  0.00      MEMB
ATOM   5110  C15 OL     39     -28.805 -13.822  10.977  1.00 -7.16      MEMB
ATOM   5111  H5R OL     39     -28.897 -14.929  10.988  1.00  0.00      MEMB
ATOM   5112  H5S OL     39     -27.722 -13.574  10.967  1.00  0.00      MEMB
ATOM   5113  C16 OL     39     -29.536 -13.254   9.751  1.00 -6.04      MEMB
ATOM   5114  H6R OL     39     -29.646 -12.163   9.931  1.00  0.00      MEMB
ATOM   5115  H6S OL     39     -30.543 -13.717   9.668  1.00  0.00      MEMB
ATOM   5116  C17 OL     39     -28.725 -13.556   8.493  1.00 -5.15      MEMB
ATOM   5117  H7R OL     39     -27.675 -13.415   8.829  1.00  0.00      MEMB
ATOM   5118  H7S OL     39     -28.924 -12.800   7.704  1.00  0.00      MEMB
ATOM   5119  C18 OL     39     -28.661 -15.001   7.949  1.00 -4.09      MEMB
ATOM   5120  H8R OL     39     -28.912 -15.616   8.839  1.00  0.00      MEMB
ATOM   5121  H8S OL     39     -27.672 -15.236   7.500  1.00  0.00      MEMB
ATOM   5122  C19 OL     39     -29.737 -15.229   6.894  1.00 -3.11      MEMB
ATOM   5123  H9R OL     39     -30.600 -15.848   7.181  1.00  0.00      MEMB
ATOM   5124 C110 OL     39     -29.600 -15.008   5.510  1.00 -1.91      MEMB
ATOM   5125 H10R OL     39     -30.427 -15.369   4.881  1.00  0.00      MEMB
ATOM   5126 C111 OL     39     -28.422 -14.463   4.713  1.00 -1.30      MEMB
ATOM   5127 H11R OL     39     -27.446 -14.566   5.233  1.00  0.00      MEMB
ATOM   5128 H11S OL     39     -28.630 -13.417   4.403  1.00  0.00      MEMB
ATOM   5129 C112 OL     39     -28.199 -15.211   3.340  1.00 -0.16      MEMB
ATOM   5130 H12R OL     39     -27.210 -14.764   3.101  1.00  0.00      MEMB
ATOM   5131 H12S OL     39     -29.016 -14.935   2.640  1.00  0.00      MEMB
ATOM   5132 C113 OL     39     -28.132 -16.753   3.486  1.00  0.33      MEMB
ATOM   5133 H13R OL     39     -29.153 -16.968   3.868  1.00  0.00      MEMB
ATOM   5134 H13S OL     39     -27.343 -16.997   4.230  1.00  0.00      MEMB
ATOM   5135 C114 OL     39     -27.753 -17.621   2.211  1.00  1.47      MEMB
ATOM   5136 H14R OL     39     -28.274 -18.599   2.285  1.00  0.00      MEMB
ATOM   5137 H14S OL     39     -26.715 -18.012   2.287  1.00  0.00      MEMB
ATOM   5138 C115 OL     39     -28.115 -16.951   0.903  1.00  2.35      MEMB
ATOM   5139 H15R OL     39     -27.523 -16.011   0.871  1.00  0.00      MEMB
ATOM   5140 H15S OL     39     -29.163 -16.588   0.840  1.00  0.00      MEMB
ATOM   5141 C116 OL     39     -27.752 -17.790  -0.435  1.00  3.48      MEMB
ATOM   5142 H16R OL     39     -28.432 -18.628  -0.169  1.00  0.00      MEMB
ATOM   5143 H16S OL     39     -26.677 -18.016  -0.269  1.00  0.00      MEMB
ATOM   5144 C117 OL     39     -27.989 -17.075  -1.720  1.00  2.94      MEMB
[truncated: 3,851,506 more chars]
