# Supplementary material for: Computation of Förster Resonance Energy Transfer in Lipid Bilayer Membranes
Source: J Phys Chem A. 2022 Oct 19;126(43):8070–81. doi: 10.1021/acs.jpca.2c04524 (PMC9639162; doi:10.1021/acs.jpca.2c04524)
Supplement: Supplementary file 2 — jp2c04524_si_002.zip [file jp2c04524_si_002.zip › PDI_E.pdb]

ATOM      1  C36 MOL     1       2.833  -1.984  11.279  1.00  0.00      HETA
ATOM      2  H34 MOL     1       3.559  -2.719  11.594  1.00  0.00      HETA
ATOM      3  H35 MOL     1       3.277  -1.000  11.320  1.00  0.00      HETA
ATOM      4  H36 MOL     1       2.522  -2.196  10.267  1.00  0.00      HETA
ATOM      5  N4  MOL     1       1.642  -2.034  12.189  1.00  0.00      HETA
ATOM      6  C37 MOL     1       2.084  -1.738  13.593  1.00  0.00      HETA
ATOM      7  H37 MOL     1       2.529  -0.754  13.631  1.00  0.00      HETA
ATOM      8  H38 MOL     1       2.810  -2.474  13.905  1.00  0.00      HETA
ATOM      9  H39 MOL     1       1.231  -1.772  14.254  1.00  0.00      HETA
ATOM     10  C38 MOL     1       1.040  -3.409  12.152  1.00  0.00      HETA
ATOM     11  H40 MOL     1       1.772  -4.132  12.479  1.00  0.00      HETA
ATOM     12  H41 MOL     1       0.731  -3.640  11.143  1.00  0.00      HETA
ATOM     13  H42 MOL     1       0.182  -3.444  12.808  1.00  0.00      HETA
ATOM     14  C35 MOL     1       0.622  -0.976  11.797  1.00  0.00      HETA
ATOM     15  H23 MOL     1       1.128  -0.023  11.777  1.00  0.00      HETA
ATOM     16  H24 MOL     1      -0.140  -0.957  12.561  1.00  0.00      HETA
ATOM     17  C34 MOL     1      -0.061  -1.179  10.451  1.00  0.00      HETA
ATOM     18  H21 MOL     1      -0.497  -2.200  10.415  1.00  0.00      HETA
ATOM     19  H22 MOL     1       0.694  -1.082   9.642  1.00  0.00      HETA
ATOM     20  C33 MOL     1      -1.180  -0.146  10.223  1.00  0.00      HETA
ATOM     21  H19 MOL     1      -1.313  -0.021   9.128  1.00  0.00      HETA
ATOM     22  H20 MOL     1      -0.848   0.820  10.659  1.00  0.00      HETA
ATOM     23  C32 MOL     1      -2.544  -0.493  10.828  1.00  0.00      HETA
ATOM     24  H17 MOL     1      -2.842  -1.500  10.466  1.00  0.00      HETA
ATOM     25  H18 MOL     1      -3.285   0.256  10.477  1.00  0.00      HETA
ATOM     26  N1  MOL     1      -2.579  -0.511  12.300  1.00  0.00      HETA
ATOM     27  C22 MOL     1      -2.767   0.720  12.948  1.00  0.00      HETA
ATOM     28  O2  MOL     1      -2.887   1.745  12.296  1.00  0.00      HETA
ATOM     29  C21 MOL     1      -2.436  -1.739  12.950  1.00  0.00      HETA
ATOM     30  O1  MOL     1      -2.244  -2.766  12.310  1.00  0.00      HETA
ATOM     31  C6  MOL     1      -2.473  -1.727  14.428  1.00  0.00      HETA
ATOM     32  C1  MOL     1      -2.324  -2.919  15.125  1.00  0.00      HETA
ATOM     33  H2  MOL     1      -2.201  -3.845  14.584  1.00  0.00      HETA
ATOM     34  C2  MOL     1      -2.333  -2.928  16.524  1.00  0.00      HETA
ATOM     35  H5  MOL     1      -2.217  -3.867  17.045  1.00  0.00      HETA
ATOM     36  C3  MOL     1      -2.490  -1.753  17.265  1.00  0.00      HETA
ATOM     37  C4  MOL     1      -2.649  -0.513  16.568  1.00  0.00      HETA
ATOM     38  C5  MOL     1      -2.640  -0.512  15.139  1.00  0.00      HETA
ATOM     39  C14 MOL     1      -2.791   0.703  14.427  1.00  0.00      HETA
ATOM     40  C13 MOL     1      -2.954   1.892  15.123  1.00  0.00      HETA
ATOM     41  H1  MOL     1      -3.072   2.819  14.581  1.00  0.00      HETA
ATOM     42  C12 MOL     1      -2.966   1.901  16.523  1.00  0.00      HETA
ATOM     43  H8  MOL     1      -3.095   2.839  17.043  1.00  0.00      HETA
ATOM     44  C8  MOL     1      -2.815   0.726  17.265  1.00  0.00      HETA
ATOM     45  C9  MOL     1      -2.815   0.726  18.735  1.00  0.00      HETA
ATOM     46  C11 MOL     1      -2.966   1.901  19.477  1.00  0.00      HETA
ATOM     47  C19 MOL     1      -2.954   1.892  20.877  1.00  0.00      HETA
ATOM     48  H4  MOL     1      -3.072   2.819  21.420  1.00  0.00      HETA
ATOM     49  H7  MOL     1      -3.095   2.839  18.958  1.00  0.00      HETA
ATOM     50  C10 MOL     1      -2.649  -0.513  19.432  1.00  0.00      HETA
ATOM     51  C7  MOL     1      -2.490  -1.753  18.735  1.00  0.00      HETA
ATOM     52  C15 MOL     1      -2.333  -2.928  19.476  1.00  0.00      HETA
ATOM     53  H6  MOL     1      -2.217  -3.867  18.956  1.00  0.00      HETA
ATOM     54  C16 MOL     1      -2.324  -2.919  20.875  1.00  0.00      HETA
ATOM     55  H3  MOL     1      -2.201  -3.845  21.417  1.00  0.00      HETA
ATOM     56  C17 MOL     1      -2.473  -1.727  21.572  1.00  0.00      HETA
ATOM     57  C23 MOL     1      -2.436  -1.739  23.050  1.00  0.00      HETA
ATOM     58  O3  MOL     1      -2.245  -2.768  23.691  1.00  0.00      HETA
ATOM     59  C18 MOL     1      -2.641  -0.513  20.861  1.00  0.00      HETA
ATOM     60  C20 MOL     1      -2.791   0.702  21.573  1.00  0.00      HETA
ATOM     61  C24 MOL     1      -2.768   0.720  23.052  1.00  0.00      HETA
ATOM     62  O4  MOL     1      -2.888   1.744  23.704  1.00  0.00      HETA
ATOM     63  N2  MOL     1      -2.580  -0.512  23.699  1.00  0.00      HETA
ATOM     64  C25 MOL     1      -2.544  -0.494  25.171  1.00  0.04      HETA
ATOM     65  H9  MOL     1      -2.843  -1.501  25.533  1.00  0.05      HETA
ATOM     66  H10 MOL     1      -3.285   0.255  25.522  1.00  0.05      HETA
ATOM     67  C26 MOL     1      -1.180  -0.146  25.776  1.00  0.05      HETA
ATOM     68  H11 MOL     1      -1.313  -0.022  26.871  1.00  0.06      HETA
ATOM     69  H12 MOL     1      -0.849   0.819  25.340  1.00  0.04      HETA
ATOM     70  C27 MOL     1      -0.062  -1.180  25.548  1.00  0.04      HETA
ATOM     71  H13 MOL     1      -0.498  -2.201  25.584  1.00  0.05      HETA
ATOM     72  H14 MOL     1       0.693  -1.083  26.357  1.00  0.06      HETA
ATOM     73  C28 MOL     1       0.621  -0.977  24.202  1.00  0.02      HETA
ATOM     74  H15 MOL     1       1.128  -0.024  24.223  1.00  0.00      HETA
ATOM     75  H16 MOL     1      -0.141  -0.958  23.438  1.00  0.00      HETA
ATOM     76  N3  MOL     1       1.642  -2.035  23.810  1.00  0.00      HETA
ATOM     77  C30 MOL     1       2.833  -1.985  24.721  1.00  0.03      HETA
ATOM     78  H28 MOL     1       2.517  -2.165  25.738  1.00  0.06      HETA
ATOM     79  H29 MOL     1       3.296  -1.011  24.655  1.00  0.00      HETA
ATOM     80  H30 MOL     1       3.544  -2.742  24.426  1.00  0.00      HETA
ATOM     81  C31 MOL     1       1.039  -3.410  23.847  1.00  0.01      HETA
ATOM     82  H31 MOL     1       0.210  -3.459  23.157  1.00  0.00      HETA
ATOM     83  H32 MOL     1       0.689  -3.622  24.846  1.00  0.00      HETA
ATOM     84  H33 MOL     1       1.786  -4.138  23.565  1.00  0.00      HETA
ATOM     85  C29 MOL     1       2.084  -1.739  22.407  1.00  0.00      HETA
ATOM     86  H25 MOL     1       2.528  -0.755  22.369  1.00  0.00      HETA
ATOM     87  H26 MOL     1       1.232  -1.775  21.745  1.00  0.00      HETA
ATOM     88  H27 MOL     1       2.812  -2.474  22.097  1.00  0.00      HETA
TER
ATOM    123  C12 OL      1      10.319  -2.091  13.432  1.00-12.11      MEMB
ATOM    124  H2R OL      1      11.178  -2.249  14.119  1.00  0.00      MEMB
ATOM    125  H2S OL      1       9.644  -2.965  13.552  1.00  0.00      MEMB
ATOM    173  C13 OL      1      10.859  -2.210  12.012  1.00-10.97      MEMB
ATOM    174  H3R OL      1      11.340  -3.211  12.045  1.00  0.00      MEMB
ATOM    175  H3S OL      1      11.674  -1.472  11.853  1.00  0.00      MEMB
ATOM    176  C14 OL      1       9.952  -2.601  10.812  1.00 -9.91      MEMB
ATOM    177  H4R OL      1       9.198  -3.339  11.159  1.00  0.00      MEMB
ATOM    178  H4S OL      1       9.408  -1.718  10.414  1.00  0.00      MEMB
ATOM    179  C15 OL      1      10.735  -3.405   9.721  1.00 -8.77      MEMB
ATOM    180  H5R OL      1       9.950  -3.745   9.012  1.00  0.00      MEMB
ATOM    181  H5S OL      1      11.105  -4.333  10.207  1.00  0.00      MEMB
ATOM    182  C16 OL      1      11.872  -2.577   8.990  1.00 -7.62      MEMB
ATOM    183  H6R OL      1      11.601  -1.521   9.208  1.00  0.00      MEMB
ATOM    184  H6S OL      1      12.884  -2.723   9.423  1.00  0.00      MEMB
ATOM    185  C17 OL      1      12.060  -2.771   7.458  1.00 -6.59      MEMB
ATOM    186  H7R OL      1      12.964  -2.146   7.298  1.00  0.00      MEMB
ATOM    187  H7S OL      1      12.352  -3.812   7.201  1.00  0.00      MEMB
ATOM    188  C18 OL      1      11.077  -2.133   6.485  1.00 -5.26      MEMB
ATOM    189  H8R OL      1      10.049  -2.360   6.840  1.00  0.00      MEMB
ATOM    190  H8S OL      1      11.070  -1.033   6.641  1.00  0.00      MEMB
ATOM    191  C19 OL      1      11.320  -2.709   5.059  1.00 -4.06      MEMB
ATOM    192  H9R OL      1      11.340  -3.808   5.006  1.00  0.00      MEMB
ATOM    193 C110 OL      1      11.382  -1.982   3.857  1.00 -2.66      MEMB
ATOM    194 H10R OL      1      11.725  -2.487   2.942  1.00  0.00      MEMB
ATOM    195 C111 OL      1      11.227  -0.518   3.599  1.00 -2.58      MEMB
ATOM    196 H11R OL      1      11.251   0.106   4.518  1.00  0.00      MEMB
ATOM    197 H11S OL      1      12.104  -0.125   3.041  1.00  0.00      MEMB
ATOM    198 C112 OL      1       9.901  -0.088   2.939  1.00 -1.15      MEMB
ATOM    199 H12R OL      1       9.107  -0.308   3.685  1.00  0.00      MEMB
ATOM    200 H12S OL      1       9.951   1.012   2.791  1.00  0.00      MEMB
ATOM    201 C113 OL      1       9.480  -0.879   1.750  1.00 -0.28      MEMB
ATOM    202 H13R OL      1      10.345  -0.880   1.052  1.00  0.00      MEMB
ATOM    203 H13S OL      1       9.170  -1.916   1.998  1.00  0.00      MEMB
ATOM    204 C114 OL      1       8.357  -0.163   0.901  1.00  0.84      MEMB
ATOM    205 H14R OL      1       8.052  -0.870   0.100  1.00  0.00      MEMB
ATOM    206 H14S OL      1       7.473   0.062   1.535  1.00  0.00      MEMB
ATOM    207 C115 OL      1       8.854   1.081   0.175  1.00  1.60      MEMB
ATOM    208 H15R OL      1       9.912   0.907  -0.116  1.00  0.00      MEMB
ATOM    209 H15S OL      1       8.810   1.935   0.886  1.00  0.00      MEMB
ATOM    210 C116 OL      1       8.047   1.345  -1.051  1.00  2.64      MEMB
ATOM    211 H16R OL      1       7.862   0.373  -1.558  1.00  0.00      MEMB
ATOM    212 H16S OL      1       7.054   1.753  -0.767  1.00  0.00      MEMB
ATOM    213 C117 OL      1       8.785   2.296  -1.996  1.00  0.00      MEMB
ATOM    214 H17R OL      1       9.837   1.984  -2.167  1.00  0.00      MEMB
ATOM    215 H17S OL      1       8.774   3.324  -1.576  1.00  0.00      MEMB
ATOM    216 C118 OL      1       7.942   2.487  -3.290  1.00  0.00      MEMB
ATOM    217 H18R OL      1       8.375   3.229  -3.994  1.00  0.00      MEMB
ATOM    218 H18S OL      1       7.797   1.568  -3.898  1.00  0.00      MEMB
ATOM    219 H18T OL      1       6.941   2.851  -2.974  1.00  0.00      MEMB
ATOM     89  C33 PGR     1       9.292  -1.698  21.049  1.00-20.41      MEMB
ATOM     90  H3A PGR     1       9.273  -0.688  20.586  1.00  0.00      MEMB
ATOM     91  H3B PGR     1       8.307  -2.156  21.278  1.00  0.00      MEMB
ATOM     92  O36 PGR     1      10.138  -1.609  22.203  1.00  0.00      MEMB
ATOM     93 HO6A PGR     1       9.638  -1.166  22.892  1.00  0.00      MEMB
ATOM     94  C32 PGR     1      10.023  -2.562  19.982  1.00-20.64      MEMB
ATOM     95  H2A PGR     1      10.020  -3.627  20.307  1.00  0.00      MEMB
ATOM     96  O35 PGR     1      11.373  -2.110  19.910  1.00  0.00      MEMB
ATOM     97 HO5A PGR     1      11.548  -1.927  20.843  1.00  0.00      MEMB
ATOM     98  C31 PGR     1       9.206  -2.356  18.617  1.00-19.24      MEMB
ATOM     99  H1A PGR     1       9.686  -2.968  17.824  1.00  0.00      MEMB
ATOM    100  H1B PGR     1       9.280  -1.310  18.250  1.00  0.00      MEMB
ATOM    101  P31 PGR     1       6.973  -3.303  17.667  1.00-16.77      MEMB
ATOM    102  O33 PGR     1       5.554  -3.413  18.097  1.00-15.92      MEMB
ATOM    103  O34 PGR     1       7.614  -4.520  17.112  1.00-16.93      MEMB
ATOM    104  O32 PGR     1       7.877  -2.626  18.826  1.00-16.27      MEMB
ATOM    105  O31 PGR     1       7.013  -2.209  16.536  1.00-18.19      MEMB
ATOM    106  C3  PGR     1       6.485  -0.934  16.782  1.00-15.07      MEMB
ATOM    107  HA  PGR     1       7.075  -0.515  17.625  1.00  0.00      MEMB
ATOM    108  HB  PGR     1       5.402  -0.968  17.028  1.00  0.00      MEMB
ATOM    109  C2  PGR     1       6.552  -0.073  15.467  1.00-13.89      MEMB
ATOM    110  HX  PGR     1       5.991   0.854  15.709  1.00  0.00      MEMB
ATOM    111  O21 PGR     1       5.957  -0.718  14.367  1.00-12.67      MEMB
ATOM    112  C21 PGR     1       5.174   0.034  13.507  1.00-12.02      MEMB
ATOM    113  O22 PGR     1       5.049   1.256  13.674  1.00-12.33      MEMB
ATOM    117  C1  PGR     1       8.072   0.282  15.193  1.00-14.33      MEMB
ATOM    118  HR  PGR     1       8.468   0.799  16.093  1.00  0.00      MEMB
ATOM    119  HS  PGR     1       7.999   1.017  14.362  1.00  0.00      MEMB
ATOM    120  O11 PGR     1       8.888  -0.895  14.888  1.00-13.47      MEMB
ATOM    121  C11 PGR     1       9.579  -0.811  13.744  1.00-12.95      MEMB
ATOM    122  O12 PGR     1       9.658   0.192  13.058  1.00-13.09      MEMB
ATOM    114  C12 OL      1       4.627  -0.814  12.329  1.00-10.84      MEMB
ATOM    115  H2R OL      1       3.834  -1.546  12.594  1.00  0.00      MEMB
ATOM    116  H2S OL      1       5.473  -1.418  11.938  1.00  0.00      MEMB
ATOM    126  C13 OL      1       3.774  -0.064  11.203  1.00 -9.66      MEMB
ATOM    127  H3R OL      1       4.547   0.472  10.611  1.00  0.00      MEMB
ATOM    128  H3S OL      1       3.109   0.603  11.791  1.00  0.00      MEMB
ATOM    129  C14 OL      1       3.030  -1.043  10.091  1.00 -8.38      MEMB
ATOM    130  H4R OL      1       2.844  -0.471   9.157  1.00  0.00      MEMB
ATOM    131  H4S OL      1       2.026  -1.274  10.508  1.00  0.00      MEMB
ATOM    132  C15 OL      1       3.810  -2.309   9.748  1.00 -7.16      MEMB
ATOM    133  H5R OL      1       3.902  -3.008  10.607  1.00  0.00      MEMB
ATOM    134  H5S OL      1       4.878  -2.002   9.724  1.00  0.00      MEMB
ATOM    135  C16 OL      1       3.424  -2.929   8.417  1.00 -6.04      MEMB
ATOM    136  H6R OL      1       3.554  -2.135   7.651  1.00  0.00      MEMB
ATOM    137  H6S OL      1       2.345  -3.179   8.325  1.00  0.00      MEMB
ATOM    138  C17 OL      1       4.370  -4.049   8.022  1.00 -5.15      MEMB
ATOM    139  H7R OL      1       3.993  -4.348   7.020  1.00  0.00      MEMB
ATOM    140  H7S OL      1       4.232  -4.892   8.732  1.00  0.00      MEMB
ATOM    141  C18 OL      1       5.899  -3.794   7.967  1.00 -4.09      MEMB
ATOM    142  H8R OL      1       6.452  -4.757   7.917  1.00  0.00      MEMB
ATOM    143  H8S OL      1       6.167  -3.384   8.965  1.00  0.00      MEMB
ATOM    144  C19 OL      1       6.270  -2.827   6.832  1.00 -3.11      MEMB
ATOM    145  H9R OL      1       6.362  -1.784   7.169  1.00  0.00      MEMB
ATOM    146 C110 OL      1       6.598  -3.088   5.581  1.00 -1.91      MEMB
ATOM    147 H10R OL      1       6.854  -2.259   4.905  1.00  0.00      MEMB
ATOM    148 C111 OL      1       6.659  -4.348   4.918  1.00 -1.30      MEMB
ATOM    149 H11R OL      1       6.414  -5.211   5.573  1.00  0.00      MEMB
ATOM    150 H11S OL      1       7.670  -4.439   4.466  1.00  0.00      MEMB
ATOM    151 C112 OL      1       5.543  -4.468   3.732  1.00 -0.16      MEMB
ATOM    152 H12R OL      1       4.541  -4.209   4.136  1.00  0.00      MEMB
ATOM    153 H12S OL      1       5.593  -5.495   3.310  1.00  0.00      MEMB
ATOM    154 C113 OL      1       5.840  -3.485   2.513  1.00  0.33      MEMB
ATOM    155 H13R OL      1       6.762  -3.878   2.034  1.00  0.00      MEMB
ATOM    156 H13S OL      1       6.098  -2.483   2.919  1.00  0.00      MEMB
ATOM    157 C114 OL      1       4.759  -3.378   1.457  1.00  1.47      MEMB
ATOM    158 H14R OL      1       3.796  -3.102   1.937  1.00  0.00      MEMB
ATOM    159 H14S OL      1       4.628  -4.376   0.986  1.00  0.00      MEMB
ATOM    160 C115 OL      1       4.862  -2.327   0.314  1.00  2.35      MEMB
ATOM    161 H15R OL      1       5.098  -1.324   0.729  1.00  0.00      MEMB
ATOM    162 H15S OL      1       3.800  -2.292  -0.010  1.00  0.00      MEMB
ATOM    163 C116 OL      1       5.874  -2.692  -0.836  1.00  3.48      MEMB
ATOM    164 H16R OL      1       6.851  -2.902  -0.350  1.00  0.00      MEMB
ATOM    165 H16S OL      1       5.901  -1.818  -1.521  1.00  0.00      MEMB
ATOM    166 C117 OL      1       5.578  -3.924  -1.655  1.00  2.94      MEMB
ATOM    167 H17R OL      1       4.727  -3.635  -2.309  1.00  0.00      MEMB
ATOM    168 H17S OL      1       5.231  -4.851  -1.151  1.00  0.00      MEMB
ATOM    169 C118 OL      1       6.772  -4.387  -2.462  1.00  4.04      MEMB
ATOM    170 H18R OL      1       6.591  -5.265  -3.118  1.00  0.00      MEMB
ATOM    171 H18S OL      1       7.665  -4.556  -1.823  1.00  0.00      MEMB
ATOM    172 H18T OL      1       7.007  -3.547  -3.150  1.00  0.00      MEMB
TER   
ATOM    254  C12 OL      2      -2.697  -4.868  11.886  1.00-12.11      MEMB
ATOM    255  H2R OL      2      -2.943  -4.040  11.187  1.00  0.00      MEMB
ATOM    256  H2S OL      2      -2.011  -4.547  12.699  1.00  0.00      MEMB
ATOM    304  C13 OL      2      -1.950  -5.930  11.069  1.00-10.97      MEMB
ATOM    305  H3R OL      2      -2.702  -6.476  10.461  1.00  0.00      MEMB
ATOM    306  H3S OL      2      -1.576  -6.636  11.840  1.00  0.00      MEMB
ATOM    307  C14 OL      2      -0.628  -5.498  10.432  1.00 -9.91      MEMB
ATOM    308  H4R OL      2       0.073  -5.263  11.261  1.00  0.00      MEMB
ATOM    309  H4S OL      2      -0.194  -6.364   9.888  1.00  0.00      MEMB
ATOM    310  C15 OL      2      -0.718  -4.355   9.416  1.00 -8.77      MEMB
ATOM    311  H5R OL      2       0.297  -4.282   8.968  1.00  0.00      MEMB
ATOM    312  H5S OL      2      -0.974  -3.413   9.945  1.00  0.00      MEMB
ATOM    313  C16 OL      2      -1.781  -4.545   8.302  1.00 -7.62      MEMB
ATOM    314  H6R OL      2      -2.557  -5.224   8.714  1.00  0.00      MEMB
ATOM    315  H6S OL      2      -2.293  -3.562   8.217  1.00  0.00      MEMB
ATOM    316  C17 OL      2      -1.427  -5.001   6.850  1.00 -6.59      MEMB
ATOM    317  H7R OL      2      -2.173  -5.218   6.055  1.00  0.00      MEMB
ATOM    318  H7S OL      2      -0.627  -4.328   6.475  1.00  0.00      MEMB
ATOM    319  C18 OL      2      -0.688  -6.385   6.980  1.00 -5.26      MEMB
ATOM    320  H8R OL      2       0.192  -6.371   7.657  1.00  0.00      MEMB
ATOM    321  H8S OL      2      -1.426  -7.081   7.433  1.00  0.00      MEMB
ATOM    322  C19 OL      2      -0.268  -6.978   5.642  1.00 -4.06      MEMB
ATOM    323  H9R OL      2       0.752  -6.710   5.329  1.00  0.00      MEMB
ATOM    324 C110 OL      2      -0.973  -7.840   4.780  1.00 -2.66      MEMB
ATOM    325 H10R OL      2      -0.472  -8.308   3.920  1.00  0.00      MEMB
ATOM    326 C111 OL      2      -2.384  -8.455   4.960  1.00 -2.58      MEMB
ATOM    327 H11R OL      2      -2.267  -9.547   4.792  1.00  0.00      MEMB
ATOM    328 H11S OL      2      -2.846  -8.315   5.961  1.00  0.00      MEMB
ATOM    329 C112 OL      2      -3.479  -7.885   3.979  1.00 -1.15      MEMB
ATOM    330 H12R OL      2      -4.478  -8.078   4.426  1.00  0.00      MEMB
ATOM    331 H12S OL      2      -3.324  -6.808   4.202  1.00  0.00      MEMB
ATOM    332 C113 OL      2      -3.350  -8.209   2.492  1.00 -0.28      MEMB
ATOM    333 H13R OL      2      -2.359  -7.800   2.199  1.00  0.00      MEMB
ATOM    334 H13S OL      2      -3.545  -9.289   2.321  1.00  0.00      MEMB
ATOM    335 C114 OL      2      -4.335  -7.517   1.573  1.00  0.84      MEMB
ATOM    336 H14R OL      2      -5.364  -7.710   1.945  1.00  0.00      MEMB
ATOM    337 H14S OL      2      -4.152  -6.439   1.771  1.00  0.00      MEMB
ATOM    338 C115 OL      2      -4.278  -7.857   0.071  1.00  1.60      MEMB
ATOM    339 H15R OL      2      -4.513  -8.916  -0.170  1.00  0.00      MEMB
ATOM    340 H15S OL      2      -3.243  -7.796  -0.328  1.00  0.00      MEMB
ATOM    341 C116 OL      2      -5.282  -7.029  -0.751  1.00  2.64      MEMB
ATOM    342 H16R OL      2      -5.349  -7.565  -1.721  1.00  0.00      MEMB
ATOM    343 H16S OL      2      -6.311  -7.025  -0.332  1.00  0.00      MEMB
ATOM    344 C117 OL      2      -4.690  -5.645  -1.083  1.00  0.00      MEMB
ATOM    345 H17R OL      2      -3.661  -5.925  -1.394  1.00  0.00      MEMB
ATOM    346 H17S OL      2      -4.651  -5.151  -0.088  1.00  0.00      MEMB
ATOM    347 C118 OL      2      -5.428  -4.836  -2.127  1.00  0.00      MEMB
ATOM    348 H18R OL      2      -5.305  -5.513  -2.999  1.00  0.00      MEMB
ATOM    349 H18S OL      2      -6.533  -4.811  -2.014  1.00  0.00      MEMB
ATOM    350 H18T OL      2      -5.002  -3.906  -2.560  1.00  0.00      MEMB
ATOM    220  C33 PGR     2      -7.846  -8.688  19.893  1.00-20.41      MEMB
ATOM    221  H3A PGR     2      -7.365  -8.038  20.654  1.00  0.00      MEMB
ATOM    222  H3B PGR     2      -8.949  -8.589  19.981  1.00  0.00      MEMB
ATOM    223  O36 PGR     2      -7.560 -10.023  20.312  1.00  0.00      MEMB
ATOM    224 HO6A PGR     2      -8.371 -10.493  20.105  1.00  0.00      MEMB
ATOM    225  C32 PGR     2      -7.238  -8.520  18.506  1.00-20.64      MEMB
ATOM    226  H2A PGR     2      -7.622  -7.581  18.047  1.00  0.00      MEMB
ATOM    227  O35 PGR     2      -7.664  -9.624  17.711  1.00  0.00      MEMB
ATOM    228 HO5A PGR     2      -8.573  -9.727  18.024  1.00  0.00      MEMB
ATOM    229  C31 PGR     2      -5.633  -8.442  18.495  1.00-19.24      MEMB
ATOM    230  H1A PGR     2      -5.308  -8.318  17.440  1.00  0.00      MEMB
ATOM    231  H1B PGR     2      -5.295  -9.484  18.680  1.00  0.00      MEMB
ATOM    232  P31 PGR     2      -4.667  -6.147  19.090  1.00-16.77      MEMB
ATOM    233  O33 PGR     2      -3.483  -5.565  19.768  1.00-15.92      MEMB
ATOM    234  O34 PGR     2      -5.946  -5.314  19.163  1.00-16.93      MEMB
ATOM    235  O32 PGR     2      -4.958  -7.638  19.478  1.00-16.27      MEMB
ATOM    236  O31 PGR     2      -4.209  -6.311  17.584  1.00-18.19      MEMB
ATOM    237  C3  PGR     2      -4.013  -5.475  16.473  1.00-15.07      MEMB
ATOM    238  HA  PGR     2      -3.078  -5.668  15.905  1.00  0.00      MEMB
ATOM    239  HB  PGR     2      -4.063  -4.397  16.738  1.00  0.00      MEMB
ATOM    240  C2  PGR     2      -5.264  -5.576  15.464  1.00-13.89      MEMB
ATOM    241  HX  PGR     2      -6.199  -5.358  16.023  1.00  0.00      MEMB
ATOM    242  O21 PGR     2      -5.377  -6.916  14.988  1.00-12.67      MEMB
ATOM    243  C21 PGR     2      -6.666  -7.294  14.736  1.00-12.02      MEMB
ATOM    244  O22 PGR     2      -7.659  -6.561  14.817  1.00-12.33      MEMB
ATOM    248  C1  PGR     2      -5.364  -4.653  14.264  1.00-14.33      MEMB
ATOM    249  HR  PGR     2      -5.498  -3.614  14.632  1.00  0.00      MEMB
ATOM    250  HS  PGR     2      -6.149  -4.826  13.497  1.00  0.00      MEMB
ATOM    251  O11 PGR     2      -4.175  -4.501  13.532  1.00-13.47      MEMB
ATOM    252  C11 PGR     2      -3.897  -5.367  12.559  1.00-12.95      MEMB
ATOM    253  O12 PGR     2      -4.640  -6.250  12.178  1.00-13.09      MEMB
ATOM    245  C12 OL      2      -6.716  -8.754  14.264  1.00-10.84      MEMB
ATOM    246  H2R OL      2      -7.751  -8.980  13.928  1.00  0.00      MEMB
ATOM    247  H2S OL      2      -6.461  -9.467  15.078  1.00  0.00      MEMB
ATOM    257  C13 OL      2      -5.666  -9.082  13.252  1.00 -9.66      MEMB
ATOM    258  H3R OL      2      -4.638  -8.844  13.598  1.00  0.00      MEMB
ATOM    259  H3S OL      2      -5.903  -8.515  12.326  1.00  0.00      MEMB
ATOM    260  C14 OL      2      -5.604 -10.532  12.764  1.00 -8.38      MEMB
ATOM    261  H4R OL      2      -6.653 -10.627  12.410  1.00  0.00      MEMB
ATOM    262  H4S OL      2      -5.573 -11.255  13.607  1.00  0.00      MEMB
ATOM    263  C15 OL      2      -4.493 -10.825  11.853  1.00 -7.16      MEMB
ATOM    264  H5R OL      2      -4.648 -11.900  11.622  1.00  0.00      MEMB
ATOM    265  H5S OL      2      -3.559 -10.784  12.452  1.00  0.00      MEMB
ATOM    266  C16 OL      2      -4.339 -10.071  10.563  1.00 -6.04      MEMB
ATOM    267  H6R OL      2      -3.497 -10.341   9.891  1.00  0.00      MEMB
ATOM    268  H6S OL      2      -4.279  -8.997  10.844  1.00  0.00      MEMB
ATOM    269  C17 OL      2      -5.594 -10.149   9.723  1.00 -5.15      MEMB
ATOM    270  H7R OL      2      -6.460  -9.689  10.246  1.00  0.00      MEMB
ATOM    271  H7S OL      2      -5.695 -11.183   9.330  1.00  0.00      MEMB
ATOM    272  C18 OL      2      -5.387  -9.283   8.514  1.00 -4.09      MEMB
ATOM    273  H8R OL      2      -4.680  -9.851   7.872  1.00  0.00      MEMB
ATOM    274  H8S OL      2      -4.904  -8.305   8.723  1.00  0.00      MEMB
ATOM    275  C19 OL      2      -6.573  -9.004   7.686  1.00 -3.11      MEMB
ATOM    276  H9R OL      2      -7.162  -9.877   7.368  1.00  0.00      MEMB
ATOM    277 C110 OL      2      -7.058  -7.811   7.295  1.00 -1.91      MEMB
ATOM    278 H10R OL      2      -7.903  -7.789   6.592  1.00  0.00      MEMB
ATOM    279 C111 OL      2      -6.562  -6.444   7.598  1.00 -1.30      MEMB
ATOM    280 H11R OL      2      -5.928  -6.454   8.510  1.00  0.00      MEMB
ATOM    281 H11S OL      2      -7.388  -5.768   7.908  1.00  0.00      MEMB
ATOM    282 C112 OL      2      -5.710  -5.768   6.473  1.00 -0.16      MEMB
ATOM    283 H12R OL      2      -4.632  -6.035   6.463  1.00  0.00      MEMB
ATOM    284 H12S OL      2      -5.690  -4.675   6.673  1.00  0.00      MEMB
ATOM    285 C113 OL      2      -6.412  -5.880   5.085  1.00  0.33      MEMB
ATOM    286 H13R OL      2      -7.507  -5.696   5.103  1.00  0.00      MEMB
ATOM    287 H13S OL      2      -6.350  -6.931   4.728  1.00  0.00      MEMB
ATOM    288 C114 OL      2      -5.836  -4.885   4.059  1.00  1.47      MEMB
ATOM    289 H14R OL      2      -4.837  -5.316   3.837  1.00  0.00      MEMB
ATOM    290 H14S OL      2      -5.603  -3.896   4.508  1.00  0.00      MEMB
ATOM    291 C115 OL      2      -6.618  -4.713   2.725  1.00  2.35      MEMB
ATOM    292 H15R OL      2      -6.724  -5.714   2.256  1.00  0.00      MEMB
ATOM    293 H15S OL      2      -6.058  -4.000   2.082  1.00  0.00      MEMB
ATOM    294 C116 OL      2      -7.981  -3.983   2.950  1.00  3.48      MEMB
ATOM    295 H16R OL      2      -7.794  -2.990   3.411  1.00  0.00      MEMB
ATOM    296 H16S OL      2      -8.528  -4.467   3.787  1.00  0.00      MEMB
ATOM    297 C117 OL      2      -8.863  -4.066   1.642  1.00  2.94      MEMB
ATOM    298 H17R OL      2      -8.181  -3.827   0.799  1.00  0.00      MEMB
ATOM    299 H17S OL      2      -9.623  -3.256   1.689  1.00  0.00      MEMB
ATOM    300 C118 OL      2      -9.461  -5.452   1.351  1.00  4.04      MEMB
ATOM    301 H18R OL      2      -8.798  -6.285   1.667  1.00  0.00      MEMB
ATOM    302 H18S OL      2      -9.651  -5.517   0.258  1.00  0.00      MEMB
ATOM    303 H18T OL      2     -10.384  -5.489   1.969  1.00  0.00      MEMB
TER   
ATOM    385  C12 OL      3       4.835   7.412  12.347  1.00-12.11      MEMB
ATOM    386  H2R OL      3       5.302   8.243  11.777  1.00  0.00      MEMB
ATOM    387  H2S OL      3       5.461   7.206  13.242  1.00  0.00      MEMB
ATOM    435  C13 OL      3       4.810   6.152  11.397  1.00-10.97      MEMB
ATOM    436  H3R OL      3       4.506   6.481  10.380  1.00  0.00      MEMB
ATOM    437  H3S OL      3       4.122   5.355  11.752  1.00  0.00      MEMB
ATOM    438  C14 OL      3       6.133   5.408  11.317  1.00 -9.91      MEMB
ATOM    439  H4R OL      3       6.995   5.955  10.879  1.00  0.00      MEMB
ATOM    440  H4S OL      3       6.370   5.027  12.333  1.00  0.00      MEMB
ATOM    441  C15 OL      3       5.922   4.097  10.501  1.00 -8.77      MEMB
ATOM    442  H5R OL      3       5.039   3.616  10.975  1.00  0.00      MEMB
ATOM    443  H5S OL      3       6.847   3.508  10.674  1.00  0.00      MEMB
ATOM    444  C16 OL      3       5.676   4.230   9.008  1.00 -7.62      MEMB
ATOM    445  H6R OL      3       4.757   4.749   8.659  1.00  0.00      MEMB
ATOM    446  H6S OL      3       6.368   5.006   8.616  1.00  0.00      MEMB
ATOM    447  C17 OL      3       5.941   2.821   8.316  1.00 -6.59      MEMB
ATOM    448  H7R OL      3       5.827   2.848   7.211  1.00  0.00      MEMB
ATOM    449  H7S OL      3       7.019   2.644   8.515  1.00  0.00      MEMB
ATOM    450  C18 OL      3       5.017   1.787   9.052  1.00 -5.26      MEMB
ATOM    451  H8R OL      3       5.423   1.507  10.047  1.00  0.00      MEMB
ATOM    452  H8S OL      3       4.120   2.348   9.389  1.00  0.00      MEMB
ATOM    453  C19 OL      3       4.754   0.610   8.123  1.00 -4.06      MEMB
ATOM    454  H9R OL      3       5.504  -0.172   8.309  1.00  0.00      MEMB
ATOM    455 C110 OL      3       3.793   0.417   7.187  1.00 -2.66      MEMB
ATOM    456 H10R OL      3       3.792  -0.591   6.746  1.00  0.00      MEMB
ATOM    457 C111 OL      3       2.652   1.335   6.755  1.00 -2.58      MEMB
ATOM    458 H11R OL      3       1.753   0.733   6.504  1.00  0.00      MEMB
ATOM    459 H11S OL      3       2.319   2.054   7.533  1.00  0.00      MEMB
ATOM    460 C112 OL      3       2.839   2.303   5.534  1.00 -1.15      MEMB
ATOM    461 H12R OL      3       1.788   2.627   5.380  1.00  0.00      MEMB
ATOM    462 H12S OL      3       3.496   3.125   5.892  1.00  0.00      MEMB
ATOM    463 C113 OL      3       3.401   1.770   4.190  1.00 -0.28      MEMB
ATOM    464 H13R OL      3       4.481   1.520   4.264  1.00  0.00      MEMB
ATOM    465 H13S OL      3       2.905   0.787   4.045  1.00  0.00      MEMB
ATOM    466 C114 OL      3       3.102   2.697   3.015  1.00  0.84      MEMB
ATOM    467 H14R OL      3       3.265   2.064   2.117  1.00  0.00      MEMB
ATOM    468 H14S OL      3       2.013   2.895   2.914  1.00  0.00      MEMB
ATOM    469 C115 OL      3       4.075   3.961   2.966  1.00  1.60      MEMB
ATOM    470 H15R OL      3       5.134   3.627   2.995  1.00  0.00      MEMB
ATOM    471 H15S OL      3       3.830   4.602   3.839  1.00  0.00      MEMB
ATOM    472 C116 OL      3       3.875   4.825   1.727  1.00  2.64      MEMB
ATOM    473 H16R OL      3       4.024   4.238   0.796  1.00  0.00      MEMB
ATOM    474 H16S OL      3       2.818   5.167   1.714  1.00  0.00      MEMB
ATOM    475 C117 OL      3       4.695   6.184   1.653  1.00  0.00      MEMB
ATOM    476 H17R OL      3       5.732   5.787   1.623  1.00  0.00      MEMB
ATOM    477 H17S OL      3       4.591   6.690   2.637  1.00  0.00      MEMB
ATOM    478 C118 OL      3       4.398   7.137   0.540  1.00  0.00      MEMB
ATOM    479 H18R OL      3       3.288   7.180   0.516  1.00  0.00      MEMB
ATOM    480 H18S OL      3       4.952   8.098   0.602  1.00  0.00      MEMB
ATOM    481 H18T OL      3       4.707   6.626  -0.397  1.00  0.00      MEMB
ATOM    351  C33 PGR     3       0.870   3.601  21.027  1.00-20.41      MEMB
ATOM    352  H3A PGR     3       0.368   4.031  21.919  1.00  0.00      MEMB
ATOM    353  H3B PGR     3       0.213   3.199  20.226  1.00  0.00      MEMB
ATOM    354  O36 PGR     3       1.725   2.556  21.346  1.00  0.00      MEMB
ATOM    355 HO6A PGR     3       2.421   2.807  21.958  1.00  0.00      MEMB
ATOM    356  C32 PGR     3       1.756   4.731  20.583  1.00-20.64      MEMB
ATOM    357  H2A PGR     3       2.404   5.045  21.432  1.00  0.00      MEMB
ATOM    358  O35 PGR     3       0.914   5.825  20.224  1.00  0.00      MEMB
ATOM    359 HO5A PGR     3       0.229   5.751  20.902  1.00  0.00      MEMB
ATOM    360  C31 PGR     3       2.661   4.304  19.377  1.00-19.24      MEMB
ATOM    361  H1A PGR     3       2.014   3.783  18.640  1.00  0.00      MEMB
ATOM    362  H1B PGR     3       3.266   3.484  19.820  1.00  0.00      MEMB
ATOM    363  P31 PGR     3       4.145   5.369  17.461  1.00-16.77      MEMB
ATOM    364  O33 PGR     3       4.502   3.982  17.151  1.00-15.92      MEMB
ATOM    365  O34 PGR     3       5.329   6.252  17.570  1.00-16.93      MEMB
ATOM    366  O32 PGR     3       3.372   5.420  18.870  1.00-16.27      MEMB
ATOM    367  O31 PGR     3       3.028   5.925  16.391  1.00-18.19      MEMB
ATOM    368  C3  PGR     3       2.157   7.019  16.658  1.00-15.07      MEMB
ATOM    369  HA  PGR     3       2.753   7.923  16.904  1.00  0.00      MEMB
ATOM    370  HB  PGR     3       1.399   6.707  17.409  1.00  0.00      MEMB
ATOM    371  C2  PGR     3       1.371   7.473  15.376  1.00-13.89      MEMB
ATOM    372  HX  PGR     3       0.510   7.964  15.879  1.00  0.00      MEMB
ATOM    373  O21 PGR     3       1.133   6.419  14.487  1.00-12.67      MEMB
ATOM    374  C21 PGR     3       0.029   5.749  14.744  1.00-12.02      MEMB
ATOM    375  O22 PGR     3      -0.765   5.962  15.670  1.00-12.33      MEMB
ATOM    379  C1  PGR     3       2.213   8.550  14.649  1.00-14.33      MEMB
ATOM    380  HR  PGR     3       2.444   9.440  15.273  1.00  0.00      MEMB
ATOM    381  HS  PGR     3       1.579   9.049  13.885  1.00  0.00      MEMB
ATOM    382  O11 PGR     3       3.388   7.965  14.143  1.00-13.47      MEMB
ATOM    383  C11 PGR     3       3.447   7.792  12.829  1.00-12.95      MEMB
ATOM    384  O12 PGR     3       2.475   7.874  12.134  1.00-13.09      MEMB
ATOM    376  C12 OL      3      -0.238   4.572  13.714  1.00-10.84      MEMB
ATOM    377  H2R OL      3      -1.195   4.752  13.179  1.00  0.00      MEMB
ATOM    378  H2S OL      3      -0.300   3.648  14.328  1.00  0.00      MEMB
ATOM    388  C13 OL      3       0.879   4.436  12.675  1.00 -9.66      MEMB
ATOM    389  H3R OL      3       1.881   4.087  13.006  1.00  0.00      MEMB
ATOM    390  H3S OL      3       0.943   5.429  12.181  1.00  0.00      MEMB
ATOM    391  C14 OL      3       0.462   3.390  11.613  1.00 -8.38      MEMB
ATOM    392  H4R OL      3      -0.639   3.537  11.598  1.00  0.00      MEMB
ATOM    393  H4S OL      3       0.633   2.372  12.023  1.00  0.00      MEMB
ATOM    394  C15 OL      3       1.039   3.644  10.199  1.00 -7.16      MEMB
ATOM    395  H5R OL      3       0.420   2.910   9.639  1.00  0.00      MEMB
ATOM    396  H5S OL      3       2.058   3.216  10.312  1.00  0.00      MEMB
ATOM    397  C16 OL      3       0.892   5.041   9.656  1.00 -6.04      MEMB
ATOM    398  H6R OL      3       1.514   5.730  10.267  1.00  0.00      MEMB
ATOM    399  H6S OL      3      -0.200   5.186   9.802  1.00  0.00      MEMB
ATOM    400  C17 OL      3       1.395   5.332   8.210  1.00 -5.15      MEMB
ATOM    401  H7R OL      3       0.865   4.622   7.540  1.00  0.00      MEMB
ATOM    402  H7S OL      3       2.456   5.026   8.084  1.00  0.00      MEMB
ATOM    403  C18 OL      3       1.218   6.753   7.723  1.00 -4.09      MEMB
ATOM    404  H8R OL      3       0.258   7.267   7.942  1.00  0.00      MEMB
ATOM    405  H8S OL      3       1.478   6.758   6.643  1.00  0.00      MEMB
ATOM    406  C19 OL      3       2.156   7.705   8.407  1.00 -3.11      MEMB
ATOM    407  H9R OL      3       1.651   8.125   9.288  1.00  0.00      MEMB
ATOM    408 C110 OL      3       3.389   8.038   7.999  1.00 -1.91      MEMB
ATOM    409 H10R OL      3       4.005   8.721   8.602  1.00  0.00      MEMB
ATOM    410 C111 OL      3       4.089   7.464   6.838  1.00 -1.30      MEMB
ATOM    411 H11R OL      3       3.684   6.486   6.502  1.00  0.00      MEMB
ATOM    412 H11S OL      3       5.131   7.176   7.095  1.00  0.00      MEMB
ATOM    413 C112 OL      3       4.101   8.454   5.633  1.00 -0.16      MEMB
ATOM    414 H12R OL      3       4.770   7.944   4.908  1.00  0.00      MEMB
ATOM    415 H12S OL      3       4.613   9.435   5.731  1.00  0.00      MEMB
ATOM    416 C113 OL      3       2.796   8.597   4.905  1.00  0.33      MEMB
ATOM    417 H13R OL      3       2.008   9.018   5.567  1.00  0.00      MEMB
ATOM    418 H13S OL      3       2.520   7.544   4.686  1.00  0.00      MEMB
ATOM    419 C114 OL      3       2.852   9.407   3.585  1.00  1.47      MEMB
ATOM    420 H14R OL      3       3.468   8.890   2.819  1.00  0.00      MEMB
ATOM    421 H14S OL      3       3.495  10.278   3.832  1.00  0.00      MEMB
ATOM    422 C115 OL      3       1.494  10.014   3.043  1.00  2.35      MEMB
ATOM    423 H15R OL      3       1.743  10.744   2.243  1.00  0.00      MEMB
ATOM    424 H15S OL      3       1.157  10.597   3.926  1.00  0.00      MEMB
ATOM    425 C116 OL      3       0.379   9.047   2.792  1.00  3.48      MEMB
ATOM    426 H16R OL      3      -0.510   9.669   2.550  1.00  0.00      MEMB
ATOM    427 H16S OL      3       0.249   8.492   3.746  1.00  0.00      MEMB
ATOM    428 C117 OL      3       0.669   8.074   1.682  1.00  2.94      MEMB
ATOM    429 H17R OL      3       1.507   7.390   1.933  1.00  0.00      MEMB
ATOM    430 H17S OL      3       0.892   8.709   0.798  1.00  0.00      MEMB
ATOM    431 C118 OL      3      -0.609   7.219   1.438  1.00  4.04      MEMB
ATOM    432 H18R OL      3      -0.533   6.482   0.610  1.00  0.00      MEMB
ATOM    433 H18S OL      3      -1.469   7.887   1.218  1.00  0.00      MEMB
ATOM    434 H18T OL      3      -0.890   6.631   2.337  1.00  0.00      MEMB
TER   
ATOM    516  C12 OL      4      -1.007  -6.972  14.058  1.00-12.11      MEMB
ATOM    517  H2R OL      4      -1.656  -6.729  13.189  1.00  0.00      MEMB
ATOM    518  H2S OL      4      -0.994  -6.102  14.749  1.00  0.00      MEMB
ATOM    566  C13 OL      4       0.363  -7.316  13.559  1.00-10.97      MEMB
ATOM    567  H3R OL      4       0.197  -8.057  12.748  1.00  0.00      MEMB
ATOM    568  H3S OL      4       0.864  -8.018  14.259  1.00  0.00      MEMB
ATOM    569  C14 OL      4       1.246  -6.050  13.292  1.00 -9.91      MEMB
ATOM    570  H4R OL      4       0.632  -5.478  12.565  1.00  0.00      MEMB
ATOM    571  H4S OL      4       1.292  -5.384  14.180  1.00  0.00      MEMB
ATOM    572  C15 OL      4       2.646  -6.433  12.780  1.00 -8.77      MEMB
ATOM    573  H5R OL      4       3.064  -7.197  13.470  1.00  0.00      MEMB
ATOM    574  H5S OL      4       3.300  -5.540  12.874  1.00  0.00      MEMB
ATOM    575  C16 OL      4       2.729  -6.909  11.319  1.00 -7.62      MEMB
ATOM    576  H6R OL      4       1.881  -7.570  11.036  1.00  0.00      MEMB
ATOM    577  H6S OL      4       2.672  -6.037  10.633  1.00  0.00      MEMB
ATOM    578  C17 OL      4       4.078  -7.597  10.938  1.00 -6.59      MEMB
ATOM    579  H7R OL      4       4.894  -6.888  11.194  1.00  0.00      MEMB
ATOM    580  H7S OL      4       4.263  -8.467  11.603  1.00  0.00      MEMB
ATOM    581  C18 OL      4       4.187  -7.918   9.485  1.00 -5.26      MEMB
ATOM    582  H8R OL      4       3.215  -8.377   9.207  1.00  0.00      MEMB
ATOM    583  H8S OL      4       4.294  -6.983   8.894  1.00  0.00      MEMB
ATOM    584  C19 OL      4       5.262  -8.923   9.122  1.00 -4.06      MEMB
ATOM    585  H9R OL      4       6.153  -8.800   9.756  1.00  0.00      MEMB
ATOM    586 C110 OL      4       5.226  -9.847   8.219  1.00 -2.66      MEMB
ATOM    587 H10R OL      4       6.149 -10.402   7.992  1.00  0.00      MEMB
ATOM    588 C111 OL      4       4.139 -10.183   7.325  1.00 -2.58      MEMB
ATOM    589 H11R OL      4       3.211  -9.676   7.667  1.00  0.00      MEMB
ATOM    590 H11S OL      4       4.410  -9.793   6.321  1.00  0.00      MEMB
ATOM    591 C112 OL      4       4.050 -11.743   7.171  1.00 -1.15      MEMB
ATOM    592 H12R OL      4       4.994 -12.202   6.807  1.00  0.00      MEMB
ATOM    593 H12S OL      4       3.883 -12.038   8.229  1.00  0.00      MEMB
ATOM    594 C113 OL      4       2.822 -12.161   6.534  1.00 -0.28      MEMB
ATOM    595 H13R OL      4       2.795 -13.270   6.467  1.00  0.00      MEMB
ATOM    596 H13S OL      4       1.868 -12.033   7.089  1.00  0.00      MEMB
ATOM    597 C114 OL      4       2.669 -11.677   5.076  1.00  0.84      MEMB
ATOM    598 H14R OL      4       2.458 -10.613   5.318  1.00  0.00      MEMB
ATOM    599 H14S OL      4       3.637 -11.565   4.543  1.00  0.00      MEMB
ATOM    600 C115 OL      4       1.578 -12.372   4.251  1.00  1.60      MEMB
ATOM    601 H15R OL      4       0.763 -12.697   4.932  1.00  0.00      MEMB
ATOM    602 H15S OL      4       2.002 -13.303   3.819  1.00  0.00      MEMB
ATOM    603 C116 OL      4       1.147 -11.596   2.931  1.00  2.64      MEMB
ATOM    604 H16R OL      4       0.690 -10.632   3.240  1.00  0.00      MEMB
ATOM    605 H16S OL      4       2.038 -11.284   2.344  1.00  0.00      MEMB
ATOM    606 C117 OL      4       0.250 -12.418   2.131  1.00  0.00      MEMB
ATOM    607 H17R OL      4      -0.585 -13.008   2.567  1.00  0.00      MEMB
ATOM    608 H17S OL      4       0.991 -13.194   1.845  1.00  0.00      MEMB
ATOM    609 C118 OL      4      -0.422 -11.818   0.856  1.00  0.00      MEMB
ATOM    610 H18R OL      4      -1.203 -11.077   1.129  1.00  0.00      MEMB
ATOM    611 H18S OL      4       0.344 -11.484   0.124  1.00  0.00      MEMB
ATOM    612 H18T OL      4      -1.084 -12.552   0.349  1.00  0.00      MEMB
ATOM    482  C33 PGR     4       4.469 -10.653  20.540  1.00-20.41      MEMB
ATOM    483  H3A PGR     4       4.324  -9.566  20.721  1.00  0.00      MEMB
ATOM    484  H3B PGR     4       4.302 -11.102  21.543  1.00  0.00      MEMB
ATOM    485  O36 PGR     4       5.798 -10.675  20.040  1.00  0.00      MEMB
ATOM    486 HO6A PGR     4       6.308 -10.039  20.546  1.00  0.00      MEMB
ATOM    487  C32 PGR     4       3.393 -11.105  19.467  1.00-20.64      MEMB
ATOM    488  H2A PGR     4       2.467 -11.435  19.990  1.00  0.00      MEMB
ATOM    489  O35 PGR     4       3.934 -12.215  18.753  1.00  0.00      MEMB
ATOM    490 HO5A PGR     4       4.388 -12.681  19.469  1.00  0.00      MEMB
ATOM    491  C31 PGR     4       3.079  -9.959  18.551  1.00-19.24      MEMB
ATOM    492  H1A PGR     4       2.386 -10.365  17.783  1.00  0.00      MEMB
ATOM    493  H1B PGR     4       4.037  -9.712  18.045  1.00  0.00      MEMB
ATOM    494  P31 PGR     4       1.655  -7.767  18.535  1.00-16.77      MEMB
ATOM    495  O33 PGR     4       2.618  -7.081  17.631  1.00-15.92      MEMB
ATOM    496  O34 PGR     4       0.922  -6.954  19.502  1.00-16.93      MEMB
ATOM    497  O32 PGR     4       2.365  -8.900  19.294  1.00-16.27      MEMB
ATOM    498  O31 PGR     4       0.629  -8.659  17.686  1.00-18.19      MEMB
ATOM    499  C3  PGR     4      -0.368  -9.417  18.368  1.00-15.07      MEMB
ATOM    500  HA  PGR     4      -0.910  -8.699  19.019  1.00  0.00      MEMB
ATOM    501  HB  PGR     4       0.119 -10.155  19.042  1.00  0.00      MEMB
ATOM    502  C2  PGR     4      -1.356 -10.119  17.445  1.00-13.89      MEMB
ATOM    503  HX  PGR     4      -1.841 -10.879  18.093  1.00  0.00      MEMB
ATOM    504  O21 PGR     4      -0.529 -10.714  16.437  1.00-12.67      MEMB
ATOM    505  C21 PGR     4      -0.859 -11.865  15.940  1.00-12.02      MEMB
ATOM    506  O22 PGR     4      -1.776 -12.589  16.320  1.00-12.33      MEMB
ATOM    510  C1  PGR     4      -2.344  -9.116  16.763  1.00-14.33      MEMB
ATOM    511  HR  PGR     4      -2.989  -8.651  17.539  1.00  0.00      MEMB
ATOM    512  HS  PGR     4      -3.083  -9.727  16.201  1.00  0.00      MEMB
ATOM    513  O11 PGR     4      -1.623  -8.130  15.921  1.00-13.47      MEMB
ATOM    514  C11 PGR     4      -1.681  -8.189  14.676  1.00-12.95      MEMB
ATOM    515  O12 PGR     4      -2.413  -8.930  14.023  1.00-13.09      MEMB
ATOM    507  C12 OL      4       0.291 -12.241  14.983  1.00-10.84      MEMB
ATOM    508  H2R OL      4       0.543 -13.277  15.298  1.00  0.00      MEMB
ATOM    509  H2S OL      4       1.115 -11.496  15.008  1.00  0.00      MEMB
ATOM    519  C13 OL      4      -0.206 -12.431  13.554  1.00 -9.66      MEMB
ATOM    520  H3R OL      4      -1.218 -12.883  13.480  1.00  0.00      MEMB
ATOM    521  H3S OL      4       0.454 -13.230  13.154  1.00  0.00      MEMB
ATOM    522  C14 OL      4      -0.309 -11.188  12.654  1.00 -8.38      MEMB
ATOM    523  H4R OL      4       0.430 -10.477  13.082  1.00  0.00      MEMB
ATOM    524  H4S OL      4      -1.301 -10.747  12.893  1.00  0.00      MEMB
ATOM    525  C15 OL      4      -0.022 -11.464  11.138  1.00 -7.16      MEMB
ATOM    526  H5R OL      4      -0.698 -12.178  10.620  1.00  0.00      MEMB
ATOM    527  H5S OL      4       1.009 -11.865  11.239  1.00  0.00      MEMB
ATOM    528  C16 OL      4       0.114 -10.219  10.253  1.00 -6.04      MEMB
ATOM    529  H6R OL      4       0.333 -10.615   9.239  1.00  0.00      MEMB
ATOM    530  H6S OL      4       0.939  -9.598  10.664  1.00  0.00      MEMB
ATOM    531  C17 OL      4      -1.190  -9.438  10.097  1.00 -5.15      MEMB
ATOM    532  H7R OL      4      -0.823  -8.507   9.616  1.00  0.00      MEMB
ATOM    533  H7S OL      4      -1.476  -9.241  11.153  1.00  0.00      MEMB
ATOM    534  C18 OL      4      -2.425 -10.122   9.491  1.00 -4.09      MEMB
ATOM    535  H8R OL      4      -2.985 -10.869  10.093  1.00  0.00      MEMB
ATOM    536  H8S OL      4      -2.040 -10.652   8.594  1.00  0.00      MEMB
ATOM    537  C19 OL      4      -3.397  -8.989   9.112  1.00 -3.11      MEMB
ATOM    538  H9R OL      4      -3.825  -8.565  10.032  1.00  0.00      MEMB
ATOM    539 C110 OL      4      -3.769  -8.560   7.823  1.00 -1.91      MEMB
ATOM    540 H10R OL      4      -4.450  -7.719   7.623  1.00  0.00      MEMB
ATOM    541 C111 OL      4      -3.237  -9.272   6.603  1.00 -1.30      MEMB
ATOM    542 H11R OL      4      -3.964  -9.278   5.763  1.00  0.00      MEMB
ATOM    543 H11S OL      4      -3.281 -10.378   6.708  1.00  0.00      MEMB
ATOM    544 C112 OL      4      -1.891  -8.867   6.148  1.00 -0.16      MEMB
ATOM    545 H12R OL      4      -1.602  -9.433   5.237  1.00  0.00      MEMB
ATOM    546 H12S OL      4      -1.268  -9.184   7.011  1.00  0.00      MEMB
ATOM    547 C113 OL      4      -1.622  -7.357   5.826  1.00  0.33      MEMB
ATOM    548 H13R OL      4      -1.802  -6.811   6.777  1.00  0.00      MEMB
ATOM    549 H13S OL      4      -2.212  -7.060   4.932  1.00  0.00      MEMB
ATOM    550 C114 OL      4      -0.099  -7.020   5.610  1.00  1.47      MEMB
ATOM    551 H14R OL      4       0.485  -7.145   6.547  1.00  0.00      MEMB
ATOM    552 H14S OL      4      -0.040  -5.946   5.332  1.00  0.00      MEMB
ATOM    553 C115 OL      4       0.614  -7.773   4.444  1.00  2.35      MEMB
ATOM    554 H15R OL      4       0.707  -8.872   4.572  1.00  0.00      MEMB
ATOM    555 H15S OL      4       1.654  -7.391   4.361  1.00  0.00      MEMB
ATOM    556 C116 OL      4      -0.022  -7.603   3.144  1.00  3.48      MEMB
ATOM    557 H16R OL      4      -1.076  -7.905   3.325  1.00  0.00      MEMB
ATOM    558 H16S OL      4       0.343  -8.241   2.311  1.00  0.00      MEMB
ATOM    559 C117 OL      4       0.007  -6.169   2.572  1.00  2.94      MEMB
ATOM    560 H17R OL      4       1.076  -5.869   2.605  1.00  0.00      MEMB
ATOM    561 H17S OL      4      -0.486  -5.445   3.256  1.00  0.00      MEMB
ATOM    562 C118 OL      4      -0.514  -5.989   1.079  1.00  4.04      MEMB
ATOM    563 H18R OL      4       0.040  -6.667   0.395  1.00  0.00      MEMB
ATOM    564 H18S OL      4      -0.509  -4.933   0.735  1.00  0.00      MEMB
ATOM    565 H18T OL      4      -1.564  -6.353   1.068  1.00  0.00      MEMB
TER   
ATOM    647  C12 OL      5      -6.702  -3.267  13.477  1.00-12.11      MEMB
ATOM    648  H2R OL      5      -7.170  -4.200  13.856  1.00  0.00      MEMB
ATOM    649  H2S OL      5      -7.562  -2.572  13.585  1.00  0.00      MEMB
ATOM    697  C13 OL      5      -6.311  -3.320  11.999  1.00-10.97      MEMB
ATOM    698  H3R OL      5      -5.710  -4.250  11.907  1.00  0.00      MEMB
ATOM    699  H3S OL      5      -5.798  -2.391  11.671  1.00  0.00      MEMB
ATOM    700  C14 OL      5      -7.617  -3.296  11.064  1.00 -9.91      MEMB
ATOM    701  H4R OL      5      -8.273  -4.120  11.416  1.00  0.00      MEMB
ATOM    702  H4S OL      5      -8.177  -2.368  11.307  1.00  0.00      MEMB
ATOM    703  C15 OL      5      -7.312  -3.432   9.544  1.00 -8.77      MEMB
ATOM    704  H5R OL      5      -8.163  -3.403   8.831  1.00  0.00      MEMB
ATOM    705  H5S OL      5      -6.750  -4.390   9.514  1.00  0.00      MEMB
ATOM    706  C16 OL      5      -6.208  -2.450   9.018  1.00 -7.62      MEMB
ATOM    707  H6R OL      5      -6.531  -1.470   9.429  1.00  0.00      MEMB
ATOM    708  H6S OL      5      -5.244  -2.562   9.558  1.00  0.00      MEMB
ATOM    709  C17 OL      5      -5.952  -2.477   7.506  1.00 -6.59      MEMB
ATOM    710  H7R OL      5      -5.071  -1.913   7.135  1.00  0.00      MEMB
ATOM    711  H7S OL      5      -5.656  -3.485   7.145  1.00  0.00      MEMB
ATOM    712  C18 OL      5      -7.102  -1.781   6.675  1.00 -5.26      MEMB
ATOM    713  H8R OL      5      -7.048  -1.996   5.586  1.00  0.00      MEMB
ATOM    714  H8S OL      5      -8.165  -2.006   6.905  1.00  0.00      MEMB
ATOM    715  C19 OL      5      -7.104  -0.328   6.996  1.00 -4.06      MEMB
ATOM    716  H9R OL      5      -7.217  -0.048   8.053  1.00  0.00      MEMB
ATOM    717 C110 OL      5      -6.945   0.678   6.153  1.00 -2.66      MEMB
ATOM    718 H10R OL      5      -6.944   1.700   6.558  1.00  0.00      MEMB
ATOM    719 C111 OL      5      -6.722   0.677   4.624  1.00 -2.58      MEMB
ATOM    720 H11R OL      5      -7.170  -0.245   4.197  1.00  0.00      MEMB
ATOM    721 H11S OL      5      -7.260   1.505   4.115  1.00  0.00      MEMB
ATOM    722 C112 OL      5      -5.257   0.578   4.166  1.00 -1.15      MEMB
ATOM    723 H12R OL      5      -4.884   1.614   4.312  1.00  0.00      MEMB
ATOM    724 H12S OL      5      -4.761  -0.131   4.864  1.00  0.00      MEMB
ATOM    725 C113 OL      5      -5.023   0.309   2.649  1.00 -0.28      MEMB
ATOM    726 H13R OL      5      -5.780  -0.437   2.326  1.00  0.00      MEMB
ATOM    727 H13S OL      5      -5.338   1.193   2.054  1.00  0.00      MEMB
ATOM    728 C114 OL      5      -3.618  -0.284   2.369  1.00  0.84      MEMB
ATOM    729 H14R OL      5      -2.897   0.558   2.442  1.00  0.00      MEMB
ATOM    730 H14S OL      5      -3.500  -1.122   3.089  1.00  0.00      MEMB
ATOM    731 C115 OL      5      -3.557  -0.936   0.963  1.00  1.60      MEMB
ATOM    732 H15R OL      5      -4.299  -1.762   0.963  1.00  0.00      MEMB
ATOM    733 H15S OL      5      -2.585  -1.462   0.853  1.00  0.00      MEMB
ATOM    734 C116 OL      5      -3.770   0.016  -0.290  1.00  2.64      MEMB
ATOM    735 H16R OL      5      -3.716  -0.639  -1.185  1.00  0.00      MEMB
ATOM    736 H16S OL      5      -4.725   0.555  -0.111  1.00  0.00      MEMB
ATOM    737 C117 OL      5      -2.808   1.218  -0.487  1.00  0.00      MEMB
ATOM    738 H17R OL      5      -2.508   1.165  -1.555  1.00  0.00      MEMB
ATOM    739 H17S OL      5      -1.868   0.888   0.004  1.00  0.00      MEMB
ATOM    740 C118 OL      5      -3.269   2.623  -0.026  1.00  0.00      MEMB
ATOM    741 H18R OL      5      -4.234   2.849  -0.528  1.00  0.00      MEMB
ATOM    742 H18S OL      5      -3.496   2.570   1.060  1.00  0.00      MEMB
ATOM    743 H18T OL      5      -2.440   3.297  -0.331  1.00  0.00      MEMB
ATOM    613  C33 PGR     5     -10.935   2.245  18.575  1.00-20.41      MEMB
ATOM    614  H3A PGR     5     -11.939   2.390  18.122  1.00  0.00      MEMB
ATOM    615  H3B PGR     5     -11.076   1.880  19.615  1.00  0.00      MEMB
ATOM    616  O36 PGR     5     -10.318   3.501  18.455  1.00  0.00      MEMB
ATOM    617 HO6A PGR     5      -9.667   3.423  17.753  1.00  0.00      MEMB
ATOM    618  C32 PGR     5     -10.177   1.264  17.802  1.00-20.64      MEMB
ATOM    619  H2A PGR     5     -10.244   1.516  16.720  1.00  0.00      MEMB
ATOM    620  O35 PGR     5     -10.780  -0.011  18.012  1.00  0.00      MEMB
ATOM    621 HO5A PGR     5     -11.714   0.236  18.028  1.00  0.00      MEMB
ATOM    622  C31 PGR     5      -8.685   1.180  18.160  1.00-19.24      MEMB
ATOM    623  H1A PGR     5      -8.143   2.147  18.086  1.00  0.00      MEMB
ATOM    624  H1B PGR     5      -8.166   0.567  17.393  1.00  0.00      MEMB
ATOM    625  P31 PGR     5      -8.243  -0.777  19.896  1.00-16.77      MEMB
ATOM    626  O33 PGR     5      -9.471  -1.534  19.693  1.00-15.92      MEMB
ATOM    627  O34 PGR     5      -7.572  -0.860  21.234  1.00-16.93      MEMB
ATOM    628  O32 PGR     5      -8.584   0.712  19.504  1.00-16.27      MEMB
ATOM    629  O31 PGR     5      -7.280  -1.115  18.668  1.00-18.19      MEMB
ATOM    630  C3  PGR     5      -5.868  -1.001  18.825  1.00-15.07      MEMB
ATOM    631  HA  PGR     5      -5.428  -1.637  19.622  1.00  0.00      MEMB
ATOM    632  HB  PGR     5      -5.726   0.038  19.193  1.00  0.00      MEMB
ATOM    633  C2  PGR     5      -5.049  -1.036  17.396  1.00-13.89      MEMB
ATOM    634  HX  PGR     5      -4.012  -0.763  17.689  1.00  0.00      MEMB
ATOM    635  O21 PGR     5      -5.628  -0.066  16.568  1.00-12.67      MEMB
ATOM    636  C21 PGR     5      -5.227   1.223  16.532  1.00-12.02      MEMB
ATOM    637  O22 PGR     5      -4.325   1.660  17.233  1.00-12.33      MEMB
ATOM    641  C1  PGR     5      -5.058  -2.463  16.755  1.00-14.33      MEMB
ATOM    642  HR  PGR     5      -5.308  -3.095  17.634  1.00  0.00      MEMB
ATOM    643  HS  PGR     5      -4.021  -2.721  16.452  1.00  0.00      MEMB
ATOM    644  O11 PGR     5      -6.035  -2.797  15.732  1.00-13.47      MEMB
ATOM    645  C11 PGR     5      -5.524  -2.933  14.432  1.00-12.95      MEMB
ATOM    646  O12 PGR     5      -4.384  -2.663  14.170  1.00-13.09      MEMB
ATOM    638  C12 OL      5      -6.173   1.903  15.588  1.00-10.84      MEMB
ATOM    639  H2R OL      5      -6.794   2.584  16.207  1.00  0.00      MEMB
ATOM    640  H2S OL      5      -6.803   1.243  14.954  1.00  0.00      MEMB
ATOM    650  C13 OL      5      -5.438   2.897  14.677  1.00 -9.66      MEMB
ATOM    651  H3R OL      5      -4.625   2.338  14.167  1.00  0.00      MEMB
ATOM    652  H3S OL      5      -4.955   3.725  15.240  1.00  0.00      MEMB
ATOM    653  C14 OL      5      -6.498   3.525  13.700  1.00 -8.38      MEMB
ATOM    654  H4R OL      5      -6.117   4.527  13.409  1.00  0.00      MEMB
ATOM    655  H4S OL      5      -7.513   3.677  14.126  1.00  0.00      MEMB
ATOM    656  C15 OL      5      -6.681   2.729  12.396  1.00 -7.16      MEMB
ATOM    657  H5R OL      5      -6.538   1.627  12.434  1.00  0.00      MEMB
ATOM    658  H5S OL      5      -5.805   2.987  11.762  1.00  0.00      MEMB
ATOM    659  C16 OL      5      -8.025   2.991  11.765  1.00 -6.04      MEMB
ATOM    660  H6R OL      5      -7.922   4.047  11.436  1.00  0.00      MEMB
ATOM    661  H6S OL      5      -8.919   2.863  12.413  1.00  0.00      MEMB
ATOM    662  C17 OL      5      -8.206   2.237  10.502  1.00 -5.15      MEMB
ATOM    663  H7R OL      5      -7.947   1.159  10.583  1.00  0.00      MEMB
ATOM    664  H7S OL      5      -7.553   2.697   9.730  1.00  0.00      MEMB
ATOM    665  C18 OL      5      -9.590   2.336   9.774  1.00 -4.09      MEMB
ATOM    666  H8R OL      5      -9.850   3.317  10.224  1.00  0.00      MEMB
ATOM    667  H8S OL      5     -10.248   1.613  10.304  1.00  0.00      MEMB
ATOM    668  C19 OL      5      -9.665   2.451   8.229  1.00 -3.11      MEMB
ATOM    669  H9R OL      5      -9.000   3.210   7.793  1.00  0.00      MEMB
ATOM    670 C110 OL      5     -10.520   1.862   7.376  1.00 -1.91      MEMB
ATOM    671 H10R OL      5     -10.433   1.888   6.280  1.00  0.00      MEMB
ATOM    672 C111 OL      5     -11.563   0.824   7.831  1.00 -1.30      MEMB
ATOM    673 H11R OL      5     -12.489   0.984   7.239  1.00  0.00      MEMB
ATOM    674 H11S OL      5     -11.884   1.102   8.858  1.00  0.00      MEMB
ATOM    675 C112 OL      5     -11.360  -0.679   7.901  1.00 -0.16      MEMB
ATOM    676 H12R OL      5     -12.326  -1.168   8.147  1.00  0.00      MEMB
ATOM    677 H12S OL      5     -10.643  -0.890   8.723  1.00  0.00      MEMB
ATOM    678 C113 OL      5     -10.915  -1.392   6.563  1.00  0.33      MEMB
ATOM    679 H13R OL      5     -10.692  -2.453   6.803  1.00  0.00      MEMB
ATOM    680 H13S OL      5      -9.983  -0.890   6.224  1.00  0.00      MEMB
ATOM    681 C114 OL      5     -11.737  -1.225   5.245  1.00  1.47      MEMB
ATOM    682 H14R OL      5     -11.995  -0.145   5.199  1.00  0.00      MEMB
ATOM    683 H14S OL      5     -12.703  -1.720   5.484  1.00  0.00      MEMB
ATOM    684 C115 OL      5     -11.080  -1.802   4.018  1.00  2.35      MEMB
ATOM    685 H15R OL      5     -11.762  -1.554   3.176  1.00  0.00      MEMB
ATOM    686 H15S OL      5     -11.090  -2.905   4.148  1.00  0.00      MEMB
ATOM    687 C116 OL      5      -9.619  -1.378   3.777  1.00  3.48      MEMB
ATOM    688 H16R OL      5      -8.860  -2.021   4.271  1.00  0.00      MEMB
ATOM    689 H16S OL      5      -9.471  -0.449   4.368  1.00  0.00      MEMB
ATOM    690 C117 OL      5      -9.225  -1.229   2.282  1.00  2.94      MEMB
ATOM    691 H17R OL      5      -9.536  -2.058   1.610  1.00  0.00      MEMB
ATOM    692 H17S OL      5      -8.129  -1.134   2.442  1.00  0.00      MEMB
ATOM    693 C118 OL      5      -9.779   0.042   1.653  1.00  4.04      MEMB
ATOM    694 H18R OL      5      -9.225   0.055   0.690  1.00  0.00      MEMB
ATOM    695 H18S OL      5      -9.525   0.930   2.271  1.00  0.00      MEMB
ATOM    696 H18T OL      5     -10.871  -0.010   1.451  1.00  0.00      MEMB
TER   
ATOM    778  C12 OL      6      -1.824  10.792  13.693  1.00-12.11      MEMB
ATOM    779  H2R OL      6      -1.187  11.187  14.513  1.00  0.00      MEMB
ATOM    780  H2S OL      6      -1.579   9.708  13.721  1.00  0.00      MEMB
ATOM    828  C13 OL      6      -1.384  11.569  12.459  1.00-10.97      MEMB
ATOM    829  H3R OL      6      -0.277  11.604  12.537  1.00  0.00      MEMB
ATOM    830  H3S OL      6      -1.788  12.586  12.649  1.00  0.00      MEMB
ATOM    831  C14 OL      6      -1.948  11.091  11.153  1.00 -9.91      MEMB
ATOM    832  H4R OL      6      -1.772   9.996  11.083  1.00  0.00      MEMB
ATOM    833  H4S OL      6      -3.023  11.247  10.921  1.00  0.00      MEMB
ATOM    834  C15 OL      6      -1.293  11.824   9.961  1.00 -8.77      MEMB
ATOM    835  H5R OL      6      -0.188  11.736  10.034  1.00  0.00      MEMB
ATOM    836  H5S OL      6      -1.473  12.914  10.082  1.00  0.00      MEMB
ATOM    837  C16 OL      6      -1.820  11.271   8.576  1.00 -7.62      MEMB
ATOM    838  H6R OL      6      -1.690  10.170   8.649  1.00  0.00      MEMB
ATOM    839  H6S OL      6      -2.918  11.434   8.626  1.00  0.00      MEMB
ATOM    840  C17 OL      6      -1.023  11.890   7.441  1.00 -6.59      MEMB
ATOM    841  H7R OL      6       0.032  12.117   7.705  1.00  0.00      MEMB
ATOM    842  H7S OL      6      -1.046  11.171   6.594  1.00  0.00      MEMB
ATOM    843  C18 OL      6      -1.783  13.060   6.840  1.00 -5.26      MEMB
ATOM    844  H8R OL      6      -1.760  13.939   7.519  1.00  0.00      MEMB
ATOM    845  H8S OL      6      -1.336  13.408   5.885  1.00  0.00      MEMB
ATOM    846  C19 OL      6      -3.117  12.570   6.348  1.00 -4.06      MEMB
ATOM    847  H9R OL      6      -3.944  12.890   6.998  1.00  0.00      MEMB
ATOM    848 C110 OL      6      -3.363  11.955   5.153  1.00 -2.66      MEMB
ATOM    849 H10R OL      6      -4.340  11.571   4.825  1.00  0.00      MEMB
ATOM    850 C111 OL      6      -2.407  11.632   4.087  1.00 -2.58      MEMB
ATOM    851 H11R OL      6      -2.777  12.113   3.156  1.00  0.00      MEMB
ATOM    852 H11S OL      6      -1.388  12.021   4.302  1.00  0.00      MEMB
ATOM    853 C112 OL      6      -2.069  10.174   3.852  1.00 -1.15      MEMB
ATOM    854 H12R OL      6      -1.209  10.178   3.149  1.00  0.00      MEMB
ATOM    855 H12S OL      6      -1.727   9.713   4.804  1.00  0.00      MEMB
ATOM    856 C113 OL      6      -3.203   9.339   3.210  1.00 -0.28      MEMB
ATOM    857 H13R OL      6      -3.959   9.255   4.020  1.00  0.00      MEMB
ATOM    858 H13S OL      6      -3.564   9.842   2.288  1.00  0.00      MEMB
ATOM    859 C114 OL      6      -2.666   7.980   2.751  1.00  0.84      MEMB
ATOM    860 H14R OL      6      -2.018   8.161   1.867  1.00  0.00      MEMB
ATOM    861 H14S OL      6      -2.181   7.558   3.657  1.00  0.00      MEMB
ATOM    862 C115 OL      6      -3.690   6.836   2.557  1.00  1.60      MEMB
ATOM    863 H15R OL      6      -4.358   6.608   3.415  1.00  0.00      MEMB
ATOM    864 H15S OL      6      -3.068   5.929   2.399  1.00  0.00      MEMB
ATOM    865 C116 OL      6      -4.582   7.148   1.343  1.00  2.64      MEMB
ATOM    866 H16R OL      6      -5.077   8.124   1.535  1.00  0.00      MEMB
ATOM    867 H16S OL      6      -3.887   7.216   0.480  1.00  0.00      MEMB
ATOM    868 C117 OL      6      -5.654   6.096   1.026  1.00  0.00      MEMB
ATOM    869 H17R OL      6      -6.469   6.053   1.780  1.00  0.00      MEMB
ATOM    870 H17S OL      6      -5.241   5.065   0.989  1.00  0.00      MEMB
ATOM    871 C118 OL      6      -6.379   6.224  -0.410  1.00  0.00      MEMB
ATOM    872 H18R OL      6      -7.019   7.118  -0.253  1.00  0.00      MEMB
ATOM    873 H18S OL      6      -5.515   6.333  -1.100  1.00  0.00      MEMB
ATOM    874 H18T OL      6      -6.879   5.273  -0.692  1.00  0.00      MEMB
ATOM    744  C33 PGR     6      -4.223   6.684  20.837  1.00-20.41      MEMB
ATOM    745  H3A PGR     6      -4.353   6.078  21.759  1.00  0.00      MEMB
ATOM    746  H3B PGR     6      -3.378   6.237  20.270  1.00  0.00      MEMB
ATOM    747  O36 PGR     6      -3.868   7.912  21.317  1.00  0.00      MEMB
ATOM    748 HO6A PGR     6      -3.742   8.441  20.526  1.00  0.00      MEMB
ATOM    749  C32 PGR     6      -5.567   6.682  20.110  1.00-20.64      MEMB
ATOM    750  H2A PGR     6      -6.306   7.268  20.701  1.00  0.00      MEMB
ATOM    751  O35 PGR     6      -6.014   5.330  20.032  1.00  0.00      MEMB
ATOM    752 HO5A PGR     6      -5.731   5.001  20.896  1.00  0.00      MEMB
ATOM    753  C31 PGR     6      -5.376   7.319  18.697  1.00-19.24      MEMB
ATOM    754  H1A PGR     6      -6.340   7.154  18.170  1.00  0.00      MEMB
ATOM    755  H1B PGR     6      -4.587   6.730  18.181  1.00  0.00      MEMB
ATOM    756  P31 PGR     6      -4.211   9.518  17.809  1.00-16.77      MEMB
ATOM    757  O33 PGR     6      -2.830   9.118  18.189  1.00-15.92      MEMB
ATOM    758  O34 PGR     6      -4.533  10.944  17.995  1.00-16.93      MEMB
ATOM    759  O32 PGR     6      -5.192   8.725  18.705  1.00-16.27      MEMB
ATOM    760  O31 PGR     6      -4.567   9.031  16.309  1.00-18.19      MEMB
ATOM    761  C3  PGR     6      -5.932   9.206  15.929  1.00-15.07      MEMB
ATOM    762  HA  PGR     6      -6.382  10.197  16.150  1.00  0.00      MEMB
ATOM    763  HB  PGR     6      -6.675   8.590  16.480  1.00  0.00      MEMB
ATOM    764  C2  PGR     6      -6.121   9.003  14.397  1.00-13.89      MEMB
ATOM    765  HX  PGR     6      -7.226   9.075  14.303  1.00  0.00      MEMB
ATOM    766  O21 PGR     6      -5.536   7.780  14.031  1.00-12.67      MEMB
ATOM    767  C21 PGR     6      -5.859   7.279  12.819  1.00-12.02      MEMB
ATOM    768  O22 PGR     6      -6.646   7.777  12.086  1.00-12.33      MEMB
ATOM    772  C1  PGR     6      -5.526  10.103  13.566  1.00-14.33      MEMB
ATOM    773  HR  PGR     6      -5.865  11.098  13.926  1.00  0.00      MEMB
ATOM    774  HS  PGR     6      -5.712  10.004  12.475  1.00  0.00      MEMB
ATOM    775  O11 PGR     6      -4.114   9.972  13.599  1.00-13.47      MEMB
ATOM    776  C11 PGR     6      -3.286  10.931  14.074  1.00-12.95      MEMB
ATOM    777  O12 PGR     6      -3.691  11.952  14.656  1.00-13.09      MEMB
ATOM    769  C12 OL      6      -5.089   5.997  12.588  1.00-10.84      MEMB
ATOM    770  H2R OL      6      -5.507   5.648  11.620  1.00  0.00      MEMB
ATOM    771  H2S OL      6      -5.321   5.190  13.315  1.00  0.00      MEMB
ATOM    781  C13 OL      6      -3.642   6.328  12.398  1.00 -9.66      MEMB
ATOM    782  H3R OL      6      -3.166   5.333  12.530  1.00  0.00      MEMB
ATOM    783  H3S OL      6      -3.247   6.824  13.311  1.00  0.00      MEMB
ATOM    784  C14 OL      6      -3.221   7.004  11.069  1.00 -8.38      MEMB
ATOM    785  H4R OL      6      -3.043   8.096  11.167  1.00  0.00      MEMB
ATOM    786  H4S OL      6      -3.908   6.764  10.229  1.00  0.00      MEMB
ATOM    787  C15 OL      6      -1.893   6.433  10.617  1.00 -7.16      MEMB
ATOM    788  H5R OL      6      -2.101   5.358  10.428  1.00  0.00      MEMB
ATOM    789  H5S OL      6      -1.097   6.632  11.366  1.00  0.00      MEMB
ATOM    790  C16 OL      6      -1.217   7.133   9.438  1.00 -6.04      MEMB
ATOM    791  H6R OL      6      -0.163   6.782   9.455  1.00  0.00      MEMB
ATOM    792  H6S OL      6      -1.223   8.195   9.764  1.00  0.00      MEMB
ATOM    793  C17 OL      6      -1.892   6.837   8.087  1.00 -5.15      MEMB
ATOM    794  H7R OL      6      -2.064   5.739   8.069  1.00  0.00      MEMB
ATOM    795  H7S OL      6      -1.199   7.184   7.291  1.00  0.00      MEMB
ATOM    796  C18 OL      6      -3.084   7.769   7.760  1.00 -4.09      MEMB
ATOM    797  H8R OL      6      -2.710   8.724   7.331  1.00  0.00      MEMB
ATOM    798  H8S OL      6      -3.679   7.996   8.671  1.00  0.00      MEMB
ATOM    799  C19 OL      6      -3.932   6.993   6.776  1.00 -3.11      MEMB
ATOM    800  H9R OL      6      -3.327   6.503   5.998  1.00  0.00      MEMB
ATOM    801 C110 OL      6      -5.292   6.810   6.690  1.00 -1.91      MEMB
ATOM    802 H10R OL      6      -5.821   6.158   5.979  1.00  0.00      MEMB
ATOM    803 C111 OL      6      -6.307   7.389   7.680  1.00 -1.30      MEMB
ATOM    804 H11R OL      6      -5.727   7.975   8.424  1.00  0.00      MEMB
ATOM    805 H11S OL      6      -6.880   6.597   8.208  1.00  0.00      MEMB
ATOM    806 C112 OL      6      -7.265   8.416   7.040  1.00 -0.16      MEMB
ATOM    807 H12R OL      6      -6.679   9.275   6.648  1.00  0.00      MEMB
ATOM    808 H12S OL      6      -8.065   8.821   7.696  1.00  0.00      MEMB
ATOM    809 C113 OL      6      -7.967   7.839   5.830  1.00  0.33      MEMB
ATOM    810 H13R OL      6      -8.676   7.121   6.293  1.00  0.00      MEMB
ATOM    811 H13S OL      6      -7.352   7.391   5.020  1.00  0.00      MEMB
ATOM    812 C114 OL      6      -8.742   8.900   4.993  1.00  1.47      MEMB
ATOM    813 H14R OL      6      -9.421   9.401   5.716  1.00  0.00      MEMB
ATOM    814 H14S OL      6      -9.509   8.238   4.536  1.00  0.00      MEMB
ATOM    815 C115 OL      6      -8.200   9.599   3.812  1.00  2.35      MEMB
ATOM    816 H15R OL      6      -8.992  10.143   3.255  1.00  0.00      MEMB
ATOM    817 H15S OL      6      -7.736   8.941   3.047  1.00  0.00      MEMB
ATOM    818 C116 OL      6      -7.107  10.628   4.199  1.00  3.48      MEMB
ATOM    819 H16R OL      6      -6.258  10.148   4.731  1.00  0.00      MEMB
ATOM    820 H16S OL      6      -7.645  11.243   4.952  1.00  0.00      MEMB
ATOM    821 C117 OL      6      -6.488  11.466   3.162  1.00  2.94      MEMB
ATOM    822 H17R OL      6      -5.706  10.913   2.599  1.00  0.00      MEMB
ATOM    823 H17S OL      6      -6.095  12.300   3.781  1.00  0.00      MEMB
ATOM    824 C118 OL      6      -7.380  12.226   2.172  1.00  4.04      MEMB
ATOM    825 H18R OL      6      -7.480  11.650   1.228  1.00  0.00      MEMB
ATOM    826 H18S OL      6      -6.943  13.239   2.042  1.00  0.00      MEMB
ATOM    827 H18T OL      6      -8.361  12.431   2.650  1.00  0.00      MEMB
TER   
ATOM    909  C12 OL      7      15.386   5.829  12.598  1.00-12.11      MEMB
ATOM    910  H2R OL      7      15.737   4.784  12.461  1.00  0.00      MEMB
ATOM    911  H2S OL      7      14.323   5.882  12.279  1.00  0.00      MEMB
ATOM    959  C13 OL      7      16.257   6.573  11.594  1.00-10.97      MEMB
ATOM    960  H3R OL      7      17.282   6.159  11.710  1.00  0.00      MEMB
ATOM    961  H3S OL      7      16.365   7.666  11.759  1.00  0.00      MEMB
ATOM    962  C14 OL      7      15.910   6.356  10.082  1.00 -9.91      MEMB
ATOM    963  H4R OL      7      16.824   6.686   9.544  1.00  0.00      MEMB
ATOM    964  H4S OL      7      15.777   5.265   9.922  1.00  0.00      MEMB
ATOM    965  C15 OL      7      14.638   7.156   9.568  1.00 -8.77      MEMB
ATOM    966  H5R OL      7      14.907   8.229   9.670  1.00  0.00      MEMB
ATOM    967  H5S OL      7      13.903   6.909  10.363  1.00  0.00      MEMB
ATOM    968  C16 OL      7      14.101   6.733   8.221  1.00 -7.62      MEMB
ATOM    969  H6R OL      7      14.962   6.417   7.594  1.00  0.00      MEMB
ATOM    970  H6S OL      7      13.494   5.817   8.388  1.00  0.00      MEMB
ATOM    971  C17 OL      7      13.348   7.941   7.607  1.00 -6.59      MEMB
ATOM    972  H7R OL      7      14.168   8.684   7.502  1.00  0.00      MEMB
ATOM    973  H7S OL      7      13.143   7.555   6.586  1.00  0.00      MEMB
ATOM    974  C18 OL      7      12.052   8.447   8.254  1.00 -5.26      MEMB
ATOM    975  H8R OL      7      11.243   7.702   8.093  1.00  0.00      MEMB
ATOM    976  H8S OL      7      12.192   8.614   9.343  1.00  0.00      MEMB
ATOM    977  C19 OL      7      11.648   9.877   7.878  1.00 -4.06      MEMB
ATOM    978  H9R OL      7      11.746  10.590   8.710  1.00  0.00      MEMB
ATOM    979 C110 OL      7      11.273  10.281   6.685  1.00 -2.66      MEMB
ATOM    980 H10R OL      7      10.944  11.316   6.508  1.00  0.00      MEMB
ATOM    981 C111 OL      7      11.158   9.397   5.516  1.00 -2.58      MEMB
ATOM    982 H11R OL      7      11.157   8.309   5.742  1.00  0.00      MEMB
ATOM    983 H11S OL      7      10.127   9.460   5.106  1.00  0.00      MEMB
ATOM    984 C112 OL      7      12.257   9.592   4.426  1.00 -1.15      MEMB
ATOM    985 H12R OL      7      12.712  10.585   4.625  1.00  0.00      MEMB
ATOM    986 H12S OL      7      12.982   8.759   4.549  1.00  0.00      MEMB
ATOM    987 C113 OL      7      11.588   9.544   3.031  1.00 -0.28      MEMB
ATOM    988 H13R OL      7      10.691  10.193   3.127  1.00  0.00      MEMB
ATOM    989 H13S OL      7      12.186  10.128   2.299  1.00  0.00      MEMB
ATOM    990 C114 OL      7      11.104   8.159   2.399  1.00  0.84      MEMB
ATOM    991 H14R OL      7      11.972   7.474   2.514  1.00  0.00      MEMB
ATOM    992 H14S OL      7      10.203   7.730   2.888  1.00  0.00      MEMB
ATOM    993 C115 OL      7      10.719   8.476   0.927  1.00  1.60      MEMB
ATOM    994 H15R OL      7      11.597   8.985   0.475  1.00  0.00      MEMB
ATOM    995 H15S OL      7       9.771   9.053   0.979  1.00  0.00      MEMB
ATOM    996 C116 OL      7      10.539   7.219   0.099  1.00  2.64      MEMB
ATOM    997 H16R OL      7      11.388   6.509  -0.003  1.00  0.00      MEMB
ATOM    998 H16S OL      7       9.698   6.711   0.617  1.00  0.00      MEMB
ATOM    999 C117 OL      7      10.181   7.583  -1.297  1.00  0.00      MEMB
ATOM   1000 H17R OL      7      11.045   7.999  -1.858  1.00  0.00      MEMB
ATOM   1001 H17S OL      7       9.411   8.381  -1.237  1.00  0.00      MEMB
ATOM   1002 C118 OL      7       9.540   6.497  -2.120  1.00  0.00      MEMB
ATOM   1003 H18R OL      7       8.672   6.043  -1.597  1.00  0.00      MEMB
ATOM   1004 H18S OL      7       9.183   6.917  -3.084  1.00  0.00      MEMB
ATOM   1005 H18T OL      7      10.306   5.781  -2.488  1.00  0.00      MEMB
ATOM    875  C33 PGR     7      13.121   3.299  19.225  1.00-20.41      MEMB
ATOM    876  H3A PGR     7      13.847   2.476  19.049  1.00  0.00      MEMB
ATOM    877  H3B PGR     7      13.465   4.194  18.664  1.00  0.00      MEMB
ATOM    878  O36 PGR     7      13.051   3.731  20.524  1.00  0.00      MEMB
ATOM    879 HO6A PGR     7      12.303   3.281  20.921  1.00  0.00      MEMB
ATOM    880  C32 PGR     7      11.800   3.014  18.533  1.00-20.64      MEMB
ATOM    881  H2A PGR     7      11.332   2.113  18.989  1.00  0.00      MEMB
ATOM    882  O35 PGR     7      12.081   2.737  17.162  1.00  0.00      MEMB
ATOM    883 HO5A PGR     7      12.902   2.235  17.248  1.00  0.00      MEMB
ATOM    884  C31 PGR     7      10.851   4.234  18.686  1.00-19.24      MEMB
ATOM    885  H1A PGR     7      10.348   4.075  19.664  1.00  0.00      MEMB
ATOM    886  H1B PGR     7      10.040   4.341  17.934  1.00  0.00      MEMB
ATOM    887  P31 PGR     7      10.866   6.858  19.208  1.00-16.77      MEMB
ATOM    888  O33 PGR     7      10.929   6.962  20.723  1.00-15.92      MEMB
ATOM    889  O34 PGR     7       9.523   7.075  18.602  1.00-16.93      MEMB
ATOM    890  O32 PGR     7      11.450   5.517  18.758  1.00-16.27      MEMB
ATOM    891  O31 PGR     7      11.820   7.921  18.579  1.00-18.19      MEMB
ATOM    892  C3  PGR     7      13.129   7.586  18.101  1.00-15.07      MEMB
ATOM    893  HA  PGR     7      13.317   6.581  18.535  1.00  0.00      MEMB
ATOM    894  HB  PGR     7      13.841   8.358  18.464  1.00  0.00      MEMB
ATOM    895  C2  PGR     7      13.088   7.418  16.513  1.00-13.89      MEMB
ATOM    896  HX  PGR     7      12.992   8.446  16.105  1.00  0.00      MEMB
ATOM    897  O21 PGR     7      12.015   6.529  16.218  1.00-12.67      MEMB
ATOM    898  C21 PGR     7      11.438   6.614  15.008  1.00-12.02      MEMB
ATOM    899  O22 PGR     7      11.814   7.348  14.052  1.00-12.33      MEMB
ATOM    903  C1  PGR     7      14.453   6.915  16.031  1.00-14.33      MEMB
ATOM    904  HR  PGR     7      14.679   5.984  16.595  1.00  0.00      MEMB
ATOM    905  HS  PGR     7      15.211   7.722  16.121  1.00  0.00      MEMB
ATOM    906  O11 PGR     7      14.353   6.453  14.671  1.00-13.47      MEMB
ATOM    907  C11 PGR     7      15.612   6.257  14.122  1.00-12.95      MEMB
ATOM    908  O12 PGR     7      16.728   6.323  14.613  1.00-13.09      MEMB
ATOM    900  C12 OL      7      10.268   5.669  14.864  1.00-10.84      MEMB
ATOM    901  H2R OL      7       9.344   6.262  15.038  1.00  0.00      MEMB
ATOM    902  H2S OL      7      10.271   4.884  15.650  1.00  0.00      MEMB
ATOM    912  C13 OL      7      10.146   5.009  13.525  1.00 -9.66      MEMB
ATOM    913  H3R OL      7      10.214   5.836  12.785  1.00  0.00      MEMB
ATOM    914  H3S OL      7       9.117   4.592  13.497  1.00  0.00      MEMB
ATOM    915  C14 OL      7      11.098   3.898  13.258  1.00 -8.38      MEMB
ATOM    916  H4R OL      7      10.928   3.048  13.952  1.00  0.00      MEMB
ATOM    917  H4S OL      7      12.057   4.386  13.532  1.00  0.00      MEMB
ATOM    918  C15 OL      7      11.111   3.355  11.752  1.00 -7.16      MEMB
ATOM    919  H5R OL      7      10.153   2.883  11.445  1.00  0.00      MEMB
ATOM    920  H5S OL      7      11.882   2.562  11.864  1.00  0.00      MEMB
ATOM    921  C16 OL      7      11.504   4.333  10.597  1.00 -6.04      MEMB
ATOM    922  H6R OL      7      12.483   4.780  10.873  1.00  0.00      MEMB
ATOM    923  H6S OL      7      10.872   5.243  10.678  1.00  0.00      MEMB
ATOM    924  C17 OL      7      11.326   3.818   9.167  1.00 -5.15      MEMB
ATOM    925  H7R OL      7      11.728   4.534   8.419  1.00  0.00      MEMB
ATOM    926  H7S OL      7      10.232   3.750   8.989  1.00  0.00      MEMB
ATOM    927  C18 OL      7      11.906   2.457   8.873  1.00 -4.09      MEMB
ATOM    928  H8R OL      7      11.498   1.730   9.608  1.00  0.00      MEMB
ATOM    929  H8S OL      7      13.001   2.458   9.057  1.00  0.00      MEMB
ATOM    930  C19 OL      7      11.616   1.959   7.413  1.00 -3.11      MEMB
ATOM    931  H9R OL      7      10.677   1.432   7.189  1.00  0.00      MEMB
ATOM    932 C110 OL      7      12.340   2.248   6.341  1.00 -1.91      MEMB
ATOM    933 H10R OL      7      11.859   1.989   5.386  1.00  0.00      MEMB
ATOM    934 C111 OL      7      13.584   3.106   6.214  1.00 -1.30      MEMB
ATOM    935 H11R OL      7      14.241   2.569   5.498  1.00  0.00      MEMB
ATOM    936 H11S OL      7      14.098   3.243   7.190  1.00  0.00      MEMB
ATOM    937 C112 OL      7      13.261   4.565   5.687  1.00 -0.16      MEMB
ATOM    938 H12R OL      7      14.187   5.161   5.832  1.00  0.00      MEMB
ATOM    939 H12S OL      7      12.609   5.109   6.403  1.00  0.00      MEMB
ATOM    940 C113 OL      7      12.563   4.636   4.287  1.00  0.33      MEMB
ATOM    941 H13R OL      7      12.583   5.706   3.990  1.00  0.00      MEMB
ATOM    942 H13S OL      7      11.507   4.311   4.400  1.00  0.00      MEMB
ATOM    943 C114 OL      7      13.411   3.885   3.191  1.00  1.47      MEMB
ATOM    944 H14R OL      7      13.424   2.796   3.410  1.00  0.00      MEMB
ATOM    945 H14S OL      7      14.442   4.258   3.370  1.00  0.00      MEMB
ATOM    946 C115 OL      7      12.991   4.152   1.780  1.00  2.35      MEMB
ATOM    947 H15R OL      7      13.814   3.820   1.112  1.00  0.00      MEMB
ATOM    948 H15S OL      7      12.979   5.244   1.577  1.00  0.00      MEMB
ATOM    949 C116 OL      7      11.763   3.466   1.336  1.00  3.48      MEMB
ATOM    950 H16R OL      7      11.704   3.609   0.236  1.00  0.00      MEMB
ATOM    951 H16S OL      7      10.801   3.895   1.689  1.00  0.00      MEMB
ATOM    952 C117 OL      7      11.641   1.926   1.600  1.00  2.94      MEMB
ATOM    953 H17R OL      7      10.806   1.567   0.960  1.00  0.00      MEMB
ATOM    954 H17S OL      7      11.319   1.873   2.662  1.00  0.00      MEMB
ATOM    955 C118 OL      7      12.898   0.997   1.411  1.00  4.04      MEMB
ATOM    956 H18R OL      7      13.704   1.203   2.147  1.00  0.00      MEMB
ATOM    957 H18S OL      7      13.345   1.172   0.409  1.00  0.00      MEMB
ATOM    958 H18T OL      7      12.604  -0.074   1.434  1.00  0.00      MEMB
TER   
ATOM   1040  C12 OL      8     -14.525   6.893  11.318  1.00-12.11      MEMB
ATOM   1041  H2R OL      8     -14.313   5.978  10.724  1.00  0.00      MEMB
ATOM   1042  H2S OL      8     -15.630   6.949  11.421  1.00  0.00      MEMB
ATOM   1090  C13 OL      8     -14.104   8.190  10.715  1.00-10.97      MEMB
ATOM   1091  H3R OL      8     -13.006   8.124  10.562  1.00  0.00      MEMB
ATOM   1092  H3S OL      8     -14.348   8.948  11.490  1.00  0.00      MEMB
ATOM   1093  C14 OL      8     -14.947   8.610   9.479  1.00 -9.91      MEMB
ATOM   1094  H4R OL      8     -16.003   8.916   9.637  1.00  0.00      MEMB
ATOM   1095  H4S OL      8     -14.496   9.580   9.179  1.00  0.00      MEMB
ATOM   1096  C15 OL      8     -14.865   7.610   8.260  1.00 -8.77      MEMB
ATOM   1097  H5R OL      8     -15.415   8.008   7.381  1.00  0.00      MEMB
ATOM   1098  H5S OL      8     -15.274   6.593   8.446  1.00  0.00      MEMB
ATOM   1099  C16 OL      8     -13.385   7.467   7.725  1.00 -7.62      MEMB
ATOM   1100  H6R OL      8     -12.879   8.396   7.384  1.00  0.00      MEMB
ATOM   1101  H6S OL      8     -12.795   6.799   8.389  1.00  0.00      MEMB
ATOM   1102  C17 OL      8     -13.444   6.778   6.414  1.00 -6.59      MEMB
ATOM   1103  H7R OL      8     -13.895   5.795   6.668  1.00  0.00      MEMB
ATOM   1104  H7S OL      8     -14.166   7.307   5.755  1.00  0.00      MEMB
ATOM   1105  C18 OL      8     -12.163   6.726   5.577  1.00 -5.26      MEMB
ATOM   1106  H8R OL      8     -12.348   7.571   4.880  1.00  0.00      MEMB
ATOM   1107  H8S OL      8     -11.315   6.961   6.255  1.00  0.00      MEMB
ATOM   1108  C19 OL      8     -11.916   5.416   4.802  1.00 -4.06      MEMB
ATOM   1109  H9R OL      8     -11.617   4.557   5.421  1.00  0.00      MEMB
ATOM   1110 C110 OL      8     -12.160   5.135   3.499  1.00 -2.66      MEMB
ATOM   1111 H10R OL      8     -11.816   4.133   3.203  1.00  0.00      MEMB
ATOM   1112 C111 OL      8     -12.704   6.074   2.383  1.00 -2.58      MEMB
ATOM   1113 H11R OL      8     -13.410   5.393   1.863  1.00  0.00      MEMB
ATOM   1114 H11S OL      8     -13.397   6.796   2.867  1.00  0.00      MEMB
ATOM   1115 C112 OL      8     -11.678   6.617   1.400  1.00 -1.15      MEMB
ATOM   1116 H12R OL      8     -10.820   5.933   1.226  1.00  0.00      MEMB
ATOM   1117 H12S OL      8     -12.189   6.695   0.417  1.00  0.00      MEMB
ATOM   1118 C113 OL      8     -11.047   7.940   1.822  1.00 -0.28      MEMB
ATOM   1119 H13R OL      8     -11.806   8.747   1.728  1.00  0.00      MEMB
ATOM   1120 H13S OL      8     -10.952   7.966   2.929  1.00  0.00      MEMB
ATOM   1121 C114 OL      8      -9.691   8.147   1.188  1.00  0.84      MEMB
ATOM   1122 H14R OL      8      -9.307   9.126   1.547  1.00  0.00      MEMB
ATOM   1123 H14S OL      8      -9.080   7.322   1.613  1.00  0.00      MEMB
ATOM   1124 C115 OL      8      -9.514   7.959  -0.339  1.00  1.60      MEMB
ATOM   1125 H15R OL      8      -9.928   8.942  -0.649  1.00  0.00      MEMB
ATOM   1126 H15S OL      8     -10.268   7.261  -0.762  1.00  0.00      MEMB
ATOM   1127 C116 OL      8      -8.071   7.706  -0.827  1.00  2.64      MEMB
ATOM   1128 H16R OL      8      -7.277   8.104  -0.161  1.00  0.00      MEMB
ATOM   1129 H16S OL      8      -7.883   6.613  -0.891  1.00  0.00      MEMB
ATOM   1130 C117 OL      8      -7.746   8.168  -2.302  1.00  0.00      MEMB
ATOM   1131 H17R OL      8      -8.582   7.904  -2.984  1.00  0.00      MEMB
ATOM   1132 H17S OL      8      -6.815   7.577  -2.437  1.00  0.00      MEMB
ATOM   1133 C118 OL      8      -7.601   9.670  -2.518  1.00  0.00      MEMB
ATOM   1134 H18R OL      8      -7.142   9.820  -3.518  1.00  0.00      MEMB
ATOM   1135 H18S OL      8      -8.527  10.283  -2.535  1.00  0.00      MEMB
ATOM   1136 H18T OL      8      -6.946  10.180  -1.779  1.00  0.00      MEMB
ATOM   1006  C33 PGR     8     -14.780   8.049  20.959  1.00-20.41      MEMB
ATOM   1007  H3A PGR     8     -13.744   8.201  21.332  1.00  0.00      MEMB
ATOM   1008  H3B PGR     8     -15.406   8.882  21.345  1.00  0.00      MEMB
ATOM   1009  O36 PGR     8     -15.084   6.857  21.640  1.00  0.00      MEMB
ATOM   1010 HO6A PGR     8     -14.444   6.215  21.325  1.00  0.00      MEMB
ATOM   1011  C32 PGR     8     -14.880   7.910  19.455  1.00-20.64      MEMB
ATOM   1012  H2A PGR     8     -15.952   7.925  19.155  1.00  0.00      MEMB
ATOM   1013  O35 PGR     8     -14.325   6.646  19.100  1.00  0.00      MEMB
ATOM   1014 HO5A PGR     8     -14.639   6.102  19.835  1.00  0.00      MEMB
ATOM   1015  C31 PGR     8     -14.125   9.080  18.705  1.00-19.24      MEMB
ATOM   1016  H1A PGR     8     -14.361  10.097  19.084  1.00  0.00      MEMB
ATOM   1017  H1B PGR     8     -14.482   9.040  17.653  1.00  0.00      MEMB
ATOM   1018  P31 PGR     8     -11.805   9.846  18.062  1.00-16.77      MEMB
ATOM   1019  O33 PGR     8     -10.455   9.331  18.397  1.00-15.92      MEMB
ATOM   1020  O34 PGR     8     -12.085  11.296  18.285  1.00-16.93      MEMB
ATOM   1021  O32 PGR     8     -12.760   8.900  18.816  1.00-16.27      MEMB
ATOM   1022  O31 PGR     8     -12.222   9.461  16.582  1.00-18.19      MEMB
ATOM   1023  C3  PGR     8     -11.624   8.285  16.184  1.00-15.07      MEMB
ATOM   1024  HA  PGR     8     -11.786   7.413  16.854  1.00  0.00      MEMB
ATOM   1025  HB  PGR     8     -10.550   8.437  15.944  1.00  0.00      MEMB
ATOM   1026  C2  PGR     8     -12.205   7.849  14.786  1.00-13.89      MEMB
ATOM   1027  HX  PGR     8     -11.610   7.046  14.300  1.00  0.00      MEMB
ATOM   1028  O21 PGR     8     -12.017   8.933  13.904  1.00-12.67      MEMB
ATOM   1029  C21 PGR     8     -10.879   9.097  13.256  1.00-12.02      MEMB
ATOM   1030  O22 PGR     8      -9.922   8.399  13.369  1.00-12.33      MEMB
ATOM   1034  C1  PGR     8     -13.664   7.368  14.845  1.00-14.33      MEMB
ATOM   1035  HR  PGR     8     -14.296   7.941  15.557  1.00  0.00      MEMB
ATOM   1036  HS  PGR     8     -13.607   6.389  15.367  1.00  0.00      MEMB
ATOM   1037  O11 PGR     8     -14.413   7.350  13.637  1.00-13.47      MEMB
ATOM   1038  C11 PGR     8     -13.840   6.576  12.650  1.00-12.95      MEMB
ATOM   1039  O12 PGR     8     -12.990   5.704  12.770  1.00-13.09      MEMB
ATOM   1031  C12 OL      8     -11.069  10.171  12.192  1.00-10.84      MEMB
ATOM   1032  H2R OL      8     -10.990  11.140  12.730  1.00  0.00      MEMB
ATOM   1033  H2S OL      8     -12.132  10.112  11.875  1.00  0.00      MEMB
ATOM   1043  C13 OL      8     -10.065   9.935  11.048  1.00 -9.66      MEMB
ATOM   1044  H3R OL      8     -10.441   8.997  10.587  1.00  0.00      MEMB
ATOM   1045  H3S OL      8      -9.037   9.660  11.368  1.00  0.00      MEMB
ATOM   1046  C14 OL      8      -9.944  11.084   9.981  1.00 -8.38      MEMB
ATOM   1047  H4R OL      8      -9.236  11.840  10.383  1.00  0.00      MEMB
ATOM   1048  H4S OL      8     -10.925  11.604   9.936  1.00  0.00      MEMB
ATOM   1049  C15 OL      8      -9.496  10.504   8.561  1.00 -7.16      MEMB
ATOM   1050  H5R OL      8     -10.198   9.813   8.048  1.00  0.00      MEMB
ATOM   1051  H5S OL      8      -8.626   9.875   8.845  1.00  0.00      MEMB
ATOM   1052  C16 OL      8      -8.879  11.613   7.597  1.00 -6.04      MEMB
ATOM   1053  H6R OL      8      -7.845  11.252   7.406  1.00  0.00      MEMB
ATOM   1054  H6S OL      8      -8.774  12.518   8.233  1.00  0.00      MEMB
ATOM   1055  C17 OL      8      -9.740  11.890   6.233  1.00 -5.15      MEMB
ATOM   1056  H7R OL      8     -10.047  10.917   5.794  1.00  0.00      MEMB
ATOM   1057  H7S OL      8      -8.933  12.393   5.658  1.00  0.00      MEMB
ATOM   1058  C18 OL      8     -10.950  12.809   6.279  1.00 -4.09      MEMB
ATOM   1059  H8R OL      8     -11.428  13.117   5.325  1.00  0.00      MEMB
ATOM   1060  H8S OL      8     -10.631  13.740   6.796  1.00  0.00      MEMB
ATOM   1061  C19 OL      8     -12.029  12.184   7.176  1.00 -3.11      MEMB
ATOM   1062  H9R OL      8     -11.834  12.322   8.249  1.00  0.00      MEMB
ATOM   1063 C110 OL      8     -13.148  11.539   6.803  1.00 -1.91      MEMB
ATOM   1064 H10R OL      8     -13.929  11.300   7.540  1.00  0.00      MEMB
ATOM   1065 C111 OL      8     -13.609  11.298   5.395  1.00 -1.30      MEMB
ATOM   1066 H11R OL      8     -13.126  10.324   5.170  1.00  0.00      MEMB
ATOM   1067 H11S OL      8     -13.202  12.018   4.653  1.00  0.00      MEMB
ATOM   1068 C112 OL      8     -15.170  11.282   5.257  1.00 -0.16      MEMB
ATOM   1069 H12R OL      8     -15.606  12.297   5.376  1.00  0.00      MEMB
ATOM   1070 H12S OL      8     -15.565  10.543   5.987  1.00  0.00      MEMB
ATOM   1071 C113 OL      8     -15.697  10.831   3.947  1.00  0.33      MEMB
ATOM   1072 H13R OL      8     -15.491  11.565   3.139  1.00  0.00      MEMB
ATOM   1073 H13S OL      8     -16.806  10.773   3.948  1.00  0.00      MEMB
ATOM   1074 C114 OL      8     -15.185   9.485   3.484  1.00  1.47      MEMB
ATOM   1075 H14R OL      8     -15.025   8.734   4.287  1.00  0.00      MEMB
ATOM   1076 H14S OL      8     -14.150   9.631   3.108  1.00  0.00      MEMB
ATOM   1077 C115 OL      8     -16.107   8.927   2.370  1.00  2.35      MEMB
ATOM   1078 H15R OL      8     -16.318   9.759   1.664  1.00  0.00      MEMB
ATOM   1079 H15S OL      8     -17.058   8.731   2.910  1.00  0.00      MEMB
ATOM   1080 C116 OL      8     -15.576   7.761   1.541  1.00  3.48      MEMB
ATOM   1081 H16R OL      8     -15.212   6.939   2.194  1.00  0.00      MEMB
ATOM   1082 H16S OL      8     -14.715   8.133   0.944  1.00  0.00      MEMB
ATOM   1083 C117 OL      8     -16.529   6.962   0.666  1.00  2.94      MEMB
ATOM   1084 H17R OL      8     -17.241   7.686   0.215  1.00  0.00      MEMB
ATOM   1085 H17S OL      8     -17.141   6.277   1.291  1.00  0.00      MEMB
ATOM   1086 C118 OL      8     -15.732   6.248  -0.402  1.00  4.04      MEMB
ATOM   1087 H18R OL      8     -16.477   5.687  -1.005  1.00  0.00      MEMB
ATOM   1088 H18S OL      8     -14.986   5.555   0.043  1.00  0.00      MEMB
ATOM   1089 H18T OL      8     -15.277   6.957  -1.127  1.00  0.00      MEMB
TER   
ATOM   1171  C12 OL      9      11.535 -16.116  12.173  1.00-12.11      MEMB
ATOM   1172  H2R OL      9      10.901 -16.979  12.466  1.00  0.00      MEMB
ATOM   1173  H2S OL      9      10.803 -15.331  11.886  1.00  0.00      MEMB
ATOM   1221  C13 OL      9      12.457 -16.439  11.004  1.00-10.97      MEMB
ATOM   1222  H3R OL      9      11.886 -16.696  10.087  1.00  0.00      MEMB
ATOM   1223  H3S OL      9      13.079 -17.282  11.375  1.00  0.00      MEMB
ATOM   1224  C14 OL      9      13.349 -15.246  10.722  1.00 -9.91      MEMB
ATOM   1225  H4R OL      9      14.169 -15.230  11.471  1.00  0.00      MEMB
ATOM   1226  H4S OL      9      13.913 -15.434   9.783  1.00  0.00      MEMB
ATOM   1227  C15 OL      9      12.755 -13.808  10.478  1.00 -8.77      MEMB
ATOM   1228  H5R OL      9      13.502 -13.019  10.246  1.00  0.00      MEMB
ATOM   1229  H5S OL      9      12.318 -13.465  11.440  1.00  0.00      MEMB
ATOM   1230  C16 OL      9      11.700 -13.747   9.342  1.00 -7.62      MEMB
ATOM   1231  H6R OL      9      12.076 -14.355   8.491  1.00  0.00      MEMB
ATOM   1232  H6S OL      9      10.739 -14.119   9.757  1.00  0.00      MEMB
ATOM   1233  C17 OL      9      11.225 -12.311   8.808  1.00 -6.59      MEMB
ATOM   1234  H7R OL      9      10.841 -11.666   9.627  1.00  0.00      MEMB
ATOM   1235  H7S OL      9      12.146 -11.777   8.491  1.00  0.00      MEMB
ATOM   1236  C18 OL      9      10.229 -12.288   7.601  1.00 -5.26      MEMB
ATOM   1237  H8R OL      9      10.713 -12.805   6.745  1.00  0.00      MEMB
ATOM   1238  H8S OL      9       9.333 -12.905   7.827  1.00  0.00      MEMB
ATOM   1239  C19 OL      9       9.627 -10.999   7.095  1.00 -4.06      MEMB
ATOM   1240  H9R OL      9       9.958 -10.034   7.509  1.00  0.00      MEMB
ATOM   1241 C110 OL      9       8.735 -10.939   6.031  1.00 -2.66      MEMB
ATOM   1242 H10R OL      9       8.303  -9.945   5.840  1.00  0.00      MEMB
ATOM   1243 C111 OL      9       8.131 -12.027   5.158  1.00 -2.58      MEMB
ATOM   1244 H11R OL      9       8.743 -12.942   5.303  1.00  0.00      MEMB
ATOM   1245 H11S OL      9       7.111 -12.168   5.576  1.00  0.00      MEMB
ATOM   1246 C112 OL      9       8.111 -11.562   3.697  1.00 -1.15      MEMB
ATOM   1247 H12R OL      9       7.345 -12.200   3.207  1.00  0.00      MEMB
ATOM   1248 H12S OL      9       7.703 -10.528   3.683  1.00  0.00      MEMB
ATOM   1249 C113 OL      9       9.346 -11.677   2.867  1.00 -0.28      MEMB
ATOM   1250 H13R OL      9       9.285 -11.076   1.935  1.00  0.00      MEMB
ATOM   1251 H13S OL      9      10.263 -11.424   3.441  1.00  0.00      MEMB
ATOM   1252 C114 OL      9       9.396 -13.139   2.475  1.00  0.84      MEMB
ATOM   1253 H14R OL      9      10.004 -13.666   3.241  1.00  0.00      MEMB
ATOM   1254 H14S OL      9       8.409 -13.629   2.338  1.00  0.00      MEMB
ATOM   1255 C115 OL      9      10.283 -13.481   1.222  1.00  1.60      MEMB
ATOM   1256 H15R OL      9      11.341 -13.213   1.429  1.00  0.00      MEMB
ATOM   1257 H15S OL      9       9.994 -12.838   0.363  1.00  0.00      MEMB
ATOM   1258 C116 OL      9      10.052 -14.950   0.746  1.00  2.64      MEMB
ATOM   1259 H16R OL      9      10.281 -15.544   1.657  1.00  0.00      MEMB
ATOM   1260 H16S OL      9       8.954 -15.074   0.627  1.00  0.00      MEMB
ATOM   1261 C117 OL      9      10.801 -15.451  -0.510  1.00  0.00      MEMB
ATOM   1262 H17R OL      9      10.252 -14.954  -1.338  1.00  0.00      MEMB
ATOM   1263 H17S OL      9      10.746 -16.559  -0.578  1.00  0.00      MEMB
ATOM   1264 C118 OL      9      12.258 -15.148  -0.667  1.00  0.00      MEMB
ATOM   1265 H18R OL      9      12.950 -15.726  -0.018  1.00  0.00      MEMB
ATOM   1266 H18S OL      9      12.600 -15.182  -1.723  1.00  0.00      MEMB
ATOM   1267 H18T OL      9      12.443 -14.081  -0.422  1.00  0.00      MEMB
ATOM   1137  C33 PGR     9       8.511 -11.089  20.200  1.00-20.41      MEMB
ATOM   1138  H3A PGR     9       7.622 -11.708  19.955  1.00  0.00      MEMB
ATOM   1139  H3B PGR     9       8.417 -10.876  21.286  1.00  0.00      MEMB
ATOM   1140  O36 PGR     9       8.628  -9.915  19.449  1.00  0.00      MEMB
ATOM   1141 HO6A PGR     9       7.837  -9.944  18.906  1.00  0.00      MEMB
ATOM   1142  C32 PGR     9       9.832 -11.950  19.969  1.00-20.64      MEMB
ATOM   1143  H2A PGR     9       9.720 -12.937  20.471  1.00  0.00      MEMB
ATOM   1144  O35 PGR     9      10.916 -11.250  20.576  1.00  0.00      MEMB
ATOM   1145 HO5A PGR     9      10.482 -10.907  21.369  1.00  0.00      MEMB
ATOM   1146  C31 PGR     9      10.299 -12.305  18.515  1.00-19.24      MEMB
ATOM   1147  H1A PGR     9      10.211 -11.461  17.798  1.00  0.00      MEMB
ATOM   1148  H1B PGR     9       9.847 -13.113  17.900  1.00  0.00      MEMB
ATOM   1149  P31 PGR     9      12.892 -11.689  18.320  1.00-16.77      MEMB
ATOM   1150  O33 PGR     9      14.074 -12.206  19.142  1.00-15.92      MEMB
ATOM   1151  O34 PGR     9      12.412 -10.322  18.531  1.00-16.93      MEMB
ATOM   1152  O32 PGR     9      11.655 -12.687  18.544  1.00-16.27      MEMB
ATOM   1153  O31 PGR     9      13.134 -11.769  16.755  1.00-18.19      MEMB
ATOM   1154  C3  PGR     9      14.049 -12.603  15.999  1.00-15.07      MEMB
ATOM   1155  HA  PGR     9      14.468 -13.472  16.550  1.00  0.00      MEMB
ATOM   1156  HB  PGR     9      14.933 -11.986  15.729  1.00  0.00      MEMB
ATOM   1157  C2  PGR     9      13.244 -13.076  14.797  1.00-13.89      MEMB
ATOM   1158  HX  PGR     9      13.910 -13.590  14.071  1.00  0.00      MEMB
ATOM   1159  O21 PGR     9      12.768 -11.806  14.168  1.00-12.67      MEMB
ATOM   1160  C21 PGR     9      13.517 -11.157  13.356  1.00-12.02      MEMB
ATOM   1161  O22 PGR     9      14.569 -11.519  12.865  1.00-12.33      MEMB
ATOM   1165  C1  PGR     9      12.068 -13.894  15.074  1.00-14.33      MEMB
ATOM   1166  HR  PGR     9      11.184 -13.464  15.590  1.00  0.00      MEMB
ATOM   1167  HS  PGR     9      12.276 -14.607  15.901  1.00  0.00      MEMB
ATOM   1168  O11 PGR     9      11.661 -14.647  13.875  1.00-13.47      MEMB
ATOM   1169  C11 PGR     9      12.271 -15.680  13.434  1.00-12.95      MEMB
ATOM   1170  O12 PGR     9      13.303 -16.108  13.949  1.00-13.09      MEMB
ATOM   1162  C12 OL      9      12.797  -9.815  13.014  1.00-10.84      MEMB
ATOM   1163  H2R OL      9      12.084  -9.626  13.845  1.00  0.00      MEMB
ATOM   1164  H2S OL      9      12.184  -9.959  12.099  1.00  0.00      MEMB
ATOM   1174  C13 OL      9      13.897  -8.641  12.917  1.00 -9.66      MEMB
ATOM   1175  H3R OL      9      14.612  -8.819  13.749  1.00  0.00      MEMB
ATOM   1176  H3S OL      9      13.416  -7.717  13.304  1.00  0.00      MEMB
ATOM   1177  C14 OL      9      14.557  -8.606  11.488  1.00 -8.38      MEMB
ATOM   1178  H4R OL      9      15.213  -9.495  11.372  1.00  0.00      MEMB
ATOM   1179  H4S OL      9      15.171  -7.684  11.399  1.00  0.00      MEMB
ATOM   1180  C15 OL      9      13.583  -8.512  10.299  1.00 -7.16      MEMB
ATOM   1181  H5R OL      9      12.925  -7.672  10.609  1.00  0.00      MEMB
ATOM   1182  H5S OL      9      12.899  -9.364  10.098  1.00  0.00      MEMB
ATOM   1183  C16 OL      9      14.202  -8.161   8.936  1.00 -6.04      MEMB
ATOM   1184  H6R OL      9      14.762  -7.203   9.002  1.00  0.00      MEMB
ATOM   1185  H6S OL      9      13.373  -8.167   8.197  1.00  0.00      MEMB
ATOM   1186  C17 OL      9      15.307  -9.119   8.388  1.00 -5.15      MEMB
ATOM   1187  H7R OL      9      16.142  -9.252   9.110  1.00  0.00      MEMB
ATOM   1188  H7S OL      9      15.757  -8.623   7.501  1.00  0.00      MEMB
ATOM   1189  C18 OL      9      14.876 -10.578   8.067  1.00 -4.09      MEMB
ATOM   1190  H8R OL      9      13.969 -10.425   7.444  1.00  0.00      MEMB
ATOM   1191  H8S OL      9      14.519 -11.073   8.996  1.00  0.00      MEMB
ATOM   1192  C19 OL      9      15.982 -11.449   7.453  1.00 -3.11      MEMB
ATOM   1193  H9R OL      9      16.959 -11.025   7.728  1.00  0.00      MEMB
ATOM   1194 C110 OL      9      15.891 -12.512   6.622  1.00 -1.91      MEMB
ATOM   1195 H10R OL      9      16.798 -13.051   6.308  1.00  0.00      MEMB
ATOM   1196 C111 OL      9      14.604 -13.201   6.113  1.00 -1.30      MEMB
ATOM   1197 H11R OL      9      14.007 -13.543   6.985  1.00  0.00      MEMB
ATOM   1198 H11S OL      9      15.015 -14.112   5.627  1.00  0.00      MEMB
ATOM   1199 C112 OL      9      13.565 -12.376   5.259  1.00 -0.16      MEMB
ATOM   1200 H12R OL      9      13.089 -11.605   5.902  1.00  0.00      MEMB
ATOM   1201 H12S OL      9      12.700 -13.011   4.968  1.00  0.00      MEMB
ATOM   1202 C113 OL      9      14.100 -11.689   4.009  1.00  0.33      MEMB
ATOM   1203 H13R OL      9      14.729 -12.395   3.426  1.00  0.00      MEMB
ATOM   1204 H13S OL      9      14.847 -10.961   4.391  1.00  0.00      MEMB
ATOM   1205 C114 OL      9      13.113 -11.116   2.973  1.00  1.47      MEMB
ATOM   1206 H14R OL      9      12.500 -10.280   3.373  1.00  0.00      MEMB
ATOM   1207 H14S OL      9      12.437 -11.945   2.673  1.00  0.00      MEMB
ATOM   1208 C115 OL      9      13.668 -10.509   1.678  1.00  2.35      MEMB
ATOM   1209 H15R OL      9      14.324  -9.614   1.739  1.00  0.00      MEMB
ATOM   1210 H15S OL      9      12.776 -10.106   1.153  1.00  0.00      MEMB
ATOM   1211 C116 OL      9      14.328 -11.568   0.770  1.00  3.48      MEMB
ATOM   1212 H16R OL      9      13.560 -12.368   0.715  1.00  0.00      MEMB
ATOM   1213 H16S OL      9      15.335 -11.749   1.204  1.00  0.00      MEMB
ATOM   1214 C117 OL      9      14.652 -10.829  -0.642  1.00  2.94      MEMB
ATOM   1215 H17R OL      9      15.375 -10.008  -0.449  1.00  0.00      MEMB
ATOM   1216 H17S OL      9      13.718 -10.346  -1.003  1.00  0.00      MEMB
ATOM   1217 C118 OL      9      15.319 -11.822  -1.651  1.00  4.04      MEMB
ATOM   1218 H18R OL      9      15.253 -11.344  -2.652  1.00  0.00      MEMB
ATOM   1219 H18S OL      9      14.832 -12.817  -1.743  1.00  0.00      MEMB
ATOM   1220 H18T OL      9      16.360 -11.931  -1.280  1.00  0.00      MEMB
TER   
ATOM   1302  C12 OL     10     -11.813 -12.237  12.528  1.00-12.11      MEMB
ATOM   1303  H2R OL     10     -10.746 -11.972  12.684  1.00  0.00      MEMB
ATOM   1304  H2S OL     10     -11.593 -13.213  12.043  1.00  0.00      MEMB
ATOM   1352  C13 OL     10     -12.693 -11.405  11.510  1.00-10.97      MEMB
ATOM   1353  H3R OL     10     -12.639 -10.363  11.892  1.00  0.00      MEMB
ATOM   1354  H3S OL     10     -13.743 -11.746  11.630  1.00  0.00      MEMB
ATOM   1355  C14 OL     10     -12.186 -11.503  10.064  1.00 -9.91      MEMB
ATOM   1356  H4R OL     10     -11.259 -10.897   9.973  1.00  0.00      MEMB
ATOM   1357  H4S OL     10     -11.869 -12.537   9.809  1.00  0.00      MEMB
ATOM   1358  C15 OL     10     -13.333 -10.981   9.096  1.00 -8.77      MEMB
ATOM   1359  H5R OL     10     -12.883 -10.698   8.120  1.00  0.00      MEMB
ATOM   1360  H5S OL     10     -13.707 -10.016   9.501  1.00  0.00      MEMB
ATOM   1361  C16 OL     10     -14.430 -12.014   8.785  1.00 -7.62      MEMB
ATOM   1362  H6R OL     10     -13.930 -12.948   8.449  1.00  0.00      MEMB
ATOM   1363  H6S OL     10     -14.907 -12.162   9.777  1.00  0.00      MEMB
ATOM   1364  C17 OL     10     -15.546 -11.607   7.834  1.00 -6.59      MEMB
ATOM   1365  H7R OL     10     -16.316 -12.407   7.801  1.00  0.00      MEMB
ATOM   1366  H7S OL     10     -16.092 -10.735   8.253  1.00  0.00      MEMB
ATOM   1367  C18 OL     10     -15.199 -11.318   6.364  1.00 -5.26      MEMB
ATOM   1368  H8R OL     10     -16.071 -11.042   5.733  1.00  0.00      MEMB
ATOM   1369  H8S OL     10     -14.454 -10.495   6.308  1.00  0.00      MEMB
ATOM   1370  C19 OL     10     -14.588 -12.567   5.680  1.00 -4.06      MEMB
ATOM   1371  H9R OL     10     -15.260 -13.403   5.923  1.00  0.00      MEMB
ATOM   1372 C110 OL     10     -13.511 -12.707   5.012  1.00 -2.66      MEMB
ATOM   1373 H10R OL     10     -13.175 -13.698   4.672  1.00  0.00      MEMB
ATOM   1374 C111 OL     10     -12.519 -11.597   4.741  1.00 -2.58      MEMB
ATOM   1375 H11R OL     10     -12.458 -10.866   5.575  1.00  0.00      MEMB
ATOM   1376 H11S OL     10     -11.480 -11.983   4.808  1.00  0.00      MEMB
ATOM   1377 C112 OL     10     -12.709 -10.929   3.349  1.00 -1.15      MEMB
ATOM   1378 H12R OL     10     -11.749 -10.394   3.184  1.00  0.00      MEMB
ATOM   1379 H12S OL     10     -12.726 -11.589   2.455  1.00  0.00      MEMB
ATOM   1380 C113 OL     10     -13.863  -9.910   3.060  1.00 -0.28      MEMB
ATOM   1381 H13R OL     10     -14.706 -10.393   3.599  1.00  0.00      MEMB
ATOM   1382 H13S OL     10     -13.562  -9.005   3.630  1.00  0.00      MEMB
ATOM   1383 C114 OL     10     -14.202  -9.787   1.603  1.00  0.84      MEMB
ATOM   1384 H14R OL     10     -13.409  -9.317   0.982  1.00  0.00      MEMB
ATOM   1385 H14S OL     10     -14.335 -10.815   1.203  1.00  0.00      MEMB
ATOM   1386 C115 OL     10     -15.447  -9.017   1.267  1.00  1.60      MEMB
ATOM   1387 H15R OL     10     -15.382  -7.949   1.566  1.00  0.00      MEMB
ATOM   1388 H15S OL     10     -16.425  -9.444   1.577  1.00  0.00      MEMB
ATOM   1389 C116 OL     10     -15.664  -8.880  -0.307  1.00  2.64      MEMB
ATOM   1390 H16R OL     10     -16.553  -8.241  -0.498  1.00  0.00      MEMB
ATOM   1391 H16S OL     10     -14.747  -8.396  -0.706  1.00  0.00      MEMB
ATOM   1392 C117 OL     10     -16.023 -10.202  -0.978  1.00  0.00      MEMB
ATOM   1393 H17R OL     10     -16.861 -10.660  -0.411  1.00  0.00      MEMB
ATOM   1394 H17S OL     10     -15.210 -10.960  -0.968  1.00  0.00      MEMB
ATOM   1395 C118 OL     10     -16.334 -10.060  -2.456  1.00  0.00      MEMB
ATOM   1396 H18R OL     10     -15.383  -9.945  -3.018  1.00  0.00      MEMB
ATOM   1397 H18S OL     10     -16.917 -10.886  -2.917  1.00  0.00      MEMB
ATOM   1398 H18T OL     10     -16.846  -9.087  -2.617  1.00  0.00      MEMB
ATOM   1268  C33 PGR    10     -14.738  -4.811  17.894  1.00-20.41      MEMB
ATOM   1269  H3A PGR    10     -15.226  -4.014  17.293  1.00  0.00      MEMB
ATOM   1270  H3B PGR    10     -14.288  -4.440  18.839  1.00  0.00      MEMB
ATOM   1271  O36 PGR    10     -13.718  -5.316  17.071  1.00  0.00      MEMB
ATOM   1272 HO6A PGR    10     -13.318  -6.110  17.435  1.00  0.00      MEMB
ATOM   1273  C32 PGR    10     -15.861  -5.850  18.215  1.00-20.64      MEMB
ATOM   1274  H2A PGR    10     -16.146  -6.385  17.281  1.00  0.00      MEMB
ATOM   1275  O35 PGR    10     -16.995  -5.128  18.690  1.00  0.00      MEMB
ATOM   1276 HO5A PGR    10     -16.961  -4.349  18.118  1.00  0.00      MEMB
ATOM   1277  C31 PGR    10     -15.469  -6.946  19.277  1.00-19.24      MEMB
ATOM   1278  H1A PGR    10     -16.288  -7.642  19.559  1.00  0.00      MEMB
ATOM   1279  H1B PGR    10     -15.264  -6.317  20.170  1.00  0.00      MEMB
ATOM   1280  P31 PGR    10     -13.497  -8.379  19.883  1.00-16.77      MEMB
ATOM   1281  O33 PGR    10     -14.370  -9.128  20.775  1.00-15.92      MEMB
ATOM   1282  O34 PGR    10     -12.614  -7.326  20.419  1.00-16.93      MEMB
ATOM   1283  O32 PGR    10     -14.352  -7.683  18.696  1.00-16.27      MEMB
ATOM   1284  O31 PGR    10     -12.500  -9.326  19.081  1.00-18.19      MEMB
ATOM   1285  C3  PGR    10     -12.973 -10.335  18.214  1.00-15.07      MEMB
ATOM   1286  HA  PGR    10     -14.075 -10.399  18.093  1.00  0.00      MEMB
ATOM   1287  HB  PGR    10     -12.653 -11.312  18.634  1.00  0.00      MEMB
ATOM   1288  C2  PGR    10     -12.190 -10.334  16.823  1.00-13.89      MEMB
ATOM   1289  HX  PGR    10     -11.108 -10.248  17.058  1.00  0.00      MEMB
ATOM   1290  O21 PGR    10     -12.914  -9.409  16.050  1.00-12.67      MEMB
ATOM   1291  C21 PGR    10     -12.103  -8.627  15.278  1.00-12.02      MEMB
ATOM   1292  O22 PGR    10     -10.861  -8.658  15.298  1.00-12.33      MEMB
ATOM   1296  C1  PGR    10     -12.313 -11.764  16.159  1.00-14.33      MEMB
ATOM   1297  HR  PGR    10     -13.353 -12.149  16.217  1.00  0.00      MEMB
ATOM   1298  HS  PGR    10     -11.648 -12.524  16.622  1.00  0.00      MEMB
ATOM   1299  O11 PGR    10     -11.990 -11.586  14.779  1.00-13.47      MEMB
ATOM   1300  C11 PGR    10     -12.575 -12.319  13.864  1.00-12.95      MEMB
ATOM   1301  O12 PGR    10     -13.598 -12.937  14.003  1.00-13.09      MEMB
ATOM   1293  C12 OL     10     -12.990  -7.798  14.405  1.00-10.84      MEMB
ATOM   1294  H2R OL     10     -13.357  -6.827  14.801  1.00  0.00      MEMB
ATOM   1295  H2S OL     10     -13.933  -8.320  14.138  1.00  0.00      MEMB
ATOM   1305  C13 OL     10     -12.290  -7.598  13.016  1.00 -9.66      MEMB
ATOM   1306  H3R OL     10     -12.188  -8.589  12.524  1.00  0.00      MEMB
ATOM   1307  H3S OL     10     -11.321  -7.115  13.268  1.00  0.00      MEMB
ATOM   1308  C14 OL     10     -13.026  -6.572  12.155  1.00 -8.38      MEMB
ATOM   1309  H4R OL     10     -12.603  -5.577  12.411  1.00  0.00      MEMB
ATOM   1310  H4S OL     10     -14.123  -6.633  12.318  1.00  0.00      MEMB
ATOM   1311  C15 OL     10     -12.710  -6.850  10.678  1.00 -7.16      MEMB
ATOM   1312  H5R OL     10     -13.499  -6.500   9.977  1.00  0.00      MEMB
ATOM   1313  H5S OL     10     -12.749  -7.951  10.539  1.00  0.00      MEMB
ATOM   1314  C16 OL     10     -11.321  -6.323  10.175  1.00 -6.04      MEMB
ATOM   1315  H6R OL     10     -10.531  -6.773  10.814  1.00  0.00      MEMB
ATOM   1316  H6S OL     10     -11.274  -5.236  10.401  1.00  0.00      MEMB
ATOM   1317  C17 OL     10     -10.884  -6.769   8.764  1.00 -5.15      MEMB
ATOM   1318  H7R OL     10     -10.797  -7.869   8.633  1.00  0.00      MEMB
ATOM   1319  H7S OL     10      -9.885  -6.319   8.583  1.00  0.00      MEMB
ATOM   1320  C18 OL     10     -11.823  -6.165   7.692  1.00 -4.09      MEMB
ATOM   1321  H8R OL     10     -11.158  -5.972   6.823  1.00  0.00      MEMB
ATOM   1322  H8S OL     10     -12.268  -5.177   7.934  1.00  0.00      MEMB
ATOM   1323  C19 OL     10     -12.937  -7.174   7.292  1.00 -3.11      MEMB
ATOM   1324  H9R OL     10     -12.775  -8.181   7.704  1.00  0.00      MEMB
ATOM   1325 C110 OL     10     -14.038  -6.862   6.510  1.00 -1.91      MEMB
ATOM   1326 H10R OL     10     -14.795  -7.562   6.128  1.00  0.00      MEMB
ATOM   1327 C111 OL     10     -14.444  -5.523   5.891  1.00 -1.30      MEMB
ATOM   1328 H11R OL     10     -13.713  -4.816   6.339  1.00  0.00      MEMB
ATOM   1329 H11S OL     10     -15.479  -5.333   6.248  1.00  0.00      MEMB
ATOM   1330 C112 OL     10     -14.234  -5.587   4.358  1.00 -0.16      MEMB
ATOM   1331 H12R OL     10     -14.459  -4.627   3.846  1.00  0.00      MEMB
ATOM   1332 H12S OL     10     -14.908  -6.377   3.963  1.00  0.00      MEMB
ATOM   1333 C113 OL     10     -12.758  -5.858   3.908  1.00  0.33      MEMB
ATOM   1334 H13R OL     10     -12.689  -6.949   4.108  1.00  0.00      MEMB
ATOM   1335 H13S OL     10     -12.039  -5.270   4.517  1.00  0.00      MEMB
ATOM   1336 C114 OL     10     -12.417  -5.769   2.464  1.00  1.47      MEMB
ATOM   1337 H14R OL     10     -12.738  -4.788   2.054  1.00  0.00      MEMB
ATOM   1338 H14S OL     10     -12.918  -6.521   1.817  1.00  0.00      MEMB
ATOM   1339 C115 OL     10     -10.894  -6.001   2.021  1.00  2.35      MEMB
ATOM   1340 H15R OL     10     -10.622  -7.011   2.397  1.00  0.00      MEMB
ATOM   1341 H15S OL     10     -10.209  -5.281   2.518  1.00  0.00      MEMB
ATOM   1342 C116 OL     10     -10.708  -5.853   0.504  1.00  3.48      MEMB
ATOM   1343 H16R OL     10     -11.238  -4.891   0.337  1.00  0.00      MEMB
ATOM   1344 H16S OL     10     -11.233  -6.614  -0.113  1.00  0.00      MEMB
ATOM   1345 C117 OL     10      -9.237  -5.778   0.241  1.00  2.94      MEMB
ATOM   1346 H17R OL     10      -8.866  -6.816   0.384  1.00  0.00      MEMB
ATOM   1347 H17S OL     10      -8.760  -5.107   0.987  1.00  0.00      MEMB
ATOM   1348 C118 OL     10      -8.651  -5.325  -1.115  1.00  4.04      MEMB
ATOM   1349 H18R OL     10      -9.227  -5.816  -1.928  1.00  0.00      MEMB
ATOM   1350 H18S OL     10      -7.565  -5.442  -1.317  1.00  0.00      MEMB
ATOM   1351 H18T OL     10      -8.737  -4.222  -1.213  1.00  0.00      MEMB
TER   
ATOM   1433  C12 OL     11      -3.769 -17.977  12.026  1.00-12.11      MEMB
ATOM   1434  H2R OL     11      -4.250 -18.913  12.383  1.00  0.00      MEMB
ATOM   1435  H2S OL     11      -4.278 -17.305  12.749  1.00  0.00      MEMB
ATOM   1483  C13 OL     11      -4.237 -17.764  10.574  1.00-10.97      MEMB
ATOM   1484  H3R OL     11      -5.236 -18.249  10.561  1.00  0.00      MEMB
ATOM   1485  H3S OL     11      -3.645 -18.296   9.799  1.00  0.00      MEMB
ATOM   1486  C14 OL     11      -4.622 -16.257  10.219  1.00 -9.91      MEMB
ATOM   1487  H4R OL     11      -5.591 -16.106  10.741  1.00  0.00      MEMB
ATOM   1488  H4S OL     11      -3.838 -15.579  10.619  1.00  0.00      MEMB
ATOM   1489  C15 OL     11      -4.876 -15.975   8.752  1.00 -8.77      MEMB
ATOM   1490  H5R OL     11      -5.503 -16.800   8.351  1.00  0.00      MEMB
ATOM   1491  H5S OL     11      -3.914 -16.209   8.249  1.00  0.00      MEMB
ATOM   1492  C16 OL     11      -5.350 -14.579   8.426  1.00 -7.62      MEMB
ATOM   1493  H6R OL     11      -6.208 -14.389   9.106  1.00  0.00      MEMB
ATOM   1494  H6S OL     11      -4.636 -13.741   8.576  1.00  0.00      MEMB
ATOM   1495  C17 OL     11      -5.962 -14.438   7.058  1.00 -6.59      MEMB
ATOM   1496  H7R OL     11      -6.828 -15.125   6.948  1.00  0.00      MEMB
ATOM   1497  H7S OL     11      -6.300 -13.380   7.104  1.00  0.00      MEMB
ATOM   1498  C18 OL     11      -4.897 -14.528   5.948  1.00 -5.26      MEMB
ATOM   1499  H8R OL     11      -4.014 -13.972   6.330  1.00  0.00      MEMB
ATOM   1500  H8S OL     11      -4.603 -15.589   5.804  1.00  0.00      MEMB
ATOM   1501  C19 OL     11      -5.460 -13.983   4.676  1.00 -4.06      MEMB
ATOM   1502  H9R OL     11      -5.745 -12.926   4.784  1.00  0.00      MEMB
ATOM   1503 C110 OL     11      -5.610 -14.673   3.498  1.00 -2.66      MEMB
ATOM   1504 H10R OL     11      -5.880 -14.140   2.575  1.00  0.00      MEMB
ATOM   1505 C111 OL     11      -5.305 -16.141   3.155  1.00 -2.58      MEMB
ATOM   1506 H11R OL     11      -4.592 -16.591   3.878  1.00  0.00      MEMB
ATOM   1507 H11S OL     11      -6.222 -16.761   3.063  1.00  0.00      MEMB
ATOM   1508 C112 OL     11      -4.690 -16.309   1.680  1.00 -1.15      MEMB
ATOM   1509 H12R OL     11      -4.648 -17.394   1.443  1.00  0.00      MEMB
ATOM   1510 H12S OL     11      -5.313 -15.747   0.952  1.00  0.00      MEMB
ATOM   1511 C113 OL     11      -3.215 -15.782   1.509  1.00 -0.28      MEMB
ATOM   1512 H13R OL     11      -3.092 -14.701   1.737  1.00  0.00      MEMB
ATOM   1513 H13S OL     11      -2.470 -16.201   2.219  1.00  0.00      MEMB
ATOM   1514 C114 OL     11      -2.555 -16.113   0.137  1.00  0.84      MEMB
ATOM   1515 H14R OL     11      -1.457 -16.259   0.218  1.00  0.00      MEMB
ATOM   1516 H14S OL     11      -2.912 -17.109  -0.203  1.00  0.00      MEMB
ATOM   1517 C115 OL     11      -2.867 -15.093  -0.918  1.00  1.60      MEMB
ATOM   1518 H15R OL     11      -3.836 -14.574  -0.755  1.00  0.00      MEMB
ATOM   1519 H15S OL     11      -3.120 -15.637  -1.852  1.00  0.00      MEMB
ATOM   1520 C116 OL     11      -1.688 -14.078  -1.204  1.00  2.64      MEMB
ATOM   1521 H16R OL     11      -1.453 -13.709  -0.183  1.00  0.00      MEMB
ATOM   1522 H16S OL     11      -0.802 -14.638  -1.571  1.00  0.00      MEMB
ATOM   1523 C117 OL     11      -1.885 -12.906  -2.145  1.00  0.00      MEMB
ATOM   1524 H17R OL     11      -2.310 -13.249  -3.113  1.00  0.00      MEMB
ATOM   1525 H17S OL     11      -0.861 -12.572  -2.419  1.00  0.00      MEMB
ATOM   1526 C118 OL     11      -2.642 -11.758  -1.564  1.00  0.00      MEMB
ATOM   1527 H18R OL     11      -2.253 -11.369  -0.598  1.00  0.00      MEMB
ATOM   1528 H18S OL     11      -2.819 -10.946  -2.301  1.00  0.00      MEMB
ATOM   1529 H18T OL     11      -3.655 -12.096  -1.260  1.00  0.00      MEMB
ATOM   1399  C33 PGR    11      -3.302 -15.857  21.000  1.00-20.41      MEMB
ATOM   1400  H3A PGR    11      -3.072 -16.943  20.959  1.00  0.00      MEMB
ATOM   1401  H3B PGR    11      -2.335 -15.319  21.103  1.00  0.00      MEMB
ATOM   1402  O36 PGR    11      -4.076 -15.528  22.144  1.00  0.00      MEMB
ATOM   1403 HO6A PGR    11      -4.170 -14.573  22.114  1.00  0.00      MEMB
ATOM   1404  C32 PGR    11      -4.071 -15.377  19.736  1.00-20.64      MEMB
ATOM   1405  H2A PGR    11      -4.011 -14.268  19.668  1.00  0.00      MEMB
ATOM   1406  O35 PGR    11      -5.438 -15.750  19.895  1.00  0.00      MEMB
ATOM   1407 HO5A PGR    11      -5.557 -15.588  20.841  1.00  0.00      MEMB
ATOM   1408  C31 PGR    11      -3.506 -15.982  18.368  1.00-19.24      MEMB
ATOM   1409  H1A PGR    11      -3.874 -15.467  17.455  1.00  0.00      MEMB
ATOM   1410  H1B PGR    11      -3.845 -17.034  18.250  1.00  0.00      MEMB
ATOM   1411  P31 PGR    11      -1.362 -17.187  17.822  1.00-16.77      MEMB
ATOM   1412  O33 PGR    11      -2.051 -18.388  18.269  1.00-15.92      MEMB
ATOM   1413  O34 PGR    11       0.048 -17.081  18.051  1.00-16.93      MEMB
ATOM   1414  O32 PGR    11      -2.098 -15.925  18.409  1.00-16.27      MEMB
ATOM   1415  O31 PGR    11      -1.712 -17.023  16.307  1.00-18.19      MEMB
ATOM   1416  C3  PGR    11      -1.078 -16.067  15.462  1.00-15.07      MEMB
ATOM   1417  HA  PGR    11      -0.622 -15.239  16.046  1.00  0.00      MEMB
ATOM   1418  HB  PGR    11      -1.889 -15.594  14.867  1.00  0.00      MEMB
ATOM   1419  C2  PGR    11      -0.130 -16.764  14.515  1.00-13.89      MEMB
ATOM   1420  HX  PGR    11       0.911 -16.730  14.901  1.00  0.00      MEMB
ATOM   1421  O21 PGR    11       0.033 -15.913  13.365  1.00-12.67      MEMB
ATOM   1422  C21 PGR    11       1.060 -16.210  12.605  1.00-12.02      MEMB
ATOM   1423  O22 PGR    11       1.794 -17.158  12.709  1.00-12.33      MEMB
ATOM   1427  C1  PGR    11      -0.633 -18.111  14.015  1.00-14.33      MEMB
ATOM   1428  HR  PGR    11      -0.681 -18.796  14.889  1.00  0.00      MEMB
ATOM   1429  HS  PGR    11      -0.037 -18.560  13.192  1.00  0.00      MEMB
ATOM   1430  O11 PGR    11      -2.027 -17.966  13.586  1.00-13.47      MEMB
ATOM   1431  C11 PGR    11      -2.264 -18.057  12.273  1.00-12.95      MEMB
ATOM   1432  O12 PGR    11      -1.450 -18.265  11.387  1.00-13.09      MEMB
ATOM   1424  C12 OL     11       1.204 -15.134  11.506  1.00-10.84      MEMB
ATOM   1425  H2R OL     11       1.291 -14.210  12.116  1.00  0.00      MEMB
ATOM   1426  H2S OL     11       0.346 -15.212  10.804  1.00  0.00      MEMB
ATOM   1436  C13 OL     11       2.543 -15.498  10.791  1.00 -9.66      MEMB
ATOM   1437  H3R OL     11       2.554 -16.522  10.360  1.00  0.00      MEMB
ATOM   1438  H3S OL     11       3.433 -15.532  11.457  1.00  0.00      MEMB
ATOM   1439  C14 OL     11       2.769 -14.604   9.554  1.00 -8.38      MEMB
ATOM   1440  H4R OL     11       3.738 -14.979   9.160  1.00  0.00      MEMB
ATOM   1441  H4S OL     11       3.005 -13.544   9.790  1.00  0.00      MEMB
ATOM   1442  C15 OL     11       1.729 -14.580   8.435  1.00 -7.16      MEMB
ATOM   1443  H5R OL     11       1.993 -13.714   7.791  1.00  0.00      MEMB
ATOM   1444  H5S OL     11       0.800 -14.247   8.946  1.00  0.00      MEMB
ATOM   1445  C16 OL     11       1.599 -15.845   7.569  1.00 -6.04      MEMB
ATOM   1446  H6R OL     11       1.686 -16.637   8.343  1.00  0.00      MEMB
ATOM   1447  H6S OL     11       2.441 -15.972   6.854  1.00  0.00      MEMB
ATOM   1448  C17 OL     11       0.243 -15.923   6.821  1.00 -5.15      MEMB
ATOM   1449  H7R OL     11       0.256 -14.971   6.249  1.00  0.00      MEMB
ATOM   1450  H7S OL     11      -0.566 -15.817   7.575  1.00  0.00      MEMB
ATOM   1451  C18 OL     11       0.011 -17.110   5.874  1.00 -4.09      MEMB
ATOM   1452  H8R OL     11       0.904 -17.138   5.214  1.00  0.00      MEMB
ATOM   1453  H8S OL     11      -0.910 -17.039   5.258  1.00  0.00      MEMB
ATOM   1454  C19 OL     11       0.039 -18.484   6.576  1.00 -3.11      MEMB
ATOM   1455  H9R OL     11       1.023 -18.694   7.021  1.00  0.00      MEMB
ATOM   1456 C110 OL     11      -0.925 -19.415   6.706  1.00 -1.91      MEMB
ATOM   1457 H10R OL     11      -0.632 -20.411   7.069  1.00  0.00      MEMB
ATOM   1458 C111 OL     11      -2.299 -19.349   6.141  1.00 -1.30      MEMB
ATOM   1459 H11R OL     11      -2.542 -18.348   5.724  1.00  0.00      MEMB
ATOM   1460 H11S OL     11      -2.979 -19.474   7.012  1.00  0.00      MEMB
ATOM   1461 C112 OL     11      -2.523 -20.504   5.153  1.00 -0.16      MEMB
ATOM   1462 H12R OL     11      -3.596 -20.578   4.876  1.00  0.00      MEMB
ATOM   1463 H12S OL     11      -2.260 -21.485   5.604  1.00  0.00      MEMB
ATOM   1464 C113 OL     11      -1.661 -20.384   3.855  1.00  0.33      MEMB
ATOM   1465 H13R OL     11      -0.815 -21.090   4.000  1.00  0.00      MEMB
ATOM   1466 H13S OL     11      -1.411 -19.301   3.869  1.00  0.00      MEMB
ATOM   1467 C114 OL     11      -2.451 -20.599   2.600  1.00  1.47      MEMB
ATOM   1468 H14R OL     11      -3.193 -19.773   2.570  1.00  0.00      MEMB
ATOM   1469 H14S OL     11      -3.031 -21.540   2.490  1.00  0.00      MEMB
ATOM   1470 C115 OL     11      -1.648 -20.567   1.261  1.00  2.35      MEMB
ATOM   1471 H15R OL     11      -2.464 -20.734   0.526  1.00  0.00      MEMB
ATOM   1472 H15S OL     11      -0.834 -21.323   1.271  1.00  0.00      MEMB
ATOM   1473 C116 OL     11      -0.921 -19.249   0.840  1.00  3.48      MEMB
ATOM   1474 H16R OL     11      -0.924 -18.548   1.702  1.00  0.00      MEMB
ATOM   1475 H16S OL     11      -1.489 -18.746   0.029  1.00  0.00      MEMB
ATOM   1476 C117 OL     11       0.520 -19.276   0.196  1.00  2.94      MEMB
ATOM   1477 H17R OL     11       0.691 -18.284  -0.273  1.00  0.00      MEMB
ATOM   1478 H17S OL     11       0.662 -20.049  -0.589  1.00  0.00      MEMB
ATOM   1479 C118 OL     11       1.592 -19.547   1.155  1.00  4.04      MEMB
ATOM   1480 H18R OL     11       1.694 -20.642   1.309  1.00  0.00      MEMB
ATOM   1481 H18S OL     11       1.538 -19.217   2.214  1.00  0.00      MEMB
ATOM   1482 H18T OL     11       2.574 -19.155   0.814  1.00  0.00      MEMB
TER   
ATOM   1564  C12 OL     12      -5.439  17.414  12.068  1.00-12.11      MEMB
ATOM   1565  H2R OL     12      -6.423  16.939  12.267  1.00  0.00      MEMB
ATOM   1566  H2S OL     12      -5.624  18.385  11.559  1.00  0.00      MEMB
ATOM   1614  C13 OL     12      -4.716  16.273  11.193  1.00-10.97      MEMB
ATOM   1615  H3R OL     12      -4.440  15.423  11.853  1.00  0.00      MEMB
ATOM   1616  H3S OL     12      -3.829  16.827  10.818  1.00  0.00      MEMB
ATOM   1617  C14 OL     12      -5.625  15.839  10.009  1.00 -9.91      MEMB
ATOM   1618  H4R OL     12      -6.455  15.424  10.620  1.00  0.00      MEMB
ATOM   1619  H4S OL     12      -5.939  16.644   9.311  1.00  0.00      MEMB
ATOM   1620  C15 OL     12      -5.097  14.660   9.209  1.00 -8.77      MEMB
ATOM   1621  H5R OL     12      -4.387  15.028   8.439  1.00  0.00      MEMB
ATOM   1622  H5S OL     12      -5.882  14.264   8.530  1.00  0.00      MEMB
ATOM   1623  C16 OL     12      -4.390  13.490  10.004  1.00 -7.62      MEMB
ATOM   1624  H6R OL     12      -3.518  13.871  10.579  1.00  0.00      MEMB
ATOM   1625  H6S OL     12      -5.192  13.171  10.703  1.00  0.00      MEMB
ATOM   1626  C17 OL     12      -3.995  12.343   9.103  1.00 -6.59      MEMB
ATOM   1627  H7R OL     12      -3.799  11.495   9.795  1.00  0.00      MEMB
ATOM   1628  H7S OL     12      -4.937  12.150   8.547  1.00  0.00      MEMB
ATOM   1629  C18 OL     12      -2.808  12.557   8.196  1.00 -5.26      MEMB
ATOM   1630  H8R OL     12      -2.493  13.623   8.207  1.00  0.00      MEMB
ATOM   1631  H8S OL     12      -2.013  11.926   8.649  1.00  0.00      MEMB
ATOM   1632  C19 OL     12      -3.048  12.012   6.817  1.00 -4.06      MEMB
ATOM   1633  H9R OL     12      -3.069  10.917   6.713  1.00  0.00      MEMB
ATOM   1634 C110 OL     12      -3.244  12.762   5.778  1.00 -2.66      MEMB
ATOM   1635 H10R OL     12      -3.144  12.276   4.796  1.00  0.00      MEMB
ATOM   1636 C111 OL     12      -3.321  14.290   5.702  1.00 -2.58      MEMB
ATOM   1637 H11R OL     12      -4.239  14.747   6.128  1.00  0.00      MEMB
ATOM   1638 H11S OL     12      -2.449  14.633   6.300  1.00  0.00      MEMB
ATOM   1639 C112 OL     12      -3.039  14.856   4.274  1.00 -1.15      MEMB
ATOM   1640 H12R OL     12      -2.876  15.950   4.380  1.00  0.00      MEMB
ATOM   1641 H12S OL     12      -2.007  14.468   4.141  1.00  0.00      MEMB
ATOM   1642 C113 OL     12      -4.027  14.401   3.189  1.00 -0.28      MEMB
ATOM   1643 H13R OL     12      -3.681  13.360   3.014  1.00  0.00      MEMB
ATOM   1644 H13S OL     12      -5.092  14.351   3.501  1.00  0.00      MEMB
ATOM   1645 C114 OL     12      -3.777  15.047   1.726  1.00  0.84      MEMB
ATOM   1646 H14R OL     12      -2.746  14.746   1.443  1.00  0.00      MEMB
ATOM   1647 H14S OL     12      -4.584  14.676   1.059  1.00  0.00      MEMB
ATOM   1648 C115 OL     12      -3.663  16.554   1.782  1.00  1.60      MEMB
ATOM   1649 H15R OL     12      -2.824  16.963   2.385  1.00  0.00      MEMB
ATOM   1650 H15S OL     12      -4.569  16.881   2.336  1.00  0.00      MEMB
ATOM   1651 C116 OL     12      -3.742  17.276   0.407  1.00  2.64      MEMB
ATOM   1652 H16R OL     12      -2.777  17.068  -0.103  1.00  0.00      MEMB
ATOM   1653 H16S OL     12      -4.469  16.858  -0.322  1.00  0.00      MEMB
ATOM   1654 C117 OL     12      -4.207  18.756   0.438  1.00  0.00      MEMB
ATOM   1655 H17R OL     12      -5.234  18.739   0.863  1.00  0.00      MEMB
ATOM   1656 H17S OL     12      -4.180  19.224  -0.569  1.00  0.00      MEMB
ATOM   1657 C118 OL     12      -3.292  19.621   1.249  1.00  0.00      MEMB
ATOM   1658 H18R OL     12      -2.246  19.484   0.899  1.00  0.00      MEMB
ATOM   1659 H18S OL     12      -3.568  20.696   1.230  1.00  0.00      MEMB
ATOM   1660 H18T OL     12      -3.367  19.426   2.340  1.00  0.00      MEMB
ATOM   1530  C33 PGR    12      -3.196  14.036  20.324  1.00-20.41      MEMB
ATOM   1531  H3A PGR    12      -3.682  13.824  21.300  1.00  0.00      MEMB
ATOM   1532  H3B PGR    12      -4.021  14.300  19.628  1.00  0.00      MEMB
ATOM   1533  O36 PGR    12      -2.567  12.885  19.801  1.00  0.00      MEMB
ATOM   1534 HO6A PGR    12      -1.948  13.208  19.143  1.00  0.00      MEMB
ATOM   1535  C32 PGR    12      -2.152  15.157  20.486  1.00-20.64      MEMB
ATOM   1536  H2A PGR    12      -1.354  14.818  21.185  1.00  0.00      MEMB
ATOM   1537  O35 PGR    12      -2.812  16.283  21.059  1.00  0.00      MEMB
ATOM   1538 HO5A PGR    12      -3.408  15.842  21.680  1.00  0.00      MEMB
ATOM   1539  C31 PGR    12      -1.523  15.489  19.020  1.00-19.24      MEMB
ATOM   1540  H1A PGR    12      -2.400  15.543  18.340  1.00  0.00      MEMB
ATOM   1541  H1B PGR    12      -1.006  14.609  18.582  1.00  0.00      MEMB
ATOM   1542  P31 PGR    12       0.257  17.058  17.882  1.00-16.77      MEMB
ATOM   1543  O33 PGR    12       1.383  16.144  17.855  1.00-15.92      MEMB
ATOM   1544  O34 PGR    12       0.508  18.499  18.019  1.00-16.93      MEMB
ATOM   1545  O32 PGR    12      -0.800  16.667  19.034  1.00-16.27      MEMB
ATOM   1546  O31 PGR    12      -0.542  16.876  16.520  1.00-18.19      MEMB
ATOM   1547  C3  PGR    12      -1.544  17.797  16.210  1.00-15.07      MEMB
ATOM   1548  HA  PGR    12      -1.128  18.804  15.994  1.00  0.00      MEMB
ATOM   1549  HB  PGR    12      -2.318  17.790  17.007  1.00  0.00      MEMB
ATOM   1550  C2  PGR    12      -2.328  17.331  14.908  1.00-13.89      MEMB
ATOM   1551  HX  PGR    12      -3.325  16.936  15.198  1.00  0.00      MEMB
ATOM   1552  O21 PGR    12      -1.435  16.539  14.195  1.00-12.67      MEMB
ATOM   1553  C21 PGR    12      -1.747  15.338  13.896  1.00-12.02      MEMB
ATOM   1554  O22 PGR    12      -2.736  14.720  14.313  1.00-12.33      MEMB
ATOM   1558  C1  PGR    12      -2.616  18.658  14.110  1.00-14.33      MEMB
ATOM   1559  HR  PGR    12      -1.654  19.015  13.682  1.00  0.00      MEMB
ATOM   1560  HS  PGR    12      -2.853  19.463  14.837  1.00  0.00      MEMB
ATOM   1561  O11 PGR    12      -3.584  18.411  13.090  1.00-13.47      MEMB
ATOM   1562  C11 PGR    12      -4.818  17.874  13.365  1.00-12.95      MEMB
ATOM   1563  O12 PGR    12      -5.306  17.854  14.477  1.00-13.09      MEMB
ATOM   1555  C12 OL     12      -0.744  14.788  12.871  1.00-10.84      MEMB
ATOM   1556  H2R OL     12      -0.877  13.686  12.815  1.00  0.00      MEMB
ATOM   1557  H2S OL     12       0.298  14.915  13.235  1.00  0.00      MEMB
ATOM   1567  C13 OL     12      -0.926  15.646  11.549  1.00 -9.66      MEMB
ATOM   1568  H3R OL     12      -0.539  16.658  11.795  1.00  0.00      MEMB
ATOM   1569  H3S OL     12      -1.993  15.709  11.245  1.00  0.00      MEMB
ATOM   1570  C14 OL     12      -0.072  15.143  10.384  1.00 -8.38      MEMB
ATOM   1571  H4R OL     12      -0.424  14.096  10.262  1.00  0.00      MEMB
ATOM   1572  H4S OL     12       0.979  15.124  10.742  1.00  0.00      MEMB
ATOM   1573  C15 OL     12      -0.045  16.108   9.215  1.00 -7.16      MEMB
ATOM   1574  H5R OL     12       0.707  15.710   8.500  1.00  0.00      MEMB
ATOM   1575  H5S OL     12       0.431  17.060   9.534  1.00  0.00      MEMB
ATOM   1576  C16 OL     12      -1.460  16.473   8.591  1.00 -6.04      MEMB
ATOM   1577  H6R OL     12      -2.019  17.085   9.331  1.00  0.00      MEMB
ATOM   1578  H6S OL     12      -2.027  15.539   8.390  1.00  0.00      MEMB
ATOM   1579  C17 OL     12      -1.356  17.358   7.335  1.00 -5.15      MEMB
ATOM   1580  H7R OL     12      -2.369  17.726   7.062  1.00  0.00      MEMB
ATOM   1581  H7S OL     12      -0.930  16.631   6.611  1.00  0.00      MEMB
ATOM   1582  C18 OL     12      -0.311  18.473   7.367  1.00 -4.09      MEMB
ATOM   1583  H8R OL     12       0.587  17.836   7.519  1.00  0.00      MEMB
ATOM   1584  H8S OL     12      -0.581  19.106   8.239  1.00  0.00      MEMB
ATOM   1585  C19 OL     12      -0.034  19.338   6.189  1.00 -3.11      MEMB
ATOM   1586  H9R OL     12      -0.659  20.236   6.069  1.00  0.00      MEMB
ATOM   1587 C110 OL     12       0.850  19.063   5.132  1.00 -1.91      MEMB
ATOM   1588 H10R OL     12       1.006  19.815   4.345  1.00  0.00      MEMB
ATOM   1589 C111 OL     12       1.733  17.806   5.041  1.00 -1.30      MEMB
ATOM   1590 H11R OL     12       1.826  17.391   6.067  1.00  0.00      MEMB
ATOM   1591 H11S OL     12       2.780  18.029   4.742  1.00  0.00      MEMB
ATOM   1592 C112 OL     12       1.168  16.719   4.155  1.00 -0.16      MEMB
ATOM   1593 H12R OL     12       0.137  16.373   4.384  1.00  0.00      MEMB
ATOM   1594 H12S OL     12       1.735  15.782   4.343  1.00  0.00      MEMB
ATOM   1595 C113 OL     12       1.169  16.914   2.637  1.00  0.33      MEMB
ATOM   1596 H13R OL     12       2.030  17.543   2.324  1.00  0.00      MEMB
ATOM   1597 H13S OL     12       0.215  17.420   2.377  1.00  0.00      MEMB
ATOM   1598 C114 OL     12       1.350  15.550   1.895  1.00  1.47      MEMB
ATOM   1599 H14R OL     12       0.380  15.036   2.062  1.00  0.00      MEMB
ATOM   1600 H14S OL     12       2.087  15.054   2.562  1.00  0.00      MEMB
ATOM   1601 C115 OL     12       1.878  15.625   0.429  1.00  2.35      MEMB
ATOM   1602 H15R OL     12       2.803  15.010   0.445  1.00  0.00      MEMB
ATOM   1603 H15S OL     12       2.168  16.691   0.316  1.00  0.00      MEMB
ATOM   1604 C116 OL     12       1.030  15.019  -0.657  1.00  3.48      MEMB
ATOM   1605 H16R OL     12       0.961  13.947  -0.376  1.00  0.00      MEMB
ATOM   1606 H16S OL     12       1.537  15.110  -1.641  1.00  0.00      MEMB
ATOM   1607 C117 OL     12      -0.367  15.512  -0.742  1.00  2.94      MEMB
ATOM   1608 H17R OL     12      -0.402  16.510  -1.230  1.00  0.00      MEMB
ATOM   1609 H17S OL     12      -0.717  15.667   0.301  1.00  0.00      MEMB
ATOM   1610 C118 OL     12      -1.337  14.664  -1.537  1.00  4.04      MEMB
ATOM   1611 H18R OL     12      -1.582  13.703  -1.037  1.00  0.00      MEMB
ATOM   1612 H18S OL     12      -0.872  14.491  -2.531  1.00  0.00      MEMB
ATOM   1613 H18T OL     12      -2.330  15.120  -1.738  1.00  0.00      MEMB
TER   
ATOM   1695  C12 OL     13      12.240  -4.112  10.781  1.00-12.11      MEMB
ATOM   1696  H2R OL     13      11.247  -4.574  10.595  1.00  0.00      MEMB
ATOM   1697  H2S OL     13      12.072  -3.030  10.593  1.00  0.00      MEMB
ATOM   1745  C13 OL     13      13.344  -4.548   9.764  1.00-10.97      MEMB
ATOM   1746  H3R OL     13      14.277  -3.958   9.895  1.00  0.00      MEMB
ATOM   1747  H3S OL     13      12.869  -4.200   8.822  1.00  0.00      MEMB
ATOM   1748  C14 OL     13      13.645  -6.052   9.890  1.00 -9.91      MEMB
ATOM   1749  H4R OL     13      14.236  -6.161  10.824  1.00  0.00      MEMB
ATOM   1750  H4S OL     13      12.686  -6.607   9.966  1.00  0.00      MEMB
ATOM   1751  C15 OL     13      14.532  -6.606   8.692  1.00 -8.77      MEMB
ATOM   1752  H5R OL     13      14.102  -5.954   7.901  1.00  0.00      MEMB
ATOM   1753  H5S OL     13      14.400  -7.708   8.655  1.00  0.00      MEMB
ATOM   1754  C16 OL     13      16.013  -6.294   8.988  1.00 -7.62      MEMB
ATOM   1755  H6R OL     13      16.132  -5.201   9.144  1.00  0.00      MEMB
ATOM   1756  H6S OL     13      16.311  -6.664   9.992  1.00  0.00      MEMB
ATOM   1757  C17 OL     13      16.988  -6.832   7.839  1.00 -6.59      MEMB
ATOM   1758  H7R OL     13      16.863  -7.935   7.884  1.00  0.00      MEMB
ATOM   1759  H7S OL     13      16.537  -6.633   6.843  1.00  0.00      MEMB
ATOM   1760  C18 OL     13      18.459  -6.454   8.043  1.00 -5.26      MEMB
ATOM   1761  H8R OL     13      18.590  -5.351   8.006  1.00  0.00      MEMB
ATOM   1762  H8S OL     13      18.598  -6.684   9.121  1.00  0.00      MEMB
ATOM   1763  C19 OL     13      19.550  -7.208   7.336  1.00 -4.06      MEMB
ATOM   1764  H9R OL     13      19.697  -8.255   7.641  1.00  0.00      MEMB
ATOM   1765 C110 OL     13      20.142  -6.816   6.207  1.00 -2.66      MEMB
ATOM   1766 H10R OL     13      20.925  -7.519   5.885  1.00  0.00      MEMB
ATOM   1767 C111 OL     13      19.877  -5.590   5.376  1.00 -2.58      MEMB
ATOM   1768 H11R OL     13      19.258  -4.873   5.956  1.00  0.00      MEMB
ATOM   1769 H11S OL     13      20.851  -5.089   5.189  1.00  0.00      MEMB
ATOM   1770 C112 OL     13      19.237  -5.626   4.018  1.00 -1.15      MEMB
ATOM   1771 H12R OL     13      19.486  -4.748   3.383  1.00  0.00      MEMB
ATOM   1772 H12S OL     13      19.746  -6.428   3.441  1.00  0.00      MEMB
ATOM   1773 C113 OL     13      17.698  -5.825   4.188  1.00 -0.28      MEMB
ATOM   1774 H13R OL     13      17.635  -6.921   4.357  1.00  0.00      MEMB
ATOM   1775 H13S OL     13      17.259  -5.160   4.962  1.00  0.00      MEMB
ATOM   1776 C114 OL     13      16.887  -5.608   2.848  1.00  0.84      MEMB
ATOM   1777 H14R OL     13      16.913  -4.507   2.698  1.00  0.00      MEMB
ATOM   1778 H14S OL     13      17.414  -6.199   2.069  1.00  0.00      MEMB
ATOM   1779 C115 OL     13      15.406  -6.017   2.721  1.00  1.60      MEMB
ATOM   1780 H15R OL     13      14.899  -5.473   3.547  1.00  0.00      MEMB
ATOM   1781 H15S OL     13      15.467  -7.113   2.893  1.00  0.00      MEMB
ATOM   1782 C116 OL     13      14.876  -5.808   1.306  1.00  2.64      MEMB
ATOM   1783 H16R OL     13      15.078  -4.730   1.129  1.00  0.00      MEMB
ATOM   1784 H16S OL     13      15.475  -6.562   0.751  1.00  0.00      MEMB
ATOM   1785 C117 OL     13      13.374  -6.010   1.195  1.00  0.00      MEMB
ATOM   1786 H17R OL     13      13.220  -7.107   1.281  1.00  0.00      MEMB
ATOM   1787 H17S OL     13      12.927  -5.908   0.184  1.00  0.00      MEMB
ATOM   1788 C118 OL     13      12.554  -5.244   2.280  1.00  0.00      MEMB
ATOM   1789 H18R OL     13      12.767  -5.636   3.297  1.00  0.00      MEMB
ATOM   1790 H18S OL     13      12.927  -4.203   2.170  1.00  0.00      MEMB
ATOM   1791 H18T OL     13      11.465  -5.270   2.063  1.00  0.00      MEMB
ATOM   1661  C33 PGR    13      15.671  -4.915  21.906  1.00-20.41      MEMB
ATOM   1662  H3A PGR    13      14.791  -5.412  22.369  1.00  0.00      MEMB
ATOM   1663  H3B PGR    13      16.654  -5.249  22.302  1.00  0.00      MEMB
ATOM   1664  O36 PGR    13      15.521  -3.508  22.078  1.00  0.00      MEMB
ATOM   1665 HO6A PGR    13      14.644  -3.265  21.773  1.00  0.00      MEMB
ATOM   1666  C32 PGR    13      15.636  -5.310  20.411  1.00-20.64      MEMB
ATOM   1667  H2A PGR    13      14.669  -4.981  19.967  1.00  0.00      MEMB
ATOM   1668  O35 PGR    13      15.712  -6.732  20.337  1.00  0.00      MEMB
ATOM   1669 HO5A PGR    13      15.167  -6.977  21.097  1.00  0.00      MEMB
ATOM   1670  C31 PGR    13      16.805  -4.651  19.627  1.00-19.24      MEMB
ATOM   1671  H1A PGR    13      17.830  -4.878  19.989  1.00  0.00      MEMB
ATOM   1672  H1B PGR    13      16.678  -3.561  19.801  1.00  0.00      MEMB
ATOM   1673  P31 PGR    13      17.799  -5.025  17.199  1.00-16.77      MEMB
ATOM   1674  O33 PGR    13      18.725  -6.129  17.291  1.00-15.92      MEMB
ATOM   1675  O34 PGR    13      18.367  -3.646  17.082  1.00-16.93      MEMB
ATOM   1676  O32 PGR    13      16.653  -5.087  18.250  1.00-16.27      MEMB
ATOM   1677  O31 PGR    13      16.977  -5.395  15.818  1.00-18.19      MEMB
ATOM   1678  C3  PGR    13      15.741  -4.661  15.675  1.00-15.07      MEMB
ATOM   1679  HA  PGR    13      15.825  -3.664  16.157  1.00  0.00      MEMB
ATOM   1680  HB  PGR    13      14.903  -5.224  16.140  1.00  0.00      MEMB
ATOM   1681  C2  PGR    13      15.340  -4.483  14.191  1.00-13.89      MEMB
ATOM   1682  HX  PGR    13      15.414  -5.529  13.825  1.00  0.00      MEMB
ATOM   1683  O21 PGR    13      16.303  -3.558  13.647  1.00-12.67      MEMB
ATOM   1684  C21 PGR    13      16.935  -3.805  12.518  1.00-12.02      MEMB
ATOM   1685  O22 PGR    13      16.758  -4.772  11.876  1.00-12.33      MEMB
ATOM   1689  C1  PGR    13      13.896  -4.009  14.005  1.00-14.33      MEMB
ATOM   1690  HR  PGR    13      13.900  -2.955  14.357  1.00  0.00      MEMB
ATOM   1691  HS  PGR    13      13.060  -4.480  14.564  1.00  0.00      MEMB
ATOM   1692  O11 PGR    13      13.600  -3.689  12.627  1.00-13.47      MEMB
ATOM   1693  C11 PGR    13      12.691  -4.493  12.160  1.00-12.95      MEMB
ATOM   1694  O12 PGR    13      12.309  -5.554  12.674  1.00-13.09      MEMB
ATOM   1686  C12 OL     13      17.926  -2.634  12.179  1.00-10.84      MEMB
ATOM   1687  H2R OL     13      18.940  -2.914  12.537  1.00  0.00      MEMB
ATOM   1688  H2S OL     13      17.546  -1.691  12.628  1.00  0.00      MEMB
ATOM   1698  C13 OL     13      18.022  -2.576  10.583  1.00 -9.66      MEMB
ATOM   1699  H3R OL     13      16.999  -2.609  10.151  1.00  0.00      MEMB
ATOM   1700  H3S OL     13      18.547  -3.516  10.310  1.00  0.00      MEMB
ATOM   1701  C14 OL     13      18.807  -1.498   9.950  1.00 -8.38      MEMB
ATOM   1702  H4R OL     13      19.897  -1.664   9.816  1.00  0.00      MEMB
ATOM   1703  H4S OL     13      18.947  -0.597  10.585  1.00  0.00      MEMB
ATOM   1704  C15 OL     13      18.260  -1.124   8.571  1.00 -7.16      MEMB
ATOM   1705  H5R OL     13      18.779  -0.174   8.324  1.00  0.00      MEMB
ATOM   1706  H5S OL     13      17.189  -0.832   8.609  1.00  0.00      MEMB
ATOM   1707  C16 OL     13      18.403  -2.253   7.518  1.00 -6.04      MEMB
ATOM   1708  H6R OL     13      18.147  -3.248   7.939  1.00  0.00      MEMB
ATOM   1709  H6S OL     13      19.443  -2.352   7.139  1.00  0.00      MEMB
ATOM   1710  C17 OL     13      17.519  -2.170   6.253  1.00 -5.15      MEMB
ATOM   1711  H7R OL     13      17.862  -2.883   5.473  1.00  0.00      MEMB
ATOM   1712  H7S OL     13      17.717  -1.137   5.894  1.00  0.00      MEMB
ATOM   1713  C18 OL     13      16.042  -2.311   6.544  1.00 -4.09      MEMB
ATOM   1714  H8R OL     13      15.674  -1.316   6.873  1.00  0.00      MEMB
ATOM   1715  H8S OL     13      16.019  -3.090   7.336  1.00  0.00      MEMB
ATOM   1716  C19 OL     13      15.224  -2.950   5.415  1.00 -3.11      MEMB
ATOM   1717  H9R OL     13      14.741  -3.924   5.578  1.00  0.00      MEMB
ATOM   1718 C110 OL     13      14.854  -2.356   4.252  1.00 -1.91      MEMB
ATOM   1719 H10R OL     13      14.225  -2.894   3.528  1.00  0.00      MEMB
ATOM   1720 C111 OL     13      15.191  -0.973   3.788  1.00 -1.30      MEMB
ATOM   1721 H11R OL     13      15.518  -0.374   4.665  1.00  0.00      MEMB
ATOM   1722 H11S OL     13      14.284  -0.501   3.354  1.00  0.00      MEMB
ATOM   1723 C112 OL     13      16.378  -0.885   2.853  1.00 -0.16      MEMB
ATOM   1724 H12R OL     13      17.236  -1.380   3.357  1.00  0.00      MEMB
ATOM   1725 H12S OL     13      16.614   0.201   2.853  1.00  0.00      MEMB
ATOM   1726 C113 OL     13      16.258  -1.246   1.311  1.00  0.33      MEMB
ATOM   1727 H13R OL     13      15.288  -0.857   0.931  1.00  0.00      MEMB
ATOM   1728 H13S OL     13      16.326  -2.353   1.363  1.00  0.00      MEMB
ATOM   1729 C114 OL     13      17.328  -0.779   0.359  1.00  1.47      MEMB
ATOM   1730 H14R OL     13      18.389  -1.077   0.502  1.00  0.00      MEMB
ATOM   1731 H14S OL     13      17.294   0.330   0.395  1.00  0.00      MEMB
ATOM   1732 C115 OL     13      16.870  -1.172  -1.092  1.00  2.35      MEMB
ATOM   1733 H15R OL     13      17.601  -0.649  -1.745  1.00  0.00      MEMB
ATOM   1734 H15S OL     13      15.935  -0.599  -1.270  1.00  0.00      MEMB
ATOM   1735 C116 OL     13      16.663  -2.668  -1.321  1.00  3.48      MEMB
ATOM   1736 H16R OL     13      15.887  -2.973  -0.587  1.00  0.00      MEMB
ATOM   1737 H16S OL     13      17.601  -3.127  -0.941  1.00  0.00      MEMB
ATOM   1738 C117 OL     13      16.392  -2.940  -2.754  1.00  2.94      MEMB
ATOM   1739 H17R OL     13      17.062  -2.213  -3.260  1.00  0.00      MEMB
ATOM   1740 H17S OL     13      15.346  -2.666  -3.009  1.00  0.00      MEMB
ATOM   1741 C118 OL     13      16.647  -4.333  -3.299  1.00  4.04      MEMB
ATOM   1742 H18R OL     13      15.745  -4.926  -3.038  1.00  0.00      MEMB
ATOM   1743 H18S OL     13      17.597  -4.685  -2.843  1.00  0.00      MEMB
ATOM   1744 H18T OL     13      16.722  -4.392  -4.406  1.00  0.00      MEMB
TER   
ATOM   1826  C12 OL     14     -17.207   1.129  12.355  1.00-12.11      MEMB
ATOM   1827  H2R OL     14     -17.878   0.268  12.562  1.00  0.00      MEMB
ATOM   1828  H2S OL     14     -17.739   2.044  12.693  1.00  0.00      MEMB
ATOM   1876  C13 OL     14     -16.958   1.304  10.815  1.00-10.97      MEMB
ATOM   1877  H3R OL     14     -16.022   1.866  10.606  1.00  0.00      MEMB
ATOM   1878  H3S OL     14     -17.754   1.970  10.417  1.00  0.00      MEMB
ATOM   1879  C14 OL     14     -16.998   0.058   9.899  1.00 -9.91      MEMB
ATOM   1880  H4R OL     14     -15.999  -0.424   9.955  1.00  0.00      MEMB
ATOM   1881  H4S OL     14     -17.728  -0.679  10.296  1.00  0.00      MEMB
ATOM   1882  C15 OL     14     -17.151   0.371   8.344  1.00 -8.77      MEMB
ATOM   1883  H5R OL     14     -16.403   1.083   7.936  1.00  0.00      MEMB
ATOM   1884  H5S OL     14     -18.140   0.777   8.040  1.00  0.00      MEMB
ATOM   1885  C16 OL     14     -16.892  -0.849   7.395  1.00 -7.62      MEMB
ATOM   1886  H6R OL     14     -15.879  -1.146   7.741  1.00  0.00      MEMB
ATOM   1887  H6S OL     14     -17.630  -1.679   7.419  1.00  0.00      MEMB
ATOM   1888  C17 OL     14     -16.695  -0.429   5.996  1.00 -6.59      MEMB
ATOM   1889  H7R OL     14     -17.728  -0.227   5.640  1.00  0.00      MEMB
ATOM   1890  H7S OL     14     -16.230   0.575   5.885  1.00  0.00      MEMB
ATOM   1891  C18 OL     14     -16.281  -1.454   4.921  1.00 -5.26      MEMB
ATOM   1892  H8R OL     14     -16.836  -2.409   5.036  1.00  0.00      MEMB
ATOM   1893  H8S OL     14     -16.553  -1.013   3.938  1.00  0.00      MEMB
ATOM   1894  C19 OL     14     -14.809  -1.764   4.868  1.00 -4.06      MEMB
ATOM   1895  H9R OL     14     -14.573  -2.688   5.416  1.00  0.00      MEMB
ATOM   1896 C110 OL     14     -13.869  -1.082   4.086  1.00 -2.66      MEMB
ATOM   1897 H10R OL     14     -12.836  -1.440   3.963  1.00  0.00      MEMB
ATOM   1898 C111 OL     14     -14.038   0.096   3.188  1.00 -2.58      MEMB
ATOM   1899 H11R OL     14     -14.973   0.682   3.315  1.00  0.00      MEMB
ATOM   1900 H11S OL     14     -13.267   0.885   3.319  1.00  0.00      MEMB
ATOM   1901 C112 OL     14     -14.013  -0.476   1.753  1.00 -1.15      MEMB
ATOM   1902 H12R OL     14     -14.040   0.357   1.018  1.00  0.00      MEMB
ATOM   1903 H12S OL     14     -13.115  -1.125   1.669  1.00  0.00      MEMB
ATOM   1904 C113 OL     14     -15.251  -1.290   1.391  1.00 -0.28      MEMB
ATOM   1905 H13R OL     14     -15.270  -2.233   1.978  1.00  0.00      MEMB
ATOM   1906 H13S OL     14     -16.195  -0.753   1.628  1.00  0.00      MEMB
ATOM   1907 C114 OL     14     -15.142  -1.727  -0.074  1.00  0.84      MEMB
ATOM   1908 H14R OL     14     -14.348  -1.145  -0.590  1.00  0.00      MEMB
ATOM   1909 H14S OL     14     -14.879  -2.804  -0.146  1.00  0.00      MEMB
ATOM   1910 C115 OL     14     -16.390  -1.411  -0.841  1.00  1.60      MEMB
ATOM   1911 H15R OL     14     -16.259  -1.627  -1.923  1.00  0.00      MEMB
ATOM   1912 H15S OL     14     -16.562  -0.332  -0.640  1.00  0.00      MEMB
ATOM   1913 C116 OL     14     -17.573  -2.260  -0.304  1.00  2.64      MEMB
ATOM   1914 H16R OL     14     -17.416  -3.283  -0.707  1.00  0.00      MEMB
ATOM   1915 H16S OL     14     -17.670  -2.324   0.801  1.00  0.00      MEMB
ATOM   1916 C117 OL     14     -18.985  -1.787  -0.773  1.00  0.00      MEMB
ATOM   1917 H17R OL     14     -19.349  -0.818  -0.369  1.00  0.00      MEMB
ATOM   1918 H17S OL     14     -19.723  -2.591  -0.568  1.00  0.00      MEMB
ATOM   1919 C118 OL     14     -19.032  -1.512  -2.333  1.00  0.00      MEMB
ATOM   1920 H18R OL     14     -20.051  -1.095  -2.481  1.00  0.00      MEMB
ATOM   1921 H18S OL     14     -18.307  -0.828  -2.823  1.00  0.00      MEMB
ATOM   1922 H18T OL     14     -18.929  -2.526  -2.777  1.00  0.00      MEMB
ATOM   1792  C33 PGR    14     -19.627   0.466  19.563  1.00-20.41      MEMB
ATOM   1793  H3A PGR    14     -18.808  -0.228  19.275  1.00  0.00      MEMB
ATOM   1794  H3B PGR    14     -19.552   0.706  20.645  1.00  0.00      MEMB
ATOM   1795  O36 PGR    14     -20.883  -0.200  19.343  1.00  0.00      MEMB
ATOM   1796 HO6A PGR    14     -21.432   0.085  20.078  1.00  0.00      MEMB
ATOM   1797  C32 PGR    14     -19.542   1.714  18.672  1.00-20.64      MEMB
ATOM   1798  H2A PGR    14     -20.368   2.412  18.936  1.00  0.00      MEMB
ATOM   1799  O35 PGR    14     -19.715   1.293  17.321  1.00  0.00      MEMB
ATOM   1800 HO5A PGR    14     -20.388   0.608  17.434  1.00  0.00      MEMB
ATOM   1801  C31 PGR    14     -18.145   2.462  18.861  1.00-19.24      MEMB
ATOM   1802  H1A PGR    14     -18.179   3.230  19.663  1.00  0.00      MEMB
ATOM   1803  H1B PGR    14     -17.985   2.928  17.866  1.00  0.00      MEMB
ATOM   1804  P31 PGR    14     -15.628   2.073  19.278  1.00-16.77      MEMB
ATOM   1805  O33 PGR    14     -15.045   1.133  20.296  1.00-15.92      MEMB
ATOM   1806  O34 PGR    14     -15.806   3.488  19.653  1.00-16.93      MEMB
ATOM   1807  O32 PGR    14     -17.128   1.501  19.103  1.00-16.27      MEMB
ATOM   1808  O31 PGR    14     -14.964   1.849  17.911  1.00-18.19      MEMB
ATOM   1809  C3  PGR    14     -15.323   0.865  16.986  1.00-15.07      MEMB
ATOM   1810  HA  PGR    14     -16.299   0.959  16.465  1.00  0.00      MEMB
ATOM   1811  HB  PGR    14     -15.262  -0.129  17.477  1.00  0.00      MEMB
ATOM   1812  C2  PGR    14     -14.252   0.750  15.883  1.00-13.89      MEMB
ATOM   1813  HX  PGR    14     -13.354   0.262  16.318  1.00  0.00      MEMB
ATOM   1814  O21 PGR    14     -13.974   2.053  15.325  1.00-12.67      MEMB
ATOM   1815  C21 PGR    14     -12.906   2.215  14.571  1.00-12.02      MEMB
ATOM   1816  O22 PGR    14     -12.006   1.385  14.389  1.00-12.33      MEMB
ATOM   1820  C1  PGR    14     -14.727  -0.209  14.803  1.00-14.33      MEMB
ATOM   1821  HR  PGR    14     -14.825  -1.234  15.221  1.00  0.00      MEMB
ATOM   1822  HS  PGR    14     -13.905  -0.384  14.076  1.00  0.00      MEMB
ATOM   1823  O11 PGR    14     -15.986   0.184  14.111  1.00-13.47      MEMB
ATOM   1824  C11 PGR    14     -15.836   0.952  13.021  1.00-12.95      MEMB
ATOM   1825  O12 PGR    14     -14.852   1.547  12.708  1.00-13.09      MEMB
ATOM   1817  C12 OL     14     -12.891   3.750  14.196  1.00-10.84      MEMB
ATOM   1818  H2R OL     14     -12.473   4.318  15.054  1.00  0.00      MEMB
ATOM   1819  H2S OL     14     -13.899   4.174  14.002  1.00  0.00      MEMB
ATOM   1829  C13 OL     14     -12.040   4.044  12.937  1.00 -9.66      MEMB
ATOM   1830  H3R OL     14     -11.053   3.537  12.990  1.00  0.00      MEMB
ATOM   1831  H3S OL     14     -11.717   5.106  12.900  1.00  0.00      MEMB
ATOM   1832  C14 OL     14     -12.682   3.739  11.532  1.00 -8.38      MEMB
ATOM   1833  H4R OL     14     -13.730   4.109  11.560  1.00  0.00      MEMB
ATOM   1834  H4S OL     14     -12.700   2.629  11.514  1.00  0.00      MEMB
ATOM   1835  C15 OL     14     -11.815   4.145  10.262  1.00 -7.16      MEMB
ATOM   1836  H5R OL     14     -10.718   4.266  10.396  1.00  0.00      MEMB
ATOM   1837  H5S OL     14     -12.280   5.088   9.903  1.00  0.00      MEMB
ATOM   1838  C16 OL     14     -12.030   3.261   9.012  1.00 -6.04      MEMB
ATOM   1839  H6R OL     14     -13.114   3.295   8.773  1.00  0.00      MEMB
ATOM   1840  H6S OL     14     -11.756   2.199   9.186  1.00  0.00      MEMB
ATOM   1841  C17 OL     14     -11.356   3.642   7.733  1.00 -5.15      MEMB
ATOM   1842  H7R OL     14     -10.249   3.559   7.770  1.00  0.00      MEMB
ATOM   1843  H7S OL     14     -11.516   4.722   7.528  1.00  0.00      MEMB
ATOM   1844  C18 OL     14     -11.745   2.745   6.501  1.00 -4.09      MEMB
ATOM   1845  H8R OL     14     -11.424   1.701   6.704  1.00  0.00      MEMB
ATOM   1846  H8S OL     14     -11.088   3.073   5.667  1.00  0.00      MEMB
ATOM   1847  C19 OL     14     -13.256   2.848   6.124  1.00 -3.11      MEMB
ATOM   1848  H9R OL     14     -13.808   1.981   6.516  1.00  0.00      MEMB
ATOM   1849 C110 OL     14     -13.762   3.781   5.389  1.00 -1.91      MEMB
ATOM   1850 H10R OL     14     -14.758   3.610   4.954  1.00  0.00      MEMB
ATOM   1851 C111 OL     14     -13.055   4.883   4.739  1.00 -1.30      MEMB
ATOM   1852 H11R OL     14     -12.636   4.455   3.804  1.00  0.00      MEMB
ATOM   1853 H11S OL     14     -12.150   5.193   5.303  1.00  0.00      MEMB
ATOM   1854 C112 OL     14     -14.031   6.090   4.471  1.00 -0.16      MEMB
ATOM   1855 H12R OL     14     -13.347   6.902   4.144  1.00  0.00      MEMB
ATOM   1856 H12S OL     14     -14.387   6.565   5.410  1.00  0.00      MEMB
ATOM   1857 C113 OL     14     -15.123   5.902   3.495  1.00  0.33      MEMB
ATOM   1858 H13R OL     14     -15.531   6.862   3.113  1.00  0.00      MEMB
ATOM   1859 H13S OL     14     -15.941   5.384   4.040  1.00  0.00      MEMB
ATOM   1860 C114 OL     14     -14.712   5.123   2.205  1.00  1.47      MEMB
ATOM   1861 H14R OL     14     -14.240   4.127   2.339  1.00  0.00      MEMB
ATOM   1862 H14S OL     14     -14.000   5.785   1.666  1.00  0.00      MEMB
ATOM   1863 C115 OL     14     -15.911   4.978   1.220  1.00  2.35      MEMB
ATOM   1864 H15R OL     14     -15.634   5.155   0.158  1.00  0.00      MEMB
ATOM   1865 H15S OL     14     -16.683   5.771   1.326  1.00  0.00      MEMB
ATOM   1866 C116 OL     14     -16.575   3.613   1.314  1.00  3.48      MEMB
ATOM   1867 H16R OL     14     -16.593   3.263   2.368  1.00  0.00      MEMB
ATOM   1868 H16S OL     14     -15.971   2.846   0.783  1.00  0.00      MEMB
ATOM   1869 C117 OL     14     -17.971   3.574   0.596  1.00  2.94      MEMB
ATOM   1870 H17R OL     14     -17.644   4.063  -0.346  1.00  0.00      MEMB
ATOM   1871 H17S OL     14     -18.687   4.218   1.151  1.00  0.00      MEMB
ATOM   1872 C118 OL     14     -18.688   2.212   0.334  1.00  4.04      MEMB
ATOM   1873 H18R OL     14     -19.739   2.410   0.035  1.00  0.00      MEMB
ATOM   1874 H18S OL     14     -18.688   1.582   1.249  1.00  0.00      MEMB
ATOM   1875 H18T OL     14     -18.160   1.714  -0.507  1.00  0.00      MEMB
TER   
ATOM   1957  C12 OL     15       4.914  10.624  14.462  1.00-12.11      MEMB
ATOM   1958  H2R OL     15       3.890  10.405  14.089  1.00  0.00      MEMB
ATOM   1959  H2S OL     15       4.797  11.238  15.380  1.00  0.00      MEMB
ATOM   2007  C13 OL     15       5.717  11.339  13.394  1.00-10.97      MEMB
ATOM   2008  H3R OL     15       6.049  10.693  12.554  1.00  0.00      MEMB
ATOM   2009  H3S OL     15       6.605  11.749  13.922  1.00  0.00      MEMB
ATOM   2010  C14 OL     15       4.988  12.563  12.967  1.00 -9.91      MEMB
ATOM   2011  H4R OL     15       4.090  12.296  12.370  1.00  0.00      MEMB
ATOM   2012  H4S OL     15       4.705  13.301  13.748  1.00  0.00      MEMB
ATOM   2013  C15 OL     15       5.823  13.310  11.996  1.00 -8.77      MEMB
ATOM   2014  H5R OL     15       6.518  12.651  11.432  1.00  0.00      MEMB
ATOM   2015  H5S OL     15       6.544  13.907  12.594  1.00  0.00      MEMB
ATOM   2016  C16 OL     15       5.104  14.233  10.973  1.00 -7.62      MEMB
ATOM   2017  H6R OL     15       4.556  14.998  11.563  1.00  0.00      MEMB
ATOM   2018  H6S OL     15       5.820  14.689  10.256  1.00  0.00      MEMB
ATOM   2019  C17 OL     15       4.105  13.636  10.014  1.00 -6.59      MEMB
ATOM   2020  H7R OL     15       3.297  13.245  10.669  1.00  0.00      MEMB
ATOM   2021  H7S OL     15       3.661  14.439   9.388  1.00  0.00      MEMB
ATOM   2022  C18 OL     15       4.581  12.487   9.119  1.00 -5.26      MEMB
ATOM   2023  H8R OL     15       4.925  11.699   9.823  1.00  0.00      MEMB
ATOM   2024  H8S OL     15       3.660  12.110   8.625  1.00  0.00      MEMB
ATOM   2025  C19 OL     15       5.614  13.027   8.060  1.00 -4.06      MEMB
ATOM   2026  H9R OL     15       5.839  14.103   8.076  1.00  0.00      MEMB
ATOM   2027 C110 OL     15       6.314  12.286   7.189  1.00 -2.66      MEMB
ATOM   2028 H10R OL     15       7.066  12.764   6.543  1.00  0.00      MEMB
ATOM   2029 C111 OL     15       6.174  10.810   7.150  1.00 -2.58      MEMB
ATOM   2030 H11R OL     15       6.801  10.245   7.872  1.00  0.00      MEMB
ATOM   2031 H11S OL     15       5.133  10.615   7.486  1.00  0.00      MEMB
ATOM   2032 C112 OL     15       6.446  10.173   5.745  1.00 -1.15      MEMB
ATOM   2033 H12R OL     15       7.499  10.476   5.561  1.00  0.00      MEMB
ATOM   2034 H12S OL     15       6.469   9.062   5.742  1.00  0.00      MEMB
ATOM   2035 C113 OL     15       5.461  10.612   4.678  1.00 -0.28      MEMB
ATOM   2036 H13R OL     15       4.423  10.568   5.072  1.00  0.00      MEMB
ATOM   2037 H13S OL     15       5.786  11.667   4.549  1.00  0.00      MEMB
ATOM   2038 C114 OL     15       5.542   9.906   3.309  1.00  0.84      MEMB
ATOM   2039 H14R OL     15       6.568   9.876   2.884  1.00  0.00      MEMB
ATOM   2040 H14S OL     15       5.359   8.825   3.490  1.00  0.00      MEMB
ATOM   2041 C115 OL     15       4.457  10.424   2.312  1.00  1.60      MEMB
ATOM   2042 H15R OL     15       3.488  10.098   2.748  1.00  0.00      MEMB
ATOM   2043 H15S OL     15       4.735   9.921   1.361  1.00  0.00      MEMB
ATOM   2044 C116 OL     15       4.190  11.946   2.173  1.00  2.64      MEMB
ATOM   2045 H16R OL     15       4.017  12.272   3.221  1.00  0.00      MEMB
ATOM   2046 H16S OL     15       5.078  12.463   1.750  1.00  0.00      MEMB
ATOM   2047 C117 OL     15       3.122  12.198   1.093  1.00  0.00      MEMB
ATOM   2048 H17R OL     15       2.210  11.771   1.562  1.00  0.00      MEMB
ATOM   2049 H17S OL     15       3.289  11.716   0.106  1.00  0.00      MEMB
ATOM   2050 C118 OL     15       2.934  13.718   0.829  1.00  0.00      MEMB
ATOM   2051 H18R OL     15       2.645  14.070   1.843  1.00  0.00      MEMB
ATOM   2052 H18S OL     15       3.783  14.348   0.487  1.00  0.00      MEMB
ATOM   2053 H18T OL     15       2.128  13.795   0.068  1.00  0.00      MEMB
ATOM   1923  C33 PGR    15       5.972  12.737  21.911  1.00-20.41      MEMB
ATOM   1924  H3A PGR    15       5.573  11.705  22.014  1.00  0.00      MEMB
ATOM   1925  H3B PGR    15       6.455  13.072  22.854  1.00  0.00      MEMB
ATOM   1926  O36 PGR    15       4.848  13.527  21.574  1.00  0.00      MEMB
ATOM   1927 HO6A PGR    15       4.428  13.298  20.742  1.00  0.00      MEMB
ATOM   1928  C32 PGR    15       7.049  12.998  20.847  1.00-20.64      MEMB
ATOM   1929  H2A PGR    15       7.988  12.477  21.139  1.00  0.00      MEMB
ATOM   1930  O35 PGR    15       7.296  14.402  20.818  1.00  0.00      MEMB
ATOM   1931 HO5A PGR    15       7.235  14.611  21.760  1.00  0.00      MEMB
ATOM   1932  C31 PGR    15       6.689  12.531  19.462  1.00-19.24      MEMB
ATOM   1933  H1A PGR    15       5.627  12.826  19.326  1.00  0.00      MEMB
ATOM   1934  H1B PGR    15       6.945  11.454  19.358  1.00  0.00      MEMB
ATOM   1935  P31 PGR    15       7.040  13.138  17.008  1.00-16.77      MEMB
ATOM   1936  O33 PGR    15       8.026  13.767  16.174  1.00-15.92      MEMB
ATOM   1937  O34 PGR    15       5.653  13.657  16.805  1.00-16.93      MEMB
ATOM   1938  O32 PGR    15       7.415  13.364  18.541  1.00-16.27      MEMB
ATOM   1939  O31 PGR    15       7.068  11.577  16.861  1.00-18.19      MEMB
ATOM   1940  C3  PGR    15       8.102  10.733  17.246  1.00-15.07      MEMB
ATOM   1941  HA  PGR    15       7.968  10.223  18.224  1.00  0.00      MEMB
ATOM   1942  HB  PGR    15       9.010  11.320  17.502  1.00  0.00      MEMB
ATOM   1943  C2  PGR    15       8.363   9.590  16.220  1.00-13.89      MEMB
ATOM   1944  HX  PGR    15       9.320   9.077  16.452  1.00  0.00      MEMB
ATOM   1945  O21 PGR    15       8.606  10.118  14.969  1.00-12.67      MEMB
ATOM   1946  C21 PGR    15       9.788  10.519  14.685  1.00-12.02      MEMB
ATOM   1947  O22 PGR    15      10.739  10.468  15.412  1.00-12.33      MEMB
ATOM   1951  C1  PGR    15       7.212   8.541  16.207  1.00-14.33      MEMB
ATOM   1952  HR  PGR    15       7.029   7.999  17.159  1.00  0.00      MEMB
ATOM   1953  HS  PGR    15       7.480   7.798  15.426  1.00  0.00      MEMB
ATOM   1954  O11 PGR    15       6.026   9.322  15.832  1.00-13.47      MEMB
ATOM   1955  C11 PGR    15       5.600   9.304  14.608  1.00-12.95      MEMB
ATOM   1956  O12 PGR    15       5.912   8.477  13.713  1.00-13.09      MEMB
ATOM   1948  C12 OL     15       9.753  10.997  13.229  1.00-10.84      MEMB
ATOM   1949  H2R OL     15       8.862  10.522  12.765  1.00  0.00      MEMB
ATOM   1950  H2S OL     15      10.697  10.601  12.796  1.00  0.00      MEMB
ATOM   1960  C13 OL     15       9.724  12.490  13.151  1.00 -9.66      MEMB
ATOM   1961  H3R OL     15      10.549  12.937  13.746  1.00  0.00      MEMB
ATOM   1962  H3S OL     15       8.798  12.865  13.637  1.00  0.00      MEMB
ATOM   1963  C14 OL     15       9.727  13.196  11.739  1.00 -8.38      MEMB
ATOM   1964  H4R OL     15       8.742  13.038  11.250  1.00  0.00      MEMB
ATOM   1965  H4S OL     15      10.509  12.790  11.063  1.00  0.00      MEMB
ATOM   1966  C15 OL     15      10.093  14.667  11.904  1.00 -7.16      MEMB
ATOM   1967  H5R OL     15      10.946  14.865  12.588  1.00  0.00      MEMB
ATOM   1968  H5S OL     15       9.223  15.230  12.304  1.00  0.00      MEMB
ATOM   1969  C16 OL     15      10.521  15.258  10.533  1.00 -6.04      MEMB
ATOM   1970  H6R OL     15      11.406  14.644  10.260  1.00  0.00      MEMB
ATOM   1971  H6S OL     15      10.884  16.293  10.707  1.00  0.00      MEMB
ATOM   1972  C17 OL     15       9.523  15.312   9.332  1.00 -5.15      MEMB
ATOM   1973  H7R OL     15       8.701  15.982   9.665  1.00  0.00      MEMB
ATOM   1974  H7S OL     15       9.242  14.288   9.006  1.00  0.00      MEMB
ATOM   1975  C18 OL     15      10.179  15.927   8.052  1.00 -4.09      MEMB
ATOM   1976  H8R OL     15      10.483  16.983   8.218  1.00  0.00      MEMB
ATOM   1977  H8S OL     15       9.407  15.954   7.254  1.00  0.00      MEMB
ATOM   1978  C19 OL     15      11.408  15.148   7.628  1.00 -3.11      MEMB
ATOM   1979  H9R OL     15      12.349  15.511   8.069  1.00  0.00      MEMB
ATOM   1980 C110 OL     15      11.409  14.210   6.707  1.00 -1.91      MEMB
ATOM   1981 H10R OL     15      12.330  13.638   6.521  1.00  0.00      MEMB
ATOM   1982 C111 OL     15      10.234  13.715   5.947  1.00 -1.30      MEMB
ATOM   1983 H11R OL     15       9.339  14.373   5.974  1.00  0.00      MEMB
ATOM   1984 H11S OL     15       9.954  12.759   6.438  1.00  0.00      MEMB
ATOM   1985 C112 OL     15      10.609  13.392   4.510  1.00 -0.16      MEMB
ATOM   1986 H12R OL     15      10.945  14.278   3.930  1.00  0.00      MEMB
ATOM   1987 H12S OL     15       9.779  13.053   3.854  1.00  0.00      MEMB
ATOM   1988 C113 OL     15      11.720  12.338   4.410  1.00  0.33      MEMB
ATOM   1989 H13R OL     15      12.705  12.780   4.672  1.00  0.00      MEMB
ATOM   1990 H13S OL     15      11.912  12.094   3.343  1.00  0.00      MEMB
ATOM   1991 C114 OL     15      11.575  10.962   5.146  1.00  1.47      MEMB
ATOM   1992 H14R OL     15      11.777  11.176   6.217  1.00  0.00      MEMB
ATOM   1993 H14S OL     15      12.367  10.294   4.745  1.00  0.00      MEMB
ATOM   1994 C115 OL     15      10.254  10.206   4.977  1.00  2.35      MEMB
ATOM   1995 H15R OL     15       9.544  10.981   5.336  1.00  0.00      MEMB
ATOM   1996 H15S OL     15      10.255   9.305   5.627  1.00  0.00      MEMB
ATOM   1997 C116 OL     15       9.792   9.798   3.609  1.00  3.48      MEMB
ATOM   1998 H16R OL     15       9.370  10.700   3.116  1.00  0.00      MEMB
ATOM   1999 H16S OL     15       8.827   9.282   3.803  1.00  0.00      MEMB
ATOM   2000 C117 OL     15      10.617   8.991   2.674  1.00  2.94      MEMB
ATOM   2001 H17R OL     15      10.790   7.994   3.132  1.00  0.00      MEMB
ATOM   2002 H17S OL     15      11.611   9.484   2.620  1.00  0.00      MEMB
ATOM   2003 C118 OL     15      10.123   8.846   1.283  1.00  4.04      MEMB
ATOM   2004 H18R OL     15       9.060   8.534   1.360  1.00  0.00      MEMB
ATOM   2005 H18S OL     15      10.501   7.936   0.770  1.00  0.00      MEMB
ATOM   2006 H18T OL     15      10.221   9.767   0.668  1.00  0.00      MEMB
TER   
ATOM   2088  C12 OL     16      -9.530 -18.832  10.425  1.00-12.11      MEMB
ATOM   2089  H2R OL     16      -8.824 -17.993  10.609  1.00  0.00      MEMB
ATOM   2090  H2S OL     16      -8.808 -19.671  10.326  1.00  0.00      MEMB
ATOM   2138  C13 OL     16     -10.372 -18.355   9.138  1.00-10.97      MEMB
ATOM   2139  H3R OL     16      -9.555 -18.050   8.451  1.00  0.00      MEMB
ATOM   2140  H3S OL     16     -10.997 -17.462   9.354  1.00  0.00      MEMB
ATOM   2141  C14 OL     16     -11.417 -19.361   8.477  1.00 -9.91      MEMB
ATOM   2142  H4R OL     16     -11.955 -19.852   9.316  1.00  0.00      MEMB
ATOM   2143  H4S OL     16     -12.094 -18.704   7.891  1.00  0.00      MEMB
ATOM   2144  C15 OL     16     -10.725 -20.470   7.746  1.00 -8.77      MEMB
ATOM   2145  H5R OL     16      -9.965 -21.018   8.343  1.00  0.00      MEMB
ATOM   2146  H5S OL     16     -10.213 -20.006   6.876  1.00  0.00      MEMB
ATOM   2147  C16 OL     16     -11.551 -21.612   7.160  1.00 -7.62      MEMB
ATOM   2148  H6R OL     16     -10.936 -22.351   6.605  1.00  0.00      MEMB
ATOM   2149  H6S OL     16     -12.116 -22.057   8.007  1.00  0.00      MEMB
ATOM   2150  C17 OL     16     -12.683 -21.053   6.289  1.00 -6.59      MEMB
ATOM   2151  H7R OL     16     -13.365 -21.915   6.129  1.00  0.00      MEMB
ATOM   2152  H7S OL     16     -13.213 -20.243   6.834  1.00  0.00      MEMB
ATOM   2153  C18 OL     16     -12.048 -20.530   4.988  1.00 -5.26      MEMB
ATOM   2154  H8R OL     16     -11.517 -19.575   5.188  1.00  0.00      MEMB
ATOM   2155  H8S OL     16     -11.221 -21.248   4.802  1.00  0.00      MEMB
ATOM   2156  C19 OL     16     -12.926 -20.600   3.743  1.00 -4.06      MEMB
ATOM   2157  H9R OL     16     -13.518 -21.520   3.633  1.00  0.00      MEMB
ATOM   2158 C110 OL     16     -13.128 -19.718   2.756  1.00 -2.66      MEMB
ATOM   2159 H10R OL     16     -13.896 -19.921   1.996  1.00  0.00      MEMB
ATOM   2160 C111 OL     16     -12.412 -18.316   2.694  1.00 -2.58      MEMB
ATOM   2161 H11R OL     16     -13.139 -17.484   2.808  1.00  0.00      MEMB
ATOM   2162 H11S OL     16     -11.681 -18.250   3.528  1.00  0.00      MEMB
ATOM   2163 C112 OL     16     -11.629 -17.977   1.333  1.00 -1.15      MEMB
ATOM   2164 H12R OL     16     -12.343 -17.821   0.495  1.00  0.00      MEMB
ATOM   2165 H12S OL     16     -11.041 -17.042   1.452  1.00  0.00      MEMB
ATOM   2166 C113 OL     16     -10.624 -19.059   0.988  1.00 -0.28      MEMB
ATOM   2167 H13R OL     16     -10.162 -19.315   1.966  1.00  0.00      MEMB
ATOM   2168 H13S OL     16     -11.172 -19.948   0.609  1.00  0.00      MEMB
ATOM   2169 C114 OL     16      -9.645 -18.667  -0.188  1.00  0.84      MEMB
ATOM   2170 H14R OL     16      -9.058 -17.826   0.239  1.00  0.00      MEMB
ATOM   2171 H14S OL     16      -8.978 -19.536  -0.373  1.00  0.00      MEMB
ATOM   2172 C115 OL     16     -10.401 -18.324  -1.442  1.00  1.60      MEMB
ATOM   2173 H15R OL     16      -9.679 -18.508  -2.266  1.00  0.00      MEMB
ATOM   2174 H15S OL     16     -10.662 -17.244  -1.410  1.00  0.00      MEMB
ATOM   2175 C116 OL     16     -11.632 -19.156  -1.851  1.00  2.64      MEMB
ATOM   2176 H16R OL     16     -12.472 -19.196  -1.124  1.00  0.00      MEMB
ATOM   2177 H16S OL     16     -12.034 -18.591  -2.719  1.00  0.00      MEMB
ATOM   2178 C117 OL     16     -11.209 -20.468  -2.340  1.00  0.00      MEMB
ATOM   2179 H17R OL     16     -10.822 -21.061  -1.484  1.00  0.00      MEMB
ATOM   2180 H17S OL     16     -10.425 -20.467  -3.126  1.00  0.00      MEMB
ATOM   2181 C118 OL     16     -12.404 -21.321  -2.796  1.00  0.00      MEMB
ATOM   2182 H18R OL     16     -13.093 -21.274  -1.925  1.00  0.00      MEMB
ATOM   2183 H18S OL     16     -12.893 -20.855  -3.678  1.00  0.00      MEMB
ATOM   2184 H18T OL     16     -12.178 -22.383  -3.027  1.00  0.00      MEMB
ATOM   2054  C33 PGR    16      -9.993 -14.376  21.476  1.00-20.41      MEMB
ATOM   2055  H3A PGR    16     -10.230 -15.120  22.266  1.00  0.00      MEMB
ATOM   2056  H3B PGR    16      -9.052 -13.792  21.566  1.00  0.00      MEMB
ATOM   2057  O36 PGR    16     -11.016 -13.410  21.400  1.00  0.00      MEMB
ATOM   2058 HO6A PGR    16     -11.813 -13.913  21.584  1.00  0.00      MEMB
ATOM   2059  C32 PGR    16      -9.950 -15.020  20.052  1.00-20.64      MEMB
ATOM   2060  H2A PGR    16      -9.076 -15.707  19.985  1.00  0.00      MEMB
ATOM   2061  O35 PGR    16      -9.776 -13.968  19.106  1.00  0.00      MEMB
ATOM   2062 HO5A PGR    16      -9.165 -13.395  19.590  1.00  0.00      MEMB
ATOM   2063  C31 PGR    16     -11.210 -15.803  19.754  1.00-19.24      MEMB
ATOM   2064  H1A PGR    16     -12.054 -15.171  20.104  1.00  0.00      MEMB
ATOM   2065  H1B PGR    16     -11.204 -16.709  20.397  1.00  0.00      MEMB
ATOM   2066  P31 PGR    16     -12.420 -16.963  17.689  1.00-16.77      MEMB
ATOM   2067  O33 PGR    16     -13.687 -16.196  17.714  1.00-15.92      MEMB
ATOM   2068  O34 PGR    16     -12.328 -18.317  18.197  1.00-16.93      MEMB
ATOM   2069  O32 PGR    16     -11.245 -16.153  18.369  1.00-16.27      MEMB
ATOM   2070  O31 PGR    16     -11.854 -16.819  16.244  1.00-18.19      MEMB
ATOM   2071  C3  PGR    16     -10.901 -17.795  15.750  1.00-15.07      MEMB
ATOM   2072  HA  PGR    16     -11.274 -18.841  15.780  1.00  0.00      MEMB
ATOM   2073  HB  PGR    16      -9.927 -17.679  16.272  1.00  0.00      MEMB
ATOM   2074  C2  PGR    16     -10.573 -17.503  14.195  1.00-13.89      MEMB
ATOM   2075  HX  PGR    16      -9.611 -17.990  13.928  1.00  0.00      MEMB
ATOM   2076  O21 PGR    16     -10.564 -16.098  13.964  1.00-12.67      MEMB
ATOM   2077  C21 PGR    16      -9.585 -15.422  14.538  1.00-12.02      MEMB
ATOM   2078  O22 PGR    16      -8.680 -15.801  15.234  1.00-12.33      MEMB
ATOM   2082  C1  PGR    16     -11.679 -18.096  13.283  1.00-14.33      MEMB
ATOM   2083  HR  PGR    16     -12.714 -17.691  13.301  1.00  0.00      MEMB
ATOM   2084  HS  PGR    16     -11.890 -19.122  13.655  1.00  0.00      MEMB
ATOM   2085  O11 PGR    16     -11.182 -18.024  11.910  1.00-13.47      MEMB
ATOM   2086  C11 PGR    16     -10.447 -19.103  11.563  1.00-12.95      MEMB
ATOM   2087  O12 PGR    16     -10.362 -20.116  12.229  1.00-13.09      MEMB
ATOM   2079  C12 OL     16      -9.847 -13.932  14.281  1.00-10.84      MEMB
ATOM   2080  H2R OL     16      -9.933 -13.396  15.251  1.00  0.00      MEMB
ATOM   2081  H2S OL     16     -10.712 -13.649  13.644  1.00  0.00      MEMB
ATOM   2091  C13 OL     16      -8.658 -13.234  13.515  1.00 -9.66      MEMB
ATOM   2092  H3R OL     16      -7.822 -13.348  14.238  1.00  0.00      MEMB
ATOM   2093  H3S OL     16      -8.765 -12.129  13.468  1.00  0.00      MEMB
ATOM   2094  C14 OL     16      -8.319 -13.829  12.156  1.00 -8.38      MEMB
ATOM   2095  H4R OL     16      -8.244 -14.932  12.270  1.00  0.00      MEMB
ATOM   2096  H4S OL     16      -7.282 -13.484  11.956  1.00  0.00      MEMB
ATOM   2097  C15 OL     16      -9.378 -13.468  11.026  1.00 -7.16      MEMB
ATOM   2098  H5R OL     16      -9.267 -12.389  10.786  1.00  0.00      MEMB
ATOM   2099  H5S OL     16     -10.425 -13.651  11.348  1.00  0.00      MEMB
ATOM   2100  C16 OL     16      -9.142 -14.357   9.727  1.00 -6.04      MEMB
ATOM   2101  H6R OL     16      -9.581 -15.377   9.764  1.00  0.00      MEMB
ATOM   2102  H6S OL     16      -8.049 -14.556   9.741  1.00  0.00      MEMB
ATOM   2103  C17 OL     16      -9.591 -13.727   8.410  1.00 -5.15      MEMB
ATOM   2104  H7R OL     16      -9.342 -12.653   8.540  1.00  0.00      MEMB
ATOM   2105  H7S OL     16     -10.698 -13.809   8.466  1.00  0.00      MEMB
ATOM   2106  C18 OL     16      -9.184 -14.319   7.060  1.00 -4.09      MEMB
ATOM   2107  H8R OL     16      -8.097 -14.532   7.142  1.00  0.00      MEMB
ATOM   2108  H8S OL     16      -9.348 -13.601   6.227  1.00  0.00      MEMB
ATOM   2109  C19 OL     16     -10.058 -15.485   6.744  1.00 -3.11      MEMB
ATOM   2110  H9R OL     16      -9.565 -16.449   6.938  1.00  0.00      MEMB
ATOM   2111 C110 OL     16     -11.254 -15.496   6.164  1.00 -1.91      MEMB
ATOM   2112 H10R OL     16     -11.754 -16.427   5.858  1.00  0.00      MEMB
ATOM   2113 C111 OL     16     -11.962 -14.273   5.687  1.00 -1.30      MEMB
ATOM   2114 H11R OL     16     -11.647 -13.307   6.137  1.00  0.00      MEMB
ATOM   2115 H11S OL     16     -12.980 -14.484   6.079  1.00  0.00      MEMB
ATOM   2116 C112 OL     16     -12.085 -14.079   4.119  1.00 -0.16      MEMB
ATOM   2117 H12R OL     16     -12.506 -13.068   3.932  1.00  0.00      MEMB
ATOM   2118 H12S OL     16     -12.838 -14.810   3.753  1.00  0.00      MEMB
ATOM   2119 C113 OL     16     -10.780 -14.355   3.392  1.00  0.33      MEMB
ATOM   2120 H13R OL     16     -10.436 -15.364   3.702  1.00  0.00      MEMB
ATOM   2121 H13S OL     16      -9.953 -13.671   3.676  1.00  0.00      MEMB
ATOM   2122 C114 OL     16     -10.908 -14.217   1.872  1.00  1.47      MEMB
ATOM   2123 H14R OL     16     -11.176 -13.185   1.561  1.00  0.00      MEMB
ATOM   2124 H14S OL     16     -11.811 -14.747   1.500  1.00  0.00      MEMB
ATOM   2125 C115 OL     16      -9.604 -14.424   1.045  1.00  2.35      MEMB
ATOM   2126 H15R OL     16      -9.204 -15.444   1.229  1.00  0.00      MEMB
ATOM   2127 H15S OL     16      -8.805 -13.741   1.406  1.00  0.00      MEMB
ATOM   2128 C116 OL     16      -9.845 -14.174  -0.394  1.00  3.48      MEMB
ATOM   2129 H16R OL     16     -10.212 -13.127  -0.448  1.00  0.00      MEMB
ATOM   2130 H16S OL     16     -10.636 -14.898  -0.687  1.00  0.00      MEMB
ATOM   2131 C117 OL     16      -8.699 -14.461  -1.363  1.00  2.94      MEMB
ATOM   2132 H17R OL     16      -7.988 -15.219  -0.970  1.00  0.00      MEMB
ATOM   2133 H17S OL     16      -7.990 -13.607  -1.403  1.00  0.00      MEMB
ATOM   2134 C118 OL     16      -9.065 -14.768  -2.824  1.00  4.04      MEMB
ATOM   2135 H18R OL     16      -9.731 -15.648  -2.946  1.00  0.00      MEMB
ATOM   2136 H18S OL     16      -8.204 -14.976  -3.495  1.00  0.00      MEMB
ATOM   2137 H18T OL     16      -9.634 -13.943  -3.304  1.00  0.00      MEMB
TER   
ATOM   2219  C12 OL     17       4.142 -19.832  10.957  1.00-12.11      MEMB
ATOM   2220  H2R OL     17       4.722 -20.754  11.179  1.00  0.00      MEMB
ATOM   2221  H2S OL     17       3.191 -20.212  10.528  1.00  0.00      MEMB
ATOM   2269  C13 OL     17       4.762 -18.866   9.944  1.00-10.97      MEMB
ATOM   2270  H3R OL     17       5.658 -18.279  10.239  1.00  0.00      MEMB
ATOM   2271  H3S OL     17       3.957 -18.161   9.644  1.00  0.00      MEMB
ATOM   2272  C14 OL     17       5.129 -19.537   8.597  1.00 -9.91      MEMB
ATOM   2273  H4R OL     17       5.859 -20.356   8.776  1.00  0.00      MEMB
ATOM   2274  H4S OL     17       4.229 -20.134   8.336  1.00  0.00      MEMB
ATOM   2275  C15 OL     17       5.623 -18.570   7.490  1.00 -8.77      MEMB
ATOM   2276  H5R OL     17       5.878 -19.183   6.599  1.00  0.00      MEMB
ATOM   2277  H5S OL     17       6.608 -18.134   7.763  1.00  0.00      MEMB
ATOM   2278  C16 OL     17       4.572 -17.529   6.982  1.00 -7.62      MEMB
ATOM   2279  H6R OL     17       4.361 -16.840   7.827  1.00  0.00      MEMB
ATOM   2280  H6S OL     17       5.158 -16.895   6.282  1.00  0.00      MEMB
ATOM   2281  C17 OL     17       3.399 -18.130   6.140  1.00 -6.59      MEMB
ATOM   2282  H7R OL     17       3.787 -18.973   5.530  1.00  0.00      MEMB
ATOM   2283  H7S OL     17       2.713 -18.605   6.873  1.00  0.00      MEMB
ATOM   2284  C18 OL     17       2.659 -17.063   5.160  1.00 -5.26      MEMB
ATOM   2285  H8R OL     17       1.707 -17.562   4.876  1.00  0.00      MEMB
ATOM   2286  H8S OL     17       2.360 -16.392   5.993  1.00  0.00      MEMB
ATOM   2287  C19 OL     17       3.474 -16.448   4.043  1.00 -4.06      MEMB
ATOM   2288  H9R OL     17       4.286 -15.746   4.280  1.00  0.00      MEMB
ATOM   2289 C110 OL     17       3.213 -16.539   2.717  1.00 -2.66      MEMB
ATOM   2290 H10R OL     17       3.997 -16.109   2.075  1.00  0.00      MEMB
ATOM   2291 C111 OL     17       2.125 -17.198   1.930  1.00 -2.58      MEMB
ATOM   2292 H11R OL     17       1.140 -17.317   2.429  1.00  0.00      MEMB
ATOM   2293 H11S OL     17       1.927 -16.631   0.995  1.00  0.00      MEMB
ATOM   2294 C112 OL     17       2.568 -18.647   1.570  1.00 -1.15      MEMB
ATOM   2295 H12R OL     17       3.655 -18.783   1.385  1.00  0.00      MEMB
ATOM   2296 H12S OL     17       2.310 -19.250   2.467  1.00  0.00      MEMB
ATOM   2297 C113 OL     17       1.867 -19.122   0.356  1.00 -0.28      MEMB
ATOM   2298 H13R OL     17       1.907 -20.224   0.221  1.00  0.00      MEMB
ATOM   2299 H13S OL     17       0.813 -18.796   0.489  1.00  0.00      MEMB
ATOM   2300 C114 OL     17       2.386 -18.513  -0.923  1.00  0.84      MEMB
ATOM   2301 H14R OL     17       2.408 -17.414  -0.761  1.00  0.00      MEMB
ATOM   2302 H14S OL     17       3.340 -19.014  -1.193  1.00  0.00      MEMB
ATOM   2303 C115 OL     17       1.346 -18.618  -2.107  1.00  1.60      MEMB
ATOM   2304 H15R OL     17       1.635 -17.907  -2.911  1.00  0.00      MEMB
ATOM   2305 H15S OL     17       0.376 -18.163  -1.814  1.00  0.00      MEMB
ATOM   2306 C116 OL     17       0.999 -19.999  -2.518  1.00  2.64      MEMB
ATOM   2307 H16R OL     17       0.832 -20.663  -1.643  1.00  0.00      MEMB
ATOM   2308 H16S OL     17       0.143 -20.012  -3.227  1.00  0.00      MEMB
ATOM   2309 C117 OL     17       2.152 -20.642  -3.359  1.00  0.00      MEMB
ATOM   2310 H17R OL     17       3.117 -20.681  -2.810  1.00  0.00      MEMB
ATOM   2311 H17S OL     17       2.259 -20.161  -4.354  1.00  0.00      MEMB
ATOM   2312 C118 OL     17       1.943 -22.122  -3.776  1.00  0.00      MEMB
ATOM   2313 H18R OL     17       1.658 -22.737  -2.896  1.00  0.00      MEMB
ATOM   2314 H18S OL     17       0.999 -22.180  -4.359  1.00  0.00      MEMB
ATOM   2315 H18T OL     17       2.887 -22.396  -4.296  1.00  0.00      MEMB
ATOM   2185  C33 PGR    17       8.825 -19.079  19.777  1.00-20.41      MEMB
ATOM   2186  H3A PGR    17       9.474 -19.793  19.225  1.00  0.00      MEMB
ATOM   2187  H3B PGR    17       9.303 -18.078  19.714  1.00  0.00      MEMB
ATOM   2188  O36 PGR    17       8.698 -19.449  21.210  1.00  0.00      MEMB
ATOM   2189 HO6A PGR    17       7.944 -18.926  21.492  1.00  0.00      MEMB
ATOM   2190  C32 PGR    17       7.375 -19.089  19.251  1.00-20.64      MEMB
ATOM   2191  H2A PGR    17       6.913 -20.080  19.463  1.00  0.00      MEMB
ATOM   2192  O35 PGR    17       7.426 -18.902  17.839  1.00  0.00      MEMB
ATOM   2193 HO5A PGR    17       8.211 -19.423  17.620  1.00  0.00      MEMB
ATOM   2194  C31 PGR    17       6.436 -18.010  19.867  1.00-19.24      MEMB
ATOM   2195  H1A PGR    17       6.866 -17.003  19.674  1.00  0.00      MEMB
ATOM   2196  H1B PGR    17       6.366 -18.107  20.971  1.00  0.00      MEMB
ATOM   2197  P31 PGR    17       4.560 -16.840  18.426  1.00-16.77      MEMB
ATOM   2198  O33 PGR    17       5.711 -15.986  18.075  1.00-15.92      MEMB
ATOM   2199  O34 PGR    17       3.369 -16.208  19.161  1.00-16.93      MEMB
ATOM   2200  O32 PGR    17       5.109 -18.087  19.291  1.00-16.27      MEMB
ATOM   2201  O31 PGR    17       4.078 -17.480  17.105  1.00-18.19      MEMB
ATOM   2202  C3  PGR    17       4.264 -18.873  16.809  1.00-15.07      MEMB
ATOM   2203  HA  PGR    17       3.478 -19.514  17.263  1.00  0.00      MEMB
ATOM   2204  HB  PGR    17       5.203 -19.163  17.326  1.00  0.00      MEMB
ATOM   2205  C2  PGR    17       4.657 -19.195  15.316  1.00-13.89      MEMB
ATOM   2206  HX  PGR    17       5.314 -20.074  15.142  1.00  0.00      MEMB
ATOM   2207  O21 PGR    17       5.384 -18.088  14.736  1.00-12.67      MEMB
ATOM   2208  C21 PGR    17       6.677 -17.934  14.940  1.00-12.02      MEMB
ATOM   2209  O22 PGR    17       7.425 -18.618  15.583  1.00-12.33      MEMB
ATOM   2213  C1  PGR    17       3.410 -19.443  14.505  1.00-14.33      MEMB
ATOM   2214  HR  PGR    17       2.883 -18.466  14.457  1.00  0.00      MEMB
ATOM   2215  HS  PGR    17       2.741 -20.150  15.042  1.00  0.00      MEMB
ATOM   2216  O11 PGR    17       3.787 -20.024  13.203  1.00-13.47      MEMB
ATOM   2217  C11 PGR    17       3.915 -19.147  12.243  1.00-12.95      MEMB
ATOM   2218  O12 PGR    17       3.788 -17.921  12.370  1.00-13.09      MEMB
ATOM   2210  C12 OL     17       7.067 -16.750  14.070  1.00-10.84      MEMB
ATOM   2211  H2R OL     17       6.892 -15.861  14.713  1.00  0.00      MEMB
ATOM   2212  H2S OL     17       6.462 -16.710  13.140  1.00  0.00      MEMB
ATOM   2222  C13 OL     17       8.539 -16.961  13.651  1.00 -9.66      MEMB
ATOM   2223  H3R OL     17       8.573 -17.921  13.094  1.00  0.00      MEMB
ATOM   2224  H3S OL     17       9.204 -17.062  14.535  1.00  0.00      MEMB
ATOM   2225  C14 OL     17       9.087 -15.966  12.654  1.00 -8.38      MEMB
ATOM   2226  H4R OL     17       9.522 -15.056  13.121  1.00  0.00      MEMB
ATOM   2227  H4S OL     17       8.207 -15.553  12.116  1.00  0.00      MEMB
ATOM   2228  C15 OL     17      10.231 -16.568  11.822  1.00 -7.16      MEMB
ATOM   2229  H5R OL     17      10.965 -17.053  12.500  1.00  0.00      MEMB
ATOM   2230  H5S OL     17      10.862 -15.765  11.384  1.00  0.00      MEMB
ATOM   2231  C16 OL     17       9.858 -17.468  10.681  1.00 -6.04      MEMB
ATOM   2232  H6R OL     17       8.975 -18.068  10.990  1.00  0.00      MEMB
ATOM   2233  H6S OL     17      10.690 -18.118  10.335  1.00  0.00      MEMB
ATOM   2234  C17 OL     17       9.249 -16.750   9.454  1.00 -5.15      MEMB
ATOM   2235  H7R OL     17       9.820 -15.801   9.373  1.00  0.00      MEMB
ATOM   2236  H7S OL     17       8.215 -16.385   9.629  1.00  0.00      MEMB
ATOM   2237  C18 OL     17       9.166 -17.576   8.166  1.00 -4.09      MEMB
ATOM   2238  H8R OL     17       8.456 -16.954   7.581  1.00  0.00      MEMB
ATOM   2239  H8S OL     17       8.730 -18.590   8.299  1.00  0.00      MEMB
ATOM   2240  C19 OL     17      10.505 -17.633   7.407  1.00 -3.11      MEMB
ATOM   2241  H9R OL     17      11.211 -16.871   7.768  1.00  0.00      MEMB
ATOM   2242 C110 OL     17      10.673 -18.341   6.290  1.00 -1.91      MEMB
ATOM   2243 H10R OL     17      11.625 -18.427   5.746  1.00  0.00      MEMB
ATOM   2244 C111 OL     17       9.579 -19.218   5.671  1.00 -1.30      MEMB
ATOM   2245 H11R OL     17       8.659 -19.277   6.292  1.00  0.00      MEMB
ATOM   2246 H11S OL     17       9.975 -20.256   5.684  1.00  0.00      MEMB
ATOM   2247 C112 OL     17       8.954 -18.890   4.260  1.00 -0.16      MEMB
ATOM   2248 H12R OL     17       8.347 -19.737   3.875  1.00  0.00      MEMB
ATOM   2249 H12S OL     17       9.854 -18.834   3.611  1.00  0.00      MEMB
ATOM   2250 C113 OL     17       8.369 -17.530   4.096  1.00  0.33      MEMB
ATOM   2251 H13R OL     17       9.128 -16.719   4.101  1.00  0.00      MEMB
ATOM   2252 H13S OL     17       7.707 -17.309   4.961  1.00  0.00      MEMB
ATOM   2253 C114 OL     17       7.586 -17.313   2.838  1.00  1.47      MEMB
ATOM   2254 H14R OL     17       7.189 -16.276   2.805  1.00  0.00      MEMB
ATOM   2255 H14S OL     17       6.650 -17.911   2.819  1.00  0.00      MEMB
ATOM   2256 C115 OL     17       8.286 -17.536   1.507  1.00  2.35      MEMB
ATOM   2257 H15R OL     17       8.657 -18.582   1.558  1.00  0.00      MEMB
ATOM   2258 H15S OL     17       9.224 -16.979   1.295  1.00  0.00      MEMB
ATOM   2259 C116 OL     17       7.304 -17.322   0.352  1.00  3.48      MEMB
ATOM   2260 H16R OL     17       7.980 -17.212  -0.523  1.00  0.00      MEMB
ATOM   2261 H16S OL     17       6.750 -16.359   0.356  1.00  0.00      MEMB
ATOM   2262 C117 OL     17       6.203 -18.433   0.204  1.00  2.94      MEMB
ATOM   2263 H17R OL     17       5.394 -18.119  -0.489  1.00  0.00      MEMB
ATOM   2264 H17S OL     17       5.708 -18.491   1.197  1.00  0.00      MEMB
ATOM   2265 C118 OL     17       6.813 -19.779  -0.226  1.00  4.04      MEMB
ATOM   2266 H18R OL     17       7.682 -19.525  -0.870  1.00  0.00      MEMB
ATOM   2267 H18S OL     17       6.083 -20.437  -0.745  1.00  0.00      MEMB
ATOM   2268 H18T OL     17       7.166 -20.377   0.642  1.00  0.00      MEMB
TER   
ATOM   2350  C12 OL     18     -11.594  12.800  11.688  1.00-12.11      MEMB
ATOM   2351  H2R OL     18     -11.585  13.909  11.760  1.00  0.00      MEMB
ATOM   2352  H2S OL     18     -10.721  12.346  11.173  1.00  0.00      MEMB
ATOM   2400  C13 OL     18     -12.973  12.567  10.905  1.00-10.97      MEMB
ATOM   2401  H3R OL     18     -13.624  13.272  11.466  1.00  0.00      MEMB
ATOM   2402  H3S OL     18     -13.322  11.533  11.113  1.00  0.00      MEMB
ATOM   2403  C14 OL     18     -13.025  12.921   9.358  1.00 -9.91      MEMB
ATOM   2404  H4R OL     18     -12.095  12.435   8.991  1.00  0.00      MEMB
ATOM   2405  H4S OL     18     -13.963  12.469   8.971  1.00  0.00      MEMB
ATOM   2406  C15 OL     18     -12.927  14.388   9.132  1.00 -8.77      MEMB
ATOM   2407  H5R OL     18     -11.967  14.758   9.551  1.00  0.00      MEMB
ATOM   2408  H5S OL     18     -13.786  14.875   9.640  1.00  0.00      MEMB
ATOM   2409  C16 OL     18     -12.882  14.697   7.632  1.00 -7.62      MEMB
ATOM   2410  H6R OL     18     -11.929  14.175   7.398  1.00  0.00      MEMB
ATOM   2411  H6S OL     18     -13.682  14.228   7.020  1.00  0.00      MEMB
ATOM   2412  C17 OL     18     -12.534  16.206   7.212  1.00 -6.59      MEMB
ATOM   2413  H7R OL     18     -13.250  16.907   7.693  1.00  0.00      MEMB
ATOM   2414  H7S OL     18     -11.561  16.444   7.693  1.00  0.00      MEMB
ATOM   2415  C18 OL     18     -12.558  16.462   5.653  1.00 -5.26      MEMB
ATOM   2416  H8R OL     18     -13.267  15.652   5.379  1.00  0.00      MEMB
ATOM   2417  H8S OL     18     -12.884  17.499   5.422  1.00  0.00      MEMB
ATOM   2418  C19 OL     18     -11.244  16.284   5.034  1.00 -4.06      MEMB
ATOM   2419  H9R OL     18     -11.037  15.222   4.836  1.00  0.00      MEMB
ATOM   2420 C110 OL     18     -10.364  17.234   4.599  1.00 -2.66      MEMB
ATOM   2421 H10R OL     18      -9.567  16.730   4.034  1.00  0.00      MEMB
ATOM   2422 C111 OL     18     -10.280  18.704   4.590  1.00 -2.58      MEMB
ATOM   2423 H11R OL     18     -11.075  19.237   5.153  1.00  0.00      MEMB
ATOM   2424 H11S OL     18      -9.373  18.980   5.169  1.00  0.00      MEMB
ATOM   2425 C112 OL     18     -10.258  19.315   3.205  1.00 -1.15      MEMB
ATOM   2426 H12R OL     18     -10.171  20.419   3.301  1.00  0.00      MEMB
ATOM   2427 H12S OL     18      -9.319  19.049   2.674  1.00  0.00      MEMB
ATOM   2428 C113 OL     18     -11.464  19.129   2.340  1.00 -0.28      MEMB
ATOM   2429 H13R OL     18     -11.898  18.107   2.298  1.00  0.00      MEMB
ATOM   2430 H13S OL     18     -12.294  19.719   2.785  1.00  0.00      MEMB
ATOM   2431 C114 OL     18     -11.324  19.566   0.835  1.00  0.84      MEMB
ATOM   2432 H14R OL     18     -10.949  20.611   0.785  1.00  0.00      MEMB
ATOM   2433 H14S OL     18     -10.540  18.937   0.363  1.00  0.00      MEMB
ATOM   2434 C115 OL     18     -12.543  19.612  -0.103  1.00  1.60      MEMB
ATOM   2435 H15R OL     18     -12.150  19.954  -1.085  1.00  0.00      MEMB
ATOM   2436 H15S OL     18     -13.341  20.282   0.282  1.00  0.00      MEMB
ATOM   2437 C116 OL     18     -13.267  18.186  -0.228  1.00  2.64      MEMB
ATOM   2438 H16R OL     18     -12.573  17.491   0.292  1.00  0.00      MEMB
ATOM   2439 H16S OL     18     -14.231  18.084   0.314  1.00  0.00      MEMB
ATOM   2440 C117 OL     18     -13.307  17.630  -1.639  1.00  0.00      MEMB
ATOM   2441 H17R OL     18     -14.089  18.079  -2.287  1.00  0.00      MEMB
ATOM   2442 H17S OL     18     -13.531  16.554  -1.471  1.00  0.00      MEMB
ATOM   2443 C118 OL     18     -11.949  17.615  -2.433  1.00  0.00      MEMB
ATOM   2444 H18R OL     18     -11.607  18.652  -2.639  1.00  0.00      MEMB
ATOM   2445 H18S OL     18     -11.229  17.003  -1.849  1.00  0.00      MEMB
ATOM   2446 H18T OL     18     -12.099  17.253  -3.472  1.00  0.00      MEMB
ATOM   2316  C33 PGR    18     -10.028  18.719  18.088  1.00-20.41      MEMB
ATOM   2317  H3A PGR    18      -9.528  17.952  17.458  1.00  0.00      MEMB
ATOM   2318  H3B PGR    18     -10.590  19.451  17.469  1.00  0.00      MEMB
ATOM   2319  O36 PGR    18      -9.054  19.492  18.799  1.00  0.00      MEMB
ATOM   2320 HO6A PGR    18      -9.358  20.399  18.881  1.00  0.00      MEMB
ATOM   2321  C32 PGR    18     -10.992  18.070  19.122  1.00-20.64      MEMB
ATOM   2322  H2A PGR    18     -11.855  17.617  18.586  1.00  0.00      MEMB
ATOM   2323  O35 PGR    18     -11.476  19.108  19.971  1.00  0.00      MEMB
ATOM   2324 HO5A PGR    18     -11.581  19.825  19.331  1.00  0.00      MEMB
ATOM   2325  C31 PGR    18     -10.441  16.941  20.043  1.00-19.24      MEMB
ATOM   2326  H1A PGR    18     -11.326  16.431  20.479  1.00  0.00      MEMB
ATOM   2327  H1B PGR    18      -9.885  17.555  20.783  1.00  0.00      MEMB
ATOM   2328  P31 PGR    18      -9.748  14.694  18.793  1.00-16.77      MEMB
ATOM   2329  O33 PGR    18      -9.997  13.712  19.842  1.00-15.92      MEMB
ATOM   2330  O34 PGR    18      -8.700  14.464  17.764  1.00-16.93      MEMB
ATOM   2331  O32 PGR    18      -9.494  16.037  19.446  1.00-16.27      MEMB
ATOM   2332  O31 PGR    18     -11.166  15.032  18.131  1.00-18.19      MEMB
ATOM   2333  C3  PGR    18     -11.913  14.006  17.539  1.00-15.07      MEMB
ATOM   2334  HA  PGR    18     -12.996  14.167  17.727  1.00  0.00      MEMB
ATOM   2335  HB  PGR    18     -11.696  13.038  18.038  1.00  0.00      MEMB
ATOM   2336  C2  PGR    18     -11.614  13.856  16.015  1.00-13.89      MEMB
ATOM   2337  HX  PGR    18     -10.624  13.368  15.882  1.00  0.00      MEMB
ATOM   2338  O21 PGR    18     -11.702  15.229  15.479  1.00-12.67      MEMB
ATOM   2339  C21 PGR    18     -10.491  15.764  14.969  1.00-12.02      MEMB
ATOM   2340  O22 PGR    18      -9.440  15.098  14.998  1.00-12.33      MEMB
ATOM   2344  C1  PGR    18     -12.612  12.986  15.191  1.00-14.33      MEMB
ATOM   2345  HR  PGR    18     -13.682  13.187  15.414  1.00  0.00      MEMB
ATOM   2346  HS  PGR    18     -12.457  11.914  15.438  1.00  0.00      MEMB
ATOM   2347  O11 PGR    18     -12.406  13.156  13.805  1.00-13.47      MEMB
ATOM   2348  C11 PGR    18     -11.709  12.309  13.109  1.00-12.95      MEMB
ATOM   2349  O12 PGR    18     -11.156  11.273  13.562  1.00-13.09      MEMB
ATOM   2341  C12 OL     18     -10.715  17.065  14.178  1.00-10.84      MEMB
ATOM   2342  H2R OL     18     -10.782  17.822  14.988  1.00  0.00      MEMB
ATOM   2343  H2S OL     18     -11.698  17.074  13.658  1.00  0.00      MEMB
ATOM   2353  C13 OL     18      -9.507  17.311  13.292  1.00 -9.66      MEMB
ATOM   2354  H3R OL     18      -8.576  17.019  13.823  1.00  0.00      MEMB
ATOM   2355  H3S OL     18      -9.465  18.384  13.009  1.00  0.00      MEMB
ATOM   2356  C14 OL     18      -9.589  16.471  11.982  1.00 -8.38      MEMB
ATOM   2357  H4R OL     18     -10.489  16.874  11.469  1.00  0.00      MEMB
ATOM   2358  H4S OL     18      -9.846  15.467  12.380  1.00  0.00      MEMB
ATOM   2359  C15 OL     18      -8.304  16.475  11.177  1.00 -7.16      MEMB
ATOM   2360  H5R OL     18      -7.481  15.891  11.643  1.00  0.00      MEMB
ATOM   2361  H5S OL     18      -8.058  17.518  10.886  1.00  0.00      MEMB
ATOM   2362  C16 OL     18      -8.445  16.054   9.689  1.00 -6.04      MEMB
ATOM   2363  H6R OL     18      -7.870  16.713   9.003  1.00  0.00      MEMB
ATOM   2364  H6S OL     18      -9.452  16.394   9.366  1.00  0.00      MEMB
ATOM   2365  C17 OL     18      -8.136  14.563   9.366  1.00 -5.15      MEMB
ATOM   2366  H7R OL     18      -8.876  13.778   9.629  1.00  0.00      MEMB
ATOM   2367  H7S OL     18      -7.233  14.306   9.961  1.00  0.00      MEMB
ATOM   2368  C18 OL     18      -7.827  14.290   7.834  1.00 -4.09      MEMB
ATOM   2369  H8R OL     18      -7.330  13.297   7.825  1.00  0.00      MEMB
ATOM   2370  H8S OL     18      -7.062  14.994   7.444  1.00  0.00      MEMB
ATOM   2371  C19 OL     18      -8.898  14.265   6.744  1.00 -3.11      MEMB
ATOM   2372  H9R OL     18      -9.448  15.216   6.700  1.00  0.00      MEMB
ATOM   2373 C110 OL     18      -9.169  13.302   5.827  1.00 -1.91      MEMB
ATOM   2374 H10R OL     18     -10.049  13.556   5.217  1.00  0.00      MEMB
ATOM   2375 C111 OL     18      -8.409  11.994   5.605  1.00 -1.30      MEMB
ATOM   2376 H11R OL     18      -7.596  11.967   6.361  1.00  0.00      MEMB
ATOM   2377 H11S OL     18      -7.863  11.952   4.638  1.00  0.00      MEMB
ATOM   2378 C112 OL     18      -9.338  10.753   5.760  1.00 -0.16      MEMB
ATOM   2379 H12R OL     18      -9.766  10.721   6.785  1.00  0.00      MEMB
ATOM   2380 H12S OL     18      -8.666   9.881   5.610  1.00  0.00      MEMB
ATOM   2381 C113 OL     18     -10.576  10.645   4.778  1.00  0.33      MEMB
ATOM   2382 H13R OL     18     -11.387  11.342   5.078  1.00  0.00      MEMB
ATOM   2383 H13S OL     18     -10.859   9.595   5.005  1.00  0.00      MEMB
ATOM   2384 C114 OL     18     -10.231  10.660   3.240  1.00  1.47      MEMB
ATOM   2385 H14R OL     18      -9.905   9.682   2.827  1.00  0.00      MEMB
ATOM   2386 H14S OL     18      -9.347  11.303   3.040  1.00  0.00      MEMB
ATOM   2387 C115 OL     18     -11.334  11.446   2.404  1.00  2.35      MEMB
ATOM   2388 H15R OL     18     -11.667  12.272   3.069  1.00  0.00      MEMB
ATOM   2389 H15S OL     18     -12.090  10.639   2.301  1.00  0.00      MEMB
ATOM   2390 C116 OL     18     -10.703  11.940   1.123  1.00  3.48      MEMB
ATOM   2391 H16R OL     18     -10.065  11.105   0.762  1.00  0.00      MEMB
ATOM   2392 H16S OL     18     -10.001  12.728   1.469  1.00  0.00      MEMB
ATOM   2393 C117 OL     18     -11.647  12.476   0.072  1.00  2.94      MEMB
ATOM   2394 H17R OL     18     -12.704  12.157   0.193  1.00  0.00      MEMB
ATOM   2395 H17S OL     18     -11.494  11.907  -0.870  1.00  0.00      MEMB
ATOM   2396 C118 OL     18     -11.375  13.940  -0.098  1.00  4.04      MEMB
ATOM   2397 H18R OL     18     -10.358  14.245  -0.425  1.00  0.00      MEMB
ATOM   2398 H18S OL     18     -11.488  14.501   0.854  1.00  0.00      MEMB
ATOM   2399 H18T OL     18     -11.966  14.435  -0.898  1.00  0.00      MEMB
TER   
ATOM   2481  C12 OL     19      18.619   7.799  11.420  1.00-12.11      MEMB
ATOM   2482  H2R OL     19      19.056   7.329  10.514  1.00  0.00      MEMB
ATOM   2483  H2S OL     19      17.793   8.521  11.243  1.00  0.00      MEMB
ATOM   2531  C13 OL     19      19.689   8.562  12.311  1.00-10.97      MEMB
ATOM   2532  H3R OL     19      19.469   8.491  13.397  1.00  0.00      MEMB
ATOM   2533  H3S OL     19      19.506   9.590  11.932  1.00  0.00      MEMB
ATOM   2534  C14 OL     19      21.179   8.290  11.910  1.00 -9.91      MEMB
ATOM   2535  H4R OL     19      21.824   9.067  12.374  1.00  0.00      MEMB
ATOM   2536  H4S OL     19      21.335   7.253  12.279  1.00  0.00      MEMB
ATOM   2537  C15 OL     19      21.480   8.577  10.408  1.00 -8.77      MEMB
ATOM   2538  H5R OL     19      21.122   9.575  10.076  1.00  0.00      MEMB
ATOM   2539  H5S OL     19      20.839   7.844   9.873  1.00  0.00      MEMB
ATOM   2540  C16 OL     19      22.952   8.436   9.998  1.00 -7.62      MEMB
ATOM   2541  H6R OL     19      23.661   8.889  10.724  1.00  0.00      MEMB
ATOM   2542  H6S OL     19      23.149   7.344  10.051  1.00  0.00      MEMB
ATOM   2543  C17 OL     19      23.170   8.799   8.526  1.00 -6.59      MEMB
ATOM   2544  H7R OL     19      22.174   8.640   8.060  1.00  0.00      MEMB
ATOM   2545  H7S OL     19      23.435   9.865   8.364  1.00  0.00      MEMB
ATOM   2546  C18 OL     19      24.142   7.921   7.922  1.00 -5.26      MEMB
ATOM   2547  H8R OL     19      25.049   7.959   8.563  1.00  0.00      MEMB
ATOM   2548  H8S OL     19      23.786   6.870   7.967  1.00  0.00      MEMB
ATOM   2549  C19 OL     19      24.605   8.451   6.660  1.00 -4.06      MEMB
ATOM   2550  H9R OL     19      25.357   9.227   6.868  1.00  0.00      MEMB
ATOM   2551 C110 OL     19      24.195   8.130   5.414  1.00 -2.66      MEMB
ATOM   2552 H10R OL     19      24.724   8.625   4.586  1.00  0.00      MEMB
ATOM   2553 C111 OL     19      23.165   7.092   4.941  1.00 -2.58      MEMB
ATOM   2554 H11R OL     19      23.896   6.349   4.556  1.00  0.00      MEMB
ATOM   2555 H11S OL     19      22.622   6.565   5.755  1.00  0.00      MEMB
ATOM   2556 C112 OL     19      22.192   7.601   3.934  1.00 -1.15      MEMB
ATOM   2557 H12R OL     19      21.575   8.472   4.243  1.00  0.00      MEMB
ATOM   2558 H12S OL     19      22.731   7.873   3.002  1.00  0.00      MEMB
ATOM   2559 C113 OL     19      21.174   6.498   3.472  1.00 -0.28      MEMB
ATOM   2560 H13R OL     19      20.590   6.321   4.400  1.00  0.00      MEMB
ATOM   2561 H13S OL     19      20.603   6.942   2.628  1.00  0.00      MEMB
ATOM   2562 C114 OL     19      21.629   5.117   3.116  1.00  0.84      MEMB
ATOM   2563 H14R OL     19      22.303   5.117   2.233  1.00  0.00      MEMB
ATOM   2564 H14S OL     19      22.153   4.780   4.036  1.00  0.00      MEMB
ATOM   2565 C115 OL     19      20.574   3.992   2.907  1.00  1.60      MEMB
ATOM   2566 H15R OL     19      19.645   4.343   2.407  1.00  0.00      MEMB
ATOM   2567 H15S OL     19      20.264   3.676   3.926  1.00  0.00      MEMB
ATOM   2568 C116 OL     19      21.173   2.798   2.124  1.00  2.64      MEMB
ATOM   2569 H16R OL     19      21.762   3.269   1.309  1.00  0.00      MEMB
ATOM   2570 H16S OL     19      21.882   2.266   2.794  1.00  0.00      MEMB
ATOM   2571 C117 OL     19      20.052   1.840   1.590  1.00  0.00      MEMB
ATOM   2572 H17R OL     19      20.661   1.058   1.088  1.00  0.00      MEMB
ATOM   2573 H17S OL     19      19.429   2.292   0.789  1.00  0.00      MEMB
ATOM   2574 C118 OL     19      19.307   1.134   2.681  1.00  0.00      MEMB
ATOM   2575 H18R OL     19      19.949   0.753   3.503  1.00  0.00      MEMB
ATOM   2576 H18S OL     19      18.524   1.775   3.141  1.00  0.00      MEMB
ATOM   2577 H18T OL     19      18.774   0.187   2.451  1.00  0.00      MEMB
ATOM   2447  C33 PGR    19      18.741   8.051  19.460  1.00-20.41      MEMB
ATOM   2448  H3A PGR    19      18.945   8.038  18.368  1.00  0.00      MEMB
ATOM   2449  H3B PGR    19      17.882   8.714  19.702  1.00  0.00      MEMB
ATOM   2450  O36 PGR    19      19.964   8.558  19.962  1.00  0.00      MEMB
ATOM   2451 HO6A PGR    19      20.646   7.965  19.637  1.00  0.00      MEMB
ATOM   2452  C32 PGR    19      18.326   6.724  20.062  1.00-20.64      MEMB
ATOM   2453  H2A PGR    19      17.383   6.380  19.580  1.00  0.00      MEMB
ATOM   2454  O35 PGR    19      18.076   6.938  21.450  1.00  0.00      MEMB
ATOM   2455 HO5A PGR    19      17.657   7.809  21.421  1.00  0.00      MEMB
ATOM   2456  C31 PGR    19      19.283   5.581  19.945  1.00-19.24      MEMB
ATOM   2457  H1A PGR    19      18.747   4.684  20.322  1.00  0.00      MEMB
ATOM   2458  H1B PGR    19      20.182   5.916  20.504  1.00  0.00      MEMB
ATOM   2459  P31 PGR    19      21.034   5.513  17.860  1.00-16.77      MEMB
ATOM   2460  O33 PGR    19      22.062   4.776  18.602  1.00-15.92      MEMB
ATOM   2461  O34 PGR    19      21.257   6.929  17.555  1.00-16.93      MEMB
ATOM   2462  O32 PGR    19      19.630   5.340  18.572  1.00-16.27      MEMB
ATOM   2463  O31 PGR    19      20.796   4.706  16.532  1.00-18.19      MEMB
ATOM   2464  C3  PGR    19      19.862   5.165  15.581  1.00-15.07      MEMB
ATOM   2465  HA  PGR    19      20.189   6.154  15.195  1.00  0.00      MEMB
ATOM   2466  HB  PGR    19      18.856   5.308  16.032  1.00  0.00      MEMB
ATOM   2467  C2  PGR    19      19.700   4.177  14.380  1.00-13.89      MEMB
ATOM   2468  HX  PGR    19      19.598   3.174  14.847  1.00  0.00      MEMB
ATOM   2469  O21 PGR    19      20.952   4.167  13.625  1.00-12.67      MEMB
ATOM   2470  C21 PGR    19      21.074   3.079  12.933  1.00-12.02      MEMB
ATOM   2471  O22 PGR    19      20.274   2.159  12.817  1.00-12.33      MEMB
ATOM   2475  C1  PGR    19      18.595   4.645  13.436  1.00-14.33      MEMB
ATOM   2476  HR  PGR    19      17.620   4.815  13.939  1.00  0.00      MEMB
ATOM   2477  HS  PGR    19      18.519   3.901  12.614  1.00  0.00      MEMB
ATOM   2478  O11 PGR    19      19.010   5.889  12.794  1.00-13.47      MEMB
ATOM   2479  C11 PGR    19      18.024   6.713  12.290  1.00-12.95      MEMB
ATOM   2480  O12 PGR    19      16.866   6.677  12.654  1.00-13.09      MEMB
ATOM   2472  C12 OL     19      22.416   3.233  12.177  1.00-10.84      MEMB
ATOM   2473  H2R OL     19      23.128   2.470  12.559  1.00  0.00      MEMB
ATOM   2474  H2S OL     19      22.736   4.284  12.345  1.00  0.00      MEMB
ATOM   2484  C13 OL     19      22.163   3.078  10.608  1.00 -9.66      MEMB
ATOM   2485  H3R OL     19      21.242   2.513  10.351  1.00  0.00      MEMB
ATOM   2486  H3S OL     19      23.035   2.635  10.081  1.00  0.00      MEMB
ATOM   2487  C14 OL     19      21.900   4.532  10.014  1.00 -8.38      MEMB
ATOM   2488  H4R OL     19      22.872   5.051  10.159  1.00  0.00      MEMB
ATOM   2489  H4S OL     19      21.001   5.020  10.446  1.00  0.00      MEMB
ATOM   2490  C15 OL     19      21.862   4.500   8.443  1.00 -7.16      MEMB
ATOM   2491  H5R OL     19      21.997   3.432   8.170  1.00  0.00      MEMB
ATOM   2492  H5S OL     19      22.781   4.999   8.068  1.00  0.00      MEMB
ATOM   2493  C16 OL     19      20.727   5.189   7.671  1.00 -6.04      MEMB
ATOM   2494  H6R OL     19      20.966   5.001   6.603  1.00  0.00      MEMB
ATOM   2495  H6S OL     19      20.722   6.278   7.888  1.00  0.00      MEMB
ATOM   2496  C17 OL     19      19.341   4.671   8.048  1.00 -5.15      MEMB
ATOM   2497  H7R OL     19      19.322   4.503   9.146  1.00  0.00      MEMB
ATOM   2498  H7S OL     19      19.318   3.688   7.531  1.00  0.00      MEMB
ATOM   2499  C18 OL     19      18.184   5.533   7.494  1.00 -4.09      MEMB
ATOM   2500  H8R OL     19      18.381   5.694   6.413  1.00  0.00      MEMB
ATOM   2501  H8S OL     19      18.186   6.515   8.014  1.00  0.00      MEMB
ATOM   2502  C19 OL     19      16.818   4.954   7.698  1.00 -3.11      MEMB
ATOM   2503  H9R OL     19      16.603   4.294   8.552  1.00  0.00      MEMB
ATOM   2504 C110 OL     19      15.732   5.379   7.004  1.00 -1.91      MEMB
ATOM   2505 H10R OL     19      14.766   4.919   7.260  1.00  0.00      MEMB
ATOM   2506 C111 OL     19      15.794   6.482   5.951  1.00 -1.30      MEMB
ATOM   2507 H11R OL     19      16.604   7.200   6.203  1.00  0.00      MEMB
ATOM   2508 H11S OL     19      14.833   7.037   5.890  1.00  0.00      MEMB
ATOM   2509 C112 OL     19      16.048   5.675   4.653  1.00 -0.16      MEMB
ATOM   2510 H12R OL     19      15.220   4.979   4.398  1.00  0.00      MEMB
ATOM   2511 H12S OL     19      16.975   5.081   4.799  1.00  0.00      MEMB
ATOM   2512 C113 OL     19      16.306   6.610   3.448  1.00  0.33      MEMB
ATOM   2513 H13R OL     19      17.146   7.338   3.464  1.00  0.00      MEMB
ATOM   2514 H13S OL     19      15.337   7.150   3.401  1.00  0.00      MEMB
ATOM   2515 C114 OL     19      16.513   5.768   2.127  1.00  1.47      MEMB
ATOM   2516 H14R OL     19      15.808   4.925   2.290  1.00  0.00      MEMB
ATOM   2517 H14S OL     19      17.545   5.356   2.123  1.00  0.00      MEMB
ATOM   2518 C115 OL     19      16.242   6.474   0.816  1.00  2.35      MEMB
ATOM   2519 H15R OL     19      15.145   6.649   0.796  1.00  0.00      MEMB
ATOM   2520 H15S OL     19      16.570   5.793   0.002  1.00  0.00      MEMB
ATOM   2521 C116 OL     19      16.907   7.838   0.569  1.00  3.48      MEMB
ATOM   2522 H16R OL     19      16.470   8.530   1.319  1.00  0.00      MEMB
ATOM   2523 H16S OL     19      16.540   8.083  -0.450  1.00  0.00      MEMB
ATOM   2524 C117 OL     19      18.482   8.112   0.735  1.00  2.94      MEMB
ATOM   2525 H17R OL     19      18.936   7.517  -0.086  1.00  0.00      MEMB
ATOM   2526 H17S OL     19      18.781   7.738   1.738  1.00  0.00      MEMB
ATOM   2527 C118 OL     19      18.868   9.589   0.667  1.00  4.04      MEMB
ATOM   2528 H18R OL     19      18.563  10.083   1.615  1.00  0.00      MEMB
ATOM   2529 H18S OL     19      18.322   9.952  -0.229  1.00  0.00      MEMB
ATOM   2530 H18T OL     19      19.943   9.637   0.390  1.00  0.00      MEMB
TER   
ATOM   2612  C12 OL     20      18.552  13.933  16.703  1.00-12.11      MEMB
ATOM   2613  H2R OL     20      19.052  14.054  17.688  1.00  0.00      MEMB
ATOM   2614  H2S OL     20      17.551  13.534  16.973  1.00  0.00      MEMB
ATOM   2662  C13 OL     20      19.425  13.045  15.930  1.00-10.97      MEMB
ATOM   2663  H3R OL     20      19.662  12.140  16.530  1.00  0.00      MEMB
ATOM   2664  H3S OL     20      20.418  13.533  15.828  1.00  0.00      MEMB
ATOM   2665  C14 OL     20      18.975  12.586  14.593  1.00 -9.91      MEMB
ATOM   2666  H4R OL     20      19.286  11.519  14.586  1.00  0.00      MEMB
ATOM   2667  H4S OL     20      17.874  12.572  14.444  1.00  0.00      MEMB
ATOM   2668  C15 OL     20      19.541  13.428  13.476  1.00 -8.77      MEMB
ATOM   2669  H5R OL     20      20.642  13.552  13.547  1.00  0.00      MEMB
ATOM   2670  H5S OL     20      19.150  14.447  13.685  1.00  0.00      MEMB
ATOM   2671  C16 OL     20      19.145  13.060  12.040  1.00 -7.62      MEMB
ATOM   2672  H6R OL     20      19.681  12.124  11.770  1.00  0.00      MEMB
ATOM   2673  H6S OL     20      18.077  12.769  11.952  1.00  0.00      MEMB
ATOM   2674  C17 OL     20      19.394  14.064  10.913  1.00 -6.59      MEMB
ATOM   2675  H7R OL     20      18.668  14.870  11.156  1.00  0.00      MEMB
ATOM   2676  H7S OL     20      20.385  14.567  10.920  1.00  0.00      MEMB
ATOM   2677  C18 OL     20      19.109  13.444   9.583  1.00 -5.26      MEMB
ATOM   2678  H8R OL     20      19.720  12.531   9.418  1.00  0.00      MEMB
ATOM   2679  H8S OL     20      18.066  13.074   9.674  1.00  0.00      MEMB
ATOM   2680  C19 OL     20      19.222  14.238   8.311  1.00 -4.06      MEMB
ATOM   2681  H9R OL     20      19.910  15.095   8.268  1.00  0.00      MEMB
ATOM   2682 C110 OL     20      18.668  13.841   7.126  1.00 -2.66      MEMB
ATOM   2683 H10R OL     20      18.698  14.493   6.240  1.00  0.00      MEMB
ATOM   2684 C111 OL     20      17.814  12.570   6.945  1.00 -2.58      MEMB
ATOM   2685 H11R OL     20      18.035  12.082   5.972  1.00  0.00      MEMB
ATOM   2686 H11S OL     20      18.097  11.781   7.675  1.00  0.00      MEMB
ATOM   2687 C112 OL     20      16.287  12.696   7.166  1.00 -1.15      MEMB
ATOM   2688 H12R OL     20      15.853  11.676   7.092  1.00  0.00      MEMB
ATOM   2689 H12S OL     20      16.181  13.014   8.225  1.00  0.00      MEMB
ATOM   2690 C113 OL     20      15.466  13.611   6.262  1.00 -0.28      MEMB
ATOM   2691 H13R OL     20      14.426  13.670   6.649  1.00  0.00      MEMB
ATOM   2692 H13S OL     20      15.886  14.639   6.282  1.00  0.00      MEMB
ATOM   2693 C114 OL     20      15.314  12.962   4.809  1.00  0.84      MEMB
ATOM   2694 H14R OL     20      16.394  12.861   4.569  1.00  0.00      MEMB
ATOM   2695 H14S OL     20      14.779  11.996   4.935  1.00  0.00      MEMB
ATOM   2696 C115 OL     20      14.648  13.808   3.694  1.00  1.60      MEMB
ATOM   2697 H15R OL     20      15.154  14.782   3.521  1.00  0.00      MEMB
ATOM   2698 H15S OL     20      13.657  14.199   4.011  1.00  0.00      MEMB
ATOM   2699 C116 OL     20      14.459  13.080   2.370  1.00  2.64      MEMB
ATOM   2700 H16R OL     20      14.065  12.081   2.655  1.00  0.00      MEMB
ATOM   2701 H16S OL     20      13.635  13.575   1.813  1.00  0.00      MEMB
ATOM   2702 C117 OL     20      15.829  12.844   1.580  1.00  0.00      MEMB
ATOM   2703 H17R OL     20      16.511  12.142   2.104  1.00  0.00      MEMB
ATOM   2704 H17S OL     20      16.449  13.763   1.509  1.00  0.00      MEMB
ATOM   2705 C118 OL     20      15.791  12.311   0.110  1.00  0.00      MEMB
ATOM   2706 H18R OL     20      15.180  13.028  -0.480  1.00  0.00      MEMB
ATOM   2707 H18S OL     20      16.809  12.373  -0.330  1.00  0.00      MEMB
ATOM   2708 H18T OL     20      15.524  11.264  -0.145  1.00  0.00      MEMB
ATOM   2578  C33 PGR    20      16.313  11.317  18.421  1.00-20.41      MEMB
ATOM   2579  H3A PGR    20      17.237  11.934  18.422  1.00  0.00      MEMB
ATOM   2580  H3B PGR    20      16.640  10.301  18.732  1.00  0.00      MEMB
ATOM   2581  O36 PGR    20      16.172  11.173  17.033  1.00  0.00      MEMB
ATOM   2582 HO6A PGR    20      15.768  11.962  16.666  1.00  0.00      MEMB
ATOM   2583  C32 PGR    20      15.073  11.863  18.997  1.00-20.64      MEMB
ATOM   2584  H2A PGR    20      15.091  11.731  20.102  1.00  0.00      MEMB
ATOM   2585  O35 PGR    20      13.983  11.114  18.465  1.00  0.00      MEMB
ATOM   2586 HO5A PGR    20      14.368  10.227  18.451  1.00  0.00      MEMB
ATOM   2587  C31 PGR    20      14.926  13.363  18.668  1.00-19.24      MEMB
ATOM   2588  H1A PGR    20      13.849  13.579  18.833  1.00  0.00      MEMB
ATOM   2589  H1B PGR    20      15.200  13.699  17.644  1.00  0.00      MEMB
ATOM   2590  P31 PGR    20      15.521  15.552  19.780  1.00-16.77      MEMB
ATOM   2591  O33 PGR    20      16.717  16.268  20.320  1.00-15.92      MEMB
ATOM   2592  O34 PGR    20      14.297  15.707  20.599  1.00-16.93      MEMB
ATOM   2593  O32 PGR    20      15.832  14.082  19.454  1.00-16.27      MEMB
ATOM   2594  O31 PGR    20      15.237  16.036  18.263  1.00-18.19      MEMB
ATOM   2595  C3  PGR    20      15.240  17.476  18.025  1.00-15.07      MEMB
ATOM   2596  HA  PGR    20      16.083  17.920  18.596  1.00  0.00      MEMB
ATOM   2597  HB  PGR    20      14.290  17.980  18.305  1.00  0.00      MEMB
ATOM   2598  C2  PGR    20      15.482  17.633  16.513  1.00-13.89      MEMB
ATOM   2599  HX  PGR    20      15.245  18.683  16.238  1.00  0.00      MEMB
ATOM   2600  O21 PGR    20      14.625  16.813  15.799  1.00-12.67      MEMB
ATOM   2601  C21 PGR    20      13.302  17.099  15.630  1.00-12.02      MEMB
ATOM   2602  O22 PGR    20      12.707  18.025  16.132  1.00-12.33      MEMB
ATOM   2606  C1  PGR    20      16.931  17.194  16.131  1.00-14.33      MEMB
ATOM   2607  HR  PGR    20      17.554  17.864  16.762  1.00  0.00      MEMB
ATOM   2608  HS  PGR    20      17.039  17.371  15.039  1.00  0.00      MEMB
ATOM   2609  O11 PGR    20      17.181  15.824  16.457  1.00-13.47      MEMB
ATOM   2610  C11 PGR    20      18.404  15.323  16.112  1.00-12.95      MEMB
ATOM   2611  O12 PGR    20      19.290  15.891  15.454  1.00-13.09      MEMB
ATOM   2603  C12 OL     20      12.735  15.916  14.907  1.00-10.84      MEMB
ATOM   2604  H2R OL     20      11.646  15.733  15.033  1.00  0.00      MEMB
ATOM   2605  H2S OL     20      13.115  14.935  15.264  1.00  0.00      MEMB
ATOM   2615  C13 OL     20      13.145  16.034  13.429  1.00 -9.66      MEMB
ATOM   2616  H3R OL     20      12.680  15.121  13.000  1.00  0.00      MEMB
ATOM   2617  H3S OL     20      14.252  15.964  13.365  1.00  0.00      MEMB
ATOM   2618  C14 OL     20      12.619  17.244  12.708  1.00 -8.38      MEMB
ATOM   2619  H4R OL     20      12.843  18.186  13.254  1.00  0.00      MEMB
ATOM   2620  H4S OL     20      11.510  17.188  12.684  1.00  0.00      MEMB
ATOM   2621  C15 OL     20      13.240  17.447  11.306  1.00 -7.16      MEMB
ATOM   2622  H5R OL     20      12.561  18.062  10.677  1.00  0.00      MEMB
ATOM   2623  H5S OL     20      13.214  16.446  10.825  1.00  0.00      MEMB
ATOM   2624  C16 OL     20      14.735  17.937  11.414  1.00 -6.04      MEMB
ATOM   2625  H6R OL     20      15.208  17.117  11.996  1.00  0.00      MEMB
ATOM   2626  H6S OL     20      14.758  18.805  12.108  1.00  0.00      MEMB
ATOM   2627  C17 OL     20      15.521  18.273  10.153  1.00 -5.15      MEMB
ATOM   2628  H7R OL     20      15.799  17.408   9.513  1.00  0.00      MEMB
ATOM   2629  H7S OL     20      16.524  18.603  10.498  1.00  0.00      MEMB
ATOM   2630  C18 OL     20      14.946  19.353   9.224  1.00 -4.09      MEMB
ATOM   2631  H8R OL     20      15.059  20.310   9.776  1.00  0.00      MEMB
ATOM   2632  H8S OL     20      13.884  19.078   9.053  1.00  0.00      MEMB
ATOM   2633  C19 OL     20      15.751  19.605   7.991  1.00 -3.11      MEMB
ATOM   2634  H9R OL     20      16.695  20.159   8.097  1.00  0.00      MEMB
ATOM   2635 C110 OL     20      15.282  19.317   6.699  1.00 -1.91      MEMB
ATOM   2636 H10R OL     20      15.929  19.584   5.850  1.00  0.00      MEMB
ATOM   2637 C111 OL     20      13.951  18.693   6.214  1.00 -1.30      MEMB
ATOM   2638 H11R OL     20      13.254  18.472   7.051  1.00  0.00      MEMB
ATOM   2639 H11S OL     20      14.176  17.730   5.708  1.00  0.00      MEMB
ATOM   2640 C112 OL     20      13.154  19.602   5.286  1.00 -0.16      MEMB
ATOM   2641 H12R OL     20      12.859  20.565   5.755  1.00  0.00      MEMB
ATOM   2642 H12S OL     20      12.225  19.028   5.079  1.00  0.00      MEMB
ATOM   2643 C113 OL     20      13.675  19.940   3.953  1.00  0.33      MEMB
ATOM   2644 H13R OL     20      14.435  20.697   4.240  1.00  0.00      MEMB
ATOM   2645 H13S OL     20      12.793  20.471   3.536  1.00  0.00      MEMB
ATOM   2646 C114 OL     20      14.133  18.789   3.111  1.00  1.47      MEMB
ATOM   2647 H14R OL     20      14.967  18.329   3.682  1.00  0.00      MEMB
ATOM   2648 H14S OL     20      14.505  19.100   2.111  1.00  0.00      MEMB
ATOM   2649 C115 OL     20      12.987  17.735   2.931  1.00  2.35      MEMB
ATOM   2650 H15R OL     20      12.016  18.256   2.789  1.00  0.00      MEMB
ATOM   2651 H15S OL     20      12.956  17.059   3.811  1.00  0.00      MEMB
ATOM   2652 C116 OL     20      13.115  16.897   1.618  1.00  3.48      MEMB
ATOM   2653 H16R OL     20      12.462  16.000   1.686  1.00  0.00      MEMB
ATOM   2654 H16S OL     20      14.147  16.527   1.439  1.00  0.00      MEMB
ATOM   2655 C117 OL     20      13.003  17.770   0.333  1.00  2.94      MEMB
ATOM   2656 H17R OL     20      13.635  18.660   0.541  1.00  0.00      MEMB
ATOM   2657 H17S OL     20      11.980  18.202   0.295  1.00  0.00      MEMB
ATOM   2658 C118 OL     20      13.491  16.920  -0.889  1.00  4.04      MEMB
ATOM   2659 H18R OL     20      12.984  15.937  -0.991  1.00  0.00      MEMB
ATOM   2660 H18S OL     20      14.576  16.750  -0.721  1.00  0.00      MEMB
ATOM   2661 H18T OL     20      13.442  17.458  -1.859  1.00  0.00      MEMB
TER   
ATOM   2743  C12 OL     21     -19.731   6.317  12.562  1.00-12.11      MEMB
ATOM   2744  H2R OL     21     -20.635   6.260  11.918  1.00  0.00      MEMB
ATOM   2745  H2S OL     21     -19.656   7.396  12.814  1.00  0.00      MEMB
ATOM   2793  C13 OL     21     -18.583   5.755  11.745  1.00-10.97      MEMB
ATOM   2794  H3R OL     21     -17.682   5.602  12.378  1.00  0.00      MEMB
ATOM   2795  H3S OL     21     -18.247   6.557  11.054  1.00  0.00      MEMB
ATOM   2796  C14 OL     21     -18.960   4.569  10.922  1.00 -9.91      MEMB
ATOM   2797  H4R OL     21     -19.187   3.666  11.529  1.00  0.00      MEMB
ATOM   2798  H4S OL     21     -19.970   4.835  10.544  1.00  0.00      MEMB
ATOM   2799  C15 OL     21     -17.985   4.203   9.828  1.00 -8.77      MEMB
ATOM   2800  H5R OL     21     -18.369   3.215   9.496  1.00  0.00      MEMB
ATOM   2801  H5S OL     21     -17.053   4.188  10.432  1.00  0.00      MEMB
ATOM   2802  C16 OL     21     -17.843   5.176   8.673  1.00 -7.62      MEMB
ATOM   2803  H6R OL     21     -18.895   5.267   8.328  1.00  0.00      MEMB
ATOM   2804  H6S OL     21     -17.511   6.189   8.986  1.00  0.00      MEMB
ATOM   2805  C17 OL     21     -17.002   4.768   7.436  1.00 -6.59      MEMB
ATOM   2806  H7R OL     21     -15.924   4.577   7.626  1.00  0.00      MEMB
ATOM   2807  H7S OL     21     -17.477   3.827   7.085  1.00  0.00      MEMB
ATOM   2808  C18 OL     21     -16.967   5.825   6.253  1.00 -5.26      MEMB
ATOM   2809  H8R OL     21     -16.348   6.641   6.683  1.00  0.00      MEMB
ATOM   2810  H8S OL     21     -16.472   5.472   5.322  1.00  0.00      MEMB
ATOM   2811  C19 OL     21     -18.336   6.481   5.954  1.00 -4.06      MEMB
ATOM   2812  H9R OL     21     -18.781   7.194   6.664  1.00  0.00      MEMB
ATOM   2813 C110 OL     21     -19.182   6.228   4.993  1.00 -2.66      MEMB
ATOM   2814 H10R OL     21     -20.146   6.754   4.925  1.00  0.00      MEMB
ATOM   2815 C111 OL     21     -18.959   5.201   3.932  1.00 -2.58      MEMB
ATOM   2816 H11R OL     21     -18.423   4.301   4.303  1.00  0.00      MEMB
ATOM   2817 H11S OL     21     -19.928   4.788   3.578  1.00  0.00      MEMB
ATOM   2818 C112 OL     21     -18.307   5.846   2.662  1.00 -1.15      MEMB
ATOM   2819 H12R OL     21     -19.007   6.696   2.515  1.00  0.00      MEMB
ATOM   2820 H12S OL     21     -17.299   6.300   2.772  1.00  0.00      MEMB
ATOM   2821 C113 OL     21     -18.229   4.850   1.521  1.00 -0.28      MEMB
ATOM   2822 H13R OL     21     -17.143   4.749   1.311  1.00  0.00      MEMB
ATOM   2823 H13S OL     21     -18.731   3.894   1.782  1.00  0.00      MEMB
ATOM   2824 C114 OL     21     -18.917   5.482   0.177  1.00  0.84      MEMB
ATOM   2825 H14R OL     21     -18.397   6.446  -0.007  1.00  0.00      MEMB
ATOM   2826 H14S OL     21     -18.686   4.840  -0.700  1.00  0.00      MEMB
ATOM   2827 C115 OL     21     -20.403   5.829   0.269  1.00  1.60      MEMB
ATOM   2828 H15R OL     21     -20.749   6.435  -0.595  1.00  0.00      MEMB
ATOM   2829 H15S OL     21     -20.546   6.415   1.202  1.00  0.00      MEMB
ATOM   2830 C116 OL     21     -21.245   4.563   0.458  1.00  2.64      MEMB
ATOM   2831 H16R OL     21     -21.174   3.947  -0.464  1.00  0.00      MEMB
ATOM   2832 H16S OL     21     -20.904   4.052   1.383  1.00  0.00      MEMB
ATOM   2833 C117 OL     21     -22.662   4.902   0.786  1.00  0.00      MEMB
ATOM   2834 H17R OL     21     -23.103   5.659   0.102  1.00  0.00      MEMB
ATOM   2835 H17S OL     21     -22.785   5.315   1.810  1.00  0.00      MEMB
ATOM   2836 C118 OL     21     -23.527   3.717   0.907  1.00  0.00      MEMB
ATOM   2837 H18R OL     21     -23.713   3.030   0.054  1.00  0.00      MEMB
ATOM   2838 H18S OL     21     -23.170   3.049   1.720  1.00  0.00      MEMB
ATOM   2839 H18T OL     21     -24.519   4.164   1.131  1.00  0.00      MEMB
ATOM   2709  C33 PGR    21     -18.550  12.455  19.307  1.00-20.41      MEMB
ATOM   2710  H3A PGR    21     -18.210  12.340  18.256  1.00  0.00      MEMB
ATOM   2711  H3B PGR    21     -18.331  13.522  19.524  1.00  0.00      MEMB
ATOM   2712  O36 PGR    21     -17.591  11.681  20.103  1.00  0.00      MEMB
ATOM   2713 HO6A PGR    21     -16.756  12.002  19.756  1.00  0.00      MEMB
ATOM   2714  C32 PGR    21     -20.041  11.887  19.435  1.00-20.64      MEMB
ATOM   2715  H2A PGR    21     -20.700  12.417  18.711  1.00  0.00      MEMB
ATOM   2716  O35 PGR    21     -20.498  12.167  20.757  1.00  0.00      MEMB
ATOM   2717 HO5A PGR    21     -20.111  13.042  20.896  1.00  0.00      MEMB
ATOM   2718  C31 PGR    21     -20.114  10.373  19.150  1.00-19.24      MEMB
ATOM   2719  H1A PGR    21     -19.537   9.796  19.904  1.00  0.00      MEMB
ATOM   2720  H1B PGR    21     -19.763  10.129  18.125  1.00  0.00      MEMB
ATOM   2721  P31 PGR    21     -22.143   9.040  18.216  1.00-16.77      MEMB
ATOM   2722  O33 PGR    21     -21.797   9.576  16.838  1.00-15.92      MEMB
ATOM   2723  O34 PGR    21     -23.596   8.988  18.464  1.00-16.93      MEMB
ATOM   2724  O32 PGR    21     -21.398   9.888  19.345  1.00-16.27      MEMB
ATOM   2725  O31 PGR    21     -21.511   7.571  18.386  1.00-18.19      MEMB
ATOM   2726  C3  PGR    21     -21.164   6.687  17.288  1.00-15.07      MEMB
ATOM   2727  HA  PGR    21     -21.499   6.927  16.256  1.00  0.00      MEMB
ATOM   2728  HB  PGR    21     -21.690   5.738  17.529  1.00  0.00      MEMB
ATOM   2729  C2  PGR    21     -19.629   6.319  17.294  1.00-13.89      MEMB
ATOM   2730  HX  PGR    21     -19.351   5.685  18.164  1.00  0.00      MEMB
ATOM   2731  O21 PGR    21     -18.816   7.526  17.281  1.00-12.67      MEMB
ATOM   2732  C21 PGR    21     -17.857   7.626  18.244  1.00-12.02      MEMB
ATOM   2733  O22 PGR    21     -17.954   7.148  19.392  1.00-12.33      MEMB
ATOM   2737  C1  PGR    21     -19.160   5.404  16.088  1.00-14.33      MEMB
ATOM   2738  HR  PGR    21     -19.857   4.541  16.151  1.00  0.00      MEMB
ATOM   2739  HS  PGR    21     -18.113   5.061  16.231  1.00  0.00      MEMB
ATOM   2740  O11 PGR    21     -19.224   6.087  14.759  1.00-13.47      MEMB
ATOM   2741  C11 PGR    21     -19.872   5.498  13.772  1.00-12.95      MEMB
ATOM   2742  O12 PGR    21     -20.573   4.524  13.842  1.00-13.09      MEMB
ATOM   2734  C12 OL     21     -16.595   8.397  17.638  1.00-10.84      MEMB
ATOM   2735  H2R OL     21     -16.468   7.867  16.670  1.00  0.00      MEMB
ATOM   2736  H2S OL     21     -15.772   8.280  18.375  1.00  0.00      MEMB
ATOM   2746  C13 OL     21     -16.832   9.925  17.471  1.00 -9.66      MEMB
ATOM   2747  H3R OL     21     -16.044  10.482  18.021  1.00  0.00      MEMB
ATOM   2748  H3S OL     21     -17.877  10.139  17.784  1.00  0.00      MEMB
ATOM   2749  C14 OL     21     -16.636  10.274  15.961  1.00 -8.38      MEMB
ATOM   2750  H4R OL     21     -16.002   9.441  15.589  1.00  0.00      MEMB
ATOM   2751  H4S OL     21     -16.117  11.250  15.848  1.00  0.00      MEMB
ATOM   2752  C15 OL     21     -17.919  10.375  15.018  1.00 -7.16      MEMB
ATOM   2753  H5R OL     21     -18.516  11.257  15.335  1.00  0.00      MEMB
ATOM   2754  H5S OL     21     -18.573   9.498  15.210  1.00  0.00      MEMB
ATOM   2755  C16 OL     21     -17.627  10.550  13.521  1.00 -6.04      MEMB
ATOM   2756  H6R OL     21     -16.943   9.725  13.231  1.00  0.00      MEMB
ATOM   2757  H6S OL     21     -16.998  11.451  13.360  1.00  0.00      MEMB
ATOM   2758  C17 OL     21     -18.884  10.670  12.670  1.00 -5.15      MEMB
ATOM   2759  H7R OL     21     -19.462  11.561  12.996  1.00  0.00      MEMB
ATOM   2760  H7S OL     21     -19.406   9.752  13.016  1.00  0.00      MEMB
ATOM   2761  C18 OL     21     -18.729  10.666  11.148  1.00 -4.09      MEMB
ATOM   2762  H8R OL     21     -18.378   9.680  10.776  1.00  0.00      MEMB
ATOM   2763  H8S OL     21     -18.001  11.420  10.780  1.00  0.00      MEMB
ATOM   2764  C19 OL     21     -20.182  10.752  10.553  1.00 -3.11      MEMB
ATOM   2765  H9R OL     21     -20.868   9.993  10.956  1.00  0.00      MEMB
ATOM   2766 C110 OL     21     -20.618  11.491   9.517  1.00 -1.91      MEMB
ATOM   2767 H10R OL     21     -21.675  11.354   9.247  1.00  0.00      MEMB
ATOM   2768 C111 OL     21     -19.778  12.407   8.668  1.00 -1.30      MEMB
ATOM   2769 H11R OL     21     -18.733  12.291   9.027  1.00  0.00      MEMB
ATOM   2770 H11S OL     21     -20.183  13.431   8.811  1.00  0.00      MEMB
ATOM   2771 C112 OL     21     -19.837  12.071   7.118  1.00 -0.16      MEMB
ATOM   2772 H12R OL     21     -19.449  12.945   6.553  1.00  0.00      MEMB
ATOM   2773 H12S OL     21     -20.940  12.138   7.001  1.00  0.00      MEMB
ATOM   2774 C113 OL     21     -19.098  10.799   6.732  1.00  0.33      MEMB
ATOM   2775 H13R OL     21     -19.322  10.012   7.484  1.00  0.00      MEMB
ATOM   2776 H13S OL     21     -17.996  10.913   6.818  1.00  0.00      MEMB
ATOM   2777 C114 OL     21     -19.488  10.213   5.315  1.00  1.47      MEMB
ATOM   2778 H14R OL     21     -18.918   9.277   5.132  1.00  0.00      MEMB
ATOM   2779 H14S OL     21     -19.205  10.881   4.474  1.00  0.00      MEMB
ATOM   2780 C115 OL     21     -21.022   9.764   5.213  1.00  2.35      MEMB
ATOM   2781 H15R OL     21     -21.596   9.787   6.164  1.00  0.00      MEMB
ATOM   2782 H15S OL     21     -20.961   8.702   4.893  1.00  0.00      MEMB
ATOM   2783 C116 OL     21     -21.852  10.475   4.119  1.00  3.48      MEMB
ATOM   2784 H16R OL     21     -21.841  11.565   4.334  1.00  0.00      MEMB
ATOM   2785 H16S OL     21     -22.879  10.072   4.254  1.00  0.00      MEMB
ATOM   2786 C117 OL     21     -21.286  10.130   2.682  1.00  2.94      MEMB
ATOM   2787 H17R OL     21     -21.552   9.084   2.418  1.00  0.00      MEMB
ATOM   2788 H17S OL     21     -20.232  10.477   2.624  1.00  0.00      MEMB
ATOM   2789 C118 OL     21     -21.813  10.897   1.533  1.00  4.04      MEMB
ATOM   2790 H18R OL     21     -21.329  11.897   1.512  1.00  0.00      MEMB
ATOM   2791 H18S OL     21     -22.916  10.952   1.651  1.00  0.00      MEMB
ATOM   2792 H18T OL     21     -21.526  10.448   0.559  1.00  0.00      MEMB
TER   
ATOM   2874  C12 OL     22     -21.156  -1.412  15.985  1.00-12.11      MEMB
ATOM   2875  H2R OL     22     -20.438  -0.586  15.794  1.00  0.00      MEMB
ATOM   2876  H2S OL     22     -20.795  -2.063  16.810  1.00  0.00      MEMB
ATOM   2924  C13 OL     22     -21.156  -2.335  14.724  1.00-10.97      MEMB
ATOM   2925  H3R OL     22     -21.631  -1.749  13.909  1.00  0.00      MEMB
ATOM   2926  H3S OL     22     -21.725  -3.288  14.767  1.00  0.00      MEMB
ATOM   2927  C14 OL     22     -19.750  -2.804  14.289  1.00 -9.91      MEMB
ATOM   2928  H4R OL     22     -19.129  -1.942  13.961  1.00  0.00      MEMB
ATOM   2929  H4S OL     22     -19.392  -3.194  15.266  1.00  0.00      MEMB
ATOM   2930  C15 OL     22     -19.572  -4.014  13.254  1.00 -8.77      MEMB
ATOM   2931  H5R OL     22     -20.374  -4.779  13.337  1.00  0.00      MEMB
ATOM   2932  H5S OL     22     -18.618  -4.481  13.581  1.00  0.00      MEMB
ATOM   2933  C16 OL     22     -19.313  -3.762  11.767  1.00 -7.62      MEMB
ATOM   2934  H6R OL     22     -18.417  -3.136  11.569  1.00  0.00      MEMB
ATOM   2935  H6S OL     22     -19.171  -4.776  11.338  1.00  0.00      MEMB
ATOM   2936  C17 OL     22     -20.588  -3.291  10.957  1.00 -6.59      MEMB
ATOM   2937  H7R OL     22     -21.414  -3.466  11.679  1.00  0.00      MEMB
ATOM   2938  H7S OL     22     -20.537  -2.189  10.822  1.00  0.00      MEMB
ATOM   2939  C18 OL     22     -20.909  -4.035   9.660  1.00 -5.26      MEMB
ATOM   2940  H8R OL     22     -20.816  -5.110   9.922  1.00  0.00      MEMB
ATOM   2941  H8S OL     22     -22.014  -3.958   9.572  1.00  0.00      MEMB
ATOM   2942  C19 OL     22     -20.095  -3.580   8.467  1.00 -4.06      MEMB
ATOM   2943  H9R OL     22     -18.997  -3.539   8.524  1.00  0.00      MEMB
ATOM   2944 C110 OL     22     -20.542  -3.109   7.267  1.00 -2.66      MEMB
ATOM   2945 H10R OL     22     -19.859  -3.056   6.406  1.00  0.00      MEMB
ATOM   2946 C111 OL     22     -22.060  -2.884   6.926  1.00 -2.58      MEMB
ATOM   2947 H11R OL     22     -22.437  -3.558   6.127  1.00  0.00      MEMB
ATOM   2948 H11S OL     22     -22.715  -3.113   7.794  1.00  0.00      MEMB
ATOM   2949 C112 OL     22     -22.265  -1.431   6.516  1.00 -1.15      MEMB
ATOM   2950 H12R OL     22     -23.276  -1.110   6.844  1.00  0.00      MEMB
ATOM   2951 H12S OL     22     -21.633  -0.750   7.125  1.00  0.00      MEMB
ATOM   2952 C113 OL     22     -22.071  -1.006   4.992  1.00 -0.28      MEMB
ATOM   2953 H13R OL     22     -21.992   0.096   4.875  1.00  0.00      MEMB
ATOM   2954 H13S OL     22     -21.061  -1.415   4.777  1.00  0.00      MEMB
ATOM   2955 C114 OL     22     -23.152  -1.662   4.029  1.00  0.84      MEMB
ATOM   2956 H14R OL     22     -23.016  -2.731   4.303  1.00  0.00      MEMB
ATOM   2957 H14S OL     22     -24.156  -1.331   4.370  1.00  0.00      MEMB
ATOM   2958 C115 OL     22     -22.982  -1.441   2.535  1.00  1.60      MEMB
ATOM   2959 H15R OL     22     -22.048  -1.868   2.112  1.00  0.00      MEMB
ATOM   2960 H15S OL     22     -22.934  -0.361   2.282  1.00  0.00      MEMB
ATOM   2961 C116 OL     22     -24.129  -2.006   1.737  1.00  2.64      MEMB
ATOM   2962 H16R OL     22     -24.412  -2.971   2.208  1.00  0.00      MEMB
ATOM   2963 H16S OL     22     -25.011  -1.363   1.942  1.00  0.00      MEMB
ATOM   2964 C117 OL     22     -23.893  -1.926   0.187  1.00  0.00      MEMB
ATOM   2965 H17R OL     22     -24.341  -2.811  -0.313  1.00  0.00      MEMB
ATOM   2966 H17S OL     22     -22.813  -2.021  -0.054  1.00  0.00      MEMB
ATOM   2967 C118 OL     22     -24.511  -0.746  -0.529  1.00  0.00      MEMB
ATOM   2968 H18R OL     22     -24.020   0.242  -0.393  1.00  0.00      MEMB
ATOM   2969 H18S OL     22     -24.562  -0.921  -1.625  1.00  0.00      MEMB
ATOM   2970 H18T OL     22     -25.527  -0.614  -0.100  1.00  0.00      MEMB
ATOM   2840  C33 PGR    22     -21.015  -6.145  17.626  1.00-20.41      MEMB
ATOM   2841  H3A PGR    22     -21.031  -5.050  17.436  1.00  0.00      MEMB
ATOM   2842  H3B PGR    22     -20.394  -6.387  18.515  1.00  0.00      MEMB
ATOM   2843  O36 PGR    22     -20.432  -6.794  16.462  1.00  0.00      MEMB
ATOM   2844 HO6A PGR    22     -19.793  -6.151  16.147  1.00  0.00      MEMB
ATOM   2845  C32 PGR    22     -22.494  -6.652  17.657  1.00-20.64      MEMB
ATOM   2846  H2A PGR    22     -22.537  -7.630  18.187  1.00  0.00      MEMB
ATOM   2847  O35 PGR    22     -22.914  -6.845  16.308  1.00  0.00      MEMB
ATOM   2848 HO5A PGR    22     -22.102  -7.201  15.920  1.00  0.00      MEMB
ATOM   2849  C31 PGR    22     -23.354  -5.569  18.410  1.00-19.24      MEMB
ATOM   2850  H1A PGR    22     -24.361  -6.033  18.483  1.00  0.00      MEMB
ATOM   2851  H1B PGR    22     -23.308  -4.637  17.808  1.00  0.00      MEMB
ATOM   2852  P31 PGR    22     -23.352  -4.422  20.760  1.00-16.77      MEMB
ATOM   2853  O33 PGR    22     -22.269  -3.845  21.633  1.00-15.92      MEMB
ATOM   2854  O34 PGR    22     -24.329  -5.244  21.440  1.00-16.93      MEMB
ATOM   2855  O32 PGR    22     -22.784  -5.317  19.682  1.00-16.27      MEMB
ATOM   2856  O31 PGR    22     -24.179  -3.256  20.022  1.00-18.19      MEMB
ATOM   2857  C3  PGR    22     -23.414  -2.202  19.514  1.00-15.07      MEMB
ATOM   2858  HA  PGR    22     -22.672  -2.676  18.836  1.00  0.00      MEMB
ATOM   2859  HB  PGR    22     -22.891  -1.624  20.305  1.00  0.00      MEMB
ATOM   2860  C2  PGR    22     -24.311  -1.338  18.662  1.00-13.89      MEMB
ATOM   2861  HX  PGR    22     -25.157  -0.918  19.247  1.00  0.00      MEMB
ATOM   2862  O21 PGR    22     -24.738  -2.164  17.620  1.00-12.67      MEMB
ATOM   2863  C21 PGR    22     -25.939  -1.905  17.039  1.00-12.02      MEMB
ATOM   2864  O22 PGR    22     -26.649  -0.944  17.338  1.00-12.33      MEMB
ATOM   2868  C1  PGR    22     -23.619  -0.041  18.181  1.00-14.33      MEMB
ATOM   2869  HR  PGR    22     -23.308   0.634  19.007  1.00  0.00      MEMB
ATOM   2870  HS  PGR    22     -24.299   0.560  17.540  1.00  0.00      MEMB
ATOM   2871  O11 PGR    22     -22.406  -0.377  17.554  1.00-13.47      MEMB
ATOM   2872  C11 PGR    22     -22.456  -0.615  16.224  1.00-12.95      MEMB
ATOM   2873  O12 PGR    22     -23.282  -0.211  15.397  1.00-13.09      MEMB
ATOM   2865  C12 OL     22     -26.268  -3.024  15.983  1.00-10.84      MEMB
ATOM   2866  H2R OL     22     -27.371  -2.923  15.898  1.00  0.00      MEMB
ATOM   2867  H2S OL     22     -26.018  -4.014  16.421  1.00  0.00      MEMB
ATOM   2877  C13 OL     22     -25.532  -2.826  14.621  1.00 -9.66      MEMB
ATOM   2878  H3R OL     22     -24.501  -2.440  14.766  1.00  0.00      MEMB
ATOM   2879  H3S OL     22     -26.143  -2.163  13.971  1.00  0.00      MEMB
ATOM   2880  C14 OL     22     -25.379  -4.203  13.948  1.00 -8.38      MEMB
ATOM   2881  H4R OL     22     -26.404  -4.625  13.872  1.00  0.00      MEMB
ATOM   2882  H4S OL     22     -24.785  -4.874  14.605  1.00  0.00      MEMB
ATOM   2883  C15 OL     22     -24.757  -4.034  12.601  1.00 -7.16      MEMB
ATOM   2884  H5R OL     22     -23.654  -3.968  12.710  1.00  0.00      MEMB
ATOM   2885  H5S OL     22     -25.282  -3.108  12.282  1.00  0.00      MEMB
ATOM   2886  C16 OL     22     -25.128  -5.145  11.679  1.00 -6.04      MEMB
ATOM   2887  H6R OL     22     -26.233  -5.255  11.666  1.00  0.00      MEMB
ATOM   2888  H6S OL     22     -24.769  -6.146  12.003  1.00  0.00      MEMB
ATOM   2889  C17 OL     22     -24.729  -4.941  10.213  1.00 -5.15      MEMB
ATOM   2890  H7R OL     22     -23.627  -4.991  10.080  1.00  0.00      MEMB
ATOM   2891  H7S OL     22     -24.893  -3.855  10.045  1.00  0.00      MEMB
ATOM   2892  C18 OL     22     -25.483  -5.895   9.275  1.00 -4.09      MEMB
ATOM   2893  H8R OL     22     -25.610  -6.861   9.808  1.00  0.00      MEMB
ATOM   2894  H8S OL     22     -24.700  -6.120   8.519  1.00  0.00      MEMB
ATOM   2895  C19 OL     22     -26.729  -5.453   8.681  1.00 -3.11      MEMB
ATOM   2896  H9R OL     22     -27.593  -5.699   9.316  1.00  0.00      MEMB
ATOM   2897 C110 OL     22     -26.973  -5.012   7.430  1.00 -1.91      MEMB
ATOM   2898 H10R OL     22     -28.011  -4.747   7.177  1.00  0.00      MEMB
ATOM   2899 C111 OL     22     -26.002  -4.875   6.278  1.00 -1.30      MEMB
ATOM   2900 H11R OL     22     -25.001  -4.870   6.759  1.00  0.00      MEMB
ATOM   2901 H11S OL     22     -26.112  -3.943   5.685  1.00  0.00      MEMB
ATOM   2902 C112 OL     22     -25.850  -6.004   5.280  1.00 -0.16      MEMB
ATOM   2903 H12R OL     22     -25.533  -6.956   5.756  1.00  0.00      MEMB
ATOM   2904 H12S OL     22     -25.039  -5.863   4.534  1.00  0.00      MEMB
ATOM   2905 C113 OL     22     -27.107  -6.126   4.375  1.00  0.33      MEMB
ATOM   2906 H13R OL     22     -27.380  -5.231   3.776  1.00  0.00      MEMB
ATOM   2907 H13S OL     22     -27.915  -6.298   5.117  1.00  0.00      MEMB
ATOM   2908 C114 OL     22     -27.131  -7.288   3.361  1.00  1.47      MEMB
ATOM   2909 H14R OL     22     -28.051  -7.121   2.761  1.00  0.00      MEMB
ATOM   2910 H14S OL     22     -27.227  -8.300   3.810  1.00  0.00      MEMB
ATOM   2911 C115 OL     22     -25.978  -7.272   2.308  1.00  2.35      MEMB
ATOM   2912 H15R OL     22     -25.884  -6.166   2.262  1.00  0.00      MEMB
ATOM   2913 H15S OL     22     -26.353  -7.584   1.310  1.00  0.00      MEMB
ATOM   2914 C116 OL     22     -24.715  -7.999   2.679  1.00  3.48      MEMB
ATOM   2915 H16R OL     22     -24.988  -9.075   2.717  1.00  0.00      MEMB
ATOM   2916 H16S OL     22     -24.369  -7.664   3.680  1.00  0.00      MEMB
ATOM   2917 C117 OL     22     -23.513  -7.730   1.746  1.00  2.94      MEMB
ATOM   2918 H17R OL     22     -23.709  -8.029   0.694  1.00  0.00      MEMB
ATOM   2919 H17S OL     22     -22.698  -8.414   2.065  1.00  0.00      MEMB
ATOM   2920 C118 OL     22     -23.046  -6.274   1.920  1.00  4.04      MEMB
ATOM   2921 H18R OL     22     -23.966  -5.711   1.655  1.00  0.00      MEMB
ATOM   2922 H18S OL     22     -22.274  -5.972   1.180  1.00  0.00      MEMB
ATOM   2923 H18T OL     22     -22.821  -5.979   2.967  1.00  0.00      MEMB
TER   
ATOM   3005  C12 OL     23      23.897 -12.584  11.959  1.00-12.11      MEMB
ATOM   3006  H2R OL     23      23.950 -13.690  12.056  1.00  0.00      MEMB
ATOM   3007  H2S OL     23      22.964 -12.471  11.368  1.00  0.00      MEMB
ATOM   3055  C13 OL     23      25.214 -12.279  11.282  1.00-10.97      MEMB
ATOM   3056  H3R OL     23      25.992 -12.861  11.822  1.00  0.00      MEMB
ATOM   3057  H3S OL     23      25.577 -11.252  11.502  1.00  0.00      MEMB
ATOM   3058  C14 OL     23      25.256 -12.573   9.782  1.00 -9.91      MEMB
ATOM   3059  H4R OL     23      26.219 -12.280   9.312  1.00  0.00      MEMB
ATOM   3060  H4S OL     23      25.240 -13.678   9.667  1.00  0.00      MEMB
ATOM   3061  C15 OL     23      24.210 -11.949   8.850  1.00 -8.77      MEMB
ATOM   3062  H5R OL     23      23.226 -11.937   9.365  1.00  0.00      MEMB
ATOM   3063  H5S OL     23      24.148 -12.338   7.811  1.00  0.00      MEMB
ATOM   3064  C16 OL     23      24.518 -10.425   8.532  1.00 -7.62      MEMB
ATOM   3065  H6R OL     23      24.560  -9.899   9.509  1.00  0.00      MEMB
ATOM   3066  H6S OL     23      25.437 -10.303   7.920  1.00  0.00      MEMB
ATOM   3067  C17 OL     23      23.344  -9.663   7.848  1.00 -6.59      MEMB
ATOM   3068  H7R OL     23      23.087 -10.317   6.988  1.00  0.00      MEMB
ATOM   3069  H7S OL     23      22.551  -9.642   8.627  1.00  0.00      MEMB
ATOM   3070  C18 OL     23      23.792  -8.261   7.276  1.00 -5.26      MEMB
ATOM   3071  H8R OL     23      22.866  -7.678   7.085  1.00  0.00      MEMB
ATOM   3072  H8S OL     23      24.411  -7.663   7.979  1.00  0.00      MEMB
ATOM   3073  C19 OL     23      24.632  -8.374   6.007  1.00 -4.06      MEMB
ATOM   3074  H9R OL     23      25.682  -8.064   6.115  1.00  0.00      MEMB
ATOM   3075 C110 OL     23      24.110  -8.904   4.839  1.00 -2.66      MEMB
ATOM   3076 H10R OL     23      24.731  -8.918   3.931  1.00  0.00      MEMB
ATOM   3077 C111 OL     23      22.715  -9.393   4.585  1.00 -2.58      MEMB
ATOM   3078 H11R OL     23      22.473 -10.459   4.780  1.00  0.00      MEMB
ATOM   3079 H11S OL     23      21.987  -8.838   5.215  1.00  0.00      MEMB
ATOM   3080 C112 OL     23      22.305  -9.061   3.103  1.00 -1.15      MEMB
ATOM   3081 H12R OL     23      22.650  -8.014   2.967  1.00  0.00      MEMB
ATOM   3082 H12S OL     23      22.849  -9.690   2.368  1.00  0.00      MEMB
ATOM   3083 C113 OL     23      20.821  -9.237   2.802  1.00 -0.28      MEMB
ATOM   3084 H13R OL     23      20.594 -10.245   3.211  1.00  0.00      MEMB
ATOM   3085 H13S OL     23      20.201  -8.521   3.382  1.00  0.00      MEMB
ATOM   3086 C114 OL     23      20.509  -9.159   1.347  1.00  0.84      MEMB
ATOM   3087 H14R OL     23      20.711 -10.159   0.905  1.00  0.00      MEMB
ATOM   3088 H14S OL     23      19.462  -8.793   1.284  1.00  0.00      MEMB
ATOM   3089 C115 OL     23      21.253  -8.056   0.585  1.00  1.60      MEMB
ATOM   3090 H15R OL     23      22.332  -8.309   0.668  1.00  0.00      MEMB
ATOM   3091 H15S OL     23      21.121  -7.111   1.153  1.00  0.00      MEMB
ATOM   3092 C116 OL     23      20.811  -7.935  -0.847  1.00  2.64      MEMB
ATOM   3093 H16R OL     23      21.137  -8.852  -1.383  1.00  0.00      MEMB
ATOM   3094 H16S OL     23      19.733  -7.886  -1.109  1.00  0.00      MEMB
ATOM   3095 C117 OL     23      21.618  -6.746  -1.470  1.00  0.00      MEMB
ATOM   3096 H17R OL     23      21.131  -5.766  -1.282  1.00  0.00      MEMB
ATOM   3097 H17S OL     23      21.570  -6.904  -2.569  1.00  0.00      MEMB
ATOM   3098 C118 OL     23      23.044  -6.416  -1.060  1.00  0.00      MEMB
ATOM   3099 H18R OL     23      23.188  -6.341   0.039  1.00  0.00      MEMB
ATOM   3100 H18S OL     23      23.646  -7.301  -1.358  1.00  0.00      MEMB
ATOM   3101 H18T OL     23      23.439  -5.464  -1.475  1.00  0.00      MEMB
ATOM   2971  C33 PGR    23      21.177 -14.480  21.369  1.00-20.41      MEMB
ATOM   2972  H3A PGR    23      20.430 -13.964  22.009  1.00  0.00      MEMB
ATOM   2973  H3B PGR    23      21.200 -15.590  21.404  1.00  0.00      MEMB
ATOM   2974  O36 PGR    23      22.406 -14.087  21.875  1.00  0.00      MEMB
ATOM   2975 HO6A PGR    23      22.974 -14.225  21.113  1.00  0.00      MEMB
ATOM   2976  C32 PGR    23      21.007 -14.113  19.915  1.00-20.64      MEMB
ATOM   2977  H2A PGR    23      21.785 -14.632  19.312  1.00  0.00      MEMB
ATOM   2978  O35 PGR    23      21.203 -12.706  19.799  1.00  0.00      MEMB
ATOM   2979 HO5A PGR    23      21.921 -12.574  20.433  1.00  0.00      MEMB
ATOM   2980  C31 PGR    23      19.605 -14.558  19.516  1.00-19.24      MEMB
ATOM   2981  H1A PGR    23      18.819 -14.190  20.209  1.00  0.00      MEMB
ATOM   2982  H1B PGR    23      19.653 -15.657  19.674  1.00  0.00      MEMB
ATOM   2983  P31 PGR    23      18.733 -13.131  17.534  1.00-16.77      MEMB
ATOM   2984  O33 PGR    23      19.228 -12.006  18.416  1.00-15.92      MEMB
ATOM   2985  O34 PGR    23      17.284 -13.359  17.393  1.00-16.93      MEMB
ATOM   2986  O32 PGR    23      19.366 -14.455  18.102  1.00-16.27      MEMB
ATOM   2987  O31 PGR    23      19.326 -12.960  16.081  1.00-18.19      MEMB
ATOM   2988  C3  PGR    23      20.692 -12.823  15.717  1.00-15.07      MEMB
ATOM   2989  HA  PGR    23      20.818 -13.140  14.659  1.00  0.00      MEMB
ATOM   2990  HB  PGR    23      21.384 -13.553  16.187  1.00  0.00      MEMB
ATOM   2991  C2  PGR    23      21.214 -11.369  15.866  1.00-13.89      MEMB
ATOM   2992  HX  PGR    23      21.321 -11.156  16.951  1.00  0.00      MEMB
ATOM   2993  O21 PGR    23      20.277 -10.549  15.237  1.00-12.67      MEMB
ATOM   2994  C21 PGR    23      20.475  -9.221  15.384  1.00-12.02      MEMB
ATOM   2995  O22 PGR    23      21.267  -8.628  16.116  1.00-12.33      MEMB
ATOM   2999  C1  PGR    23      22.638 -11.313  15.220  1.00-14.33      MEMB
ATOM   3000  HR  PGR    23      23.190 -12.057  15.834  1.00  0.00      MEMB
ATOM   3001  HS  PGR    23      23.114 -10.324  15.395  1.00  0.00      MEMB
ATOM   3002  O11 PGR    23      22.631 -11.822  13.875  1.00-13.47      MEMB
ATOM   3003  C11 PGR    23      23.867 -11.830  13.295  1.00-12.95      MEMB
ATOM   3004  O12 PGR    23      24.861 -11.426  13.812  1.00-13.09      MEMB
ATOM   2996  C12 OL     23      19.668  -8.484  14.357  1.00-10.84      MEMB
ATOM   2997  H2R OL     23      19.615  -7.422  14.677  1.00  0.00      MEMB
ATOM   2998  H2S OL     23      18.642  -8.910  14.343  1.00  0.00      MEMB
ATOM   3008  C13 OL     23      20.294  -8.451  12.995  1.00 -9.66      MEMB
ATOM   3009  H3R OL     23      21.314  -8.022  12.899  1.00  0.00      MEMB
ATOM   3010  H3S OL     23      19.702  -7.755  12.363  1.00  0.00      MEMB
ATOM   3011  C14 OL     23      20.376  -9.804  12.299  1.00 -8.38      MEMB
ATOM   3012  H4R OL     23      20.883 -10.469  13.030  1.00  0.00      MEMB
ATOM   3013  H4S OL     23      21.022  -9.763  11.396  1.00  0.00      MEMB
ATOM   3014  C15 OL     23      19.026 -10.409  11.885  1.00 -7.16      MEMB
ATOM   3015  H5R OL     23      18.677  -9.819  11.010  1.00  0.00      MEMB
ATOM   3016  H5S OL     23      18.313 -10.418  12.737  1.00  0.00      MEMB
ATOM   3017  C16 OL     23      19.174 -11.912  11.382  1.00 -6.04      MEMB
ATOM   3018  H6R OL     23      19.667 -12.365  12.269  1.00  0.00      MEMB
ATOM   3019  H6S OL     23      19.763 -12.019  10.446  1.00  0.00      MEMB
ATOM   3020  C17 OL     23      17.948 -12.760  11.227  1.00 -5.15      MEMB
ATOM   3021  H7R OL     23      17.314 -12.169  10.532  1.00  0.00      MEMB
ATOM   3022  H7S OL     23      17.424 -12.888  12.198  1.00  0.00      MEMB
ATOM   3023  C18 OL     23      18.211 -14.166  10.645  1.00 -4.09      MEMB
ATOM   3024  H8R OL     23      18.767 -14.080   9.687  1.00  0.00      MEMB
ATOM   3025  H8S OL     23      17.202 -14.557  10.390  1.00  0.00      MEMB
ATOM   3026  C19 OL     23      18.917 -15.201  11.487  1.00 -3.11      MEMB
ATOM   3027  H9R OL     23      18.283 -15.636  12.274  1.00  0.00      MEMB
ATOM   3028 C110 OL     23      20.142 -15.813  11.260  1.00 -1.91      MEMB
ATOM   3029 H10R OL     23      20.708 -16.360  12.028  1.00  0.00      MEMB
ATOM   3030 C111 OL     23      21.061 -15.504  10.108  1.00 -1.30      MEMB
ATOM   3031 H11R OL     23      22.147 -15.632  10.309  1.00  0.00      MEMB
ATOM   3032 H11S OL     23      20.958 -14.476   9.700  1.00  0.00      MEMB
ATOM   3033 C112 OL     23      20.817 -16.323   8.811  1.00 -0.16      MEMB
ATOM   3034 H12R OL     23      19.795 -16.754   8.741  1.00  0.00      MEMB
ATOM   3035 H12S OL     23      21.588 -17.122   8.779  1.00  0.00      MEMB
ATOM   3036 C113 OL     23      21.043 -15.607   7.497  1.00  0.33      MEMB
ATOM   3037 H13R OL     23      22.075 -15.870   7.179  1.00  0.00      MEMB
ATOM   3038 H13S OL     23      21.066 -14.550   7.837  1.00  0.00      MEMB
ATOM   3039 C114 OL     23      20.094 -15.811   6.297  1.00  1.47      MEMB
ATOM   3040 H14R OL     23      19.121 -15.275   6.266  1.00  0.00      MEMB
ATOM   3041 H14S OL     23      19.793 -16.880   6.277  1.00  0.00      MEMB
ATOM   3042 C115 OL     23      20.827 -15.564   4.900  1.00  2.35      MEMB
ATOM   3043 H15R OL     23      21.827 -16.016   5.075  1.00  0.00      MEMB
ATOM   3044 H15S OL     23      21.034 -14.477   4.798  1.00  0.00      MEMB
ATOM   3045 C116 OL     23      20.066 -16.138   3.673  1.00  3.48      MEMB
ATOM   3046 H16R OL     23      19.122 -15.562   3.572  1.00  0.00      MEMB
ATOM   3047 H16S OL     23      19.788 -17.211   3.753  1.00  0.00      MEMB
ATOM   3048 C117 OL     23      20.647 -15.829   2.305  1.00  2.94      MEMB
ATOM   3049 H17R OL     23      20.066 -16.361   1.522  1.00  0.00      MEMB
ATOM   3050 H17S OL     23      21.645 -16.317   2.264  1.00  0.00      MEMB
ATOM   3051 C118 OL     23      20.781 -14.366   1.900  1.00  4.04      MEMB
ATOM   3052 H18R OL     23      21.206 -14.389   0.874  1.00  0.00      MEMB
ATOM   3053 H18S OL     23      21.577 -13.847   2.476  1.00  0.00      MEMB
ATOM   3054 H18T OL     23      19.859 -13.757   2.018  1.00  0.00      MEMB
TER   
ATOM   3136  C12 OL     24     -21.460 -18.094  12.711  1.00-12.11      MEMB
ATOM   3137  H2R OL     24     -20.415 -18.232  12.361  1.00  0.00      MEMB
ATOM   3138  H2S OL     24     -22.145 -18.756  12.138  1.00  0.00      MEMB
ATOM   3186  C13 OL     24     -22.027 -16.645  12.521  1.00-10.97      MEMB
ATOM   3187  H3R OL     24     -23.068 -16.662  12.908  1.00  0.00      MEMB
ATOM   3188  H3S OL     24     -22.075 -16.567  11.413  1.00  0.00      MEMB
ATOM   3189  C14 OL     24     -21.274 -15.505  13.214  1.00 -9.91      MEMB
ATOM   3190  H4R OL     24     -21.740 -15.286  14.198  1.00  0.00      MEMB
ATOM   3191  H4S OL     24     -20.200 -15.754  13.354  1.00  0.00      MEMB
ATOM   3192  C15 OL     24     -21.234 -14.159  12.399  1.00 -8.77      MEMB
ATOM   3193  H5R OL     24     -20.862 -13.337  13.046  1.00  0.00      MEMB
ATOM   3194  H5S OL     24     -22.280 -13.941  12.093  1.00  0.00      MEMB
ATOM   3195  C16 OL     24     -20.249 -14.316  11.232  1.00 -7.62      MEMB
ATOM   3196  H6R OL     24     -19.304 -14.841  11.489  1.00  0.00      MEMB
ATOM   3197  H6S OL     24     -20.729 -14.789  10.349  1.00  0.00      MEMB
ATOM   3198  C17 OL     24     -19.664 -13.059  10.622  1.00 -6.59      MEMB
ATOM   3199  H7R OL     24     -20.465 -12.461  10.137  1.00  0.00      MEMB
ATOM   3200  H7S OL     24     -19.076 -12.570  11.428  1.00  0.00      MEMB
ATOM   3201  C18 OL     24     -18.562 -13.495   9.554  1.00 -5.26      MEMB
ATOM   3202  H8R OL     24     -17.946 -14.309   9.993  1.00  0.00      MEMB
ATOM   3203  H8S OL     24     -19.058 -14.084   8.753  1.00  0.00      MEMB
ATOM   3204  C19 OL     24     -17.775 -12.387   8.955  1.00 -4.06      MEMB
ATOM   3205  H9R OL     24     -17.033 -11.893   9.599  1.00  0.00      MEMB
ATOM   3206 C110 OL     24     -17.830 -12.019   7.615  1.00 -2.66      MEMB
ATOM   3207 H10R OL     24     -17.250 -11.240   7.100  1.00  0.00      MEMB
ATOM   3208 C111 OL     24     -18.649 -12.639   6.579  1.00 -2.58      MEMB
ATOM   3209 H11R OL     24     -19.537 -13.137   7.025  1.00  0.00      MEMB
ATOM   3210 H11S OL     24     -18.948 -11.809   5.905  1.00  0.00      MEMB
ATOM   3211 C112 OL     24     -17.920 -13.795   5.785  1.00 -1.15      MEMB
ATOM   3212 H12R OL     24     -17.109 -13.287   5.220  1.00  0.00      MEMB
ATOM   3213 H12S OL     24     -17.619 -14.494   6.594  1.00  0.00      MEMB
ATOM   3214 C113 OL     24     -18.924 -14.696   4.988  1.00 -0.28      MEMB
ATOM   3215 H13R OL     24     -19.697 -14.975   5.736  1.00  0.00      MEMB
ATOM   3216 H13S OL     24     -19.287 -13.984   4.217  1.00  0.00      MEMB
ATOM   3217 C114 OL     24     -18.226 -15.929   4.321  1.00  0.84      MEMB
ATOM   3218 H14R OL     24     -17.372 -15.547   3.722  1.00  0.00      MEMB
ATOM   3219 H14S OL     24     -17.817 -16.521   5.167  1.00  0.00      MEMB
ATOM   3220 C115 OL     24     -19.151 -16.706   3.437  1.00  1.60      MEMB
ATOM   3221 H15R OL     24     -19.288 -16.010   2.583  1.00  0.00      MEMB
ATOM   3222 H15S OL     24     -20.112 -16.828   3.981  1.00  0.00      MEMB
ATOM   3223 C116 OL     24     -18.512 -17.906   2.790  1.00  2.64      MEMB
ATOM   3224 H16R OL     24     -17.515 -17.618   2.392  1.00  0.00      MEMB
ATOM   3225 H16S OL     24     -18.386 -18.664   3.592  1.00  0.00      MEMB
ATOM   3226 C117 OL     24     -19.402 -18.466   1.630  1.00  0.00      MEMB
ATOM   3227 H17R OL     24     -19.642 -17.638   0.930  1.00  0.00      MEMB
ATOM   3228 H17S OL     24     -20.370 -18.769   2.083  1.00  0.00      MEMB
ATOM   3229 C118 OL     24     -18.828 -19.528   0.724  1.00  0.00      MEMB
ATOM   3230 H18R OL     24     -19.605 -19.769  -0.032  1.00  0.00      MEMB
ATOM   3231 H18S OL     24     -17.919 -19.157   0.204  1.00  0.00      MEMB
ATOM   3232 H18T OL     24     -18.595 -20.407   1.363  1.00  0.00      MEMB
ATOM   3102  C33 PGR    24     -20.340 -11.829  18.791  1.00-20.41      MEMB
ATOM   3103  H3A PGR    24     -20.915 -12.617  18.261  1.00  0.00      MEMB
ATOM   3104  H3B PGR    24     -20.880 -11.762  19.759  1.00  0.00      MEMB
ATOM   3105  O36 PGR    24     -20.461 -10.565  18.111  1.00  0.00      MEMB
ATOM   3106 HO6A PGR    24     -21.348 -10.543  17.746  1.00  0.00      MEMB
ATOM   3107  C32 PGR    24     -18.928 -12.262  18.973  1.00-20.64      MEMB
ATOM   3108  H2A PGR    24     -18.572 -11.941  19.978  1.00  0.00      MEMB
ATOM   3109  O35 PGR    24     -18.143 -11.606  17.980  1.00  0.00      MEMB
ATOM   3110 HO5A PGR    24     -18.570 -10.739  17.962  1.00  0.00      MEMB
ATOM   3111  C31 PGR    24     -18.723 -13.775  18.870  1.00-19.24      MEMB
ATOM   3112  H1A PGR    24     -17.683 -14.020  19.174  1.00  0.00      MEMB
ATOM   3113  H1B PGR    24     -18.984 -13.996  17.813  1.00  0.00      MEMB
ATOM   3114  P31 PGR    24     -20.069 -15.902  19.506  1.00-16.77      MEMB
ATOM   3115  O33 PGR    24     -21.262 -16.237  20.316  1.00-15.92      MEMB
ATOM   3116  O34 PGR    24     -18.812 -16.738  19.689  1.00-16.93      MEMB
ATOM   3117  O32 PGR    24     -19.678 -14.395  19.758  1.00-16.27      MEMB
ATOM   3118  O31 PGR    24     -20.541 -15.825  18.006  1.00-18.19      MEMB
ATOM   3119  C3  PGR    24     -21.020 -16.989  17.331  1.00-15.07      MEMB
ATOM   3120  HA  PGR    24     -21.468 -16.549  16.414  1.00  0.00      MEMB
ATOM   3121  HB  PGR    24     -21.762 -17.502  17.979  1.00  0.00      MEMB
ATOM   3122  C2  PGR    24     -19.926 -18.050  17.065  1.00-13.89      MEMB
ATOM   3123  HX  PGR    24     -19.766 -18.594  18.020  1.00  0.00      MEMB
ATOM   3124  O21 PGR    24     -18.703 -17.351  16.754  1.00-12.67      MEMB
ATOM   3125  C21 PGR    24     -17.517 -17.930  16.921  1.00-12.02      MEMB
ATOM   3126  O22 PGR    24     -17.286 -18.913  17.590  1.00-12.33      MEMB
ATOM   3130  C1  PGR    24     -20.204 -19.185  15.946  1.00-14.33      MEMB
ATOM   3131  HR  PGR    24     -21.021 -19.895  16.197  1.00  0.00      MEMB
ATOM   3132  HS  PGR    24     -19.318 -19.857  15.935  1.00  0.00      MEMB
ATOM   3133  O11 PGR    24     -20.441 -18.618  14.644  1.00-13.47      MEMB
ATOM   3134  C11 PGR    24     -21.620 -18.509  14.150  1.00-12.95      MEMB
ATOM   3135  O12 PGR    24     -22.659 -18.686  14.754  1.00-13.09      MEMB
ATOM   3127  C12 OL     24     -16.503 -17.228  16.100  1.00-10.84      MEMB
ATOM   3128  H2R OL     24     -15.587 -17.836  16.263  1.00  0.00      MEMB
ATOM   3129  H2S OL     24     -16.270 -16.210  16.480  1.00  0.00      MEMB
ATOM   3139  C13 OL     24     -17.029 -16.986  14.691  1.00 -9.66      MEMB
ATOM   3140  H3R OL     24     -16.637 -16.018  14.310  1.00  0.00      MEMB
ATOM   3141  H3S OL     24     -18.124 -16.802  14.683  1.00  0.00      MEMB
ATOM   3142  C14 OL     24     -16.728 -18.182  13.793  1.00 -8.38      MEMB
ATOM   3143  H4R OL     24     -16.986 -19.101  14.362  1.00  0.00      MEMB
ATOM   3144  H4S OL     24     -15.639 -18.252  13.583  1.00  0.00      MEMB
ATOM   3145  C15 OL     24     -17.406 -18.061  12.461  1.00 -7.16      MEMB
ATOM   3146  H5R OL     24     -17.098 -17.056  12.100  1.00  0.00      MEMB
ATOM   3147  H5S OL     24     -18.504 -17.922  12.550  1.00  0.00      MEMB
ATOM   3148  C16 OL     24     -17.181 -19.145  11.497  1.00 -6.04      MEMB
ATOM   3149  H6R OL     24     -17.513 -20.133  11.880  1.00  0.00      MEMB
ATOM   3150  H6S OL     24     -16.111 -19.442  11.451  1.00  0.00      MEMB
ATOM   3151  C17 OL     24     -17.694 -18.778  10.093  1.00 -5.15      MEMB
ATOM   3152  H7R OL     24     -17.067 -18.058   9.525  1.00  0.00      MEMB
ATOM   3153  H7S OL     24     -18.548 -18.106  10.326  1.00  0.00      MEMB
ATOM   3154  C18 OL     24     -17.931 -19.950   9.209  1.00 -4.09      MEMB
ATOM   3155  H8R OL     24     -18.816 -20.522   9.563  1.00  0.00      MEMB
ATOM   3156  H8S OL     24     -17.045 -20.619   9.260  1.00  0.00      MEMB
ATOM   3157  C19 OL     24     -18.215 -19.644   7.801  1.00 -3.11      MEMB
ATOM   3158  H9R OL     24     -17.339 -19.693   7.137  1.00  0.00      MEMB
ATOM   3159 C110 OL     24     -19.361 -19.180   7.233  1.00 -1.91      MEMB
ATOM   3160 H10R OL     24     -19.334 -18.976   6.152  1.00  0.00      MEMB
ATOM   3161 C111 OL     24     -20.690 -18.826   7.747  1.00 -1.30      MEMB
ATOM   3162 H11R OL     24     -20.888 -19.433   8.656  1.00  0.00      MEMB
ATOM   3163 H11S OL     24     -21.521 -19.143   7.081  1.00  0.00      MEMB
ATOM   3164 C112 OL     24     -20.554 -17.337   7.969  1.00 -0.16      MEMB
ATOM   3165 H12R OL     24     -20.264 -16.696   7.109  1.00  0.00      MEMB
ATOM   3166 H12S OL     24     -19.857 -17.111   8.804  1.00  0.00      MEMB
ATOM   3167 C113 OL     24     -21.955 -16.819   8.433  1.00  0.33      MEMB
ATOM   3168 H13R OL     24     -21.915 -17.168   9.487  1.00  0.00      MEMB
ATOM   3169 H13S OL     24     -22.787 -17.443   8.041  1.00  0.00      MEMB
ATOM   3170 C114 OL     24     -22.211 -15.238   8.188  1.00  1.47      MEMB
ATOM   3171 H14R OL     24     -21.183 -14.866   7.991  1.00  0.00      MEMB
ATOM   3172 H14S OL     24     -22.586 -14.927   9.186  1.00  0.00      MEMB
ATOM   3173 C115 OL     24     -23.063 -14.925   6.970  1.00  2.35      MEMB
ATOM   3174 H15R OL     24     -23.219 -13.826   6.922  1.00  0.00      MEMB
ATOM   3175 H15S OL     24     -24.081 -15.201   7.318  1.00  0.00      MEMB
ATOM   3176 C116 OL     24     -22.702 -15.500   5.579  1.00  3.48      MEMB
ATOM   3177 H16R OL     24     -22.536 -16.596   5.651  1.00  0.00      MEMB
ATOM   3178 H16S OL     24     -21.810 -15.068   5.078  1.00  0.00      MEMB
ATOM   3179 C117 OL     24     -23.859 -15.257   4.588  1.00  2.94      MEMB
ATOM   3180 H17R OL     24     -24.276 -14.239   4.745  1.00  0.00      MEMB
ATOM   3181 H17S OL     24     -24.584 -16.014   4.958  1.00  0.00      MEMB
ATOM   3182 C118 OL     24     -23.583 -15.520   3.113  1.00  4.04      MEMB
ATOM   3183 H18R OL     24     -22.859 -14.762   2.745  1.00  0.00      MEMB
ATOM   3184 H18S OL     24     -24.513 -15.484   2.507  1.00  0.00      MEMB
ATOM   3185 H18T OL     24     -23.075 -16.487   2.907  1.00  0.00      MEMB
TER   
ATOM   3267  C12 OL     25      -5.846 -25.415  13.998  1.00-12.11      MEMB
ATOM   3268  H2R OL     25      -6.022 -25.950  14.956  1.00  0.00      MEMB
ATOM   3269  H2S OL     25      -6.824 -25.034  13.635  1.00  0.00      MEMB
ATOM   3317  C13 OL     25      -5.298 -26.450  13.022  1.00-10.97      MEMB
ATOM   3318  H3R OL     25      -6.040 -27.277  13.067  1.00  0.00      MEMB
ATOM   3319  H3S OL     25      -4.337 -26.893  13.359  1.00  0.00      MEMB
ATOM   3320  C14 OL     25      -5.135 -26.055  11.542  1.00 -9.91      MEMB
ATOM   3321  H4R OL     25      -4.164 -25.547  11.357  1.00  0.00      MEMB
ATOM   3322  H4S OL     25      -5.085 -27.054  11.058  1.00  0.00      MEMB
ATOM   3323  C15 OL     25      -6.119 -25.272  10.878  1.00 -8.77      MEMB
ATOM   3324  H5R OL     25      -6.266 -24.256  11.303  1.00  0.00      MEMB
ATOM   3325  H5S OL     25      -7.107 -25.778  10.839  1.00  0.00      MEMB
ATOM   3326  C16 OL     25      -5.857 -25.152   9.339  1.00 -7.62      MEMB
ATOM   3327  H6R OL     25      -6.031 -26.165   8.919  1.00  0.00      MEMB
ATOM   3328  H6S OL     25      -6.746 -24.570   9.014  1.00  0.00      MEMB
ATOM   3329  C17 OL     25      -4.476 -24.568   8.977  1.00 -6.59      MEMB
ATOM   3330  H7R OL     25      -4.395 -23.476   9.163  1.00  0.00      MEMB
ATOM   3331  H7S OL     25      -3.668 -25.107   9.516  1.00  0.00      MEMB
ATOM   3332  C18 OL     25      -4.149 -24.708   7.477  1.00 -5.26      MEMB
ATOM   3333  H8R OL     25      -4.953 -24.258   6.855  1.00  0.00      MEMB
ATOM   3334  H8S OL     25      -3.222 -24.109   7.346  1.00  0.00      MEMB
ATOM   3335  C19 OL     25      -3.879 -26.176   7.173  1.00 -4.06      MEMB
ATOM   3336  H9R OL     25      -3.017 -26.545   7.748  1.00  0.00      MEMB
ATOM   3337 C110 OL     25      -4.492 -27.005   6.341  1.00 -2.66      MEMB
ATOM   3338 H10R OL     25      -4.032 -27.995   6.205  1.00  0.00      MEMB
ATOM   3339 C111 OL     25      -5.681 -26.715   5.434  1.00 -2.58      MEMB
ATOM   3340 H11R OL     25      -6.137 -27.723   5.335  1.00  0.00      MEMB
ATOM   3341 H11S OL     25      -6.521 -26.069   5.767  1.00  0.00      MEMB
ATOM   3342 C112 OL     25      -5.382 -26.289   4.068  1.00 -1.15      MEMB
ATOM   3343 H12R OL     25      -5.027 -25.236   4.095  1.00  0.00      MEMB
ATOM   3344 H12S OL     25      -4.611 -26.921   3.577  1.00  0.00      MEMB
ATOM   3345 C113 OL     25      -6.475 -26.393   2.997  1.00 -0.28      MEMB
ATOM   3346 H13R OL     25      -6.991 -27.374   3.072  1.00  0.00      MEMB
ATOM   3347 H13S OL     25      -7.164 -25.572   3.290  1.00  0.00      MEMB
ATOM   3348 C114 OL     25      -5.971 -26.196   1.563  1.00  0.84      MEMB
ATOM   3349 H14R OL     25      -5.213 -26.999   1.437  1.00  0.00      MEMB
ATOM   3350 H14S OL     25      -6.735 -26.329   0.767  1.00  0.00      MEMB
ATOM   3351 C115 OL     25      -5.202 -24.812   1.401  1.00  1.60      MEMB
ATOM   3352 H15R OL     25      -4.391 -24.689   2.150  1.00  0.00      MEMB
ATOM   3353 H15S OL     25      -5.937 -24.026   1.677  1.00  0.00      MEMB
ATOM   3354 C116 OL     25      -4.878 -24.561  -0.064  1.00  2.64      MEMB
ATOM   3355 H16R OL     25      -3.873 -24.161  -0.321  1.00  0.00      MEMB
ATOM   3356 H16S OL     25      -4.863 -25.571  -0.526  1.00  0.00      MEMB
ATOM   3357 C117 OL     25      -5.814 -23.584  -0.756  1.00  0.00      MEMB
ATOM   3358 H17R OL     25      -5.985 -22.796   0.009  1.00  0.00      MEMB
ATOM   3359 H17S OL     25      -6.825 -24.045  -0.766  1.00  0.00      MEMB
ATOM   3360 C118 OL     25      -5.292 -23.022  -2.079  1.00  0.00      MEMB
ATOM   3361 H18R OL     25      -5.916 -22.174  -2.435  1.00  0.00      MEMB
ATOM   3362 H18S OL     25      -4.223 -22.723  -2.110  1.00  0.00      MEMB
ATOM   3363 H18T OL     25      -5.401 -23.897  -2.755  1.00  0.00      MEMB
ATOM   3233  C33 PGR    25     -10.081 -22.352  17.941  1.00-20.41      MEMB
ATOM   3234  H3A PGR    25      -9.637 -23.204  17.384  1.00  0.00      MEMB
ATOM   3235  H3B PGR    25     -11.174 -22.379  17.741  1.00  0.00      MEMB
ATOM   3236  O36 PGR    25      -9.462 -21.153  17.446  1.00  0.00      MEMB
ATOM   3237 HO6A PGR    25      -9.374 -21.374  16.516  1.00  0.00      MEMB
ATOM   3238  C32 PGR    25      -9.681 -22.502  19.484  1.00-20.64      MEMB
ATOM   3239  H2A PGR    25     -10.139 -23.429  19.894  1.00  0.00      MEMB
ATOM   3240  O35 PGR    25     -10.219 -21.380  20.181  1.00  0.00      MEMB
ATOM   3241 HO5A PGR    25     -11.067 -21.280  19.726  1.00  0.00      MEMB
ATOM   3242  C31 PGR    25      -8.203 -22.578  19.724  1.00-19.24      MEMB
ATOM   3243  H1A PGR    25      -7.998 -22.476  20.811  1.00  0.00      MEMB
ATOM   3244  H1B PGR    25      -7.614 -21.783  19.219  1.00  0.00      MEMB
ATOM   3245  P31 PGR    25      -6.330 -24.426  19.123  1.00-16.77      MEMB
ATOM   3246  O33 PGR    25      -6.381 -25.810  18.538  1.00-15.92      MEMB
ATOM   3247  O34 PGR    25      -5.721 -24.130  20.422  1.00-16.93      MEMB
ATOM   3248  O32 PGR    25      -7.806 -23.869  19.182  1.00-16.27      MEMB
ATOM   3249  O31 PGR    25      -5.714 -23.583  17.960  1.00-18.19      MEMB
ATOM   3250  C3  PGR    25      -4.451 -22.959  18.082  1.00-15.07      MEMB
ATOM   3251  HA  PGR    25      -3.584 -23.604  18.342  1.00  0.00      MEMB
ATOM   3252  HB  PGR    25      -4.474 -22.169  18.862  1.00  0.00      MEMB
ATOM   3253  C2  PGR    25      -3.928 -22.361  16.747  1.00-13.89      MEMB
ATOM   3254  HX  PGR    25      -3.019 -21.785  17.025  1.00  0.00      MEMB
ATOM   3255  O21 PGR    25      -4.955 -21.579  16.074  1.00-12.67      MEMB
ATOM   3256  C21 PGR    25      -4.876 -20.268  16.355  1.00-12.02      MEMB
ATOM   3257  O22 PGR    25      -4.035 -19.799  17.071  1.00-12.33      MEMB
ATOM   3261  C1  PGR    25      -3.392 -23.427  15.738  1.00-14.33      MEMB
ATOM   3262  HR  PGR    25      -2.494 -23.890  16.198  1.00  0.00      MEMB
ATOM   3263  HS  PGR    25      -2.893 -22.980  14.852  1.00  0.00      MEMB
ATOM   3264  O11 PGR    25      -4.344 -24.490  15.450  1.00-13.47      MEMB
ATOM   3265  C11 PGR    25      -4.873 -24.375  14.233  1.00-12.95      MEMB
ATOM   3266  O12 PGR    25      -4.605 -23.485  13.413  1.00-13.09      MEMB
ATOM   3258  C12 OL     25      -5.969 -19.427  15.780  1.00-10.84      MEMB
ATOM   3259  H2R OL     25      -5.620 -18.781  14.946  1.00  0.00      MEMB
ATOM   3260  H2S OL     25      -6.361 -18.689  16.511  1.00  0.00      MEMB
ATOM   3270  C13 OL     25      -7.102 -20.296  15.248  1.00 -9.66      MEMB
ATOM   3271  H3R OL     25      -7.950 -19.578  15.236  1.00  0.00      MEMB
ATOM   3272  H3S OL     25      -7.262 -21.112  15.986  1.00  0.00      MEMB
ATOM   3273  C14 OL     25      -6.926 -20.904  13.890  1.00 -8.38      MEMB
ATOM   3274  H4R OL     25      -5.927 -21.377  13.776  1.00  0.00      MEMB
ATOM   3275  H4S OL     25      -6.942 -20.048  13.181  1.00  0.00      MEMB
ATOM   3276  C15 OL     25      -7.894 -22.021  13.411  1.00 -7.16      MEMB
ATOM   3277  H5R OL     25      -7.850 -22.875  14.120  1.00  0.00      MEMB
ATOM   3278  H5S OL     25      -7.491 -22.371  12.437  1.00  0.00      MEMB
ATOM   3279  C16 OL     25      -9.272 -21.573  13.182  1.00 -6.04      MEMB
ATOM   3280  H6R OL     25      -9.586 -20.992  14.075  1.00  0.00      MEMB
ATOM   3281  H6S OL     25     -10.002 -22.401  13.050  1.00  0.00      MEMB
ATOM   3282  C17 OL     25      -9.559 -20.536  12.051  1.00 -5.15      MEMB
ATOM   3283  H7R OL     25      -9.368 -19.499  12.399  1.00  0.00      MEMB
ATOM   3284  H7S OL     25     -10.636 -20.498  11.780  1.00  0.00      MEMB
ATOM   3285  C18 OL     25      -8.910 -20.749  10.657  1.00 -4.09      MEMB
ATOM   3286  H8R OL     25      -7.807 -20.741  10.790  1.00  0.00      MEMB
ATOM   3287  H8S OL     25      -9.133 -19.877  10.006  1.00  0.00      MEMB
ATOM   3288  C19 OL     25      -9.287 -22.150  10.092  1.00 -3.11      MEMB
ATOM   3289  H9R OL     25      -9.268 -22.936  10.861  1.00  0.00      MEMB
ATOM   3290 C110 OL     25      -9.460 -22.456   8.795  1.00 -1.91      MEMB
ATOM   3291 H10R OL     25      -9.600 -23.524   8.572  1.00  0.00      MEMB
ATOM   3292 C111 OL     25      -9.336 -21.494   7.638  1.00 -1.30      MEMB
ATOM   3293 H11R OL     25      -9.990 -20.613   7.813  1.00  0.00      MEMB
ATOM   3294 H11S OL     25      -9.685 -21.925   6.675  1.00  0.00      MEMB
ATOM   3295 C112 OL     25      -7.951 -20.868   7.282  1.00 -0.16      MEMB
ATOM   3296 H12R OL     25      -7.565 -20.264   8.131  1.00  0.00      MEMB
ATOM   3297 H12S OL     25      -8.090 -20.121   6.472  1.00  0.00      MEMB
ATOM   3298 C113 OL     25      -6.889 -21.954   6.875  1.00  0.33      MEMB
ATOM   3299 H13R OL     25      -7.385 -22.841   6.428  1.00  0.00      MEMB
ATOM   3300 H13S OL     25      -6.258 -22.241   7.743  1.00  0.00      MEMB
ATOM   3301 C114 OL     25      -5.942 -21.397   5.760  1.00  1.47      MEMB
ATOM   3302 H14R OL     25      -4.937 -21.871   5.753  1.00  0.00      MEMB
ATOM   3303 H14S OL     25      -5.783 -20.327   6.012  1.00  0.00      MEMB
ATOM   3304 C115 OL     25      -6.530 -21.439   4.315  1.00  2.35      MEMB
ATOM   3305 H15R OL     25      -7.564 -21.832   4.411  1.00  0.00      MEMB
ATOM   3306 H15S OL     25      -6.043 -22.244   3.724  1.00  0.00      MEMB
ATOM   3307 C116 OL     25      -6.447 -20.096   3.550  1.00  3.48      MEMB
ATOM   3308 H16R OL     25      -6.998 -19.383   4.200  1.00  0.00      MEMB
ATOM   3309 H16S OL     25      -6.996 -20.162   2.587  1.00  0.00      MEMB
ATOM   3310 C117 OL     25      -5.022 -19.566   3.273  1.00  2.94      MEMB
ATOM   3311 H17R OL     25      -4.517 -19.786   4.237  1.00  0.00      MEMB
ATOM   3312 H17S OL     25      -4.958 -18.463   3.157  1.00  0.00      MEMB
ATOM   3313 C118 OL     25      -4.343 -20.381   2.165  1.00  4.04      MEMB
ATOM   3314 H18R OL     25      -4.740 -20.205   1.143  1.00  0.00      MEMB
ATOM   3315 H18S OL     25      -4.282 -21.471   2.373  1.00  0.00      MEMB
ATOM   3316 H18T OL     25      -3.323 -19.960   2.036  1.00  0.00      MEMB
TER   
ATOM   3398  C12 OL     26      23.783  -4.580  13.728  1.00-12.11      MEMB
ATOM   3399  H2R OL     26      23.028  -5.312  13.369  1.00  0.00      MEMB
ATOM   3400  H2S OL     26      23.257  -3.678  14.107  1.00  0.00      MEMB
ATOM   3448  C13 OL     26      24.574  -4.047  12.460  1.00-10.97      MEMB
ATOM   3449  H3R OL     26      25.154  -4.882  12.012  1.00  0.00      MEMB
ATOM   3450  H3S OL     26      25.274  -3.277  12.851  1.00  0.00      MEMB
ATOM   3451  C14 OL     26      23.700  -3.346  11.387  1.00 -9.91      MEMB
ATOM   3452  H4R OL     26      23.008  -2.633  11.884  1.00  0.00      MEMB
ATOM   3453  H4S OL     26      24.298  -2.904  10.561  1.00  0.00      MEMB
ATOM   3454  C15 OL     26      22.678  -4.326  10.604  1.00 -8.77      MEMB
ATOM   3455  H5R OL     26      21.997  -3.591  10.124  1.00  0.00      MEMB
ATOM   3456  H5S OL     26      22.067  -4.870  11.357  1.00  0.00      MEMB
ATOM   3457  C16 OL     26      23.388  -5.245   9.621  1.00 -7.62      MEMB
ATOM   3458  H6R OL     26      23.864  -4.646   8.816  1.00  0.00      MEMB
ATOM   3459  H6S OL     26      24.223  -5.696  10.200  1.00  0.00      MEMB
ATOM   3460  C17 OL     26      22.571  -6.380   9.117  1.00 -6.59      MEMB
ATOM   3461  H7R OL     26      23.304  -6.819   8.406  1.00  0.00      MEMB
ATOM   3462  H7S OL     26      22.487  -7.042  10.005  1.00  0.00      MEMB
ATOM   3463  C18 OL     26      21.220  -6.121   8.424  1.00 -5.26      MEMB
ATOM   3464  H8R OL     26      20.881  -7.100   8.024  1.00  0.00      MEMB
ATOM   3465  H8S OL     26      20.536  -5.751   9.217  1.00  0.00      MEMB
ATOM   3466  C19 OL     26      21.158  -5.111   7.340  1.00 -4.06      MEMB
ATOM   3467  H9R OL     26      21.360  -4.098   7.717  1.00  0.00      MEMB
ATOM   3468 C110 OL     26      21.050  -5.245   6.035  1.00 -2.66      MEMB
ATOM   3469 H10R OL     26      21.085  -4.313   5.453  1.00  0.00      MEMB
ATOM   3470 C111 OL     26      20.932  -6.618   5.284  1.00 -2.58      MEMB
ATOM   3471 H11R OL     26      20.944  -7.459   6.010  1.00  0.00      MEMB
ATOM   3472 H11S OL     26      19.992  -6.656   4.692  1.00  0.00      MEMB
ATOM   3473 C112 OL     26      22.172  -7.014   4.347  1.00 -1.15      MEMB
ATOM   3474 H12R OL     26      23.052  -7.281   4.970  1.00  0.00      MEMB
ATOM   3475 H12S OL     26      21.892  -7.968   3.852  1.00  0.00      MEMB
ATOM   3476 C113 OL     26      22.475  -6.122   3.112  1.00 -0.28      MEMB
ATOM   3477 H13R OL     26      23.084  -6.732   2.411  1.00  0.00      MEMB
ATOM   3478 H13S OL     26      21.569  -5.751   2.587  1.00  0.00      MEMB
ATOM   3479 C114 OL     26      23.393  -4.907   3.392  1.00  0.84      MEMB
ATOM   3480 H14R OL     26      22.658  -4.237   3.887  1.00  0.00      MEMB
ATOM   3481 H14S OL     26      24.142  -5.113   4.187  1.00  0.00      MEMB
ATOM   3482 C115 OL     26      24.083  -4.131   2.200  1.00  1.60      MEMB
ATOM   3483 H15R OL     26      24.268  -3.046   2.350  1.00  0.00      MEMB
ATOM   3484 H15S OL     26      23.294  -4.083   1.419  1.00  0.00      MEMB
ATOM   3485 C116 OL     26      25.440  -4.716   1.611  1.00  2.64      MEMB
ATOM   3486 H16R OL     26      25.206  -5.773   1.364  1.00  0.00      MEMB
ATOM   3487 H16S OL     26      25.636  -4.109   0.701  1.00  0.00      MEMB
ATOM   3488 C117 OL     26      26.557  -4.793   2.630  1.00  0.00      MEMB
ATOM   3489 H17R OL     26      27.371  -5.248   2.026  1.00  0.00      MEMB
ATOM   3490 H17S OL     26      26.338  -5.481   3.475  1.00  0.00      MEMB
ATOM   3491 C118 OL     26      26.959  -3.448   3.308  1.00  0.00      MEMB
ATOM   3492 H18R OL     26      26.020  -3.115   3.799  1.00  0.00      MEMB
ATOM   3493 H18S OL     26      27.805  -3.595   4.014  1.00  0.00      MEMB
ATOM   3494 H18T OL     26      27.257  -2.740   2.506  1.00  0.00      MEMB
ATOM   3364  C33 PGR    26      25.285   1.049  20.425  1.00-20.41      MEMB
ATOM   3365  H3A PGR    26      25.930   1.430  21.245  1.00  0.00      MEMB
ATOM   3366  H3B PGR    26      25.788   0.998  19.436  1.00  0.00      MEMB
ATOM   3367  O36 PGR    26      24.276   2.069  20.447  1.00  0.00      MEMB
ATOM   3368 HO6A PGR    26      23.647   1.751  21.098  1.00  0.00      MEMB
ATOM   3369  C32 PGR    26      24.673  -0.281  20.881  1.00-20.64      MEMB
ATOM   3370  H2A PGR    26      24.271  -0.167  21.912  1.00  0.00      MEMB
ATOM   3371  O35 PGR    26      25.717  -1.252  20.903  1.00  0.00      MEMB
ATOM   3372 HO5A PGR    26      26.450  -0.715  21.234  1.00  0.00      MEMB
ATOM   3373  C31 PGR    26      23.511  -0.768  19.955  1.00-19.24      MEMB
ATOM   3374  H1A PGR    26      22.712   0.001  20.024  1.00  0.00      MEMB
ATOM   3375  H1B PGR    26      23.194  -1.791  20.251  1.00  0.00      MEMB
ATOM   3376  P31 PGR    26      23.323  -1.684  17.414  1.00-16.77      MEMB
ATOM   3377  O33 PGR    26      23.606  -0.897  16.201  1.00-15.92      MEMB
ATOM   3378  O34 PGR    26      21.893  -1.900  17.777  1.00-16.93      MEMB
ATOM   3379  O32 PGR    26      24.063  -0.839  18.649  1.00-16.27      MEMB
ATOM   3380  O31 PGR    26      24.174  -3.001  17.348  1.00-18.19      MEMB
ATOM   3381  C3  PGR    26      24.118  -3.912  18.441  1.00-15.07      MEMB
ATOM   3382  HA  PGR    26      23.082  -4.288  18.578  1.00  0.00      MEMB
ATOM   3383  HB  PGR    26      24.600  -3.539  19.371  1.00  0.00      MEMB
ATOM   3384  C2  PGR    26      25.082  -5.044  17.965  1.00-13.89      MEMB
ATOM   3385  HX  PGR    26      25.341  -5.611  18.884  1.00  0.00      MEMB
ATOM   3386  O21 PGR    26      26.254  -4.606  17.266  1.00-12.67      MEMB
ATOM   3387  C21 PGR    26      27.110  -3.771  17.852  1.00-12.02      MEMB
ATOM   3388  O22 PGR    26      27.038  -3.274  18.937  1.00-12.33      MEMB
ATOM   3392  C1  PGR    26      24.445  -6.035  17.043  1.00-14.33      MEMB
ATOM   3393  HR  PGR    26      23.642  -6.648  17.505  1.00  0.00      MEMB
ATOM   3394  HS  PGR    26      25.143  -6.833  16.711  1.00  0.00      MEMB
ATOM   3395  O11 PGR    26      23.811  -5.512  15.825  1.00-13.47      MEMB
ATOM   3396  C11 PGR    26      24.554  -5.319  14.784  1.00-12.95      MEMB
ATOM   3397  O12 PGR    26      25.710  -5.493  14.559  1.00-13.09      MEMB
ATOM   3389  C12 OL     26      28.347  -3.680  16.848  1.00-10.84      MEMB
ATOM   3390  H2R OL     26      28.345  -4.556  16.164  1.00  0.00      MEMB
ATOM   3391  H2S OL     26      29.220  -3.529  17.518  1.00  0.00      MEMB
ATOM   3401  C13 OL     26      28.275  -2.340  16.006  1.00 -9.66      MEMB
ATOM   3402  H3R OL     26      29.288  -2.300  15.553  1.00  0.00      MEMB
ATOM   3403  H3S OL     26      28.235  -1.488  16.718  1.00  0.00      MEMB
ATOM   3404  C14 OL     26      27.139  -2.356  14.959  1.00 -8.38      MEMB
ATOM   3405  H4R OL     26      26.166  -2.477  15.481  1.00  0.00      MEMB
ATOM   3406  H4S OL     26      27.273  -3.179  14.225  1.00  0.00      MEMB
ATOM   3407  C15 OL     26      26.915  -1.033  14.217  1.00 -7.16      MEMB
ATOM   3408  H5R OL     26      26.718  -0.299  15.028  1.00  0.00      MEMB
ATOM   3409  H5S OL     26      25.989  -1.061  13.603  1.00  0.00      MEMB
ATOM   3410  C16 OL     26      28.049  -0.538  13.233  1.00 -6.04      MEMB
ATOM   3411  H6R OL     26      28.981  -0.245  13.763  1.00  0.00      MEMB
ATOM   3412  H6S OL     26      27.659   0.339  12.674  1.00  0.00      MEMB
ATOM   3413  C17 OL     26      28.498  -1.643  12.245  1.00 -5.15      MEMB
ATOM   3414  H7R OL     26      28.822  -2.606  12.693  1.00  0.00      MEMB
ATOM   3415  H7S OL     26      29.455  -1.294  11.803  1.00  0.00      MEMB
ATOM   3416  C18 OL     26      27.647  -1.761  10.972  1.00 -4.09      MEMB
ATOM   3417  H8R OL     26      26.585  -2.020  11.170  1.00  0.00      MEMB
ATOM   3418  H8S OL     26      28.188  -2.612  10.506  1.00  0.00      MEMB
ATOM   3419  C19 OL     26      27.731  -0.561  10.083  1.00 -3.11      MEMB
ATOM   3420  H9R OL     26      28.412   0.199  10.492  1.00  0.00      MEMB
ATOM   3421 C110 OL     26      27.176  -0.432   8.829  1.00 -1.91      MEMB
ATOM   3422 H10R OL     26      27.313   0.491   8.246  1.00  0.00      MEMB
ATOM   3423 C111 OL     26      26.347  -1.559   8.166  1.00 -1.30      MEMB
ATOM   3424 H11R OL     26      25.262  -1.419   8.357  1.00  0.00      MEMB
ATOM   3425 H11S OL     26      26.709  -2.537   8.549  1.00  0.00      MEMB
ATOM   3426 C112 OL     26      26.524  -1.565   6.646  1.00 -0.16      MEMB
ATOM   3427 H12R OL     26      26.143  -2.567   6.356  1.00  0.00      MEMB
ATOM   3428 H12S OL     26      27.587  -1.387   6.375  1.00  0.00      MEMB
ATOM   3429 C113 OL     26      25.658  -0.539   5.819  1.00  0.33      MEMB
ATOM   3430 H13R OL     26      26.051  -0.611   4.782  1.00  0.00      MEMB
ATOM   3431 H13S OL     26      25.949   0.388   6.357  1.00  0.00      MEMB
ATOM   3432 C114 OL     26      24.127  -0.721   5.755  1.00  1.47      MEMB
ATOM   3433 H14R OL     26      23.820  -0.835   6.817  1.00  0.00      MEMB
ATOM   3434 H14S OL     26      23.711  -1.591   5.204  1.00  0.00      MEMB
ATOM   3435 C115 OL     26      23.484   0.679   5.389  1.00  2.35      MEMB
ATOM   3436 H15R OL     26      23.907   1.378   6.142  1.00  0.00      MEMB
ATOM   3437 H15S OL     26      22.417   0.477   5.624  1.00  0.00      MEMB
ATOM   3438 C116 OL     26      23.680   1.136   3.961  1.00  3.48      MEMB
ATOM   3439 H16R OL     26      24.714   1.541   4.010  1.00  0.00      MEMB
ATOM   3440 H16S OL     26      22.816   1.791   3.719  1.00  0.00      MEMB
ATOM   3441 C117 OL     26      23.481   0.110   2.832  1.00  2.94      MEMB
ATOM   3442 H17R OL     26      22.648  -0.621   2.896  1.00  0.00      MEMB
ATOM   3443 H17S OL     26      24.462  -0.411   2.848  1.00  0.00      MEMB
ATOM   3444 C118 OL     26      23.261   0.798   1.461  1.00  4.04      MEMB
ATOM   3445 H18R OL     26      23.297   0.051   0.639  1.00  0.00      MEMB
ATOM   3446 H18S OL     26      24.116   1.473   1.243  1.00  0.00      MEMB
ATOM   3447 H18T OL     26      22.301   1.357   1.462  1.00  0.00      MEMB
TER   
ATOM   3529  C12 OL     27      16.537 -22.326  15.165  1.00-12.11      MEMB
ATOM   3530  H2R OL     27      16.530 -23.142  15.919  1.00  0.00      MEMB
ATOM   3531  H2S OL     27      15.668 -21.664  15.366  1.00  0.00      MEMB
ATOM   3579  C13 OL     27      16.196 -22.819  13.764  1.00-10.97      MEMB
ATOM   3580  H3R OL     27      15.261 -23.417  13.810  1.00  0.00      MEMB
ATOM   3581  H3S OL     27      16.898 -23.563  13.329  1.00  0.00      MEMB
ATOM   3582  C14 OL     27      15.950 -21.676  12.812  1.00 -9.91      MEMB
ATOM   3583  H4R OL     27      15.089 -21.138  13.264  1.00  0.00      MEMB
ATOM   3584  H4S OL     27      16.720 -20.876  12.771  1.00  0.00      MEMB
ATOM   3585  C15 OL     27      15.636 -21.996  11.281  1.00 -8.77      MEMB
ATOM   3586  H5R OL     27      15.840 -23.075  11.111  1.00  0.00      MEMB
ATOM   3587  H5S OL     27      16.339 -21.350  10.712  1.00  0.00      MEMB
ATOM   3588  C16 OL     27      14.196 -21.546  10.871  1.00 -7.62      MEMB
ATOM   3589  H6R OL     27      13.409 -22.020  11.497  1.00  0.00      MEMB
ATOM   3590  H6S OL     27      14.093 -20.451  11.029  1.00  0.00      MEMB
ATOM   3591  C17 OL     27      14.003 -21.926   9.432  1.00 -6.59      MEMB
ATOM   3592  H7R OL     27      14.924 -21.825   8.818  1.00  0.00      MEMB
ATOM   3593  H7S OL     27      13.837 -23.018   9.314  1.00  0.00      MEMB
ATOM   3594  C18 OL     27      12.803 -21.224   8.794  1.00 -5.26      MEMB
ATOM   3595  H8R OL     27      12.920 -21.409   7.705  1.00  0.00      MEMB
ATOM   3596  H8S OL     27      11.867 -21.775   9.028  1.00  0.00      MEMB
ATOM   3597  C19 OL     27      12.497 -19.806   9.043  1.00 -4.06      MEMB
ATOM   3598  H9R OL     27      12.157 -19.558  10.059  1.00  0.00      MEMB
ATOM   3599 C110 OL     27      12.657 -18.833   8.090  1.00 -2.66      MEMB
ATOM   3600 H10R OL     27      12.448 -17.784   8.346  1.00  0.00      MEMB
ATOM   3601 C111 OL     27      13.171 -18.931   6.655  1.00 -2.58      MEMB
ATOM   3602 H11R OL     27      13.983 -18.173   6.661  1.00  0.00      MEMB
ATOM   3603 H11S OL     27      13.482 -19.949   6.337  1.00  0.00      MEMB
ATOM   3604 C112 OL     27      12.004 -18.527   5.734  1.00 -1.15      MEMB
ATOM   3605 H12R OL     27      11.187 -19.278   5.775  1.00  0.00      MEMB
ATOM   3606 H12S OL     27      11.567 -17.544   6.012  1.00  0.00      MEMB
ATOM   3607 C113 OL     27      12.495 -18.569   4.223  1.00 -0.28      MEMB
ATOM   3608 H13R OL     27      11.616 -18.285   3.605  1.00  0.00      MEMB
ATOM   3609 H13S OL     27      13.341 -17.856   4.120  1.00  0.00      MEMB
ATOM   3610 C114 OL     27      13.023 -19.970   3.773  1.00  0.84      MEMB
ATOM   3611 H14R OL     27      13.997 -20.118   4.285  1.00  0.00      MEMB
ATOM   3612 H14S OL     27      12.194 -20.637   4.093  1.00  0.00      MEMB
ATOM   3613 C115 OL     27      13.230 -20.259   2.274  1.00  1.60      MEMB
ATOM   3614 H15R OL     27      12.318 -19.928   1.732  1.00  0.00      MEMB
ATOM   3615 H15S OL     27      13.341 -21.340   2.040  1.00  0.00      MEMB
ATOM   3616 C116 OL     27      14.530 -19.505   1.794  1.00  2.64      MEMB
ATOM   3617 H16R OL     27      14.514 -18.520   2.308  1.00  0.00      MEMB
ATOM   3618 H16S OL     27      15.379 -20.118   2.166  1.00  0.00      MEMB
ATOM   3619 C117 OL     27      14.739 -19.539   0.228  1.00  0.00      MEMB
ATOM   3620 H17R OL     27      14.775 -20.620  -0.026  1.00  0.00      MEMB
ATOM   3621 H17S OL     27      15.746 -19.111   0.034  1.00  0.00      MEMB
ATOM   3622 C118 OL     27      13.597 -18.939  -0.599  1.00  0.00      MEMB
ATOM   3623 H18R OL     27      13.260 -18.009  -0.094  1.00  0.00      MEMB
ATOM   3624 H18S OL     27      13.812 -18.577  -1.627  1.00  0.00      MEMB
ATOM   3625 H18T OL     27      12.802 -19.711  -0.681  1.00  0.00      MEMB
ATOM   3495  C33 PGR    27      11.857 -20.687  18.992  1.00-20.41      MEMB
ATOM   3496  H3A PGR    27      12.018 -19.826  19.675  1.00  0.00      MEMB
ATOM   3497  H3B PGR    27      10.868 -20.800  18.498  1.00  0.00      MEMB
ATOM   3498  O36 PGR    27      12.172 -21.928  19.638  1.00  0.00      MEMB
ATOM   3499 HO6A PGR    27      13.032 -22.235  19.342  1.00  0.00      MEMB
ATOM   3500  C32 PGR    27      12.971 -20.387  17.924  1.00-20.64      MEMB
ATOM   3501  H2A PGR    27      12.947 -19.306  17.661  1.00  0.00      MEMB
ATOM   3502  O35 PGR    27      12.667 -21.148  16.757  1.00  0.00      MEMB
ATOM   3503 HO5A PGR    27      11.703 -21.073  16.744  1.00  0.00      MEMB
ATOM   3504  C31 PGR    27      14.430 -20.690  18.310  1.00-19.24      MEMB
ATOM   3505  H1A PGR    27      15.043 -20.258  17.490  1.00  0.00      MEMB
ATOM   3506  H1B PGR    27      14.554 -21.793  18.360  1.00  0.00      MEMB
ATOM   3507  P31 PGR    27      15.943 -19.110  19.744  1.00-16.77      MEMB
ATOM   3508  O33 PGR    27      16.606 -19.313  21.023  1.00-15.92      MEMB
ATOM   3509  O34 PGR    27      15.538 -17.673  19.419  1.00-16.93      MEMB
ATOM   3510  O32 PGR    27      14.736 -20.069  19.561  1.00-16.27      MEMB
ATOM   3511  O31 PGR    27      16.943 -19.548  18.633  1.00-18.19      MEMB
ATOM   3512  C3  PGR    27      18.233 -18.956  18.532  1.00-15.07      MEMB
ATOM   3513  HA  PGR    27      18.942 -19.714  18.928  1.00  0.00      MEMB
ATOM   3514  HB  PGR    27      18.374 -18.094  19.218  1.00  0.00      MEMB
ATOM   3515  C2  PGR    27      18.616 -18.576  17.086  1.00-13.89      MEMB
ATOM   3516  HX  PGR    27      19.491 -17.891  17.110  1.00  0.00      MEMB
ATOM   3517  O21 PGR    27      17.480 -18.009  16.533  1.00-12.67      MEMB
ATOM   3518  C21 PGR    27      17.485 -17.368  15.394  1.00-12.02      MEMB
ATOM   3519  O22 PGR    27      18.497 -17.086  14.834  1.00-12.33      MEMB
ATOM   3523  C1  PGR    27      19.001 -19.887  16.274  1.00-14.33      MEMB
ATOM   3524  HR  PGR    27      19.836 -20.428  16.769  1.00  0.00      MEMB
ATOM   3525  HS  PGR    27      19.275 -19.556  15.250  1.00  0.00      MEMB
ATOM   3526  O11 PGR    27      17.811 -20.704  16.273  1.00-13.47      MEMB
ATOM   3527  C11 PGR    27      17.874 -21.622  15.303  1.00-12.95      MEMB
ATOM   3528  O12 PGR    27      18.882 -21.804  14.653  1.00-13.09      MEMB
ATOM   3520  C12 OL     27      16.103 -16.985  14.959  1.00-10.84      MEMB
ATOM   3521  H2R OL     27      15.794 -15.932  15.131  1.00  0.00      MEMB
ATOM   3522  H2S OL     27      15.371 -17.587  15.539  1.00  0.00      MEMB
ATOM   3532  C13 OL     27      15.928 -17.314  13.489  1.00 -9.66      MEMB
ATOM   3533  H3R OL     27      14.882 -17.310  13.113  1.00  0.00      MEMB
ATOM   3534  H3S OL     27      16.298 -18.329  13.229  1.00  0.00      MEMB
ATOM   3535  C14 OL     27      16.403 -16.252  12.373  1.00 -8.38      MEMB
ATOM   3536  H4R OL     27      17.510 -16.158  12.355  1.00  0.00      MEMB
ATOM   3537  H4S OL     27      15.944 -15.308  12.739  1.00  0.00      MEMB
ATOM   3538  C15 OL     27      15.866 -16.605  11.000  1.00 -7.16      MEMB
ATOM   3539  H5R OL     27      16.028 -15.734  10.329  1.00  0.00      MEMB
ATOM   3540  H5S OL     27      14.788 -16.764  11.213  1.00  0.00      MEMB
ATOM   3541  C16 OL     27      16.522 -17.871  10.492  1.00 -6.04      MEMB
ATOM   3542  H6R OL     27      16.128 -18.731  11.074  1.00  0.00      MEMB
ATOM   3543  H6S OL     27      17.586 -17.797  10.804  1.00  0.00      MEMB
ATOM   3544  C17 OL     27      16.355 -18.101   8.993  1.00 -5.15      MEMB
ATOM   3545  H7R OL     27      16.837 -17.271   8.434  1.00  0.00      MEMB
ATOM   3546  H7S OL     27      15.274 -18.064   8.736  1.00  0.00      MEMB
ATOM   3547  C18 OL     27      16.715 -19.443   8.420  1.00 -4.09      MEMB
ATOM   3548  H8R OL     27      16.454 -19.564   7.347  1.00  0.00      MEMB
ATOM   3549  H8S OL     27      16.229 -20.286   8.955  1.00  0.00      MEMB
ATOM   3550  C19 OL     27      18.238 -19.572   8.498  1.00 -3.11      MEMB
ATOM   3551  H9R OL     27      18.612 -19.710   9.523  1.00  0.00      MEMB
ATOM   3552 C110 OL     27      19.076 -19.385   7.526  1.00 -1.91      MEMB
ATOM   3553 H10R OL     27      20.132 -19.300   7.821  1.00  0.00      MEMB
ATOM   3554 C111 OL     27      18.752 -18.966   6.130  1.00 -1.30      MEMB
ATOM   3555 H11R OL     27      18.373 -17.924   6.071  1.00  0.00      MEMB
ATOM   3556 H11S OL     27      18.084 -19.691   5.617  1.00  0.00      MEMB
ATOM   3557 C112 OL     27      20.034 -18.860   5.227  1.00 -0.16      MEMB
ATOM   3558 H12R OL     27      20.470 -19.881   5.259  1.00  0.00      MEMB
ATOM   3559 H12S OL     27      20.650 -18.089   5.737  1.00  0.00      MEMB
ATOM   3560 C113 OL     27      19.900 -18.538   3.773  1.00  0.33      MEMB
ATOM   3561 H13R OL     27      20.750 -17.939   3.382  1.00  0.00      MEMB
ATOM   3562 H13S OL     27      19.104 -17.765   3.826  1.00  0.00      MEMB
ATOM   3563 C114 OL     27      19.466 -19.797   3.052  1.00  1.47      MEMB
ATOM   3564 H14R OL     27      18.775 -20.413   3.668  1.00  0.00      MEMB
ATOM   3565 H14S OL     27      20.335 -20.467   2.879  1.00  0.00      MEMB
ATOM   3566 C115 OL     27      18.658 -19.430   1.810  1.00  2.35      MEMB
ATOM   3567 H15R OL     27      17.793 -18.759   1.997  1.00  0.00      MEMB
ATOM   3568 H15S OL     27      18.086 -20.357   1.595  1.00  0.00      MEMB
ATOM   3569 C116 OL     27      19.544 -18.827   0.645  1.00  3.48      MEMB
ATOM   3570 H16R OL     27      20.086 -17.907   0.952  1.00  0.00      MEMB
ATOM   3571 H16S OL     27      18.909 -18.553  -0.224  1.00  0.00      MEMB
ATOM   3572 C117 OL     27      20.494 -19.858   0.050  1.00  2.94      MEMB
ATOM   3573 H17R OL     27      19.873 -20.764  -0.120  1.00  0.00      MEMB
ATOM   3574 H17S OL     27      21.293 -20.113   0.778  1.00  0.00      MEMB
ATOM   3575 C118 OL     27      21.135 -19.496  -1.281  1.00  4.04      MEMB
ATOM   3576 H18R OL     27      20.301 -19.585  -2.010  1.00  0.00      MEMB
ATOM   3577 H18S OL     27      22.029 -20.124  -1.484  1.00  0.00      MEMB
ATOM   3578 H18T OL     27      21.479 -18.442  -1.356  1.00  0.00      MEMB
TER   
ATOM   3660  C12 OL     28       0.412 -27.902  15.217  1.00-12.11      MEMB
ATOM   3661  H2R OL     28       0.093 -28.736  15.878  1.00  0.00      MEMB
ATOM   3662  H2S OL     28      -0.064 -27.004  15.667  1.00  0.00      MEMB
ATOM   3710  C13 OL     28      -0.000 -28.166  13.714  1.00-10.97      MEMB
ATOM   3711  H3R OL     28      -1.092 -28.360  13.784  1.00  0.00      MEMB
ATOM   3712  H3S OL     28       0.337 -29.126  13.268  1.00  0.00      MEMB
ATOM   3713  C14 OL     28       0.243 -27.063  12.661  1.00 -9.91      MEMB
ATOM   3714  H4R OL     28       1.336 -27.097  12.466  1.00  0.00      MEMB
ATOM   3715  H4S OL     28      -0.229 -27.532  11.772  1.00  0.00      MEMB
ATOM   3716  C15 OL     28      -0.493 -25.742  12.865  1.00 -8.77      MEMB
ATOM   3717  H5R OL     28       0.025 -25.144  13.645  1.00  0.00      MEMB
ATOM   3718  H5S OL     28      -1.480 -26.128  13.198  1.00  0.00      MEMB
ATOM   3719  C16 OL     28      -0.693 -24.888  11.580  1.00 -7.62      MEMB
ATOM   3720  H6R OL     28      -1.195 -23.955  11.913  1.00  0.00      MEMB
ATOM   3721  H6S OL     28       0.296 -24.543  11.211  1.00  0.00      MEMB
ATOM   3722  C17 OL     28      -1.360 -25.604  10.416  1.00 -6.59      MEMB
ATOM   3723  H7R OL     28      -0.663 -26.356   9.989  1.00  0.00      MEMB
ATOM   3724  H7S OL     28      -2.277 -26.054  10.853  1.00  0.00      MEMB
ATOM   3725  C18 OL     28      -1.840 -24.637   9.332  1.00 -5.26      MEMB
ATOM   3726  H8R OL     28      -2.461 -23.802   9.721  1.00  0.00      MEMB
ATOM   3727  H8S OL     28      -0.990 -24.142   8.816  1.00  0.00      MEMB
ATOM   3728  C19 OL     28      -2.629 -25.337   8.187  1.00 -4.06      MEMB
ATOM   3729  H9R OL     28      -3.726 -25.342   8.261  1.00  0.00      MEMB
ATOM   3730 C110 OL     28      -2.026 -25.927   7.121  1.00 -2.66      MEMB
ATOM   3731 H10R OL     28      -2.619 -26.269   6.260  1.00  0.00      MEMB
ATOM   3732 C111 OL     28      -0.519 -26.032   6.905  1.00 -2.58      MEMB
ATOM   3733 H11R OL     28      -0.084 -25.011   6.855  1.00  0.00      MEMB
ATOM   3734 H11S OL     28       0.072 -26.442   7.751  1.00  0.00      MEMB
ATOM   3735 C112 OL     28       0.035 -26.639   5.585  1.00 -1.15      MEMB
ATOM   3736 H12R OL     28      -0.464 -27.604   5.351  1.00  0.00      MEMB
ATOM   3737 H12S OL     28      -0.189 -25.904   4.783  1.00  0.00      MEMB
ATOM   3738 C113 OL     28       1.596 -26.814   5.499  1.00 -0.28      MEMB
ATOM   3739 H13R OL     28       2.093 -25.823   5.565  1.00  0.00      MEMB
ATOM   3740 H13S OL     28       1.960 -27.476   6.313  1.00  0.00      MEMB
ATOM   3741 C114 OL     28       2.039 -27.601   4.220  1.00  0.84      MEMB
ATOM   3742 H14R OL     28       3.112 -27.845   4.370  1.00  0.00      MEMB
ATOM   3743 H14S OL     28       1.526 -28.581   4.125  1.00  0.00      MEMB
ATOM   3744 C115 OL     28       2.058 -26.661   3.003  1.00  1.60      MEMB
ATOM   3745 H15R OL     28       2.642 -25.716   3.011  1.00  0.00      MEMB
ATOM   3746 H15S OL     28       1.012 -26.288   3.047  1.00  0.00      MEMB
ATOM   3747 C116 OL     28       2.473 -27.405   1.765  1.00  2.64      MEMB
ATOM   3748 H16R OL     28       3.554 -27.623   1.900  1.00  0.00      MEMB
ATOM   3749 H16S OL     28       1.819 -28.300   1.679  1.00  0.00      MEMB
ATOM   3750 C117 OL     28       2.420 -26.374   0.601  1.00  0.00      MEMB
ATOM   3751 H17R OL     28       2.764 -25.375   0.946  1.00  0.00      MEMB
ATOM   3752 H17S OL     28       1.341 -26.279   0.357  1.00  0.00      MEMB
ATOM   3753 C118 OL     28       3.237 -26.788  -0.646  1.00  0.00      MEMB
ATOM   3754 H18R OL     28       3.267 -27.876  -0.866  1.00  0.00      MEMB
ATOM   3755 H18S OL     28       2.806 -26.345  -1.569  1.00  0.00      MEMB
ATOM   3756 H18T OL     28       4.287 -26.439  -0.542  1.00  0.00      MEMB
ATOM   3626  C33 PGR    28      -2.458 -24.391  18.708  1.00-20.41      MEMB
ATOM   3627  H3A PGR    28      -2.371 -23.537  18.004  1.00  0.00      MEMB
ATOM   3628  H3B PGR    28      -3.496 -24.787  18.712  1.00  0.00      MEMB
ATOM   3629  O36 PGR    28      -2.157 -23.812  20.020  1.00  0.00      MEMB
ATOM   3630 HO6A PGR    28      -1.267 -24.158  20.112  1.00  0.00      MEMB
ATOM   3631  C32 PGR    28      -1.379 -25.506  18.382  1.00-20.64      MEMB
ATOM   3632  H2A PGR    28      -1.759 -26.158  17.564  1.00  0.00      MEMB
ATOM   3633  O35 PGR    28      -1.207 -26.298  19.555  1.00  0.00      MEMB
ATOM   3634 HO5A PGR    28      -2.118 -26.336  19.877  1.00  0.00      MEMB
ATOM   3635  C31 PGR    28       0.008 -25.117  17.932  1.00-19.24      MEMB
ATOM   3636  H1A PGR    28      -0.098 -24.277  17.212  1.00  0.00      MEMB
ATOM   3637  H1B PGR    28       0.674 -25.883  17.481  1.00  0.00      MEMB
ATOM   3638  P31 PGR    28       2.216 -24.946  19.179  1.00-16.77      MEMB
ATOM   3639  O33 PGR    28       2.265 -26.397  19.467  1.00-15.92      MEMB
ATOM   3640  O34 PGR    28       2.934 -23.952  20.055  1.00-16.93      MEMB
ATOM   3641  O32 PGR    28       0.744 -24.484  19.018  1.00-16.27      MEMB
ATOM   3642  O31 PGR    28       2.696 -24.741  17.683  1.00-18.19      MEMB
ATOM   3643  C3  PGR    28       4.029 -24.947  17.329  1.00-15.07      MEMB
ATOM   3644  HA  PGR    28       4.399 -25.944  17.652  1.00  0.00      MEMB
ATOM   3645  HB  PGR    28       4.597 -24.105  17.778  1.00  0.00      MEMB
ATOM   3646  C2  PGR    28       4.140 -24.773  15.821  1.00-13.89      MEMB
ATOM   3647  HX  PGR    28       5.191 -24.625  15.492  1.00  0.00      MEMB
ATOM   3648  O21 PGR    28       3.365 -23.681  15.253  1.00-12.67      MEMB
ATOM   3649  C21 PGR    28       3.565 -22.378  15.681  1.00-12.02      MEMB
ATOM   3650  O22 PGR    28       4.403 -22.019  16.501  1.00-12.33      MEMB
ATOM   3654  C1  PGR    28       3.704 -26.128  15.100  1.00-14.33      MEMB
ATOM   3655  HR  PGR    28       4.325 -27.029  15.290  1.00  0.00      MEMB
ATOM   3656  HS  PGR    28       3.791 -26.013  13.998  1.00  0.00      MEMB
ATOM   3657  O11 PGR    28       2.311 -26.493  15.356  1.00-13.47      MEMB
ATOM   3658  C11 PGR    28       1.926 -27.782  15.159  1.00-12.95      MEMB
ATOM   3659  O12 PGR    28       2.613 -28.756  14.913  1.00-13.09      MEMB
ATOM   3651  C12 OL     28       2.589 -21.513  14.927  1.00-10.84      MEMB
ATOM   3652  H2R OL     28       1.923 -20.995  15.650  1.00  0.00      MEMB
ATOM   3653  H2S OL     28       2.065 -22.243  14.273  1.00  0.00      MEMB
ATOM   3663  C13 OL     28       3.441 -20.528  14.121  1.00 -9.66      MEMB
ATOM   3664  H3R OL     28       4.443 -20.849  13.764  1.00  0.00      MEMB
ATOM   3665  H3S OL     28       3.644 -19.637  14.753  1.00  0.00      MEMB
ATOM   3666  C14 OL     28       2.646 -20.096  12.920  1.00 -8.38      MEMB
ATOM   3667  H4R OL     28       3.055 -19.256  12.318  1.00  0.00      MEMB
ATOM   3668  H4S OL     28       1.736 -19.631  13.355  1.00  0.00      MEMB
ATOM   3669  C15 OL     28       2.284 -21.135  11.905  1.00 -7.16      MEMB
ATOM   3670  H5R OL     28       1.960 -20.551  11.018  1.00  0.00      MEMB
ATOM   3671  H5S OL     28       1.442 -21.781  12.233  1.00  0.00      MEMB
ATOM   3672  C16 OL     28       3.417 -22.081  11.497  1.00 -6.04      MEMB
ATOM   3673  H6R OL     28       3.834 -22.642  12.361  1.00  0.00      MEMB
ATOM   3674  H6S OL     28       4.253 -21.465  11.102  1.00  0.00      MEMB
ATOM   3675  C17 OL     28       3.076 -22.959  10.265  1.00 -5.15      MEMB
ATOM   3676  H7R OL     28       2.681 -22.315   9.451  1.00  0.00      MEMB
ATOM   3677  H7S OL     28       2.417 -23.766  10.653  1.00  0.00      MEMB
ATOM   3678  C18 OL     28       4.368 -23.673   9.636  1.00 -4.09      MEMB
ATOM   3679  H8R OL     28       4.976 -24.108  10.458  1.00  0.00      MEMB
ATOM   3680  H8S OL     28       4.955 -22.890   9.110  1.00  0.00      MEMB
ATOM   3681  C19 OL     28       3.960 -24.783   8.728  1.00 -3.11      MEMB
ATOM   3682  H9R OL     28       3.597 -25.701   9.213  1.00  0.00      MEMB
ATOM   3683 C110 OL     28       4.166 -24.715   7.413  1.00 -1.91      MEMB
ATOM   3684 H10R OL     28       3.792 -25.556   6.811  1.00  0.00      MEMB
ATOM   3685 C111 OL     28       4.742 -23.567   6.592  1.00 -1.30      MEMB
ATOM   3686 H11R OL     28       4.911 -24.019   5.591  1.00  0.00      MEMB
ATOM   3687 H11S OL     28       5.754 -23.353   6.996  1.00  0.00      MEMB
ATOM   3688 C112 OL     28       3.951 -22.241   6.395  1.00 -0.16      MEMB
ATOM   3689 H12R OL     28       4.626 -21.591   5.799  1.00  0.00      MEMB
ATOM   3690 H12S OL     28       3.868 -21.650   7.332  1.00  0.00      MEMB
ATOM   3691 C113 OL     28       2.714 -22.295   5.456  1.00  0.33      MEMB
ATOM   3692 H13R OL     28       2.189 -21.335   5.644  1.00  0.00      MEMB
ATOM   3693 H13S OL     28       2.078 -23.106   5.872  1.00  0.00      MEMB
ATOM   3694 C114 OL     28       2.938 -22.428   3.949  1.00  1.47      MEMB
ATOM   3695 H14R OL     28       3.387 -23.405   3.670  1.00  0.00      MEMB
ATOM   3696 H14S OL     28       3.664 -21.644   3.647  1.00  0.00      MEMB
ATOM   3697 C115 OL     28       1.633 -22.421   3.103  1.00  2.35      MEMB
ATOM   3698 H15R OL     28       1.071 -21.471   3.230  1.00  0.00      MEMB
ATOM   3699 H15S OL     28       1.088 -23.289   3.532  1.00  0.00      MEMB
ATOM   3700 C116 OL     28       1.810 -22.512   1.564  1.00  3.48      MEMB
ATOM   3701 H16R OL     28       1.225 -23.361   1.151  1.00  0.00      MEMB
ATOM   3702 H16S OL     28       2.894 -22.688   1.397  1.00  0.00      MEMB
ATOM   3703 C117 OL     28       1.343 -21.288   0.787  1.00  2.94      MEMB
ATOM   3704 H17R OL     28       1.801 -20.347   1.160  1.00  0.00      MEMB
ATOM   3705 H17S OL     28       0.256 -21.126   0.947  1.00  0.00      MEMB
ATOM   3706 C118 OL     28       1.590 -21.546  -0.699  1.00  4.04      MEMB
ATOM   3707 H18R OL     28       1.004 -20.818  -1.300  1.00  0.00      MEMB
ATOM   3708 H18S OL     28       1.377 -22.595  -0.995  1.00  0.00      MEMB
ATOM   3709 H18T OL     28       2.638 -21.271  -0.943  1.00  0.00      MEMB
TER   
ATOM   3791  C12 OL     29     -17.550  13.164  17.661  1.00-12.11      MEMB
ATOM   3792  H2R OL     29     -16.993  13.038  16.707  1.00  0.00      MEMB
ATOM   3793  H2S OL     29     -18.087  12.228  17.924  1.00  0.00      MEMB
ATOM   3841  C13 OL     29     -18.429  14.419  17.547  1.00-10.97      MEMB
ATOM   3842  H3R OL     29     -17.682  15.237  17.461  1.00  0.00      MEMB
ATOM   3843  H3S OL     29     -19.066  14.515  18.452  1.00  0.00      MEMB
ATOM   3844  C14 OL     29     -19.291  14.511  16.318  1.00 -9.91      MEMB
ATOM   3845  H4R OL     29     -20.080  13.733  16.396  1.00  0.00      MEMB
ATOM   3846  H4S OL     29     -19.852  15.470  16.302  1.00  0.00      MEMB
ATOM   3847  C15 OL     29     -18.538  14.480  15.006  1.00 -8.77      MEMB
ATOM   3848  H5R OL     29     -18.076  13.482  14.846  1.00  0.00      MEMB
ATOM   3849  H5S OL     29     -17.658  15.149  15.114  1.00  0.00      MEMB
ATOM   3850  C16 OL     29     -19.398  14.840  13.749  1.00 -7.62      MEMB
ATOM   3851  H6R OL     29     -20.422  14.582  14.097  1.00  0.00      MEMB
ATOM   3852  H6S OL     29     -19.379  15.949  13.687  1.00  0.00      MEMB
ATOM   3853  C17 OL     29     -19.056  14.118  12.501  1.00 -6.59      MEMB
ATOM   3854  H7R OL     29     -19.435  13.074  12.475  1.00  0.00      MEMB
ATOM   3855  H7S OL     29     -19.549  14.620  11.641  1.00  0.00      MEMB
ATOM   3856  C18 OL     29     -17.515  14.107  12.120  1.00 -5.26      MEMB
ATOM   3857  H8R OL     29     -17.176  15.150  11.947  1.00  0.00      MEMB
ATOM   3858  H8S OL     29     -16.956  13.776  13.022  1.00  0.00      MEMB
ATOM   3859  C19 OL     29     -17.241  13.254  10.908  1.00 -4.06      MEMB
ATOM   3860  H9R OL     29     -17.218  12.183  11.161  1.00  0.00      MEMB
ATOM   3861 C110 OL     29     -17.265  13.623   9.595  1.00 -2.66      MEMB
ATOM   3862 H10R OL     29     -17.078  12.872   8.814  1.00  0.00      MEMB
ATOM   3863 C111 OL     29     -17.632  15.056   9.284  1.00 -2.58      MEMB
ATOM   3864 H11R OL     29     -18.507  15.430   9.857  1.00  0.00      MEMB
ATOM   3865 H11S OL     29     -16.794  15.685   9.654  1.00  0.00      MEMB
ATOM   3866 C112 OL     29     -17.795  15.351   7.805  1.00 -1.15      MEMB
ATOM   3867 H12R OL     29     -18.235  14.438   7.348  1.00  0.00      MEMB
ATOM   3868 H12S OL     29     -18.359  16.292   7.633  1.00  0.00      MEMB
ATOM   3869 C113 OL     29     -16.480  15.593   6.984  1.00 -0.28      MEMB
ATOM   3870 H13R OL     29     -15.838  16.391   7.413  1.00  0.00      MEMB
ATOM   3871 H13S OL     29     -15.883  14.677   7.180  1.00  0.00      MEMB
ATOM   3872 C114 OL     29     -16.677  15.850   5.513  1.00  0.84      MEMB
ATOM   3873 H14R OL     29     -17.235  14.955   5.162  1.00  0.00      MEMB
ATOM   3874 H14S OL     29     -17.337  16.715   5.287  1.00  0.00      MEMB
ATOM   3875 C115 OL     29     -15.366  15.977   4.687  1.00  1.60      MEMB
ATOM   3876 H15R OL     29     -14.876  14.980   4.679  1.00  0.00      MEMB
ATOM   3877 H15S OL     29     -14.535  16.462   5.243  1.00  0.00      MEMB
ATOM   3878 C116 OL     29     -15.387  16.393   3.256  1.00  2.64      MEMB
ATOM   3879 H16R OL     29     -16.174  15.873   2.669  1.00  0.00      MEMB
ATOM   3880 H16S OL     29     -15.804  17.422   3.209  1.00  0.00      MEMB
ATOM   3881 C117 OL     29     -14.057  16.378   2.543  1.00  0.00      MEMB
ATOM   3882 H17R OL     29     -14.206  16.779   1.518  1.00  0.00      MEMB
ATOM   3883 H17S OL     29     -13.747  15.313   2.618  1.00  0.00      MEMB
ATOM   3884 C118 OL     29     -13.007  17.329   3.171  1.00  0.00      MEMB
ATOM   3885 H18R OL     29     -12.786  17.151   4.245  1.00  0.00      MEMB
ATOM   3886 H18S OL     29     -12.055  17.360   2.599  1.00  0.00      MEMB
ATOM   3887 H18T OL     29     -13.486  18.330   3.111  1.00  0.00      MEMB
ATOM   3757  C33 PGR    29     -19.335  18.436  17.273  1.00-20.41      MEMB
ATOM   3758  H3A PGR    29     -18.762  17.574  16.868  1.00  0.00      MEMB
ATOM   3759  H3B PGR    29     -20.053  18.244  18.098  1.00  0.00      MEMB
ATOM   3760  O36 PGR    29     -19.997  19.049  16.126  1.00  0.00      MEMB
ATOM   3761 HO6A PGR    29     -19.304  19.490  15.630  1.00  0.00      MEMB
ATOM   3762  C32 PGR    29     -18.133  19.361  17.836  1.00-20.64      MEMB
ATOM   3763  H2A PGR    29     -18.560  20.178  18.460  1.00  0.00      MEMB
ATOM   3764  O35 PGR    29     -17.473  19.942  16.714  1.00  0.00      MEMB
ATOM   3765 HO5A PGR    29     -18.229  20.121  16.137  1.00  0.00      MEMB
ATOM   3766  C31 PGR    29     -17.117  18.614  18.689  1.00-19.24      MEMB
ATOM   3767  H1A PGR    29     -16.469  19.419  19.097  1.00  0.00      MEMB
ATOM   3768  H1B PGR    29     -16.711  17.844  17.999  1.00  0.00      MEMB
ATOM   3769  P31 PGR    29     -17.098  17.002  20.744  1.00-16.77      MEMB
ATOM   3770  O33 PGR    29     -18.177  16.211  21.348  1.00-15.92      MEMB
ATOM   3771  O34 PGR    29     -16.286  17.948  21.642  1.00-16.93      MEMB
ATOM   3772  O32 PGR    29     -17.834  17.930  19.771  1.00-16.27      MEMB
ATOM   3773  O31 PGR    29     -16.056  16.075  19.857  1.00-18.19      MEMB
ATOM   3774  C3  PGR    29     -14.713  16.372  20.012  1.00-15.07      MEMB
ATOM   3775  HA  PGR    29     -14.392  15.873  20.951  1.00  0.00      MEMB
ATOM   3776  HB  PGR    29     -14.591  17.476  20.051  1.00  0.00      MEMB
ATOM   3777  C2  PGR    29     -13.818  15.739  18.909  1.00-13.89      MEMB
ATOM   3778  HX  PGR    29     -12.752  15.767  19.222  1.00  0.00      MEMB
ATOM   3779  O21 PGR    29     -14.075  16.317  17.659  1.00-12.67      MEMB
ATOM   3780  C21 PGR    29     -13.757  17.574  17.373  1.00-12.02      MEMB
ATOM   3781  O22 PGR    29     -13.067  18.298  18.047  1.00-12.33      MEMB
ATOM   3785  C1  PGR    29     -14.143  14.176  18.759  1.00-14.33      MEMB
ATOM   3786  HR  PGR    29     -14.280  13.966  19.842  1.00  0.00      MEMB
ATOM   3787  HS  PGR    29     -13.316  13.652  18.234  1.00  0.00      MEMB
ATOM   3788  O11 PGR    29     -15.371  13.891  18.054  1.00-13.47      MEMB
ATOM   3789  C11 PGR    29     -16.408  13.284  18.614  1.00-12.95      MEMB
ATOM   3790  O12 PGR    29     -16.429  12.931  19.772  1.00-13.09      MEMB
ATOM   3782  C12 OL     29     -14.363  18.038  15.989  1.00-10.84      MEMB
ATOM   3783  H2R OL     29     -13.544  18.453  15.363  1.00  0.00      MEMB
ATOM   3784  H2S OL     29     -15.130  18.835  16.095  1.00  0.00      MEMB
ATOM   3794  C13 OL     29     -15.214  16.962  15.347  1.00 -9.66      MEMB
ATOM   3795  H3R OL     29     -16.036  16.643  16.023  1.00  0.00      MEMB
ATOM   3796  H3S OL     29     -14.562  16.096  15.106  1.00  0.00      MEMB
ATOM   3797  C14 OL     29     -15.817  17.372  13.929  1.00 -8.38      MEMB
ATOM   3798  H4R OL     29     -16.122  16.469  13.357  1.00  0.00      MEMB
ATOM   3799  H4S OL     29     -14.874  17.701  13.442  1.00  0.00      MEMB
ATOM   3800  C15 OL     29     -17.101  18.303  13.978  1.00 -7.16      MEMB
ATOM   3801  H5R OL     29     -16.956  19.275  14.497  1.00  0.00      MEMB
ATOM   3802  H5S OL     29     -17.814  17.625  14.493  1.00  0.00      MEMB
ATOM   3803  C16 OL     29     -17.639  18.565  12.550  1.00 -6.04      MEMB
ATOM   3804  H6R OL     29     -17.868  17.642  11.975  1.00  0.00      MEMB
ATOM   3805  H6S OL     29     -16.841  19.024  11.928  1.00  0.00      MEMB
ATOM   3806  C17 OL     29     -18.924  19.453  12.525  1.00 -5.15      MEMB
ATOM   3807  H7R OL     29     -18.804  20.408  13.080  1.00  0.00      MEMB
ATOM   3808  H7S OL     29     -19.868  18.973  12.863  1.00  0.00      MEMB
ATOM   3809  C18 OL     29     -19.233  19.818  11.031  1.00 -4.09      MEMB
ATOM   3810  H8R OL     29     -20.147  20.450  11.011  1.00  0.00      MEMB
ATOM   3811  H8S OL     29     -19.351  18.955  10.341  1.00  0.00      MEMB
ATOM   3812  C19 OL     29     -18.115  20.755  10.578  1.00 -3.11      MEMB
ATOM   3813  H9R OL     29     -17.860  21.540  11.304  1.00  0.00      MEMB
ATOM   3814 C110 OL     29     -17.300  20.637   9.514  1.00 -1.91      MEMB
ATOM   3815 H10R OL     29     -16.578  21.402   9.194  1.00  0.00      MEMB
ATOM   3816 C111 OL     29     -17.324  19.447   8.537  1.00 -1.30      MEMB
ATOM   3817 H11R OL     29     -17.853  18.555   8.935  1.00  0.00      MEMB
ATOM   3818 H11S OL     29     -16.285  19.056   8.493  1.00  0.00      MEMB
ATOM   3819 C112 OL     29     -17.878  19.602   7.015  1.00 -0.16      MEMB
ATOM   3820 H12R OL     29     -18.586  20.458   7.045  1.00  0.00      MEMB
ATOM   3821 H12S OL     29     -18.541  18.712   6.971  1.00  0.00      MEMB
ATOM   3822 C113 OL     29     -16.807  19.651   5.904  1.00  0.33      MEMB
ATOM   3823 H13R OL     29     -16.239  18.705   6.033  1.00  0.00      MEMB
ATOM   3824 H13S OL     29     -16.130  20.527   5.997  1.00  0.00      MEMB
ATOM   3825 C114 OL     29     -17.428  19.429   4.442  1.00  1.47      MEMB
ATOM   3826 H14R OL     29     -18.216  18.651   4.524  1.00  0.00      MEMB
ATOM   3827 H14S OL     29     -16.648  19.159   3.699  1.00  0.00      MEMB
ATOM   3828 C115 OL     29     -18.234  20.698   4.001  1.00  2.35      MEMB
ATOM   3829 H15R OL     29     -18.796  21.007   4.909  1.00  0.00      MEMB
ATOM   3830 H15S OL     29     -18.874  20.441   3.130  1.00  0.00      MEMB
ATOM   3831 C116 OL     29     -17.277  21.911   3.513  1.00  3.48      MEMB
ATOM   3832 H16R OL     29     -16.631  22.089   4.400  1.00  0.00      MEMB
ATOM   3833 H16S OL     29     -18.012  22.706   3.264  1.00  0.00      MEMB
ATOM   3834 C117 OL     29     -16.370  21.615   2.337  1.00  2.94      MEMB
ATOM   3835 H17R OL     29     -16.818  20.776   1.762  1.00  0.00      MEMB
ATOM   3836 H17S OL     29     -15.433  21.233   2.796  1.00  0.00      MEMB
ATOM   3837 C118 OL     29     -16.052  22.859   1.474  1.00  4.04      MEMB
ATOM   3838 H18R OL     29     -16.919  23.215   0.878  1.00  0.00      MEMB
ATOM   3839 H18S OL     29     -15.249  22.554   0.769  1.00  0.00      MEMB
ATOM   3840 H18T OL     29     -15.769  23.798   1.995  1.00  0.00      MEMB
TER   
ATOM   3922  C12 OL     30       0.944  25.689  13.224  1.00-12.11      MEMB
ATOM   3923  H2R OL     30      -0.097  25.309  13.142  1.00  0.00      MEMB
ATOM   3924  H2S OL     30       0.835  26.721  13.620  1.00  0.00      MEMB
ATOM   3972  C13 OL     30       1.663  25.536  11.819  1.00-10.97      MEMB
ATOM   3973  H3R OL     30       1.600  24.462  11.543  1.00  0.00      MEMB
ATOM   3974  H3S OL     30       2.688  25.961  11.880  1.00  0.00      MEMB
ATOM   3975  C14 OL     30       0.818  26.310  10.746  1.00 -9.91      MEMB
ATOM   3976  H4R OL     30      -0.188  25.840  10.787  1.00  0.00      MEMB
ATOM   3977  H4S OL     30       0.848  27.330  11.186  1.00  0.00      MEMB
ATOM   3978  C15 OL     30       1.421  26.349   9.329  1.00 -8.77      MEMB
ATOM   3979  H5R OL     30       1.274  25.307   8.973  1.00  0.00      MEMB
ATOM   3980  H5S OL     30       2.504  26.600   9.336  1.00  0.00      MEMB
ATOM   3981  C16 OL     30       0.685  27.149   8.235  1.00 -7.62      MEMB
ATOM   3982  H6R OL     30      -0.392  26.897   8.338  1.00  0.00      MEMB
ATOM   3983  H6S OL     30       0.712  28.205   8.580  1.00  0.00      MEMB
ATOM   3984  C17 OL     30       1.126  26.911   6.800  1.00 -6.59      MEMB
ATOM   3985  H7R OL     30       0.418  27.478   6.159  1.00  0.00      MEMB
ATOM   3986  H7S OL     30       2.170  27.266   6.666  1.00  0.00      MEMB
ATOM   3987  C18 OL     30       1.069  25.395   6.377  1.00 -5.26      MEMB
ATOM   3988  H8R OL     30       1.511  25.399   5.358  1.00  0.00      MEMB
ATOM   3989  H8S OL     30       1.738  24.818   7.051  1.00  0.00      MEMB
ATOM   3990  C19 OL     30      -0.279  24.663   6.373  1.00 -4.06      MEMB
ATOM   3991  H9R OL     30      -0.701  24.426   7.361  1.00  0.00      MEMB
ATOM   3992 C110 OL     30      -1.012  24.102   5.395  1.00 -2.66      MEMB
ATOM   3993 H10R OL     30      -2.017  23.736   5.655  1.00  0.00      MEMB
ATOM   3994 C111 OL     30      -0.723  24.079   3.964  1.00 -2.58      MEMB
ATOM   3995 H11R OL     30      -1.616  23.772   3.379  1.00  0.00      MEMB
ATOM   3996 H11S OL     30      -0.505  25.086   3.547  1.00  0.00      MEMB
ATOM   3997 C112 OL     30       0.484  23.197   3.546  1.00 -1.15      MEMB
ATOM   3998 H12R OL     30       0.685  23.491   2.494  1.00  0.00      MEMB
ATOM   3999 H12S OL     30       1.383  23.315   4.189  1.00  0.00      MEMB
ATOM   4000 C113 OL     30       0.150  21.674   3.673  1.00 -0.28      MEMB
ATOM   4001 H13R OL     30      -0.341  21.608   4.667  1.00  0.00      MEMB
ATOM   4002 H13S OL     30      -0.427  21.292   2.804  1.00  0.00      MEMB
ATOM   4003 C114 OL     30       1.494  20.895   3.941  1.00  0.84      MEMB
ATOM   4004 H14R OL     30       2.304  21.324   3.314  1.00  0.00      MEMB
ATOM   4005 H14S OL     30       1.937  21.022   4.953  1.00  0.00      MEMB
ATOM   4006 C115 OL     30       1.415  19.361   3.724  1.00  1.60      MEMB
ATOM   4007 H15R OL     30       0.410  19.068   4.096  1.00  0.00      MEMB
ATOM   4008 H15S OL     30       2.169  18.881   4.384  1.00  0.00      MEMB
ATOM   4009 C116 OL     30       1.482  18.876   2.257  1.00  2.64      MEMB
ATOM   4010 H16R OL     30       0.836  17.975   2.176  1.00  0.00      MEMB
ATOM   4011 H16S OL     30       1.123  19.698   1.602  1.00  0.00      MEMB
ATOM   4012 C117 OL     30       2.854  18.276   1.885  1.00  0.00      MEMB
ATOM   4013 H17R OL     30       2.899  17.870   0.852  1.00  0.00      MEMB
ATOM   4014 H17S OL     30       2.885  17.375   2.534  1.00  0.00      MEMB
ATOM   4015 C118 OL     30       4.004  19.259   1.983  1.00  0.00      MEMB
ATOM   4016 H18R OL     30       3.859  20.155   1.343  1.00  0.00      MEMB
ATOM   4017 H18S OL     30       4.241  19.565   3.024  1.00  0.00      MEMB
ATOM   4018 H18T OL     30       4.879  18.721   1.558  1.00  0.00      MEMB
ATOM   3888  C33 PGR    30       2.615  24.940  20.130  1.00-20.41      MEMB
ATOM   3889  H3A PGR    30       2.015  24.054  19.832  1.00  0.00      MEMB
ATOM   3890  H3B PGR    30       2.541  25.125  21.223  1.00  0.00      MEMB
ATOM   3891  O36 PGR    30       2.061  26.099  19.480  1.00  0.00      MEMB
ATOM   3892 HO6A PGR    30       1.239  26.319  19.924  1.00  0.00      MEMB
ATOM   3893  C32 PGR    30       4.054  24.639  19.622  1.00-20.64      MEMB
ATOM   3894  H2A PGR    30       4.747  25.428  19.991  1.00  0.00      MEMB
ATOM   3895  O35 PGR    30       4.028  24.685  18.197  1.00  0.00      MEMB
ATOM   3896 HO5A PGR    30       3.420  25.424  18.056  1.00  0.00      MEMB
ATOM   3897  C31 PGR    30       4.535  23.249  20.131  1.00-19.24      MEMB
ATOM   3898  H1A PGR    30       4.489  23.139  21.235  1.00  0.00      MEMB
ATOM   3899  H1B PGR    30       5.599  23.155  19.823  1.00  0.00      MEMB
ATOM   3900  P31 PGR    30       3.946  21.192  18.498  1.00-16.77      MEMB
ATOM   3901  O33 PGR    30       3.341  19.961  18.925  1.00-15.92      MEMB
ATOM   3902  O34 PGR    30       5.321  21.207  18.058  1.00-16.93      MEMB
ATOM   3903  O32 PGR    30       3.643  22.289  19.598  1.00-16.27      MEMB
ATOM   3904  O31 PGR    30       2.991  21.803  17.361  1.00-18.19      MEMB
ATOM   3905  C3  PGR    30       1.576  21.714  17.554  1.00-15.07      MEMB
ATOM   3906  HA  PGR    30       1.322  21.913  18.617  1.00  0.00      MEMB
ATOM   3907  HB  PGR    30       1.433  20.628  17.370  1.00  0.00      MEMB
ATOM   3908  C2  PGR    30       0.836  22.622  16.489  1.00-13.89      MEMB
ATOM   3909  HX  PGR    30      -0.220  22.405  16.755  1.00  0.00      MEMB
ATOM   3910  O21 PGR    30       1.202  22.160  15.165  1.00-12.67      MEMB
ATOM   3911  C21 PGR    30       0.246  21.558  14.505  1.00-12.02      MEMB
ATOM   3912  O22 PGR    30      -0.809  21.176  14.889  1.00-12.33      MEMB
ATOM   3916  C1  PGR    30       1.158  24.158  16.585  1.00-14.33      MEMB
ATOM   3917  HR  PGR    30       2.245  24.088  16.800  1.00  0.00      MEMB
ATOM   3918  HS  PGR    30       0.709  24.609  17.496  1.00  0.00      MEMB
ATOM   3919  O11 PGR    30       0.868  24.909  15.431  1.00-13.47      MEMB
ATOM   3920  C11 PGR    30       1.662  24.821  14.329  1.00-12.95      MEMB
ATOM   3921  O12 PGR    30       2.724  24.271  14.175  1.00-13.09      MEMB
ATOM   3913  C12 OL     30       0.619  21.529  13.019  1.00-10.84      MEMB
ATOM   3914  H2R OL     30       1.632  21.114  12.830  1.00  0.00      MEMB
ATOM   3915  H2S OL     30       0.644  22.557  12.598  1.00  0.00      MEMB
ATOM   3925  C13 OL     30      -0.390  20.671  12.259  1.00 -9.66      MEMB
ATOM   3926  H3R OL     30      -1.437  21.000  12.435  1.00  0.00      MEMB
ATOM   3927  H3S OL     30      -0.388  19.609  12.585  1.00  0.00      MEMB
ATOM   3928  C14 OL     30      -0.175  20.724  10.807  1.00 -8.38      MEMB
ATOM   3929  H4R OL     30      -0.194  21.820  10.627  1.00  0.00      MEMB
ATOM   3930  H4S OL     30      -1.030  20.302  10.237  1.00  0.00      MEMB
ATOM   3931  C15 OL     30       1.175  20.104  10.292  1.00 -7.16      MEMB
ATOM   3932  H5R OL     30       1.230  19.214  10.954  1.00  0.00      MEMB
ATOM   3933  H5S OL     30       2.098  20.691  10.489  1.00  0.00      MEMB
ATOM   3934  C16 OL     30       1.076  19.714   8.825  1.00 -6.04      MEMB
ATOM   3935  H6R OL     30       0.160  19.098   8.696  1.00  0.00      MEMB
ATOM   3936  H6S OL     30       2.034  19.250   8.507  1.00  0.00      MEMB
ATOM   3937  C17 OL     30       0.852  20.874   7.875  1.00 -5.15      MEMB
ATOM   3938  H7R OL     30      -0.142  21.306   8.118  1.00  0.00      MEMB
ATOM   3939  H7S OL     30       0.810  20.453   6.848  1.00  0.00      MEMB
ATOM   3940  C18 OL     30       1.995  22.016   7.907  1.00 -4.09      MEMB
ATOM   3941  H8R OL     30       1.913  22.582   8.859  1.00  0.00      MEMB
ATOM   3942  H8S OL     30       1.707  22.784   7.157  1.00  0.00      MEMB
ATOM   3943  C19 OL     30       3.394  21.508   7.786  1.00 -3.11      MEMB
ATOM   3944  H9R OL     30       3.600  20.592   8.358  1.00  0.00      MEMB
ATOM   3945 C110 OL     30       4.472  22.040   7.203  1.00 -1.91      MEMB
ATOM   3946 H10R OL     30       5.472  21.597   7.319  1.00  0.00      MEMB
ATOM   3947 C111 OL     30       4.573  23.354   6.453  1.00 -1.30      MEMB
ATOM   3948 H11R OL     30       5.452  23.752   7.004  1.00  0.00      MEMB
ATOM   3949 H11S OL     30       3.737  24.069   6.606  1.00  0.00      MEMB
ATOM   3950 C112 OL     30       4.710  23.087   4.992  1.00 -0.16      MEMB
ATOM   3951 H12R OL     30       3.752  22.641   4.648  1.00  0.00      MEMB
ATOM   3952 H12S OL     30       5.637  22.484   4.879  1.00  0.00      MEMB
ATOM   3953 C113 OL     30       4.908  24.380   4.196  1.00  0.33      MEMB
ATOM   3954 H13R OL     30       5.802  24.813   4.694  1.00  0.00      MEMB
ATOM   3955 H13S OL     30       4.033  25.051   4.329  1.00  0.00      MEMB
ATOM   3956 C114 OL     30       5.116  24.124   2.752  1.00  1.47      MEMB
ATOM   3957 H14R OL     30       5.813  23.270   2.616  1.00  0.00      MEMB
ATOM   3958 H14S OL     30       5.702  24.992   2.383  1.00  0.00      MEMB
ATOM   3959 C115 OL     30       3.865  24.080   1.840  1.00  2.35      MEMB
ATOM   3960 H15R OL     30       3.337  23.156   2.160  1.00  0.00      MEMB
ATOM   3961 H15S OL     30       4.061  23.951   0.754  1.00  0.00      MEMB
ATOM   3962 C116 OL     30       2.969  25.313   1.847  1.00  3.48      MEMB
ATOM   3963 H16R OL     30       2.742  25.493   2.919  1.00  0.00      MEMB
ATOM   3964 H16S OL     30       2.027  24.946   1.386  1.00  0.00      MEMB
ATOM   3965 C117 OL     30       3.382  26.554   1.063  1.00  2.94      MEMB
ATOM   3966 H17R OL     30       3.834  26.199   0.113  1.00  0.00      MEMB
ATOM   3967 H17S OL     30       4.096  27.150   1.671  1.00  0.00      MEMB
ATOM   3968 C118 OL     30       2.184  27.436   0.774  1.00  4.04      MEMB
ATOM   3969 H18R OL     30       2.381  28.238   0.030  1.00  0.00      MEMB
ATOM   3970 H18S OL     30       1.846  27.839   1.752  1.00  0.00      MEMB
ATOM   3971 H18T OL     30       1.290  26.834   0.506  1.00  0.00      MEMB
TER   
ATOM   4053  C12 OL     31      -2.028  22.011  15.075  1.00-12.11      MEMB
ATOM   4054  H2R OL     31      -2.116  21.303  15.927  1.00  0.00      MEMB
ATOM   4055  H2S OL     31      -3.044  22.432  14.920  1.00  0.00      MEMB
ATOM   4103  C13 OL     31      -1.760  21.192  13.809  1.00-10.97      MEMB
ATOM   4104  H3R OL     31      -1.066  20.336  13.949  1.00  0.00      MEMB
ATOM   4105  H3S OL     31      -1.281  21.947  13.149  1.00  0.00      MEMB
ATOM   4106  C14 OL     31      -2.966  20.875  12.995  1.00 -9.91      MEMB
ATOM   4107  H4R OL     31      -3.684  20.363  13.671  1.00  0.00      MEMB
ATOM   4108  H4S OL     31      -3.303  21.881  12.664  1.00  0.00      MEMB
ATOM   4109  C15 OL     31      -2.716  19.979  11.745  1.00 -8.77      MEMB
ATOM   4110  H5R OL     31      -3.701  19.506  11.545  1.00  0.00      MEMB
ATOM   4111  H5S OL     31      -1.910  19.222  11.859  1.00  0.00      MEMB
ATOM   4112  C16 OL     31      -2.413  20.806  10.532  1.00 -7.62      MEMB
ATOM   4113  H6R OL     31      -3.354  21.244  10.135  1.00  0.00      MEMB
ATOM   4114  H6S OL     31      -1.849  21.712  10.839  1.00  0.00      MEMB
ATOM   4115  C17 OL     31      -1.825  19.926   9.404  1.00 -6.59      MEMB
ATOM   4116  H7R OL     31      -1.086  19.222   9.843  1.00  0.00      MEMB
ATOM   4117  H7S OL     31      -2.488  19.274   8.796  1.00  0.00      MEMB
ATOM   4118  C18 OL     31      -0.964  20.679   8.361  1.00 -5.26      MEMB
ATOM   4119  H8R OL     31      -0.088  21.214   8.785  1.00  0.00      MEMB
ATOM   4120  H8S OL     31      -0.578  19.921   7.646  1.00  0.00      MEMB
ATOM   4121  C19 OL     31      -1.793  21.751   7.613  1.00 -4.06      MEMB
ATOM   4122  H9R OL     31      -2.018  22.662   8.187  1.00  0.00      MEMB
ATOM   4123 C110 OL     31      -2.237  21.779   6.337  1.00 -2.66      MEMB
ATOM   4124 H10R OL     31      -2.764  22.675   5.977  1.00  0.00      MEMB
ATOM   4125 C111 OL     31      -2.126  20.650   5.271  1.00 -2.58      MEMB
ATOM   4126 H11R OL     31      -1.873  19.683   5.756  1.00  0.00      MEMB
ATOM   4127 H11S OL     31      -3.113  20.344   4.862  1.00  0.00      MEMB
ATOM   4128 C112 OL     31      -1.265  20.919   3.944  1.00 -1.15      MEMB
ATOM   4129 H12R OL     31      -0.214  20.891   4.305  1.00  0.00      MEMB
ATOM   4130 H12S OL     31      -1.200  20.017   3.299  1.00  0.00      MEMB
ATOM   4131 C113 OL     31      -1.481  22.247   3.177  1.00 -0.28      MEMB
ATOM   4132 H13R OL     31      -2.561  22.323   2.926  1.00  0.00      MEMB
ATOM   4133 H13S OL     31      -1.155  23.161   3.716  1.00  0.00      MEMB
ATOM   4134 C114 OL     31      -0.692  22.421   1.790  1.00  0.84      MEMB
ATOM   4135 H14R OL     31       0.408  22.486   1.933  1.00  0.00      MEMB
ATOM   4136 H14S OL     31      -0.845  21.488   1.207  1.00  0.00      MEMB
ATOM   4137 C115 OL     31      -1.311  23.691   1.111  1.00  1.60      MEMB
ATOM   4138 H15R OL     31      -1.313  24.487   1.885  1.00  0.00      MEMB
ATOM   4139 H15S OL     31      -2.359  23.353   0.964  1.00  0.00      MEMB
ATOM   4140 C116 OL     31      -0.799  24.178  -0.333  1.00  2.64      MEMB
ATOM   4141 H16R OL     31      -0.787  23.334  -1.056  1.00  0.00      MEMB
ATOM   4142 H16S OL     31      -1.568  24.910  -0.660  1.00  0.00      MEMB
ATOM   4143 C117 OL     31       0.471  25.012  -0.317  1.00  0.00      MEMB
ATOM   4144 H17R OL     31       0.751  25.100  -1.388  1.00  0.00      MEMB
ATOM   4145 H17S OL     31       1.249  24.383   0.166  1.00  0.00      MEMB
ATOM   4146 C118 OL     31       0.343  26.363   0.319  1.00  0.00      MEMB
ATOM   4147 H18R OL     31      -0.023  26.331   1.368  1.00  0.00      MEMB
ATOM   4148 H18S OL     31       1.309  26.885   0.491  1.00  0.00      MEMB
ATOM   4149 H18T OL     31      -0.260  27.102  -0.251  1.00  0.00      MEMB
ATOM   4019  C33 PGR    31      -5.749  22.534  17.529  1.00-20.41      MEMB
ATOM   4020  H3A PGR    31      -5.089  22.564  16.635  1.00  0.00      MEMB
ATOM   4021  H3B PGR    31      -5.301  22.083  18.440  1.00  0.00      MEMB
ATOM   4022  O36 PGR    31      -6.839  21.681  17.173  1.00  0.00      MEMB
ATOM   4023 HO6A PGR    31      -7.653  22.181  17.083  1.00  0.00      MEMB
ATOM   4024  C32 PGR    31      -6.166  23.965  17.779  1.00-20.64      MEMB
ATOM   4025  H2A PGR    31      -7.020  23.979  18.493  1.00  0.00      MEMB
ATOM   4026  O35 PGR    31      -6.601  24.512  16.536  1.00  0.00      MEMB
ATOM   4027 HO5A PGR    31      -7.058  23.748  16.158  1.00  0.00      MEMB
ATOM   4028  C31 PGR    31      -4.974  24.845  18.390  1.00-19.24      MEMB
ATOM   4029  H1A PGR    31      -5.354  25.888  18.362  1.00  0.00      MEMB
ATOM   4030  H1B PGR    31      -4.176  24.727  17.626  1.00  0.00      MEMB
ATOM   4031  P31 PGR    31      -3.612  25.213  20.596  1.00-16.77      MEMB
ATOM   4032  O33 PGR    31      -3.075  24.281  21.599  1.00-15.92      MEMB
ATOM   4033  O34 PGR    31      -4.446  26.347  21.120  1.00-16.93      MEMB
ATOM   4034  O32 PGR    31      -4.564  24.347  19.638  1.00-16.27      MEMB
ATOM   4035  O31 PGR    31      -2.424  25.825  19.639  1.00-18.19      MEMB
ATOM   4036  C3  PGR    31      -1.339  25.205  19.206  1.00-15.07      MEMB
ATOM   4037  HA  PGR    31      -1.436  24.099  19.240  1.00  0.00      MEMB
ATOM   4038  HB  PGR    31      -0.480  25.391  19.886  1.00  0.00      MEMB
ATOM   4039  C2  PGR    31      -0.942  25.539  17.768  1.00-13.89      MEMB
ATOM   4040  HX  PGR    31      -0.341  26.473  17.747  1.00  0.00      MEMB
ATOM   4041  O21 PGR    31      -2.146  25.818  17.007  1.00-12.67      MEMB
ATOM   4042  C21 PGR    31      -2.002  26.517  15.850  1.00-12.02      MEMB
ATOM   4043  O22 PGR    31      -0.996  27.124  15.571  1.00-12.33      MEMB
ATOM   4047  C1  PGR    31      -0.018  24.471  17.073  1.00-14.33      MEMB
ATOM   4048  HR  PGR    31       0.583  24.150  17.951  1.00  0.00      MEMB
ATOM   4049  HS  PGR    31       0.546  24.899  16.217  1.00  0.00      MEMB
ATOM   4050  O11 PGR    31      -0.779  23.320  16.698  1.00-13.47      MEMB
ATOM   4051  C11 PGR    31      -1.012  23.127  15.385  1.00-12.95      MEMB
ATOM   4052  O12 PGR    31      -0.484  23.815  14.532  1.00-13.09      MEMB
ATOM   4044  C12 OL     31      -3.220  26.619  15.013  1.00-10.84      MEMB
ATOM   4045  H2R OL     31      -3.306  27.453  14.283  1.00  0.00      MEMB
ATOM   4046  H2S OL     31      -4.014  26.845  15.756  1.00  0.00      MEMB
ATOM   4056  C13 OL     31      -3.641  25.315  14.407  1.00 -9.66      MEMB
ATOM   4057  H3R OL     31      -3.643  24.576  15.237  1.00  0.00      MEMB
ATOM   4058  H3S OL     31      -2.871  25.051  13.651  1.00  0.00      MEMB
ATOM   4059  C14 OL     31      -5.084  25.385  13.893  1.00 -8.38      MEMB
ATOM   4060  H4R OL     31      -5.255  26.145  13.101  1.00  0.00      MEMB
ATOM   4061  H4S OL     31      -5.754  25.615  14.749  1.00  0.00      MEMB
ATOM   4062  C15 OL     31      -5.588  24.011  13.374  1.00 -7.16      MEMB
ATOM   4063  H5R OL     31      -5.167  23.278  14.095  1.00  0.00      MEMB
ATOM   4064  H5S OL     31      -5.123  23.855  12.377  1.00  0.00      MEMB
ATOM   4065  C16 OL     31      -7.099  23.893  13.351  1.00 -6.04      MEMB
ATOM   4066  H6R OL     31      -7.520  24.000  14.373  1.00  0.00      MEMB
ATOM   4067  H6S OL     31      -7.439  22.927  12.920  1.00  0.00      MEMB
ATOM   4068  C17 OL     31      -7.811  24.996  12.473  1.00 -5.15      MEMB
ATOM   4069  H7R OL     31      -7.710  26.032  12.862  1.00  0.00      MEMB
ATOM   4070  H7S OL     31      -8.902  24.950  12.271  1.00  0.00      MEMB
ATOM   4071  C18 OL     31      -7.207  25.137  11.051  1.00 -4.09      MEMB
ATOM   4072  H8R OL     31      -6.203  25.598  11.168  1.00  0.00      MEMB
ATOM   4073  H8S OL     31      -7.743  25.912  10.461  1.00  0.00      MEMB
ATOM   4074  C19 OL     31      -7.248  24.021  10.030  1.00 -3.11      MEMB
ATOM   4075  H9R OL     31      -8.169  23.424   9.954  1.00  0.00      MEMB
ATOM   4076 C110 OL     31      -6.295  23.644   9.208  1.00 -1.91      MEMB
ATOM   4077 H10R OL     31      -6.536  22.746   8.619  1.00  0.00      MEMB
ATOM   4078 C111 OL     31      -4.856  24.142   9.113  1.00 -1.30      MEMB
ATOM   4079 H11R OL     31      -4.211  23.360   9.568  1.00  0.00      MEMB
ATOM   4080 H11S OL     31      -4.636  25.157   9.508  1.00  0.00      MEMB
ATOM   4081 C112 OL     31      -4.477  24.326   7.640  1.00 -0.16      MEMB
ATOM   4082 H12R OL     31      -4.791  23.439   7.049  1.00  0.00      MEMB
ATOM   4083 H12S OL     31      -3.414  24.648   7.615  1.00  0.00      MEMB
ATOM   4084 C113 OL     31      -5.178  25.497   6.901  1.00  0.33      MEMB
ATOM   4085 H13R OL     31      -5.153  26.319   7.648  1.00  0.00      MEMB
ATOM   4086 H13S OL     31      -6.228  25.151   6.798  1.00  0.00      MEMB
ATOM   4087 C114 OL     31      -4.534  26.100   5.630  1.00  1.47      MEMB
ATOM   4088 H14R OL     31      -4.131  25.200   5.119  1.00  0.00      MEMB
ATOM   4089 H14S OL     31      -3.754  26.829   5.937  1.00  0.00      MEMB
ATOM   4090 C115 OL     31      -5.657  26.742   4.765  1.00  2.35      MEMB
ATOM   4091 H15R OL     31      -6.466  27.009   5.478  1.00  0.00      MEMB
ATOM   4092 H15S OL     31      -5.891  25.936   4.036  1.00  0.00      MEMB
ATOM   4093 C116 OL     31      -5.138  28.018   4.071  1.00  3.48      MEMB
ATOM   4094 H16R OL     31      -4.253  27.646   3.512  1.00  0.00      MEMB
ATOM   4095 H16S OL     31      -4.754  28.793   4.769  1.00  0.00      MEMB
ATOM   4096 C117 OL     31      -6.180  28.557   3.064  1.00  2.94      MEMB
ATOM   4097 H17R OL     31      -5.717  29.458   2.608  1.00  0.00      MEMB
ATOM   4098 H17S OL     31      -7.009  28.897   3.721  1.00  0.00      MEMB
ATOM   4099 C118 OL     31      -6.764  27.684   1.960  1.00  4.04      MEMB
ATOM   4100 H18R OL     31      -7.332  28.303   1.233  1.00  0.00      MEMB
ATOM   4101 H18S OL     31      -7.457  26.931   2.391  1.00  0.00      MEMB
ATOM   4102 H18T OL     31      -5.885  27.229   1.457  1.00  0.00      MEMB
TER   
ATOM   4184  C12 OL     32     -30.551   2.787  15.523  1.00-12.11      MEMB
ATOM   4185  H2R OL     32     -31.052   3.436  16.272  1.00  0.00      MEMB
ATOM   4186  H2S OL     32     -29.487   3.072  15.668  1.00  0.00      MEMB
ATOM   4234  C13 OL     32     -31.166   3.016  14.147  1.00-10.97      MEMB
ATOM   4235  H3R OL     32     -31.414   4.097  14.087  1.00  0.00      MEMB
ATOM   4236  H3S OL     32     -32.183   2.595  13.990  1.00  0.00      MEMB
ATOM   4237  C14 OL     32     -30.205   2.682  12.946  1.00 -9.91      MEMB
ATOM   4238  H4R OL     32     -29.191   3.080  13.168  1.00  0.00      MEMB
ATOM   4239  H4S OL     32     -29.980   1.607  12.776  1.00  0.00      MEMB
ATOM   4240  C15 OL     32     -30.897   3.132  11.597  1.00 -8.77      MEMB
ATOM   4241  H5R OL     32     -30.472   4.130  11.356  1.00  0.00      MEMB
ATOM   4242  H5S OL     32     -32.008   3.102  11.622  1.00  0.00      MEMB
ATOM   4243  C16 OL     32     -30.562   2.378  10.401  1.00 -7.62      MEMB
ATOM   4244  H6R OL     32     -29.466   2.218  10.309  1.00  0.00      MEMB
ATOM   4245  H6S OL     32     -31.024   1.369  10.438  1.00  0.00      MEMB
ATOM   4246  C17 OL     32     -30.871   3.198   9.098  1.00 -6.59      MEMB
ATOM   4247  H7R OL     32     -31.960   3.419   9.130  1.00  0.00      MEMB
ATOM   4248  H7S OL     32     -30.291   4.145   9.091  1.00  0.00      MEMB
ATOM   4249  C18 OL     32     -30.595   2.303   7.858  1.00 -5.26      MEMB
ATOM   4250  H8R OL     32     -31.002   1.284   8.029  1.00  0.00      MEMB
ATOM   4251  H8S OL     32     -31.072   2.859   7.022  1.00  0.00      MEMB
ATOM   4252  C19 OL     32     -29.093   2.091   7.532  1.00 -4.06      MEMB
ATOM   4253  H9R OL     32     -28.546   1.320   8.095  1.00  0.00      MEMB
ATOM   4254 C110 OL     32     -28.430   2.819   6.648  1.00 -2.66      MEMB
ATOM   4255 H10R OL     32     -27.343   2.653   6.696  1.00  0.00      MEMB
ATOM   4256 C111 OL     32     -28.857   3.978   5.853  1.00 -2.58      MEMB
ATOM   4257 H11R OL     32     -29.800   4.329   6.325  1.00  0.00      MEMB
ATOM   4258 H11S OL     32     -28.292   4.890   6.142  1.00  0.00      MEMB
ATOM   4259 C112 OL     32     -29.081   3.738   4.319  1.00 -1.15      MEMB
ATOM   4260 H12R OL     32     -29.978   3.084   4.314  1.00  0.00      MEMB
ATOM   4261 H12S OL     32     -29.470   4.626   3.777  1.00  0.00      MEMB
ATOM   4262 C113 OL     32     -27.949   3.125   3.478  1.00 -0.28      MEMB
ATOM   4263 H13R OL     32     -27.572   2.265   4.072  1.00  0.00      MEMB
ATOM   4264 H13S OL     32     -28.289   2.763   2.485  1.00  0.00      MEMB
ATOM   4265 C114 OL     32     -26.817   4.170   3.157  1.00  0.84      MEMB
ATOM   4266 H14R OL     32     -27.237   5.198   3.119  1.00  0.00      MEMB
ATOM   4267 H14S OL     32     -26.066   4.160   3.977  1.00  0.00      MEMB
ATOM   4268 C115 OL     32     -26.064   3.945   1.824  1.00  1.60      MEMB
ATOM   4269 H15R OL     32     -25.395   4.823   1.701  1.00  0.00      MEMB
ATOM   4270 H15S OL     32     -26.764   3.719   0.991  1.00  0.00      MEMB
ATOM   4271 C116 OL     32     -25.141   2.719   1.970  1.00  2.64      MEMB
ATOM   4272 H16R OL     32     -24.989   2.732   3.070  1.00  0.00      MEMB
ATOM   4273 H16S OL     32     -25.846   1.888   1.754  1.00  0.00      MEMB
ATOM   4274 C117 OL     32     -24.010   2.586   0.912  1.00  0.00      MEMB
ATOM   4275 H17R OL     32     -23.613   1.579   1.164  1.00  0.00      MEMB
ATOM   4276 H17S OL     32     -23.293   3.432   0.971  1.00  0.00      MEMB
ATOM   4277 C118 OL     32     -24.568   2.600  -0.467  1.00  0.00      MEMB
ATOM   4278 H18R OL     32     -25.146   3.471  -0.844  1.00  0.00      MEMB
ATOM   4279 H18S OL     32     -23.704   2.511  -1.159  1.00  0.00      MEMB
ATOM   4280 H18T OL     32     -25.164   1.675  -0.621  1.00  0.00      MEMB
ATOM   4150  C33 PGR    32     -25.644   4.619  17.013  1.00-20.41      MEMB
ATOM   4151  H3A PGR    32     -24.589   4.766  17.328  1.00  0.00      MEMB
ATOM   4152  H3B PGR    32     -25.778   3.601  16.590  1.00  0.00      MEMB
ATOM   4153  O36 PGR    32     -26.015   5.580  16.146  1.00  0.00      MEMB
ATOM   4154 HO6A PGR    32     -25.926   5.199  15.269  1.00  0.00      MEMB
ATOM   4155  C32 PGR    32     -26.524   4.600  18.424  1.00-20.64      MEMB
ATOM   4156  H2A PGR    32     -27.546   4.212  18.214  1.00  0.00      MEMB
ATOM   4157  O35 PGR    32     -26.632   5.946  18.883  1.00  0.00      MEMB
ATOM   4158 HO5A PGR    32     -26.743   6.411  18.042  1.00  0.00      MEMB
ATOM   4159  C31 PGR    32     -25.954   3.748  19.551  1.00-19.24      MEMB
ATOM   4160  H1A PGR    32     -26.628   3.869  20.426  1.00  0.00      MEMB
ATOM   4161  H1B PGR    32     -24.989   4.157  19.919  1.00  0.00      MEMB
ATOM   4162  P31 PGR    32     -25.694   1.178  20.071  1.00-16.77      MEMB
ATOM   4163  O33 PGR    32     -26.465   1.400  21.297  1.00-15.92      MEMB
ATOM   4164  O34 PGR    32     -24.318   0.735  20.289  1.00-16.93      MEMB
ATOM   4165  O32 PGR    32     -25.821   2.463  19.043  1.00-16.27      MEMB
ATOM   4166  O31 PGR    32     -26.519   0.060  19.283  1.00-18.19      MEMB
ATOM   4167  C3  PGR    32     -27.868   0.433  19.106  1.00-15.07      MEMB
ATOM   4168  HA  PGR    32     -27.998   1.490  18.791  1.00  0.00      MEMB
ATOM   4169  HB  PGR    32     -28.340   0.226  20.090  1.00  0.00      MEMB
ATOM   4170  C2  PGR    32     -28.381  -0.424  17.892  1.00-13.89      MEMB
ATOM   4171  HX  PGR    32     -28.340  -1.495  18.183  1.00  0.00      MEMB
ATOM   4172  O21 PGR    32     -27.632  -0.054  16.708  1.00-12.67      MEMB
ATOM   4173  C21 PGR    32     -26.765  -0.927  16.361  1.00-12.02      MEMB
ATOM   4174  O22 PGR    32     -26.583  -2.022  16.909  1.00-12.33      MEMB
ATOM   4178  C1  PGR    32     -29.919  -0.054  17.626  1.00-14.33      MEMB
ATOM   4179  HR  PGR    32     -30.363  -0.046  18.644  1.00  0.00      MEMB
ATOM   4180  HS  PGR    32     -30.413  -0.895  17.094  1.00  0.00      MEMB
ATOM   4181  O11 PGR    32     -30.098   1.313  17.153  1.00-13.47      MEMB
ATOM   4182  C11 PGR    32     -30.578   1.371  15.947  1.00-12.95      MEMB
ATOM   4183  O12 PGR    32     -30.873   0.400  15.261  1.00-13.09      MEMB
ATOM   4175  C12 OL     32     -25.876  -0.301  15.314  1.00-10.84      MEMB
ATOM   4176  H2R OL     32     -25.188  -1.040  14.851  1.00  0.00      MEMB
ATOM   4177  H2S OL     32     -25.271   0.486  15.812  1.00  0.00      MEMB
ATOM   4187  C13 OL     32     -26.670   0.409  14.197  1.00 -9.66      MEMB
ATOM   4188  H3R OL     32     -27.299   1.258  14.541  1.00  0.00      MEMB
ATOM   4189  H3S OL     32     -27.338  -0.304  13.668  1.00  0.00      MEMB
ATOM   4190  C14 OL     32     -25.909   0.972  12.986  1.00 -8.38      MEMB
ATOM   4191  H4R OL     32     -25.398   1.913  13.283  1.00  0.00      MEMB
ATOM   4192  H4S OL     32     -26.672   1.357  12.275  1.00  0.00      MEMB
ATOM   4193  C15 OL     32     -24.898   0.008  12.342  1.00 -7.16      MEMB
ATOM   4194  H5R OL     32     -25.559  -0.775  11.913  1.00  0.00      MEMB
ATOM   4195  H5S OL     32     -24.191  -0.410  13.091  1.00  0.00      MEMB
ATOM   4196  C16 OL     32     -24.144   0.593  11.114  1.00 -6.04      MEMB
ATOM   4197  H6R OL     32     -23.232  -0.041  11.093  1.00  0.00      MEMB
ATOM   4198  H6S OL     32     -23.848   1.634  11.365  1.00  0.00      MEMB
ATOM   4199  C17 OL     32     -24.912   0.435   9.772  1.00 -5.15      MEMB
ATOM   4200  H7R OL     32     -25.987   0.556  10.025  1.00  0.00      MEMB
ATOM   4201  H7S OL     32     -24.729  -0.600   9.412  1.00  0.00      MEMB
ATOM   4202  C18 OL     32     -24.651   1.420   8.648  1.00 -4.09      MEMB
ATOM   4203  H8R OL     32     -24.817   2.474   8.958  1.00  0.00      MEMB
ATOM   4204  H8S OL     32     -25.522   1.423   7.959  1.00  0.00      MEMB
ATOM   4205  C19 OL     32     -23.302   1.180   7.971  1.00 -3.11      MEMB
ATOM   4206  H9R OL     32     -22.437   1.135   8.648  1.00  0.00      MEMB
ATOM   4207 C110 OL     32     -23.070   1.175   6.647  1.00 -1.91      MEMB
ATOM   4208 H10R OL     32     -22.072   1.094   6.193  1.00  0.00      MEMB
ATOM   4209 C111 OL     32     -24.021   1.436   5.513  1.00 -1.30      MEMB
ATOM   4210 H11R OL     32     -23.504   2.043   4.739  1.00  0.00      MEMB
ATOM   4211 H11S OL     32     -24.731   2.158   5.969  1.00  0.00      MEMB
ATOM   4212 C112 OL     32     -24.702   0.316   4.793  1.00 -0.16      MEMB
ATOM   4213 H12R OL     32     -23.994  -0.219   4.124  1.00  0.00      MEMB
ATOM   4214 H12S OL     32     -25.493   0.759   4.151  1.00  0.00      MEMB
ATOM   4215 C113 OL     32     -25.634  -0.605   5.657  1.00  0.33      MEMB
ATOM   4216 H13R OL     32     -26.542  -0.144   6.100  1.00  0.00      MEMB
ATOM   4217 H13S OL     32     -25.023  -1.030   6.483  1.00  0.00      MEMB
ATOM   4218 C114 OL     32     -25.935  -1.935   4.841  1.00  1.47      MEMB
ATOM   4219 H14R OL     32     -26.422  -2.673   5.513  1.00  0.00      MEMB
ATOM   4220 H14S OL     32     -24.960  -2.323   4.477  1.00  0.00      MEMB
ATOM   4221 C115 OL     32     -26.893  -1.746   3.666  1.00  2.35      MEMB
ATOM   4222 H15R OL     32     -26.946  -2.704   3.106  1.00  0.00      MEMB
ATOM   4223 H15S OL     32     -26.418  -0.972   3.025  1.00  0.00      MEMB
ATOM   4224 C116 OL     32     -28.348  -1.186   4.055  1.00  3.48      MEMB
ATOM   4225 H16R OL     32     -28.161  -0.151   4.412  1.00  0.00      MEMB
ATOM   4226 H16S OL     32     -28.794  -1.706   4.930  1.00  0.00      MEMB
ATOM   4227 C117 OL     32     -29.227  -1.171   2.817  1.00  2.94      MEMB
ATOM   4228 H17R OL     32     -29.016  -0.261   2.216  1.00  0.00      MEMB
ATOM   4229 H17S OL     32     -30.232  -0.948   3.235  1.00  0.00      MEMB
ATOM   4230 C118 OL     32     -29.201  -2.416   1.922  1.00  4.04      MEMB
ATOM   4231 H18R OL     32     -30.007  -2.405   1.158  1.00  0.00      MEMB
ATOM   4232 H18S OL     32     -29.361  -3.345   2.510  1.00  0.00      MEMB
ATOM   4233 H18T OL     32     -28.213  -2.608   1.451  1.00  0.00      MEMB
TER   
ATOM   4315  C12 OL     33     -17.160 -24.548  15.127  1.00-12.11      MEMB
ATOM   4316  H2R OL     33     -17.503 -24.305  16.156  1.00  0.00      MEMB
ATOM   4317  H2S OL     33     -16.746 -23.626  14.666  1.00  0.00      MEMB
ATOM   4365  C13 OL     33     -18.418 -25.098  14.384  1.00-10.97      MEMB
ATOM   4366  H3R OL     33     -18.928 -25.740  15.134  1.00  0.00      MEMB
ATOM   4367  H3S OL     33     -18.110 -25.743  13.534  1.00  0.00      MEMB
ATOM   4368  C14 OL     33     -19.235 -23.874  13.854  1.00 -9.91      MEMB
ATOM   4369  H4R OL     33     -20.155 -24.342  13.445  1.00  0.00      MEMB
ATOM   4370  H4S OL     33     -19.410 -23.317  14.799  1.00  0.00      MEMB
ATOM   4371  C15 OL     33     -18.595 -23.104  12.755  1.00 -8.77      MEMB
ATOM   4372  H5R OL     33     -17.710 -22.601  13.199  1.00  0.00      MEMB
ATOM   4373  H5S OL     33     -19.263 -22.265  12.466  1.00  0.00      MEMB
ATOM   4374  C16 OL     33     -18.152 -23.844  11.490  1.00 -7.62      MEMB
ATOM   4375  H6R OL     33     -17.734 -23.124  10.754  1.00  0.00      MEMB
ATOM   4376  H6S OL     33     -17.314 -24.469  11.867  1.00  0.00      MEMB
ATOM   4377  C17 OL     33     -19.268 -24.641  10.934  1.00 -6.59      MEMB
ATOM   4378  H7R OL     33     -19.410 -25.540  11.572  1.00  0.00      MEMB
ATOM   4379  H7S OL     33     -20.189 -24.019  10.946  1.00  0.00      MEMB
ATOM   4380  C18 OL     33     -18.980 -24.971   9.400  1.00 -5.26      MEMB
ATOM   4381  H8R OL     33     -19.933 -25.343   8.967  1.00  0.00      MEMB
ATOM   4382  H8S OL     33     -18.745 -23.992   8.929  1.00  0.00      MEMB
ATOM   4383  C19 OL     33     -17.889 -25.927   9.102  1.00 -4.06      MEMB
ATOM   4384  H9R OL     33     -16.902 -25.673   9.516  1.00  0.00      MEMB
ATOM   4385 C110 OL     33     -17.825 -26.914   8.195  1.00 -2.66      MEMB
ATOM   4386 H10R OL     33     -16.874 -27.453   8.072  1.00  0.00      MEMB
ATOM   4387 C111 OL     33     -18.870 -27.293   7.182  1.00 -2.58      MEMB
ATOM   4388 H11R OL     33     -18.782 -28.355   6.866  1.00  0.00      MEMB
ATOM   4389 H11S OL     33     -19.860 -27.285   7.687  1.00  0.00      MEMB
ATOM   4390 C112 OL     33     -18.957 -26.415   5.891  1.00 -1.15      MEMB
ATOM   4391 H12R OL     33     -19.763 -26.858   5.268  1.00  0.00      MEMB
ATOM   4392 H12S OL     33     -19.457 -25.476   6.212  1.00  0.00      MEMB
ATOM   4393 C113 OL     33     -17.604 -26.067   5.131  1.00 -0.28      MEMB
ATOM   4394 H13R OL     33     -16.814 -25.642   5.785  1.00  0.00      MEMB
ATOM   4395 H13S OL     33     -17.165 -27.056   4.877  1.00  0.00      MEMB
ATOM   4396 C114 OL     33     -17.861 -25.283   3.787  1.00  0.84      MEMB
ATOM   4397 H14R OL     33     -18.691 -25.729   3.198  1.00  0.00      MEMB
ATOM   4398 H14S OL     33     -18.165 -24.230   3.969  1.00  0.00      MEMB
ATOM   4399 C115 OL     33     -16.569 -25.367   2.910  1.00  1.60      MEMB
ATOM   4400 H15R OL     33     -16.306 -26.426   2.699  1.00  0.00      MEMB
ATOM   4401 H15S OL     33     -15.611 -25.018   3.351  1.00  0.00      MEMB
ATOM   4402 C116 OL     33     -16.791 -24.633   1.560  1.00  2.64      MEMB
ATOM   4403 H16R OL     33     -17.808 -24.802   1.146  1.00  0.00      MEMB
ATOM   4404 H16S OL     33     -16.707 -23.581   1.910  1.00  0.00      MEMB
ATOM   4405 C117 OL     33     -15.743 -24.918   0.597  1.00  0.00      MEMB
ATOM   4406 H17R OL     33     -14.798 -24.670   1.126  1.00  0.00      MEMB
ATOM   4407 H17S OL     33     -15.808 -24.244  -0.284  1.00  0.00      MEMB
ATOM   4408 C118 OL     33     -15.580 -26.333  -0.001  1.00  0.00      MEMB
ATOM   4409 H18R OL     33     -15.424 -26.291  -1.100  1.00  0.00      MEMB
ATOM   4410 H18S OL     33     -14.764 -26.903   0.493  1.00  0.00      MEMB
ATOM   4411 H18T OL     33     -16.602 -26.755   0.113  1.00  0.00      MEMB
ATOM   4281  C33 PGR    33     -18.781 -21.614  17.479  1.00-20.41      MEMB
ATOM   4282  H3A PGR    33     -19.381 -22.459  17.079  1.00  0.00      MEMB
ATOM   4283  H3B PGR    33     -19.368 -20.984  18.180  1.00  0.00      MEMB
ATOM   4284  O36 PGR    33     -18.618 -20.672  16.425  1.00  0.00      MEMB
ATOM   4285 HO6A PGR    33     -19.277 -19.998  16.603  1.00  0.00      MEMB
ATOM   4286  C32 PGR    33     -17.471 -22.183  18.080  1.00-20.64      MEMB
ATOM   4287  H2A PGR    33     -17.007 -21.418  18.743  1.00  0.00      MEMB
ATOM   4288  O35 PGR    33     -16.579 -22.451  17.000  1.00  0.00      MEMB
ATOM   4289 HO5A PGR    33     -16.768 -21.697  16.424  1.00  0.00      MEMB
ATOM   4290  C31 PGR    33     -17.704 -23.495  18.928  1.00-19.24      MEMB
ATOM   4291  H1A PGR    33     -18.436 -24.172  18.438  1.00  0.00      MEMB
ATOM   4292  H1B PGR    33     -18.056 -23.221  19.946  1.00  0.00      MEMB
ATOM   4293  P31 PGR    33     -15.816 -24.462  20.509  1.00-16.77      MEMB
ATOM   4294  O33 PGR    33     -16.911 -24.902  21.427  1.00-15.92      MEMB
ATOM   4295  O34 PGR    33     -14.998 -23.233  20.853  1.00-16.93      MEMB
ATOM   4296  O32 PGR    33     -16.495 -24.206  19.090  1.00-16.27      MEMB
ATOM   4297  O31 PGR    33     -14.855 -25.645  20.208  1.00-18.19      MEMB
ATOM   4298  C3  PGR    33     -15.143 -26.566  19.179  1.00-15.07      MEMB
ATOM   4299  HA  PGR    33     -16.215 -26.660  18.901  1.00  0.00      MEMB
ATOM   4300  HB  PGR    33     -14.952 -27.571  19.612  1.00  0.00      MEMB
ATOM   4301  C2  PGR    33     -14.250 -26.265  17.978  1.00-13.89      MEMB
ATOM   4302  HX  PGR    33     -13.239 -26.708  18.103  1.00  0.00      MEMB
ATOM   4303  O21 PGR    33     -14.112 -24.827  17.927  1.00-12.67      MEMB
ATOM   4304  C21 PGR    33     -13.166 -24.389  17.114  1.00-12.02      MEMB
ATOM   4305  O22 PGR    33     -12.345 -25.056  16.460  1.00-12.33      MEMB
ATOM   4309  C1  PGR    33     -14.825 -26.889  16.744  1.00-14.33      MEMB
ATOM   4310  HR  PGR    33     -14.967 -27.982  16.886  1.00  0.00      MEMB
ATOM   4311  HS  PGR    33     -14.099 -27.034  15.915  1.00  0.00      MEMB
ATOM   4312  O11 PGR    33     -16.074 -26.244  16.311  1.00-13.47      MEMB
ATOM   4313  C11 PGR    33     -16.027 -25.581  15.173  1.00-12.95      MEMB
ATOM   4314  O12 PGR    33     -15.183 -25.661  14.316  1.00-13.09      MEMB
ATOM   4306  C12 OL     33     -13.342 -22.833  16.974  1.00-10.84      MEMB
ATOM   4307  H2R OL     33     -12.448 -22.344  17.416  1.00  0.00      MEMB
ATOM   4308  H2S OL     33     -14.242 -22.446  17.498  1.00  0.00      MEMB
ATOM   4318  C13 OL     33     -13.584 -22.514  15.444  1.00 -9.66      MEMB
ATOM   4319  H3R OL     33     -14.357 -23.208  15.051  1.00  0.00      MEMB
ATOM   4320  H3S OL     33     -12.721 -22.846  14.828  1.00  0.00      MEMB
ATOM   4321  C14 OL     33     -14.010 -21.089  15.020  1.00 -8.38      MEMB
ATOM   4322  H4R OL     33     -13.263 -20.269  15.084  1.00  0.00      MEMB
ATOM   4323  H4S OL     33     -14.901 -20.715  15.570  1.00  0.00      MEMB
ATOM   4324  C15 OL     33     -14.586 -21.195  13.628  1.00 -7.16      MEMB
ATOM   4325  H5R OL     33     -15.237 -22.091  13.539  1.00  0.00      MEMB
ATOM   4326  H5S OL     33     -13.704 -21.480  13.016  1.00  0.00      MEMB
ATOM   4327  C16 OL     33     -15.308 -19.918  13.114  1.00 -6.04      MEMB
ATOM   4328  H6R OL     33     -14.491 -19.195  12.902  1.00  0.00      MEMB
ATOM   4329  H6S OL     33     -15.950 -19.565  13.949  1.00  0.00      MEMB
ATOM   4330  C17 OL     33     -16.078 -19.964  11.837  1.00 -5.15      MEMB
ATOM   4331  H7R OL     33     -16.719 -19.057  11.826  1.00  0.00      MEMB
ATOM   4332  H7S OL     33     -16.841 -20.765  11.742  1.00  0.00      MEMB
ATOM   4333  C18 OL     33     -15.283 -20.025  10.524  1.00 -4.09      MEMB
ATOM   4334  H8R OL     33     -14.446 -19.296  10.569  1.00  0.00      MEMB
ATOM   4335  H8S OL     33     -15.927 -19.721   9.671  1.00  0.00      MEMB
ATOM   4336  C19 OL     33     -14.638 -21.373  10.348  1.00 -3.11      MEMB
ATOM   4337  H9R OL     33     -14.075 -21.820  11.180  1.00  0.00      MEMB
ATOM   4338 C110 OL     33     -14.880 -22.206   9.301  1.00 -1.91      MEMB
ATOM   4339 H10R OL     33     -14.198 -23.057   9.158  1.00  0.00      MEMB
ATOM   4340 C111 OL     33     -15.681 -21.966   8.141  1.00 -1.30      MEMB
ATOM   4341 H11R OL     33     -15.508 -21.006   7.609  1.00  0.00      MEMB
ATOM   4342 H11S OL     33     -16.705 -21.789   8.533  1.00  0.00      MEMB
ATOM   4343 C112 OL     33     -15.621 -23.091   7.057  1.00 -0.16      MEMB
ATOM   4344 H12R OL     33     -16.511 -23.106   6.392  1.00  0.00      MEMB
ATOM   4345 H12S OL     33     -15.640 -24.035   7.642  1.00  0.00      MEMB
ATOM   4346 C113 OL     33     -14.352 -22.936   6.197  1.00  0.33      MEMB
ATOM   4347 H13R OL     33     -14.225 -23.894   5.650  1.00  0.00      MEMB
ATOM   4348 H13S OL     33     -13.391 -22.875   6.752  1.00  0.00      MEMB
ATOM   4349 C114 OL     33     -14.359 -21.732   5.322  1.00  1.47      MEMB
ATOM   4350 H14R OL     33     -14.605 -20.779   5.838  1.00  0.00      MEMB
ATOM   4351 H14S OL     33     -15.212 -21.848   4.619  1.00  0.00      MEMB
ATOM   4352 C115 OL     33     -13.117 -21.509   4.330  1.00  2.35      MEMB
ATOM   4353 H15R OL     33     -12.114 -21.757   4.740  1.00  0.00      MEMB
ATOM   4354 H15S OL     33     -13.126 -20.405   4.206  1.00  0.00      MEMB
ATOM   4355 C116 OL     33     -13.198 -22.239   2.932  1.00  3.48      MEMB
ATOM   4356 H16R OL     33     -14.115 -21.931   2.384  1.00  0.00      MEMB
ATOM   4357 H16S OL     33     -13.305 -23.309   3.212  1.00  0.00      MEMB
ATOM   4358 C117 OL     33     -11.878 -22.144   2.122  1.00  2.94      MEMB
ATOM   4359 H17R OL     33     -10.971 -22.516   2.646  1.00  0.00      MEMB
ATOM   4360 H17S OL     33     -11.720 -21.081   1.841  1.00  0.00      MEMB
ATOM   4361 C118 OL     33     -11.926 -23.180   0.955  1.00  4.04      MEMB
ATOM   4362 H18R OL     33     -12.347 -22.738   0.026  1.00  0.00      MEMB
ATOM   4363 H18S OL     33     -12.509 -24.088   1.219  1.00  0.00      MEMB
ATOM   4364 H18T OL     33     -10.858 -23.394   0.737  1.00  0.00      MEMB
TER   
ATOM   4446  C12 OL     34      22.584 -11.131  15.083  1.00-12.11      MEMB
ATOM   4447  H2R OL     34      21.524 -11.404  14.891  1.00  0.00      MEMB
ATOM   4448  H2S OL     34      22.567 -10.209  15.703  1.00  0.00      MEMB
ATOM   4496  C13 OL     34      23.406 -11.033  13.746  1.00-10.97      MEMB
ATOM   4497  H3R OL     34      23.595 -12.067  13.386  1.00  0.00      MEMB
ATOM   4498  H3S OL     34      24.354 -10.536  14.044  1.00  0.00      MEMB
ATOM   4499  C14 OL     34      22.702 -10.287  12.594  1.00 -9.91      MEMB
ATOM   4500  H4R OL     34      22.089 -11.060  12.081  1.00  0.00      MEMB
ATOM   4501  H4S OL     34      22.024  -9.499  12.986  1.00  0.00      MEMB
ATOM   4502  C15 OL     34      23.671  -9.690  11.549  1.00 -8.77      MEMB
ATOM   4503  H5R OL     34      24.335 -10.440  11.069  1.00  0.00      MEMB
ATOM   4504  H5S OL     34      24.194  -8.902  12.132  1.00  0.00      MEMB
ATOM   4505  C16 OL     34      23.010  -8.995  10.355  1.00 -7.62      MEMB
ATOM   4506  H6R OL     34      22.352  -8.213  10.792  1.00  0.00      MEMB
ATOM   4507  H6S OL     34      23.725  -8.460   9.694  1.00  0.00      MEMB
ATOM   4508  C17 OL     34      22.286  -9.905   9.475  1.00 -6.59      MEMB
ATOM   4509  H7R OL     34      21.383 -10.286   9.997  1.00  0.00      MEMB
ATOM   4510  H7S OL     34      21.897  -9.357   8.590  1.00  0.00      MEMB
ATOM   4511  C18 OL     34      23.188 -11.043   8.759  1.00 -5.26      MEMB
ATOM   4512  H8R OL     34      23.672 -11.602   9.588  1.00  0.00      MEMB
ATOM   4513  H8S OL     34      22.508 -11.684   8.158  1.00  0.00      MEMB
ATOM   4514  C19 OL     34      24.319 -10.530   7.890  1.00 -4.06      MEMB
ATOM   4515  H9R OL     34      25.265 -10.526   8.451  1.00  0.00      MEMB
ATOM   4516 C110 OL     34      24.427 -10.384   6.550  1.00 -2.66      MEMB
ATOM   4517 H10R OL     34      25.267  -9.814   6.127  1.00  0.00      MEMB
ATOM   4518 C111 OL     34      23.232 -10.689   5.602  1.00 -2.58      MEMB
ATOM   4519 H11R OL     34      22.660 -11.564   5.978  1.00  0.00      MEMB
ATOM   4520 H11S OL     34      22.550  -9.815   5.681  1.00  0.00      MEMB
ATOM   4521 C112 OL     34      23.570 -11.009   4.102  1.00 -1.15      MEMB
ATOM   4522 H12R OL     34      24.120 -11.970   4.012  1.00  0.00      MEMB
ATOM   4523 H12S OL     34      22.574 -11.086   3.616  1.00  0.00      MEMB
ATOM   4524 C113 OL     34      24.334  -9.913   3.470  1.00 -0.28      MEMB
ATOM   4525 H13R OL     34      23.809  -9.051   3.936  1.00  0.00      MEMB
ATOM   4526 H13S OL     34      25.411  -9.865   3.738  1.00  0.00      MEMB
ATOM   4527 C114 OL     34      24.130 -10.014   1.974  1.00  0.84      MEMB
ATOM   4528 H14R OL     34      24.147 -11.020   1.504  1.00  0.00      MEMB
ATOM   4529 H14S OL     34      23.150  -9.521   1.796  1.00  0.00      MEMB
ATOM   4530 C115 OL     34      25.128  -9.068   1.196  1.00  1.60      MEMB
ATOM   4531 H15R OL     34      26.105  -9.594   1.151  1.00  0.00      MEMB
ATOM   4532 H15S OL     34      25.228  -8.249   1.940  1.00  0.00      MEMB
ATOM   4533 C116 OL     34      24.707  -8.585  -0.200  1.00  2.64      MEMB
ATOM   4534 H16R OL     34      23.733  -8.051  -0.247  1.00  0.00      MEMB
ATOM   4535 H16S OL     34      25.450  -7.856  -0.587  1.00  0.00      MEMB
ATOM   4536 C117 OL     34      24.587  -9.648  -1.285  1.00  0.00      MEMB
ATOM   4537 H17R OL     34      23.735 -10.331  -1.080  1.00  0.00      MEMB
ATOM   4538 H17S OL     34      25.495 -10.282  -1.373  1.00  0.00      MEMB
ATOM   4539 C118 OL     34      24.373  -9.166  -2.758  1.00  0.00      MEMB
ATOM   4540 H18R OL     34      23.626  -8.344  -2.788  1.00  0.00      MEMB
ATOM   4541 H18S OL     34      25.359  -8.779  -3.096  1.00  0.00      MEMB
ATOM   4542 H18T OL     34      24.078 -10.065  -3.341  1.00  0.00      MEMB
ATOM   4412  C33 PGR    34      23.591  -8.790  20.896  1.00-20.41      MEMB
ATOM   4413  H3A PGR    34      22.750  -8.577  20.202  1.00  0.00      MEMB
ATOM   4414  H3B PGR    34      23.139  -9.280  21.785  1.00  0.00      MEMB
ATOM   4415  O36 PGR    34      24.190  -7.586  21.359  1.00  0.00      MEMB
ATOM   4416 HO6A PGR    34      24.116  -6.932  20.660  1.00  0.00      MEMB
ATOM   4417  C32 PGR    34      24.681  -9.702  20.341  1.00-20.64      MEMB
ATOM   4418  H2A PGR    34      24.262 -10.722  20.183  1.00  0.00      MEMB
ATOM   4419  O35 PGR    34      25.717  -9.781  21.318  1.00  0.00      MEMB
ATOM   4420 HO5A PGR    34      25.193  -9.798  22.130  1.00  0.00      MEMB
ATOM   4421  C31 PGR    34      25.283  -9.249  19.009  1.00-19.24      MEMB
ATOM   4422  H1A PGR    34      25.392  -8.144  19.052  1.00  0.00      MEMB
ATOM   4423  H1B PGR    34      24.655  -9.396  18.105  1.00  0.00      MEMB
ATOM   4424  P31 PGR    34      27.261  -9.831  17.389  1.00-16.77      MEMB
ATOM   4425  O33 PGR    34      28.669 -10.051  17.721  1.00-15.92      MEMB
ATOM   4426  O34 PGR    34      26.849  -8.688  16.510  1.00-16.93      MEMB
ATOM   4427  O32 PGR    34      26.563  -9.805  18.790  1.00-16.27      MEMB
ATOM   4428  O31 PGR    34      26.692 -11.121  16.668  1.00-18.19      MEMB
ATOM   4429  C3  PGR    34      26.731 -12.272  17.444  1.00-15.07      MEMB
ATOM   4430  HA  PGR    34      25.907 -12.115  18.172  1.00  0.00      MEMB
ATOM   4431  HB  PGR    34      27.642 -12.403  18.068  1.00  0.00      MEMB
ATOM   4432  C2  PGR    34      26.471 -13.559  16.743  1.00-13.89      MEMB
ATOM   4433  HX  PGR    34      26.907 -14.409  17.310  1.00  0.00      MEMB
ATOM   4434  O21 PGR    34      27.134 -13.615  15.452  1.00-12.67      MEMB
ATOM   4435  C21 PGR    34      28.396 -13.630  15.424  1.00-12.02      MEMB
ATOM   4436  O22 PGR    34      29.165 -13.796  16.347  1.00-12.33      MEMB
ATOM   4440  C1  PGR    34      24.992 -13.697  16.550  1.00-14.33      MEMB
ATOM   4441  HR  PGR    34      24.533 -13.900  17.541  1.00  0.00      MEMB
ATOM   4442  HS  PGR    34      24.866 -14.515  15.810  1.00  0.00      MEMB
ATOM   4443  O11 PGR    34      24.431 -12.517  15.940  1.00-13.47      MEMB
ATOM   4444  C11 PGR    34      23.063 -12.287  16.033  1.00-12.95      MEMB
ATOM   4445  O12 PGR    34      22.278 -12.995  16.701  1.00-13.09      MEMB
ATOM   4437  C12 OL     34      28.827 -13.290  13.939  1.00-10.84      MEMB
ATOM   4438  H2R OL     34      28.207 -13.884  13.234  1.00  0.00      MEMB
ATOM   4439  H2S OL     34      29.867 -13.646  13.779  1.00  0.00      MEMB
ATOM   4449  C13 OL     34      28.571 -11.838  13.506  1.00 -9.66      MEMB
ATOM   4450  H3R OL     34      29.206 -11.136  14.087  1.00  0.00      MEMB
ATOM   4451  H3S OL     34      27.509 -11.653  13.775  1.00  0.00      MEMB
ATOM   4452  C14 OL     34      28.792 -11.470  11.985  1.00 -8.38      MEMB
ATOM   4453  H4R OL     34      28.147 -12.167  11.408  1.00  0.00      MEMB
ATOM   4454  H4S OL     34      29.844 -11.771  11.797  1.00  0.00      MEMB
ATOM   4455  C15 OL     34      28.706  -9.983  11.573  1.00 -7.16      MEMB
ATOM   4456  H5R OL     34      29.369  -9.349  12.200  1.00  0.00      MEMB
ATOM   4457  H5S OL     34      27.671  -9.623  11.756  1.00  0.00      MEMB
ATOM   4458  C16 OL     34      29.084  -9.735  10.027  1.00 -6.04      MEMB
ATOM   4459  H6R OL     34      29.976 -10.398  10.037  1.00  0.00      MEMB
ATOM   4460  H6S OL     34      29.396  -8.685   9.837  1.00  0.00      MEMB
ATOM   4461  C17 OL     34      27.984 -10.132   9.049  1.00 -5.15      MEMB
ATOM   4462  H7R OL     34      26.960  -9.844   9.368  1.00  0.00      MEMB
ATOM   4463  H7S OL     34      27.911 -11.240   9.027  1.00  0.00      MEMB
ATOM   4464  C18 OL     34      28.295  -9.532   7.687  1.00 -4.09      MEMB
ATOM   4465  H8R OL     34      28.469  -8.451   7.872  1.00  0.00      MEMB
ATOM   4466  H8S OL     34      27.351  -9.647   7.112  1.00  0.00      MEMB
ATOM   4467  C19 OL     34      29.471 -10.119   6.899  1.00 -3.11      MEMB
ATOM   4468  H9R OL     34      30.456  -9.633   6.965  1.00  0.00      MEMB
ATOM   4469 C110 OL     34      29.449 -11.233   6.100  1.00 -1.91      MEMB
ATOM   4470 H10R OL     34      30.263 -11.609   5.463  1.00  0.00      MEMB
ATOM   4471 C111 OL     34      28.180 -11.988   5.934  1.00 -1.30      MEMB
ATOM   4472 H11R OL     34      27.340 -11.826   6.644  1.00  0.00      MEMB
ATOM   4473 H11S OL     34      28.413 -13.072   5.874  1.00  0.00      MEMB
ATOM   4474 C112 OL     34      27.588 -11.746   4.556  1.00 -0.16      MEMB
ATOM   4475 H12R OL     34      27.227 -10.696   4.587  1.00  0.00      MEMB
ATOM   4476 H12S OL     34      26.774 -12.466   4.325  1.00  0.00      MEMB
ATOM   4477 C113 OL     34      28.522 -11.866   3.311  1.00  0.33      MEMB
ATOM   4478 H13R OL     34      29.218 -11.005   3.405  1.00  0.00      MEMB
ATOM   4479 H13S OL     34      27.907 -11.611   2.422  1.00  0.00      MEMB
ATOM   4480 C114 OL     34      29.341 -13.195   3.177  1.00  1.47      MEMB
ATOM   4481 H14R OL     34      30.032 -13.361   4.031  1.00  0.00      MEMB
ATOM   4482 H14S OL     34      29.901 -13.307   2.224  1.00  0.00      MEMB
ATOM   4483 C115 OL     34      28.423 -14.466   3.187  1.00  2.35      MEMB
ATOM   4484 H15R OL     34      28.102 -14.492   4.250  1.00  0.00      MEMB
ATOM   4485 H15S OL     34      29.137 -15.310   3.076  1.00  0.00      MEMB
ATOM   4486 C116 OL     34      27.217 -14.462   2.223  1.00  3.48      MEMB
ATOM   4487 H16R OL     34      26.561 -13.567   2.282  1.00  0.00      MEMB
ATOM   4488 H16S OL     34      26.568 -15.285   2.592  1.00  0.00      MEMB
ATOM   4489 C117 OL     34      27.645 -14.866   0.835  1.00  2.94      MEMB
ATOM   4490 H17R OL     34      27.400 -15.942   0.706  1.00  0.00      MEMB
ATOM   4491 H17S OL     34      28.754 -14.864   0.762  1.00  0.00      MEMB
ATOM   4492 C118 OL     34      27.054 -14.100  -0.343  1.00  4.04      MEMB
ATOM   4493 H18R OL     34      25.949 -14.175  -0.262  1.00  0.00      MEMB
ATOM   4494 H18S OL     34      27.361 -14.564  -1.305  1.00  0.00      MEMB
ATOM   4495 H18T OL     34      27.422 -13.061  -0.207  1.00  0.00      MEMB
TER   
ATOM   4577  C12 OL     35       4.782 -27.892  17.181  1.00-12.11      MEMB
ATOM   4578  H2R OL     35       3.775 -27.631  17.573  1.00  0.00      MEMB
ATOM   4579  H2S OL     35       5.540 -27.244  17.670  1.00  0.00      MEMB
ATOM   4627  C13 OL     35       4.832 -27.763  15.720  1.00-10.97      MEMB
ATOM   4628  H3R OL     35       4.007 -28.316  15.221  1.00  0.00      MEMB
ATOM   4629  H3S OL     35       5.742 -28.255  15.315  1.00  0.00      MEMB
ATOM   4630  C14 OL     35       4.955 -26.306  15.269  1.00 -9.91      MEMB
ATOM   4631  H4R OL     35       4.365 -25.683  15.975  1.00  0.00      MEMB
ATOM   4632  H4S OL     35       6.014 -25.986  15.369  1.00  0.00      MEMB
ATOM   4633  C15 OL     35       4.439 -25.934  13.855  1.00 -8.77      MEMB
ATOM   4634  H5R OL     35       4.292 -24.833  13.819  1.00  0.00      MEMB
ATOM   4635  H5S OL     35       3.413 -26.322  13.679  1.00  0.00      MEMB
ATOM   4636  C16 OL     35       5.291 -26.366  12.736  1.00 -7.62      MEMB
ATOM   4637  H6R OL     35       6.354 -26.151  12.974  1.00  0.00      MEMB
ATOM   4638  H6S OL     35       5.172 -27.430  12.441  1.00  0.00      MEMB
ATOM   4639  C17 OL     35       4.973 -25.572  11.392  1.00 -6.59      MEMB
ATOM   4640  H7R OL     35       4.068 -26.158  11.121  1.00  0.00      MEMB
ATOM   4641  H7S OL     35       4.484 -24.606  11.640  1.00  0.00      MEMB
ATOM   4642  C18 OL     35       6.094 -25.516  10.339  1.00 -5.26      MEMB
ATOM   4643  H8R OL     35       5.698 -24.903   9.501  1.00  0.00      MEMB
ATOM   4644  H8S OL     35       6.903 -24.998  10.898  1.00  0.00      MEMB
ATOM   4645  C19 OL     35       6.592 -26.845   9.850  1.00 -4.06      MEMB
ATOM   4646  H9R OL     35       6.044 -27.692  10.289  1.00  0.00      MEMB
ATOM   4647 C110 OL     35       7.461 -27.117   8.905  1.00 -2.66      MEMB
ATOM   4648 H10R OL     35       7.559 -28.160   8.569  1.00  0.00      MEMB
ATOM   4649 C111 OL     35       8.170 -26.069   8.010  1.00 -2.58      MEMB
ATOM   4650 H11R OL     35       7.853 -25.014   8.150  1.00  0.00      MEMB
ATOM   4651 H11S OL     35       9.250 -26.058   8.271  1.00  0.00      MEMB
ATOM   4652 C112 OL     35       7.976 -26.552   6.540  1.00 -1.15      MEMB
ATOM   4653 H12R OL     35       8.504 -27.522   6.419  1.00  0.00      MEMB
ATOM   4654 H12S OL     35       6.896 -26.753   6.371  1.00  0.00      MEMB
ATOM   4655 C113 OL     35       8.549 -25.511   5.617  1.00 -0.28      MEMB
ATOM   4656 H13R OL     35       7.953 -24.587   5.773  1.00  0.00      MEMB
ATOM   4657 H13S OL     35       9.571 -25.385   6.036  1.00  0.00      MEMB
ATOM   4658 C114 OL     35       8.425 -25.786   4.103  1.00  0.84      MEMB
ATOM   4659 H14R OL     35       7.407 -26.175   3.887  1.00  0.00      MEMB
ATOM   4660 H14S OL     35       8.481 -24.861   3.490  1.00  0.00      MEMB
ATOM   4661 C115 OL     35       9.487 -26.766   3.508  1.00  1.60      MEMB
ATOM   4662 H15R OL     35       9.652 -27.692   4.100  1.00  0.00      MEMB
ATOM   4663 H15S OL     35      10.500 -26.310   3.486  1.00  0.00      MEMB
ATOM   4664 C116 OL     35       9.231 -27.319   2.122  1.00  2.64      MEMB
ATOM   4665 H16R OL     35      10.027 -28.039   1.834  1.00  0.00      MEMB
ATOM   4666 H16S OL     35       8.258 -27.854   2.112  1.00  0.00      MEMB
ATOM   4667 C117 OL     35       9.287 -26.220   0.965  1.00  0.00      MEMB
ATOM   4668 H17R OL     35       9.645 -26.658   0.009  1.00  0.00      MEMB
ATOM   4669 H17S OL     35      10.113 -25.584   1.349  1.00  0.00      MEMB
ATOM   4670 C118 OL     35       8.008 -25.441   0.613  1.00  0.00      MEMB
ATOM   4671 H18R OL     35       7.494 -24.992   1.489  1.00  0.00      MEMB
ATOM   4672 H18S OL     35       8.192 -24.566  -0.045  1.00  0.00      MEMB
ATOM   4673 H18T OL     35       7.328 -26.192   0.157  1.00  0.00      MEMB
ATOM   4543  C33 PGR    35       7.763 -25.595  20.948  1.00-20.41      MEMB
ATOM   4544  H3A PGR    35       7.544 -25.298  21.996  1.00  0.00      MEMB
ATOM   4545  H3B PGR    35       8.049 -24.715  20.335  1.00  0.00      MEMB
ATOM   4546  O36 PGR    35       6.595 -26.115  20.384  1.00  0.00      MEMB
ATOM   4547 HO6A PGR    35       6.383 -25.554  19.635  1.00  0.00      MEMB
ATOM   4548  C32 PGR    35       9.029 -26.500  20.992  1.00-20.64      MEMB
ATOM   4549  H2A PGR    35       8.754 -27.500  21.397  1.00  0.00      MEMB
ATOM   4550  O35 PGR    35       9.966 -25.891  21.878  1.00  0.00      MEMB
ATOM   4551 HO5A PGR    35       9.370 -25.557  22.562  1.00  0.00      MEMB
ATOM   4552  C31 PGR    35       9.614 -26.665  19.611  1.00-19.24      MEMB
ATOM   4553  H1A PGR    35      10.530 -27.289  19.536  1.00  0.00      MEMB
ATOM   4554  H1B PGR    35       9.895 -25.657  19.236  1.00  0.00      MEMB
ATOM   4555  P31 PGR    35       9.094 -27.460  17.210  1.00-16.77      MEMB
ATOM   4556  O33 PGR    35      10.588 -27.636  16.966  1.00-15.92      MEMB
ATOM   4557  O34 PGR    35       8.509 -26.334  16.478  1.00-16.93      MEMB
ATOM   4558  O32 PGR    35       8.728 -27.360  18.764  1.00-16.27      MEMB
ATOM   4559  O31 PGR    35       8.312 -28.819  16.770  1.00-18.19      MEMB
ATOM   4560  C3  PGR    35       8.863 -30.018  17.346  1.00-15.07      MEMB
ATOM   4561  HA  PGR    35       9.195 -29.895  18.399  1.00  0.00      MEMB
ATOM   4562  HB  PGR    35       9.715 -30.380  16.732  1.00  0.00      MEMB
ATOM   4563  C2  PGR    35       7.734 -31.105  17.258  1.00-13.89      MEMB
ATOM   4564  HX  PGR    35       8.224 -32.085  17.443  1.00  0.00      MEMB
ATOM   4565  O21 PGR    35       6.993 -31.254  16.005  1.00-12.67      MEMB
ATOM   4566  C21 PGR    35       7.611 -31.610  14.972  1.00-12.02      MEMB
ATOM   4567  O22 PGR    35       8.810 -31.804  14.827  1.00-12.33      MEMB
ATOM   4571  C1  PGR    35       6.605 -30.921  18.337  1.00-14.33      MEMB
ATOM   4572  HR  PGR    35       7.120 -31.133  19.298  1.00  0.00      MEMB
ATOM   4573  HS  PGR    35       5.852 -31.726  18.198  1.00  0.00      MEMB
ATOM   4574  O11 PGR    35       6.111 -29.559  18.300  1.00-13.47      MEMB
ATOM   4575  C11 PGR    35       5.017 -29.382  17.529  1.00-12.95      MEMB
ATOM   4576  O12 PGR    35       4.356 -30.258  17.013  1.00-13.09      MEMB
ATOM   4568  C12 OL     35       6.585 -31.906  13.907  1.00-10.84      MEMB
ATOM   4569  H2R OL     35       5.621 -32.122  14.415  1.00  0.00      MEMB
ATOM   4570  H2S OL     35       6.947 -32.884  13.525  1.00  0.00      MEMB
ATOM   4580  C13 OL     35       6.467 -30.745  12.881  1.00 -9.66      MEMB
ATOM   4581  H3R OL     35       7.401 -30.383  12.401  1.00  0.00      MEMB
ATOM   4582  H3S OL     35       5.929 -30.016  13.524  1.00  0.00      MEMB
ATOM   4583  C14 OL     35       5.559 -31.136  11.742  1.00 -8.38      MEMB
ATOM   4584  H4R OL     35       4.604 -31.434  12.226  1.00  0.00      MEMB
ATOM   4585  H4S OL     35       5.953 -32.088  11.328  1.00  0.00      MEMB
ATOM   4586  C15 OL     35       4.961 -30.042  10.813  1.00 -7.16      MEMB
ATOM   4587  H5R OL     35       5.896 -29.672  10.341  1.00  0.00      MEMB
ATOM   4588  H5S OL     35       4.440 -29.193  11.306  1.00  0.00      MEMB
ATOM   4589  C16 OL     35       4.129 -30.519   9.619  1.00 -6.04      MEMB
ATOM   4590  H6R OL     35       3.096 -30.270   9.943  1.00  0.00      MEMB
ATOM   4591  H6S OL     35       4.262 -31.578   9.309  1.00  0.00      MEMB
ATOM   4592  C17 OL     35       4.434 -29.778   8.293  1.00 -5.15      MEMB
ATOM   4593  H7R OL     35       5.515 -29.960   8.115  1.00  0.00      MEMB
ATOM   4594  H7S OL     35       4.392 -28.679   8.449  1.00  0.00      MEMB
ATOM   4595  C18 OL     35       3.511 -30.193   7.191  1.00 -4.09      MEMB
ATOM   4596  H8R OL     35       2.461 -29.865   7.347  1.00  0.00      MEMB
ATOM   4597  H8S OL     35       3.512 -31.295   7.328  1.00  0.00      MEMB
ATOM   4598  C19 OL     35       3.909 -29.824   5.834  1.00 -3.11      MEMB
ATOM   4599  H9R OL     35       3.833 -28.746   5.632  1.00  0.00      MEMB
ATOM   4600 C110 OL     35       4.243 -30.591   4.740  1.00 -1.91      MEMB
ATOM   4601 H10R OL     35       4.522 -29.975   3.873  1.00  0.00      MEMB
ATOM   4602 C111 OL     35       4.203 -32.114   4.737  1.00 -1.30      MEMB
ATOM   4603 H11R OL     35       4.027 -32.451   3.693  1.00  0.00      MEMB
ATOM   4604 H11S OL     35       3.272 -32.478   5.221  1.00  0.00      MEMB
ATOM   4605 C112 OL     35       5.397 -32.722   5.448  1.00 -0.16      MEMB
ATOM   4606 H12R OL     35       5.365 -33.816   5.638  1.00  0.00      MEMB
ATOM   4607 H12S OL     35       5.517 -32.283   6.462  1.00  0.00      MEMB
ATOM   4608 C113 OL     35       6.780 -32.476   4.781  1.00  0.33      MEMB
ATOM   4609 H13R OL     35       7.622 -32.683   5.476  1.00  0.00      MEMB
ATOM   4610 H13S OL     35       6.949 -31.396   4.583  1.00  0.00      MEMB
ATOM   4611 C114 OL     35       6.998 -33.193   3.380  1.00  1.47      MEMB
ATOM   4612 H14R OL     35       6.130 -32.820   2.796  1.00  0.00      MEMB
ATOM   4613 H14S OL     35       6.863 -34.275   3.597  1.00  0.00      MEMB
ATOM   4614 C115 OL     35       8.367 -33.009   2.712  1.00  2.35      MEMB
ATOM   4615 H15R OL     35       9.154 -33.506   3.318  1.00  0.00      MEMB
ATOM   4616 H15S OL     35       8.530 -31.910   2.747  1.00  0.00      MEMB
ATOM   4617 C116 OL     35       8.318 -33.611   1.338  1.00  3.48      MEMB
ATOM   4618 H16R OL     35       7.982 -34.662   1.465  1.00  0.00      MEMB
ATOM   4619 H16S OL     35       9.348 -33.685   0.928  1.00  0.00      MEMB
ATOM   4620 C117 OL     35       7.442 -32.833   0.347  1.00  2.94      MEMB
ATOM   4621 H17R OL     35       7.619 -31.736   0.354  1.00  0.00      MEMB
ATOM   4622 H17S OL     35       6.394 -32.776   0.713  1.00  0.00      MEMB
ATOM   4623 C118 OL     35       7.351 -33.300  -1.130  1.00  4.04      MEMB
ATOM   4624 H18R OL     35       7.058 -32.429  -1.754  1.00  0.00      MEMB
ATOM   4625 H18S OL     35       6.637 -34.100  -1.422  1.00  0.00      MEMB
ATOM   4626 H18T OL     35       8.319 -33.679  -1.520  1.00  0.00      MEMB
TER   
ATOM   4708  C12 OL     36      10.613  24.429  14.765  1.00-12.11      MEMB
ATOM   4709  H2R OL     36      10.715  25.474  14.399  1.00  0.00      MEMB
ATOM   4710  H2S OL     36      11.179  24.394  15.720  1.00  0.00      MEMB
ATOM   4758  C13 OL     36      11.073  23.427  13.709  1.00-10.97      MEMB
ATOM   4759  H3R OL     36      10.490  23.391  12.764  1.00  0.00      MEMB
ATOM   4760  H3S OL     36      11.012  22.391  14.103  1.00  0.00      MEMB
ATOM   4761  C14 OL     36      12.550  23.620  13.131  1.00 -9.91      MEMB
ATOM   4762  H4R OL     36      12.767  24.657  12.796  1.00  0.00      MEMB
ATOM   4763  H4S OL     36      13.260  23.399  13.956  1.00  0.00      MEMB
ATOM   4764  C15 OL     36      12.884  22.591  12.000  1.00 -8.77      MEMB
ATOM   4765  H5R OL     36      12.216  22.666  11.115  1.00  0.00      MEMB
ATOM   4766  H5S OL     36      12.899  21.536  12.347  1.00  0.00      MEMB
ATOM   4767  C16 OL     36      14.259  22.798  11.477  1.00 -7.62      MEMB
ATOM   4768  H6R OL     36      14.332  23.839  11.094  1.00  0.00      MEMB
ATOM   4769  H6S OL     36      15.011  22.728  12.292  1.00  0.00      MEMB
ATOM   4770  C17 OL     36      14.701  21.791  10.396  1.00 -6.59      MEMB
ATOM   4771  H7R OL     36      15.158  20.954  10.966  1.00  0.00      MEMB
ATOM   4772  H7S OL     36      13.758  21.421   9.940  1.00  0.00      MEMB
ATOM   4773  C18 OL     36      15.480  22.326   9.137  1.00 -5.26      MEMB
ATOM   4774  H8R OL     36      14.963  23.281   8.901  1.00  0.00      MEMB
ATOM   4775  H8S OL     36      16.467  22.553   9.594  1.00  0.00      MEMB
ATOM   4776  C19 OL     36      15.543  21.423   7.941  1.00 -4.06      MEMB
ATOM   4777  H9R OL     36      16.351  20.682   8.020  1.00  0.00      MEMB
ATOM   4778 C110 OL     36      14.710  21.316   6.850  1.00 -2.66      MEMB
ATOM   4779 H10R OL     36      14.943  20.710   5.963  1.00  0.00      MEMB
ATOM   4780 C111 OL     36      13.457  22.165   6.583  1.00 -2.58      MEMB
ATOM   4781 H11R OL     36      12.505  21.611   6.439  1.00  0.00      MEMB
ATOM   4782 H11S OL     36      13.309  22.941   7.365  1.00  0.00      MEMB
ATOM   4783 C112 OL     36      13.782  22.999   5.354  1.00 -1.15      MEMB
ATOM   4784 H12R OL     36      14.701  23.597   5.535  1.00  0.00      MEMB
ATOM   4785 H12S OL     36      13.810  22.365   4.442  1.00  0.00      MEMB
ATOM   4786 C113 OL     36      12.702  24.053   5.115  1.00 -0.28      MEMB
ATOM   4787 H13R OL     36      12.791  24.727   5.994  1.00  0.00      MEMB
ATOM   4788 H13S OL     36      12.885  24.687   4.221  1.00  0.00      MEMB
ATOM   4789 C114 OL     36      11.330  23.504   4.991  1.00  0.84      MEMB
ATOM   4790 H14R OL     36      10.829  23.119   5.904  1.00  0.00      MEMB
ATOM   4791 H14S OL     36      10.711  24.329   4.577  1.00  0.00      MEMB
ATOM   4792 C115 OL     36      11.250  22.407   3.847  1.00  1.60      MEMB
ATOM   4793 H15R OL     36      10.196  22.072   3.955  1.00  0.00      MEMB
ATOM   4794 H15S OL     36      11.848  21.558   4.242  1.00  0.00      MEMB
ATOM   4795 C116 OL     36      11.749  22.610   2.431  1.00  2.64      MEMB
ATOM   4796 H16R OL     36      11.067  23.347   1.956  1.00  0.00      MEMB
ATOM   4797 H16S OL     36      12.785  23.009   2.463  1.00  0.00      MEMB
ATOM   4798 C117 OL     36      11.614  21.412   1.499  1.00  0.00      MEMB
ATOM   4799 H17R OL     36      12.150  21.487   0.528  1.00  0.00      MEMB
ATOM   4800 H17S OL     36      10.556  21.105   1.354  1.00  0.00      MEMB
ATOM   4801 C118 OL     36      12.195  20.129   2.197  1.00  0.00      MEMB
ATOM   4802 H18R OL     36      11.518  19.867   3.037  1.00  0.00      MEMB
ATOM   4803 H18S OL     36      11.968  19.221   1.598  1.00  0.00      MEMB
ATOM   4804 H18T OL     36      13.200  20.364   2.608  1.00  0.00      MEMB
ATOM   4674  C33 PGR    36      11.613  23.815  19.628  1.00-20.41      MEMB
ATOM   4675  H3A PGR    36      11.579  24.809  19.132  1.00  0.00      MEMB
ATOM   4676  H3B PGR    36      10.551  23.489  19.654  1.00  0.00      MEMB
ATOM   4677  O36 PGR    36      12.049  23.971  20.944  1.00  0.00      MEMB
ATOM   4678 HO6A PGR    36      12.094  23.133  21.411  1.00  0.00      MEMB
ATOM   4679  C32 PGR    36      12.377  22.653  18.846  1.00-20.64      MEMB
ATOM   4680  H2A PGR    36      13.433  22.959  18.674  1.00  0.00      MEMB
ATOM   4681  O35 PGR    36      11.737  22.489  17.583  1.00  0.00      MEMB
ATOM   4682 HO5A PGR    36      11.537  23.410  17.365  1.00  0.00      MEMB
ATOM   4683  C31 PGR    36      12.400  21.309  19.584  1.00-19.24      MEMB
ATOM   4684  H1A PGR    36      12.758  21.402  20.631  1.00  0.00      MEMB
ATOM   4685  H1B PGR    36      13.151  20.638  19.115  1.00  0.00      MEMB
ATOM   4686  P31 PGR    36      10.534  19.669  18.665  1.00-16.77      MEMB
ATOM   4687  O33 PGR    36       9.611  18.824  19.367  1.00-15.92      MEMB
ATOM   4688  O34 PGR    36      11.683  18.933  18.067  1.00-16.93      MEMB
ATOM   4689  O32 PGR    36      11.085  20.757  19.705  1.00-16.27      MEMB
ATOM   4690  O31 PGR    36       9.830  20.545  17.612  1.00-18.19      MEMB
ATOM   4691  C3  PGR    36       8.539  21.090  17.955  1.00-15.07      MEMB
ATOM   4692  HA  PGR    36       8.683  22.069  18.461  1.00  0.00      MEMB
ATOM   4693  HB  PGR    36       7.979  20.461  18.679  1.00  0.00      MEMB
ATOM   4694  C2  PGR    36       7.529  21.347  16.833  1.00-13.89      MEMB
ATOM   4695  HX  PGR    36       6.464  21.380  17.147  1.00  0.00      MEMB
ATOM   4696  O21 PGR    36       7.838  20.387  15.724  1.00-12.67      MEMB
ATOM   4697  C21 PGR    36       7.576  19.132  15.877  1.00-12.02      MEMB
ATOM   4698  O22 PGR    36       7.012  18.605  16.834  1.00-12.33      MEMB
ATOM   4702  C1  PGR    36       7.702  22.843  16.322  1.00-14.33      MEMB
ATOM   4703  HR  PGR    36       7.433  23.562  17.124  1.00  0.00      MEMB
ATOM   4704  HS  PGR    36       6.979  22.994  15.493  1.00  0.00      MEMB
ATOM   4705  O11 PGR    36       9.046  23.097  15.950  1.00-13.47      MEMB
ATOM   4706  C11 PGR    36       9.158  24.147  15.161  1.00-12.95      MEMB
ATOM   4707  O12 PGR    36       8.187  24.799  14.736  1.00-13.09      MEMB
ATOM   4699  C12 OL     36       8.102  18.344  14.795  1.00-10.84      MEMB
ATOM   4700  H2R OL     36       7.226  17.776  14.415  1.00  0.00      MEMB
ATOM   4701  H2S OL     36       8.850  17.585  15.110  1.00  0.00      MEMB
ATOM   4711  C13 OL     36       8.893  19.029  13.610  1.00 -9.66      MEMB
ATOM   4712  H3R OL     36       9.482  19.849  14.074  1.00  0.00      MEMB
ATOM   4713  H3S OL     36       8.105  19.344  12.894  1.00  0.00      MEMB
ATOM   4714  C14 OL     36       9.911  18.299  12.829  1.00 -8.38      MEMB
ATOM   4715  H4R OL     36      10.821  17.919  13.341  1.00  0.00      MEMB
ATOM   4716  H4S OL     36      10.320  19.004  12.075  1.00  0.00      MEMB
ATOM   4717  C15 OL     36       9.390  17.068  12.160  1.00 -7.16      MEMB
ATOM   4718  H5R OL     36       8.366  17.172  11.742  1.00  0.00      MEMB
ATOM   4719  H5S OL     36       9.344  16.135  12.762  1.00  0.00      MEMB
ATOM   4720  C16 OL     36      10.248  16.661  10.926  1.00 -6.04      MEMB
ATOM   4721  H6R OL     36       9.651  15.900  10.380  1.00  0.00      MEMB
ATOM   4722  H6S OL     36      11.205  16.167  11.199  1.00  0.00      MEMB
ATOM   4723  C17 OL     36      10.682  17.702   9.890  1.00 -5.15      MEMB
ATOM   4724  H7R OL     36      11.219  17.098   9.127  1.00  0.00      MEMB
ATOM   4725  H7S OL     36      11.433  18.337  10.407  1.00  0.00      MEMB
ATOM   4726  C18 OL     36       9.498  18.535   9.329  1.00 -4.09      MEMB
ATOM   4727  H8R OL     36       9.059  19.088  10.187  1.00  0.00      MEMB
ATOM   4728  H8S OL     36       8.777  17.769   8.972  1.00  0.00      MEMB
ATOM   4729  C19 OL     36       9.865  19.436   8.208  1.00 -3.11      MEMB
ATOM   4730  H9R OL     36      10.663  19.071   7.544  1.00  0.00      MEMB
ATOM   4731 C110 OL     36       9.418  20.654   7.973  1.00 -1.91      MEMB
ATOM   4732 H10R OL     36       9.902  21.171   7.132  1.00  0.00      MEMB
ATOM   4733 C111 OL     36       8.388  21.414   8.838  1.00 -1.30      MEMB
ATOM   4734 H11R OL     36       8.354  22.501   8.609  1.00  0.00      MEMB
ATOM   4735 H11S OL     36       8.578  21.307   9.928  1.00  0.00      MEMB
ATOM   4736 C112 OL     36       6.981  20.940   8.705  1.00 -0.16      MEMB
ATOM   4737 H12R OL     36       6.305  21.573   9.320  1.00  0.00      MEMB
ATOM   4738 H12S OL     36       6.855  19.915   9.114  1.00  0.00      MEMB
ATOM   4739 C113 OL     36       6.445  20.731   7.297  1.00  0.33      MEMB
ATOM   4740 H13R OL     36       5.614  20.001   7.400  1.00  0.00      MEMB
ATOM   4741 H13S OL     36       7.242  20.283   6.665  1.00  0.00      MEMB
ATOM   4742 C114 OL     36       6.027  22.027   6.576  1.00  1.47      MEMB
ATOM   4743 H14R OL     36       5.900  22.770   7.392  1.00  0.00      MEMB
ATOM   4744 H14S OL     36       4.961  21.879   6.301  1.00  0.00      MEMB
ATOM   4745 C115 OL     36       6.858  22.401   5.357  1.00  2.35      MEMB
ATOM   4746 H15R OL     36       7.892  22.513   5.747  1.00  0.00      MEMB
ATOM   4747 H15S OL     36       6.551  23.362   4.891  1.00  0.00      MEMB
ATOM   4748 C116 OL     36       7.015  21.308   4.262  1.00  3.48      MEMB
ATOM   4749 H16R OL     36       7.653  20.432   4.508  1.00  0.00      MEMB
ATOM   4750 H16S OL     36       7.571  21.907   3.509  1.00  0.00      MEMB
ATOM   4751 C117 OL     36       5.639  20.828   3.695  1.00  2.94      MEMB
ATOM   4752 H17R OL     36       5.157  21.709   3.219  1.00  0.00      MEMB
ATOM   4753 H17S OL     36       5.062  20.578   4.611  1.00  0.00      MEMB
ATOM   4754 C118 OL     36       5.601  19.687   2.737  1.00  4.04      MEMB
ATOM   4755 H18R OL     36       5.898  18.764   3.278  1.00  0.00      MEMB
ATOM   4756 H18S OL     36       6.428  19.649   1.996  1.00  0.00      MEMB
ATOM   4757 H18T OL     36       4.594  19.434   2.339  1.00  0.00      MEMB
TER   
ATOM   4839  C12 OL     37     -13.255  23.939  14.788  1.00-12.11      MEMB
ATOM   4840  H2R OL     37     -13.477  22.873  15.011  1.00  0.00      MEMB
ATOM   4841  H2S OL     37     -13.803  24.529  15.554  1.00  0.00      MEMB
ATOM   4889  C13 OL     37     -13.741  24.481  13.417  1.00-10.97      MEMB
ATOM   4890  H3R OL     37     -13.392  25.534  13.370  1.00  0.00      MEMB
ATOM   4891  H3S OL     37     -14.844  24.480  13.546  1.00  0.00      MEMB
ATOM   4892  C14 OL     37     -13.374  23.573  12.211  1.00 -9.91      MEMB
ATOM   4893  H4R OL     37     -12.272  23.600  12.074  1.00  0.00      MEMB
ATOM   4894  H4S OL     37     -13.680  22.539  12.479  1.00  0.00      MEMB
ATOM   4895  C15 OL     37     -14.103  23.876  10.941  1.00 -8.77      MEMB
ATOM   4896  H5R OL     37     -15.156  23.526  11.005  1.00  0.00      MEMB
ATOM   4897  H5S OL     37     -13.677  23.322  10.077  1.00  0.00      MEMB
ATOM   4898  C16 OL     37     -14.182  25.380  10.533  1.00 -7.62      MEMB
ATOM   4899  H6R OL     37     -14.969  25.966  11.053  1.00  0.00      MEMB
ATOM   4900  H6S OL     37     -13.218  25.933  10.548  1.00  0.00      MEMB
ATOM   4901  C17 OL     37     -14.709  25.483   9.054  1.00 -6.59      MEMB
ATOM   4902  H7R OL     37     -14.159  24.839   8.336  1.00  0.00      MEMB
ATOM   4903  H7S OL     37     -15.729  25.043   9.029  1.00  0.00      MEMB
ATOM   4904  C18 OL     37     -14.825  26.905   8.422  1.00 -5.26      MEMB
ATOM   4905  H8R OL     37     -15.549  26.905   7.580  1.00  0.00      MEMB
ATOM   4906  H8S OL     37     -15.193  27.587   9.218  1.00  0.00      MEMB
ATOM   4907  C19 OL     37     -13.394  27.362   8.097  1.00 -4.06      MEMB
ATOM   4908  H9R OL     37     -12.741  27.601   8.949  1.00  0.00      MEMB
ATOM   4909 C110 OL     37     -12.825  27.285   6.867  1.00 -2.66      MEMB
ATOM   4910 H10R OL     37     -11.782  27.571   6.663  1.00  0.00      MEMB
ATOM   4911 C111 OL     37     -13.487  26.796   5.562  1.00 -2.58      MEMB
ATOM   4912 H11R OL     37     -12.660  26.620   4.840  1.00  0.00      MEMB
ATOM   4913 H11S OL     37     -14.058  25.846   5.627  1.00  0.00      MEMB
ATOM   4914 C112 OL     37     -14.399  27.833   4.908  1.00 -1.15      MEMB
ATOM   4915 H12R OL     37     -15.225  28.180   5.566  1.00  0.00      MEMB
ATOM   4916 H12S OL     37     -13.855  28.718   4.513  1.00  0.00      MEMB
ATOM   4917 C113 OL     37     -15.162  27.190   3.730  1.00 -0.28      MEMB
ATOM   4918 H13R OL     37     -15.696  26.340   4.207  1.00  0.00      MEMB
ATOM   4919 H13S OL     37     -15.987  27.777   3.274  1.00  0.00      MEMB
ATOM   4920 C114 OL     37     -14.242  26.679   2.651  1.00  0.84      MEMB
ATOM   4921 H14R OL     37     -13.332  27.312   2.570  1.00  0.00      MEMB
ATOM   4922 H14S OL     37     -13.860  25.659   2.865  1.00  0.00      MEMB
ATOM   4923 C115 OL     37     -14.842  26.795   1.233  1.00  1.60      MEMB
ATOM   4924 H15R OL     37     -15.410  27.740   1.101  1.00  0.00      MEMB
ATOM   4925 H15S OL     37     -15.582  25.973   1.126  1.00  0.00      MEMB
ATOM   4926 C116 OL     37     -13.823  26.662   0.075  1.00  2.64      MEMB
ATOM   4927 H16R OL     37     -14.354  27.049  -0.821  1.00  0.00      MEMB
ATOM   4928 H16S OL     37     -12.963  27.317   0.330  1.00  0.00      MEMB
ATOM   4929 C117 OL     37     -13.169  25.280  -0.106  1.00  0.00      MEMB
ATOM   4930 H17R OL     37     -13.970  24.511  -0.138  1.00  0.00      MEMB
ATOM   4931 H17S OL     37     -12.443  25.071   0.708  1.00  0.00      MEMB
ATOM   4932 C118 OL     37     -12.343  25.037  -1.415  1.00  0.00      MEMB
ATOM   4933 H18R OL     37     -13.061  24.893  -2.251  1.00  0.00      MEMB
ATOM   4934 H18S OL     37     -11.671  25.895  -1.632  1.00  0.00      MEMB
ATOM   4935 H18T OL     37     -11.665  24.168  -1.274  1.00  0.00      MEMB
ATOM   4805  C33 PGR    37     -13.580  22.979  19.859  1.00-20.41      MEMB
ATOM   4806  H3A PGR    37     -13.915  22.136  20.501  1.00  0.00      MEMB
ATOM   4807  H3B PGR    37     -14.291  23.021  19.007  1.00  0.00      MEMB
ATOM   4808  O36 PGR    37     -12.317  22.650  19.235  1.00  0.00      MEMB
ATOM   4809 HO6A PGR    37     -12.112  21.820  19.673  1.00  0.00      MEMB
ATOM   4810  C32 PGR    37     -13.646  24.325  20.605  1.00-20.64      MEMB
ATOM   4811  H2A PGR    37     -12.681  24.502  21.131  1.00  0.00      MEMB
ATOM   4812  O35 PGR    37     -14.685  24.231  21.576  1.00  0.00      MEMB
ATOM   4813 HO5A PGR    37     -14.567  23.318  21.873  1.00  0.00      MEMB
ATOM   4814  C31 PGR    37     -13.916  25.636  19.713  1.00-19.24      MEMB
ATOM   4815  H1A PGR    37     -14.078  26.546  20.331  1.00  0.00      MEMB
ATOM   4816  H1B PGR    37     -14.875  25.318  19.251  1.00  0.00      MEMB
ATOM   4817  P31 PGR    37     -12.924  27.168  17.768  1.00-16.77      MEMB
ATOM   4818  O33 PGR    37     -12.806  28.305  18.746  1.00-15.92      MEMB
ATOM   4819  O34 PGR    37     -13.982  27.162  16.791  1.00-16.93      MEMB
ATOM   4820  O32 PGR    37     -12.945  25.881  18.712  1.00-16.27      MEMB
ATOM   4821  O31 PGR    37     -11.539  26.990  16.994  1.00-18.19      MEMB
ATOM   4822  C3  PGR    37     -10.390  26.699  17.660  1.00-15.07      MEMB
ATOM   4823  HA  PGR    37     -10.591  26.176  18.619  1.00  0.00      MEMB
ATOM   4824  HB  PGR    37      -9.915  27.678  17.889  1.00  0.00      MEMB
ATOM   4825  C2  PGR    37      -9.452  25.853  16.742  1.00-13.89      MEMB
ATOM   4826  HX  PGR    37      -8.441  25.757  17.193  1.00  0.00      MEMB
ATOM   4827  O21 PGR    37      -9.361  26.561  15.478  1.00-12.67      MEMB
ATOM   4828  C21 PGR    37      -8.271  26.603  14.754  1.00-12.02      MEMB
ATOM   4829  O22 PGR    37      -7.175  26.240  15.179  1.00-12.33      MEMB
ATOM   4833  C1  PGR    37     -10.016  24.387  16.537  1.00-14.33      MEMB
ATOM   4834  HR  PGR    37      -9.988  23.925  17.547  1.00  0.00      MEMB
ATOM   4835  HS  PGR    37      -9.311  23.748  15.963  1.00  0.00      MEMB
ATOM   4836  O11 PGR    37     -11.428  24.234  16.266  1.00-13.47      MEMB
ATOM   4837  C11 PGR    37     -11.836  24.282  14.933  1.00-12.95      MEMB
ATOM   4838  O12 PGR    37     -11.048  24.523  14.041  1.00-13.09      MEMB
ATOM   4830  C12 OL     37      -8.526  27.283  13.434  1.00-10.84      MEMB
ATOM   4831  H2R OL     37      -9.018  28.228  13.750  1.00  0.00      MEMB
ATOM   4832  H2S OL     37      -9.224  26.636  12.860  1.00  0.00      MEMB
ATOM   4842  C13 OL     37      -7.335  27.598  12.547  1.00 -9.66      MEMB
ATOM   4843  H3R OL     37      -6.740  26.684  12.335  1.00  0.00      MEMB
ATOM   4844  H3S OL     37      -6.607  28.184  13.147  1.00  0.00      MEMB
ATOM   4845  C14 OL     37      -7.651  28.407  11.293  1.00 -8.38      MEMB
ATOM   4846  H4R OL     37      -6.676  28.539  10.778  1.00  0.00      MEMB
ATOM   4847  H4S OL     37      -7.992  29.419  11.601  1.00  0.00      MEMB
ATOM   4848  C15 OL     37      -8.694  27.632  10.466  1.00 -7.16      MEMB
ATOM   4849  H5R OL     37      -8.873  28.257   9.565  1.00  0.00      MEMB
ATOM   4850  H5S OL     37      -9.661  27.504  10.998  1.00  0.00      MEMB
ATOM   4851  C16 OL     37      -8.278  26.244  10.029  1.00 -6.04      MEMB
ATOM   4852  H6R OL     37      -7.997  25.669  10.938  1.00  0.00      MEMB
ATOM   4853  H6S OL     37      -7.369  26.325   9.396  1.00  0.00      MEMB
ATOM   4854  C17 OL     37      -9.352  25.385   9.224  1.00 -5.15      MEMB
ATOM   4855  H7R OL     37      -9.490  26.007   8.313  1.00  0.00      MEMB
ATOM   4856  H7S OL     37     -10.270  25.317   9.846  1.00  0.00      MEMB
ATOM   4857  C18 OL     37      -8.841  23.859   8.940  1.00 -4.09      MEMB
ATOM   4858  H8R OL     37      -8.418  23.584   9.930  1.00  0.00      MEMB
ATOM   4859  H8S OL     37      -8.085  23.998   8.138  1.00  0.00      MEMB
ATOM   4860  C19 OL     37      -9.854  22.882   8.555  1.00 -3.11      MEMB
ATOM   4861  H9R OL     37      -9.833  21.946   9.133  1.00  0.00      MEMB
ATOM   4862 C110 OL     37     -10.627  22.877   7.470  1.00 -1.91      MEMB
ATOM   4863 H10R OL     37     -11.344  22.048   7.378  1.00  0.00      MEMB
ATOM   4864 C111 OL     37     -10.754  23.812   6.319  1.00 -1.30      MEMB
ATOM   4865 H11R OL     37     -10.613  24.800   6.806  1.00  0.00      MEMB
ATOM   4866 H11S OL     37     -11.796  23.772   5.936  1.00  0.00      MEMB
ATOM   4867 C112 OL     37      -9.697  23.669   5.237  1.00 -0.16      MEMB
ATOM   4868 H12R OL     37     -10.023  22.773   4.667  1.00  0.00      MEMB
ATOM   4869 H12S OL     37      -8.682  23.433   5.624  1.00  0.00      MEMB
ATOM   4870 C113 OL     37      -9.607  24.933   4.309  1.00  0.33      MEMB
ATOM   4871 H13R OL     37      -9.044  25.739   4.827  1.00  0.00      MEMB
ATOM   4872 H13S OL     37     -10.645  25.294   4.143  1.00  0.00      MEMB
ATOM   4873 C114 OL     37      -8.830  24.726   3.017  1.00  1.47      MEMB
ATOM   4874 H14R OL     37      -8.412  23.703   3.137  1.00  0.00      MEMB
ATOM   4875 H14S OL     37      -7.976  25.436   3.015  1.00  0.00      MEMB
ATOM   4876 C115 OL     37      -9.808  25.023   1.824  1.00  2.35      MEMB
ATOM   4877 H15R OL     37     -10.367  25.953   2.062  1.00  0.00      MEMB
ATOM   4878 H15S OL     37     -10.456  24.120   1.833  1.00  0.00      MEMB
ATOM   4879 C116 OL     37      -9.080  25.090   0.468  1.00  3.48      MEMB
ATOM   4880 H16R OL     37      -8.381  25.945   0.585  1.00  0.00      MEMB
ATOM   4881 H16S OL     37      -9.808  25.443  -0.293  1.00  0.00      MEMB
ATOM   4882 C117 OL     37      -8.272  23.945   0.008  1.00  2.94      MEMB
ATOM   4883 H17R OL     37      -7.525  23.686   0.789  1.00  0.00      MEMB
ATOM   4884 H17S OL     37      -7.601  24.092  -0.865  1.00  0.00      MEMB
ATOM   4885 C118 OL     37      -9.011  22.578  -0.193  1.00  4.04      MEMB
ATOM   4886 H18R OL     37      -8.272  21.758  -0.068  1.00  0.00      MEMB
ATOM   4887 H18S OL     37      -9.436  22.475  -1.214  1.00  0.00      MEMB
ATOM   4888 H18T OL     37      -9.746  22.369   0.614  1.00  0.00      MEMB
TER   
ATOM   4970  C12 OL     38      23.036  10.511  12.548  1.00-12.11      MEMB
ATOM   4971  H2R OL     38      23.528   9.515  12.554  1.00  0.00      MEMB
ATOM   4972  H2S OL     38      22.432  10.506  13.480  1.00  0.00      MEMB
ATOM   5020  C13 OL     38      21.940  10.661  11.458  1.00-10.97      MEMB
ATOM   5021  H3R OL     38      21.629  11.717  11.307  1.00  0.00      MEMB
ATOM   5022  H3S OL     38      21.117  10.028  11.856  1.00  0.00      MEMB
ATOM   5023  C14 OL     38      22.354  10.096  10.144  1.00 -9.91      MEMB
ATOM   5024  H4R OL     38      22.912  10.841   9.538  1.00  0.00      MEMB
ATOM   5025  H4S OL     38      22.970   9.180  10.269  1.00  0.00      MEMB
ATOM   5026  C15 OL     38      21.097   9.711   9.355  1.00 -8.77      MEMB
ATOM   5027  H5R OL     38      20.324  10.492   9.192  1.00  0.00      MEMB
ATOM   5028  H5S OL     38      20.573   8.893   9.895  1.00  0.00      MEMB
ATOM   5029  C16 OL     38      21.437   8.999   8.003  1.00 -7.62      MEMB
ATOM   5030  H6R OL     38      22.103   8.165   8.314  1.00  0.00      MEMB
ATOM   5031  H6S OL     38      20.506   8.639   7.515  1.00  0.00      MEMB
ATOM   5032  C17 OL     38      22.352   9.846   7.025  1.00 -6.59      MEMB
ATOM   5033  H7R OL     38      21.818  10.798   6.817  1.00  0.00      MEMB
ATOM   5034  H7S OL     38      23.339  10.054   7.489  1.00  0.00      MEMB
ATOM   5035  C18 OL     38      22.523   9.090   5.659  1.00 -5.26      MEMB
ATOM   5036  H8R OL     38      22.886   8.050   5.804  1.00  0.00      MEMB
ATOM   5037  H8S OL     38      21.541   8.866   5.192  1.00  0.00      MEMB
ATOM   5038  C19 OL     38      23.405   9.901   4.702  1.00 -4.06      MEMB
ATOM   5039  H9R OL     38      24.480   9.863   4.934  1.00  0.00      MEMB
ATOM   5040 C110 OL     38      23.023  10.746   3.728  1.00 -2.66      MEMB
ATOM   5041 H10R OL     38      23.880  11.121   3.150  1.00  0.00      MEMB
ATOM   5042 C111 OL     38      21.568  11.111   3.357  1.00 -2.58      MEMB
ATOM   5043 H11R OL     38      21.427  11.401   2.294  1.00  0.00      MEMB
ATOM   5044 H11S OL     38      20.935  10.199   3.398  1.00  0.00      MEMB
ATOM   5045 C112 OL     38      21.155  12.415   3.992  1.00 -1.15      MEMB
ATOM   5046 H12R OL     38      20.142  12.769   3.703  1.00  0.00      MEMB
ATOM   5047 H12S OL     38      21.080  12.109   5.057  1.00  0.00      MEMB
ATOM   5048 C113 OL     38      21.988  13.685   3.670  1.00 -0.28      MEMB
ATOM   5049 H13R OL     38      21.664  14.496   4.357  1.00  0.00      MEMB
ATOM   5050 H13S OL     38      23.036  13.484   3.980  1.00  0.00      MEMB
ATOM   5051 C114 OL     38      21.937  14.165   2.217  1.00  0.84      MEMB
ATOM   5052 H14R OL     38      22.311  13.359   1.551  1.00  0.00      MEMB
ATOM   5053 H14S OL     38      20.856  14.385   2.088  1.00  0.00      MEMB
ATOM   5054 C115 OL     38      22.800  15.417   2.018  1.00  1.60      MEMB
ATOM   5055 H15R OL     38      23.807  15.082   2.345  1.00  0.00      MEMB
ATOM   5056 H15S OL     38      22.432  16.166   2.751  1.00  0.00      MEMB
ATOM   5057 C116 OL     38      22.866  15.889   0.559  1.00  2.64      MEMB
ATOM   5058 H16R OL     38      23.407  15.254  -0.175  1.00  0.00      MEMB
ATOM   5059 H16S OL     38      21.794  16.066   0.329  1.00  0.00      MEMB
ATOM   5060 C117 OL     38      23.675  17.201   0.657  1.00  0.00      MEMB
ATOM   5061 H17R OL     38      24.665  17.074   1.145  1.00  0.00      MEMB
ATOM   5062 H17S OL     38      23.048  17.866   1.289  1.00  0.00      MEMB
ATOM   5063 C118 OL     38      23.927  17.763  -0.759  1.00  0.00      MEMB
ATOM   5064 H18R OL     38      24.582  17.099  -1.362  1.00  0.00      MEMB
ATOM   5065 H18S OL     38      23.019  18.075  -1.318  1.00  0.00      MEMB
ATOM   5066 H18T OL     38      24.528  18.680  -0.577  1.00  0.00      MEMB
ATOM   4936  C33 PGR    38      23.999  15.560  18.863  1.00-20.41      MEMB
ATOM   4937  H3A PGR    38      24.475  16.538  19.086  1.00  0.00      MEMB
ATOM   4938  H3B PGR    38      24.796  14.788  18.914  1.00  0.00      MEMB
ATOM   4939  O36 PGR    38      23.338  15.682  17.578  1.00  0.00      MEMB
ATOM   4940 HO6A PGR    38      23.883  16.251  17.030  1.00  0.00      MEMB
ATOM   4941  C32 PGR    38      23.135  15.061  20.026  1.00-20.64      MEMB
ATOM   4942  H2A PGR    38      22.282  15.760  20.177  1.00  0.00      MEMB
ATOM   4943  O35 PGR    38      23.945  15.070  21.200  1.00  0.00      MEMB
ATOM   4944 HO5A PGR    38      24.455  15.878  21.056  1.00  0.00      MEMB
ATOM   4945  C31 PGR    38      22.497  13.660  19.926  1.00-19.24      MEMB
ATOM   4946  H1A PGR    38      21.678  13.525  19.187  1.00  0.00      MEMB
ATOM   4947  H1B PGR    38      21.973  13.448  20.882  1.00  0.00      MEMB
ATOM   4948  P31 PGR    38      23.883  11.810  18.468  1.00-16.77      MEMB
ATOM   4949  O33 PGR    38      22.670  11.248  17.900  1.00-15.92      MEMB
ATOM   4950  O34 PGR    38      24.958  10.908  18.822  1.00-16.93      MEMB
ATOM   4951  O32 PGR    38      23.577  12.696  19.776  1.00-16.27      MEMB
ATOM   4952  O31 PGR    38      24.396  12.915  17.441  1.00-18.19      MEMB
ATOM   4953  C3  PGR    38      25.217  12.516  16.291  1.00-15.07      MEMB
ATOM   4954  HA  PGR    38      24.851  11.503  16.018  1.00  0.00      MEMB
ATOM   4955  HB  PGR    38      26.294  12.528  16.566  1.00  0.00      MEMB
ATOM   4956  C2  PGR    38      24.962  13.481  15.084  1.00-13.89      MEMB
ATOM   4957  HX  PGR    38      25.510  14.399  15.387  1.00  0.00      MEMB
ATOM   4958  O21 PGR    38      23.604  13.670  14.894  1.00-12.67      MEMB
ATOM   4959  C21 PGR    38      23.256  14.870  14.406  1.00-12.02      MEMB
ATOM   4960  O22 PGR    38      24.042  15.768  14.069  1.00-12.33      MEMB
ATOM   4964  C1  PGR    38      25.576  12.821  13.877  1.00-14.33      MEMB
ATOM   4965  HR  PGR    38      26.588  12.401  14.060  1.00  0.00      MEMB
ATOM   4966  HS  PGR    38      25.700  13.526  13.028  1.00  0.00      MEMB
ATOM   4967  O11 PGR    38      24.868  11.597  13.551  1.00-13.47      MEMB
ATOM   4968  C11 PGR    38      23.960  11.702  12.568  1.00-12.95      MEMB
ATOM   4969  O12 PGR    38      23.933  12.648  11.784  1.00-13.09      MEMB
ATOM   4961  C12 OL     38      21.687  14.877  14.292  1.00-10.84      MEMB
ATOM   4962  H2R OL     38      21.274  14.980  15.318  1.00  0.00      MEMB
ATOM   4963  H2S OL     38      21.286  13.982  13.771  1.00  0.00      MEMB
ATOM   4973  C13 OL     38      21.135  16.139  13.562  1.00 -9.66      MEMB
ATOM   4974  H3R OL     38      21.627  17.059  13.945  1.00  0.00      MEMB
ATOM   4975  H3S OL     38      20.025  16.150  13.603  1.00  0.00      MEMB
ATOM   4976  C14 OL     38      21.326  16.253  12.004  1.00 -8.38      MEMB
ATOM   4977  H4R OL     38      22.383  15.984  11.793  1.00  0.00      MEMB
ATOM   4978  H4S OL     38      21.099  17.315  11.770  1.00  0.00      MEMB
ATOM   4979  C15 OL     38      20.527  15.378  11.033  1.00 -7.16      MEMB
ATOM   4980  H5R OL     38      19.448  15.507  11.267  1.00  0.00      MEMB
ATOM   4981  H5S OL     38      20.738  14.301  11.204  1.00  0.00      MEMB
ATOM   4982  C16 OL     38      20.670  15.664   9.543  1.00 -6.04      MEMB
ATOM   4983  H6R OL     38      20.814  16.763   9.459  1.00  0.00      MEMB
ATOM   4984  H6S OL     38      19.863  15.197   8.939  1.00  0.00      MEMB
ATOM   4985  C17 OL     38      21.945  15.008   8.970  1.00 -5.15      MEMB
ATOM   4986  H7R OL     38      22.127  13.977   9.343  1.00  0.00      MEMB
ATOM   4987  H7S OL     38      22.768  15.631   9.381  1.00  0.00      MEMB
ATOM   4988  C18 OL     38      22.012  14.890   7.450  1.00 -4.09      MEMB
ATOM   4989  H8R OL     38      21.612  15.813   6.978  1.00  0.00      MEMB
ATOM   4990  H8S OL     38      21.422  14.042   7.040  1.00  0.00      MEMB
ATOM   4991  C19 OL     38      23.466  14.968   6.969  1.00 -3.11      MEMB
ATOM   4992  H9R OL     38      23.781  15.991   6.713  1.00  0.00      MEMB
ATOM   4993 C110 OL     38      24.380  14.029   6.654  1.00 -1.91      MEMB
ATOM   4994 H10R OL     38      25.339  14.424   6.288  1.00  0.00      MEMB
ATOM   4995 C111 OL     38      24.146  12.556   6.786  1.00 -1.30      MEMB
ATOM   4996 H11R OL     38      23.988  12.140   5.768  1.00  0.00      MEMB
ATOM   4997 H11S OL     38      23.258  12.308   7.406  1.00  0.00      MEMB
ATOM   4998 C112 OL     38      25.258  11.804   7.419  1.00 -0.16      MEMB
ATOM   4999 H12R OL     38      25.160  10.787   6.984  1.00  0.00      MEMB
ATOM   5000 H12S OL     38      25.083  11.669   8.507  1.00  0.00      MEMB
ATOM   5001 C113 OL     38      26.678  12.359   7.114  1.00  0.33      MEMB
ATOM   5002 H13R OL     38      27.309  11.669   7.714  1.00  0.00      MEMB
ATOM   5003 H13S OL     38      26.890  13.412   7.399  1.00  0.00      MEMB
ATOM   5004 C114 OL     38      26.999  12.113   5.605  1.00  1.47      MEMB
ATOM   5005 H14R OL     38      27.921  12.707   5.429  1.00  0.00      MEMB
ATOM   5006 H14S OL     38      26.184  12.468   4.938  1.00  0.00      MEMB
ATOM   5007 C115 OL     38      27.271  10.669   5.233  1.00  2.35      MEMB
ATOM   5008 H15R OL     38      26.388   9.995   5.214  1.00  0.00      MEMB
ATOM   5009 H15S OL     38      28.094  10.232   5.838  1.00  0.00      MEMB
ATOM   5010 C116 OL     38      27.937  10.534   3.835  1.00  3.48      MEMB
ATOM   5011 H16R OL     38      28.210   9.465   3.706  1.00  0.00      MEMB
ATOM   5012 H16S OL     38      28.945  10.997   3.888  1.00  0.00      MEMB
ATOM   5013 C117 OL     38      27.126  10.887   2.552  1.00  2.94      MEMB
ATOM   5014 H17R OL     38      27.027  11.990   2.466  1.00  0.00      MEMB
ATOM   5015 H17S OL     38      26.107  10.480   2.731  1.00  0.00      MEMB
ATOM   5016 C118 OL     38      27.814  10.369   1.218  1.00  4.04      MEMB
ATOM   5017 H18R OL     38      28.024   9.287   1.355  1.00  0.00      MEMB
ATOM   5018 H18S OL     38      28.711  10.967   0.947  1.00  0.00      MEMB
ATOM   5019 H18T OL     38      27.156  10.500   0.332  1.00  0.00      MEMB
TER   
ATOM   5101  C12 OL     39      28.783  10.241  10.673  1.00-12.11      MEMB
ATOM   5102  H2R OL     39      27.949  10.938  10.445  1.00  0.00      MEMB
ATOM   5103  H2S OL     39      29.789  10.696  10.553  1.00  0.00      MEMB
ATOM   5151  C13 OL     39      28.642   8.848   9.867  1.00-10.97      MEMB
ATOM   5152  H3R OL     39      28.735   7.930  10.485  1.00  0.00      MEMB
ATOM   5153  H3S OL     39      29.578   8.811   9.271  1.00  0.00      MEMB
ATOM   5154  C14 OL     39      27.471   8.637   8.918  1.00 -9.91      MEMB
ATOM   5155  H4R OL     39      27.554   7.597   8.533  1.00  0.00      MEMB
ATOM   5156  H4S OL     39      26.503   8.661   9.463  1.00  0.00      MEMB
ATOM   5157  C15 OL     39      27.357   9.691   7.754  1.00 -8.77      MEMB
ATOM   5158  H5R OL     39      28.169   9.484   7.025  1.00  0.00      MEMB
ATOM   5159  H5S OL     39      27.497  10.695   8.210  1.00  0.00      MEMB
ATOM   5160  C16 OL     39      25.964   9.739   7.030  1.00 -7.62      MEMB
ATOM   5161  H6R OL     39      25.657   8.702   6.778  1.00  0.00      MEMB
ATOM   5162  H6S OL     39      25.207  10.199   7.701  1.00  0.00      MEMB
ATOM   5163  C17 OL     39      25.999  10.543   5.701  1.00 -6.59      MEMB
ATOM   5164  H7R OL     39      26.407  11.560   5.885  1.00  0.00      MEMB
ATOM   5165  H7S OL     39      26.625   9.927   5.022  1.00  0.00      MEMB
ATOM   5166  C18 OL     39      24.620  10.586   4.994  1.00 -5.26      MEMB
ATOM   5167  H8R OL     39      23.956  11.003   5.780  1.00  0.00      MEMB
ATOM   5168  H8S OL     39      24.756  11.468   4.332  1.00  0.00      MEMB
ATOM   5169  C19 OL     39      24.089   9.271   4.411  1.00 -4.06      MEMB
ATOM   5170  H9R OL     39      23.800   8.547   5.187  1.00  0.00      MEMB
ATOM   5171 C110 OL     39      24.071   8.875   3.108  1.00 -2.66      MEMB
ATOM   5172 H10R OL     39      23.774   7.843   2.868  1.00  0.00      MEMB
ATOM   5173 C111 OL     39      24.653   9.749   2.047  1.00 -2.58      MEMB
ATOM   5174 H11R OL     39      23.892  10.277   1.434  1.00  0.00      MEMB
ATOM   5175 H11S OL     39      25.323  10.517   2.488  1.00  0.00      MEMB
ATOM   5176 C112 OL     39      25.699   8.982   1.209  1.00 -1.15      MEMB
ATOM   5177 H12R OL     39      25.984   9.591   0.324  1.00  0.00      MEMB
ATOM   5178 H12S OL     39      26.606   8.665   1.767  1.00  0.00      MEMB
ATOM   5179 C113 OL     39      25.167   7.570   0.613  1.00 -0.28      MEMB
ATOM   5180 H13R OL     39      25.143   6.884   1.486  1.00  0.00      MEMB
ATOM   5181 H13S OL     39      24.141   7.664   0.197  1.00  0.00      MEMB
ATOM   5182 C114 OL     39      26.172   7.094  -0.422  1.00  0.84      MEMB
ATOM   5183 H14R OL     39      25.985   7.757  -1.294  1.00  0.00      MEMB
ATOM   5184 H14S OL     39      27.186   7.331  -0.035  1.00  0.00      MEMB
ATOM   5185 C115 OL     39      25.906   5.673  -0.824  1.00  1.60      MEMB
ATOM   5186 H15R OL     39      25.504   5.153   0.072  1.00  0.00      MEMB
ATOM   5187 H15S OL     39      26.846   5.255  -1.245  1.00  0.00      MEMB
ATOM   5188 C116 OL     39      24.851   5.540  -1.892  1.00  2.64      MEMB
ATOM   5189 H16R OL     39      23.845   5.899  -1.587  1.00  0.00      MEMB
ATOM   5190 H16S OL     39      25.090   6.133  -2.801  1.00  0.00      MEMB
ATOM   5191 C117 OL     39      24.637   4.178  -2.360  1.00  0.00      MEMB
ATOM   5192 H17R OL     39      24.204   3.518  -1.577  1.00  0.00      MEMB
ATOM   5193 H17S OL     39      25.572   3.671  -2.680  1.00  0.00      MEMB
ATOM   5194 C118 OL     39      23.624   4.035  -3.547  1.00  0.00      MEMB
ATOM   5195 H18R OL     39      22.592   4.195  -3.169  1.00  0.00      MEMB
ATOM   5196 H18S OL     39      23.911   4.792  -4.308  1.00  0.00      MEMB
ATOM   5197 H18T OL     39      23.741   3.007  -3.952  1.00  0.00      MEMB
ATOM   5067  C33 PGR    39      26.800   5.922  21.464  1.00-20.41      MEMB
ATOM   5068  H3A PGR    39      27.003   5.643  22.520  1.00  0.00      MEMB
ATOM   5069  H3B PGR    39      26.327   6.927  21.448  1.00  0.00      MEMB
ATOM   5070  O36 PGR    39      25.863   5.018  20.928  1.00  0.00      MEMB
ATOM   5071 HO6A PGR    39      26.321   4.448  20.306  1.00  0.00      MEMB
ATOM   5072  C32 PGR    39      28.067   6.043  20.583  1.00-20.64      MEMB
ATOM   5073  H2A PGR    39      28.528   5.037  20.460  1.00  0.00      MEMB
ATOM   5074  O35 PGR    39      28.991   6.887  21.267  1.00  0.00      MEMB
ATOM   5075 HO5A PGR    39      28.847   6.602  22.180  1.00  0.00      MEMB
ATOM   5076  C31 PGR    39      27.896   6.612  19.127  1.00-19.24      MEMB
ATOM   5077  H1A PGR    39      27.255   7.514  19.216  1.00  0.00      MEMB
ATOM   5078  H1B PGR    39      27.376   5.859  18.497  1.00  0.00      MEMB
ATOM   5079  P31 PGR    39      29.705   6.474  17.315  1.00-16.77      MEMB
ATOM   5080  O33 PGR    39      29.902   5.021  17.433  1.00-15.92      MEMB
ATOM   5081  O34 PGR    39      30.860   7.245  16.861  1.00-16.93      MEMB
ATOM   5082  O32 PGR    39      29.221   6.979  18.721  1.00-16.27      MEMB
ATOM   5083  O31 PGR    39      28.496   6.717  16.301  1.00-18.19      MEMB
ATOM   5084  C3  PGR    39      28.026   7.990  16.040  1.00-15.07      MEMB
ATOM   5085  HA  PGR    39      28.546   8.841  16.530  1.00  0.00      MEMB
ATOM   5086  HB  PGR    39      26.976   8.061  16.395  1.00  0.00      MEMB
ATOM   5087  C2  PGR    39      28.061   8.345  14.479  1.00-13.89      MEMB
ATOM   5088  HX  PGR    39      27.343   9.192  14.448  1.00  0.00      MEMB
ATOM   5089  O21 PGR    39      27.685   7.171  13.710  1.00-12.67      MEMB
ATOM   5090  C21 PGR    39      26.409   7.230  13.134  1.00-12.02      MEMB
ATOM   5091  O22 PGR    39      25.668   8.198  13.098  1.00-12.33      MEMB
ATOM   5095  C1  PGR    39      29.533   8.890  14.063  1.00-14.33      MEMB
ATOM   5096  HR  PGR    39      30.112   7.964  14.266  1.00  0.00      MEMB
ATOM   5097  HS  PGR    39      29.849   9.765  14.670  1.00  0.00      MEMB
ATOM   5098  O11 PGR    39      29.477   9.113  12.590  1.00-13.47      MEMB
ATOM   5099  C11 PGR    39      28.728  10.141  12.208  1.00-12.95      MEMB
ATOM   5100  O12 PGR    39      28.264  11.012  12.925  1.00-13.09      MEMB
ATOM   5092  C12 OL     39      26.177   6.011  12.307  1.00-10.84      MEMB
ATOM   5093  H2R OL     39      25.716   6.176  11.309  1.00  0.00      MEMB
ATOM   5094  H2S OL     39      25.395   5.401  12.808  1.00  0.00      MEMB
ATOM   5104  C13 OL     39      27.357   5.057  12.095  1.00 -9.66      MEMB
ATOM   5105  H3R OL     39      27.568   4.645  13.105  1.00  0.00      MEMB
ATOM   5106  H3S OL     39      28.266   5.598  11.757  1.00  0.00      MEMB
ATOM   5107  C14 OL     39      26.989   3.756  11.409  1.00 -8.38      MEMB
ATOM   5108  H4R OL     39      26.228   3.356  12.113  1.00  0.00      MEMB
ATOM   5109  H4S OL     39      27.889   3.108  11.470  1.00  0.00      MEMB
ATOM   5110  C15 OL     39      26.319   3.740   9.999  1.00 -7.16      MEMB
ATOM   5111  H5R OL     39      25.427   4.400  10.064  1.00  0.00      MEMB
ATOM   5112  H5S OL     39      25.960   2.736   9.686  1.00  0.00      MEMB
ATOM   5113  C16 OL     39      27.154   4.368   8.843  1.00 -6.04      MEMB
ATOM   5114  H6R OL     39      27.811   5.129   9.315  1.00  0.00      MEMB
ATOM   5115  H6S OL     39      26.367   4.909   8.275  1.00  0.00      MEMB
ATOM   5116  C17 OL     39      27.846   3.335   8.009  1.00 -5.15      MEMB
ATOM   5117  H7R OL     39      27.687   3.624   6.948  1.00  0.00      MEMB
ATOM   5118  H7S OL     39      27.372   2.339   8.139  1.00  0.00      MEMB
ATOM   5119  C18 OL     39      29.406   3.196   8.291  1.00 -4.09      MEMB
ATOM   5120  H8R OL     39      29.567   2.332   8.970  1.00  0.00      MEMB
ATOM   5121  H8S OL     39      29.682   4.085   8.897  1.00  0.00      MEMB
ATOM   5122  C19 OL     39      30.251   3.126   7.051  1.00 -3.11      MEMB
ATOM   5123  H9R OL     39      30.632   2.144   6.732  1.00  0.00      MEMB
ATOM   5124 C110 OL     39      30.607   4.224   6.326  1.00 -1.91      MEMB
ATOM   5125 H10R OL     39      31.270   4.042   5.467  1.00  0.00      MEMB
ATOM   5126 C111 OL     39      30.265   5.657   6.602  1.00 -1.30      MEMB
ATOM   5127 H11R OL     39      31.072   6.380   6.359  1.00  0.00      MEMB
ATOM   5128 H11S OL     39      30.274   5.849   7.696  1.00  0.00      MEMB
ATOM   5129 C112 OL     39      29.015   6.220   5.970  1.00 -0.16      MEMB
ATOM   5130 H12R OL     39      29.034   7.301   6.225  1.00  0.00      MEMB
ATOM   5131 H12S OL     39      28.098   5.798   6.435  1.00  0.00      MEMB
ATOM   5132 C113 OL     39      28.915   6.007   4.417  1.00  0.33      MEMB
ATOM   5133 H13R OL     39      28.179   5.209   4.184  1.00  0.00      MEMB
ATOM   5134 H13S OL     39      29.920   5.773   4.005  1.00  0.00      MEMB
ATOM   5135 C114 OL     39      28.603   7.265   3.598  1.00  1.47      MEMB
ATOM   5136 H14R OL     39      27.732   7.769   4.069  1.00  0.00      MEMB
ATOM   5137 H14S OL     39      28.272   7.018   2.567  1.00  0.00      MEMB
ATOM   5138 C115 OL     39      29.830   8.176   3.383  1.00  2.35      MEMB
ATOM   5139 H15R OL     39      30.514   7.622   2.705  1.00  0.00      MEMB
ATOM   5140 H15S OL     39      30.376   8.400   4.324  1.00  0.00      MEMB
ATOM   5141 C116 OL     39      29.365   9.415   2.565  1.00  3.48      MEMB
ATOM   5142 H16R OL     39      28.596   9.976   3.137  1.00  0.00      MEMB
ATOM   5143 H16S OL     39      28.994   9.048   1.585  1.00  0.00      MEMB
ATOM   5144 C117 OL     39      30.480  10.311   2.262  1.00  2.94      MEMB
[truncated: 3,851,506 more chars]
