# Supplementary material for: Computation of Förster Resonance Energy Transfer in Lipid Bilayer Membranes
Source: J Phys Chem A. 2022 Oct 19;126(43):8070–81. doi: 10.1021/acs.jpca.2c04524 (PMC9639162; doi:10.1021/acs.jpca.2c04524)
Supplement: Supplementary file 2 — jp2c04524_si_002.zip [file jp2c04524_si_002.zip › PDI_X1.pdb]

ATOM      1  C36 MOL     1      -6.721  -1.984  18.167  1.00  0.00      HETA
ATOM      2  H34 MOL     1      -6.406  -2.719  17.441  1.00  0.00      HETA
ATOM      3  H35 MOL     1      -6.680  -1.000  17.723  1.00  0.00      HETA
ATOM      4  H36 MOL     1      -7.733  -2.196  18.478  1.00  0.00      HETA
ATOM      5  N4  MOL     1      -5.811  -2.034  19.358  1.00  0.00      HETA
ATOM      6  C37 MOL     1      -4.407  -1.738  18.916  1.00  0.00      HETA
ATOM      7  H37 MOL     1      -4.369  -0.754  18.471  1.00  0.00      HETA
ATOM      8  H38 MOL     1      -4.095  -2.474  18.190  1.00  0.00      HETA
ATOM      9  H39 MOL     1      -3.746  -1.772  19.769  1.00  0.00      HETA
ATOM     10  C38 MOL     1      -5.848  -3.409  19.960  1.00  0.00      HETA
ATOM     11  H40 MOL     1      -5.521  -4.132  19.228  1.00  0.00      HETA
ATOM     12  H41 MOL     1      -6.857  -3.640  20.269  1.00  0.00      HETA
ATOM     13  H42 MOL     1      -5.192  -3.444  20.818  1.00  0.00      HETA
ATOM     14  C35 MOL     1      -6.203  -0.976  20.378  1.00  0.00      HETA
ATOM     15  H23 MOL     1      -6.223  -0.023  19.872  1.00  0.00      HETA
ATOM     16  H24 MOL     1      -5.439  -0.957  21.140  1.00  0.00      HETA
ATOM     17  C34 MOL     1      -7.549  -1.179  21.061  1.00  0.00      HETA
ATOM     18  H21 MOL     1      -7.585  -2.200  21.497  1.00  0.00      HETA
ATOM     19  H22 MOL     1      -8.358  -1.082  20.306  1.00  0.00      HETA
ATOM     20  C33 MOL     1      -7.777  -0.146  22.180  1.00  0.03      HETA
ATOM     21  H19 MOL     1      -8.872  -0.021  22.313  1.00  0.03      HETA
ATOM     22  H20 MOL     1      -7.341   0.820  21.848  1.00  0.01      HETA
ATOM     23  C32 MOL     1      -7.172  -0.493  23.544  1.00  0.05      HETA
ATOM     24  H17 MOL     1      -7.534  -1.500  23.842  1.00  0.06      HETA
ATOM     25  H18 MOL     1      -7.523   0.256  24.285  1.00  0.06      HETA
ATOM     26  N1  MOL     1      -5.700  -0.511  23.579  1.00  0.05      HETA
ATOM     27  C22 MOL     1      -5.052   0.720  23.767  1.00  0.05      HETA
ATOM     28  O2  MOL     1      -5.704   1.745  23.887  1.00  0.05      HETA
ATOM     29  C21 MOL     1      -5.050  -1.739  23.436  1.00  0.05      HETA
ATOM     30  O1  MOL     1      -5.690  -2.766  23.244  1.00  0.05      HETA
ATOM     31  C6  MOL     1      -3.572  -1.727  23.473  1.00  0.05      HETA
ATOM     32  C1  MOL     1      -2.875  -2.919  23.324  1.00  0.05      HETA
ATOM     33  H2  MOL     1      -3.416  -3.845  23.201  1.00  0.05      HETA
ATOM     34  C2  MOL     1      -1.476  -2.928  23.333  1.00  0.05      HETA
ATOM     35  H5  MOL     1      -0.955  -3.867  23.217  1.00  0.05      HETA
ATOM     36  C3  MOL     1      -0.735  -1.753  23.490  1.00  0.05      HETA
ATOM     37  C4  MOL     1      -1.432  -0.513  23.649  1.00  0.05      HETA
ATOM     38  C5  MOL     1      -2.861  -0.512  23.640  1.00  0.05      HETA
ATOM     39  C14 MOL     1      -3.573   0.703  23.791  1.00  0.05      HETA
ATOM     40  C13 MOL     1      -2.877   1.892  23.954  1.00  0.05      HETA
ATOM     41  H1  MOL     1      -3.419   2.819  24.072  1.00  0.06      HETA
ATOM     42  C12 MOL     1      -1.477   1.901  23.966  1.00  0.05      HETA
ATOM     43  H8  MOL     1      -0.957   2.839  24.095  1.00  0.06      HETA
ATOM     44  C8  MOL     1      -0.735   0.726  23.815  1.00  0.05      HETA
ATOM     45  C9  MOL     1       0.735   0.726  23.815  1.00  0.05      HETA
ATOM     46  C11 MOL     1       1.477   1.901  23.966  1.00  0.05      HETA
ATOM     47  C19 MOL     1       2.877   1.892  23.954  1.00  0.05      HETA
ATOM     48  H4  MOL     1       3.420   2.819  24.072  1.00  0.06      HETA
ATOM     49  H7  MOL     1       0.958   2.839  24.095  1.00  0.06      HETA
ATOM     50  C10 MOL     1       1.432  -0.513  23.649  1.00  0.05      HETA
ATOM     51  C7  MOL     1       0.735  -1.753  23.490  1.00  0.05      HETA
ATOM     52  C15 MOL     1       1.476  -2.928  23.333  1.00  0.05      HETA
ATOM     53  H6  MOL     1       0.956  -3.867  23.217  1.00  0.05      HETA
ATOM     54  C16 MOL     1       2.875  -2.919  23.324  1.00  0.05      HETA
ATOM     55  H3  MOL     1       3.417  -3.845  23.201  1.00  0.05      HETA
ATOM     56  C17 MOL     1       3.572  -1.727  23.473  1.00  0.05      HETA
ATOM     57  C23 MOL     1       5.050  -1.739  23.436  1.00  0.05      HETA
ATOM     58  O3  MOL     1       5.691  -2.768  23.245  1.00  0.05      HETA
ATOM     59  C18 MOL     1       2.861  -0.513  23.641  1.00  0.05      HETA
ATOM     60  C20 MOL     1       3.573   0.702  23.791  1.00  0.05      HETA
ATOM     61  C24 MOL     1       5.052   0.720  23.768  1.00  0.05      HETA
ATOM     62  O4  MOL     1       5.704   1.744  23.888  1.00  0.05      HETA
ATOM     63  N2  MOL     1       5.699  -0.512  23.580  1.00  0.05      HETA
ATOM     64  C25 MOL     1       7.171  -0.494  23.544  1.00  0.05      HETA
ATOM     65  H9  MOL     1       7.533  -1.501  23.843  1.00  0.06      HETA
ATOM     66  H10 MOL     1       7.522   0.255  24.285  1.00  0.06      HETA
ATOM     67  C26 MOL     1       7.776  -0.146  22.180  1.00  0.03      HETA
ATOM     68  H11 MOL     1       8.871  -0.022  22.313  1.00  0.03      HETA
ATOM     69  H12 MOL     1       7.340   0.819  21.849  1.00  0.01      HETA
ATOM     70  C27 MOL     1       7.548  -1.180  21.062  1.00  0.00      HETA
ATOM     71  H13 MOL     1       7.584  -2.201  21.498  1.00  0.00      HETA
ATOM     72  H14 MOL     1       8.357  -1.083  20.307  1.00  0.00      HETA
ATOM     73  C28 MOL     1       6.202  -0.977  20.379  1.00  0.00      HETA
ATOM     74  H15 MOL     1       6.223  -0.024  19.872  1.00  0.00      HETA
ATOM     75  H16 MOL     1       5.438  -0.958  21.141  1.00  0.00      HETA
ATOM     76  N3  MOL     1       5.810  -2.035  19.358  1.00  0.00      HETA
ATOM     77  C30 MOL     1       6.721  -1.985  18.167  1.00  0.00      HETA
ATOM     78  H28 MOL     1       7.738  -2.165  18.483  1.00  0.00      HETA
ATOM     79  H29 MOL     1       6.655  -1.011  17.704  1.00  0.00      HETA
ATOM     80  H30 MOL     1       6.426  -2.742  17.456  1.00  0.00      HETA
ATOM     81  C31 MOL     1       5.847  -3.410  19.961  1.00  0.00      HETA
ATOM     82  H31 MOL     1       5.157  -3.459  20.790  1.00  0.00      HETA
ATOM     83  H32 MOL     1       6.846  -3.622  20.311  1.00  0.00      HETA
ATOM     84  H33 MOL     1       5.565  -4.138  19.214  1.00  0.00      HETA
ATOM     85  C29 MOL     1       4.407  -1.739  18.916  1.00  0.00      HETA
ATOM     86  H25 MOL     1       4.369  -0.755  18.472  1.00  0.00      HETA
ATOM     87  H26 MOL     1       3.745  -1.775  19.768  1.00  0.00      HETA
ATOM     88  H27 MOL     1       4.097  -2.474  18.188  1.00  0.00      HETA
TER
ATOM    123  C12 OL      1       5.732   4.760  13.336  1.00-12.11      MEMB
ATOM    124  H2R OL      1       5.756   5.081  14.400  1.00  0.00      MEMB
ATOM    125  H2S OL      1       6.785   4.621  13.011  1.00  0.00      MEMB
ATOM    173  C13 OL      1       5.071   5.908  12.505  1.00-10.97      MEMB
ATOM    174  H3R OL      1       5.658   6.832  12.696  1.00  0.00      MEMB
ATOM    175  H3S OL      1       4.041   6.088  12.880  1.00  0.00      MEMB
ATOM    176  C14 OL      1       5.167   5.665  10.961  1.00 -9.91      MEMB
ATOM    177  H4R OL      1       5.463   6.561  10.374  1.00  0.00      MEMB
ATOM    178  H4S OL      1       5.982   4.950  10.715  1.00  0.00      MEMB
ATOM    179  C15 OL      1       3.829   5.158  10.329  1.00 -8.77      MEMB
ATOM    180  H5R OL      1       2.982   5.866  10.450  1.00  0.00      MEMB
ATOM    181  H5S OL      1       3.581   4.178  10.791  1.00  0.00      MEMB
ATOM    182  C16 OL      1       3.976   4.829   8.831  1.00 -7.62      MEMB
ATOM    183  H6R OL      1       4.439   5.702   8.324  1.00  0.00      MEMB
ATOM    184  H6S OL      1       4.663   3.960   8.754  1.00  0.00      MEMB
ATOM    185  C17 OL      1       2.691   4.509   8.033  1.00 -6.59      MEMB
ATOM    186  H7R OL      1       1.965   5.260   8.413  1.00  0.00      MEMB
ATOM    187  H7S OL      1       3.023   4.603   6.977  1.00  0.00      MEMB
ATOM    188  C18 OL      1       2.002   3.161   8.364  1.00 -5.26      MEMB
ATOM    189  H8R OL      1       2.180   2.988   9.447  1.00  0.00      MEMB
ATOM    190  H8S OL      1       0.917   3.069   8.142  1.00  0.00      MEMB
ATOM    191  C19 OL      1       2.739   2.053   7.649  1.00 -4.06      MEMB
ATOM    192  H9R OL      1       3.573   1.745   8.296  1.00  0.00      MEMB
ATOM    193 C110 OL      1       2.498   1.443   6.472  1.00 -2.66      MEMB
ATOM    194 H10R OL      1       3.184   0.660   6.116  1.00  0.00      MEMB
ATOM    195 C111 OL      1       1.406   1.853   5.535  1.00 -2.58      MEMB
ATOM    196 H11R OL      1       0.404   1.760   6.004  1.00  0.00      MEMB
ATOM    197 H11S OL      1       1.608   2.916   5.279  1.00  0.00      MEMB
ATOM    198 C112 OL      1       1.382   1.013   4.304  1.00 -1.15      MEMB
ATOM    199 H12R OL      1       1.173  -0.052   4.544  1.00  0.00      MEMB
ATOM    200 H12S OL      1       0.631   1.503   3.648  1.00  0.00      MEMB
ATOM    201 C113 OL      1       2.649   1.094   3.402  1.00 -0.28      MEMB
ATOM    202 H13R OL      1       2.966   2.152   3.282  1.00  0.00      MEMB
ATOM    203 H13S OL      1       3.513   0.531   3.814  1.00  0.00      MEMB
ATOM    204 C114 OL      1       2.376   0.761   1.849  1.00  0.84      MEMB
ATOM    205 H14R OL      1       2.182  -0.333   1.837  1.00  0.00      MEMB
ATOM    206 H14S OL      1       1.405   1.241   1.603  1.00  0.00      MEMB
ATOM    207 C115 OL      1       3.622   1.096   0.955  1.00  1.60      MEMB
ATOM    208 H15R OL      1       3.323   0.805  -0.075  1.00  0.00      MEMB
ATOM    209 H15S OL      1       4.567   0.606   1.275  1.00  0.00      MEMB
ATOM    210 C116 OL      1       3.879   2.556   0.684  1.00  2.64      MEMB
ATOM    211 H16R OL      1       2.997   2.974   0.153  1.00  0.00      MEMB
ATOM    212 H16S OL      1       3.929   3.164   1.612  1.00  0.00      MEMB
ATOM    213 C117 OL      1       5.147   2.794  -0.200  1.00  0.00      MEMB
ATOM    214 H17R OL      1       5.076   2.059  -1.031  1.00  0.00      MEMB
ATOM    215 H17S OL      1       6.016   2.435   0.392  1.00  0.00      MEMB
ATOM    216 C118 OL      1       5.279   4.168  -0.807  1.00  0.00      MEMB
ATOM    217 H18R OL      1       5.763   4.838  -0.064  1.00  0.00      MEMB
ATOM    218 H18S OL      1       5.828   4.136  -1.773  1.00  0.00      MEMB
ATOM    219 H18T OL      1       4.370   4.734  -1.101  1.00  0.00      MEMB
ATOM     89  C33 PGR     1       7.589   1.605  17.918  1.00-20.41      MEMB
ATOM     90  H3A PGR     1       7.716   0.594  18.363  1.00  0.00      MEMB
ATOM     91  H3B PGR     1       6.582   1.514  17.458  1.00  0.00      MEMB
ATOM     92  O36 PGR     1       8.685   1.923  16.980  1.00  0.00      MEMB
ATOM     93 HO6A PGR     1       8.169   2.249  16.239  1.00  0.00      MEMB
ATOM     94  C32 PGR     1       7.484   2.525  19.231  1.00-20.64      MEMB
ATOM     95  H2A PGR     1       7.205   3.560  18.933  1.00  0.00      MEMB
ATOM     96  O35 PGR     1       8.772   2.557  19.841  1.00  0.00      MEMB
ATOM     97 HO5A PGR     1       9.338   2.588  19.057  1.00  0.00      MEMB
ATOM     98  C31 PGR     1       6.416   1.967  20.209  1.00-19.24      MEMB
ATOM     99  H1A PGR     1       6.398   2.584  21.132  1.00  0.00      MEMB
ATOM    100  H1B PGR     1       6.662   0.953  20.591  1.00  0.00      MEMB
ATOM    101  P31 PGR     1       4.477   0.572  19.197  1.00-16.77      MEMB
ATOM    102  O33 PGR     1       3.809  -0.094  20.355  1.00-15.92      MEMB
ATOM    103  O34 PGR     1       5.457  -0.238  18.488  1.00-16.93      MEMB
ATOM    104  O32 PGR     1       5.113   2.002  19.631  1.00-16.27      MEMB
ATOM    105  O31 PGR     1       3.379   1.049  18.150  1.00-18.19      MEMB
ATOM    106  C3  PGR     1       3.649   2.014  17.163  1.00-15.07      MEMB
ATOM    107  HA  PGR     1       4.633   2.515  17.286  1.00  0.00      MEMB
ATOM    108  HB  PGR     1       2.926   2.854  17.083  1.00  0.00      MEMB
ATOM    109  C2  PGR     1       3.698   1.351  15.752  1.00-13.89      MEMB
ATOM    110  HX  PGR     1       3.137   0.393  15.775  1.00  0.00      MEMB
ATOM    111  O21 PGR     1       5.064   1.014  15.514  1.00-12.67      MEMB
ATOM    112  C21 PGR     1       5.285   0.221  14.472  1.00-12.02      MEMB
ATOM    113  O22 PGR     1       4.432  -0.314  13.811  1.00-12.33      MEMB
ATOM    117  C1  PGR     1       3.230   2.329  14.610  1.00-14.33      MEMB
ATOM    118  HR  PGR     1       2.195   2.660  14.839  1.00  0.00      MEMB
ATOM    119  HS  PGR     1       3.128   1.728  13.680  1.00  0.00      MEMB
ATOM    120  O11 PGR     1       4.068   3.547  14.365  1.00-13.47      MEMB
ATOM    121  C11 PGR     1       4.830   3.526  13.270  1.00-12.95      MEMB
ATOM    122  O12 PGR     1       4.867   2.680  12.413  1.00-13.09      MEMB
ATOM    114  C12 OL      1       6.840   0.079  14.303  1.00-10.84      MEMB
ATOM    115  H2R OL      1       7.012  -0.893  13.793  1.00  0.00      MEMB
ATOM    116  H2S OL      1       7.173  -0.140  15.340  1.00  0.00      MEMB
ATOM    126  C13 OL      1       7.464   1.307  13.765  1.00 -9.66      MEMB
ATOM    127  H3R OL      1       7.134   2.183  14.362  1.00  0.00      MEMB
ATOM    128  H3S OL      1       6.969   1.463  12.783  1.00  0.00      MEMB
ATOM    129  C14 OL      1       8.993   1.399  13.572  1.00 -8.38      MEMB
ATOM    130  H4R OL      1       9.502   1.085  14.509  1.00  0.00      MEMB
ATOM    131  H4S OL      1       9.282   2.452  13.371  1.00  0.00      MEMB
ATOM    132  C15 OL      1       9.467   0.460  12.419  1.00 -7.16      MEMB
ATOM    133  H5R OL      1       9.124  -0.546  12.742  1.00  0.00      MEMB
ATOM    134  H5S OL      1      10.576   0.524  12.399  1.00  0.00      MEMB
ATOM    135  C16 OL      1       8.921   0.740  10.953  1.00 -6.04      MEMB
ATOM    136  H6R OL      1       9.006   1.845  10.876  1.00  0.00      MEMB
ATOM    137  H6S OL      1       7.836   0.530  10.844  1.00  0.00      MEMB
ATOM    138  C17 OL      1       9.767   0.035   9.793  1.00 -5.15      MEMB
ATOM    139  H7R OL      1       9.454  -1.027   9.884  1.00  0.00      MEMB
ATOM    140  H7S OL      1      10.870   0.112   9.900  1.00  0.00      MEMB
ATOM    141  C18 OL      1       9.557   0.506   8.322  1.00 -4.09      MEMB
ATOM    142  H8R OL      1       8.523   0.213   8.040  1.00  0.00      MEMB
ATOM    143  H8S OL      1      10.221  -0.115   7.683  1.00  0.00      MEMB
ATOM    144  C19 OL      1       9.942   1.960   7.993  1.00 -3.11      MEMB
ATOM    145  H9R OL      1      11.021   2.175   7.992  1.00  0.00      MEMB
ATOM    146 C110 OL      1       9.129   2.960   7.585  1.00 -1.91      MEMB
ATOM    147 H10R OL      1       9.543   3.952   7.351  1.00  0.00      MEMB
ATOM    148 C111 OL      1       7.663   2.879   7.382  1.00 -1.30      MEMB
ATOM    149 H11R OL      1       7.212   3.828   7.742  1.00  0.00      MEMB
ATOM    150 H11S OL      1       7.293   2.079   8.058  1.00  0.00      MEMB
ATOM    151 C112 OL      1       7.113   2.674   5.991  1.00 -0.16      MEMB
ATOM    152 H12R OL      1       7.805   3.253   5.343  1.00  0.00      MEMB
ATOM    153 H12S OL      1       6.121   3.171   5.933  1.00  0.00      MEMB
ATOM    154 C113 OL      1       6.808   1.280   5.540  1.00  0.33      MEMB
ATOM    155 H13R OL      1       5.888   1.007   6.099  1.00  0.00      MEMB
ATOM    156 H13S OL      1       7.593   0.580   5.898  1.00  0.00      MEMB
ATOM    157 C114 OL      1       6.643   1.082   3.982  1.00  1.47      MEMB
ATOM    158 H14R OL      1       7.639   1.122   3.493  1.00  0.00      MEMB
ATOM    159 H14S OL      1       5.898   1.746   3.492  1.00  0.00      MEMB
ATOM    160 C115 OL      1       6.187  -0.339   3.742  1.00  2.35      MEMB
ATOM    161 H15R OL      1       5.568  -0.480   2.830  1.00  0.00      MEMB
ATOM    162 H15S OL      1       5.521  -0.590   4.596  1.00  0.00      MEMB
ATOM    163 C116 OL      1       7.395  -1.321   3.678  1.00  3.48      MEMB
ATOM    164 H16R OL      1       7.753  -1.492   4.716  1.00  0.00      MEMB
ATOM    165 H16S OL      1       8.300  -0.962   3.143  1.00  0.00      MEMB
ATOM    166 C117 OL      1       6.961  -2.733   3.140  1.00  2.94      MEMB
ATOM    167 H17R OL      1       6.173  -3.243   3.735  1.00  0.00      MEMB
ATOM    168 H17S OL      1       7.810  -3.403   3.395  1.00  0.00      MEMB
ATOM    169 C118 OL      1       6.754  -2.928   1.602  1.00  4.04      MEMB
ATOM    170 H18R OL      1       6.456  -3.980   1.403  1.00  0.00      MEMB
ATOM    171 H18S OL      1       7.621  -2.533   1.031  1.00  0.00      MEMB
ATOM    172 H18T OL      1       5.924  -2.216   1.407  1.00  0.00      MEMB
TER   
ATOM    254  C12 OL      2      -2.302  -4.734  10.856  1.00-12.11      MEMB
ATOM    255  H2R OL      2      -3.367  -4.459  10.700  1.00  0.00      MEMB
ATOM    256  H2S OL      2      -1.608  -3.866  10.841  1.00  0.00      MEMB
ATOM    304  C13 OL      2      -1.940  -5.682   9.704  1.00-10.97      MEMB
ATOM    305  H3R OL      2      -1.011  -6.276   9.846  1.00  0.00      MEMB
ATOM    306  H3S OL      2      -1.654  -5.139   8.778  1.00  0.00      MEMB
ATOM    307  C14 OL      2      -3.141  -6.543   9.446  1.00 -9.91      MEMB
ATOM    308  H4R OL      2      -3.454  -7.038  10.390  1.00  0.00      MEMB
ATOM    309  H4S OL      2      -3.975  -5.862   9.172  1.00  0.00      MEMB
ATOM    310  C15 OL      2      -2.810  -7.567   8.366  1.00 -8.77      MEMB
ATOM    311  H5R OL      2      -3.824  -8.012   8.282  1.00  0.00      MEMB
ATOM    312  H5S OL      2      -2.151  -8.340   8.816  1.00  0.00      MEMB
ATOM    313  C16 OL      2      -2.143  -7.038   7.078  1.00 -7.62      MEMB
ATOM    314  H6R OL      2      -1.280  -6.370   7.283  1.00  0.00      MEMB
ATOM    315  H6S OL      2      -1.573  -7.930   6.740  1.00  0.00      MEMB
ATOM    316  C17 OL      2      -3.190  -6.633   6.052  1.00 -6.59      MEMB
ATOM    317  H7R OL      2      -3.970  -7.415   5.934  1.00  0.00      MEMB
ATOM    318  H7S OL      2      -3.632  -5.678   6.409  1.00  0.00      MEMB
ATOM    319  C18 OL      2      -2.561  -6.255   4.670  1.00 -5.26      MEMB
ATOM    320  H8R OL      2      -3.196  -5.511   4.143  1.00  0.00      MEMB
ATOM    321  H8S OL      2      -1.564  -5.783   4.809  1.00  0.00      MEMB
ATOM    322  C19 OL      2      -2.256  -7.503   3.839  1.00 -4.06      MEMB
ATOM    323  H9R OL      2      -1.658  -8.231   4.407  1.00  0.00      MEMB
ATOM    324 C110 OL      2      -2.690  -7.899   2.608  1.00 -2.66      MEMB
ATOM    325 H10R OL      2      -2.341  -8.919   2.388  1.00  0.00      MEMB
ATOM    326 C111 OL      2      -3.646  -7.112   1.757  1.00 -2.58      MEMB
ATOM    327 H11R OL      2      -4.344  -7.770   1.198  1.00  0.00      MEMB
ATOM    328 H11S OL      2      -4.329  -6.485   2.369  1.00  0.00      MEMB
ATOM    329 C112 OL      2      -2.888  -6.159   0.884  1.00 -1.15      MEMB
ATOM    330 H12R OL      2      -3.687  -5.777   0.213  1.00  0.00      MEMB
ATOM    331 H12S OL      2      -2.683  -5.230   1.458  1.00  0.00      MEMB
ATOM    332 C113 OL      2      -1.757  -6.750   0.043  1.00 -0.28      MEMB
ATOM    333 H13R OL      2      -1.378  -5.979  -0.662  1.00  0.00      MEMB
ATOM    334 H13S OL      2      -0.911  -6.950   0.735  1.00  0.00      MEMB
ATOM    335 C114 OL      2      -2.116  -7.989  -0.793  1.00  0.84      MEMB
ATOM    336 H14R OL      2      -2.660  -8.690  -0.124  1.00  0.00      MEMB
ATOM    337 H14S OL      2      -2.708  -7.934  -1.731  1.00  0.00      MEMB
ATOM    338 C115 OL      2      -0.856  -8.811  -1.153  1.00  1.60      MEMB
ATOM    339 H15R OL      2      -1.048  -9.714  -1.771  1.00  0.00      MEMB
ATOM    340 H15S OL      2      -0.347  -9.256  -0.272  1.00  0.00      MEMB
ATOM    341 C116 OL      2       0.206  -7.913  -1.901  1.00  2.64      MEMB
ATOM    342 H16R OL      2       0.340  -6.985  -1.304  1.00  0.00      MEMB
ATOM    343 H16S OL      2       1.160  -8.462  -2.049  1.00  0.00      MEMB
ATOM    344 C117 OL      2      -0.329  -7.497  -3.332  1.00  0.00      MEMB
ATOM    345 H17R OL      2      -1.340  -7.037  -3.332  1.00  0.00      MEMB
ATOM    346 H17S OL      2      -0.409  -8.446  -3.903  1.00  0.00      MEMB
ATOM    347 C118 OL      2       0.538  -6.534  -4.090  1.00  0.00      MEMB
ATOM    348 H18R OL      2       0.018  -6.145  -4.992  1.00  0.00      MEMB
ATOM    349 H18S OL      2       0.853  -5.627  -3.530  1.00  0.00      MEMB
ATOM    350 H18T OL      2       1.520  -6.959  -4.390  1.00  0.00      MEMB
ATOM    220  C33 PGR     2      -3.230  -0.993  20.879  1.00-20.41      MEMB
ATOM    221  H3A PGR     2      -3.583  -0.420  19.995  1.00  0.00      MEMB
ATOM    222  H3B PGR     2      -3.913  -0.743  21.719  1.00  0.00      MEMB
ATOM    223  O36 PGR     2      -1.954  -0.424  21.077  1.00  0.00      MEMB
ATOM    224 HO6A PGR     2      -1.606  -0.903  21.833  1.00  0.00      MEMB
ATOM    225  C32 PGR     2      -3.114  -2.495  20.611  1.00-20.64      MEMB
ATOM    226  H2A PGR     2      -4.126  -2.913  20.416  1.00  0.00      MEMB
ATOM    227  O35 PGR     2      -2.587  -3.104  21.788  1.00  0.00      MEMB
ATOM    228 HO5A PGR     2      -3.038  -2.589  22.471  1.00  0.00      MEMB
ATOM    229  C31 PGR     2      -2.218  -2.902  19.396  1.00-19.24      MEMB
ATOM    230  H1A PGR     2      -2.105  -4.007  19.393  1.00  0.00      MEMB
ATOM    231  H1B PGR     2      -1.192  -2.562  19.656  1.00  0.00      MEMB
ATOM    232  P31 PGR     2      -2.015  -1.408  17.283  1.00-16.77      MEMB
ATOM    233  O33 PGR     2      -0.540  -1.652  17.342  1.00-15.92      MEMB
ATOM    234  O34 PGR     2      -2.445  -0.030  17.453  1.00-16.93      MEMB
ATOM    235  O32 PGR     2      -2.798  -2.327  18.272  1.00-16.27      MEMB
ATOM    236  O31 PGR     2      -2.538  -1.779  15.897  1.00-18.19      MEMB
ATOM    237  C3  PGR     2      -3.118  -3.054  15.614  1.00-15.07      MEMB
ATOM    238  HA  PGR     2      -3.668  -3.035  14.648  1.00  0.00      MEMB
ATOM    239  HB  PGR     2      -3.930  -3.249  16.347  1.00  0.00      MEMB
ATOM    240  C2  PGR     2      -2.059  -4.180  15.579  1.00-13.89      MEMB
ATOM    241  HX  PGR     2      -2.088  -4.594  16.609  1.00  0.00      MEMB
ATOM    242  O21 PGR     2      -0.764  -3.654  15.237  1.00-12.67      MEMB
ATOM    243  C21 PGR     2       0.222  -4.294  15.868  1.00-12.02      MEMB
ATOM    244  O22 PGR     2       0.170  -5.216  16.611  1.00-12.33      MEMB
ATOM    248  C1  PGR     2      -2.488  -5.205  14.442  1.00-14.33      MEMB
ATOM    249  HR  PGR     2      -3.489  -5.554  14.774  1.00  0.00      MEMB
ATOM    250  HS  PGR     2      -1.707  -5.988  14.550  1.00  0.00      MEMB
ATOM    251  O11 PGR     2      -2.588  -4.688  13.108  1.00-13.47      MEMB
ATOM    252  C11 PGR     2      -2.176  -5.474  12.138  1.00-12.95      MEMB
ATOM    253  O12 PGR     2      -1.760  -6.601  12.230  1.00-13.09      MEMB
ATOM    245  C12 OL      2       1.519  -3.652  15.369  1.00-10.84      MEMB
ATOM    246  H2R OL      2       2.225  -4.509  15.339  1.00  0.00      MEMB
ATOM    247  H2S OL      2       1.852  -2.924  16.139  1.00  0.00      MEMB
ATOM    257  C13 OL      2       1.481  -3.101  13.910  1.00 -9.66      MEMB
ATOM    258  H3R OL      2       0.847  -3.753  13.272  1.00  0.00      MEMB
ATOM    259  H3S OL      2       2.447  -3.202  13.369  1.00  0.00      MEMB
ATOM    260  C14 OL      2       0.957  -1.694  13.944  1.00 -8.38      MEMB
ATOM    261  H4R OL      2       1.817  -0.991  13.945  1.00  0.00      MEMB
ATOM    262  H4S OL      2       0.349  -1.418  14.832  1.00  0.00      MEMB
ATOM    263  C15 OL      2      -0.024  -1.283  12.844  1.00 -7.16      MEMB
ATOM    264  H5R OL      2      -1.008  -1.768  13.018  1.00  0.00      MEMB
ATOM    265  H5S OL      2       0.417  -1.574  11.867  1.00  0.00      MEMB
ATOM    266  C16 OL      2      -0.152   0.190  12.725  1.00 -6.04      MEMB
ATOM    267  H6R OL      2       0.881   0.583  12.842  1.00  0.00      MEMB
ATOM    268  H6S OL      2      -0.767   0.442  13.615  1.00  0.00      MEMB
ATOM    269  C17 OL      2      -0.666   0.869  11.507  1.00 -5.15      MEMB
ATOM    270  H7R OL      2       0.018   0.647  10.660  1.00  0.00      MEMB
ATOM    271  H7S OL      2      -0.535   1.915  11.859  1.00  0.00      MEMB
ATOM    272  C18 OL      2      -2.112   0.339  11.185  1.00 -4.09      MEMB
ATOM    273  H8R OL      2      -2.840   0.379  12.024  1.00  0.00      MEMB
ATOM    274  H8S OL      2      -1.829  -0.729  11.065  1.00  0.00      MEMB
ATOM    275  C19 OL      2      -2.733   0.889   9.914  1.00 -3.11      MEMB
ATOM    276  H9R OL      2      -3.233   1.859  10.057  1.00  0.00      MEMB
ATOM    277 C110 OL      2      -2.573   0.442   8.637  1.00 -1.91      MEMB
ATOM    278 H10R OL      2      -2.993   1.069   7.836  1.00  0.00      MEMB
ATOM    279 C111 OL      2      -1.768  -0.826   8.247  1.00 -1.30      MEMB
ATOM    280 H11R OL      2      -1.216  -1.231   9.123  1.00  0.00      MEMB
ATOM    281 H11S OL      2      -0.975  -0.511   7.535  1.00  0.00      MEMB
ATOM    282 C112 OL      2      -2.638  -1.944   7.668  1.00 -0.16      MEMB
ATOM    283 H12R OL      2      -3.506  -1.629   7.050  1.00  0.00      MEMB
ATOM    284 H12S OL      2      -3.157  -2.501   8.477  1.00  0.00      MEMB
ATOM    285 C113 OL      2      -1.951  -2.972   6.776  1.00  0.33      MEMB
ATOM    286 H13R OL      2      -2.474  -3.951   6.728  1.00  0.00      MEMB
ATOM    287 H13S OL      2      -0.946  -3.276   7.141  1.00  0.00      MEMB
ATOM    288 C114 OL      2      -1.675  -2.526   5.327  1.00  1.47      MEMB
ATOM    289 H14R OL      2      -1.167  -3.351   4.782  1.00  0.00      MEMB
ATOM    290 H14S OL      2      -0.996  -1.660   5.476  1.00  0.00      MEMB
ATOM    291 C115 OL      2      -2.911  -2.003   4.473  1.00  2.35      MEMB
ATOM    292 H15R OL      2      -3.408  -1.296   5.170  1.00  0.00      MEMB
ATOM    293 H15S OL      2      -3.684  -2.750   4.192  1.00  0.00      MEMB
ATOM    294 C116 OL      2      -2.533  -1.295   3.163  1.00  3.48      MEMB
ATOM    295 H16R OL      2      -1.948  -2.011   2.546  1.00  0.00      MEMB
ATOM    296 H16S OL      2      -1.801  -0.530   3.498  1.00  0.00      MEMB
ATOM    297 C117 OL      2      -3.724  -0.524   2.455  1.00  2.94      MEMB
ATOM    298 H17R OL      2      -4.395  -0.123   3.244  1.00  0.00      MEMB
ATOM    299 H17S OL      2      -4.324  -1.354   2.025  1.00  0.00      MEMB
ATOM    300 C118 OL      2      -3.332   0.455   1.443  1.00  4.04      MEMB
ATOM    301 H18R OL      2      -2.664   1.241   1.856  1.00  0.00      MEMB
ATOM    302 H18S OL      2      -4.251   0.881   0.986  1.00  0.00      MEMB
ATOM    303 H18T OL      2      -2.710  -0.042   0.668  1.00  0.00      MEMB
TER   
ATOM    385  C12 OL      3     -16.338  -4.944  12.687  1.00-12.11      MEMB
ATOM    386  H2R OL      3     -17.272  -4.648  12.164  1.00  0.00      MEMB
ATOM    387  H2S OL      3     -15.512  -4.371  12.214  1.00  0.00      MEMB
ATOM    435  C13 OL      3     -16.171  -6.412  12.486  1.00-10.97      MEMB
ATOM    436  H3R OL      3     -17.122  -6.783  12.925  1.00  0.00      MEMB
ATOM    437  H3S OL      3     -15.345  -6.868  13.072  1.00  0.00      MEMB
ATOM    438  C14 OL      3     -16.015  -6.661  11.019  1.00 -9.91      MEMB
ATOM    439  H4R OL      3     -16.645  -7.518  10.698  1.00  0.00      MEMB
ATOM    440  H4S OL      3     -16.253  -5.777  10.389  1.00  0.00      MEMB
ATOM    441  C15 OL      3     -14.650  -7.059  10.594  1.00 -8.77      MEMB
ATOM    442  H5R OL      3     -14.395  -8.030  11.069  1.00  0.00      MEMB
ATOM    443  H5S OL      3     -13.892  -6.339  10.971  1.00  0.00      MEMB
ATOM    444  C16 OL      3     -14.426  -7.382   9.105  1.00 -7.62      MEMB
ATOM    445  H6R OL      3     -14.718  -8.449   8.999  1.00  0.00      MEMB
ATOM    446  H6S OL      3     -15.066  -6.805   8.403  1.00  0.00      MEMB
ATOM    447  C17 OL      3     -12.996  -7.244   8.580  1.00 -6.59      MEMB
ATOM    448  H7R OL      3     -12.824  -6.147   8.541  1.00  0.00      MEMB
ATOM    449  H7S OL      3     -12.328  -7.784   9.284  1.00  0.00      MEMB
ATOM    450  C18 OL      3     -12.868  -7.891   7.220  1.00 -5.26      MEMB
ATOM    451  H8R OL      3     -13.025  -8.984   7.341  1.00  0.00      MEMB
ATOM    452  H8S OL      3     -13.779  -7.497   6.722  1.00  0.00      MEMB
ATOM    453  C19 OL      3     -11.629  -7.536   6.358  1.00 -4.06      MEMB
ATOM    454  H9R OL      3     -10.656  -7.879   6.741  1.00  0.00      MEMB
ATOM    455 C110 OL      3     -11.555  -6.844   5.230  1.00 -2.66      MEMB
ATOM    456 H10R OL      3     -10.546  -6.671   4.828  1.00  0.00      MEMB
ATOM    457 C111 OL      3     -12.633  -6.217   4.404  1.00 -2.58      MEMB
ATOM    458 H11R OL      3     -13.640  -6.649   4.586  1.00  0.00      MEMB
ATOM    459 H11S OL      3     -12.823  -5.157   4.678  1.00  0.00      MEMB
ATOM    460 C112 OL      3     -12.281  -6.311   2.911  1.00 -1.15      MEMB
ATOM    461 H12R OL      3     -12.948  -5.539   2.470  1.00  0.00      MEMB
ATOM    462 H12S OL      3     -11.241  -5.972   2.715  1.00  0.00      MEMB
ATOM    463 C113 OL      3     -12.445  -7.699   2.293  1.00 -0.28      MEMB
ATOM    464 H13R OL      3     -12.020  -8.395   3.047  1.00  0.00      MEMB
ATOM    465 H13S OL      3     -13.489  -8.009   2.077  1.00  0.00      MEMB
ATOM    466 C114 OL      3     -11.730  -7.835   0.981  1.00  0.84      MEMB
ATOM    467 H14R OL      3     -10.673  -7.501   1.058  1.00  0.00      MEMB
ATOM    468 H14S OL      3     -11.618  -8.939   0.929  1.00  0.00      MEMB
ATOM    469 C115 OL      3     -12.245  -7.095  -0.219  1.00  1.60      MEMB
ATOM    470 H15R OL      3     -12.535  -6.047   0.008  1.00  0.00      MEMB
ATOM    471 H15S OL      3     -13.244  -7.408  -0.593  1.00  0.00      MEMB
ATOM    472 C116 OL      3     -11.234  -7.142  -1.345  1.00  2.64      MEMB
ATOM    473 H16R OL      3     -11.554  -6.424  -2.130  1.00  0.00      MEMB
ATOM    474 H16S OL      3     -10.191  -6.912  -1.038  1.00  0.00      MEMB
ATOM    475 C117 OL      3     -11.237  -8.508  -2.000  1.00  0.00      MEMB
ATOM    476 H17R OL      3     -11.086  -9.370  -1.316  1.00  0.00      MEMB
ATOM    477 H17S OL      3     -10.335  -8.532  -2.649  1.00  0.00      MEMB
ATOM    478 C118 OL      3     -12.468  -8.777  -2.902  1.00  0.00      MEMB
ATOM    479 H18R OL      3     -12.280  -9.724  -3.450  1.00  0.00      MEMB
ATOM    480 H18S OL      3     -13.360  -8.826  -2.240  1.00  0.00      MEMB
ATOM    481 H18T OL      3     -12.548  -7.884  -3.558  1.00  0.00      MEMB
ATOM    351  C33 PGR     3      -9.968  -7.228  18.115  1.00-20.41      MEMB
ATOM    352  H3A PGR     3      -9.939  -7.860  19.028  1.00  0.00      MEMB
ATOM    353  H3B PGR     3     -10.903  -7.472  17.566  1.00  0.00      MEMB
ATOM    354  O36 PGR     3      -9.007  -7.550  17.118  1.00  0.00      MEMB
ATOM    355 HO6A PGR     3      -9.217  -8.397  16.717  1.00  0.00      MEMB
ATOM    356  C32 PGR     3      -9.934  -5.661  18.524  1.00-20.64      MEMB
ATOM    357  H2A PGR     3      -9.959  -5.039  17.602  1.00  0.00      MEMB
ATOM    358  O35 PGR     3      -8.705  -5.419  19.205  1.00  0.00      MEMB
ATOM    359 HO5A PGR     3      -8.106  -5.979  18.693  1.00  0.00      MEMB
ATOM    360  C31 PGR     3     -11.088  -5.189  19.410  1.00-19.24      MEMB
ATOM    361  H1A PGR     3     -11.141  -5.536  20.465  1.00  0.00      MEMB
ATOM    362  H1B PGR     3     -12.047  -5.494  18.939  1.00  0.00      MEMB
ATOM    363  P31 PGR     3     -12.399  -2.961  19.625  1.00-16.77      MEMB
ATOM    364  O33 PGR     3     -12.081  -1.484  19.695  1.00-15.92      MEMB
ATOM    365  O34 PGR     3     -13.156  -3.500  20.704  1.00-16.93      MEMB
ATOM    366  O32 PGR     3     -11.080  -3.776  19.422  1.00-16.27      MEMB
ATOM    367  O31 PGR     3     -13.032  -3.321  18.181  1.00-18.19      MEMB
ATOM    368  C3  PGR     3     -14.388  -3.746  18.116  1.00-15.07      MEMB
ATOM    369  HA  PGR     3     -15.109  -3.021  18.550  1.00  0.00      MEMB
ATOM    370  HB  PGR     3     -14.513  -4.625  18.784  1.00  0.00      MEMB
ATOM    371  C2  PGR     3     -14.761  -4.265  16.690  1.00-13.89      MEMB
ATOM    372  HX  PGR     3     -15.416  -5.135  16.911  1.00  0.00      MEMB
ATOM    373  O21 PGR     3     -13.649  -4.564  15.843  1.00-12.67      MEMB
ATOM    374  C21 PGR     3     -12.979  -5.765  15.890  1.00-12.02      MEMB
ATOM    375  O22 PGR     3     -13.233  -6.701  16.609  1.00-12.33      MEMB
ATOM    379  C1  PGR     3     -15.665  -3.199  15.957  1.00-14.33      MEMB
ATOM    380  HR  PGR     3     -15.217  -2.185  16.031  1.00  0.00      MEMB
ATOM    381  HS  PGR     3     -16.610  -3.044  16.520  1.00  0.00      MEMB
ATOM    382  O11 PGR     3     -15.818  -3.561  14.531  1.00-13.47      MEMB
ATOM    383  C11 PGR     3     -16.581  -4.592  14.225  1.00-12.95      MEMB
ATOM    384  O12 PGR     3     -17.401  -5.107  14.924  1.00-13.09      MEMB
ATOM    376  C12 OL      3     -11.820  -5.803  14.769  1.00-10.84      MEMB
ATOM    377  H2R OL      3     -10.869  -5.882  15.337  1.00  0.00      MEMB
ATOM    378  H2S OL      3     -11.853  -4.843  14.211  1.00  0.00      MEMB
ATOM    388  C13 OL      3     -11.958  -7.113  13.990  1.00 -9.66      MEMB
ATOM    389  H3R OL      3     -12.896  -6.909  13.431  1.00  0.00      MEMB
ATOM    390  H3S OL      3     -12.116  -8.082  14.511  1.00  0.00      MEMB
ATOM    391  C14 OL      3     -10.857  -7.287  12.886  1.00 -8.38      MEMB
ATOM    392  H4R OL      3     -11.104  -8.186  12.282  1.00  0.00      MEMB
ATOM    393  H4S OL      3      -9.938  -7.482  13.480  1.00  0.00      MEMB
ATOM    394  C15 OL      3     -10.779  -6.004  11.988  1.00 -7.16      MEMB
ATOM    395  H5R OL      3     -10.546  -5.108  12.602  1.00  0.00      MEMB
ATOM    396  H5S OL      3     -11.708  -5.874  11.394  1.00  0.00      MEMB
ATOM    397  C16 OL      3      -9.671  -6.033  10.867  1.00 -6.04      MEMB
ATOM    398  H6R OL      3      -9.892  -6.838  10.133  1.00  0.00      MEMB
ATOM    399  H6S OL      3      -8.767  -6.224  11.483  1.00  0.00      MEMB
ATOM    400  C17 OL      3      -9.370  -4.638  10.221  1.00 -5.15      MEMB
ATOM    401  H7R OL      3      -8.555  -4.759   9.476  1.00  0.00      MEMB
ATOM    402  H7S OL      3      -9.047  -4.013  11.080  1.00  0.00      MEMB
ATOM    403  C18 OL      3     -10.608  -4.118   9.528  1.00 -4.09      MEMB
ATOM    404  H8R OL      3     -11.349  -3.742  10.266  1.00  0.00      MEMB
ATOM    405  H8S OL      3     -11.107  -4.871   8.881  1.00  0.00      MEMB
ATOM    406  C19 OL      3     -10.234  -2.802   8.869  1.00 -3.11      MEMB
ATOM    407  H9R OL      3     -10.098  -2.009   9.620  1.00  0.00      MEMB
ATOM    408 C110 OL      3     -10.187  -2.521   7.548  1.00 -1.91      MEMB
ATOM    409 H10R OL      3      -9.775  -1.589   7.134  1.00  0.00      MEMB
ATOM    410 C111 OL      3     -10.521  -3.465   6.438  1.00 -1.30      MEMB
ATOM    411 H11R OL      3     -11.030  -4.362   6.851  1.00  0.00      MEMB
ATOM    412 H11S OL      3      -9.544  -3.714   5.972  1.00  0.00      MEMB
ATOM    413 C112 OL      3     -11.495  -2.679   5.509  1.00 -0.16      MEMB
ATOM    414 H12R OL      3     -11.772  -3.248   4.596  1.00  0.00      MEMB
ATOM    415 H12S OL      3     -10.820  -1.882   5.128  1.00  0.00      MEMB
ATOM    416 C113 OL      3     -12.806  -2.124   6.206  1.00  0.33      MEMB
ATOM    417 H13R OL      3     -12.405  -1.390   6.937  1.00  0.00      MEMB
ATOM    418 H13S OL      3     -13.366  -2.980   6.638  1.00  0.00      MEMB
ATOM    419 C114 OL      3     -13.783  -1.469   5.247  1.00  1.47      MEMB
ATOM    420 H14R OL      3     -13.402  -0.509   4.838  1.00  0.00      MEMB
ATOM    421 H14S OL      3     -14.664  -1.118   5.826  1.00  0.00      MEMB
ATOM    422 C115 OL      3     -14.334  -2.531   4.156  1.00  2.35      MEMB
ATOM    423 H15R OL      3     -14.606  -3.407   4.781  1.00  0.00      MEMB
ATOM    424 H15S OL      3     -13.553  -2.787   3.408  1.00  0.00      MEMB
ATOM    425 C116 OL      3     -15.529  -1.979   3.453  1.00  3.48      MEMB
ATOM    426 H16R OL      3     -15.364  -1.130   2.754  1.00  0.00      MEMB
ATOM    427 H16S OL      3     -16.123  -1.590   4.307  1.00  0.00      MEMB
ATOM    428 C117 OL      3     -16.330  -3.109   2.774  1.00  2.94      MEMB
ATOM    429 H17R OL      3     -17.329  -2.716   2.486  1.00  0.00      MEMB
ATOM    430 H17S OL      3     -16.553  -3.937   3.481  1.00  0.00      MEMB
ATOM    431 C118 OL      3     -15.732  -3.793   1.583  1.00  4.04      MEMB
ATOM    432 H18R OL      3     -15.427  -3.020   0.846  1.00  0.00      MEMB
ATOM    433 H18S OL      3     -16.532  -4.395   1.101  1.00  0.00      MEMB
ATOM    434 H18T OL      3     -15.006  -4.437   2.125  1.00  0.00      MEMB
TER   
ATOM    516  C12 OL      4      -1.123  -5.302  14.521  1.00-12.11      MEMB
ATOM    517  H2R OL      4      -2.158  -5.202  14.128  1.00  0.00      MEMB
ATOM    518  H2S OL      4      -0.885  -4.443  15.183  1.00  0.00      MEMB
ATOM    566  C13 OL      4      -0.124  -5.271  13.290  1.00-10.97      MEMB
ATOM    567  H3R OL      4       0.906  -5.465  13.660  1.00  0.00      MEMB
ATOM    568  H3S OL      4      -0.295  -4.249  12.889  1.00  0.00      MEMB
ATOM    569  C14 OL      4      -0.412  -6.263  12.183  1.00 -9.91      MEMB
ATOM    570  H4R OL      4      -0.351  -7.264  12.660  1.00  0.00      MEMB
ATOM    571  H4S OL      4      -1.414  -6.250  11.703  1.00  0.00      MEMB
ATOM    572  C15 OL      4       0.813  -6.376  11.173  1.00 -8.77      MEMB
ATOM    573  H5R OL      4       0.394  -7.136  10.479  1.00  0.00      MEMB
ATOM    574  H5S OL      4       1.694  -6.755  11.735  1.00  0.00      MEMB
ATOM    575  C16 OL      4       1.263  -5.043  10.582  1.00 -7.62      MEMB
ATOM    576  H6R OL      4       0.390  -4.609  10.049  1.00  0.00      MEMB
ATOM    577  H6S OL      4       1.547  -4.398  11.441  1.00  0.00      MEMB
ATOM    578  C17 OL      4       2.490  -5.139   9.548  1.00 -6.59      MEMB
ATOM    579  H7R OL      4       2.559  -4.061   9.286  1.00  0.00      MEMB
ATOM    580  H7S OL      4       3.398  -5.424  10.121  1.00  0.00      MEMB
ATOM    581  C18 OL      4       2.340  -6.216   8.473  1.00 -5.26      MEMB
ATOM    582  H8R OL      4       3.326  -6.210   7.962  1.00  0.00      MEMB
ATOM    583  H8S OL      4       2.343  -7.248   8.885  1.00  0.00      MEMB
ATOM    584  C19 OL      4       1.189  -5.921   7.510  1.00 -4.06      MEMB
ATOM    585  H9R OL      4       0.199  -5.801   7.974  1.00  0.00      MEMB
ATOM    586 C110 OL      4       1.206  -5.902   6.155  1.00 -2.66      MEMB
ATOM    587 H10R OL      4       0.235  -5.680   5.688  1.00  0.00      MEMB
ATOM    588 C111 OL      4       2.314  -6.220   5.205  1.00 -2.58      MEMB
ATOM    589 H11R OL      4       2.434  -5.338   4.541  1.00  0.00      MEMB
ATOM    590 H11S OL      4       3.290  -6.361   5.716  1.00  0.00      MEMB
ATOM    591 C112 OL      4       2.088  -7.524   4.412  1.00 -1.15      MEMB
ATOM    592 H12R OL      4       2.996  -7.950   3.934  1.00  0.00      MEMB
ATOM    593 H12S OL      4       1.712  -8.340   5.064  1.00  0.00      MEMB
ATOM    594 C113 OL      4       1.137  -7.386   3.173  1.00 -0.28      MEMB
ATOM    595 H13R OL      4       0.935  -8.358   2.674  1.00  0.00      MEMB
ATOM    596 H13S OL      4       0.115  -7.174   3.554  1.00  0.00      MEMB
ATOM    597 C114 OL      4       1.566  -6.379   2.050  1.00  0.84      MEMB
ATOM    598 H14R OL      4       1.395  -5.397   2.540  1.00  0.00      MEMB
ATOM    599 H14S OL      4       2.619  -6.468   1.706  1.00  0.00      MEMB
ATOM    600 C115 OL      4       0.703  -6.582   0.826  1.00  1.60      MEMB
ATOM    601 H15R OL      4      -0.338  -6.525   1.212  1.00  0.00      MEMB
ATOM    602 H15S OL      4       0.934  -7.491   0.232  1.00  0.00      MEMB
ATOM    603 C116 OL      4       0.733  -5.379  -0.211  1.00  2.64      MEMB
ATOM    604 H16R OL      4      -0.007  -5.464  -1.035  1.00  0.00      MEMB
ATOM    605 H16S OL      4       0.497  -4.430   0.317  1.00  0.00      MEMB
ATOM    606 C117 OL      4       2.053  -5.215  -0.931  1.00  0.00      MEMB
ATOM    607 H17R OL      4       2.870  -5.129  -0.184  1.00  0.00      MEMB
ATOM    608 H17S OL      4       1.966  -4.244  -1.465  1.00  0.00      MEMB
ATOM    609 C118 OL      4       2.386  -6.369  -1.914  1.00  0.00      MEMB
ATOM    610 H18R OL      4       3.164  -5.980  -2.605  1.00  0.00      MEMB
ATOM    611 H18S OL      4       2.772  -7.296  -1.440  1.00  0.00      MEMB
ATOM    612 H18T OL      4       1.610  -6.592  -2.676  1.00  0.00      MEMB
ATOM    482  C33 PGR     4       6.685  -7.924  17.038  1.00-20.41      MEMB
ATOM    483  H3A PGR     4       6.089  -7.325  16.316  1.00  0.00      MEMB
ATOM    484  H3B PGR     4       7.408  -7.266  17.567  1.00  0.00      MEMB
ATOM    485  O36 PGR     4       7.478  -8.925  16.324  1.00  0.00      MEMB
ATOM    486 HO6A PGR     4       8.065  -8.414  15.762  1.00  0.00      MEMB
ATOM    487  C32 PGR     4       5.795  -8.556  18.077  1.00-20.64      MEMB
ATOM    488  H2A PGR     4       6.405  -9.219  18.730  1.00  0.00      MEMB
ATOM    489  O35 PGR     4       4.830  -9.352  17.393  1.00  0.00      MEMB
ATOM    490 HO5A PGR     4       5.374  -9.716  16.681  1.00  0.00      MEMB
ATOM    491  C31 PGR     4       5.137  -7.364  18.916  1.00-19.24      MEMB
ATOM    492  H1A PGR     4       4.639  -6.799  18.099  1.00  0.00      MEMB
ATOM    493  H1B PGR     4       5.980  -6.771  19.332  1.00  0.00      MEMB
ATOM    494  P31 PGR     4       3.127  -6.829  20.525  1.00-16.77      MEMB
ATOM    495  O33 PGR     4       3.845  -5.806  21.309  1.00-15.92      MEMB
ATOM    496  O34 PGR     4       2.109  -7.713  21.219  1.00-16.93      MEMB
ATOM    497  O32 PGR     4       4.211  -7.779  19.838  1.00-16.27      MEMB
ATOM    498  O31 PGR     4       2.379  -6.070  19.360  1.00-18.19      MEMB
ATOM    499  C3  PGR     4       1.126  -6.485  18.964  1.00-15.07      MEMB
ATOM    500  HA  PGR     4       0.661  -5.623  18.438  1.00  0.00      MEMB
ATOM    501  HB  PGR     4       0.478  -6.565  19.862  1.00  0.00      MEMB
ATOM    502  C2  PGR     4       1.108  -7.653  18.020  1.00-13.89      MEMB
ATOM    503  HX  PGR     4       1.269  -8.588  18.598  1.00  0.00      MEMB
ATOM    504  O21 PGR     4       2.089  -7.474  16.959  1.00-12.67      MEMB
ATOM    505  C21 PGR     4       2.263  -8.509  16.169  1.00-12.02      MEMB
ATOM    506  O22 PGR     4       1.972  -9.678  16.443  1.00-12.33      MEMB
ATOM    510  C1  PGR     4      -0.352  -7.703  17.444  1.00-14.33      MEMB
ATOM    511  HR  PGR     4      -1.049  -7.812  18.302  1.00  0.00      MEMB
ATOM    512  HS  PGR     4      -0.378  -8.645  16.855  1.00  0.00      MEMB
ATOM    513  O11 PGR     4      -0.722  -6.524  16.734  1.00-13.47      MEMB
ATOM    514  C11 PGR     4      -0.897  -6.642  15.307  1.00-12.95      MEMB
ATOM    515  O12 PGR     4      -0.790  -7.709  14.776  1.00-13.09      MEMB
ATOM    507  C12 OL      4       3.144  -8.130  14.895  1.00-10.84      MEMB
ATOM    508  H2R OL      4       4.218  -8.202  15.170  1.00  0.00      MEMB
ATOM    509  H2S OL      4       2.776  -7.095  14.729  1.00  0.00      MEMB
ATOM    519  C13 OL      4       2.992  -8.980  13.633  1.00 -9.66      MEMB
ATOM    520  H3R OL      4       3.601  -8.487  12.845  1.00  0.00      MEMB
ATOM    521  H3S OL      4       1.988  -8.807  13.188  1.00  0.00      MEMB
ATOM    522  C14 OL      4       3.406 -10.476  13.705  1.00 -8.38      MEMB
ATOM    523  H4R OL      4       3.134 -10.873  14.706  1.00  0.00      MEMB
ATOM    524  H4S OL      4       4.485 -10.514  13.968  1.00  0.00      MEMB
ATOM    525  C15 OL      4       3.009 -11.486  12.634  1.00 -7.16      MEMB
ATOM    526  H5R OL      4       1.949 -11.796  12.759  1.00  0.00      MEMB
ATOM    527  H5S OL      4       3.612 -12.404  12.802  1.00  0.00      MEMB
ATOM    528  C16 OL      4       3.111 -10.951  11.207  1.00 -6.04      MEMB
ATOM    529  H6R OL      4       4.160 -10.608  11.075  1.00  0.00      MEMB
ATOM    530  H6S OL      4       2.399 -10.110  11.067  1.00  0.00      MEMB
ATOM    531  C17 OL      4       2.753 -12.134  10.249  1.00 -5.15      MEMB
ATOM    532  H7R OL      4       1.656 -12.296  10.323  1.00  0.00      MEMB
ATOM    533  H7S OL      4       3.401 -13.001  10.494  1.00  0.00      MEMB
ATOM    534  C18 OL      4       3.133 -11.873   8.768  1.00 -4.09      MEMB
ATOM    535  H8R OL      4       2.528 -10.995   8.456  1.00  0.00      MEMB
ATOM    536  H8S OL      4       2.773 -12.716   8.141  1.00  0.00      MEMB
ATOM    537  C19 OL      4       4.633 -11.744   8.705  1.00 -3.11      MEMB
ATOM    538  H9R OL      4       5.146 -12.664   9.023  1.00  0.00      MEMB
ATOM    539 C110 OL      4       5.226 -10.538   8.366  1.00 -1.91      MEMB
ATOM    540 H10R OL      4       6.324 -10.544   8.425  1.00  0.00      MEMB
ATOM    541 C111 OL      4       4.542  -9.276   8.024  1.00 -1.30      MEMB
ATOM    542 H11R OL      4       5.108  -8.348   8.253  1.00  0.00      MEMB
ATOM    543 H11S OL      4       3.613  -9.099   8.606  1.00  0.00      MEMB
ATOM    544 C112 OL      4       4.320  -9.261   6.500  1.00 -0.16      MEMB
ATOM    545 H12R OL      4       3.846  -8.279   6.283  1.00  0.00      MEMB
ATOM    546 H12S OL      4       3.630 -10.038   6.107  1.00  0.00      MEMB
ATOM    547 C113 OL      4       5.718  -9.311   5.766  1.00  0.33      MEMB
ATOM    548 H13R OL      4       6.193 -10.257   6.104  1.00  0.00      MEMB
ATOM    549 H13S OL      4       6.310  -8.430   6.094  1.00  0.00      MEMB
ATOM    550 C114 OL      4       5.584  -9.209   4.255  1.00  1.47      MEMB
ATOM    551 H14R OL      4       6.618  -9.075   3.872  1.00  0.00      MEMB
ATOM    552 H14S OL      4       4.985  -8.317   3.972  1.00  0.00      MEMB
ATOM    553 C115 OL      4       4.791 -10.408   3.464  1.00  2.35      MEMB
ATOM    554 H15R OL      4       3.703 -10.281   3.653  1.00  0.00      MEMB
ATOM    555 H15S OL      4       5.063 -11.379   3.931  1.00  0.00      MEMB
ATOM    556 C116 OL      4       4.989 -10.517   1.981  1.00  3.48      MEMB
ATOM    557 H16R OL      4       4.592 -11.453   1.533  1.00  0.00      MEMB
ATOM    558 H16S OL      4       6.076 -10.419   1.778  1.00  0.00      MEMB
ATOM    559 C117 OL      4       4.523  -9.239   1.244  1.00  2.94      MEMB
ATOM    560 H17R OL      4       5.301  -8.473   1.451  1.00  0.00      MEMB
ATOM    561 H17S OL      4       3.517  -8.986   1.644  1.00  0.00      MEMB
ATOM    562 C118 OL      4       4.364  -9.347  -0.261  1.00  4.04      MEMB
ATOM    563 H18R OL      4       5.250  -9.955  -0.542  1.00  0.00      MEMB
ATOM    564 H18S OL      4       4.451  -8.314  -0.658  1.00  0.00      MEMB
ATOM    565 H18T OL      4       3.450  -9.902  -0.564  1.00  0.00      MEMB
TER   
ATOM    647  C12 OL      5      -9.792   1.433  12.148  1.00-12.11      MEMB
ATOM    648  H2R OL      5      -9.755   0.365  12.452  1.00  0.00      MEMB
ATOM    649  H2S OL      5     -10.693   1.915  12.583  1.00  0.00      MEMB
ATOM    697  C13 OL      5      -9.632   1.444  10.674  1.00-10.97      MEMB
ATOM    698  H3R OL      5      -8.918   0.636  10.405  1.00  0.00      MEMB
ATOM    699  H3S OL      5      -9.093   2.367  10.373  1.00  0.00      MEMB
ATOM    700  C14 OL      5     -10.897   1.355   9.757  1.00 -9.91      MEMB
ATOM    701  H4R OL      5     -10.486   1.235   8.732  1.00  0.00      MEMB
ATOM    702  H4S OL      5     -11.576   0.489   9.906  1.00  0.00      MEMB
ATOM    703  C15 OL      5     -11.756   2.678   9.833  1.00 -8.77      MEMB
ATOM    704  H5R OL      5     -11.869   2.840  10.926  1.00  0.00      MEMB
ATOM    705  H5S OL      5     -12.757   2.451   9.406  1.00  0.00      MEMB
ATOM    706  C16 OL      5     -11.179   3.851   9.119  1.00 -7.62      MEMB
ATOM    707  H6R OL      5     -10.106   4.015   9.355  1.00  0.00      MEMB
ATOM    708  H6S OL      5     -11.263   3.614   8.037  1.00  0.00      MEMB
ATOM    709  C17 OL      5     -11.863   5.201   9.318  1.00 -6.59      MEMB
ATOM    710  H7R OL      5     -12.917   5.064   9.641  1.00  0.00      MEMB
ATOM    711  H7S OL      5     -11.558   5.733  10.245  1.00  0.00      MEMB
ATOM    712  C18 OL      5     -11.762   6.174   8.059  1.00 -5.26      MEMB
ATOM    713  H8R OL      5     -12.013   5.494   7.217  1.00  0.00      MEMB
ATOM    714  H8S OL      5     -12.516   6.989   8.097  1.00  0.00      MEMB
ATOM    715  C19 OL      5     -10.357   6.688   7.803  1.00 -4.06      MEMB
ATOM    716  H9R OL      5      -9.676   6.924   8.634  1.00  0.00      MEMB
ATOM    717 C110 OL      5      -9.875   7.116   6.617  1.00 -2.66      MEMB
ATOM    718 H10R OL      5      -8.822   7.437   6.616  1.00  0.00      MEMB
ATOM    719 C111 OL      5     -10.657   7.179   5.360  1.00 -2.58      MEMB
ATOM    720 H11R OL      5     -11.561   6.538   5.435  1.00  0.00      MEMB
ATOM    721 H11S OL      5     -11.072   8.181   5.120  1.00  0.00      MEMB
ATOM    722 C112 OL      5     -10.021   6.786   4.014  1.00 -1.15      MEMB
ATOM    723 H12R OL      5      -9.674   5.738   4.137  1.00  0.00      MEMB
ATOM    724 H12S OL      5     -10.822   6.813   3.244  1.00  0.00      MEMB
ATOM    725 C113 OL      5      -8.881   7.653   3.595  1.00 -0.28      MEMB
ATOM    726 H13R OL      5      -8.716   8.625   4.107  1.00  0.00      MEMB
ATOM    727 H13S OL      5      -7.872   7.225   3.780  1.00  0.00      MEMB
ATOM    728 C114 OL      5      -9.014   7.796   2.091  1.00  0.84      MEMB
ATOM    729 H14R OL      5     -10.001   8.196   1.774  1.00  0.00      MEMB
ATOM    730 H14S OL      5      -8.223   8.479   1.713  1.00  0.00      MEMB
ATOM    731 C115 OL      5      -8.782   6.449   1.306  1.00  1.60      MEMB
ATOM    732 H15R OL      5      -9.665   5.798   1.482  1.00  0.00      MEMB
ATOM    733 H15S OL      5      -7.894   5.940   1.739  1.00  0.00      MEMB
ATOM    734 C116 OL      5      -8.377   6.646  -0.124  1.00  2.64      MEMB
ATOM    735 H16R OL      5      -9.191   7.156  -0.684  1.00  0.00      MEMB
ATOM    736 H16S OL      5      -7.473   7.290  -0.088  1.00  0.00      MEMB
ATOM    737 C117 OL      5      -8.055   5.425  -1.041  1.00  0.00      MEMB
ATOM    738 H17R OL      5      -7.989   5.602  -2.136  1.00  0.00      MEMB
ATOM    739 H17S OL      5      -8.947   4.765  -1.110  1.00  0.00      MEMB
ATOM    740 C118 OL      5      -6.843   4.582  -0.550  1.00  0.00      MEMB
ATOM    741 H18R OL      5      -6.242   5.102   0.225  1.00  0.00      MEMB
ATOM    742 H18S OL      5      -7.227   3.607  -0.180  1.00  0.00      MEMB
ATOM    743 H18T OL      5      -6.149   4.409  -1.401  1.00  0.00      MEMB
ATOM    613  C33 PGR     5      -8.900   1.650  21.009  1.00-20.41      MEMB
ATOM    614  H3A PGR     5      -9.054   0.550  21.026  1.00  0.00      MEMB
ATOM    615  H3B PGR     5      -7.886   1.794  21.438  1.00  0.00      MEMB
ATOM    616  O36 PGR     5      -9.829   2.286  21.899  1.00  0.00      MEMB
ATOM    617 HO6A PGR     5     -10.336   1.643  22.401  1.00  0.00      MEMB
ATOM    618  C32 PGR     5      -8.936   2.376  19.616  1.00-20.64      MEMB
ATOM    619  H2A PGR     5      -9.933   2.219  19.146  1.00  0.00      MEMB
ATOM    620  O35 PGR     5      -7.942   1.774  18.790  1.00  0.00      MEMB
ATOM    621 HO5A PGR     5      -8.030   0.848  19.054  1.00  0.00      MEMB
ATOM    622  C31 PGR     5      -8.704   3.955  19.471  1.00-19.24      MEMB
ATOM    623  H1A PGR     5      -7.632   4.146  19.690  1.00  0.00      MEMB
ATOM    624  H1B PGR     5      -9.243   4.452  20.306  1.00  0.00      MEMB
ATOM    625  P31 PGR     5      -9.721   5.792  17.916  1.00-16.77      MEMB
ATOM    626  O33 PGR     5      -8.667   6.798  17.621  1.00-15.92      MEMB
ATOM    627  O34 PGR     5     -10.764   5.998  18.999  1.00-16.93      MEMB
ATOM    628  O32 PGR     5      -9.055   4.355  18.145  1.00-16.27      MEMB
ATOM    629  O31 PGR     5     -10.507   5.555  16.533  1.00-18.19      MEMB
ATOM    630  C3  PGR     5     -10.028   4.583  15.654  1.00-15.07      MEMB
ATOM    631  HA  PGR     5     -10.788   4.274  14.905  1.00  0.00      MEMB
ATOM    632  HB  PGR     5      -9.981   3.637  16.235  1.00  0.00      MEMB
ATOM    633  C2  PGR     5      -8.620   4.798  14.992  1.00-13.89      MEMB
ATOM    634  HX  PGR     5      -8.007   5.322  15.756  1.00  0.00      MEMB
ATOM    635  O21 PGR     5      -8.746   5.534  13.834  1.00-12.67      MEMB
ATOM    636  C21 PGR     5      -7.803   6.377  13.437  1.00-12.02      MEMB
ATOM    637  O22 PGR     5      -6.787   6.635  14.111  1.00-12.33      MEMB
ATOM    641  C1  PGR     5      -7.965   3.409  14.652  1.00-14.33      MEMB
ATOM    642  HR  PGR     5      -7.806   2.900  15.627  1.00  0.00      MEMB
ATOM    643  HS  PGR     5      -7.016   3.599  14.107  1.00  0.00      MEMB
ATOM    644  O11 PGR     5      -8.867   2.508  14.087  1.00-13.47      MEMB
ATOM    645  C11 PGR     5      -8.551   2.117  12.852  1.00-12.95      MEMB
ATOM    646  O12 PGR     5      -7.463   2.186  12.287  1.00-13.09      MEMB
ATOM    638  C12 OL      5      -8.098   6.951  12.035  1.00-10.84      MEMB
ATOM    639  H2R OL      5      -7.936   8.045  12.143  1.00  0.00      MEMB
ATOM    640  H2S OL      5      -9.152   6.763  11.739  1.00  0.00      MEMB
ATOM    650  C13 OL      5      -7.109   6.453  10.861  1.00 -9.66      MEMB
ATOM    651  H3R OL      5      -6.114   6.285  11.325  1.00  0.00      MEMB
ATOM    652  H3S OL      5      -6.964   7.276  10.128  1.00  0.00      MEMB
ATOM    653  C14 OL      5      -7.402   5.168  10.009  1.00 -8.38      MEMB
ATOM    654  H4R OL      5      -8.479   5.264   9.753  1.00  0.00      MEMB
ATOM    655  H4S OL      5      -7.413   4.211  10.574  1.00  0.00      MEMB
ATOM    656  C15 OL      5      -6.598   5.061   8.743  1.00 -7.16      MEMB
ATOM    657  H5R OL      5      -5.521   4.886   8.956  1.00  0.00      MEMB
ATOM    658  H5S OL      5      -6.710   6.028   8.209  1.00  0.00      MEMB
ATOM    659  C16 OL      5      -7.232   4.033   7.805  1.00 -6.04      MEMB
ATOM    660  H6R OL      5      -8.328   4.061   7.982  1.00  0.00      MEMB
ATOM    661  H6S OL      5      -6.909   3.015   8.110  1.00  0.00      MEMB
ATOM    662  C17 OL      5      -7.030   4.381   6.327  1.00 -5.15      MEMB
ATOM    663  H7R OL      5      -5.950   4.272   6.093  1.00  0.00      MEMB
ATOM    664  H7S OL      5      -7.224   5.471   6.230  1.00  0.00      MEMB
ATOM    665  C18 OL      5      -7.935   3.577   5.400  1.00 -4.09      MEMB
ATOM    666  H8R OL      5      -7.620   3.765   4.351  1.00  0.00      MEMB
ATOM    667  H8S OL      5      -8.971   3.957   5.528  1.00  0.00      MEMB
ATOM    668  C19 OL      5      -7.665   2.115   5.614  1.00 -3.11      MEMB
ATOM    669  H9R OL      5      -6.607   1.907   5.836  1.00  0.00      MEMB
ATOM    670 C110 OL      5      -8.630   1.231   5.629  1.00 -1.91      MEMB
ATOM    671 H10R OL      5      -8.417   0.153   5.687  1.00  0.00      MEMB
ATOM    672 C111 OL      5     -10.037   1.585   5.449  1.00 -1.30      MEMB
ATOM    673 H11R OL      5     -10.345   2.427   6.105  1.00  0.00      MEMB
ATOM    674 H11S OL      5     -10.679   0.779   5.863  1.00  0.00      MEMB
ATOM    675 C112 OL      5     -10.382   1.861   3.939  1.00 -0.16      MEMB
ATOM    676 H12R OL      5      -9.745   2.659   3.502  1.00  0.00      MEMB
ATOM    677 H12S OL      5     -11.443   2.165   3.815  1.00  0.00      MEMB
ATOM    678 C113 OL      5     -10.116   0.621   3.044  1.00  0.33      MEMB
ATOM    679 H13R OL      5     -10.912   0.717   2.274  1.00  0.00      MEMB
ATOM    680 H13S OL      5     -10.269  -0.357   3.549  1.00  0.00      MEMB
ATOM    681 C114 OL      5      -8.767   0.718   2.247  1.00  1.47      MEMB
ATOM    682 H14R OL      5      -7.879   0.488   2.874  1.00  0.00      MEMB
ATOM    683 H14S OL      5      -8.757   1.727   1.782  1.00  0.00      MEMB
ATOM    684 C115 OL      5      -8.740  -0.340   1.085  1.00  2.35      MEMB
ATOM    685 H15R OL      5      -8.755  -1.319   1.612  1.00  0.00      MEMB
ATOM    686 H15S OL      5      -7.747  -0.302   0.587  1.00  0.00      MEMB
ATOM    687 C116 OL      5      -9.844  -0.243   0.049  1.00  3.48      MEMB
ATOM    688 H16R OL      5     -10.791  -0.720   0.380  1.00  0.00      MEMB
ATOM    689 H16S OL      5      -9.497  -0.817  -0.837  1.00  0.00      MEMB
ATOM    690 C117 OL      5     -10.176   1.191  -0.447  1.00  2.94      MEMB
ATOM    691 H17R OL      5      -9.255   1.805  -0.547  1.00  0.00      MEMB
ATOM    692 H17S OL      5     -10.756   1.611   0.402  1.00  0.00      MEMB
ATOM    693 C118 OL      5     -10.887   1.449  -1.747  1.00  4.04      MEMB
ATOM    694 H18R OL      5     -11.729   0.724  -1.705  1.00  0.00      MEMB
ATOM    695 H18S OL      5     -10.169   1.221  -2.564  1.00  0.00      MEMB
ATOM    696 H18T OL      5     -11.318   2.466  -1.861  1.00  0.00      MEMB
TER   
ATOM    778  C12 OL      6      12.959  -8.810  13.628  1.00-12.11      MEMB
ATOM    779  H2R OL      6      13.283  -8.312  12.690  1.00  0.00      MEMB
ATOM    780  H2S OL      6      12.296  -9.611  13.234  1.00  0.00      MEMB
ATOM    828  C13 OL      6      12.302  -7.725  14.454  1.00-10.97      MEMB
ATOM    829  H3R OL      6      12.978  -6.896  14.753  1.00  0.00      MEMB
ATOM    830  H3S OL      6      11.929  -8.145  15.412  1.00  0.00      MEMB
ATOM    831  C14 OL      6      11.056  -7.020  13.912  1.00 -9.91      MEMB
ATOM    832  H4R OL      6      10.137  -7.623  14.074  1.00  0.00      MEMB
ATOM    833  H4S OL      6      10.881  -6.134  14.559  1.00  0.00      MEMB
ATOM    834  C15 OL      6      11.024  -6.554  12.434  1.00 -8.77      MEMB
ATOM    835  H5R OL      6      10.476  -7.331  11.859  1.00  0.00      MEMB
ATOM    836  H5S OL      6      12.023  -6.622  11.952  1.00  0.00      MEMB
ATOM    837  C16 OL      6      10.544  -5.113  12.327  1.00 -7.62      MEMB
ATOM    838  H6R OL      6       9.656  -4.953  12.975  1.00  0.00      MEMB
ATOM    839  H6S OL      6      11.329  -4.483  12.797  1.00  0.00      MEMB
ATOM    840  C17 OL      6      10.276  -4.470  10.901  1.00 -6.59      MEMB
ATOM    841  H7R OL      6       9.397  -4.986  10.459  1.00  0.00      MEMB
ATOM    842  H7S OL      6       9.992  -3.430  11.169  1.00  0.00      MEMB
ATOM    843  C18 OL      6      11.596  -4.240  10.047  1.00 -5.26      MEMB
ATOM    844  H8R OL      6      12.082  -3.379  10.555  1.00  0.00      MEMB
ATOM    845  H8S OL      6      12.220  -5.127  10.288  1.00  0.00      MEMB
ATOM    846  C19 OL      6      11.343  -4.013   8.560  1.00 -4.06      MEMB
ATOM    847  H9R OL      6      10.490  -3.346   8.368  1.00  0.00      MEMB
ATOM    848 C110 OL      6      11.974  -4.577   7.611  1.00 -2.66      MEMB
ATOM    849 H10R OL      6      11.716  -4.355   6.564  1.00  0.00      MEMB
ATOM    850 C111 OL      6      13.127  -5.632   7.623  1.00 -2.58      MEMB
ATOM    851 H11R OL      6      14.049  -5.127   7.263  1.00  0.00      MEMB
ATOM    852 H11S OL      6      13.301  -6.063   8.632  1.00  0.00      MEMB
ATOM    853 C112 OL      6      13.062  -6.790   6.597  1.00 -1.15      MEMB
ATOM    854 H12R OL      6      12.266  -7.499   6.911  1.00  0.00      MEMB
ATOM    855 H12S OL      6      12.813  -6.344   5.611  1.00  0.00      MEMB
ATOM    856 C113 OL      6      14.425  -7.531   6.415  1.00 -0.28      MEMB
ATOM    857 H13R OL      6      15.314  -6.864   6.417  1.00  0.00      MEMB
ATOM    858 H13S OL      6      14.420  -8.212   7.293  1.00  0.00      MEMB
ATOM    859 C114 OL      6      14.541  -8.474   5.205  1.00  0.84      MEMB
ATOM    860 H14R OL      6      13.936  -9.373   5.447  1.00  0.00      MEMB
ATOM    861 H14S OL      6      14.339  -8.028   4.207  1.00  0.00      MEMB
ATOM    862 C115 OL      6      15.945  -9.057   4.876  1.00  1.60      MEMB
ATOM    863 H15R OL      6      16.375  -9.740   5.639  1.00  0.00      MEMB
ATOM    864 H15S OL      6      16.639  -8.198   4.750  1.00  0.00      MEMB
ATOM    865 C116 OL      6      15.892  -9.929   3.605  1.00  2.64      MEMB
ATOM    866 H16R OL      6      15.785 -10.977   3.959  1.00  0.00      MEMB
ATOM    867 H16S OL      6      14.877  -9.763   3.184  1.00  0.00      MEMB
ATOM    868 C117 OL      6      17.039  -9.641   2.592  1.00  0.00      MEMB
ATOM    869 H17R OL      6      17.050  -8.540   2.444  1.00  0.00      MEMB
ATOM    870 H17S OL      6      16.883 -10.141   1.612  1.00  0.00      MEMB
ATOM    871 C118 OL      6      18.434  -9.903   3.167  1.00  0.00      MEMB
ATOM    872 H18R OL      6      19.229  -9.343   2.629  1.00  0.00      MEMB
ATOM    873 H18S OL      6      18.394  -9.494   4.199  1.00  0.00      MEMB
ATOM    874 H18T OL      6      18.700 -10.978   3.257  1.00  0.00      MEMB
ATOM    744  C33 PGR     6      10.454  -4.323  19.172  1.00-20.41      MEMB
ATOM    745  H3A PGR     6      11.079  -4.492  20.075  1.00  0.00      MEMB
ATOM    746  H3B PGR     6      10.229  -3.242  19.042  1.00  0.00      MEMB
ATOM    747  O36 PGR     6       9.157  -4.910  19.127  1.00  0.00      MEMB
ATOM    748 HO6A PGR     6       8.975  -5.095  18.203  1.00  0.00      MEMB
ATOM    749  C32 PGR     6      11.314  -4.854  18.020  1.00-20.64      MEMB
ATOM    750  H2A PGR     6      11.026  -4.336  17.077  1.00  0.00      MEMB
ATOM    751  O35 PGR     6      11.036  -6.245  17.879  1.00  0.00      MEMB
ATOM    752 HO5A PGR     6      10.084  -6.253  18.050  1.00  0.00      MEMB
ATOM    753  C31 PGR     6      12.872  -4.659  18.197  1.00-19.24      MEMB
ATOM    754  H1A PGR     6      13.199  -3.603  18.305  1.00  0.00      MEMB
ATOM    755  H1B PGR     6      13.366  -5.078  17.294  1.00  0.00      MEMB
ATOM    756  P31 PGR     6      14.897  -5.319  19.605  1.00-16.77      MEMB
ATOM    757  O33 PGR     6      15.231  -5.980  20.916  1.00-15.92      MEMB
ATOM    758  O34 PGR     6      15.301  -3.895  19.324  1.00-16.93      MEMB
ATOM    759  O32 PGR     6      13.369  -5.459  19.310  1.00-16.27      MEMB
ATOM    760  O31 PGR     6      15.569  -6.189  18.450  1.00-18.19      MEMB
ATOM    761  C3  PGR     6      15.062  -7.429  18.031  1.00-15.07      MEMB
ATOM    762  HA  PGR     6      14.001  -7.433  17.703  1.00  0.00      MEMB
ATOM    763  HB  PGR     6      15.217  -8.170  18.843  1.00  0.00      MEMB
ATOM    764  C2  PGR     6      15.952  -8.055  16.842  1.00-13.89      MEMB
ATOM    765  HX  PGR     6      16.960  -8.147  17.300  1.00  0.00      MEMB
ATOM    766  O21 PGR     6      15.917  -7.085  15.835  1.00-12.67      MEMB
ATOM    767  C21 PGR     6      16.844  -7.189  14.856  1.00-12.02      MEMB
ATOM    768  O22 PGR     6      17.568  -8.170  14.682  1.00-12.33      MEMB
ATOM    772  C1  PGR     6      15.441  -9.458  16.422  1.00-14.33      MEMB
ATOM    773  HR  PGR     6      15.260 -10.017  17.365  1.00  0.00      MEMB
ATOM    774  HS  PGR     6      16.094 -10.030  15.729  1.00  0.00      MEMB
ATOM    775  O11 PGR     6      14.165  -9.236  15.706  1.00-13.47      MEMB
ATOM    776  C11 PGR     6      14.130  -9.426  14.395  1.00-12.95      MEMB
ATOM    777  O12 PGR     6      14.874 -10.179  13.785  1.00-13.09      MEMB
ATOM    769  C12 OL      6      16.934  -5.927  14.023  1.00-10.84      MEMB
ATOM    770  H2R OL      6      17.580  -6.086  13.133  1.00  0.00      MEMB
ATOM    771  H2S OL      6      17.415  -5.194  14.707  1.00  0.00      MEMB
ATOM    781  C13 OL      6      15.579  -5.324  13.467  1.00 -9.66      MEMB
ATOM    782  H3R OL      6      14.682  -5.476  14.103  1.00  0.00      MEMB
ATOM    783  H3S OL      6      15.346  -5.953  12.581  1.00  0.00      MEMB
ATOM    784  C14 OL      6      15.528  -3.826  13.159  1.00 -8.38      MEMB
ATOM    785  H4R OL      6      15.743  -3.287  14.106  1.00  0.00      MEMB
ATOM    786  H4S OL      6      14.474  -3.573  12.915  1.00  0.00      MEMB
ATOM    787  C15 OL      6      16.496  -3.495  12.115  1.00 -7.16      MEMB
ATOM    788  H5R OL      6      16.456  -4.188  11.248  1.00  0.00      MEMB
ATOM    789  H5S OL      6      17.520  -3.740  12.471  1.00  0.00      MEMB
ATOM    790  C16 OL      6      16.442  -1.938  11.722  1.00 -6.04      MEMB
ATOM    791  H6R OL      6      17.393  -1.634  11.234  1.00  0.00      MEMB
ATOM    792  H6S OL      6      16.198  -1.467  12.698  1.00  0.00      MEMB
ATOM    793  C17 OL      6      15.380  -1.534  10.644  1.00 -5.15      MEMB
ATOM    794  H7R OL      6      15.583  -0.485  10.338  1.00  0.00      MEMB
ATOM    795  H7S OL      6      14.407  -1.585  11.177  1.00  0.00      MEMB
ATOM    796  C18 OL      6      15.359  -2.564   9.457  1.00 -4.09      MEMB
ATOM    797  H8R OL      6      14.953  -3.510   9.875  1.00  0.00      MEMB
ATOM    798  H8S OL      6      16.386  -2.824   9.123  1.00  0.00      MEMB
ATOM    799  C19 OL      6      14.377  -2.214   8.404  1.00 -3.11      MEMB
ATOM    800  H9R OL      6      13.328  -2.288   8.725  1.00  0.00      MEMB
ATOM    801 C110 OL      6      14.782  -1.772   7.173  1.00 -1.91      MEMB
ATOM    802 H10R OL      6      13.988  -1.564   6.440  1.00  0.00      MEMB
ATOM    803 C111 OL      6      16.205  -1.632   6.682  1.00 -1.30      MEMB
ATOM    804 H11R OL      6      16.968  -1.742   7.482  1.00  0.00      MEMB
ATOM    805 H11S OL      6      16.255  -0.599   6.276  1.00  0.00      MEMB
ATOM    806 C112 OL      6      16.530  -2.780   5.658  1.00 -0.16      MEMB
ATOM    807 H12R OL      6      16.599  -3.763   6.173  1.00  0.00      MEMB
ATOM    808 H12S OL      6      17.510  -2.579   5.176  1.00  0.00      MEMB
ATOM    809 C113 OL      6      15.550  -2.763   4.483  1.00  0.33      MEMB
ATOM    810 H13R OL      6      16.011  -2.263   3.605  1.00  0.00      MEMB
ATOM    811 H13S OL      6      14.664  -2.126   4.693  1.00  0.00      MEMB
ATOM    812 C114 OL      6      15.321  -4.223   3.946  1.00  1.47      MEMB
ATOM    813 H14R OL      6      15.012  -4.783   4.854  1.00  0.00      MEMB
ATOM    814 H14S OL      6      16.352  -4.627   3.860  1.00  0.00      MEMB
ATOM    815 C115 OL      6      14.362  -4.411   2.721  1.00  2.35      MEMB
ATOM    816 H15R OL      6      14.446  -5.471   2.400  1.00  0.00      MEMB
ATOM    817 H15S OL      6      14.647  -3.712   1.905  1.00  0.00      MEMB
ATOM    818 C116 OL      6      12.829  -4.161   2.969  1.00  3.48      MEMB
ATOM    819 H16R OL      6      12.636  -3.110   3.274  1.00  0.00      MEMB
ATOM    820 H16S OL      6      12.523  -4.815   3.813  1.00  0.00      MEMB
ATOM    821 C117 OL      6      11.879  -4.523   1.816  1.00  2.94      MEMB
ATOM    822 H17R OL      6      11.892  -5.580   1.474  1.00  0.00      MEMB
ATOM    823 H17S OL      6      12.134  -3.969   0.887  1.00  0.00      MEMB
ATOM    824 C118 OL      6      10.380  -4.144   2.042  1.00  4.04      MEMB
ATOM    825 H18R OL      6       9.950  -4.758   2.862  1.00  0.00      MEMB
ATOM    826 H18S OL      6       9.752  -4.180   1.126  1.00  0.00      MEMB
ATOM    827 H18T OL      6      10.370  -3.039   2.158  1.00  0.00      MEMB
TER   
ATOM    909  C12 OL      7      -2.301 -12.326  10.495  1.00-12.11      MEMB
ATOM    910  H2R OL      7      -2.699 -11.497   9.872  1.00  0.00      MEMB
ATOM    911  H2S OL      7      -1.438 -12.002  11.114  1.00  0.00      MEMB
ATOM    959  C13 OL      7      -1.917 -13.558   9.671  1.00-10.97      MEMB
ATOM    960  H3R OL      7      -2.812 -14.199   9.518  1.00  0.00      MEMB
ATOM    961  H3S OL      7      -1.115 -14.208  10.080  1.00  0.00      MEMB
ATOM    962  C14 OL      7      -1.197 -13.090   8.300  1.00 -9.91      MEMB
ATOM    963  H4R OL      7      -1.819 -12.398   7.693  1.00  0.00      MEMB
ATOM    964  H4S OL      7      -0.228 -12.571   8.462  1.00  0.00      MEMB
ATOM    965  C15 OL      7      -0.771 -14.263   7.375  1.00 -8.77      MEMB
ATOM    966  H5R OL      7       0.013 -14.908   7.825  1.00  0.00      MEMB
ATOM    967  H5S OL      7      -0.379 -14.004   6.368  1.00  0.00      MEMB
ATOM    968  C16 OL      7      -2.061 -15.091   6.959  1.00 -7.62      MEMB
ATOM    969  H6R OL      7      -1.794 -15.777   6.127  1.00  0.00      MEMB
ATOM    970  H6S OL      7      -2.189 -15.769   7.830  1.00  0.00      MEMB
ATOM    971  C17 OL      7      -3.325 -14.228   6.697  1.00 -6.59      MEMB
ATOM    972  H7R OL      7      -3.690 -13.912   7.698  1.00  0.00      MEMB
ATOM    973  H7S OL      7      -3.167 -13.288   6.127  1.00  0.00      MEMB
ATOM    974  C18 OL      7      -4.521 -15.062   6.105  1.00 -5.26      MEMB
ATOM    975  H8R OL      7      -4.279 -15.404   5.076  1.00  0.00      MEMB
ATOM    976  H8S OL      7      -4.623 -15.943   6.774  1.00  0.00      MEMB
ATOM    977  C19 OL      7      -5.831 -14.334   6.038  1.00 -4.06      MEMB
ATOM    978  H9R OL      7      -6.187 -13.918   6.992  1.00  0.00      MEMB
ATOM    979 C110 OL      7      -6.564 -14.083   4.913  1.00 -2.66      MEMB
ATOM    980 H10R OL      7      -7.586 -13.732   5.118  1.00  0.00      MEMB
ATOM    981 C111 OL      7      -6.245 -14.401   3.473  1.00 -2.58      MEMB
ATOM    982 H11R OL      7      -5.429 -15.137   3.311  1.00  0.00      MEMB
ATOM    983 H11S OL      7      -7.178 -14.894   3.126  1.00  0.00      MEMB
ATOM    984 C112 OL      7      -5.893 -13.249   2.577  1.00 -1.15      MEMB
ATOM    985 H12R OL      7      -6.632 -12.420   2.597  1.00  0.00      MEMB
ATOM    986 H12S OL      7      -4.896 -12.854   2.868  1.00  0.00      MEMB
ATOM    987 C113 OL      7      -5.607 -13.745   1.126  1.00 -0.28      MEMB
ATOM    988 H13R OL      7      -4.759 -14.460   1.065  1.00  0.00      MEMB
ATOM    989 H13S OL      7      -6.533 -14.194   0.707  1.00  0.00      MEMB
ATOM    990 C114 OL      7      -5.228 -12.568   0.240  1.00  0.84      MEMB
ATOM    991 H14R OL      7      -4.274 -12.142   0.620  1.00  0.00      MEMB
ATOM    992 H14S OL      7      -5.061 -12.996  -0.772  1.00  0.00      MEMB
ATOM    993 C115 OL      7      -6.287 -11.578  -0.108  1.00  1.60      MEMB
ATOM    994 H15R OL      7      -6.669 -10.981   0.747  1.00  0.00      MEMB
ATOM    995 H15S OL      7      -7.176 -12.189  -0.373  1.00  0.00      MEMB
ATOM    996 C116 OL      7      -5.743 -10.642  -1.190  1.00  2.64      MEMB
ATOM    997 H16R OL      7      -5.658 -11.304  -2.078  1.00  0.00      MEMB
ATOM    998 H16S OL      7      -6.582  -9.952  -1.418  1.00  0.00      MEMB
ATOM    999 C117 OL      7      -4.414  -9.872  -0.926  1.00  0.00      MEMB
ATOM   1000 H17R OL      7      -3.496 -10.414  -0.613  1.00  0.00      MEMB
ATOM   1001 H17S OL      7      -4.593  -9.324   0.024  1.00  0.00      MEMB
ATOM   1002 C118 OL      7      -4.063  -8.955  -2.092  1.00  0.00      MEMB
ATOM   1003 H18R OL      7      -4.754  -8.085  -2.081  1.00  0.00      MEMB
ATOM   1004 H18S OL      7      -3.046  -8.527  -1.962  1.00  0.00      MEMB
ATOM   1005 H18T OL      7      -4.154  -9.552  -3.025  1.00  0.00      MEMB
ATOM    875  C33 PGR     7      -1.249  -8.414  19.863  1.00-20.41      MEMB
ATOM    876  H3A PGR     7      -0.596  -9.068  20.479  1.00  0.00      MEMB
ATOM    877  H3B PGR     7      -0.741  -7.615  19.282  1.00  0.00      MEMB
ATOM    878  O36 PGR     7      -2.208  -7.797  20.717  1.00  0.00      MEMB
ATOM    879 HO6A PGR     7      -2.125  -8.147  21.608  1.00  0.00      MEMB
ATOM    880  C32 PGR     7      -1.915  -9.430  18.951  1.00-20.64      MEMB
ATOM    881  H2A PGR     7      -1.143  -9.911  18.310  1.00  0.00      MEMB
ATOM    882  O35 PGR     7      -2.829  -8.726  18.113  1.00  0.00      MEMB
ATOM    883 HO5A PGR     7      -2.326  -7.918  17.944  1.00  0.00      MEMB
ATOM    884  C31 PGR     7      -2.672 -10.561  19.809  1.00-19.24      MEMB
ATOM    885  H1A PGR     7      -3.267 -10.046  20.593  1.00  0.00      MEMB
ATOM    886  H1B PGR     7      -1.812 -11.126  20.229  1.00  0.00      MEMB
ATOM    887  P31 PGR     7      -4.953 -10.937  18.569  1.00-16.77      MEMB
ATOM    888  O33 PGR     7      -5.234  -9.516  18.878  1.00-15.92      MEMB
ATOM    889  O34 PGR     7      -5.844 -11.971  19.068  1.00-16.93      MEMB
ATOM    890  O32 PGR     7      -3.466 -11.425  19.051  1.00-16.27      MEMB
ATOM    891  O31 PGR     7      -4.916 -10.999  16.981  1.00-18.19      MEMB
ATOM    892  C3  PGR     7      -4.554 -12.048  16.184  1.00-15.07      MEMB
ATOM    893  HA  PGR     7      -5.461 -12.499  15.727  1.00  0.00      MEMB
ATOM    894  HB  PGR     7      -4.044 -12.871  16.729  1.00  0.00      MEMB
ATOM    895  C2  PGR     7      -3.607 -11.585  15.003  1.00-13.89      MEMB
ATOM    896  HX  PGR     7      -2.639 -12.090  15.207  1.00  0.00      MEMB
ATOM    897  O21 PGR     7      -3.452 -10.173  14.981  1.00-12.67      MEMB
ATOM    898  C21 PGR     7      -2.377  -9.588  14.571  1.00-12.02      MEMB
ATOM    899  O22 PGR     7      -1.405 -10.210  14.130  1.00-12.33      MEMB
ATOM    903  C1  PGR     7      -4.179 -12.094  13.662  1.00-14.33      MEMB
ATOM    904  HR  PGR     7      -5.137 -11.654  13.310  1.00  0.00      MEMB
ATOM    905  HS  PGR     7      -4.395 -13.179  13.772  1.00  0.00      MEMB
ATOM    906  O11 PGR     7      -3.203 -11.904  12.607  1.00-13.47      MEMB
ATOM    907  C11 PGR     7      -3.363 -12.711  11.611  1.00-12.95      MEMB
ATOM    908  O12 PGR     7      -4.192 -13.611  11.497  1.00-13.09      MEMB
ATOM    900  C12 OL      7      -2.481  -8.097  14.863  1.00-10.84      MEMB
ATOM    901  H2R OL      7      -1.500  -7.602  14.699  1.00  0.00      MEMB
ATOM    902  H2S OL      7      -2.804  -7.986  15.921  1.00  0.00      MEMB
ATOM    912  C13 OL      7      -3.540  -7.526  13.923  1.00 -9.66      MEMB
ATOM    913  H3R OL      7      -3.898  -6.609  14.439  1.00  0.00      MEMB
ATOM    914  H3S OL      7      -4.408  -8.213  13.832  1.00  0.00      MEMB
ATOM    915  C14 OL      7      -3.049  -7.181  12.466  1.00 -8.38      MEMB
ATOM    916  H4R OL      7      -1.975  -6.914  12.562  1.00  0.00      MEMB
ATOM    917  H4S OL      7      -3.641  -6.283  12.188  1.00  0.00      MEMB
ATOM    918  C15 OL      7      -3.309  -8.287  11.443  1.00 -7.16      MEMB
ATOM    919  H5R OL      7      -4.415  -8.264  11.339  1.00  0.00      MEMB
ATOM    920  H5S OL      7      -2.990  -9.266  11.861  1.00  0.00      MEMB
ATOM    921  C16 OL      7      -2.542  -8.050  10.137  1.00 -6.04      MEMB
ATOM    922  H6R OL      7      -2.926  -7.079   9.757  1.00  0.00      MEMB
ATOM    923  H6S OL      7      -2.910  -8.849   9.458  1.00  0.00      MEMB
ATOM    924  C17 OL      7      -0.992  -8.059  10.311  1.00 -5.15      MEMB
ATOM    925  H7R OL      7      -0.724  -8.950  10.918  1.00  0.00      MEMB
ATOM    926  H7S OL      7      -0.653  -7.086  10.725  1.00  0.00      MEMB
ATOM    927  C18 OL      7      -0.336  -8.295   8.937  1.00 -4.09      MEMB
ATOM    928  H8R OL      7      -0.737  -9.256   8.551  1.00  0.00      MEMB
ATOM    929  H8S OL      7       0.746  -8.449   9.140  1.00  0.00      MEMB
ATOM    930  C19 OL      7      -0.561  -7.247   7.980  1.00 -3.11      MEMB
ATOM    931  H9R OL      7      -0.060  -6.315   8.279  1.00  0.00      MEMB
ATOM    932 C110 OL      7      -1.213  -7.216   6.787  1.00 -1.91      MEMB
ATOM    933 H10R OL      7      -1.395  -6.262   6.271  1.00  0.00      MEMB
ATOM    934 C111 OL      7      -1.832  -8.321   6.117  1.00 -1.30      MEMB
ATOM    935 H11R OL      7      -2.449  -7.811   5.346  1.00  0.00      MEMB
ATOM    936 H11S OL      7      -2.415  -8.860   6.894  1.00  0.00      MEMB
ATOM    937 C112 OL      7      -0.918  -9.272   5.395  1.00 -0.16      MEMB
ATOM    938 H12R OL      7      -0.338  -9.744   6.217  1.00  0.00      MEMB
ATOM    939 H12S OL      7      -0.096  -8.742   4.868  1.00  0.00      MEMB
ATOM    940 C113 OL      7      -1.610 -10.317   4.518  1.00  0.33      MEMB
ATOM    941 H13R OL      7      -2.414  -9.871   3.893  1.00  0.00      MEMB
ATOM    942 H13S OL      7      -2.265 -10.889   5.209  1.00  0.00      MEMB
ATOM    943 C114 OL      7      -0.722 -11.145   3.596  1.00  1.47      MEMB
ATOM    944 H14R OL      7      -0.315 -11.948   4.247  1.00  0.00      MEMB
ATOM    945 H14S OL      7       0.147 -10.529   3.280  1.00  0.00      MEMB
ATOM    946 C115 OL      7      -1.412 -11.661   2.357  1.00  2.35      MEMB
ATOM    947 H15R OL      7      -1.651 -10.716   1.823  1.00  0.00      MEMB
ATOM    948 H15S OL      7      -2.368 -12.201   2.527  1.00  0.00      MEMB
ATOM    949 C116 OL      7      -0.663 -12.545   1.359  1.00  3.48      MEMB
ATOM    950 H16R OL      7      -0.806 -13.647   1.390  1.00  0.00      MEMB
ATOM    951 H16S OL      7       0.388 -12.322   1.644  1.00  0.00      MEMB
ATOM    952 C117 OL      7      -0.760 -12.105  -0.089  1.00  2.94      MEMB
ATOM    953 H17R OL      7      -1.847 -12.052  -0.312  1.00  0.00      MEMB
ATOM    954 H17S OL      7      -0.328 -12.776  -0.861  1.00  0.00      MEMB
ATOM    955 C118 OL      7      -0.201 -10.776  -0.419  1.00  4.04      MEMB
ATOM    956 H18R OL      7      -0.637 -10.005   0.252  1.00  0.00      MEMB
ATOM    957 H18S OL      7      -0.561 -10.499  -1.433  1.00  0.00      MEMB
ATOM    958 H18T OL      7       0.910 -10.751  -0.429  1.00  0.00      MEMB
TER   
ATOM   1040  C12 OL      8      -5.970   7.485  12.114  1.00-12.11      MEMB
ATOM   1041  H2R OL      8      -5.667   6.459  11.813  1.00  0.00      MEMB
ATOM   1042  H2S OL      8      -7.048   7.448  11.849  1.00  0.00      MEMB
ATOM   1090  C13 OL      8      -5.328   8.686  11.315  1.00-10.97      MEMB
ATOM   1091  H3R OL      8      -5.844   9.615  11.639  1.00  0.00      MEMB
ATOM   1092  H3S OL      8      -5.455   8.509  10.226  1.00  0.00      MEMB
ATOM   1093  C14 OL      8      -3.784   8.873  11.595  1.00 -9.91      MEMB
ATOM   1094  H4R OL      8      -3.553   9.730  10.927  1.00  0.00      MEMB
ATOM   1095  H4S OL      8      -3.596   9.352  12.580  1.00  0.00      MEMB
ATOM   1096  C15 OL      8      -2.898   7.677  11.356  1.00 -8.77      MEMB
ATOM   1097  H5R OL      8      -3.324   6.751  11.798  1.00  0.00      MEMB
ATOM   1098  H5S OL      8      -1.979   7.804  11.967  1.00  0.00      MEMB
ATOM   1099  C16 OL      8      -2.609   7.374   9.915  1.00 -7.62      MEMB
ATOM   1100  H6R OL      8      -1.564   6.997   9.877  1.00  0.00      MEMB
ATOM   1101  H6S OL      8      -3.150   6.457   9.601  1.00  0.00      MEMB
ATOM   1102  C17 OL      8      -2.611   8.389   8.734  1.00 -6.59      MEMB
ATOM   1103  H7R OL      8      -2.242   7.784   7.878  1.00  0.00      MEMB
ATOM   1104  H7S OL      8      -3.673   8.607   8.492  1.00  0.00      MEMB
ATOM   1105  C18 OL      8      -1.733   9.694   8.770  1.00 -5.26      MEMB
ATOM   1106  H8R OL      8      -1.837  10.045   9.819  1.00  0.00      MEMB
ATOM   1107  H8S OL      8      -0.645   9.542   8.604  1.00  0.00      MEMB
ATOM   1108  C19 OL      8      -2.279  10.653   7.786  1.00 -4.06      MEMB
ATOM   1109  H9R OL      8      -2.921  11.412   8.255  1.00  0.00      MEMB
ATOM   1110 C110 OL      8      -2.068  10.664   6.494  1.00 -2.66      MEMB
ATOM   1111 H10R OL      8      -2.539  11.540   6.025  1.00  0.00      MEMB
ATOM   1112 C111 OL      8      -1.250   9.732   5.667  1.00 -2.58      MEMB
ATOM   1113 H11R OL      8      -0.348  10.309   5.371  1.00  0.00      MEMB
ATOM   1114 H11S OL      8      -0.935   8.843   6.254  1.00  0.00      MEMB
ATOM   1115 C112 OL      8      -2.020   9.333   4.371  1.00 -1.15      MEMB
ATOM   1116 H12R OL      8      -2.566  10.210   3.961  1.00  0.00      MEMB
ATOM   1117 H12S OL      8      -1.358   8.870   3.609  1.00  0.00      MEMB
ATOM   1118 C113 OL      8      -3.143   8.253   4.560  1.00 -0.28      MEMB
ATOM   1119 H13R OL      8      -2.658   7.326   4.935  1.00  0.00      MEMB
ATOM   1120 H13S OL      8      -3.918   8.590   5.281  1.00  0.00      MEMB
ATOM   1121 C114 OL      8      -3.792   7.886   3.184  1.00  0.84      MEMB
ATOM   1122 H14R OL      8      -4.275   8.779   2.732  1.00  0.00      MEMB
ATOM   1123 H14S OL      8      -3.038   7.438   2.501  1.00  0.00      MEMB
ATOM   1124 C115 OL      8      -4.915   6.795   3.320  1.00  1.60      MEMB
ATOM   1125 H15R OL      8      -5.678   7.312   3.940  1.00  0.00      MEMB
ATOM   1126 H15S OL      8      -4.606   5.895   3.893  1.00  0.00      MEMB
ATOM   1127 C116 OL      8      -5.534   6.402   2.008  1.00  2.64      MEMB
ATOM   1128 H16R OL      8      -5.116   6.859   1.086  1.00  0.00      MEMB
ATOM   1129 H16S OL      8      -5.346   5.319   1.844  1.00  0.00      MEMB
ATOM   1130 C117 OL      8      -7.090   6.718   1.881  1.00  0.00      MEMB
ATOM   1131 H17R OL      8      -7.194   7.804   2.091  1.00  0.00      MEMB
ATOM   1132 H17S OL      8      -7.519   6.315   2.824  1.00  0.00      MEMB
ATOM   1133 C118 OL      8      -7.818   6.303   0.565  1.00  0.00      MEMB
ATOM   1134 H18R OL      8      -7.215   6.652  -0.300  1.00  0.00      MEMB
ATOM   1135 H18S OL      8      -7.930   5.203   0.459  1.00  0.00      MEMB
ATOM   1136 H18T OL      8      -8.833   6.748   0.479  1.00  0.00      MEMB
ATOM   1006  C33 PGR     8       0.395   5.534  21.738  1.00-20.41      MEMB
ATOM   1007  H3A PGR     8      -0.015   5.149  22.697  1.00  0.00      MEMB
ATOM   1008  H3B PGR     8       1.005   4.776  21.202  1.00  0.00      MEMB
ATOM   1009  O36 PGR     8       1.338   6.531  22.199  1.00  0.00      MEMB
ATOM   1010 HO6A PGR     8       1.939   6.106  22.815  1.00  0.00      MEMB
ATOM   1011  C32 PGR     8      -0.554   6.174  20.702  1.00-20.64      MEMB
ATOM   1012  H2A PGR     8      -1.114   7.008  21.182  1.00  0.00      MEMB
ATOM   1013  O35 PGR     8      -1.485   5.175  20.293  1.00  0.00      MEMB
ATOM   1014 HO5A PGR     8      -1.636   4.720  21.133  1.00  0.00      MEMB
ATOM   1015  C31 PGR     8       0.233   6.732  19.475  1.00-19.24      MEMB
ATOM   1016  H1A PGR     8       0.782   5.852  19.077  1.00  0.00      MEMB
ATOM   1017  H1B PGR     8       0.856   7.587  19.814  1.00  0.00      MEMB
ATOM   1018  P31 PGR     8      -0.528   7.043  17.042  1.00-16.77      MEMB
ATOM   1019  O33 PGR     8       0.856   6.556  16.882  1.00-15.92      MEMB
ATOM   1020  O34 PGR     8      -1.034   8.169  16.243  1.00-16.93      MEMB
ATOM   1021  O32 PGR     8      -0.736   7.339  18.629  1.00-16.27      MEMB
ATOM   1022  O31 PGR     8      -1.443   5.763  16.796  1.00-18.19      MEMB
ATOM   1023  C3  PGR     8      -2.812   5.692  17.129  1.00-15.07      MEMB
ATOM   1024  HA  PGR     8      -3.230   6.666  17.460  1.00  0.00      MEMB
ATOM   1025  HB  PGR     8      -2.953   4.881  17.875  1.00  0.00      MEMB
ATOM   1026  C2  PGR     8      -3.624   5.472  15.769  1.00-13.89      MEMB
ATOM   1027  HX  PGR     8      -4.544   4.931  16.077  1.00  0.00      MEMB
ATOM   1028  O21 PGR     8      -2.906   4.723  14.784  1.00-12.67      MEMB
ATOM   1029  C21 PGR     8      -2.524   3.495  15.159  1.00-12.02      MEMB
ATOM   1030  O22 PGR     8      -2.852   2.914  16.229  1.00-12.33      MEMB
ATOM   1034  C1  PGR     8      -4.031   6.865  15.177  1.00-14.33      MEMB
ATOM   1035  HR  PGR     8      -3.055   7.362  14.995  1.00  0.00      MEMB
ATOM   1036  HS  PGR     8      -4.545   7.372  16.022  1.00  0.00      MEMB
ATOM   1037  O11 PGR     8      -4.822   6.737  13.957  1.00-13.47      MEMB
ATOM   1038  C11 PGR     8      -5.722   7.607  13.628  1.00-12.95      MEMB
ATOM   1039  O12 PGR     8      -6.228   8.442  14.388  1.00-13.09      MEMB
ATOM   1031  C12 OL      8      -1.642   2.958  14.075  1.00-10.84      MEMB
ATOM   1032  H2R OL      8      -1.318   3.848  13.496  1.00  0.00      MEMB
ATOM   1033  H2S OL      8      -2.066   2.256  13.326  1.00  0.00      MEMB
ATOM   1043  C13 OL      8      -0.345   2.358  14.623  1.00 -9.66      MEMB
ATOM   1044  H3R OL      8       0.256   2.121  13.720  1.00  0.00      MEMB
ATOM   1045  H3S OL      8      -0.576   1.484  15.270  1.00  0.00      MEMB
ATOM   1046  C14 OL      8       0.647   3.309  15.398  1.00 -8.38      MEMB
ATOM   1047  H4R OL      8       1.493   2.713  15.804  1.00  0.00      MEMB
ATOM   1048  H4S OL      8       0.180   3.811  16.273  1.00  0.00      MEMB
ATOM   1049  C15 OL      8       1.224   4.492  14.574  1.00 -7.16      MEMB
ATOM   1050  H5R OL      8       1.656   5.291  15.213  1.00  0.00      MEMB
ATOM   1051  H5S OL      8       0.410   4.957  13.978  1.00  0.00      MEMB
ATOM   1052  C16 OL      8       2.310   4.060  13.570  1.00 -6.04      MEMB
ATOM   1053  H6R OL      8       2.075   3.066  13.133  1.00  0.00      MEMB
ATOM   1054  H6S OL      8       3.226   3.850  14.163  1.00  0.00      MEMB
ATOM   1055  C17 OL      8       2.521   5.077  12.461  1.00 -5.15      MEMB
ATOM   1056  H7R OL      8       3.331   4.775  11.763  1.00  0.00      MEMB
ATOM   1057  H7S OL      8       2.877   6.018  12.933  1.00  0.00      MEMB
ATOM   1058  C18 OL      8       1.248   5.447  11.582  1.00 -4.09      MEMB
ATOM   1059  H8R OL      8       0.368   5.657  12.226  1.00  0.00      MEMB
ATOM   1060  H8S OL      8       1.097   4.464  11.086  1.00  0.00      MEMB
ATOM   1061  C19 OL      8       1.484   6.484  10.427  1.00 -3.11      MEMB
ATOM   1062  H9R OL      8       1.504   7.546  10.716  1.00  0.00      MEMB
ATOM   1063 C110 OL      8       1.828   6.213   9.127  1.00 -1.91      MEMB
ATOM   1064 H10R OL      8       1.716   6.999   8.366  1.00  0.00      MEMB
ATOM   1065 C111 OL      8       2.055   4.849   8.525  1.00 -1.30      MEMB
ATOM   1066 H11R OL      8       1.505   4.118   9.156  1.00  0.00      MEMB
ATOM   1067 H11S OL      8       3.114   4.519   8.581  1.00  0.00      MEMB
ATOM   1068 C112 OL      8       1.476   4.662   7.075  1.00 -0.16      MEMB
ATOM   1069 H12R OL      8       1.664   3.583   6.889  1.00  0.00      MEMB
ATOM   1070 H12S OL      8       2.140   5.211   6.373  1.00  0.00      MEMB
ATOM   1071 C113 OL      8       0.048   4.985   6.878  1.00  0.33      MEMB
ATOM   1072 H13R OL      8      -0.183   6.065   6.998  1.00  0.00      MEMB
ATOM   1073 H13S OL      8      -0.510   4.424   7.658  1.00  0.00      MEMB
ATOM   1074 C114 OL      8      -0.512   4.674   5.436  1.00  1.47      MEMB
ATOM   1075 H14R OL      8      -1.534   5.099   5.339  1.00  0.00      MEMB
ATOM   1076 H14S OL      8      -0.490   3.565   5.500  1.00  0.00      MEMB
ATOM   1077 C115 OL      8       0.390   5.101   4.266  1.00  2.35      MEMB
ATOM   1078 H15R OL      8       1.193   4.343   4.142  1.00  0.00      MEMB
ATOM   1079 H15S OL      8       0.961   6.012   4.544  1.00  0.00      MEMB
ATOM   1080 C116 OL      8      -0.311   5.447   2.898  1.00  3.48      MEMB
ATOM   1081 H16R OL      8       0.422   5.513   2.066  1.00  0.00      MEMB
ATOM   1082 H16S OL      8      -0.797   6.426   3.099  1.00  0.00      MEMB
ATOM   1083 C117 OL      8      -1.452   4.480   2.506  1.00  2.94      MEMB
ATOM   1084 H17R OL      8      -2.322   4.741   3.145  1.00  0.00      MEMB
ATOM   1085 H17S OL      8      -1.135   3.415   2.530  1.00  0.00      MEMB
ATOM   1086 C118 OL      8      -1.876   4.691   1.024  1.00  4.04      MEMB
ATOM   1087 H18R OL      8      -2.855   4.171   0.946  1.00  0.00      MEMB
ATOM   1088 H18S OL      8      -1.149   4.337   0.262  1.00  0.00      MEMB
ATOM   1089 H18T OL      8      -2.063   5.776   0.873  1.00  0.00      MEMB
TER   
ATOM   1171  C12 OL      9      16.610   0.774  12.713  1.00-12.11      MEMB
ATOM   1172  H2R OL      9      15.744   1.283  13.188  1.00  0.00      MEMB
ATOM   1173  H2S OL      9      17.013   1.654  12.168  1.00  0.00      MEMB
ATOM   1221  C13 OL      9      16.185  -0.430  11.898  1.00-10.97      MEMB
ATOM   1222  H3R OL      9      15.429  -0.967  12.510  1.00  0.00      MEMB
ATOM   1223  H3S OL      9      17.072  -1.073  11.715  1.00  0.00      MEMB
ATOM   1224  C14 OL      9      15.519  -0.143  10.600  1.00 -9.91      MEMB
ATOM   1225  H4R OL      9      15.040  -1.078  10.237  1.00  0.00      MEMB
ATOM   1226  H4S OL      9      14.675   0.558  10.772  1.00  0.00      MEMB
ATOM   1227  C15 OL      9      16.393   0.406   9.443  1.00 -8.77      MEMB
ATOM   1228  H5R OL      9      17.305  -0.149   9.137  1.00  0.00      MEMB
ATOM   1229  H5S OL      9      16.968   1.294   9.782  1.00  0.00      MEMB
ATOM   1230  C16 OL      9      15.618   0.783   8.112  1.00 -7.62      MEMB
ATOM   1231  H6R OL      9      14.554   0.912   8.406  1.00  0.00      MEMB
ATOM   1232  H6S OL      9      15.907   1.751   7.649  1.00  0.00      MEMB
ATOM   1233  C17 OL      9      15.730  -0.282   7.039  1.00 -6.59      MEMB
ATOM   1234  H7R OL      9      16.812  -0.454   6.851  1.00  0.00      MEMB
ATOM   1235  H7S OL      9      15.284  -1.225   7.419  1.00  0.00      MEMB
ATOM   1236  C18 OL      9      15.159   0.170   5.684  1.00 -5.26      MEMB
ATOM   1237  H8R OL      9      15.555   1.127   5.283  1.00  0.00      MEMB
ATOM   1238  H8S OL      9      15.436  -0.621   4.955  1.00  0.00      MEMB
ATOM   1239  C19 OL      9      13.642   0.162   5.787  1.00 -4.06      MEMB
ATOM   1240  H9R OL      9      13.190  -0.817   5.570  1.00  0.00      MEMB
ATOM   1241 C110 OL      9      12.856   1.202   5.994  1.00 -2.66      MEMB
ATOM   1242 H10R OL      9      11.776   1.044   5.860  1.00  0.00      MEMB
ATOM   1243 C111 OL      9      13.140   2.649   6.191  1.00 -2.58      MEMB
ATOM   1244 H11R OL      9      12.957   2.903   7.257  1.00  0.00      MEMB
ATOM   1245 H11S OL      9      14.212   2.907   6.052  1.00  0.00      MEMB
ATOM   1246 C112 OL      9      12.196   3.485   5.333  1.00 -1.15      MEMB
ATOM   1247 H12R OL      9      11.173   3.274   5.712  1.00  0.00      MEMB
ATOM   1248 H12S OL      9      12.342   4.567   5.536  1.00  0.00      MEMB
ATOM   1249 C113 OL      9      12.227   3.356   3.800  1.00 -0.28      MEMB
ATOM   1250 H13R OL      9      12.137   2.332   3.377  1.00  0.00      MEMB
ATOM   1251 H13S OL      9      11.409   3.940   3.328  1.00  0.00      MEMB
ATOM   1252 C114 OL      9      13.594   3.719   3.216  1.00  0.84      MEMB
ATOM   1253 H14R OL      9      13.818   4.725   3.630  1.00  0.00      MEMB
ATOM   1254 H14S OL      9      14.428   3.032   3.475  1.00  0.00      MEMB
ATOM   1255 C115 OL      9      13.675   3.873   1.645  1.00  1.60      MEMB
ATOM   1256 H15R OL      9      12.876   4.551   1.278  1.00  0.00      MEMB
ATOM   1257 H15S OL      9      13.352   2.870   1.294  1.00  0.00      MEMB
ATOM   1258 C116 OL      9      15.002   4.189   1.083  1.00  2.64      MEMB
ATOM   1259 H16R OL      9      15.237   5.227   1.402  1.00  0.00      MEMB
ATOM   1260 H16S OL      9      15.770   3.568   1.591  1.00  0.00      MEMB
ATOM   1261 C117 OL      9      14.962   4.051  -0.472  1.00  0.00      MEMB
ATOM   1262 H17R OL      9      14.643   3.043  -0.813  1.00  0.00      MEMB
ATOM   1263 H17S OL      9      16.032   4.112  -0.765  1.00  0.00      MEMB
ATOM   1264 C118 OL      9      14.304   5.246  -1.268  1.00  0.00      MEMB
ATOM   1265 H18R OL      9      13.233   5.459  -1.061  1.00  0.00      MEMB
ATOM   1266 H18S OL      9      14.917   6.147  -1.055  1.00  0.00      MEMB
ATOM   1267 H18T OL      9      14.308   4.851  -2.307  1.00  0.00      MEMB
ATOM   1137  C33 PGR     9      13.961   5.996  17.880  1.00-20.41      MEMB
ATOM   1138  H3A PGR     9      12.868   6.148  18.007  1.00  0.00      MEMB
ATOM   1139  H3B PGR     9      14.381   7.021  17.966  1.00  0.00      MEMB
ATOM   1140  O36 PGR     9      14.218   5.571  16.525  1.00  0.00      MEMB
ATOM   1141 HO6A PGR     9      14.045   4.629  16.459  1.00  0.00      MEMB
ATOM   1142  C32 PGR     9      14.527   5.140  18.930  1.00-20.64      MEMB
ATOM   1143  H2A PGR     9      14.696   5.747  19.848  1.00  0.00      MEMB
ATOM   1144  O35 PGR     9      15.785   4.658  18.463  1.00  0.00      MEMB
ATOM   1145 HO5A PGR     9      16.114   5.442  18.002  1.00  0.00      MEMB
ATOM   1146  C31 PGR     9      13.610   3.981  19.276  1.00-19.24      MEMB
ATOM   1147  H1A PGR     9      13.491   3.430  18.318  1.00  0.00      MEMB
ATOM   1148  H1B PGR     9      12.656   4.448  19.601  1.00  0.00      MEMB
ATOM   1149  P31 PGR     9      15.046   1.835  19.833  1.00-16.77      MEMB
ATOM   1150  O33 PGR     9      14.102   0.721  19.658  1.00-15.92      MEMB
ATOM   1151  O34 PGR     9      16.217   1.663  20.759  1.00-16.93      MEMB
ATOM   1152  O32 PGR     9      14.201   3.109  20.239  1.00-16.27      MEMB
ATOM   1153  O31 PGR     9      15.753   2.090  18.438  1.00-18.19      MEMB
ATOM   1154  C3  PGR     9      16.389   0.901  17.887  1.00-15.07      MEMB
ATOM   1155  HA  PGR     9      15.659   0.503  17.150  1.00  0.00      MEMB
ATOM   1156  HB  PGR     9      16.673   0.052  18.545  1.00  0.00      MEMB
ATOM   1157  C2  PGR     9      17.739   1.188  17.157  1.00-13.89      MEMB
ATOM   1158  HX  PGR     9      18.626   1.253  17.823  1.00  0.00      MEMB
ATOM   1159  O21 PGR     9      17.597   2.577  16.647  1.00-12.67      MEMB
ATOM   1160  C21 PGR     9      18.675   3.175  16.173  1.00-12.02      MEMB
ATOM   1161  O22 PGR     9      19.826   2.742  16.250  1.00-12.33      MEMB
ATOM   1165  C1  PGR     9      18.048   0.183  16.046  1.00-14.33      MEMB
ATOM   1166  HR  PGR     9      17.842  -0.855  16.382  1.00  0.00      MEMB
ATOM   1167  HS  PGR     9      19.149   0.180  15.900  1.00  0.00      MEMB
ATOM   1168  O11 PGR     9      17.126   0.471  15.028  1.00-13.47      MEMB
ATOM   1169  C11 PGR     9      17.672   0.521  13.763  1.00-12.95      MEMB
ATOM   1170  O12 PGR     9      18.835   0.346  13.570  1.00-13.09      MEMB
ATOM   1162  C12 OL      9      18.222   4.516  15.521  1.00-10.84      MEMB
ATOM   1163  H2R OL      9      18.428   5.445  16.094  1.00  0.00      MEMB
ATOM   1164  H2S OL      9      17.149   4.489  15.234  1.00  0.00      MEMB
ATOM   1174  C13 OL      9      19.038   4.822  14.277  1.00 -9.66      MEMB
ATOM   1175  H3R OL      9      20.059   5.135  14.582  1.00  0.00      MEMB
ATOM   1176  H3S OL      9      18.617   5.713  13.763  1.00  0.00      MEMB
ATOM   1177  C14 OL      9      19.123   3.700  13.208  1.00 -8.38      MEMB
ATOM   1178  H4R OL      9      18.073   3.420  12.980  1.00  0.00      MEMB
ATOM   1179  H4S OL      9      19.710   2.833  13.580  1.00  0.00      MEMB
ATOM   1180  C15 OL      9      19.820   4.133  11.957  1.00 -7.16      MEMB
ATOM   1181  H5R OL      9      20.925   4.095  12.073  1.00  0.00      MEMB
ATOM   1182  H5S OL      9      19.578   5.151  11.585  1.00  0.00      MEMB
ATOM   1183  C16 OL      9      19.492   3.258  10.786  1.00 -6.04      MEMB
ATOM   1184  H6R OL      9      18.431   3.380  10.478  1.00  0.00      MEMB
ATOM   1185  H6S OL      9      19.650   2.191  11.053  1.00  0.00      MEMB
ATOM   1186  C17 OL      9      20.365   3.513   9.510  1.00 -5.15      MEMB
ATOM   1187  H7R OL      9      21.473   3.528   9.589  1.00  0.00      MEMB
ATOM   1188  H7S OL      9      20.104   4.488   9.045  1.00  0.00      MEMB
ATOM   1189  C18 OL      9      19.992   2.426   8.485  1.00 -4.09      MEMB
ATOM   1190  H8R OL      9      18.895   2.303   8.367  1.00  0.00      MEMB
ATOM   1191  H8S OL      9      20.456   1.514   8.920  1.00  0.00      MEMB
ATOM   1192  C19 OL      9      20.631   2.611   7.073  1.00 -3.11      MEMB
ATOM   1193  H9R OL      9      21.690   2.342   6.944  1.00  0.00      MEMB
ATOM   1194 C110 OL      9      19.859   2.691   5.947  1.00 -1.91      MEMB
ATOM   1195 H10R OL      9      20.370   2.892   4.994  1.00  0.00      MEMB
ATOM   1196 C111 OL      9      18.368   2.720   5.878  1.00 -1.30      MEMB
ATOM   1197 H11R OL      9      17.839   3.610   6.280  1.00  0.00      MEMB
ATOM   1198 H11S OL      9      17.939   1.881   6.466  1.00  0.00      MEMB
ATOM   1199 C112 OL      9      17.843   2.621   4.403  1.00 -0.16      MEMB
ATOM   1200 H12R OL      9      18.100   3.540   3.835  1.00  0.00      MEMB
ATOM   1201 H12S OL      9      16.737   2.612   4.511  1.00  0.00      MEMB
ATOM   1202 C113 OL      9      18.381   1.445   3.528  1.00  0.33      MEMB
ATOM   1203 H13R OL      9      18.233   0.524   4.132  1.00  0.00      MEMB
ATOM   1204 H13S OL      9      19.485   1.503   3.415  1.00  0.00      MEMB
ATOM   1205 C114 OL      9      17.577   1.196   2.262  1.00  1.47      MEMB
ATOM   1206 H14R OL      9      17.465   2.197   1.792  1.00  0.00      MEMB
ATOM   1207 H14S OL      9      16.621   0.701   2.535  1.00  0.00      MEMB
ATOM   1208 C115 OL      9      18.256   0.160   1.288  1.00  2.35      MEMB
ATOM   1209 H15R OL      9      17.579  -0.217   0.493  1.00  0.00      MEMB
ATOM   1210 H15S OL      9      18.384  -0.781   1.864  1.00  0.00      MEMB
ATOM   1211 C116 OL      9      19.623   0.589   0.712  1.00  3.48      MEMB
ATOM   1212 H16R OL      9      20.128  -0.310   0.298  1.00  0.00      MEMB
ATOM   1213 H16S OL      9      20.371   0.922   1.462  1.00  0.00      MEMB
ATOM   1214 C117 OL      9      19.446   1.597  -0.457  1.00  2.94      MEMB
ATOM   1215 H17R OL      9      18.652   1.198  -1.123  1.00  0.00      MEMB
ATOM   1216 H17S OL      9      20.388   1.491  -1.037  1.00  0.00      MEMB
ATOM   1217 C118 OL      9      19.474   3.090  -0.165  1.00  4.04      MEMB
ATOM   1218 H18R OL      9      19.359   3.695  -1.090  1.00  0.00      MEMB
ATOM   1219 H18S OL      9      20.377   3.256   0.461  1.00  0.00      MEMB
ATOM   1220 H18T OL      9      18.610   3.388   0.467  1.00  0.00      MEMB
TER   
ATOM   1302  C12 OL     10     -21.473   1.552  12.858  1.00-12.11      MEMB
ATOM   1303  H2R OL     10     -21.769   1.349  11.807  1.00  0.00      MEMB
ATOM   1304  H2S OL     10     -22.171   2.216  13.412  1.00  0.00      MEMB
ATOM   1352  C13 OL     10     -20.116   2.216  12.952  1.00-10.97      MEMB
ATOM   1353  H3R OL     10     -19.981   2.400  14.039  1.00  0.00      MEMB
ATOM   1354  H3S OL     10     -20.042   3.217  12.476  1.00  0.00      MEMB
ATOM   1355  C14 OL     10     -18.835   1.454  12.541  1.00 -9.91      MEMB
ATOM   1356  H4R OL     10     -18.000   2.170  12.697  1.00  0.00      MEMB
ATOM   1357  H4S OL     10     -18.678   0.591  13.222  1.00  0.00      MEMB
ATOM   1358  C15 OL     10     -18.764   0.914  11.144  1.00 -8.77      MEMB
ATOM   1359  H5R OL     10     -19.478   0.073  11.015  1.00  0.00      MEMB
ATOM   1360  H5S OL     10     -17.794   0.411  10.943  1.00  0.00      MEMB
ATOM   1361  C16 OL     10     -18.829   1.815   9.874  1.00 -7.62      MEMB
ATOM   1362  H6R OL     10     -19.881   2.173   9.860  1.00  0.00      MEMB
ATOM   1363  H6S OL     10     -18.082   2.631   9.979  1.00  0.00      MEMB
ATOM   1364  C17 OL     10     -18.487   1.260   8.588  1.00 -6.59      MEMB
ATOM   1365  H7R OL     10     -17.434   0.976   8.374  1.00  0.00      MEMB
ATOM   1366  H7S OL     10     -19.067   0.322   8.459  1.00  0.00      MEMB
ATOM   1367  C18 OL     10     -19.104   2.087   7.416  1.00 -5.26      MEMB
ATOM   1368  H8R OL     10     -19.179   1.509   6.470  1.00  0.00      MEMB
ATOM   1369  H8S OL     10     -20.124   2.378   7.747  1.00  0.00      MEMB
ATOM   1370  C19 OL     10     -18.444   3.458   7.260  1.00 -4.06      MEMB
ATOM   1371  H9R OL     10     -18.321   4.122   8.128  1.00  0.00      MEMB
ATOM   1372 C110 OL     10     -18.088   4.028   6.075  1.00 -2.66      MEMB
ATOM   1373 H10R OL     10     -17.517   4.967   6.113  1.00  0.00      MEMB
ATOM   1374 C111 OL     10     -18.264   3.438   4.676  1.00 -2.58      MEMB
ATOM   1375 H11R OL     10     -19.131   2.755   4.553  1.00  0.00      MEMB
ATOM   1376 H11S OL     10     -18.317   4.247   3.916  1.00  0.00      MEMB
ATOM   1377 C112 OL     10     -16.935   2.719   4.430  1.00 -1.15      MEMB
ATOM   1378 H12R OL     10     -16.169   3.509   4.274  1.00  0.00      MEMB
ATOM   1379 H12S OL     10     -16.669   2.125   5.331  1.00  0.00      MEMB
ATOM   1380 C113 OL     10     -17.091   1.637   3.287  1.00 -0.28      MEMB
ATOM   1381 H13R OL     10     -17.781   0.913   3.771  1.00  0.00      MEMB
ATOM   1382 H13S OL     10     -17.561   2.084   2.385  1.00  0.00      MEMB
ATOM   1383 C114 OL     10     -15.843   0.820   2.880  1.00  0.84      MEMB
ATOM   1384 H14R OL     10     -15.139   1.616   2.555  1.00  0.00      MEMB
ATOM   1385 H14S OL     10     -15.413   0.244   3.727  1.00  0.00      MEMB
ATOM   1386 C115 OL     10     -16.032  -0.139   1.682  1.00  1.60      MEMB
ATOM   1387 H15R OL     10     -16.980  -0.674   1.907  1.00  0.00      MEMB
ATOM   1388 H15S OL     10     -15.183  -0.852   1.611  1.00  0.00      MEMB
ATOM   1389 C116 OL     10     -16.368   0.479   0.301  1.00  2.64      MEMB
ATOM   1390 H16R OL     10     -17.033   1.364   0.404  1.00  0.00      MEMB
ATOM   1391 H16S OL     10     -15.421   0.819  -0.169  1.00  0.00      MEMB
ATOM   1392 C117 OL     10     -17.071  -0.389  -0.685  1.00  0.00      MEMB
ATOM   1393 H17R OL     10     -17.064   0.070  -1.697  1.00  0.00      MEMB
ATOM   1394 H17S OL     10     -18.148  -0.503  -0.437  1.00  0.00      MEMB
ATOM   1395 C118 OL     10     -16.603  -1.784  -0.793  1.00  0.00      MEMB
ATOM   1396 H18R OL     10     -17.315  -2.437  -1.341  1.00  0.00      MEMB
ATOM   1397 H18S OL     10     -15.596  -1.912  -1.245  1.00  0.00      MEMB
ATOM   1398 H18T OL     10     -16.487  -2.254   0.207  1.00  0.00      MEMB
ATOM   1268  C33 PGR    10     -18.285   3.603  18.884  1.00-20.41      MEMB
ATOM   1269  H3A PGR    10     -18.431   4.667  19.171  1.00  0.00      MEMB
ATOM   1270  H3B PGR    10     -18.280   3.414  17.789  1.00  0.00      MEMB
ATOM   1271  O36 PGR    10     -19.509   3.029  19.306  1.00  0.00      MEMB
ATOM   1272 HO6A PGR    10     -19.354   2.083  19.353  1.00  0.00      MEMB
ATOM   1273  C32 PGR    10     -16.995   2.998  19.599  1.00-20.64      MEMB
ATOM   1274  H2A PGR    10     -17.182   2.923  20.694  1.00  0.00      MEMB
ATOM   1275  O35 PGR    10     -15.915   3.904  19.382  1.00  0.00      MEMB
ATOM   1276 HO5A PGR    10     -16.377   4.751  19.460  1.00  0.00      MEMB
ATOM   1277  C31 PGR    10     -16.616   1.631  19.101  1.00-19.24      MEMB
ATOM   1278  H1A PGR    10     -15.677   1.413  19.654  1.00  0.00      MEMB
ATOM   1279  H1B PGR    10     -16.486   1.625  17.998  1.00  0.00      MEMB
ATOM   1280  P31 PGR    10     -17.602  -0.702  18.780  1.00-16.77      MEMB
ATOM   1281  O33 PGR    10     -18.752  -1.472  19.298  1.00-15.92      MEMB
ATOM   1282  O34 PGR    10     -16.293  -1.366  18.799  1.00-16.93      MEMB
ATOM   1283  O32 PGR    10     -17.563   0.647  19.491  1.00-16.27      MEMB
ATOM   1284  O31 PGR    10     -17.927  -0.155  17.360  1.00-18.19      MEMB
ATOM   1285  C3  PGR    10     -19.259   0.170  17.053  1.00-15.07      MEMB
ATOM   1286  HA  PGR    10     -19.137   1.088  16.440  1.00  0.00      MEMB
ATOM   1287  HB  PGR    10     -19.998   0.433  17.840  1.00  0.00      MEMB
ATOM   1288  C2  PGR    10     -19.852  -1.006  16.167  1.00-13.89      MEMB
ATOM   1289  HX  PGR    10     -19.915  -1.909  16.811  1.00  0.00      MEMB
ATOM   1290  O21 PGR    10     -19.119  -1.208  14.984  1.00-12.67      MEMB
ATOM   1291  C21 PGR    10     -18.329  -2.249  14.858  1.00-12.02      MEMB
ATOM   1292  O22 PGR    10     -18.203  -3.154  15.608  1.00-12.33      MEMB
ATOM   1296  C1  PGR    10     -21.279  -0.788  15.709  1.00-14.33      MEMB
ATOM   1297  HR  PGR    10     -21.842  -0.635  16.654  1.00  0.00      MEMB
ATOM   1298  HS  PGR    10     -21.738  -1.677  15.226  1.00  0.00      MEMB
ATOM   1299  O11 PGR    10     -21.406   0.406  14.913  1.00-13.47      MEMB
ATOM   1300  C11 PGR    10     -21.343   0.232  13.581  1.00-12.95      MEMB
ATOM   1301  O12 PGR    10     -21.283  -0.805  12.945  1.00-13.09      MEMB
ATOM   1293  C12 OL     10     -17.424  -2.098  13.669  1.00-10.84      MEMB
ATOM   1294  H2R OL     10     -16.555  -2.784  13.581  1.00  0.00      MEMB
ATOM   1295  H2S OL     10     -17.045  -1.054  13.717  1.00  0.00      MEMB
ATOM   1305  C13 OL     10     -18.158  -2.121  12.307  1.00 -9.66      MEMB
ATOM   1306  H3R OL     10     -17.480  -1.838  11.474  1.00  0.00      MEMB
ATOM   1307  H3S OL     10     -19.032  -1.437  12.371  1.00  0.00      MEMB
ATOM   1308  C14 OL     10     -18.555  -3.568  11.927  1.00 -8.38      MEMB
ATOM   1309  H4R OL     10     -19.257  -3.895  12.725  1.00  0.00      MEMB
ATOM   1310  H4S OL     10     -17.606  -4.096  12.161  1.00  0.00      MEMB
ATOM   1311  C15 OL     10     -19.211  -3.775  10.574  1.00 -7.16      MEMB
ATOM   1312  H5R OL     10     -20.128  -3.150  10.606  1.00  0.00      MEMB
ATOM   1313  H5S OL     10     -19.515  -4.837  10.453  1.00  0.00      MEMB
ATOM   1314  C16 OL     10     -18.358  -3.257   9.392  1.00 -6.04      MEMB
ATOM   1315  H6R OL     10     -17.287  -3.483   9.585  1.00  0.00      MEMB
ATOM   1316  H6S OL     10     -18.459  -2.153   9.458  1.00  0.00      MEMB
ATOM   1317  C17 OL     10     -18.777  -3.919   8.037  1.00 -5.15      MEMB
ATOM   1318  H7R OL     10     -19.882  -3.972   7.939  1.00  0.00      MEMB
ATOM   1319  H7S OL     10     -18.538  -4.997   8.156  1.00  0.00      MEMB
ATOM   1320  C18 OL     10     -17.935  -3.471   6.830  1.00 -4.09      MEMB
ATOM   1321  H8R OL     10     -18.138  -4.187   6.005  1.00  0.00      MEMB
ATOM   1322  H8S OL     10     -16.885  -3.692   7.118  1.00  0.00      MEMB
ATOM   1323  C19 OL     10     -18.102  -2.001   6.473  1.00 -3.11      MEMB
ATOM   1324  H9R OL     10     -17.802  -1.235   7.203  1.00  0.00      MEMB
ATOM   1325 C110 OL     10     -18.739  -1.531   5.382  1.00 -1.91      MEMB
ATOM   1326 H10R OL     10     -18.894  -0.443   5.325  1.00  0.00      MEMB
ATOM   1327 C111 OL     10     -19.407  -2.381   4.325  1.00 -1.30      MEMB
ATOM   1328 H11R OL     10     -19.124  -3.452   4.405  1.00  0.00      MEMB
ATOM   1329 H11S OL     10     -19.040  -1.976   3.357  1.00  0.00      MEMB
ATOM   1330 C112 OL     10     -20.912  -2.142   4.460  1.00 -0.16      MEMB
ATOM   1331 H12R OL     10     -21.167  -1.087   4.222  1.00  0.00      MEMB
ATOM   1332 H12S OL     10     -21.180  -2.449   5.493  1.00  0.00      MEMB
ATOM   1333 C113 OL     10     -21.748  -3.082   3.486  1.00  0.33      MEMB
ATOM   1334 H13R OL     10     -22.762  -2.755   3.800  1.00  0.00      MEMB
ATOM   1335 H13S OL     10     -21.730  -4.156   3.770  1.00  0.00      MEMB
ATOM   1336 C114 OL     10     -21.540  -2.833   2.027  1.00  1.47      MEMB
ATOM   1337 H14R OL     10     -22.172  -3.452   1.355  1.00  0.00      MEMB
ATOM   1338 H14S OL     10     -20.544  -3.183   1.684  1.00  0.00      MEMB
ATOM   1339 C115 OL     10     -21.736  -1.382   1.517  1.00  2.35      MEMB
ATOM   1340 H15R OL     10     -21.980  -1.512   0.441  1.00  0.00      MEMB
ATOM   1341 H15S OL     10     -20.764  -0.863   1.658  1.00  0.00      MEMB
ATOM   1342 C116 OL     10     -22.929  -0.461   2.071  1.00  3.48      MEMB
ATOM   1343 H16R OL     10     -22.536  -0.214   3.080  1.00  0.00      MEMB
ATOM   1344 H16S OL     10     -23.797  -1.152   2.121  1.00  0.00      MEMB
ATOM   1345 C117 OL     10     -23.188   0.797   1.134  1.00  2.94      MEMB
ATOM   1346 H17R OL     10     -24.128   1.288   1.466  1.00  0.00      MEMB
ATOM   1347 H17S OL     10     -23.211   0.421   0.089  1.00  0.00      MEMB
ATOM   1348 C118 OL     10     -22.049   1.865   1.173  1.00  4.04      MEMB
ATOM   1349 H18R OL     10     -21.820   2.101   2.234  1.00  0.00      MEMB
ATOM   1350 H18S OL     10     -22.432   2.775   0.663  1.00  0.00      MEMB
ATOM   1351 H18T OL     10     -21.107   1.478   0.730  1.00  0.00      MEMB
TER   
ATOM   1433  C12 OL     11       9.252  14.140  12.268  1.00-12.11      MEMB
ATOM   1434  H2R OL     11       9.310  13.352  11.487  1.00  0.00      MEMB
ATOM   1435  H2S OL     11       8.272  14.183  12.790  1.00  0.00      MEMB
ATOM   1483  C13 OL     11       9.537  15.492  11.603  1.00-10.97      MEMB
ATOM   1484  H3R OL     11      10.600  15.451  11.284  1.00  0.00      MEMB
ATOM   1485  H3S OL     11       9.406  16.296  12.359  1.00  0.00      MEMB
ATOM   1486  C14 OL     11       8.649  15.696  10.440  1.00 -9.91      MEMB
ATOM   1487  H4R OL     11       7.619  15.713  10.855  1.00  0.00      MEMB
ATOM   1488  H4S OL     11       8.899  16.708  10.053  1.00  0.00      MEMB
ATOM   1489  C15 OL     11       8.550  14.711   9.258  1.00 -8.77      MEMB
ATOM   1490  H5R OL     11       7.915  15.164   8.467  1.00  0.00      MEMB
ATOM   1491  H5S OL     11       8.030  13.760   9.502  1.00  0.00      MEMB
ATOM   1492  C16 OL     11       9.895  14.469   8.432  1.00 -7.62      MEMB
ATOM   1493  H6R OL     11      10.244  15.406   7.946  1.00  0.00      MEMB
ATOM   1494  H6S OL     11      10.640  14.006   9.114  1.00  0.00      MEMB
ATOM   1495  C17 OL     11       9.740  13.517   7.221  1.00 -6.59      MEMB
ATOM   1496  H7R OL     11       9.300  12.556   7.564  1.00  0.00      MEMB
ATOM   1497  H7S OL     11       9.095  13.995   6.453  1.00  0.00      MEMB
ATOM   1498  C18 OL     11      11.054  13.035   6.601  1.00 -5.26      MEMB
ATOM   1499  H8R OL     11      11.713  13.929   6.560  1.00  0.00      MEMB
ATOM   1500  H8S OL     11      11.575  12.382   7.332  1.00  0.00      MEMB
ATOM   1501  C19 OL     11      11.004  12.338   5.207  1.00 -4.06      MEMB
ATOM   1502  H9R OL     11      11.366  13.051   4.452  1.00  0.00      MEMB
ATOM   1503 C110 OL     11      10.566  11.155   4.914  1.00 -2.66      MEMB
ATOM   1504 H10R OL     11      10.559  10.972   3.830  1.00  0.00      MEMB
ATOM   1505 C111 OL     11      10.032  10.108   5.854  1.00 -2.58      MEMB
ATOM   1506 H11R OL     11      10.029  10.480   6.901  1.00  0.00      MEMB
ATOM   1507 H11S OL     11       8.966   9.923   5.605  1.00  0.00      MEMB
ATOM   1508 C112 OL     11      10.755   8.744   5.845  1.00 -1.15      MEMB
ATOM   1509 H12R OL     11      11.821   8.912   6.110  1.00  0.00      MEMB
ATOM   1510 H12S OL     11      10.280   8.109   6.623  1.00  0.00      MEMB
ATOM   1511 C113 OL     11      10.515   8.046   4.482  1.00 -0.28      MEMB
ATOM   1512 H13R OL     11      10.017   7.078   4.703  1.00  0.00      MEMB
ATOM   1513 H13S OL     11       9.768   8.644   3.918  1.00  0.00      MEMB
ATOM   1514 C114 OL     11      11.748   7.915   3.612  1.00  0.84      MEMB
ATOM   1515 H14R OL     11      12.228   8.903   3.441  1.00  0.00      MEMB
ATOM   1516 H14S OL     11      12.491   7.328   4.192  1.00  0.00      MEMB
ATOM   1517 C115 OL     11      11.378   7.087   2.363  1.00  1.60      MEMB
ATOM   1518 H15R OL     11      10.936   6.128   2.707  1.00  0.00      MEMB
ATOM   1519 H15S OL     11      12.451   6.979   2.097  1.00  0.00      MEMB
ATOM   1520 C116 OL     11      10.344   7.717   1.402  1.00  2.64      MEMB
ATOM   1521 H16R OL     11      10.212   7.058   0.517  1.00  0.00      MEMB
ATOM   1522 H16S OL     11       9.344   7.675   1.883  1.00  0.00      MEMB
ATOM   1523 C117 OL     11      10.542   9.120   0.871  1.00  0.00      MEMB
ATOM   1524 H17R OL     11      11.111   9.691   1.636  1.00  0.00      MEMB
ATOM   1525 H17S OL     11       9.523   9.515   0.672  1.00  0.00      MEMB
ATOM   1526 C118 OL     11      11.383   9.234  -0.443  1.00  0.00      MEMB
ATOM   1527 H18R OL     11      11.418  10.271  -0.840  1.00  0.00      MEMB
ATOM   1528 H18S OL     11      12.379   8.783  -0.247  1.00  0.00      MEMB
ATOM   1529 H18T OL     11      10.936   8.627  -1.259  1.00  0.00      MEMB
ATOM   1399  C33 PGR    11       6.634   6.927  18.587  1.00-20.41      MEMB
ATOM   1400  H3A PGR    11       6.982   6.232  19.381  1.00  0.00      MEMB
ATOM   1401  H3B PGR    11       5.568   6.711  18.357  1.00  0.00      MEMB
ATOM   1402  O36 PGR    11       7.332   6.725  17.376  1.00  0.00      MEMB
ATOM   1403 HO6A PGR    11       7.216   5.785  17.219  1.00  0.00      MEMB
ATOM   1404  C32 PGR    11       6.877   8.277  19.156  1.00-20.64      MEMB
ATOM   1405  H2A PGR    11       6.259   8.406  20.072  1.00  0.00      MEMB
ATOM   1406  O35 PGR    11       6.463   9.236  18.186  1.00  0.00      MEMB
ATOM   1407 HO5A PGR    11       5.674   8.801  17.834  1.00  0.00      MEMB
ATOM   1408  C31 PGR    11       8.346   8.470  19.516  1.00-19.24      MEMB
ATOM   1409  H1A PGR    11       8.936   8.408  18.577  1.00  0.00      MEMB
ATOM   1410  H1B PGR    11       8.700   7.657  20.186  1.00  0.00      MEMB
ATOM   1411  P31 PGR    11       8.808  11.033  19.451  1.00-16.77      MEMB
ATOM   1412  O33 PGR    11       9.438  11.900  20.430  1.00-15.92      MEMB
ATOM   1413  O34 PGR    11       7.607  11.637  18.782  1.00-16.93      MEMB
ATOM   1414  O32 PGR    11       8.526   9.713  20.150  1.00-16.27      MEMB
ATOM   1415  O31 PGR    11       9.885  10.638  18.365  1.00-18.19      MEMB
ATOM   1416  C3  PGR    11      10.336  11.751  17.597  1.00-15.07      MEMB
ATOM   1417  HA  PGR    11      11.445  11.703  17.542  1.00  0.00      MEMB
ATOM   1418  HB  PGR    11      10.124  12.754  18.025  1.00  0.00      MEMB
ATOM   1419  C2  PGR    11       9.815  11.720  16.107  1.00-13.89      MEMB
ATOM   1420  HX  PGR    11       8.799  12.166  16.171  1.00  0.00      MEMB
ATOM   1421  O21 PGR    11       9.786  10.431  15.576  1.00-12.67      MEMB
ATOM   1422  C21 PGR    11       8.708   9.645  15.521  1.00-12.02      MEMB
ATOM   1423  O22 PGR    11       7.632   9.948  15.964  1.00-12.33      MEMB
ATOM   1427  C1  PGR    11      10.737  12.645  15.196  1.00-14.33      MEMB
ATOM   1428  HR  PGR    11      11.714  12.151  15.011  1.00  0.00      MEMB
ATOM   1429  HS  PGR    11      10.889  13.580  15.776  1.00  0.00      MEMB
ATOM   1430  O11 PGR    11       9.962  12.870  13.963  1.00-13.47      MEMB
ATOM   1431  C11 PGR    11      10.348  13.918  13.320  1.00-12.95      MEMB
ATOM   1432  O12 PGR    11      11.334  14.585  13.637  1.00-13.09      MEMB
ATOM   1424  C12 OL     11       9.072   8.309  14.789  1.00-10.84      MEMB
ATOM   1425  H2R OL     11       8.114   7.806  14.539  1.00  0.00      MEMB
ATOM   1426  H2S OL     11       9.630   7.691  15.525  1.00  0.00      MEMB
ATOM   1436  C13 OL     11      10.011   8.447  13.594  1.00 -9.66      MEMB
ATOM   1437  H3R OL     11      10.190   7.480  13.077  1.00  0.00      MEMB
ATOM   1438  H3S OL     11      10.954   8.709  14.119  1.00  0.00      MEMB
ATOM   1439  C14 OL     11       9.658   9.556  12.561  1.00 -8.38      MEMB
ATOM   1440  H4R OL     11      10.389   9.444  11.733  1.00  0.00      MEMB
ATOM   1441  H4S OL     11       9.853  10.528  13.062  1.00  0.00      MEMB
ATOM   1442  C15 OL     11       8.180   9.539  12.146  1.00 -7.16      MEMB
ATOM   1443  H5R OL     11       7.546   9.913  12.979  1.00  0.00      MEMB
ATOM   1444  H5S OL     11       8.019   8.440  12.111  1.00  0.00      MEMB
ATOM   1445  C16 OL     11       8.080  10.300  10.873  1.00 -6.04      MEMB
ATOM   1446  H6R OL     11       8.742   9.867  10.092  1.00  0.00      MEMB
ATOM   1447  H6S OL     11       8.400  11.356  11.006  1.00  0.00      MEMB
ATOM   1448  C17 OL     11       6.624  10.328  10.370  1.00 -5.15      MEMB
ATOM   1449  H7R OL     11       6.010  10.658  11.235  1.00  0.00      MEMB
ATOM   1450  H7S OL     11       6.409   9.274  10.094  1.00  0.00      MEMB
ATOM   1451  C18 OL     11       6.509  11.230   9.136  1.00 -4.09      MEMB
ATOM   1452  H8R OL     11       7.291  10.927   8.407  1.00  0.00      MEMB
ATOM   1453  H8S OL     11       6.751  12.250   9.503  1.00  0.00      MEMB
ATOM   1454  C19 OL     11       5.148  11.146   8.510  1.00 -3.11      MEMB
ATOM   1455  H9R OL     11       4.503  11.941   8.914  1.00  0.00      MEMB
ATOM   1456 C110 OL     11       4.774  10.326   7.510  1.00 -1.91      MEMB
ATOM   1457 H10R OL     11       3.739  10.463   7.164  1.00  0.00      MEMB
ATOM   1458 C111 OL     11       5.583   9.322   6.672  1.00 -1.30      MEMB
ATOM   1459 H11R OL     11       5.102   8.327   6.793  1.00  0.00      MEMB
ATOM   1460 H11S OL     11       6.606   9.339   7.105  1.00  0.00      MEMB
ATOM   1461 C112 OL     11       5.577   9.643   5.133  1.00 -0.16      MEMB
ATOM   1462 H12R OL     11       4.517   9.701   4.805  1.00  0.00      MEMB
ATOM   1463 H12S OL     11       6.136   8.894   4.531  1.00  0.00      MEMB
ATOM   1464 C113 OL     11       6.113  11.002   4.739  1.00  0.33      MEMB
ATOM   1465 H13R OL     11       7.188  11.053   5.014  1.00  0.00      MEMB
ATOM   1466 H13S OL     11       5.618  11.727   5.421  1.00  0.00      MEMB
ATOM   1467 C114 OL     11       5.880  11.445   3.299  1.00  1.47      MEMB
ATOM   1468 H14R OL     11       4.781  11.471   3.138  1.00  0.00      MEMB
ATOM   1469 H14S OL     11       6.194  10.731   2.507  1.00  0.00      MEMB
ATOM   1470 C115 OL     11       6.481  12.716   2.975  1.00  2.35      MEMB
ATOM   1471 H15R OL     11       7.568  12.629   3.186  1.00  0.00      MEMB
ATOM   1472 H15S OL     11       6.068  13.478   3.671  1.00  0.00      MEMB
ATOM   1473 C116 OL     11       6.284  13.239   1.540  1.00  3.48      MEMB
ATOM   1474 H16R OL     11       5.195  13.165   1.334  1.00  0.00      MEMB
ATOM   1475 H16S OL     11       6.876  12.698   0.771  1.00  0.00      MEMB
ATOM   1476 C117 OL     11       6.750  14.674   1.271  1.00  2.94      MEMB
ATOM   1477 H17R OL     11       6.338  15.210   2.152  1.00  0.00      MEMB
ATOM   1478 H17S OL     11       6.265  15.016   0.332  1.00  0.00      MEMB
ATOM   1479 C118 OL     11       8.327  14.728   1.136  1.00  4.04      MEMB
ATOM   1480 H18R OL     11       8.850  14.164   0.335  1.00  0.00      MEMB
ATOM   1481 H18S OL     11       8.815  14.562   2.120  1.00  0.00      MEMB
ATOM   1482 H18T OL     11       8.475  15.742   0.708  1.00  0.00      MEMB
TER   
ATOM   1564  C12 OL     12      -8.749 -10.427  11.235  1.00-12.11      MEMB
ATOM   1565  H2R OL     12      -7.740 -10.854  11.050  1.00  0.00      MEMB
ATOM   1566  H2S OL     12      -9.572 -11.025  10.789  1.00  0.00      MEMB
ATOM   1614  C13 OL     12      -8.674  -8.992  10.718  1.00-10.97      MEMB
ATOM   1615  H3R OL     12      -8.371  -8.937   9.651  1.00  0.00      MEMB
ATOM   1616  H3S OL     12      -7.886  -8.474  11.304  1.00  0.00      MEMB
ATOM   1617  C14 OL     12     -10.006  -8.213  10.861  1.00 -9.91      MEMB
ATOM   1618  H4R OL     12     -10.311  -8.167  11.929  1.00  0.00      MEMB
ATOM   1619  H4S OL     12      -9.979  -7.168  10.486  1.00  0.00      MEMB
ATOM   1620  C15 OL     12     -11.272  -8.792  10.218  1.00 -8.77      MEMB
ATOM   1621  H5R OL     12     -12.210  -8.272  10.509  1.00  0.00      MEMB
ATOM   1622  H5S OL     12     -11.334  -9.778  10.726  1.00  0.00      MEMB
ATOM   1623  C16 OL     12     -11.064  -8.955   8.644  1.00 -7.62      MEMB
ATOM   1624  H6R OL     12     -11.323  -7.977   8.185  1.00  0.00      MEMB
ATOM   1625  H6S OL     12     -10.038  -9.247   8.336  1.00  0.00      MEMB
ATOM   1626  C17 OL     12     -11.995 -10.046   8.145  1.00 -6.59      MEMB
ATOM   1627  H7R OL     12     -11.713 -10.256   7.092  1.00  0.00      MEMB
ATOM   1628  H7S OL     12     -11.677 -10.948   8.711  1.00  0.00      MEMB
ATOM   1629  C18 OL     12     -13.474  -9.798   8.280  1.00 -5.26      MEMB
ATOM   1630  H8R OL     12     -14.028 -10.723   8.009  1.00  0.00      MEMB
ATOM   1631  H8S OL     12     -13.834  -9.657   9.322  1.00  0.00      MEMB
ATOM   1632  C19 OL     12     -13.771  -8.497   7.561  1.00 -4.06      MEMB
ATOM   1633  H9R OL     12     -13.305  -7.558   7.894  1.00  0.00      MEMB
ATOM   1634 C110 OL     12     -14.783  -8.377   6.688  1.00 -2.66      MEMB
ATOM   1635 H10R OL     12     -14.950  -7.400   6.211  1.00  0.00      MEMB
ATOM   1636 C111 OL     12     -15.811  -9.384   6.213  1.00 -2.58      MEMB
ATOM   1637 H11R OL     12     -16.199 -10.176   6.888  1.00  0.00      MEMB
ATOM   1638 H11S OL     12     -16.689  -8.888   5.747  1.00  0.00      MEMB
ATOM   1639 C112 OL     12     -15.166 -10.117   5.001  1.00 -1.15      MEMB
ATOM   1640 H12R OL     12     -14.446 -10.792   5.511  1.00  0.00      MEMB
ATOM   1641 H12S OL     12     -15.961 -10.754   4.557  1.00  0.00      MEMB
ATOM   1642 C113 OL     12     -14.592  -9.379   3.800  1.00 -0.28      MEMB
ATOM   1643 H13R OL     12     -13.908  -8.547   4.072  1.00  0.00      MEMB
ATOM   1644 H13S OL     12     -14.032 -10.108   3.176  1.00  0.00      MEMB
ATOM   1645 C114 OL     12     -15.589  -8.832   2.779  1.00  0.84      MEMB
ATOM   1646 H14R OL     12     -16.189  -9.696   2.422  1.00  0.00      MEMB
ATOM   1647 H14S OL     12     -16.364  -8.216   3.284  1.00  0.00      MEMB
ATOM   1648 C115 OL     12     -14.970  -7.996   1.657  1.00  1.60      MEMB
ATOM   1649 H15R OL     12     -14.408  -7.111   2.023  1.00  0.00      MEMB
ATOM   1650 H15S OL     12     -15.838  -7.648   1.058  1.00  0.00      MEMB
ATOM   1651 C116 OL     12     -14.090  -8.805   0.699  1.00  2.64      MEMB
ATOM   1652 H16R OL     12     -13.070  -8.895   1.132  1.00  0.00      MEMB
ATOM   1653 H16S OL     12     -14.562  -9.808   0.633  1.00  0.00      MEMB
ATOM   1654 C117 OL     12     -13.870  -8.087  -0.684  1.00  0.00      MEMB
ATOM   1655 H17R OL     12     -12.976  -7.435  -0.583  1.00  0.00      MEMB
ATOM   1656 H17S OL     12     -14.705  -7.411  -0.967  1.00  0.00      MEMB
ATOM   1657 C118 OL     12     -13.715  -9.054  -1.845  1.00  0.00      MEMB
ATOM   1658 H18R OL     12     -12.750  -9.588  -1.985  1.00  0.00      MEMB
ATOM   1659 H18S OL     12     -14.508  -9.796  -1.613  1.00  0.00      MEMB
ATOM   1660 H18T OL     12     -14.061  -8.639  -2.816  1.00  0.00      MEMB
ATOM   1530  C33 PGR    12     -14.205 -13.026  20.913  1.00-20.41      MEMB
ATOM   1531  H3A PGR    12     -13.117 -13.249  20.913  1.00  0.00      MEMB
ATOM   1532  H3B PGR    12     -14.455 -12.544  21.883  1.00  0.00      MEMB
ATOM   1533  O36 PGR    12     -14.944 -14.245  20.969  1.00  0.00      MEMB
ATOM   1534 HO6A PGR    12     -15.738 -14.167  20.435  1.00  0.00      MEMB
ATOM   1535  C32 PGR    12     -14.388 -12.224  19.607  1.00-20.64      MEMB
ATOM   1536  H2A PGR    12     -15.333 -11.639  19.663  1.00  0.00      MEMB
ATOM   1537  O35 PGR    12     -14.493 -13.160  18.537  1.00  0.00      MEMB
ATOM   1538 HO5A PGR    12     -15.013 -13.856  18.961  1.00  0.00      MEMB
ATOM   1539  C31 PGR    12     -13.204 -11.271  19.402  1.00-19.24      MEMB
ATOM   1540  H1A PGR    12     -13.191 -10.647  20.321  1.00  0.00      MEMB
ATOM   1541  H1B PGR    12     -13.519 -10.711  18.495  1.00  0.00      MEMB
ATOM   1542  P31 PGR    12     -11.552 -12.876  18.096  1.00-16.77      MEMB
ATOM   1543  O33 PGR    12     -12.496 -14.023  18.096  1.00-15.92      MEMB
ATOM   1544  O34 PGR    12     -10.129 -13.066  18.354  1.00-16.93      MEMB
ATOM   1545  O32 PGR    12     -11.941 -11.859  19.245  1.00-16.27      MEMB
ATOM   1546  O31 PGR    12     -11.759 -12.074  16.780  1.00-18.19      MEMB
ATOM   1547  C3  PGR    12     -11.574 -10.743  16.610  1.00-15.07      MEMB
ATOM   1548  HA  PGR    12     -10.608 -10.407  17.044  1.00  0.00      MEMB
ATOM   1549  HB  PGR    12     -12.423 -10.220  17.100  1.00  0.00      MEMB
ATOM   1550  C2  PGR    12     -11.393 -10.488  15.128  1.00-13.89      MEMB
ATOM   1551  HX  PGR    12     -11.279  -9.400  14.931  1.00  0.00      MEMB
ATOM   1552  O21 PGR    12     -12.608 -10.802  14.460  1.00-12.67      MEMB
ATOM   1553  C21 PGR    12     -13.662 -10.005  14.638  1.00-12.02      MEMB
ATOM   1554  O22 PGR    12     -13.706  -8.990  15.243  1.00-12.33      MEMB
ATOM   1558  C1  PGR    12     -10.219 -11.234  14.536  1.00-14.33      MEMB
ATOM   1559  HR  PGR    12     -10.338 -12.338  14.575  1.00  0.00      MEMB
ATOM   1560  HS  PGR    12      -9.404 -10.944  15.233  1.00  0.00      MEMB
ATOM   1561  O11 PGR    12      -9.962 -10.795  13.199  1.00-13.47      MEMB
ATOM   1562  C11 PGR    12      -8.740 -10.468  12.833  1.00-12.95      MEMB
ATOM   1563  O12 PGR    12      -7.819 -10.237  13.614  1.00-13.09      MEMB
ATOM   1555  C12 OL     12     -14.877 -10.574  13.890  1.00-10.84      MEMB
ATOM   1556  H2R OL     12     -14.835 -10.523  12.781  1.00  0.00      MEMB
ATOM   1557  H2S OL     12     -15.794 -10.022  14.190  1.00  0.00      MEMB
ATOM   1567  C13 OL     12     -15.029 -12.164  14.114  1.00 -9.66      MEMB
ATOM   1568  H3R OL     12     -15.347 -12.379  15.156  1.00  0.00      MEMB
ATOM   1569  H3S OL     12     -14.081 -12.689  13.868  1.00  0.00      MEMB
ATOM   1570  C14 OL     12     -16.039 -12.784  13.163  1.00 -8.38      MEMB
ATOM   1571  H4R OL     12     -17.012 -12.253  13.238  1.00  0.00      MEMB
ATOM   1572  H4S OL     12     -16.229 -13.839  13.456  1.00  0.00      MEMB
ATOM   1573  C15 OL     12     -15.532 -12.866  11.639  1.00 -7.16      MEMB
ATOM   1574  H5R OL     12     -15.490 -11.833  11.234  1.00  0.00      MEMB
ATOM   1575  H5S OL     12     -16.278 -13.465  11.073  1.00  0.00      MEMB
ATOM   1576  C16 OL     12     -14.155 -13.448  11.512  1.00 -6.04      MEMB
ATOM   1577  H6R OL     12     -13.975 -14.246  12.264  1.00  0.00      MEMB
ATOM   1578  H6S OL     12     -13.335 -12.699  11.511  1.00  0.00      MEMB
ATOM   1579  C17 OL     12     -14.045 -14.376  10.215  1.00 -5.15      MEMB
ATOM   1580  H7R OL     12     -14.074 -13.715   9.322  1.00  0.00      MEMB
ATOM   1581  H7S OL     12     -14.958 -15.008  10.258  1.00  0.00      MEMB
ATOM   1582  C18 OL     12     -12.781 -15.216  10.146  1.00 -4.09      MEMB
ATOM   1583  H8R OL     12     -12.814 -15.866   9.246  1.00  0.00      MEMB
ATOM   1584  H8S OL     12     -12.705 -15.899  11.019  1.00  0.00      MEMB
ATOM   1585  C19 OL     12     -11.625 -14.203  10.192  1.00 -3.11      MEMB
ATOM   1586  H9R OL     12     -11.580 -13.661  11.149  1.00  0.00      MEMB
ATOM   1587 C110 OL     12     -10.737 -13.936   9.202  1.00 -1.91      MEMB
ATOM   1588 H10R OL     12      -9.999 -13.121   9.238  1.00  0.00      MEMB
ATOM   1589 C111 OL     12     -10.723 -14.665   7.885  1.00 -1.30      MEMB
ATOM   1590 H11R OL     12     -11.151 -15.671   8.085  1.00  0.00      MEMB
ATOM   1591 H11S OL     12      -9.691 -14.656   7.473  1.00  0.00      MEMB
ATOM   1592 C112 OL     12     -11.592 -13.905   6.819  1.00 -0.16      MEMB
ATOM   1593 H12R OL     12     -11.288 -12.840   6.725  1.00  0.00      MEMB
ATOM   1594 H12S OL     12     -12.656 -13.875   7.137  1.00  0.00      MEMB
ATOM   1595 C113 OL     12     -11.573 -14.551   5.400  1.00  0.33      MEMB
ATOM   1596 H13R OL     12     -12.224 -15.451   5.415  1.00  0.00      MEMB
ATOM   1597 H13S OL     12     -10.525 -14.906   5.298  1.00  0.00      MEMB
ATOM   1598 C114 OL     12     -11.863 -13.481   4.278  1.00  1.47      MEMB
ATOM   1599 H14R OL     12     -11.371 -12.520   4.539  1.00  0.00      MEMB
ATOM   1600 H14S OL     12     -12.954 -13.274   4.305  1.00  0.00      MEMB
ATOM   1601 C115 OL     12     -11.558 -13.882   2.819  1.00  2.35      MEMB
ATOM   1602 H15R OL     12     -12.132 -13.189   2.167  1.00  0.00      MEMB
ATOM   1603 H15S OL     12     -11.771 -14.956   2.630  1.00  0.00      MEMB
ATOM   1604 C116 OL     12     -10.023 -13.694   2.399  1.00  3.48      MEMB
ATOM   1605 H16R OL     12      -9.950 -14.179   1.402  1.00  0.00      MEMB
ATOM   1606 H16S OL     12      -9.437 -14.358   3.069  1.00  0.00      MEMB
ATOM   1607 C117 OL     12      -9.431 -12.298   2.439  1.00  2.94      MEMB
ATOM   1608 H17R OL     12      -9.737 -11.861   3.413  1.00  0.00      MEMB
ATOM   1609 H17S OL     12      -9.964 -11.787   1.610  1.00  0.00      MEMB
ATOM   1610 C118 OL     12      -7.898 -12.434   2.348  1.00  4.04      MEMB
ATOM   1611 H18R OL     12      -7.699 -12.580   1.264  1.00  0.00      MEMB
ATOM   1612 H18S OL     12      -7.640 -13.360   2.905  1.00  0.00      MEMB
ATOM   1613 H18T OL     12      -7.333 -11.554   2.724  1.00  0.00      MEMB
TER   
ATOM   1695  C12 OL     13      11.191 -11.283  11.948  1.00-12.11      MEMB
ATOM   1696  H2R OL     13      10.651 -10.694  11.176  1.00  0.00      MEMB
ATOM   1697  H2S OL     13      11.522 -10.575  12.736  1.00  0.00      MEMB
ATOM   1745  C13 OL     13      12.523 -11.723  11.272  1.00-10.97      MEMB
ATOM   1746  H3R OL     13      12.401 -12.799  11.024  1.00  0.00      MEMB
ATOM   1747  H3S OL     13      13.388 -11.615  11.961  1.00  0.00      MEMB
ATOM   1748  C14 OL     13      12.816 -11.136   9.841  1.00 -9.91      MEMB
ATOM   1749  H4R OL     13      11.907 -11.254   9.214  1.00  0.00      MEMB
ATOM   1750  H4S OL     13      13.010 -10.073  10.100  1.00  0.00      MEMB
ATOM   1751  C15 OL     13      14.074 -11.724   9.134  1.00 -8.77      MEMB
ATOM   1752  H5R OL     13      13.881 -12.730   8.704  1.00  0.00      MEMB
ATOM   1753  H5S OL     13      14.724 -11.666  10.034  1.00  0.00      MEMB
ATOM   1754  C16 OL     13      14.512 -10.876   7.953  1.00 -7.62      MEMB
ATOM   1755  H6R OL     13      14.419  -9.803   8.225  1.00  0.00      MEMB
ATOM   1756  H6S OL     13      15.550 -11.132   7.652  1.00  0.00      MEMB
ATOM   1757  C17 OL     13      13.657 -10.986   6.695  1.00 -6.59      MEMB
ATOM   1758  H7R OL     13      12.591 -10.990   7.008  1.00  0.00      MEMB
ATOM   1759  H7S OL     13      13.748 -10.113   6.013  1.00  0.00      MEMB
ATOM   1760  C18 OL     13      13.969 -12.335   5.889  1.00 -5.26      MEMB
ATOM   1761  H8R OL     13      15.008 -12.474   5.521  1.00  0.00      MEMB
ATOM   1762  H8S OL     13      13.929 -13.159   6.634  1.00  0.00      MEMB
ATOM   1763  C19 OL     13      12.866 -12.902   4.952  1.00 -4.06      MEMB
ATOM   1764  H9R OL     13      12.081 -13.516   5.418  1.00  0.00      MEMB
ATOM   1765 C110 OL     13      12.947 -12.680   3.643  1.00 -2.66      MEMB
ATOM   1766 H10R OL     13      12.118 -13.067   3.031  1.00  0.00      MEMB
ATOM   1767 C111 OL     13      13.988 -11.905   2.904  1.00 -2.58      MEMB
ATOM   1768 H11R OL     13      13.625 -10.915   2.557  1.00  0.00      MEMB
ATOM   1769 H11S OL     13      14.931 -11.726   3.465  1.00  0.00      MEMB
ATOM   1770 C112 OL     13      14.608 -12.731   1.740  1.00 -1.15      MEMB
ATOM   1771 H12R OL     13      15.426 -12.234   1.177  1.00  0.00      MEMB
ATOM   1772 H12S OL     13      15.022 -13.669   2.167  1.00  0.00      MEMB
ATOM   1773 C113 OL     13      13.599 -13.279   0.654  1.00 -0.28      MEMB
ATOM   1774 H13R OL     13      14.129 -13.958  -0.048  1.00  0.00      MEMB
ATOM   1775 H13S OL     13      12.889 -13.910   1.230  1.00  0.00      MEMB
ATOM   1776 C114 OL     13      12.825 -12.244  -0.160  1.00  0.84      MEMB
ATOM   1777 H14R OL     13      12.104 -11.691   0.480  1.00  0.00      MEMB
ATOM   1778 H14S OL     13      13.507 -11.483  -0.596  1.00  0.00      MEMB
ATOM   1779 C115 OL     13      11.942 -12.790  -1.301  1.00  1.60      MEMB
ATOM   1780 H15R OL     13      12.445 -13.512  -1.979  1.00  0.00      MEMB
ATOM   1781 H15S OL     13      11.653 -11.949  -1.966  1.00  0.00      MEMB
ATOM   1782 C116 OL     13      10.563 -13.342  -0.671  1.00  2.64      MEMB
ATOM   1783 H16R OL     13      10.902 -14.020   0.141  1.00  0.00      MEMB
ATOM   1784 H16S OL     13      10.024 -12.431  -0.334  1.00  0.00      MEMB
ATOM   1785 C117 OL     13       9.695 -14.073  -1.678  1.00  0.00      MEMB
ATOM   1786 H17R OL     13      10.198 -14.950  -2.139  1.00  0.00      MEMB
ATOM   1787 H17S OL     13       9.642 -13.228  -2.398  1.00  0.00      MEMB
ATOM   1788 C118 OL     13       8.276 -14.483  -1.242  1.00  0.00      MEMB
ATOM   1789 H18R OL     13       7.967 -13.706  -0.511  1.00  0.00      MEMB
ATOM   1790 H18S OL     13       7.542 -14.491  -2.076  1.00  0.00      MEMB
ATOM   1791 H18T OL     13       8.212 -15.487  -0.772  1.00  0.00      MEMB
ATOM   1661  C33 PGR    13      12.465 -15.729  19.820  1.00-20.41      MEMB
ATOM   1662  H3A PGR    13      13.193 -16.174  20.531  1.00  0.00      MEMB
ATOM   1663  H3B PGR    13      11.479 -15.583  20.311  1.00  0.00      MEMB
ATOM   1664  O36 PGR    13      12.321 -16.687  18.788  1.00  0.00      MEMB
ATOM   1665 HO6A PGR    13      11.385 -16.897  18.778  1.00  0.00      MEMB
ATOM   1666  C32 PGR    13      12.956 -14.364  19.375  1.00-20.64      MEMB
ATOM   1667  H2A PGR    13      14.021 -14.440  19.060  1.00  0.00      MEMB
ATOM   1668  O35 PGR    13      12.874 -13.488  20.497  1.00  0.00      MEMB
ATOM   1669 HO5A PGR    13      13.143 -14.087  21.208  1.00  0.00      MEMB
ATOM   1670  C31 PGR    13      12.069 -13.845  18.159  1.00-19.24      MEMB
ATOM   1671  H1A PGR    13      12.200 -14.700  17.462  1.00  0.00      MEMB
ATOM   1672  H1B PGR    13      12.463 -12.901  17.725  1.00  0.00      MEMB
ATOM   1673  P31 PGR    13      10.080 -12.310  18.765  1.00-16.77      MEMB
ATOM   1674  O33 PGR    13      10.810 -11.548  19.759  1.00-15.92      MEMB
ATOM   1675  O34 PGR    13       8.600 -12.471  18.866  1.00-16.93      MEMB
ATOM   1676  O32 PGR    13      10.727 -13.720  18.506  1.00-16.27      MEMB
ATOM   1677  O31 PGR    13      10.420 -11.689  17.465  1.00-18.19      MEMB
ATOM   1678  C3  PGR    13       9.535 -11.451  16.380  1.00-15.07      MEMB
ATOM   1679  HA  PGR    13       9.935 -10.684  15.682  1.00  0.00      MEMB
ATOM   1680  HB  PGR    13       8.574 -10.991  16.693  1.00  0.00      MEMB
ATOM   1681  C2  PGR    13       9.148 -12.697  15.515  1.00-13.89      MEMB
ATOM   1682  HX  PGR    13       8.389 -13.226  16.130  1.00  0.00      MEMB
ATOM   1683  O21 PGR    13      10.253 -13.569  15.337  1.00-12.67      MEMB
ATOM   1684  C21 PGR    13       9.982 -14.805  14.818  1.00-12.02      MEMB
ATOM   1685  O22 PGR    13       8.895 -15.253  14.684  1.00-12.33      MEMB
ATOM   1689  C1  PGR    13       8.549 -12.306  14.180  1.00-14.33      MEMB
ATOM   1690  HR  PGR    13       7.768 -11.526  14.307  1.00  0.00      MEMB
ATOM   1691  HS  PGR    13       8.149 -13.248  13.748  1.00  0.00      MEMB
ATOM   1692  O11 PGR    13       9.589 -11.761  13.430  1.00-13.47      MEMB
ATOM   1693  C11 PGR    13      10.248 -12.342  12.492  1.00-12.95      MEMB
ATOM   1694  O12 PGR    13      10.062 -13.401  11.931  1.00-13.09      MEMB
ATOM   1686  C12 OL     13      11.313 -15.498  14.403  1.00-10.84      MEMB
ATOM   1687  H2R OL     13      11.948 -15.634  15.304  1.00  0.00      MEMB
ATOM   1688  H2S OL     13      11.931 -14.891  13.707  1.00  0.00      MEMB
ATOM   1698  C13 OL     13      11.011 -16.909  13.867  1.00 -9.66      MEMB
ATOM   1699  H3R OL     13      10.324 -17.484  14.524  1.00  0.00      MEMB
ATOM   1700  H3S OL     13      11.941 -17.518  13.834  1.00  0.00      MEMB
ATOM   1701  C14 OL     13      10.497 -16.865  12.339  1.00 -8.38      MEMB
ATOM   1702  H4R OL     13       9.629 -16.172  12.337  1.00  0.00      MEMB
ATOM   1703  H4S OL     13      10.188 -17.927  12.228  1.00  0.00      MEMB
ATOM   1704  C15 OL     13      11.629 -16.292  11.514  1.00 -7.16      MEMB
ATOM   1705  H5R OL     13      12.585 -16.666  11.939  1.00  0.00      MEMB
ATOM   1706  H5S OL     13      11.673 -15.183  11.562  1.00  0.00      MEMB
ATOM   1707  C16 OL     13      11.599 -16.447   9.981  1.00 -6.04      MEMB
ATOM   1708  H6R OL     13      11.949 -17.477   9.757  1.00  0.00      MEMB
ATOM   1709  H6S OL     13      12.359 -15.877   9.405  1.00  0.00      MEMB
ATOM   1710  C17 OL     13      10.191 -16.195   9.405  1.00 -5.15      MEMB
ATOM   1711  H7R OL     13       9.771 -15.306   9.921  1.00  0.00      MEMB
ATOM   1712  H7S OL     13       9.568 -17.057   9.726  1.00  0.00      MEMB
ATOM   1713  C18 OL     13      10.231 -15.949   7.819  1.00 -4.09      MEMB
ATOM   1714  H8R OL     13      10.585 -16.893   7.352  1.00  0.00      MEMB
ATOM   1715  H8S OL     13      10.875 -15.054   7.683  1.00  0.00      MEMB
ATOM   1716  C19 OL     13       8.870 -15.743   7.301  1.00 -3.11      MEMB
ATOM   1717  H9R OL     13       8.351 -16.626   6.898  1.00  0.00      MEMB
ATOM   1718 C110 OL     13       8.238 -14.520   7.384  1.00 -1.91      MEMB
ATOM   1719 H10R OL     13       7.246 -14.494   6.911  1.00  0.00      MEMB
ATOM   1720 C111 OL     13       8.677 -13.198   7.869  1.00 -1.30      MEMB
ATOM   1721 H11R OL     13       9.340 -12.658   7.159  1.00  0.00      MEMB
ATOM   1722 H11S OL     13       9.217 -13.384   8.822  1.00  0.00      MEMB
ATOM   1723 C112 OL     13       7.548 -12.191   8.232  1.00 -0.16      MEMB
ATOM   1724 H12R OL     13       7.848 -11.357   8.903  1.00  0.00      MEMB
ATOM   1725 H12S OL     13       6.691 -12.630   8.786  1.00  0.00      MEMB
ATOM   1726 C113 OL     13       6.835 -11.609   6.985  1.00  0.33      MEMB
ATOM   1727 H13R OL     13       6.176 -10.769   7.290  1.00  0.00      MEMB
ATOM   1728 H13S OL     13       6.234 -12.441   6.558  1.00  0.00      MEMB
ATOM   1729 C114 OL     13       7.753 -10.997   5.840  1.00  1.47      MEMB
ATOM   1730 H14R OL     13       7.055 -10.438   5.181  1.00  0.00      MEMB
ATOM   1731 H14S OL     13       8.145 -11.884   5.299  1.00  0.00      MEMB
ATOM   1732 C115 OL     13       8.828 -10.037   6.207  1.00  2.35      MEMB
ATOM   1733 H15R OL     13       9.618 -10.491   6.843  1.00  0.00      MEMB
ATOM   1734 H15S OL     13       8.259  -9.318   6.835  1.00  0.00      MEMB
ATOM   1735 C116 OL     13       9.685  -9.476   5.043  1.00  3.48      MEMB
ATOM   1736 H16R OL     13      10.553  -9.056   5.596  1.00  0.00      MEMB
ATOM   1737 H16S OL     13       9.274  -8.565   4.558  1.00  0.00      MEMB
ATOM   1738 C117 OL     13      10.279 -10.462   3.996  1.00  2.94      MEMB
ATOM   1739 H17R OL     13      10.093 -11.435   4.498  1.00  0.00      MEMB
ATOM   1740 H17S OL     13      11.329 -10.129   3.853  1.00  0.00      MEMB
ATOM   1741 C118 OL     13       9.546 -10.441   2.647  1.00  4.04      MEMB
ATOM   1742 H18R OL     13       9.369  -9.395   2.316  1.00  0.00      MEMB
ATOM   1743 H18S OL     13       8.565 -10.957   2.572  1.00  0.00      MEMB
ATOM   1744 H18T OL     13      10.196 -10.996   1.938  1.00  0.00      MEMB
TER   
ATOM   1826  C12 OL     14      -1.399 -18.815  14.975  1.00-12.11      MEMB
ATOM   1827  H2R OL     14      -0.317 -18.871  14.728  1.00  0.00      MEMB
ATOM   1828  H2S OL     14      -1.951 -19.155  14.073  1.00  0.00      MEMB
ATOM   1876  C13 OL     14      -1.655 -17.336  15.257  1.00-10.97      MEMB
ATOM   1877  H3R OL     14      -1.020 -17.016  16.111  1.00  0.00      MEMB
ATOM   1878  H3S OL     14      -2.684 -17.073  15.583  1.00  0.00      MEMB
ATOM   1879  C14 OL     14      -1.406 -16.301  14.150  1.00 -9.91      MEMB
ATOM   1880  H4R OL     14      -1.478 -15.273  14.566  1.00  0.00      MEMB
ATOM   1881  H4S OL     14      -0.342 -16.400  13.846  1.00  0.00      MEMB
ATOM   1882  C15 OL     14      -2.420 -16.381  12.998  1.00 -8.77      MEMB
ATOM   1883  H5R OL     14      -3.340 -15.851  13.325  1.00  0.00      MEMB
ATOM   1884  H5S OL     14      -2.675 -17.430  12.738  1.00  0.00      MEMB
ATOM   1885  C16 OL     14      -1.954 -15.629  11.771  1.00 -7.62      MEMB
ATOM   1886  H6R OL     14      -2.330 -14.584  11.770  1.00  0.00      MEMB
ATOM   1887  H6S OL     14      -0.852 -15.562  11.646  1.00  0.00      MEMB
ATOM   1888  C17 OL     14      -2.478 -16.086  10.355  1.00 -6.59      MEMB
ATOM   1889  H7R OL     14      -2.045 -17.054  10.024  1.00  0.00      MEMB
ATOM   1890  H7S OL     14      -3.554 -16.292  10.538  1.00  0.00      MEMB
ATOM   1891  C18 OL     14      -2.153 -15.111   9.194  1.00 -5.26      MEMB
ATOM   1892  H8R OL     14      -2.690 -14.144   9.302  1.00  0.00      MEMB
ATOM   1893  H8S OL     14      -1.069 -14.947   9.374  1.00  0.00      MEMB
ATOM   1894  C19 OL     14      -2.443 -15.920   7.893  1.00 -4.06      MEMB
ATOM   1895  H9R OL     14      -3.504 -16.182   7.765  1.00  0.00      MEMB
ATOM   1896 C110 OL     14      -1.561 -16.408   7.026  1.00 -2.66      MEMB
ATOM   1897 H10R OL     14      -1.910 -17.039   6.195  1.00  0.00      MEMB
ATOM   1898 C111 OL     14       0.009 -16.264   7.171  1.00 -2.58      MEMB
ATOM   1899 H11R OL     14       0.349 -15.453   7.851  1.00  0.00      MEMB
ATOM   1900 H11S OL     14       0.317 -17.243   7.597  1.00  0.00      MEMB
ATOM   1901 C112 OL     14       0.740 -16.148   5.882  1.00 -1.15      MEMB
ATOM   1902 H12R OL     14       1.838 -16.203   6.037  1.00  0.00      MEMB
ATOM   1903 H12S OL     14       0.476 -17.067   5.317  1.00  0.00      MEMB
ATOM   1904 C113 OL     14       0.460 -14.945   5.056  1.00 -0.28      MEMB
ATOM   1905 H13R OL     14      -0.600 -14.738   4.796  1.00  0.00      MEMB
ATOM   1906 H13S OL     14       0.716 -14.043   5.653  1.00  0.00      MEMB
ATOM   1907 C114 OL     14       1.174 -14.852   3.727  1.00  0.84      MEMB
ATOM   1908 H14R OL     14       1.128 -13.750   3.598  1.00  0.00      MEMB
ATOM   1909 H14S OL     14       2.220 -15.100   4.006  1.00  0.00      MEMB
ATOM   1910 C115 OL     14       0.668 -15.763   2.617  1.00  1.60      MEMB
ATOM   1911 H15R OL     14      -0.441 -15.734   2.663  1.00  0.00      MEMB
ATOM   1912 H15S OL     14       0.917 -16.831   2.795  1.00  0.00      MEMB
ATOM   1913 C116 OL     14       0.901 -15.177   1.249  1.00  2.64      MEMB
ATOM   1914 H16R OL     14       0.282 -15.826   0.593  1.00  0.00      MEMB
ATOM   1915 H16S OL     14       0.612 -14.107   1.174  1.00  0.00      MEMB
ATOM   1916 C117 OL     14       2.364 -15.379   0.657  1.00  0.00      MEMB
ATOM   1917 H17R OL     14       2.612 -16.461   0.635  1.00  0.00      MEMB
ATOM   1918 H17S OL     14       3.086 -14.834   1.303  1.00  0.00      MEMB
ATOM   1919 C118 OL     14       2.450 -15.030  -0.809  1.00  0.00      MEMB
ATOM   1920 H18R OL     14       1.950 -15.749  -1.492  1.00  0.00      MEMB
ATOM   1921 H18S OL     14       2.088 -14.023  -1.111  1.00  0.00      MEMB
ATOM   1922 H18T OL     14       3.533 -15.044  -1.060  1.00  0.00      MEMB
ATOM   1792  C33 PGR    14       4.059 -15.364  21.196  1.00-20.41      MEMB
ATOM   1793  H3A PGR    14       2.978 -15.133  21.309  1.00  0.00      MEMB
ATOM   1794  H3B PGR    14       4.532 -15.332  22.201  1.00  0.00      MEMB
ATOM   1795  O36 PGR    14       4.516 -14.233  20.598  1.00  0.00      MEMB
ATOM   1796 HO6A PGR    14       3.854 -14.127  19.911  1.00  0.00      MEMB
ATOM   1797  C32 PGR    14       4.422 -16.472  20.210  1.00-20.64      MEMB
ATOM   1798  H2A PGR    14       4.114 -17.455  20.631  1.00  0.00      MEMB
ATOM   1799  O35 PGR    14       5.840 -16.466  20.056  1.00  0.00      MEMB
ATOM   1800 HO5A PGR    14       6.115 -16.274  20.963  1.00  0.00      MEMB
ATOM   1801  C31 PGR    14       3.772 -16.329  18.867  1.00-19.24      MEMB
ATOM   1802  H1A PGR    14       3.966 -17.222  18.235  1.00  0.00      MEMB
ATOM   1803  H1B PGR    14       4.131 -15.412  18.352  1.00  0.00      MEMB
ATOM   1804  P31 PGR    14       1.451 -16.283  17.761  1.00-16.77      MEMB
ATOM   1805  O33 PGR    14       2.173 -16.148  16.448  1.00-15.92      MEMB
ATOM   1806  O34 PGR    14       0.199 -15.454  17.881  1.00-16.93      MEMB
ATOM   1807  O32 PGR    14       2.411 -16.010  19.023  1.00-16.27      MEMB
ATOM   1808  O31 PGR    14       1.072 -17.818  17.960  1.00-18.19      MEMB
ATOM   1809  C3  PGR    14       0.665 -18.387  19.210  1.00-15.07      MEMB
ATOM   1810  HA  PGR    14      -0.313 -17.947  19.501  1.00  0.00      MEMB
ATOM   1811  HB  PGR    14       1.387 -18.283  20.048  1.00  0.00      MEMB
ATOM   1812  C2  PGR    14       0.370 -19.881  19.029  1.00-13.89      MEMB
ATOM   1813  HX  PGR    14       0.384 -20.486  19.961  1.00  0.00      MEMB
ATOM   1814  O21 PGR    14       1.251 -20.510  18.090  1.00-12.67      MEMB
ATOM   1815  C21 PGR    14       2.532 -20.571  18.466  1.00-12.02      MEMB
ATOM   1816  O22 PGR    14       2.992 -20.454  19.590  1.00-12.33      MEMB
ATOM   1820  C1  PGR    14      -1.087 -19.968  18.435  1.00-14.33      MEMB
ATOM   1821  HR  PGR    14      -1.873 -19.704  19.175  1.00  0.00      MEMB
ATOM   1822  HS  PGR    14      -1.288 -21.036  18.201  1.00  0.00      MEMB
ATOM   1823  O11 PGR    14      -1.229 -19.129  17.258  1.00-13.47      MEMB
ATOM   1824  C11 PGR    14      -1.660 -19.730  16.172  1.00-12.95      MEMB
ATOM   1825  O12 PGR    14      -2.350 -20.770  16.113  1.00-13.09      MEMB
ATOM   1817  C12 OL     14       3.425 -20.933  17.271  1.00-10.84      MEMB
ATOM   1818  H2R OL     14       3.151 -21.868  16.738  1.00  0.00      MEMB
ATOM   1819  H2S OL     14       4.460 -21.144  17.616  1.00  0.00      MEMB
ATOM   1829  C13 OL     14       3.440 -19.746  16.268  1.00 -9.66      MEMB
ATOM   1830  H3R OL     14       4.506 -19.438  16.224  1.00  0.00      MEMB
ATOM   1831  H3S OL     14       2.795 -18.920  16.636  1.00  0.00      MEMB
ATOM   1832  C14 OL     14       2.808 -19.904  14.906  1.00 -8.38      MEMB
ATOM   1833  H4R OL     14       1.800 -20.283  15.181  1.00  0.00      MEMB
ATOM   1834  H4S OL     14       3.226 -20.858  14.520  1.00  0.00      MEMB
ATOM   1835  C15 OL     14       2.789 -18.627  14.135  1.00 -7.16      MEMB
ATOM   1836  H5R OL     14       3.807 -18.356  13.783  1.00  0.00      MEMB
ATOM   1837  H5S OL     14       2.204 -17.768  14.528  1.00  0.00      MEMB
ATOM   1838  C16 OL     14       1.987 -18.998  12.823  1.00 -6.04      MEMB
ATOM   1839  H6R OL     14       0.968 -19.388  13.033  1.00  0.00      MEMB
ATOM   1840  H6S OL     14       2.651 -19.753  12.350  1.00  0.00      MEMB
ATOM   1841  C17 OL     14       1.910 -17.834  11.937  1.00 -5.15      MEMB
ATOM   1842  H7R OL     14       2.726 -17.111  12.149  1.00  0.00      MEMB
ATOM   1843  H7S OL     14       0.966 -17.274  12.107  1.00  0.00      MEMB
ATOM   1844  C18 OL     14       1.990 -18.247  10.472  1.00 -4.09      MEMB
ATOM   1845  H8R OL     14       2.872 -18.914  10.366  1.00  0.00      MEMB
ATOM   1846  H8S OL     14       2.203 -17.342   9.863  1.00  0.00      MEMB
ATOM   1847  C19 OL     14       0.757 -18.903   9.915  1.00 -3.11      MEMB
ATOM   1848  H9R OL     14      -0.188 -18.356  10.046  1.00  0.00      MEMB
ATOM   1849 C110 OL     14       0.707 -20.124   9.376  1.00 -1.91      MEMB
ATOM   1850 H10R OL     14      -0.224 -20.491   8.920  1.00  0.00      MEMB
ATOM   1851 C111 OL     14       1.896 -21.084   9.141  1.00 -1.30      MEMB
ATOM   1852 H11R OL     14       1.626 -22.054   9.611  1.00  0.00      MEMB
ATOM   1853 H11S OL     14       2.861 -20.715   9.549  1.00  0.00      MEMB
ATOM   1854 C112 OL     14       2.137 -21.325   7.650  1.00 -0.16      MEMB
ATOM   1855 H12R OL     14       1.175 -21.733   7.270  1.00  0.00      MEMB
ATOM   1856 H12S OL     14       2.920 -22.112   7.604  1.00  0.00      MEMB
ATOM   1857 C113 OL     14       2.594 -19.988   6.990  1.00  0.33      MEMB
ATOM   1858 H13R OL     14       3.437 -19.542   7.560  1.00  0.00      MEMB
ATOM   1859 H13S OL     14       1.751 -19.266   7.045  1.00  0.00      MEMB
ATOM   1860 C114 OL     14       3.002 -20.144   5.522  1.00  1.47      MEMB
ATOM   1861 H14R OL     14       2.102 -20.471   4.958  1.00  0.00      MEMB
ATOM   1862 H14S OL     14       3.612 -21.069   5.606  1.00  0.00      MEMB
ATOM   1863 C115 OL     14       3.819 -19.046   4.908  1.00  2.35      MEMB
ATOM   1864 H15R OL     14       4.796 -19.025   5.436  1.00  0.00      MEMB
ATOM   1865 H15S OL     14       3.365 -18.034   4.850  1.00  0.00      MEMB
ATOM   1866 C116 OL     14       4.162 -19.466   3.485  1.00  3.48      MEMB
ATOM   1867 H16R OL     14       4.650 -20.462   3.421  1.00  0.00      MEMB
ATOM   1868 H16S OL     14       4.873 -18.747   3.025  1.00  0.00      MEMB
ATOM   1869 C117 OL     14       2.816 -19.544   2.682  1.00  2.94      MEMB
ATOM   1870 H17R OL     14       2.240 -18.596   2.756  1.00  0.00      MEMB
ATOM   1871 H17S OL     14       2.218 -20.386   3.092  1.00  0.00      MEMB
ATOM   1872 C118 OL     14       2.910 -19.975   1.286  1.00  4.04      MEMB
ATOM   1873 H18R OL     14       2.061 -19.670   0.637  1.00  0.00      MEMB
ATOM   1874 H18S OL     14       3.082 -21.057   1.103  1.00  0.00      MEMB
ATOM   1875 H18T OL     14       3.873 -19.554   0.925  1.00  0.00      MEMB
TER   
ATOM   1957  C12 OL     15     -20.183  -2.513  15.511  1.00-12.11      MEMB
ATOM   1958  H2R OL     15     -20.464  -1.598  14.947  1.00  0.00      MEMB
ATOM   1959  H2S OL     15     -19.156  -2.444  15.929  1.00  0.00      MEMB
ATOM   2007  C13 OL     15     -20.120  -3.739  14.550  1.00-10.97      MEMB
ATOM   2008  H3R OL     15     -20.907  -3.728  13.766  1.00  0.00      MEMB
ATOM   2009  H3S OL     15     -20.387  -4.608  15.190  1.00  0.00      MEMB
ATOM   2010  C14 OL     15     -18.671  -3.968  13.918  1.00 -9.91      MEMB
ATOM   2011  H4R OL     15     -18.312  -3.061  13.385  1.00  0.00      MEMB
ATOM   2012  H4S OL     15     -18.001  -4.072  14.797  1.00  0.00      MEMB
ATOM   2013  C15 OL     15     -18.654  -5.081  12.893  1.00 -8.77      MEMB
ATOM   2014  H5R OL     15     -18.842  -6.123  13.230  1.00  0.00      MEMB
ATOM   2015  H5S OL     15     -17.631  -5.125  12.462  1.00  0.00      MEMB
ATOM   2016  C16 OL     15     -19.500  -4.859  11.611  1.00 -7.62      MEMB
ATOM   2017  H6R OL     15     -19.577  -5.840  11.095  1.00  0.00      MEMB
ATOM   2018  H6S OL     15     -20.551  -4.710  11.942  1.00  0.00      MEMB
ATOM   2019  C17 OL     15     -19.082  -3.763  10.654  1.00 -6.59      MEMB
ATOM   2020  H7R OL     15     -19.135  -2.778  11.165  1.00  0.00      MEMB
ATOM   2021  H7S OL     15     -18.014  -3.863  10.365  1.00  0.00      MEMB
ATOM   2022  C18 OL     15     -19.869  -3.664   9.355  1.00 -5.26      MEMB
ATOM   2023  H8R OL     15     -19.478  -3.026   8.534  1.00  0.00      MEMB
ATOM   2024  H8S OL     15     -19.843  -4.704   8.965  1.00  0.00      MEMB
ATOM   2025  C19 OL     15     -21.312  -3.278   9.578  1.00 -4.06      MEMB
ATOM   2026  H9R OL     15     -21.408  -2.188   9.690  1.00  0.00      MEMB
ATOM   2027 C110 OL     15     -22.456  -4.092   9.645  1.00 -2.66      MEMB
ATOM   2028 H10R OL     15     -23.415  -3.635   9.931  1.00  0.00      MEMB
ATOM   2029 C111 OL     15     -22.545  -5.620   9.538  1.00 -2.58      MEMB
ATOM   2030 H11R OL     15     -21.566  -6.144   9.578  1.00  0.00      MEMB
ATOM   2031 H11S OL     15     -23.229  -5.983  10.335  1.00  0.00      MEMB
ATOM   2032 C112 OL     15     -23.331  -6.091   8.301  1.00 -1.15      MEMB
ATOM   2033 H12R OL     15     -23.389  -7.194   8.176  1.00  0.00      MEMB
ATOM   2034 H12S OL     15     -24.337  -5.623   8.242  1.00  0.00      MEMB
ATOM   2035 C113 OL     15     -22.705  -5.514   7.036  1.00 -0.28      MEMB
ATOM   2036 H13R OL     15     -22.573  -4.411   7.006  1.00  0.00      MEMB
ATOM   2037 H13S OL     15     -21.661  -5.893   7.058  1.00  0.00      MEMB
ATOM   2038 C114 OL     15     -23.413  -5.807   5.731  1.00  0.84      MEMB
ATOM   2039 H14R OL     15     -23.126  -6.862   5.532  1.00  0.00      MEMB
ATOM   2040 H14S OL     15     -24.499  -5.818   5.964  1.00  0.00      MEMB
ATOM   2041 C115 OL     15     -23.263  -4.836   4.557  1.00  1.60      MEMB
ATOM   2042 H15R OL     15     -22.164  -4.673   4.592  1.00  0.00      MEMB
ATOM   2043 H15S OL     15     -23.799  -3.888   4.775  1.00  0.00      MEMB
ATOM   2044 C116 OL     15     -23.745  -5.405   3.298  1.00  2.64      MEMB
ATOM   2045 H16R OL     15     -23.359  -6.421   3.069  1.00  0.00      MEMB
ATOM   2046 H16S OL     15     -24.856  -5.403   3.302  1.00  0.00      MEMB
ATOM   2047 C117 OL     15     -23.432  -4.534   2.016  1.00  0.00      MEMB
ATOM   2048 H17R OL     15     -24.032  -3.616   2.194  1.00  0.00      MEMB
ATOM   2049 H17S OL     15     -24.006  -4.991   1.182  1.00  0.00      MEMB
ATOM   2050 C118 OL     15     -22.015  -4.163   1.593  1.00  0.00      MEMB
ATOM   2051 H18R OL     15     -21.543  -5.073   1.164  1.00  0.00      MEMB
ATOM   2052 H18S OL     15     -21.869  -3.384   0.815  1.00  0.00      MEMB
ATOM   2053 H18T OL     15     -21.434  -3.802   2.469  1.00  0.00      MEMB
ATOM   1923  C33 PGR    15     -18.829  -6.707  21.547  1.00-20.41      MEMB
ATOM   1924  H3A PGR    15     -18.924  -5.767  22.131  1.00  0.00      MEMB
ATOM   1925  H3B PGR    15     -18.378  -7.488  22.196  1.00  0.00      MEMB
ATOM   1926  O36 PGR    15     -17.804  -6.532  20.542  1.00  0.00      MEMB
ATOM   1927 HO6A PGR    15     -18.124  -5.743  20.099  1.00  0.00      MEMB
ATOM   1928  C32 PGR    15     -20.200  -6.900  20.894  1.00-20.64      MEMB
ATOM   1929  H2A PGR    15     -20.996  -6.734  21.654  1.00  0.00      MEMB
ATOM   1930  O35 PGR    15     -20.277  -8.250  20.440  1.00  0.00      MEMB
ATOM   1931 HO5A PGR    15     -19.819  -8.704  21.161  1.00  0.00      MEMB
ATOM   1932  C31 PGR    15     -20.557  -5.929  19.647  1.00-19.24      MEMB
ATOM   1933  H1A PGR    15     -20.122  -4.908  19.698  1.00  0.00      MEMB
ATOM   1934  H1B PGR    15     -21.663  -5.837  19.613  1.00  0.00      MEMB
ATOM   1935  P31 PGR    15     -20.717  -7.185  17.345  1.00-16.77      MEMB
ATOM   1936  O33 PGR    15     -21.536  -8.348  17.857  1.00-15.92      MEMB
ATOM   1937  O34 PGR    15     -19.735  -7.469  16.262  1.00-16.93      MEMB
ATOM   1938  O32 PGR    15     -19.954  -6.503  18.567  1.00-16.27      MEMB
ATOM   1939  O31 PGR    15     -21.720  -6.068  16.900  1.00-18.19      MEMB
ATOM   1940  C3  PGR    15     -23.100  -5.984  17.321  1.00-15.07      MEMB
ATOM   1941  HA  PGR    15     -23.135  -5.685  18.390  1.00  0.00      MEMB
ATOM   1942  HB  PGR    15     -23.547  -7.000  17.277  1.00  0.00      MEMB
ATOM   1943  C2  PGR    15     -23.848  -5.125  16.267  1.00-13.89      MEMB
ATOM   1944  HX  PGR    15     -24.944  -5.290  16.343  1.00  0.00      MEMB
ATOM   1945  O21 PGR    15     -23.343  -5.416  14.917  1.00-12.67      MEMB
ATOM   1946  C21 PGR    15     -23.458  -6.663  14.462  1.00-12.02      MEMB
ATOM   1947  O22 PGR    15     -24.063  -7.555  15.045  1.00-12.33      MEMB
ATOM   1951  C1  PGR    15     -23.518  -3.580  16.507  1.00-14.33      MEMB
ATOM   1952  HR  PGR    15     -23.491  -3.366  17.597  1.00  0.00      MEMB
ATOM   1953  HS  PGR    15     -24.348  -2.940  16.138  1.00  0.00      MEMB
ATOM   1954  O11 PGR    15     -22.402  -3.071  15.818  1.00-13.47      MEMB
ATOM   1955  C11 PGR    15     -21.294  -2.786  16.515  1.00-12.95      MEMB
ATOM   1956  O12 PGR    15     -21.160  -2.751  17.686  1.00-13.09      MEMB
ATOM   1948  C12 OL     15     -22.693  -6.824  13.145  1.00-10.84      MEMB
ATOM   1949  H2R OL     15     -21.666  -7.030  13.518  1.00  0.00      MEMB
ATOM   1950  H2S OL     15     -22.827  -5.925  12.506  1.00  0.00      MEMB
ATOM   1960  C13 OL     15     -22.972  -8.087  12.230  1.00 -9.66      MEMB
ATOM   1961  H3R OL     15     -22.377  -7.910  11.309  1.00  0.00      MEMB
ATOM   1962  H3S OL     15     -24.040  -8.190  11.942  1.00  0.00      MEMB
ATOM   1963  C14 OL     15     -22.545  -9.435  12.889  1.00 -8.38      MEMB
ATOM   1964  H4R OL     15     -22.731 -10.156  12.065  1.00  0.00      MEMB
ATOM   1965  H4S OL     15     -23.292  -9.629  13.688  1.00  0.00      MEMB
ATOM   1966  C15 OL     15     -21.122  -9.588  13.468  1.00 -7.16      MEMB
ATOM   1967  H5R OL     15     -20.882 -10.653  13.674  1.00  0.00      MEMB
ATOM   1968  H5S OL     15     -20.954  -9.003  14.398  1.00  0.00      MEMB
ATOM   1969  C16 OL     15     -19.963  -9.237  12.550  1.00 -6.04      MEMB
ATOM   1970  H6R OL     15     -18.981  -9.525  12.982  1.00  0.00      MEMB
ATOM   1971  H6S OL     15     -19.922  -8.134  12.425  1.00  0.00      MEMB
ATOM   1972  C17 OL     15     -19.995 -10.045  11.202  1.00 -5.15      MEMB
ATOM   1973  H7R OL     15     -21.009  -9.976  10.753  1.00  0.00      MEMB
ATOM   1974  H7S OL     15     -19.943 -11.134  11.413  1.00  0.00      MEMB
ATOM   1975  C18 OL     15     -18.979  -9.665  10.098  1.00 -4.09      MEMB
ATOM   1976  H8R OL     15     -17.990  -9.567  10.594  1.00  0.00      MEMB
ATOM   1977  H8S OL     15     -19.362  -8.651   9.856  1.00  0.00      MEMB
ATOM   1978  C19 OL     15     -19.064 -10.598   8.934  1.00 -3.11      MEMB
ATOM   1979  H9R OL     15     -18.847 -11.652   9.163  1.00  0.00      MEMB
ATOM   1980 C110 OL     15     -19.300 -10.173   7.668  1.00 -1.91      MEMB
ATOM   1981 H10R OL     15     -19.127 -10.921   6.880  1.00  0.00      MEMB
ATOM   1982 C111 OL     15     -19.556  -8.794   7.152  1.00 -1.30      MEMB
ATOM   1983 H11R OL     15     -18.683  -8.402   6.588  1.00  0.00      MEMB
ATOM   1984 H11S OL     15     -19.681  -8.009   7.929  1.00  0.00      MEMB
ATOM   1985 C112 OL     15     -20.788  -8.563   6.201  1.00 -0.16      MEMB
ATOM   1986 H12R OL     15     -20.716  -7.503   5.877  1.00  0.00      MEMB
ATOM   1987 H12S OL     15     -21.726  -8.796   6.749  1.00  0.00      MEMB
ATOM   1988 C113 OL     15     -20.796  -9.412   4.847  1.00  0.33      MEMB
ATOM   1989 H13R OL     15     -21.655  -8.994   4.279  1.00  0.00      MEMB
ATOM   1990 H13S OL     15     -21.058 -10.455   5.129  1.00  0.00      MEMB
ATOM   1991 C114 OL     15     -19.523  -9.325   3.973  1.00  1.47      MEMB
ATOM   1992 H14R OL     15     -19.705  -9.793   2.982  1.00  0.00      MEMB
ATOM   1993 H14S OL     15     -18.605  -9.748   4.433  1.00  0.00      MEMB
ATOM   1994 C115 OL     15     -19.184  -7.835   3.490  1.00  2.35      MEMB
ATOM   1995 H15R OL     15     -18.290  -7.743   2.838  1.00  0.00      MEMB
ATOM   1996 H15S OL     15     -18.996  -7.140   4.336  1.00  0.00      MEMB
ATOM   1997 C116 OL     15     -20.211  -7.218   2.513  1.00  3.48      MEMB
ATOM   1998 H16R OL     15     -19.872  -6.257   2.069  1.00  0.00      MEMB
ATOM   1999 H16S OL     15     -21.015  -6.878   3.200  1.00  0.00      MEMB
ATOM   2000 C117 OL     15     -20.948  -8.117   1.444  1.00  2.94      MEMB
ATOM   2001 H17R OL     15     -21.753  -7.561   0.917  1.00  0.00      MEMB
ATOM   2002 H17S OL     15     -21.412  -9.016   1.902  1.00  0.00      MEMB
ATOM   2003 C118 OL     15     -19.961  -8.592   0.363  1.00  4.04      MEMB
ATOM   2004 H18R OL     15     -20.415  -9.410  -0.236  1.00  0.00      MEMB
ATOM   2005 H18S OL     15     -19.061  -9.037   0.839  1.00  0.00      MEMB
ATOM   2006 H18T OL     15     -19.514  -7.700  -0.125  1.00  0.00      MEMB
TER   
ATOM   2088  C12 OL     16      -9.001  15.131  14.483  1.00-12.11      MEMB
ATOM   2089  H2R OL     16      -8.673  15.743  15.350  1.00  0.00      MEMB
ATOM   2090  H2S OL     16      -8.167  14.416  14.315  1.00  0.00      MEMB
ATOM   2138  C13 OL     16      -9.226  15.932  13.175  1.00-10.97      MEMB
ATOM   2139  H3R OL     16      -8.315  16.554  13.041  1.00  0.00      MEMB
ATOM   2140  H3S OL     16     -10.034  16.688  13.270  1.00  0.00      MEMB
ATOM   2141  C14 OL     16      -9.608  15.071  11.961  1.00 -9.91      MEMB
ATOM   2142  H4R OL     16      -8.704  15.171  11.323  1.00  0.00      MEMB
ATOM   2143  H4S OL     16      -9.831  14.023  12.256  1.00  0.00      MEMB
ATOM   2144  C15 OL     16     -10.921  15.325  11.117  1.00 -8.77      MEMB
ATOM   2145  H5R OL     16     -10.922  16.374  10.751  1.00  0.00      MEMB
ATOM   2146  H5S OL     16     -11.847  15.127  11.699  1.00  0.00      MEMB
ATOM   2147  C16 OL     16     -10.907  14.271   9.962  1.00 -7.62      MEMB
ATOM   2148  H6R OL     16      -9.909  14.301   9.474  1.00  0.00      MEMB
ATOM   2149  H6S OL     16     -11.114  13.263  10.381  1.00  0.00      MEMB
ATOM   2150  C17 OL     16     -12.159  14.631   9.067  1.00 -6.59      MEMB
ATOM   2151  H7R OL     16     -13.100  14.330   9.575  1.00  0.00      MEMB
ATOM   2152  H7S OL     16     -12.246  15.728   8.910  1.00  0.00      MEMB
ATOM   2153  C18 OL     16     -12.203  13.777   7.776  1.00 -5.26      MEMB
ATOM   2154  H8R OL     16     -12.313  12.705   8.049  1.00  0.00      MEMB
ATOM   2155  H8S OL     16     -13.155  13.978   7.240  1.00  0.00      MEMB
ATOM   2156  C19 OL     16     -11.108  14.180   6.830  1.00 -4.06      MEMB
ATOM   2157  H9R OL     16     -10.979  15.272   6.785  1.00  0.00      MEMB
ATOM   2158 C110 OL     16     -10.370  13.387   6.044  1.00 -2.66      MEMB
ATOM   2159 H10R OL     16      -9.603  13.829   5.392  1.00  0.00      MEMB
ATOM   2160 C111 OL     16     -10.430  11.871   5.886  1.00 -2.58      MEMB
ATOM   2161 H11R OL     16      -9.461  11.487   5.502  1.00  0.00      MEMB
ATOM   2162 H11S OL     16     -10.647  11.348   6.843  1.00  0.00      MEMB
ATOM   2163 C112 OL     16     -11.444  11.403   4.797  1.00 -1.15      MEMB
ATOM   2164 H12R OL     16     -11.493  10.305   4.959  1.00  0.00      MEMB
ATOM   2165 H12S OL     16     -12.394  11.902   5.087  1.00  0.00      MEMB
ATOM   2166 C113 OL     16     -10.980  11.758   3.372  1.00 -0.28      MEMB
ATOM   2167 H13R OL     16     -10.456  12.738   3.395  1.00  0.00      MEMB
ATOM   2168 H13S OL     16     -10.218  10.990   3.120  1.00  0.00      MEMB
ATOM   2169 C114 OL     16     -12.054  11.767   2.304  1.00  0.84      MEMB
ATOM   2170 H14R OL     16     -12.597  10.817   2.492  1.00  0.00      MEMB
ATOM   2171 H14S OL     16     -12.687  12.662   2.485  1.00  0.00      MEMB
ATOM   2172 C115 OL     16     -11.342  11.766   0.959  1.00  1.60      MEMB
ATOM   2173 H15R OL     16     -10.733  10.841   0.869  1.00  0.00      MEMB
ATOM   2174 H15S OL     16     -10.758  12.700   0.816  1.00  0.00      MEMB
ATOM   2175 C116 OL     16     -12.344  11.866  -0.290  1.00  2.64      MEMB
ATOM   2176 H16R OL     16     -12.742  10.830  -0.345  1.00  0.00      MEMB
ATOM   2177 H16S OL     16     -13.138  12.603  -0.043  1.00  0.00      MEMB
ATOM   2178 C117 OL     16     -11.683  12.341  -1.642  1.00  0.00      MEMB
ATOM   2179 H17R OL     16     -11.402  13.395  -1.433  1.00  0.00      MEMB
ATOM   2180 H17S OL     16     -12.481  12.273  -2.412  1.00  0.00      MEMB
ATOM   2181 C118 OL     16     -10.440  11.616  -2.141  1.00  0.00      MEMB
ATOM   2182 H18R OL     16     -10.605  10.580  -2.506  1.00  0.00      MEMB
ATOM   2183 H18S OL     16     -10.013  12.235  -2.958  1.00  0.00      MEMB
ATOM   2184 H18T OL     16      -9.592  11.488  -1.435  1.00  0.00      MEMB
ATOM   2054  C33 PGR    16      -9.807  12.682  20.632  1.00-20.41      MEMB
ATOM   2055  H3A PGR    16      -9.511  11.639  20.388  1.00  0.00      MEMB
ATOM   2056  H3B PGR    16     -10.279  12.765  21.634  1.00  0.00      MEMB
ATOM   2057  O36 PGR    16     -10.615  13.334  19.683  1.00  0.00      MEMB
ATOM   2058 HO6A PGR    16     -11.474  12.906  19.657  1.00  0.00      MEMB
ATOM   2059  C32 PGR    16      -8.410  13.338  20.581  1.00-20.64      MEMB
ATOM   2060  H2A PGR    16      -7.767  12.896  21.376  1.00  0.00      MEMB
ATOM   2061  O35 PGR    16      -8.575  14.729  20.849  1.00  0.00      MEMB
ATOM   2062 HO5A PGR    16      -9.264  14.697  21.526  1.00  0.00      MEMB
ATOM   2063  C31 PGR    16      -7.607  13.203  19.264  1.00-19.24      MEMB
ATOM   2064  H1A PGR    16      -6.869  14.031  19.188  1.00  0.00      MEMB
ATOM   2065  H1B PGR    16      -8.347  13.389  18.456  1.00  0.00      MEMB
ATOM   2066  P31 PGR    16      -6.255  11.541  17.787  1.00-16.77      MEMB
ATOM   2067  O33 PGR    16      -5.699  10.170  17.938  1.00-15.92      MEMB
ATOM   2068  O34 PGR    16      -5.386  12.698  17.270  1.00-16.93      MEMB
ATOM   2069  O32 PGR    16      -6.959  11.875  19.163  1.00-16.27      MEMB
ATOM   2070  O31 PGR    16      -7.479  11.483  16.831  1.00-18.19      MEMB
ATOM   2071  C3  PGR    16      -8.674  10.898  17.291  1.00-15.07      MEMB
ATOM   2072  HA  PGR    16      -9.196  11.549  18.024  1.00  0.00      MEMB
ATOM   2073  HB  PGR    16      -8.479   9.908  17.755  1.00  0.00      MEMB
ATOM   2074  C2  PGR    16      -9.671  10.864  16.154  1.00-13.89      MEMB
ATOM   2075  HX  PGR    16     -10.437  10.106  16.424  1.00  0.00      MEMB
ATOM   2076  O21 PGR    16      -8.961  10.620  14.913  1.00-12.67      MEMB
ATOM   2077  C21 PGR    16      -9.746  10.526  13.878  1.00-12.02      MEMB
ATOM   2078  O22 PGR    16     -10.945  10.259  13.915  1.00-12.33      MEMB
ATOM   2082  C1  PGR    16     -10.535  12.131  15.877  1.00-14.33      MEMB
ATOM   2083  HR  PGR    16     -11.078  12.342  16.823  1.00  0.00      MEMB
ATOM   2084  HS  PGR    16     -11.378  12.016  15.162  1.00  0.00      MEMB
ATOM   2085  O11 PGR    16      -9.647  13.226  15.491  1.00-13.47      MEMB
ATOM   2086  C11 PGR    16     -10.199  14.322  14.945  1.00-12.95      MEMB
ATOM   2087  O12 PGR    16     -11.369  14.639  14.830  1.00-13.09      MEMB
ATOM   2079  C12 OL     16      -8.791  10.647  12.672  1.00-10.84      MEMB
ATOM   2080  H2R OL     16      -8.072   9.802  12.612  1.00  0.00      MEMB
ATOM   2081  H2S OL     16      -8.293  11.619  12.876  1.00  0.00      MEMB
ATOM   2091  C13 OL     16      -9.590  10.771  11.372  1.00 -9.66      MEMB
ATOM   2092  H3R OL     16     -10.459  11.445  11.529  1.00  0.00      MEMB
ATOM   2093  H3S OL     16      -9.993   9.774  11.092  1.00  0.00      MEMB
ATOM   2094  C14 OL     16      -8.759  11.204  10.172  1.00 -8.38      MEMB
ATOM   2095  H4R OL     16      -8.482  12.270  10.317  1.00  0.00      MEMB
ATOM   2096  H4S OL     16      -9.348  11.180   9.230  1.00  0.00      MEMB
ATOM   2097  C15 OL     16      -7.606  10.282   9.907  1.00 -7.16      MEMB
ATOM   2098  H5R OL     16      -7.969   9.289   9.567  1.00  0.00      MEMB
ATOM   2099  H5S OL     16      -6.984  10.066  10.802  1.00  0.00      MEMB
ATOM   2100  C16 OL     16      -6.558  10.791   8.889  1.00 -6.04      MEMB
ATOM   2101  H6R OL     16      -5.708  10.076   8.908  1.00  0.00      MEMB
ATOM   2102  H6S OL     16      -6.148  11.767   9.225  1.00  0.00      MEMB
ATOM   2103  C17 OL     16      -7.260  10.999   7.465  1.00 -5.15      MEMB
ATOM   2104  H7R OL     16      -7.802  11.969   7.470  1.00  0.00      MEMB
ATOM   2105  H7S OL     16      -8.067  10.287   7.191  1.00  0.00      MEMB
ATOM   2106  C18 OL     16      -6.305  11.249   6.269  1.00 -4.09      MEMB
ATOM   2107  H8R OL     16      -5.499  11.982   6.489  1.00  0.00      MEMB
ATOM   2108  H8S OL     16      -6.921  11.662   5.441  1.00  0.00      MEMB
ATOM   2109  C19 OL     16      -5.782   9.922   5.799  1.00 -3.11      MEMB
ATOM   2110  H9R OL     16      -4.919   9.506   6.339  1.00  0.00      MEMB
ATOM   2111 C110 OL     16      -6.239   9.165   4.737  1.00 -1.91      MEMB
ATOM   2112 H10R OL     16      -5.733   8.237   4.432  1.00  0.00      MEMB
ATOM   2113 C111 OL     16      -7.342   9.473   3.794  1.00 -1.30      MEMB
ATOM   2114 H11R OL     16      -7.977  10.262   4.251  1.00  0.00      MEMB
ATOM   2115 H11S OL     16      -7.896   8.530   3.598  1.00  0.00      MEMB
ATOM   2116 C112 OL     16      -6.998  10.064   2.465  1.00 -0.16      MEMB
ATOM   2117 H12R OL     16      -6.420  11.011   2.537  1.00  0.00      MEMB
ATOM   2118 H12S OL     16      -7.973  10.339   2.010  1.00  0.00      MEMB
ATOM   2119 C113 OL     16      -6.415   8.949   1.630  1.00  0.33      MEMB
ATOM   2120 H13R OL     16      -7.185   8.179   1.410  1.00  0.00      MEMB
ATOM   2121 H13S OL     16      -5.517   8.537   2.137  1.00  0.00      MEMB
ATOM   2122 C114 OL     16      -6.067   9.397   0.221  1.00  1.47      MEMB
ATOM   2123 H14R OL     16      -6.990   9.528  -0.384  1.00  0.00      MEMB
ATOM   2124 H14S OL     16      -5.532   8.522  -0.207  1.00  0.00      MEMB
ATOM   2125 C115 OL     16      -5.079  10.595  -0.003  1.00  2.35      MEMB
ATOM   2126 H15R OL     16      -5.601  11.508   0.356  1.00  0.00      MEMB
ATOM   2127 H15S OL     16      -4.783  10.792  -1.055  1.00  0.00      MEMB
ATOM   2128 C116 OL     16      -3.837  10.485   0.853  1.00  3.48      MEMB
ATOM   2129 H16R OL     16      -3.348   9.540   0.535  1.00  0.00      MEMB
ATOM   2130 H16S OL     16      -4.056  10.543   1.941  1.00  0.00      MEMB
ATOM   2131 C117 OL     16      -2.826  11.641   0.578  1.00  2.94      MEMB
ATOM   2132 H17R OL     16      -2.442  11.640  -0.464  1.00  0.00      MEMB
ATOM   2133 H17S OL     16      -2.026  11.388   1.307  1.00  0.00      MEMB
ATOM   2134 C118 OL     16      -3.263  13.037   0.975  1.00  4.04      MEMB
ATOM   2135 H18R OL     16      -2.340  13.614   1.198  1.00  0.00      MEMB
ATOM   2136 H18S OL     16      -3.797  12.952   1.945  1.00  0.00      MEMB
ATOM   2137 H18T OL     16      -3.944  13.543   0.258  1.00  0.00      MEMB
TER   
ATOM   2219  C12 OL     17      21.863  -2.434  12.355  1.00-12.11      MEMB
ATOM   2220  H2R OL     17      21.736  -3.518  12.562  1.00  0.00      MEMB
ATOM   2221  H2S OL     17      20.934  -1.928  12.693  1.00  0.00      MEMB
ATOM   2269  C13 OL     17      21.985  -2.155  10.815  1.00-10.97      MEMB
ATOM   2270  H3R OL     17      22.494  -1.190  10.606  1.00  0.00      MEMB
ATOM   2271  H3S OL     17      20.960  -1.999  10.417  1.00  0.00      MEMB
ATOM   2272  C14 OL     17      22.597  -3.241   9.899  1.00 -9.91      MEMB
ATOM   2273  H4R OL     17      23.702  -3.135   9.955  1.00  0.00      MEMB
ATOM   2274  H4S OL     17      22.356  -4.251  10.296  1.00  0.00      MEMB
ATOM   2275  C15 OL     17      22.304  -3.054   8.344  1.00 -8.77      MEMB
ATOM   2276  H5R OL     17      22.575  -2.056   7.936  1.00  0.00      MEMB
ATOM   2277  H5S OL     17      21.248  -3.219   8.040  1.00  0.00      MEMB
ATOM   2278  C16 OL     17      23.158  -3.962   7.395  1.00 -7.62      MEMB
ATOM   2279  H6R OL     17      24.178  -3.690   7.741  1.00  0.00      MEMB
ATOM   2280  H6S OL     17      22.958  -5.055   7.419  1.00  0.00      MEMB
ATOM   2281  C17 OL     17      23.109  -3.500   5.996  1.00 -6.59      MEMB
ATOM   2282  H7R OL     17      22.121  -3.863   5.640  1.00  0.00      MEMB
ATOM   2283  H7S OL     17      22.986  -2.402   5.885  1.00  0.00      MEMB
ATOM   2284  C18 OL     17      23.995  -4.162   4.921  1.00 -5.26      MEMB
ATOM   2285  H8R OL     17      24.016  -5.267   5.036  1.00  0.00      MEMB
ATOM   2286  H8S OL     17      23.533  -3.926   3.938  1.00  0.00      MEMB
ATOM   2287  C19 OL     17      25.414  -3.664   4.868  1.00 -4.06      MEMB
ATOM   2288  H9R OL     17      26.095  -4.331   5.416  1.00  0.00      MEMB
ATOM   2289 C110 OL     17      25.864  -2.593   4.086  1.00 -2.66      MEMB
ATOM   2290 H10R OL     17      26.932  -2.363   3.963  1.00  0.00      MEMB
ATOM   2291 C111 OL     17      25.109  -1.674   3.188  1.00 -2.58      MEMB
ATOM   2292 H11R OL     17      24.005  -1.658   3.315  1.00  0.00      MEMB
ATOM   2293 H11S OL     17      25.358  -0.599   3.319  1.00  0.00      MEMB
ATOM   2294 C112 OL     17      25.426  -2.150   1.753  1.00 -1.15      MEMB
ATOM   2295 H12R OL     17      24.971  -1.452   1.018  1.00  0.00      MEMB
ATOM   2296 H12S OL     17      26.530  -2.239   1.669  1.00  0.00      MEMB
ATOM   2297 C113 OL     17      24.790  -3.488   1.391  1.00 -0.28      MEMB
ATOM   2298 H13R OL     17      25.263  -4.303   1.978  1.00  0.00      MEMB
ATOM   2299 H13S OL     17      23.705  -3.518   1.628  1.00  0.00      MEMB
ATOM   2300 C114 OL     17      25.110  -3.804  -0.074  1.00  0.84      MEMB
ATOM   2301 H14R OL     17      25.487  -2.896  -0.590  1.00  0.00      MEMB
ATOM   2302 H14S OL     17      25.893  -4.589  -0.146  1.00  0.00      MEMB
ATOM   2303 C115 OL     17      23.879  -4.182  -0.841  1.00  1.60      MEMB
ATOM   2304 H15R OL     17      24.103  -4.298  -1.923  1.00  0.00      MEMB
ATOM   2305 H15S OL     17      23.172  -3.349  -0.640  1.00  0.00      MEMB
ATOM   2306 C116 OL     17      23.308  -5.521  -0.304  1.00  2.64      MEMB
ATOM   2307 H16R OL     17      23.973  -6.315  -0.707  1.00  0.00      MEMB
ATOM   2308 H16S OL     17      23.259  -5.627   0.801  1.00  0.00      MEMB
ATOM   2309 C117 OL     17      21.856  -5.849  -0.773  1.00  0.00      MEMB
ATOM   2310 H17R OL     17      21.042  -5.210  -0.369  1.00  0.00      MEMB
ATOM   2311 H17S OL     17      21.641  -6.920  -0.568  1.00  0.00      MEMB
ATOM   2312 C118 OL     17      21.673  -5.639  -2.333  1.00  0.00      MEMB
ATOM   2313 H18R OL     17      20.585  -5.810  -2.481  1.00  0.00      MEMB
ATOM   2314 H18S OL     17      21.938  -4.678  -2.823  1.00  0.00      MEMB
ATOM   2315 H18T OL     17      22.287  -6.452  -2.777  1.00  0.00      MEMB
ATOM   2185  C33 PGR    17      20.139  -4.257  19.563  1.00-20.41      MEMB
ATOM   2186  H3A PGR    17      21.198  -4.425  19.275  1.00  0.00      MEMB
ATOM   2187  H3B PGR    17      20.077  -4.012  20.645  1.00  0.00      MEMB
ATOM   2188  O36 PGR    17      19.409  -5.477  19.343  1.00  0.00      MEMB
ATOM   2189 HO6A PGR    17      18.793  -5.518  20.078  1.00  0.00      MEMB
ATOM   2190  C32 PGR    17      19.564  -3.145  18.672  1.00-20.64      MEMB
ATOM   2191  H2A PGR    17      18.496  -2.977  18.936  1.00  0.00      MEMB
ATOM   2192  O35 PGR    17      19.634  -3.595  17.321  1.00  0.00      MEMB
ATOM   2193 HO5A PGR    17      19.413  -4.530  17.434  1.00  0.00      MEMB
ATOM   2194  C31 PGR    17      20.370  -1.781  18.861  1.00-19.24      MEMB
ATOM   2195  H1A PGR    17      19.942  -1.142  19.663  1.00  0.00      MEMB
ATOM   2196  H1B PGR    17      20.265  -1.300  17.866  1.00  0.00      MEMB
ATOM   2197  P31 PGR    17      22.723  -0.808  19.278  1.00-16.77      MEMB
ATOM   2198  O33 PGR    17      23.709  -1.310  20.296  1.00-15.92      MEMB
ATOM   2199  O34 PGR    17      21.837   0.309  19.653  1.00-16.93      MEMB
ATOM   2200  O32 PGR    17      21.738  -2.075  19.103  1.00-16.27      MEMB
ATOM   2201  O31 PGR    17      23.407  -0.655  17.911  1.00-18.19      MEMB
ATOM   2202  C3  PGR    17      23.611  -1.682  16.986  1.00-15.07      MEMB
ATOM   2203  HA  PGR    17      22.727  -2.109  16.465  1.00  0.00      MEMB
ATOM   2204  HB  PGR    17      24.178  -2.501  17.477  1.00  0.00      MEMB
ATOM   2205  C2  PGR    17      24.586  -1.225  15.883  1.00-13.89      MEMB
ATOM   2206  HX  PGR    17      25.607  -1.177  16.318  1.00  0.00      MEMB
ATOM   2207  O21 PGR    17      24.148   0.033  15.325  1.00-12.67      MEMB
ATOM   2208  C21 PGR    17      24.977   0.725  14.571  1.00-12.02      MEMB
ATOM   2209  O22 PGR    17      26.176   0.482  14.389  1.00-12.33      MEMB
ATOM   2213  C1  PGR    17      24.677  -2.292  14.803  1.00-14.33      MEMB
ATOM   2214  HR  PGR    17      25.125  -3.219  15.221  1.00  0.00      MEMB
ATOM   2215  HS  PGR    17      25.471  -2.015  14.076  1.00  0.00      MEMB
ATOM   2216  O11 PGR    17      23.397  -2.609  14.111  1.00-13.47      MEMB
ATOM   2217  C11 PGR    17      23.127  -1.874  13.021  1.00-12.95      MEMB
ATOM   2218  O12 PGR    17      23.660  -0.856  12.708  1.00-13.09      MEMB
ATOM   2210  C12 OL     17      24.194   2.045  14.196  1.00-10.84      MEMB
ATOM   2211  H2R OL     17      24.256   2.748  15.054  1.00  0.00      MEMB
ATOM   2212  H2S OL     17      23.112   1.885  14.002  1.00  0.00      MEMB
ATOM   2222  C13 OL     17      24.768   2.738  12.937  1.00 -9.66      MEMB
ATOM   2223  H3R OL     17      25.875   2.817  12.990  1.00  0.00      MEMB
ATOM   2224  H3S OL     17      24.494   3.814  12.900  1.00  0.00      MEMB
ATOM   2225  C14 OL     17      24.377   2.145  11.532  1.00 -8.38      MEMB
ATOM   2226  H4R OL     17      23.290   1.917  11.560  1.00  0.00      MEMB
ATOM   2227  H4S OL     17      24.939   1.186  11.514  1.00  0.00      MEMB
ATOM   2228  C15 OL     17      24.909   2.941  10.262  1.00 -7.16      MEMB
ATOM   2229  H5R OL     17      25.783   3.613  10.396  1.00  0.00      MEMB
ATOM   2230  H5S OL     17      24.022   3.506   9.903  1.00  0.00      MEMB
ATOM   2231  C16 OL     17      25.183   2.074   9.012  1.00 -6.04      MEMB
ATOM   2232  H6R OL     17      24.239   1.540   8.773  1.00  0.00      MEMB
ATOM   2233  H6S OL     17      25.969   1.308   9.186  1.00  0.00      MEMB
ATOM   2234  C17 OL     17      25.562   2.749   7.733  1.00 -5.15      MEMB
ATOM   2235  H7R OL     17      26.552   3.252   7.770  1.00  0.00      MEMB
ATOM   2236  H7S OL     17      24.865   3.590   7.528  1.00  0.00      MEMB
ATOM   2237  C18 OL     17      25.695   1.780   6.501  1.00 -4.09      MEMB
ATOM   2238  H8R OL     17      26.510   1.054   6.704  1.00  0.00      MEMB
ATOM   2239  H8S OL     17      26.086   2.402   5.667  1.00  0.00      MEMB
ATOM   2240  C19 OL     17      24.349   1.085   6.124  1.00 -3.11      MEMB
ATOM   2241  H9R OL     17      24.327   0.058   6.516  1.00  0.00      MEMB
ATOM   2242 C110 OL     17      23.432   1.620   5.389  1.00 -1.91      MEMB
ATOM   2243 H10R OL     17      22.670   0.957   4.954  1.00  0.00      MEMB
ATOM   2244 C111 OL     17      23.465   2.929   4.739  1.00 -1.30      MEMB
ATOM   2245 H11R OL     17      24.045   2.781   3.804  1.00  0.00      MEMB
ATOM   2246 H11S OL     17      24.078   3.664   5.303  1.00  0.00      MEMB
ATOM   2247 C112 OL     17      22.005   3.455   4.471  1.00 -0.16      MEMB
ATOM   2248 H12R OL     17      22.168   4.504   4.144  1.00  0.00      MEMB
ATOM   2249 H12S OL     17      21.454   3.676   5.410  1.00  0.00      MEMB
ATOM   2250 C113 OL     17      21.169   2.727   3.495  1.00  0.33      MEMB
ATOM   2251 H13R OL     17      20.322   3.336   3.113  1.00  0.00      MEMB
ATOM   2252 H13S OL     17      20.738   1.860   4.040  1.00  0.00      MEMB
ATOM   2253 C114 OL     17      21.924   2.275   2.205  1.00  1.47      MEMB
ATOM   2254 H14R OL     17      22.845   1.668   2.339  1.00  0.00      MEMB
ATOM   2255 H14S OL     17      22.190   3.209   1.666  1.00  0.00      MEMB
ATOM   2256 C115 OL     17      20.974   1.529   1.220  1.00  2.35      MEMB
ATOM   2257 H15R OL     17      21.120   1.824   0.158  1.00  0.00      MEMB
ATOM   2258 H15S OL     17      19.903   1.806   1.326  1.00  0.00      MEMB
ATOM   2259 C116 OL     17      21.115   0.017   1.314  1.00  3.48      MEMB
ATOM   2260 H16R OL     17      21.281  -0.291   2.368  1.00  0.00      MEMB
ATOM   2261 H16S OL     17      22.029  -0.325   0.783  1.00  0.00      MEMB
ATOM   2262 C117 OL     17      19.941  -0.741   0.596  1.00  2.94      MEMB
ATOM   2263 H17R OL     17      19.968  -0.153  -0.346  1.00  0.00      MEMB
ATOM   2264 H17S OL     17      18.996  -0.561   1.151  1.00  0.00      MEMB
ATOM   2265 C118 OL     17      20.035  -2.276   0.334  1.00  4.04      MEMB
ATOM   2266 H18R OL     17      19.034  -2.652   0.035  1.00  0.00      MEMB
ATOM   2267 H18S OL     17      20.362  -2.815   1.249  1.00  0.00      MEMB
ATOM   2268 H18T OL     17      20.745  -2.429  -0.507  1.00  0.00      MEMB
TER   
ATOM   2350  C12 OL     18     -14.262   7.498  14.805  1.00-12.11      MEMB
ATOM   2351  H2R OL     18     -14.739   6.665  15.365  1.00  0.00      MEMB
ATOM   2352  H2S OL     18     -15.085   8.219  14.609  1.00  0.00      MEMB
ATOM   2400  C13 OL     18     -13.568   7.046  13.470  1.00-10.97      MEMB
ATOM   2401  H3R OL     18     -14.052   6.101  13.143  1.00  0.00      MEMB
ATOM   2402  H3S OL     18     -12.553   6.629  13.644  1.00  0.00      MEMB
ATOM   2403  C14 OL     18     -13.417   8.138  12.441  1.00 -9.91      MEMB
ATOM   2404  H4R OL     18     -14.326   8.761  12.295  1.00  0.00      MEMB
ATOM   2405  H4S OL     18     -12.807   8.970  12.852  1.00  0.00      MEMB
ATOM   2406  C15 OL     18     -12.810   7.585  11.142  1.00 -8.77      MEMB
ATOM   2407  H5R OL     18     -13.630   7.066  10.600  1.00  0.00      MEMB
ATOM   2408  H5S OL     18     -12.096   6.825  11.525  1.00  0.00      MEMB
ATOM   2409  C16 OL     18     -12.143   8.617  10.292  1.00 -7.62      MEMB
ATOM   2410  H6R OL     18     -12.965   9.354  10.171  1.00  0.00      MEMB
ATOM   2411  H6S OL     18     -11.350   9.120  10.885  1.00  0.00      MEMB
ATOM   2412  C17 OL     18     -11.728   8.092   8.936  1.00 -6.59      MEMB
ATOM   2413  H7R OL     18     -11.173   7.136   9.041  1.00  0.00      MEMB
ATOM   2414  H7S OL     18     -12.666   7.918   8.366  1.00  0.00      MEMB
ATOM   2415  C18 OL     18     -10.751   9.064   8.178  1.00 -5.26      MEMB
ATOM   2416  H8R OL     18      -9.825   9.211   8.774  1.00  0.00      MEMB
ATOM   2417  H8S OL     18     -10.387   8.466   7.315  1.00  0.00      MEMB
ATOM   2418  C19 OL     18     -11.482  10.315   7.735  1.00 -4.06      MEMB
ATOM   2419  H9R OL     18     -11.983  10.826   8.570  1.00  0.00      MEMB
ATOM   2420 C110 OL     18     -11.679  10.747   6.448  1.00 -2.66      MEMB
ATOM   2421 H10R OL     18     -12.318  11.628   6.285  1.00  0.00      MEMB
ATOM   2422 C111 OL     18     -11.230  10.139   5.126  1.00 -2.58      MEMB
ATOM   2423 H11R OL     18     -10.958  10.841   4.309  1.00  0.00      MEMB
ATOM   2424 H11S OL     18     -10.218   9.691   5.222  1.00  0.00      MEMB
ATOM   2425 C112 OL     18     -12.110   8.927   4.654  1.00 -1.15      MEMB
ATOM   2426 H12R OL     18     -12.015   8.124   5.415  1.00  0.00      MEMB
ATOM   2427 H12S OL     18     -13.193   9.174   4.690  1.00  0.00      MEMB
ATOM   2428 C113 OL     18     -11.744   8.268   3.290  1.00 -0.28      MEMB
ATOM   2429 H13R OL     18     -10.646   8.270   3.117  1.00  0.00      MEMB
ATOM   2430 H13S OL     18     -12.014   7.202   3.130  1.00  0.00      MEMB
ATOM   2431 C114 OL     18     -12.297   9.152   2.084  1.00  0.84      MEMB
ATOM   2432 H14R OL     18     -11.720  10.100   2.028  1.00  0.00      MEMB
ATOM   2433 H14S OL     18     -12.022   8.484   1.239  1.00  0.00      MEMB
ATOM   2434 C115 OL     18     -13.724   9.469   1.966  1.00  1.60      MEMB
ATOM   2435 H15R OL     18     -13.913  10.072   1.052  1.00  0.00      MEMB
ATOM   2436 H15S OL     18     -14.165  10.084   2.779  1.00  0.00      MEMB
ATOM   2437 C116 OL     18     -14.596   8.256   1.786  1.00  2.64      MEMB
ATOM   2438 H16R OL     18     -14.308   7.650   0.900  1.00  0.00      MEMB
ATOM   2439 H16S OL     18     -14.669   7.539   2.632  1.00  0.00      MEMB
ATOM   2440 C117 OL     18     -16.068   8.704   1.815  1.00  0.00      MEMB
ATOM   2441 H17R OL     18     -16.129   9.453   2.633  1.00  0.00      MEMB
ATOM   2442 H17S OL     18     -16.716   7.890   2.204  1.00  0.00      MEMB
ATOM   2443 C118 OL     18     -16.603   9.197   0.439  1.00  0.00      MEMB
ATOM   2444 H18R OL     18     -15.910   9.832  -0.153  1.00  0.00      MEMB
ATOM   2445 H18S OL     18     -16.897   8.334  -0.196  1.00  0.00      MEMB
ATOM   2446 H18T OL     18     -17.568   9.743   0.502  1.00  0.00      MEMB
ATOM   2316  C33 PGR    18     -17.294   8.147  20.910  1.00-20.41      MEMB
ATOM   2317  H3A PGR    18     -16.757   8.710  21.703  1.00  0.00      MEMB
ATOM   2318  H3B PGR    18     -18.390   8.118  21.093  1.00  0.00      MEMB
ATOM   2319  O36 PGR    18     -16.859   6.789  21.127  1.00  0.00      MEMB
ATOM   2320 HO6A PGR    18     -15.927   6.943  21.298  1.00  0.00      MEMB
ATOM   2321  C32 PGR    18     -16.782   8.667  19.620  1.00-20.64      MEMB
ATOM   2322  H2A PGR    18     -17.466   8.353  18.800  1.00  0.00      MEMB
ATOM   2323  O35 PGR    18     -15.502   8.081  19.396  1.00  0.00      MEMB
ATOM   2324 HO5A PGR    18     -15.655   7.187  19.733  1.00  0.00      MEMB
ATOM   2325  C31 PGR    18     -16.645  10.198  19.522  1.00-19.24      MEMB
ATOM   2326  H1A PGR    18     -15.888  10.477  20.286  1.00  0.00      MEMB
ATOM   2327  H1B PGR    18     -17.564  10.741  19.831  1.00  0.00      MEMB
ATOM   2328  P31 PGR    18     -15.813  11.981  17.893  1.00-16.77      MEMB
ATOM   2329  O33 PGR    18     -16.558  12.921  18.718  1.00-15.92      MEMB
ATOM   2330  O34 PGR    18     -15.951  12.137  16.406  1.00-16.93      MEMB
ATOM   2331  O32 PGR    18     -16.201  10.487  18.182  1.00-16.27      MEMB
ATOM   2332  O31 PGR    18     -14.247  11.914  18.225  1.00-18.19      MEMB
ATOM   2333  C3  PGR    18     -13.397  10.858  17.846  1.00-15.07      MEMB
ATOM   2334  HA  PGR    18     -14.061  10.069  17.430  1.00  0.00      MEMB
ATOM   2335  HB  PGR    18     -12.809  10.557  18.739  1.00  0.00      MEMB
ATOM   2336  C2  PGR    18     -12.490  11.317  16.661  1.00-13.89      MEMB
ATOM   2337  HX  PGR    18     -11.658  11.935  17.062  1.00  0.00      MEMB
ATOM   2338  O21 PGR    18     -13.302  12.075  15.743  1.00-12.67      MEMB
ATOM   2339  C21 PGR    18     -12.625  12.723  14.831  1.00-12.02      MEMB
ATOM   2340  O22 PGR    18     -11.412  13.034  14.934  1.00-12.33      MEMB
ATOM   2344  C1  PGR    18     -11.912  10.142  15.869  1.00-14.33      MEMB
ATOM   2345  HR  PGR    18     -11.239   9.525  16.502  1.00  0.00      MEMB
ATOM   2346  HS  PGR    18     -11.282  10.540  15.046  1.00  0.00      MEMB
ATOM   2347  O11 PGR    18     -12.984   9.382  15.214  1.00-13.47      MEMB
ATOM   2348  C11 PGR    18     -13.233   8.164  15.731  1.00-12.95      MEMB
ATOM   2349  O12 PGR    18     -12.668   7.727  16.722  1.00-13.09      MEMB
ATOM   2341  C12 OL     18     -13.610  13.218  13.749  1.00-10.84      MEMB
ATOM   2342  H2R OL     18     -13.201  14.060  13.151  1.00  0.00      MEMB
ATOM   2343  H2S OL     18     -14.572  13.451  14.253  1.00  0.00      MEMB
ATOM   2353  C13 OL     18     -13.974  12.111  12.777  1.00 -9.66      MEMB
ATOM   2354  H3R OL     18     -14.088  11.172  13.359  1.00  0.00      MEMB
ATOM   2355  H3S OL     18     -13.161  11.841  12.070  1.00  0.00      MEMB
ATOM   2356  C14 OL     18     -15.212  12.499  12.017  1.00 -8.38      MEMB
ATOM   2357  H4R OL     18     -15.110  13.476  11.497  1.00  0.00      MEMB
ATOM   2358  H4S OL     18     -16.090  12.568  12.695  1.00  0.00      MEMB
ATOM   2359  C15 OL     18     -15.539  11.580  10.873  1.00 -7.16      MEMB
ATOM   2360  H5R OL     18     -16.535  11.164  11.136  1.00  0.00      MEMB
ATOM   2361  H5S OL     18     -14.829  10.730  10.794  1.00  0.00      MEMB
ATOM   2362  C16 OL     18     -15.677  12.236   9.473  1.00 -6.04      MEMB
ATOM   2363  H6R OL     18     -14.692  12.720   9.295  1.00  0.00      MEMB
ATOM   2364  H6S OL     18     -16.441  13.043   9.476  1.00  0.00      MEMB
ATOM   2365  C17 OL     18     -15.877  11.107   8.417  1.00 -5.15      MEMB
ATOM   2366  H7R OL     18     -16.722  10.432   8.673  1.00  0.00      MEMB
ATOM   2367  H7S OL     18     -14.912  10.556   8.401  1.00  0.00      MEMB
ATOM   2368  C18 OL     18     -16.205  11.658   7.021  1.00 -4.09      MEMB
ATOM   2369  H8R OL     18     -15.385  12.383   6.835  1.00  0.00      MEMB
ATOM   2370  H8S OL     18     -17.128  12.264   7.136  1.00  0.00      MEMB
ATOM   2371  C19 OL     18     -16.397  10.517   6.067  1.00 -3.11      MEMB
ATOM   2372  H9R OL     18     -15.438  10.006   5.896  1.00  0.00      MEMB
ATOM   2373 C110 OL     18     -17.557  10.105   5.423  1.00 -1.91      MEMB
ATOM   2374 H10R OL     18     -17.431   9.279   4.708  1.00  0.00      MEMB
ATOM   2375 C111 OL     18     -18.867  10.822   5.558  1.00 -1.30      MEMB
ATOM   2376 H11R OL     18     -18.705  11.744   6.157  1.00  0.00      MEMB
ATOM   2377 H11S OL     18     -19.631  10.133   5.977  1.00  0.00      MEMB
ATOM   2378 C112 OL     18     -19.432  11.417   4.255  1.00 -0.16      MEMB
ATOM   2379 H12R OL     18     -20.365  11.967   4.502  1.00  0.00      MEMB
ATOM   2380 H12S OL     18     -19.846  10.520   3.746  1.00  0.00      MEMB
ATOM   2381 C113 OL     18     -18.501  12.184   3.244  1.00  0.33      MEMB
ATOM   2382 H13R OL     18     -19.002  12.178   2.252  1.00  0.00      MEMB
ATOM   2383 H13S OL     18     -17.536  11.655   3.096  1.00  0.00      MEMB
ATOM   2384 C114 OL     18     -18.302  13.677   3.631  1.00  1.47      MEMB
ATOM   2385 H14R OL     18     -17.917  13.876   4.654  1.00  0.00      MEMB
ATOM   2386 H14S OL     18     -19.334  14.074   3.737  1.00  0.00      MEMB
ATOM   2387 C115 OL     18     -17.561  14.485   2.636  1.00  2.35      MEMB
ATOM   2388 H15R OL     18     -17.608  15.568   2.880  1.00  0.00      MEMB
ATOM   2389 H15S OL     18     -18.061  14.396   1.648  1.00  0.00      MEMB
ATOM   2390 C116 OL     18     -16.125  14.138   2.252  1.00  3.48      MEMB
ATOM   2391 H16R OL     18     -15.636  14.848   1.552  1.00  0.00      MEMB
ATOM   2392 H16S OL     18     -15.995  13.203   1.666  1.00  0.00      MEMB
ATOM   2393 C117 OL     18     -15.093  14.029   3.461  1.00  2.94      MEMB
ATOM   2394 H17R OL     18     -15.533  13.517   4.343  1.00  0.00      MEMB
ATOM   2395 H17S OL     18     -14.979  15.103   3.724  1.00  0.00      MEMB
ATOM   2396 C118 OL     18     -13.777  13.453   3.135  1.00  4.04      MEMB
ATOM   2397 H18R OL     18     -13.192  13.593   4.070  1.00  0.00      MEMB
ATOM   2398 H18S OL     18     -13.423  13.948   2.206  1.00  0.00      MEMB
ATOM   2399 H18T OL     18     -13.854  12.418   2.738  1.00  0.00      MEMB
TER   
ATOM   2481  C12 OL     19      22.928  -7.888  12.055  1.00-12.11      MEMB
ATOM   2482  H2R OL     19      23.398  -6.886  11.960  1.00  0.00      MEMB
ATOM   2483  H2S OL     19      23.665  -8.473  12.646  1.00  0.00      MEMB
ATOM   2531  C13 OL     19      22.871  -8.349  10.545  1.00-10.97      MEMB
ATOM   2532  H3R OL     19      22.495  -9.352  10.249  1.00  0.00      MEMB
ATOM   2533  H3S OL     19      23.941  -8.218  10.278  1.00  0.00      MEMB
ATOM   2534  C14 OL     19      22.147  -7.202   9.725  1.00 -9.91      MEMB
ATOM   2535  H4R OL     19      21.073  -7.481   9.781  1.00  0.00      MEMB
ATOM   2536  H4S OL     19      22.341  -6.183  10.121  1.00  0.00      MEMB
ATOM   2537  C15 OL     19      22.324  -7.372   8.116  1.00 -8.77      MEMB
ATOM   2538  H5R OL     19      22.107  -8.427   7.844  1.00  0.00      MEMB
ATOM   2539  H5S OL     19      23.423  -7.279   7.984  1.00  0.00      MEMB
ATOM   2540  C16 OL     19      21.470  -6.545   7.220  1.00 -7.62      MEMB
ATOM   2541  H6R OL     19      20.408  -6.836   7.365  1.00  0.00      MEMB
ATOM   2542  H6S OL     19      21.447  -5.468   7.493  1.00  0.00      MEMB
ATOM   2543  C17 OL     19      21.828  -6.681   5.778  1.00 -6.59      MEMB
ATOM   2544  H7R OL     19      21.602  -7.751   5.586  1.00  0.00      MEMB
ATOM   2545  H7S OL     19      21.173  -6.018   5.173  1.00  0.00      MEMB
ATOM   2546  C18 OL     19      23.237  -6.241   5.554  1.00 -5.26      MEMB
ATOM   2547  H8R OL     19      23.146  -5.781   4.547  1.00  0.00      MEMB
ATOM   2548  H8S OL     19      23.491  -5.402   6.237  1.00  0.00      MEMB
ATOM   2549  C19 OL     19      24.446  -7.202   5.548  1.00 -4.06      MEMB
ATOM   2550  H9R OL     19      25.199  -6.954   6.311  1.00  0.00      MEMB
ATOM   2551 C110 OL     19      24.586  -8.113   4.616  1.00 -2.66      MEMB
ATOM   2552 H10R OL     19      25.466  -8.772   4.563  1.00  0.00      MEMB
ATOM   2553 C111 OL     19      23.700  -8.473   3.408  1.00 -2.58      MEMB
ATOM   2554 H11R OL     19      23.068  -7.615   3.095  1.00  0.00      MEMB
ATOM   2555 H11S OL     19      24.420  -8.767   2.614  1.00  0.00      MEMB
ATOM   2556 C112 OL     19      22.707  -9.641   3.691  1.00 -1.15      MEMB
ATOM   2557 H12R OL     19      22.198  -9.542   4.674  1.00  0.00      MEMB
ATOM   2558 H12S OL     19      21.924  -9.529   2.912  1.00  0.00      MEMB
ATOM   2559 C113 OL     19      23.362 -11.029   3.713  1.00 -0.28      MEMB
ATOM   2560 H13R OL     19      23.842 -11.195   2.725  1.00  0.00      MEMB
ATOM   2561 H13S OL     19      24.060 -11.177   4.564  1.00  0.00      MEMB
ATOM   2562 C114 OL     19      22.364 -12.137   3.758  1.00  0.84      MEMB
ATOM   2563 H14R OL     19      22.701 -13.159   4.033  1.00  0.00      MEMB
ATOM   2564 H14S OL     19      21.723 -11.901   4.634  1.00  0.00      MEMB
ATOM   2565 C115 OL     19      21.544 -12.334   2.445  1.00  1.60      MEMB
ATOM   2566 H15R OL     19      22.323 -12.608   1.702  1.00  0.00      MEMB
ATOM   2567 H15S OL     19      21.069 -11.392   2.096  1.00  0.00      MEMB
ATOM   2568 C116 OL     19      20.494 -13.420   2.415  1.00  2.64      MEMB
ATOM   2569 H16R OL     19      20.873 -14.251   3.047  1.00  0.00      MEMB
ATOM   2570 H16S OL     19      19.576 -13.092   2.947  1.00  0.00      MEMB
ATOM   2571 C117 OL     19      20.206 -13.884   0.967  1.00  0.00      MEMB
ATOM   2572 H17R OL     19      19.566 -14.778   0.805  1.00  0.00      MEMB
ATOM   2573 H17S OL     19      21.168 -14.159   0.484  1.00  0.00      MEMB
ATOM   2574 C118 OL     19      19.482 -12.897   0.123  1.00  0.00      MEMB
ATOM   2575 H18R OL     19      18.708 -12.498   0.812  1.00  0.00      MEMB
ATOM   2576 H18S OL     19      20.112 -12.111  -0.346  1.00  0.00      MEMB
ATOM   2577 H18T OL     19      19.072 -13.552  -0.676  1.00  0.00      MEMB
ATOM   2447  C33 PGR    19      18.856 -13.803  19.135  1.00-20.41      MEMB
ATOM   2448  H3A PGR    19      17.936 -14.315  19.492  1.00  0.00      MEMB
ATOM   2449  H3B PGR    19      19.149 -14.108  18.108  1.00  0.00      MEMB
ATOM   2450  O36 PGR    19      19.851 -14.345  19.942  1.00  0.00      MEMB
ATOM   2451 HO6A PGR    19      19.833 -13.837  20.756  1.00  0.00      MEMB
ATOM   2452  C32 PGR    19      18.607 -12.335  19.287  1.00-20.64      MEMB
ATOM   2453  H2A PGR    19      18.235 -12.130  20.316  1.00  0.00      MEMB
ATOM   2454  O35 PGR    19      17.593 -11.970  18.354  1.00  0.00      MEMB
ATOM   2455 HO5A PGR    19      17.017 -12.745  18.406  1.00  0.00      MEMB
ATOM   2456  C31 PGR    19      19.884 -11.507  19.049  1.00-19.24      MEMB
ATOM   2457  H1A PGR    19      20.320 -11.874  18.095  1.00  0.00      MEMB
ATOM   2458  H1B PGR    19      20.615 -11.736  19.853  1.00  0.00      MEMB
ATOM   2459  P31 PGR    19      20.742  -9.072  18.928  1.00-16.77      MEMB
ATOM   2460  O33 PGR    19      21.791  -9.499  19.911  1.00-15.92      MEMB
ATOM   2461  O34 PGR    19      20.206  -7.738  18.959  1.00-16.93      MEMB
ATOM   2462  O32 PGR    19      19.446 -10.132  18.943  1.00-16.27      MEMB
ATOM   2463  O31 PGR    19      21.260  -9.373  17.492  1.00-18.19      MEMB
ATOM   2464  C3  PGR    19      21.512  -8.292  16.526  1.00-15.07      MEMB
ATOM   2465  HA  PGR    19      22.397  -8.630  15.945  1.00  0.00      MEMB
ATOM   2466  HB  PGR    19      21.740  -7.289  16.947  1.00  0.00      MEMB
ATOM   2467  C2  PGR    19      20.232  -8.203  15.615  1.00-13.89      MEMB
ATOM   2468  HX  PGR    19      19.344  -8.123  16.278  1.00  0.00      MEMB
ATOM   2469  O21 PGR    19      20.181  -9.396  14.869  1.00-12.67      MEMB
ATOM   2470  C21 PGR    19      19.063 -10.177  14.813  1.00-12.02      MEMB
ATOM   2471  O22 PGR    19      18.097 -10.014  15.517  1.00-12.33      MEMB
ATOM   2475  C1  PGR    19      20.499  -6.961  14.698  1.00-14.33      MEMB
ATOM   2476  HR  PGR    19      20.758  -6.132  15.390  1.00  0.00      MEMB
ATOM   2477  HS  PGR    19      19.584  -6.790  14.091  1.00  0.00      MEMB
ATOM   2478  O11 PGR    19      21.670  -7.186  13.904  1.00-13.47      MEMB
ATOM   2479  C11 PGR    19      21.572  -7.862  12.762  1.00-12.95      MEMB
ATOM   2480  O12 PGR    19      20.506  -8.318  12.336  1.00-13.09      MEMB
ATOM   2472  C12 OL     19      19.383 -11.401  13.987  1.00-10.84      MEMB
ATOM   2473  H2R OL     19      19.740 -12.176  14.700  1.00  0.00      MEMB
ATOM   2474  H2S OL     19      20.162 -11.153  13.234  1.00  0.00      MEMB
ATOM   2484  C13 OL     19      18.133 -11.921  13.160  1.00 -9.66      MEMB
ATOM   2485  H3R OL     19      17.716 -11.142  12.487  1.00  0.00      MEMB
ATOM   2486  H3S OL     19      17.311 -12.314  13.796  1.00  0.00      MEMB
ATOM   2487  C14 OL     19      18.500 -13.017  12.220  1.00 -8.38      MEMB
ATOM   2488  H4R OL     19      18.800 -13.933  12.773  1.00  0.00      MEMB
ATOM   2489  H4S OL     19      19.284 -12.537  11.597  1.00  0.00      MEMB
ATOM   2490  C15 OL     19      17.261 -13.251  11.225  1.00 -7.16      MEMB
ATOM   2491  H5R OL     19      16.817 -12.257  10.999  1.00  0.00      MEMB
ATOM   2492  H5S OL     19      16.588 -13.847  11.878  1.00  0.00      MEMB
ATOM   2493  C16 OL     19      17.628 -14.096   9.983  1.00 -6.04      MEMB
ATOM   2494  H6R OL     19      16.653 -14.135   9.452  1.00  0.00      MEMB
ATOM   2495  H6S OL     19      17.932 -15.138  10.218  1.00  0.00      MEMB
ATOM   2496  C17 OL     19      18.815 -13.511   9.101  1.00 -5.15      MEMB
ATOM   2497  H7R OL     19      18.892 -14.112   8.170  1.00  0.00      MEMB
ATOM   2498  H7S OL     19      19.673 -13.580   9.804  1.00  0.00      MEMB
ATOM   2499  C18 OL     19      18.860 -12.010   8.742  1.00 -4.09      MEMB
ATOM   2500  H8R OL     19      18.927 -11.396   9.665  1.00  0.00      MEMB
ATOM   2501  H8S OL     19      17.818 -11.824   8.405  1.00  0.00      MEMB
ATOM   2502  C19 OL     19      19.917 -11.609   7.731  1.00 -3.11      MEMB
ATOM   2503  H9R OL     19      20.852 -12.160   7.910  1.00  0.00      MEMB
ATOM   2504 C110 OL     19      19.711 -10.763   6.734  1.00 -1.91      MEMB
ATOM   2505 H10R OL     19      20.612 -10.447   6.188  1.00  0.00      MEMB
ATOM   2506 C111 OL     19      18.417  -9.983   6.486  1.00 -1.30      MEMB
ATOM   2507 H11R OL     19      18.235  -9.096   7.130  1.00  0.00      MEMB
ATOM   2508 H11S OL     19      17.528 -10.589   6.762  1.00  0.00      MEMB
ATOM   2509 C112 OL     19      18.170  -9.747   4.930  1.00 -0.16      MEMB
ATOM   2510 H12R OL     19      17.140  -9.407   4.691  1.00  0.00      MEMB
ATOM   2511 H12S OL     19      18.184 -10.773   4.503  1.00  0.00      MEMB
ATOM   2512 C113 OL     19      19.212  -8.884   4.280  1.00  0.33      MEMB
ATOM   2513 H13R OL     19      20.261  -9.108   4.568  1.00  0.00      MEMB
ATOM   2514 H13S OL     19      19.192  -7.842   4.665  1.00  0.00      MEMB
ATOM   2515 C114 OL     19      19.134  -8.779   2.758  1.00  1.47      MEMB
ATOM   2516 H14R OL     19      19.135  -9.810   2.343  1.00  0.00      MEMB
ATOM   2517 H14S OL     19      19.999  -8.339   2.216  1.00  0.00      MEMB
ATOM   2518 C115 OL     19      17.886  -8.054   2.270  1.00  2.35      MEMB
ATOM   2519 H15R OL     19      17.060  -8.375   2.940  1.00  0.00      MEMB
ATOM   2520 H15S OL     19      17.693  -8.160   1.181  1.00  0.00      MEMB
ATOM   2521 C116 OL     19      17.847  -6.509   2.374  1.00  3.48      MEMB
ATOM   2522 H16R OL     19      18.778  -5.963   2.113  1.00  0.00      MEMB
ATOM   2523 H16S OL     19      17.644  -6.314   3.449  1.00  0.00      MEMB
ATOM   2524 C117 OL     19      16.625  -5.959   1.559  1.00  2.94      MEMB
ATOM   2525 H17R OL     19      16.556  -4.898   1.881  1.00  0.00      MEMB
ATOM   2526 H17S OL     19      15.684  -6.487   1.821  1.00  0.00      MEMB
ATOM   2527 C118 OL     19      16.722  -5.861   0.035  1.00  4.04      MEMB
ATOM   2528 H18R OL     19      17.109  -6.827  -0.352  1.00  0.00      MEMB
ATOM   2529 H18S OL     19      17.471  -5.055  -0.119  1.00  0.00      MEMB
ATOM   2530 H18T OL     19      15.772  -5.508  -0.421  1.00  0.00      MEMB
TER   
ATOM   2612  C12 OL     20      -9.015 -16.823  15.455  1.00-12.11      MEMB
ATOM   2613  H2R OL     20      -9.945 -16.408  15.901  1.00  0.00      MEMB
ATOM   2614  H2S OL     20      -8.196 -16.554  16.155  1.00  0.00      MEMB
ATOM   2662  C13 OL     20      -9.044 -16.239  14.073  1.00-10.97      MEMB
ATOM   2663  H3R OL     20      -9.098 -15.145  14.262  1.00  0.00      MEMB
ATOM   2664  H3S OL     20      -9.827 -16.612  13.379  1.00  0.00      MEMB
ATOM   2665  C14 OL     20      -7.720 -16.458  13.340  1.00 -9.91      MEMB
ATOM   2666  H4R OL     20      -6.917 -15.891  13.858  1.00  0.00      MEMB
ATOM   2667  H4S OL     20      -7.405 -17.503  13.554  1.00  0.00      MEMB
ATOM   2668  C15 OL     20      -7.805 -16.173  11.843  1.00 -8.77      MEMB
ATOM   2669  H5R OL     20      -7.891 -15.072  11.723  1.00  0.00      MEMB
ATOM   2670  H5S OL     20      -8.741 -16.508  11.349  1.00  0.00      MEMB
ATOM   2671  C16 OL     20      -6.624 -16.806  11.026  1.00 -7.62      MEMB
ATOM   2672  H6R OL     20      -5.684 -16.455  11.502  1.00  0.00      MEMB
ATOM   2673  H6S OL     20      -6.684 -17.916  11.005  1.00  0.00      MEMB
ATOM   2674  C17 OL     20      -6.578 -16.395   9.583  1.00 -6.59      MEMB
ATOM   2675  H7R OL     20      -7.549 -15.887   9.399  1.00  0.00      MEMB
ATOM   2676  H7S OL     20      -5.810 -15.592   9.590  1.00  0.00      MEMB
ATOM   2677  C18 OL     20      -6.312 -17.378   8.393  1.00 -5.26      MEMB
ATOM   2678  H8R OL     20      -7.105 -18.151   8.479  1.00  0.00      MEMB
ATOM   2679  H8S OL     20      -6.620 -16.770   7.516  1.00  0.00      MEMB
ATOM   2680  C19 OL     20      -4.896 -17.862   8.233  1.00 -4.06      MEMB
ATOM   2681  H9R OL     20      -4.130 -17.079   8.134  1.00  0.00      MEMB
ATOM   2682 C110 OL     20      -4.529 -19.091   8.053  1.00 -2.66      MEMB
ATOM   2683 H10R OL     20      -3.467 -19.157   7.774  1.00  0.00      MEMB
ATOM   2684 C111 OL     20      -5.366 -20.322   7.962  1.00 -2.58      MEMB
ATOM   2685 H11R OL     20      -5.216 -20.885   8.908  1.00  0.00      MEMB
ATOM   2686 H11S OL     20      -6.465 -20.159   7.988  1.00  0.00      MEMB
ATOM   2687 C112 OL     20      -5.038 -21.296   6.729  1.00 -1.15      MEMB
ATOM   2688 H12R OL     20      -4.014 -21.668   6.950  1.00  0.00      MEMB
ATOM   2689 H12S OL     20      -5.777 -22.110   6.571  1.00  0.00      MEMB
ATOM   2690 C113 OL     20      -4.772 -20.524   5.420  1.00 -0.28      MEMB
ATOM   2691 H13R OL     20      -5.684 -20.015   5.041  1.00  0.00      MEMB
ATOM   2692 H13S OL     20      -4.067 -19.706   5.683  1.00  0.00      MEMB
ATOM   2693 C114 OL     20      -4.229 -21.479   4.291  1.00  0.84      MEMB
ATOM   2694 H14R OL     20      -3.232 -21.900   4.544  1.00  0.00      MEMB
ATOM   2695 H14S OL     20      -4.996 -22.281   4.232  1.00  0.00      MEMB
ATOM   2696 C115 OL     20      -3.936 -20.849   2.918  1.00  1.60      MEMB
ATOM   2697 H15R OL     20      -2.842 -20.879   2.727  1.00  0.00      MEMB
ATOM   2698 H15S OL     20      -4.286 -19.796   2.868  1.00  0.00      MEMB
ATOM   2699 C116 OL     20      -4.746 -21.490   1.768  1.00  2.64      MEMB
ATOM   2700 H16R OL     20      -4.693 -22.599   1.744  1.00  0.00      MEMB
ATOM   2701 H16S OL     20      -5.828 -21.244   1.718  1.00  0.00      MEMB
ATOM   2702 C117 OL     20      -4.241 -21.025   0.380  1.00  0.00      MEMB
ATOM   2703 H17R OL     20      -4.767 -21.645  -0.377  1.00  0.00      MEMB
ATOM   2704 H17S OL     20      -3.146 -21.192   0.296  1.00  0.00      MEMB
ATOM   2705 C118 OL     20      -4.590 -19.600   0.124  1.00  0.00      MEMB
ATOM   2706 H18R OL     20      -5.685 -19.438   0.214  1.00  0.00      MEMB
ATOM   2707 H18S OL     20      -4.100 -18.946   0.876  1.00  0.00      MEMB
ATOM   2708 H18T OL     20      -4.249 -19.182  -0.847  1.00  0.00      MEMB
ATOM   2578  C33 PGR    20      -5.378 -15.837  20.309  1.00-20.41      MEMB
ATOM   2579  H3A PGR    20      -5.617 -14.787  20.035  1.00  0.00      MEMB
ATOM   2580  H3B PGR    20      -6.064 -16.017  21.164  1.00  0.00      MEMB
ATOM   2581  O36 PGR    20      -4.069 -15.760  20.833  1.00  0.00      MEMB
ATOM   2582 HO6A PGR    20      -3.452 -16.238  20.274  1.00  0.00      MEMB
ATOM   2583  C32 PGR    20      -5.401 -16.820  19.264  1.00-20.64      MEMB
ATOM   2584  H2A PGR    20      -4.603 -16.587  18.523  1.00  0.00      MEMB
ATOM   2585  O35 PGR    20      -6.667 -16.730  18.614  1.00  0.00      MEMB
ATOM   2586 HO5A PGR    20      -6.802 -15.772  18.622  1.00  0.00      MEMB
ATOM   2587  C31 PGR    20      -5.190 -18.256  19.657  1.00-19.24      MEMB
ATOM   2588  H1A PGR    20      -5.948 -18.529  20.423  1.00  0.00      MEMB
ATOM   2589  H1B PGR    20      -4.221 -18.544  20.118  1.00  0.00      MEMB
ATOM   2590  P31 PGR    20      -4.840 -20.420  18.310  1.00-16.77      MEMB
ATOM   2591  O33 PGR    20      -4.824 -21.008  19.659  1.00-15.92      MEMB
ATOM   2592  O34 PGR    20      -3.588 -20.503  17.503  1.00-16.93      MEMB
ATOM   2593  O32 PGR    20      -5.279 -18.911  18.392  1.00-16.27      MEMB
ATOM   2594  O31 PGR    20      -6.092 -20.958  17.459  1.00-18.19      MEMB
ATOM   2595  C3  PGR    20      -7.445 -20.509  17.755  1.00-15.07      MEMB
ATOM   2596  HA  PGR    20      -7.562 -19.404  17.779  1.00  0.00      MEMB
ATOM   2597  HB  PGR    20      -7.638 -20.810  18.807  1.00  0.00      MEMB
ATOM   2598  C2  PGR    20      -8.552 -21.072  16.893  1.00-13.89      MEMB
ATOM   2599  HX  PGR    20      -8.899 -22.043  17.306  1.00  0.00      MEMB
ATOM   2600  O21 PGR    20      -7.971 -21.168  15.548  1.00-12.67      MEMB
ATOM   2601  C21 PGR    20      -7.439 -22.243  15.162  1.00-12.02      MEMB
ATOM   2602  O22 PGR    20      -7.372 -23.296  15.786  1.00-12.33      MEMB
ATOM   2606  C1  PGR    20      -9.779 -20.211  16.807  1.00-14.33      MEMB
ATOM   2607  HR  PGR    20     -10.336 -20.207  17.768  1.00  0.00      MEMB
ATOM   2608  HS  PGR    20     -10.348 -20.659  15.964  1.00  0.00      MEMB
ATOM   2609  O11 PGR    20      -9.364 -18.864  16.588  1.00-13.47      MEMB
ATOM   2610  C11 PGR    20      -9.212 -18.385  15.371  1.00-12.95      MEMB
ATOM   2611  O12 PGR    20      -9.275 -18.988  14.308  1.00-13.09      MEMB
ATOM   2603  C12 OL     20      -7.048 -22.117  13.696  1.00-10.84      MEMB
ATOM   2604  H2R OL     20      -6.318 -22.911  13.431  1.00  0.00      MEMB
ATOM   2605  H2S OL     20      -6.588 -21.133  13.460  1.00  0.00      MEMB
ATOM   2615  C13 OL     20      -8.410 -22.330  12.992  1.00 -9.66      MEMB
ATOM   2616  H3R OL     20      -9.180 -21.596  13.312  1.00  0.00      MEMB
ATOM   2617  H3S OL     20      -8.712 -23.376  13.215  1.00  0.00      MEMB
ATOM   2618  C14 OL     20      -8.429 -22.286  11.416  1.00 -8.38      MEMB
ATOM   2619  H4R OL     20      -9.449 -22.483  11.022  1.00  0.00      MEMB
ATOM   2620  H4S OL     20      -7.692 -22.952  10.918  1.00  0.00      MEMB
ATOM   2621  C15 OL     20      -8.088 -20.850  11.020  1.00 -7.16      MEMB
ATOM   2622  H5R OL     20      -7.569 -20.993  10.048  1.00  0.00      MEMB
ATOM   2623  H5S OL     20      -7.349 -20.250  11.593  1.00  0.00      MEMB
ATOM   2624  C16 OL     20      -9.270 -19.842  10.827  1.00 -6.04      MEMB
ATOM   2625  H6R OL     20      -8.779 -18.977  10.332  1.00  0.00      MEMB
ATOM   2626  H6S OL     20      -9.685 -19.466  11.786  1.00  0.00      MEMB
ATOM   2627  C17 OL     20     -10.364 -20.268   9.892  1.00 -5.15      MEMB
ATOM   2628  H7R OL     20     -10.937 -19.329   9.735  1.00  0.00      MEMB
ATOM   2629  H7S OL     20     -10.968 -21.067  10.372  1.00  0.00      MEMB
ATOM   2630  C18 OL     20      -9.763 -20.702   8.531  1.00 -4.09      MEMB
ATOM   2631  H8R OL     20      -9.092 -21.510   8.894  1.00  0.00      MEMB
ATOM   2632  H8S OL     20      -9.079 -19.973   8.044  1.00  0.00      MEMB
ATOM   2633  C19 OL     20     -10.839 -21.180   7.588  1.00 -3.11      MEMB
ATOM   2634  H9R OL     20     -11.452 -21.953   8.076  1.00  0.00      MEMB
ATOM   2635 C110 OL     20     -11.050 -20.837   6.265  1.00 -1.91      MEMB
ATOM   2636 H10R OL     20     -11.862 -21.415   5.801  1.00  0.00      MEMB
ATOM   2637 C111 OL     20     -10.189 -19.802   5.537  1.00 -1.30      MEMB
ATOM   2638 H11R OL     20      -9.776 -19.031   6.223  1.00  0.00      MEMB
ATOM   2639 H11S OL     20     -10.821 -19.352   4.742  1.00  0.00      MEMB
ATOM   2640 C112 OL     20      -8.937 -20.437   4.903  1.00 -0.16      MEMB
ATOM   2641 H12R OL     20      -9.134 -21.502   4.654  1.00  0.00      MEMB
ATOM   2642 H12S OL     20      -8.014 -20.353   5.515  1.00  0.00      MEMB
ATOM   2643 C113 OL     20      -8.661 -19.638   3.625  1.00  0.33      MEMB
ATOM   2644 H13R OL     20      -9.604 -19.833   3.072  1.00  0.00      MEMB
ATOM   2645 H13S OL     20      -7.823 -20.106   3.065  1.00  0.00      MEMB
ATOM   2646 C114 OL     20      -8.456 -18.118   3.746  1.00  1.47      MEMB
ATOM   2647 H14R OL     20      -7.659 -17.799   4.451  1.00  0.00      MEMB
ATOM   2648 H14S OL     20      -9.395 -17.724   4.190  1.00  0.00      MEMB
ATOM   2649 C115 OL     20      -8.034 -17.425   2.375  1.00  2.35      MEMB
ATOM   2650 H15R OL     20      -6.958 -17.664   2.232  1.00  0.00      MEMB
ATOM   2651 H15S OL     20      -8.091 -16.339   2.603  1.00  0.00      MEMB
ATOM   2652 C116 OL     20      -8.942 -17.891   1.238  1.00  3.48      MEMB
ATOM   2653 H16R OL     20     -10.013 -17.772   1.508  1.00  0.00      MEMB
ATOM   2654 H16S OL     20      -8.731 -18.977   1.137  1.00  0.00      MEMB
ATOM   2655 C117 OL     20      -8.786 -17.356  -0.190  1.00  2.94      MEMB
ATOM   2656 H17R OL     20      -9.465 -17.947  -0.841  1.00  0.00      MEMB
ATOM   2657 H17S OL     20      -7.795 -17.746  -0.507  1.00  0.00      MEMB
ATOM   2658 C118 OL     20      -8.965 -15.876  -0.237  1.00  4.04      MEMB
ATOM   2659 H18R OL     20      -9.929 -15.623   0.254  1.00  0.00      MEMB
ATOM   2660 H18S OL     20      -8.959 -15.488  -1.278  1.00  0.00      MEMB
ATOM   2661 H18T OL     20      -8.155 -15.287   0.243  1.00  0.00      MEMB
TER   
ATOM   2743  C12 OL     21      16.370  17.799  14.054  1.00-12.11      MEMB
ATOM   2744  H2R OL     21      15.870  18.622  13.499  1.00  0.00      MEMB
ATOM   2745  H2S OL     21      17.446  18.065  13.979  1.00  0.00      MEMB
ATOM   2793  C13 OL     21      16.375  16.371  13.515  1.00-10.97      MEMB
ATOM   2794  H3R OL     21      15.342  16.148  13.172  1.00  0.00      MEMB
ATOM   2795  H3S OL     21      16.481  15.583  14.292  1.00  0.00      MEMB
ATOM   2796  C14 OL     21      17.318  16.003  12.372  1.00 -9.91      MEMB
ATOM   2797  H4R OL     21      17.431  16.857  11.669  1.00  0.00      MEMB
ATOM   2798  H4S OL     21      18.378  15.979  12.703  1.00  0.00      MEMB
ATOM   2799  C15 OL     21      17.096  14.702  11.484  1.00 -8.77      MEMB
ATOM   2800  H5R OL     21      16.053  14.464  11.185  1.00  0.00      MEMB
ATOM   2801  H5S OL     21      17.280  13.798  12.102  1.00  0.00      MEMB
ATOM   2802  C16 OL     21      17.858  14.748  10.148  1.00 -7.62      MEMB
ATOM   2803  H6R OL     21      18.546  15.620  10.109  1.00  0.00      MEMB
ATOM   2804  H6S OL     21      18.594  13.934   9.974  1.00  0.00      MEMB
ATOM   2805  C17 OL     21      16.987  15.097   8.885  1.00 -6.59      MEMB
ATOM   2806  H7R OL     21      16.196  14.322   8.792  1.00  0.00      MEMB
ATOM   2807  H7S OL     21      16.609  16.085   9.225  1.00  0.00      MEMB
ATOM   2808  C18 OL     21      17.731  15.204   7.573  1.00 -5.26      MEMB
ATOM   2809  H8R OL     21      17.115  15.632   6.753  1.00  0.00      MEMB
ATOM   2810  H8S OL     21      18.504  15.964   7.815  1.00  0.00      MEMB
ATOM   2811  C19 OL     21      18.515  13.987   7.170  1.00 -4.06      MEMB
ATOM   2812  H9R OL     21      19.227  13.614   7.921  1.00  0.00      MEMB
ATOM   2813 C110 OL     21      18.488  13.207   6.035  1.00 -2.66      MEMB
ATOM   2814 H10R OL     21      19.157  12.340   5.936  1.00  0.00      MEMB
ATOM   2815 C111 OL     21      17.536  13.337   4.839  1.00 -2.58      MEMB
ATOM   2816 H11R OL     21      17.482  12.336   4.359  1.00  0.00      MEMB
ATOM   2817 H11S OL     21      16.530  13.679   5.164  1.00  0.00      MEMB
ATOM   2818 C112 OL     21      18.197  14.376   3.808  1.00 -1.15      MEMB
ATOM   2819 H12R OL     21      18.684  15.247   4.295  1.00  0.00      MEMB
ATOM   2820 H12S OL     21      18.987  13.825   3.254  1.00  0.00      MEMB
ATOM   2821 C113 OL     21      17.159  15.024   2.895  1.00 -0.28      MEMB
ATOM   2822 H13R OL     21      16.650  15.848   3.439  1.00  0.00      MEMB
ATOM   2823 H13S OL     21      17.737  15.575   2.123  1.00  0.00      MEMB
ATOM   2824 C114 OL     21      16.076  14.095   2.303  1.00  0.84      MEMB
ATOM   2825 H14R OL     21      15.634  13.400   3.048  1.00  0.00      MEMB
ATOM   2826 H14S OL     21      15.332  14.673   1.714  1.00  0.00      MEMB
ATOM   2827 C115 OL     21      16.550  13.269   1.078  1.00  1.60      MEMB
ATOM   2828 H15R OL     21      17.126  12.442   1.545  1.00  0.00      MEMB
ATOM   2829 H15S OL     21      17.276  13.876   0.495  1.00  0.00      MEMB
ATOM   2830 C116 OL     21      15.593  12.981  -0.022  1.00  2.64      MEMB
ATOM   2831 H16R OL     21      14.653  12.491   0.310  1.00  0.00      MEMB
ATOM   2832 H16S OL     21      15.444  13.981  -0.482  1.00  0.00      MEMB
ATOM   2833 C117 OL     21      16.095  12.048  -1.128  1.00  0.00      MEMB
ATOM   2834 H17R OL     21      16.346  11.088  -0.628  1.00  0.00      MEMB
ATOM   2835 H17S OL     21      16.971  12.438  -1.688  1.00  0.00      MEMB
ATOM   2836 C118 OL     21      15.100  11.720  -2.278  1.00  0.00      MEMB
ATOM   2837 H18R OL     21      14.457  10.833  -2.091  1.00  0.00      MEMB
ATOM   2838 H18S OL     21      14.467  12.524  -2.712  1.00  0.00      MEMB
ATOM   2839 H18T OL     21      15.785  11.477  -3.118  1.00  0.00      MEMB
ATOM   2709  C33 PGR    21      15.642  10.297  20.778  1.00-20.41      MEMB
ATOM   2710  H3A PGR    21      16.418   9.675  21.274  1.00  0.00      MEMB
ATOM   2711  H3B PGR    21      15.505  11.074  21.560  1.00  0.00      MEMB
ATOM   2712  O36 PGR    21      14.386   9.611  20.550  1.00  0.00      MEMB
ATOM   2713 HO6A PGR    21      13.783  10.246  20.157  1.00  0.00      MEMB
ATOM   2714  C32 PGR    21      16.182  11.024  19.524  1.00-20.64      MEMB
ATOM   2715  H2A PGR    21      16.298  10.290  18.695  1.00  0.00      MEMB
ATOM   2716  O35 PGR    21      17.466  11.552  19.849  1.00  0.00      MEMB
ATOM   2717 HO5A PGR    21      17.816  10.838  20.400  1.00  0.00      MEMB
ATOM   2718  C31 PGR    21      15.317  12.198  18.938  1.00-19.24      MEMB
ATOM   2719  H1A PGR    21      14.936  12.887  19.722  1.00  0.00      MEMB
ATOM   2720  H1B PGR    21      14.416  11.766  18.451  1.00  0.00      MEMB
ATOM   2721  P31 PGR    21      16.442  14.383  18.075  1.00-16.77      MEMB
ATOM   2722  O33 PGR    21      17.188  14.819  16.887  1.00-15.92      MEMB
ATOM   2723  O34 PGR    21      17.026  14.577  19.431  1.00-16.93      MEMB
ATOM   2724  O32 PGR    21      15.983  12.912  17.881  1.00-16.27      MEMB
ATOM   2725  O31 PGR    21      15.026  15.083  18.086  1.00-18.19      MEMB
ATOM   2726  C3  PGR    21      14.156  14.958  16.993  1.00-15.07      MEMB
ATOM   2727  HA  PGR    21      13.600  14.004  17.114  1.00  0.00      MEMB
ATOM   2728  HB  PGR    21      14.641  14.672  16.036  1.00  0.00      MEMB
ATOM   2729  C2  PGR    21      13.112  16.123  16.968  1.00-13.89      MEMB
ATOM   2730  HX  PGR    21      12.531  16.205  17.912  1.00  0.00      MEMB
ATOM   2731  O21 PGR    21      12.247  15.945  15.915  1.00-12.67      MEMB
ATOM   2732  C21 PGR    21      11.321  15.027  15.878  1.00-12.02      MEMB
ATOM   2733  O22 PGR    21      11.178  14.172  16.724  1.00-12.33      MEMB
ATOM   2737  C1  PGR    21      13.938  17.396  16.812  1.00-14.33      MEMB
ATOM   2738  HR  PGR    21      14.610  17.570  17.679  1.00  0.00      MEMB
ATOM   2739  HS  PGR    21      13.257  18.272  16.874  1.00  0.00      MEMB
ATOM   2740  O11 PGR    21      14.635  17.492  15.510  1.00-13.47      MEMB
ATOM   2741  C11 PGR    21      15.909  17.805  15.555  1.00-12.95      MEMB
ATOM   2742  O12 PGR    21      16.572  18.045  16.518  1.00-13.09      MEMB
ATOM   2734  C12 OL     21      10.448  15.163  14.596  1.00-10.84      MEMB
ATOM   2735  H2R OL     21      10.150  16.225  14.466  1.00  0.00      MEMB
ATOM   2736  H2S OL     21       9.533  14.533  14.622  1.00  0.00      MEMB
ATOM   2746  C13 OL     21      11.444  14.857  13.478  1.00 -9.66      MEMB
ATOM   2747  H3R OL     21      11.935  13.877  13.656  1.00  0.00      MEMB
ATOM   2748  H3S OL     21      12.192  15.665  13.329  1.00  0.00      MEMB
ATOM   2749  C14 OL     21      10.742  14.712  12.076  1.00 -8.38      MEMB
ATOM   2750  H4R OL     21      10.109  15.612  11.923  1.00  0.00      MEMB
ATOM   2751  H4S OL     21      10.097  13.807  12.088  1.00  0.00      MEMB
ATOM   2752  C15 OL     21      11.721  14.748  10.918  1.00 -7.16      MEMB
ATOM   2753  H5R OL     21      12.523  14.024  11.178  1.00  0.00      MEMB
ATOM   2754  H5S OL     21      12.233  15.733  10.946  1.00  0.00      MEMB
ATOM   2755  C16 OL     21      11.224  14.420   9.532  1.00 -6.04      MEMB
ATOM   2756  H6R OL     21      11.080  15.374   8.981  1.00  0.00      MEMB
ATOM   2757  H6S OL     21      10.353  13.731   9.535  1.00  0.00      MEMB
ATOM   2758  C17 OL     21      12.295  13.627   8.655  1.00 -5.15      MEMB
ATOM   2759  H7R OL     21      11.843  13.150   7.759  1.00  0.00      MEMB
ATOM   2760  H7S OL     21      12.799  12.867   9.289  1.00  0.00      MEMB
ATOM   2761  C18 OL     21      13.517  14.537   8.251  1.00 -4.09      MEMB
ATOM   2762  H8R OL     21      14.179  13.866   7.663  1.00  0.00      MEMB
ATOM   2763  H8S OL     21      13.974  14.934   9.183  1.00  0.00      MEMB
ATOM   2764  C19 OL     21      13.012  15.720   7.442  1.00 -3.11      MEMB
ATOM   2765  H9R OL     21      13.192  16.750   7.783  1.00  0.00      MEMB
ATOM   2766 C110 OL     21      12.551  15.700   6.132  1.00 -1.91      MEMB
ATOM   2767 H10R OL     21      12.145  16.697   5.907  1.00  0.00      MEMB
ATOM   2768 C111 OL     21      12.459  14.628   5.109  1.00 -1.30      MEMB
ATOM   2769 H11R OL     21      13.167  13.802   5.336  1.00  0.00      MEMB
ATOM   2770 H11S OL     21      12.832  15.051   4.152  1.00  0.00      MEMB
ATOM   2771 C112 OL     21      11.015  14.072   4.691  1.00 -0.16      MEMB
ATOM   2772 H12R OL     21      10.398  14.953   4.416  1.00  0.00      MEMB
ATOM   2773 H12S OL     21      10.567  13.604   5.594  1.00  0.00      MEMB
ATOM   2774 C113 OL     21      11.128  13.082   3.511  1.00  0.33      MEMB
ATOM   2775 H13R OL     21      10.149  12.557   3.480  1.00  0.00      MEMB
ATOM   2776 H13S OL     21      11.798  12.274   3.873  1.00  0.00      MEMB
ATOM   2777 C114 OL     21      11.668  13.495   2.079  1.00  1.47      MEMB
ATOM   2778 H14R OL     21      11.526  12.575   1.472  1.00  0.00      MEMB
ATOM   2779 H14S OL     21      12.768  13.651   2.105  1.00  0.00      MEMB
ATOM   2780 C115 OL     21      11.013  14.610   1.465  1.00  2.35      MEMB
ATOM   2781 H15R OL     21      10.766  15.447   2.153  1.00  0.00      MEMB
ATOM   2782 H15S OL     21      10.055  14.320   0.982  1.00  0.00      MEMB
ATOM   2783 C116 OL     21      11.922  15.285   0.380  1.00  3.48      MEMB
ATOM   2784 H16R OL     21      11.303  15.740  -0.422  1.00  0.00      MEMB
ATOM   2785 H16S OL     21      12.558  14.514  -0.106  1.00  0.00      MEMB
ATOM   2786 C117 OL     21      12.847  16.314   1.022  1.00  2.94      MEMB
ATOM   2787 H17R OL     21      13.550  15.878   1.763  1.00  0.00      MEMB
ATOM   2788 H17S OL     21      12.192  17.008   1.592  1.00  0.00      MEMB
ATOM   2789 C118 OL     21      13.691  17.008  -0.095  1.00  4.04      MEMB
ATOM   2790 H18R OL     21      13.123  17.758  -0.686  1.00  0.00      MEMB
ATOM   2791 H18S OL     21      13.946  16.181  -0.792  1.00  0.00      MEMB
ATOM   2792 H18T OL     21      14.545  17.595   0.305  1.00  0.00      MEMB
TER   
ATOM   2874  C12 OL     22      -0.194  11.250  12.038  1.00-12.11      MEMB
ATOM   2875  H2R OL     22      -1.273  11.237  11.774  1.00  0.00      MEMB
ATOM   2876  H2S OL     22       0.271  12.249  11.898  1.00  0.00      MEMB
ATOM   2924  C13 OL     22       0.495  10.366  10.958  1.00-10.97      MEMB
ATOM   2925  H3R OL     22       0.195   9.309  11.122  1.00  0.00      MEMB
ATOM   2926  H3S OL     22       1.597  10.481  11.033  1.00  0.00      MEMB
ATOM   2927  C14 OL     22       0.190  10.824   9.527  1.00 -9.91      MEMB
ATOM   2928  H4R OL     22      -0.868  10.580   9.291  1.00  0.00      MEMB
ATOM   2929  H4S OL     22       0.456  11.902   9.481  1.00  0.00      MEMB
ATOM   2930  C15 OL     22       0.942  10.127   8.357  1.00 -8.77      MEMB
ATOM   2931  H5R OL     22       0.611   9.071   8.256  1.00  0.00      MEMB
ATOM   2932  H5S OL     22       2.043  10.206   8.487  1.00  0.00      MEMB
ATOM   2933  C16 OL     22       0.680  10.739   6.980  1.00 -7.62      MEMB
ATOM   2934  H6R OL     22      -0.362  10.511   6.672  1.00  0.00      MEMB
ATOM   2935  H6S OL     22       0.803  11.842   7.028  1.00  0.00      MEMB
ATOM   2936  C17 OL     22       1.647  10.158   5.904  1.00 -6.59      MEMB
ATOM   2937  H7R OL     22       2.614  10.690   6.031  1.00  0.00      MEMB
ATOM   2938  H7S OL     22       1.767   9.094   6.200  1.00  0.00      MEMB
ATOM   2939  C18 OL     22       1.346  10.329   4.501  1.00 -5.26      MEMB
ATOM   2940  H8R OL     22       1.317  11.422   4.304  1.00  0.00      MEMB
ATOM   2941  H8S OL     22       2.191   9.897   3.924  1.00  0.00      MEMB
ATOM   2942  C19 OL     22       0.206   9.515   4.084  1.00 -4.06      MEMB
ATOM   2943  H9R OL     22       0.199   8.643   4.755  1.00  0.00      MEMB
ATOM   2944 C110 OL     22      -0.725   9.836   3.243  1.00 -2.66      MEMB
ATOM   2945 H10R OL     22      -1.588   9.164   3.124  1.00  0.00      MEMB
ATOM   2946 C111 OL     22      -0.847  11.141   2.532  1.00 -2.58      MEMB
ATOM   2947 H11R OL     22       0.221  11.423   2.410  1.00  0.00      MEMB
ATOM   2948 H11S OL     22      -1.167  10.995   1.478  1.00  0.00      MEMB
ATOM   2949 C112 OL     22      -1.849  12.087   3.129  1.00 -1.15      MEMB
ATOM   2950 H12R OL     22      -2.863  11.654   3.272  1.00  0.00      MEMB
ATOM   2951 H12S OL     22      -1.465  12.389   4.126  1.00  0.00      MEMB
ATOM   2952 C113 OL     22      -2.179  13.242   2.222  1.00 -0.28      MEMB
ATOM   2953 H13R OL     22      -2.568  12.941   1.225  1.00  0.00      MEMB
ATOM   2954 H13S OL     22      -3.056  13.825   2.576  1.00  0.00      MEMB
ATOM   2955 C114 OL     22      -0.950  14.105   1.896  1.00  0.84      MEMB
ATOM   2956 H14R OL     22      -0.503  14.477   2.843  1.00  0.00      MEMB
ATOM   2957 H14S OL     22      -0.136  13.549   1.383  1.00  0.00      MEMB
ATOM   2958 C115 OL     22      -1.208  15.434   1.225  1.00  1.60      MEMB
ATOM   2959 H15R OL     22      -1.662  15.235   0.231  1.00  0.00      MEMB
ATOM   2960 H15S OL     22      -0.193  15.810   0.977  1.00  0.00      MEMB
ATOM   2961 C116 OL     22      -2.015  16.569   1.942  1.00  2.64      MEMB
ATOM   2962 H16R OL     22      -2.708  17.069   1.232  1.00  0.00      MEMB
ATOM   2963 H16S OL     22      -2.684  16.128   2.712  1.00  0.00      MEMB
ATOM   2964 C117 OL     22      -1.118  17.668   2.641  1.00  0.00      MEMB
ATOM   2965 H17R OL     22      -0.585  18.380   1.976  1.00  0.00      MEMB
ATOM   2966 H17S OL     22      -0.406  17.229   3.373  1.00  0.00      MEMB
ATOM   2967 C118 OL     22      -2.084  18.771   3.315  1.00  0.00      MEMB
ATOM   2968 H18R OL     22      -2.848  19.150   2.602  1.00  0.00      MEMB
ATOM   2969 H18S OL     22      -2.706  18.246   4.071  1.00  0.00      MEMB
ATOM   2970 H18T OL     22      -1.414  19.544   3.749  1.00  0.00      MEMB
ATOM   2840  C33 PGR    22       0.255  17.248  19.137  1.00-20.41      MEMB
ATOM   2841  H3A PGR    22      -0.432  16.452  18.778  1.00  0.00      MEMB
ATOM   2842  H3B PGR    22       0.196  17.241  20.246  1.00  0.00      MEMB
ATOM   2843  O36 PGR    22      -0.067  18.494  18.604  1.00  0.00      MEMB
ATOM   2844 HO6A PGR    22       0.181  18.524  17.677  1.00  0.00      MEMB
ATOM   2845  C32 PGR    22       1.677  16.858  18.717  1.00-20.64      MEMB
ATOM   2846  H2A PGR    22       2.378  17.678  18.987  1.00  0.00      MEMB
ATOM   2847  O35 PGR    22       1.681  16.703  17.299  1.00  0.00      MEMB
ATOM   2848 HO5A PGR    22       1.091  17.425  17.041  1.00  0.00      MEMB
ATOM   2849  C31 PGR    22       2.195  15.607  19.346  1.00-19.24      MEMB
ATOM   2850  H1A PGR    22       2.351  15.574  20.445  1.00  0.00      MEMB
ATOM   2851  H1B PGR    22       3.261  15.544  19.039  1.00  0.00      MEMB
ATOM   2852  P31 PGR    22       0.597  13.547  19.463  1.00-16.77      MEMB
ATOM   2853  O33 PGR    22      -0.724  14.164  19.768  1.00-15.92      MEMB
ATOM   2854  O34 PGR    22       1.392  12.937  20.518  1.00-16.93      MEMB
ATOM   2855  O32 PGR    22       1.546  14.448  18.673  1.00-16.27      MEMB
ATOM   2856  O31 PGR    22       0.323  12.359  18.477  1.00-18.19      MEMB
ATOM   2857  C3  PGR    22       1.477  11.893  17.735  1.00-15.07      MEMB
ATOM   2858  HA  PGR    22       1.658  10.818  17.948  1.00  0.00      MEMB
ATOM   2859  HB  PGR    22       2.431  12.449  17.858  1.00  0.00      MEMB
ATOM   2860  C2  PGR    22       1.204  11.958  16.213  1.00-13.89      MEMB
ATOM   2861  HX  PGR    22       2.016  11.344  15.768  1.00  0.00      MEMB
ATOM   2862  O21 PGR    22       1.273  13.328  15.758  1.00-12.67      MEMB
ATOM   2863  C21 PGR    22       2.434  13.759  15.223  1.00-12.02      MEMB
ATOM   2864  O22 PGR    22       3.413  13.064  15.003  1.00-12.33      MEMB
ATOM   2868  C1  PGR    22      -0.117  11.405  15.761  1.00-14.33      MEMB
ATOM   2869  HR  PGR    22      -0.952  11.853  16.342  1.00  0.00      MEMB
ATOM   2870  HS  PGR    22      -0.155  10.298  15.853  1.00  0.00      MEMB
ATOM   2871  O11 PGR    22      -0.272  11.636  14.302  1.00-13.47      MEMB
ATOM   2872  C11 PGR    22       0.037  10.668  13.439  1.00-12.95      MEMB
ATOM   2873  O12 PGR    22       0.639   9.629  13.675  1.00-13.09      MEMB
ATOM   2865  C12 OL     22       2.205  15.193  14.806  1.00-10.84      MEMB
ATOM   2866  H2R OL     22       2.108  15.702  15.789  1.00  0.00      MEMB
ATOM   2867  H2S OL     22       1.220  15.309  14.306  1.00  0.00      MEMB
ATOM   2877  C13 OL     22       3.217  15.777  13.834  1.00 -9.66      MEMB
ATOM   2878  H3R OL     22       4.273  15.646  14.152  1.00  0.00      MEMB
ATOM   2879  H3S OL     22       3.164  16.882  13.732  1.00  0.00      MEMB
ATOM   2880  C14 OL     22       3.002  15.219  12.367  1.00 -8.38      MEMB
ATOM   2881  H4R OL     22       2.281  15.894  11.861  1.00  0.00      MEMB
ATOM   2882  H4S OL     22       2.532  14.229  12.548  1.00  0.00      MEMB
ATOM   2883  C15 OL     22       4.367  15.130  11.548  1.00 -7.16      MEMB
ATOM   2884  H5R OL     22       5.039  14.358  11.981  1.00  0.00      MEMB
ATOM   2885  H5S OL     22       4.802  16.151  11.508  1.00  0.00      MEMB
ATOM   2886  C16 OL     22       4.180  14.783  10.090  1.00 -6.04      MEMB
ATOM   2887  H6R OL     22       5.118  14.900   9.506  1.00  0.00      MEMB
ATOM   2888  H6S OL     22       3.465  15.560   9.745  1.00  0.00      MEMB
ATOM   2889  C17 OL     22       3.694  13.388   9.777  1.00 -5.15      MEMB
ATOM   2890  H7R OL     22       2.837  12.965  10.344  1.00  0.00      MEMB
ATOM   2891  H7S OL     22       4.530  12.656   9.771  1.00  0.00      MEMB
ATOM   2892  C18 OL     22       3.192  13.288   8.262  1.00 -4.09      MEMB
ATOM   2893  H8R OL     22       3.219  12.230   7.923  1.00  0.00      MEMB
ATOM   2894  H8S OL     22       3.924  13.725   7.550  1.00  0.00      MEMB
ATOM   2895  C19 OL     22       1.902  14.076   8.083  1.00 -3.11      MEMB
ATOM   2896  H9R OL     22       0.995  13.650   8.535  1.00  0.00      MEMB
ATOM   2897 C110 OL     22       1.820  15.258   7.344  1.00 -1.91      MEMB
ATOM   2898 H10R OL     22       0.779  15.490   7.075  1.00  0.00      MEMB
ATOM   2899 C111 OL     22       2.897  15.999   6.611  1.00 -1.30      MEMB
ATOM   2900 H11R OL     22       3.920  15.598   6.776  1.00  0.00      MEMB
ATOM   2901 H11S OL     22       2.984  17.062   6.923  1.00  0.00      MEMB
ATOM   2902 C112 OL     22       2.802  15.843   5.084  1.00 -0.16      MEMB
ATOM   2903 H12R OL     22       3.558  16.520   4.632  1.00  0.00      MEMB
ATOM   2904 H12S OL     22       1.802  16.182   4.737  1.00  0.00      MEMB
ATOM   2905 C113 OL     22       2.973  14.454   4.418  1.00  0.33      MEMB
ATOM   2906 H13R OL     22       2.099  13.936   4.868  1.00  0.00      MEMB
ATOM   2907 H13S OL     22       3.956  13.961   4.573  1.00  0.00      MEMB
ATOM   2908 C114 OL     22       2.647  14.475   2.968  1.00  1.47      MEMB
ATOM   2909 H14R OL     22       3.322  15.171   2.425  1.00  0.00      MEMB
ATOM   2910 H14S OL     22       1.626  14.911   2.959  1.00  0.00      MEMB
ATOM   2911 C115 OL     22       2.626  13.188   2.200  1.00  2.35      MEMB
ATOM   2912 H15R OL     22       1.977  13.318   1.308  1.00  0.00      MEMB
ATOM   2913 H15S OL     22       2.231  12.347   2.809  1.00  0.00      MEMB
ATOM   2914 C116 OL     22       3.970  12.779   1.660  1.00  3.48      MEMB
ATOM   2915 H16R OL     22       4.680  12.591   2.493  1.00  0.00      MEMB
ATOM   2916 H16S OL     22       4.372  13.667   1.125  1.00  0.00      MEMB
ATOM   2917 C117 OL     22       3.919  11.689   0.636  1.00  2.94      MEMB
ATOM   2918 H17R OL     22       4.963  11.558   0.277  1.00  0.00      MEMB
ATOM   2919 H17S OL     22       3.303  11.942  -0.253  1.00  0.00      MEMB
ATOM   2920 C118 OL     22       3.373  10.405   1.131  1.00  4.04      MEMB
ATOM   2921 H18R OL     22       3.327   9.609   0.357  1.00  0.00      MEMB
ATOM   2922 H18S OL     22       2.318  10.640   1.387  1.00  0.00      MEMB
ATOM   2923 H18T OL     22       4.038  10.156   1.986  1.00  0.00      MEMB
TER   
ATOM   3005  C12 OL     23      23.013   9.959  11.738  1.00-12.11      MEMB
ATOM   3006  H2R OL     23      21.992   9.690  11.392  1.00  0.00      MEMB
ATOM   3007  H2S OL     23      23.151  11.056  11.847  1.00  0.00      MEMB
ATOM   3055  C13 OL     23      23.982   9.268  10.757  1.00-10.97      MEMB
ATOM   3056  H3R OL     23      24.934   8.962  11.241  1.00  0.00      MEMB
ATOM   3057  H3S OL     23      24.157  10.077  10.015  1.00  0.00      MEMB
ATOM   3058  C14 OL     23      23.437   8.143   9.930  1.00 -9.91      MEMB
ATOM   3059  H4R OL     23      23.189   7.238  10.524  1.00  0.00      MEMB
ATOM   3060  H4S OL     23      22.562   8.403   9.296  1.00  0.00      MEMB
ATOM   3061  C15 OL     23      24.518   7.549   8.982  1.00 -8.77      MEMB
ATOM   3062  H5R OL     23      25.402   7.252   9.586  1.00  0.00      MEMB
ATOM   3063  H5S OL     23      24.762   8.510   8.481  1.00  0.00      MEMB
ATOM   3064  C16 OL     23      23.999   6.485   7.954  1.00 -7.62      MEMB
ATOM   3065  H6R OL     23      23.000   6.647   7.496  1.00  0.00      MEMB
ATOM   3066  H6S OL     23      24.801   6.486   7.185  1.00  0.00      MEMB
ATOM   3067  C17 OL     23      23.617   5.109   8.602  1.00 -6.59      MEMB
ATOM   3068  H7R OL     23      24.429   4.764   9.276  1.00  0.00      MEMB
ATOM   3069  H7S OL     23      22.613   5.267   9.052  1.00  0.00      MEMB
ATOM   3070  C18 OL     23      23.469   4.085   7.490  1.00 -5.26      MEMB
ATOM   3071  H8R OL     23      23.129   3.139   7.964  1.00  0.00      MEMB
ATOM   3072  H8S OL     23      22.671   4.512   6.846  1.00  0.00      MEMB
ATOM   3073  C19 OL     23      24.738   3.808   6.720  1.00 -4.06      MEMB
ATOM   3074  H9R OL     23      25.566   3.364   7.292  1.00  0.00      MEMB
ATOM   3075 C110 OL     23      24.860   4.013   5.347  1.00 -2.66      MEMB
ATOM   3076 H10R OL     23      25.879   3.886   4.952  1.00  0.00      MEMB
ATOM   3077 C111 OL     23      23.819   4.453   4.467  1.00 -2.58      MEMB
ATOM   3078 H11R OL     23      22.792   4.208   4.813  1.00  0.00      MEMB
ATOM   3079 H11S OL     23      23.816   5.564   4.453  1.00  0.00      MEMB
ATOM   3080 C112 OL     23      24.035   3.961   3.037  1.00 -1.15      MEMB
ATOM   3081 H12R OL     23      25.005   4.363   2.675  1.00  0.00      MEMB
ATOM   3082 H12S OL     23      24.026   2.850   3.032  1.00  0.00      MEMB
ATOM   3083 C113 OL     23      22.972   4.508   2.092  1.00 -0.28      MEMB
ATOM   3084 H13R OL     23      22.001   3.969   2.047  1.00  0.00      MEMB
ATOM   3085 H13S OL     23      22.802   5.584   2.311  1.00  0.00      MEMB
ATOM   3086 C114 OL     23      23.393   4.608   0.610  1.00  0.84      MEMB
ATOM   3087 H14R OL     23      24.287   5.267   0.587  1.00  0.00      MEMB
ATOM   3088 H14S OL     23      23.876   3.680   0.237  1.00  0.00      MEMB
ATOM   3089 C115 OL     23      22.346   5.113  -0.372  1.00  1.60      MEMB
ATOM   3090 H15R OL     23      21.825   6.020   0.003  1.00  0.00      MEMB
ATOM   3091 H15S OL     23      21.619   4.275  -0.428  1.00  0.00      MEMB
ATOM   3092 C116 OL     23      23.042   5.364  -1.799  1.00  2.64      MEMB
ATOM   3093 H16R OL     23      23.782   6.192  -1.763  1.00  0.00      MEMB
ATOM   3094 H16S OL     23      23.632   4.488  -2.142  1.00  0.00      MEMB
ATOM   3095 C117 OL     23      21.982   5.640  -2.848  1.00  0.00      MEMB
ATOM   3096 H17R OL     23      21.086   5.017  -2.643  1.00  0.00      MEMB
ATOM   3097 H17S OL     23      22.378   5.419  -3.862  1.00  0.00      MEMB
ATOM   3098 C118 OL     23      21.494   7.093  -2.829  1.00  0.00      MEMB
ATOM   3099 H18R OL     23      20.988   7.334  -1.870  1.00  0.00      MEMB
ATOM   3100 H18S OL     23      22.262   7.864  -3.055  1.00  0.00      MEMB
ATOM   3101 H18T OL     23      20.685   7.052  -3.589  1.00  0.00      MEMB
ATOM   2971  C33 PGR    23      21.331   2.263  18.731  1.00-20.41      MEMB
ATOM   2972  H3A PGR    23      21.348   1.451  19.489  1.00  0.00      MEMB
ATOM   2973  H3B PGR    23      20.268   2.394  18.434  1.00  0.00      MEMB
ATOM   2974  O36 PGR    23      21.930   1.853  17.535  1.00  0.00      MEMB
ATOM   2975 HO6A PGR    23      22.491   2.566  17.222  1.00  0.00      MEMB
ATOM   2976  C32 PGR    23      21.924   3.592  19.238  1.00-20.64      MEMB
ATOM   2977  H2A PGR    23      23.033   3.508  19.278  1.00  0.00      MEMB
ATOM   2978  O35 PGR    23      21.434   3.807  20.560  1.00  0.00      MEMB
ATOM   2979 HO5A PGR    23      21.451   2.904  20.904  1.00  0.00      MEMB
ATOM   2980  C31 PGR    23      21.643   4.901  18.428  1.00-19.24      MEMB
ATOM   2981  H1A PGR    23      20.548   4.895  18.238  1.00  0.00      MEMB
ATOM   2982  H1B PGR    23      22.341   4.858  17.565  1.00  0.00      MEMB
ATOM   2983  P31 PGR    23      22.913   7.116  19.129  1.00-16.77      MEMB
ATOM   2984  O33 PGR    23      24.225   6.491  18.879  1.00-15.92      MEMB
ATOM   2985  O34 PGR    23      22.848   8.094  20.231  1.00-16.93      MEMB
ATOM   2986  O32 PGR    23      21.836   5.975  19.424  1.00-16.27      MEMB
ATOM   2987  O31 PGR    23      22.399   7.778  17.845  1.00-18.19      MEMB
ATOM   2988  C3  PGR    23      21.799   9.029  17.690  1.00-15.07      MEMB
ATOM   2989  HA  PGR    23      22.390   9.822  18.195  1.00  0.00      MEMB
ATOM   2990  HB  PGR    23      20.779   9.055  18.129  1.00  0.00      MEMB
ATOM   2991  C2  PGR    23      21.599   9.295  16.160  1.00-13.89      MEMB
ATOM   2992  HX  PGR    23      20.887  10.148  16.169  1.00  0.00      MEMB
ATOM   2993  O21 PGR    23      21.079   8.149  15.424  1.00-12.67      MEMB
ATOM   2994  C21 PGR    23      19.945   7.721  15.822  1.00-12.02      MEMB
ATOM   2995  O22 PGR    23      19.060   8.253  16.506  1.00-12.33      MEMB
ATOM   2999  C1  PGR    23      22.945   9.798  15.487  1.00-14.33      MEMB
ATOM   3000  HR  PGR    23      23.761   9.044  15.502  1.00  0.00      MEMB
ATOM   3001  HS  PGR    23      23.298  10.621  16.145  1.00  0.00      MEMB
ATOM   3002  O11 PGR    23      22.703  10.211  14.072  1.00-13.47      MEMB
ATOM   3003  C11 PGR    23      23.074   9.328  13.156  1.00-12.95      MEMB
ATOM   3004  O12 PGR    23      23.401   8.226  13.374  1.00-13.09      MEMB
ATOM   2996  C12 OL     23      19.714   6.275  15.343  1.00-10.84      MEMB
ATOM   2997  H2R OL     23      18.726   6.169  14.846  1.00  0.00      MEMB
ATOM   2998  H2S OL     23      19.930   5.662  16.244  1.00  0.00      MEMB
ATOM   3008  C13 OL     23      20.890   5.703  14.376  1.00 -9.66      MEMB
ATOM   3009  H3R OL     23      20.681   4.614  14.448  1.00  0.00      MEMB
ATOM   3010  H3S OL     23      21.877   5.913  14.840  1.00  0.00      MEMB
ATOM   3011  C14 OL     23      20.832   6.245  12.963  1.00 -8.38      MEMB
ATOM   3012  H4R OL     23      21.462   5.583  12.331  1.00  0.00      MEMB
ATOM   3013  H4S OL     23      21.278   7.258  12.863  1.00  0.00      MEMB
ATOM   3014  C15 OL     23      19.410   6.432  12.342  1.00 -7.16      MEMB
ATOM   3015  H5R OL     23      18.819   7.280  12.749  1.00  0.00      MEMB
ATOM   3016  H5S OL     23      18.851   5.487  12.515  1.00  0.00      MEMB
ATOM   3017  C16 OL     23      19.306   6.540  10.775  1.00 -6.04      MEMB
ATOM   3018  H6R OL     23      18.343   6.038  10.541  1.00  0.00      MEMB
ATOM   3019  H6S OL     23      20.189   5.935  10.477  1.00  0.00      MEMB
ATOM   3020  C17 OL     23      19.261   7.922  10.226  1.00 -5.15      MEMB
ATOM   3021  H7R OL     23      20.270   8.361  10.374  1.00  0.00      MEMB
ATOM   3022  H7S OL     23      18.504   8.518  10.780  1.00  0.00      MEMB
ATOM   3023  C18 OL     23      18.924   8.043   8.734  1.00 -4.09      MEMB
ATOM   3024  H8R OL     23      19.133   9.093   8.437  1.00  0.00      MEMB
ATOM   3025  H8S OL     23      17.850   7.810   8.572  1.00  0.00      MEMB
ATOM   3026  C19 OL     23      19.633   7.105   7.843  1.00 -3.11      MEMB
ATOM   3027  H9R OL     23      19.369   6.054   8.034  1.00  0.00      MEMB
ATOM   3028 C110 OL     23      20.506   7.462   6.867  1.00 -1.91      MEMB
ATOM   3029 H10R OL     23      20.929   6.640   6.271  1.00  0.00      MEMB
ATOM   3030 C111 OL     23      21.067   8.825   6.420  1.00 -1.30      MEMB
ATOM   3031 H11R OL     23      22.083   8.797   5.972  1.00  0.00      MEMB
ATOM   3032 H11S OL     23      21.114   9.590   7.225  1.00  0.00      MEMB
ATOM   3033 C112 OL     23      20.220   9.505   5.297  1.00 -0.16      MEMB
ATOM   3034 H12R OL     23      20.299  10.601   5.454  1.00  0.00      MEMB
ATOM   3035 H12S OL     23      19.137   9.350   5.488  1.00  0.00      MEMB
ATOM   3036 C113 OL     23      20.617   9.277   3.838  1.00  0.33      MEMB
ATOM   3037 H13R OL     23      19.929   9.610   3.032  1.00  0.00      MEMB
ATOM   3038 H13S OL     23      20.759   8.185   3.686  1.00  0.00      MEMB
ATOM   3039 C114 OL     23      21.912  10.073   3.538  1.00  1.47      MEMB
ATOM   3040 H14R OL     23      22.725   9.640   4.159  1.00  0.00      MEMB
ATOM   3041 H14S OL     23      21.697  11.085   3.943  1.00  0.00      MEMB
ATOM   3042 C115 OL     23      22.370  10.012   2.045  1.00  2.35      MEMB
ATOM   3043 H15R OL     23      21.441  10.312   1.515  1.00  0.00      MEMB
ATOM   3044 H15S OL     23      22.566   8.931   1.883  1.00  0.00      MEMB
ATOM   3045 C116 OL     23      23.465  11.004   1.597  1.00  3.48      MEMB
ATOM   3046 H16R OL     23      24.104  11.147   2.495  1.00  0.00      MEMB
ATOM   3047 H16S OL     23      22.923  11.965   1.469  1.00  0.00      MEMB
ATOM   3048 C117 OL     23      24.172  10.627   0.243  1.00  2.94      MEMB
ATOM   3049 H17R OL     23      24.888   9.851   0.592  1.00  0.00      MEMB
ATOM   3050 H17S OL     23      24.783  11.470  -0.144  1.00  0.00      MEMB
ATOM   3051 C118 OL     23      23.279  10.097  -0.932  1.00  4.04      MEMB
ATOM   3052 H18R OL     23      22.740   9.210  -0.536  1.00  0.00      MEMB
ATOM   3053 H18S OL     23      23.752   9.701  -1.856  1.00  0.00      MEMB
ATOM   3054 H18T OL     23      22.569  10.781  -1.446  1.00  0.00      MEMB
TER   
ATOM   3136  C12 OL     24       9.715 -20.961  13.119  1.00-12.11      MEMB
ATOM   3137  H2R OL     24       9.773 -20.106  13.826  1.00  0.00      MEMB
ATOM   3138  H2S OL     24      10.520 -21.690  13.353  1.00  0.00      MEMB
ATOM   3186  C13 OL     24       9.958 -20.517  11.602  1.00-10.97      MEMB
ATOM   3187  H3R OL     24       9.163 -19.743  11.532  1.00  0.00      MEMB
ATOM   3188  H3S OL     24       9.693 -21.382  10.956  1.00  0.00      MEMB
ATOM   3189  C14 OL     24      11.369 -19.975  11.262  1.00 -9.91      MEMB
ATOM   3190  H4R OL     24      11.758 -19.384  12.119  1.00  0.00      MEMB
ATOM   3191  H4S OL     24      11.970 -20.909  11.265  1.00  0.00      MEMB
ATOM   3192  C15 OL     24      11.467 -19.320   9.812  1.00 -8.77      MEMB
ATOM   3193  H5R OL     24      12.477 -18.857   9.781  1.00  0.00      MEMB
ATOM   3194  H5S OL     24      10.664 -18.572   9.640  1.00  0.00      MEMB
ATOM   3195  C16 OL     24      11.427 -20.256   8.611  1.00 -7.62      MEMB
ATOM   3196  H6R OL     24      11.993 -21.166   8.906  1.00  0.00      MEMB
ATOM   3197  H6S OL     24      10.351 -20.478   8.445  1.00  0.00      MEMB
ATOM   3198  C17 OL     24      11.993 -19.590   7.276  1.00 -6.59      MEMB
ATOM   3199  H7R OL     24      11.349 -18.722   7.019  1.00  0.00      MEMB
ATOM   3200  H7S OL     24      13.033 -19.272   7.502  1.00  0.00      MEMB
ATOM   3201  C18 OL     24      11.980 -20.611   6.137  1.00 -5.26      MEMB
ATOM   3202  H8R OL     24      12.795 -21.358   6.245  1.00  0.00      MEMB
ATOM   3203  H8S OL     24      10.960 -21.046   6.195  1.00  0.00      MEMB
ATOM   3204  C19 OL     24      12.187 -19.962   4.772  1.00 -4.06      MEMB
ATOM   3205  H9R OL     24      13.048 -19.285   4.670  1.00  0.00      MEMB
ATOM   3206 C110 OL     24      11.404 -20.081   3.713  1.00 -2.66      MEMB
ATOM   3207 H10R OL     24      11.789 -19.584   2.811  1.00  0.00      MEMB
ATOM   3208 C111 OL     24      10.143 -20.857   3.598  1.00 -2.58      MEMB
ATOM   3209 H11R OL     24       9.896 -21.604   4.382  1.00  0.00      MEMB
ATOM   3210 H11S OL     24       9.279 -20.158   3.612  1.00  0.00      MEMB
ATOM   3211 C112 OL     24      10.055 -21.553   2.201  1.00 -1.15      MEMB
ATOM   3212 H12R OL     24      10.961 -22.129   1.916  1.00  0.00      MEMB
ATOM   3213 H12S OL     24       9.306 -22.370   2.270  1.00  0.00      MEMB
ATOM   3214 C113 OL     24       9.817 -20.667   0.958  1.00 -0.28      MEMB
ATOM   3215 H13R OL     24      10.302 -19.682   1.129  1.00  0.00      MEMB
ATOM   3216 H13S OL     24      10.403 -21.011   0.080  1.00  0.00      MEMB
ATOM   3217 C114 OL     24       8.324 -20.544   0.570  1.00  0.84      MEMB
ATOM   3218 H14R OL     24       8.365 -19.954  -0.370  1.00  0.00      MEMB
ATOM   3219 H14S OL     24       7.838 -21.439   0.127  1.00  0.00      MEMB
ATOM   3220 C115 OL     24       7.330 -19.846   1.550  1.00  1.60      MEMB
ATOM   3221 H15R OL     24       7.913 -18.953   1.860  1.00  0.00      MEMB
ATOM   3222 H15S OL     24       7.290 -20.452   2.480  1.00  0.00      MEMB
ATOM   3223 C116 OL     24       6.017 -19.652   0.908  1.00  2.64      MEMB
ATOM   3224 H16R OL     24       6.148 -19.278  -0.130  1.00  0.00      MEMB
ATOM   3225 H16S OL     24       5.725 -20.700   0.682  1.00  0.00      MEMB
ATOM   3226 C117 OL     24       4.931 -18.864   1.620  1.00  0.00      MEMB
ATOM   3227 H17R OL     24       4.938 -17.781   1.369  1.00  0.00      MEMB
ATOM   3228 H17S OL     24       5.115 -18.850   2.715  1.00  0.00      MEMB
ATOM   3229 C118 OL     24       3.432 -19.324   1.530  1.00  0.00      MEMB
ATOM   3230 H18R OL     24       2.688 -18.604   1.933  1.00  0.00      MEMB
ATOM   3231 H18S OL     24       3.136 -19.482   0.471  1.00  0.00      MEMB
ATOM   3232 H18T OL     24       3.265 -20.231   2.150  1.00  0.00      MEMB
ATOM   3102  C33 PGR    24      12.067 -23.363  19.762  1.00-20.41      MEMB
ATOM   3103  H3A PGR    24      12.204 -24.387  20.171  1.00  0.00      MEMB
ATOM   3104  H3B PGR    24      12.443 -23.390  18.717  1.00  0.00      MEMB
ATOM   3105  O36 PGR    24      12.843 -22.515  20.550  1.00  0.00      MEMB
ATOM   3106 HO6A PGR    24      12.626 -21.694  20.102  1.00  0.00      MEMB
ATOM   3107  C32 PGR    24      10.582 -22.999  19.771  1.00-20.64      MEMB
ATOM   3108  H2A PGR    24      10.146 -23.251  20.764  1.00  0.00      MEMB
ATOM   3109  O35 PGR    24       9.937 -23.791  18.775  1.00  0.00      MEMB
ATOM   3110 HO5A PGR    24      10.412 -24.627  18.880  1.00  0.00      MEMB
ATOM   3111  C31 PGR    24      10.199 -21.506  19.508  1.00-19.24      MEMB
ATOM   3112  H1A PGR    24      10.614 -21.081  18.569  1.00  0.00      MEMB
ATOM   3113  H1B PGR    24      10.604 -20.829  20.290  1.00  0.00      MEMB
ATOM   3114  P31 PGR    24       7.937 -21.138  18.315  1.00-16.77      MEMB
ATOM   3115  O33 PGR    24       8.485 -19.890  17.697  1.00-15.92      MEMB
ATOM   3116  O34 PGR    24       6.467 -21.061  18.592  1.00-16.93      MEMB
ATOM   3117  O32 PGR    24       8.780 -21.329  19.621  1.00-16.27      MEMB
ATOM   3118  O31 PGR    24       8.351 -22.418  17.408  1.00-18.19      MEMB
ATOM   3119  C3  PGR    24       7.323 -23.402  17.305  1.00-15.07      MEMB
ATOM   3120  HA  PGR    24       6.514 -23.244  18.050  1.00  0.00      MEMB
ATOM   3121  HB  PGR    24       7.748 -24.413  17.485  1.00  0.00      MEMB
ATOM   3122  C2  PGR    24       6.730 -23.558  15.818  1.00-13.89      MEMB
ATOM   3123  HX  PGR    24       5.764 -24.100  15.904  1.00  0.00      MEMB
ATOM   3124  O21 PGR    24       7.718 -24.456  15.228  1.00-12.67      MEMB
ATOM   3125  C21 PGR    24       7.275 -24.939  14.041  1.00-12.02      MEMB
ATOM   3126  O22 PGR    24       6.268 -24.739  13.386  1.00-12.33      MEMB
ATOM   3130  C1  PGR    24       6.690 -22.226  14.958  1.00-14.33      MEMB
ATOM   3131  HR  PGR    24       6.145 -21.357  15.384  1.00  0.00      MEMB
ATOM   3132  HS  PGR    24       6.123 -22.421  14.023  1.00  0.00      MEMB
ATOM   3133  O11 PGR    24       8.042 -21.863  14.608  1.00-13.47      MEMB
ATOM   3134  C11 PGR    24       8.354 -21.644  13.291  1.00-12.95      MEMB
ATOM   3135  O12 PGR    24       7.459 -21.762  12.418  1.00-13.09      MEMB
ATOM   3127  C12 OL     24       8.368 -25.928  13.449  1.00-10.84      MEMB
ATOM   3128  H2R OL     24       8.614 -26.845  14.026  1.00  0.00      MEMB
ATOM   3129  H2S OL     24       9.241 -25.247  13.532  1.00  0.00      MEMB
ATOM   3139  C13 OL     24       8.296 -25.972  11.908  1.00 -9.66      MEMB
ATOM   3140  H3R OL     24       8.398 -24.914  11.585  1.00  0.00      MEMB
ATOM   3141  H3S OL     24       7.261 -26.281  11.647  1.00  0.00      MEMB
ATOM   3142  C14 OL     24       9.324 -26.873  11.301  1.00 -8.38      MEMB
ATOM   3143  H4R OL     24       9.310 -27.892  11.743  1.00  0.00      MEMB
ATOM   3144  H4S OL     24      10.264 -26.373  11.621  1.00  0.00      MEMB
ATOM   3145  C15 OL     24       9.194 -26.893   9.790  1.00 -7.16      MEMB
ATOM   3146  H5R OL     24       8.863 -27.856   9.345  1.00  0.00      MEMB
ATOM   3147  H5S OL     24      10.267 -26.870   9.505  1.00  0.00      MEMB
ATOM   3148  C16 OL     24       8.459 -25.716   9.122  1.00 -6.04      MEMB
ATOM   3149  H6R OL     24       8.970 -24.742   9.281  1.00  0.00      MEMB
ATOM   3150  H6S OL     24       7.421 -25.664   9.516  1.00  0.00      MEMB
ATOM   3151  C17 OL     24       8.404 -25.925   7.599  1.00 -5.15      MEMB
ATOM   3152  H7R OL     24       7.770 -26.792   7.315  1.00  0.00      MEMB
ATOM   3153  H7S OL     24       9.446 -26.163   7.296  1.00  0.00      MEMB
ATOM   3154  C18 OL     24       7.928 -24.610   6.871  1.00 -4.09      MEMB
ATOM   3155  H8R OL     24       7.782 -23.869   7.686  1.00  0.00      MEMB
ATOM   3156  H8S OL     24       6.898 -24.854   6.534  1.00  0.00      MEMB
ATOM   3157  C19 OL     24       8.813 -24.155   5.725  1.00 -3.11      MEMB
ATOM   3158  H9R OL     24       9.310 -23.181   5.846  1.00  0.00      MEMB
ATOM   3159 C110 OL     24       8.893 -24.741   4.501  1.00 -1.91      MEMB
ATOM   3160 H10R OL     24       9.438 -24.095   3.797  1.00  0.00      MEMB
ATOM   3161 C111 OL     24       8.106 -25.921   3.978  1.00 -1.30      MEMB
ATOM   3162 H11R OL     24       7.436 -25.517   3.189  1.00  0.00      MEMB
ATOM   3163 H11S OL     24       7.379 -26.347   4.703  1.00  0.00      MEMB
ATOM   3164 C112 OL     24       9.048 -27.043   3.507  1.00 -0.16      MEMB
ATOM   3165 H12R OL     24       8.348 -27.899   3.615  1.00  0.00      MEMB
ATOM   3166 H12S OL     24       9.900 -27.263   4.186  1.00  0.00      MEMB
ATOM   3167 C113 OL     24       9.465 -26.941   2.081  1.00  0.33      MEMB
ATOM   3168 H13R OL     24       8.603 -26.974   1.382  1.00  0.00      MEMB
ATOM   3169 H13S OL     24       9.977 -27.874   1.759  1.00  0.00      MEMB
ATOM   3170 C114 OL     24      10.410 -25.809   1.602  1.00  1.47      MEMB
ATOM   3171 H14R OL     24      11.411 -25.839   2.083  1.00  0.00      MEMB
ATOM   3172 H14S OL     24       9.978 -24.846   1.949  1.00  0.00      MEMB
ATOM   3173 C115 OL     24      10.681 -25.726   0.024  1.00  2.35      MEMB
ATOM   3174 H15R OL     24      10.199 -26.616  -0.435  1.00  0.00      MEMB
ATOM   3175 H15S OL     24      11.782 -25.853  -0.054  1.00  0.00      MEMB
ATOM   3176 C116 OL     24      10.205 -24.452  -0.680  1.00  3.48      MEMB
ATOM   3177 H16R OL     24      10.697 -24.162  -1.633  1.00  0.00      MEMB
ATOM   3178 H16S OL     24      10.345 -23.490  -0.142  1.00  0.00      MEMB
ATOM   3179 C117 OL     24       8.654 -24.521  -1.017  1.00  2.94      MEMB
ATOM   3180 H17R OL     24       8.204 -23.556  -1.334  1.00  0.00      MEMB
ATOM   3181 H17S OL     24       8.122 -24.771  -0.075  1.00  0.00      MEMB
ATOM   3182 C118 OL     24       8.356 -25.678  -2.019  1.00  4.04      MEMB
ATOM   3183 H18R OL     24       7.331 -25.456  -2.385  1.00  0.00      MEMB
ATOM   3184 H18S OL     24       8.355 -26.628  -1.443  1.00  0.00      MEMB
ATOM   3185 H18T OL     24       9.140 -25.602  -2.802  1.00  0.00      MEMB
TER   
ATOM   3267  C12 OL     25       7.686  22.564  16.233  1.00-12.11      MEMB
ATOM   3268  H2R OL     25       7.621  23.517  15.665  1.00  0.00      MEMB
ATOM   3269  H2S OL     25       8.057  22.739  17.266  1.00  0.00      MEMB
ATOM   3317  C13 OL     25       8.662  21.703  15.389  1.00-10.97      MEMB
ATOM   3318  H3R OL     25       8.755  20.677  15.805  1.00  0.00      MEMB
ATOM   3319  H3S OL     25       9.649  22.211  15.416  1.00  0.00      MEMB
ATOM   3320  C14 OL     25       8.322  21.537  13.877  1.00 -9.91      MEMB
ATOM   3321  H4R OL     25       7.512  20.780  13.795  1.00  0.00      MEMB
ATOM   3322  H4S OL     25       7.941  22.532  13.563  1.00  0.00      MEMB
ATOM   3323  C15 OL     25       9.623  21.081  13.128  1.00 -8.77      MEMB
ATOM   3324  H5R OL     25       9.837  20.023  13.388  1.00  0.00      MEMB
ATOM   3325  H5S OL     25      10.458  21.653  13.587  1.00  0.00      MEMB
ATOM   3326  C16 OL     25       9.541  21.398  11.595  1.00 -7.62      MEMB
ATOM   3327  H6R OL     25       9.146  22.429  11.477  1.00  0.00      MEMB
ATOM   3328  H6S OL     25      10.527  21.250  11.104  1.00  0.00      MEMB
ATOM   3329  C17 OL     25       8.598  20.385  10.887  1.00 -6.59      MEMB
ATOM   3330  H7R OL     25       9.039  19.371  10.994  1.00  0.00      MEMB
ATOM   3331  H7S OL     25       7.604  20.606  11.331  1.00  0.00      MEMB
ATOM   3332  C18 OL     25       8.355  20.698   9.422  1.00 -5.26      MEMB
ATOM   3333  H8R OL     25       7.783  19.779   9.175  1.00  0.00      MEMB
ATOM   3334  H8S OL     25       7.677  21.557   9.228  1.00  0.00      MEMB
ATOM   3335  C19 OL     25       9.597  20.750   8.577  1.00 -4.06      MEMB
ATOM   3336  H9R OL     25      10.331  21.546   8.768  1.00  0.00      MEMB
ATOM   3337 C110 OL     25       9.748  20.090   7.410  1.00 -2.66      MEMB
ATOM   3338 H10R OL     25      10.665  20.201   6.814  1.00  0.00      MEMB
ATOM   3339 C111 OL     25       8.806  19.204   6.672  1.00 -2.58      MEMB
ATOM   3340 H11R OL     25       8.877  18.261   7.256  1.00  0.00      MEMB
ATOM   3341 H11S OL     25       7.793  19.634   6.824  1.00  0.00      MEMB
ATOM   3342 C112 OL     25       9.054  18.796   5.198  1.00 -1.15      MEMB
ATOM   3343 H12R OL     25       9.878  18.057   5.109  1.00  0.00      MEMB
ATOM   3344 H12S OL     25       8.148  18.203   4.947  1.00  0.00      MEMB
ATOM   3345 C113 OL     25       9.373  19.924   4.245  1.00 -0.28      MEMB
ATOM   3346 H13R OL     25       8.768  20.793   4.584  1.00  0.00      MEMB
ATOM   3347 H13S OL     25      10.425  20.272   4.321  1.00  0.00      MEMB
ATOM   3348 C114 OL     25       8.948  19.581   2.829  1.00  0.84      MEMB
ATOM   3349 H14R OL     25       7.843  19.472   2.864  1.00  0.00      MEMB
ATOM   3350 H14S OL     25       9.244  20.453   2.207  1.00  0.00      MEMB
ATOM   3351 C115 OL     25       9.666  18.323   2.182  1.00  1.60      MEMB
ATOM   3352 H15R OL     25       9.277  17.454   2.755  1.00  0.00      MEMB
ATOM   3353 H15S OL     25      10.754  18.387   2.396  1.00  0.00      MEMB
ATOM   3354 C116 OL     25       9.529  18.144   0.717  1.00  2.64      MEMB
ATOM   3355 H16R OL     25       9.703  17.123   0.314  1.00  0.00      MEMB
ATOM   3356 H16S OL     25       8.547  18.460   0.304  1.00  0.00      MEMB
ATOM   3357 C117 OL     25      10.560  19.063   0.015  1.00  0.00      MEMB
ATOM   3358 H17R OL     25      10.721  20.009   0.574  1.00  0.00      MEMB
ATOM   3359 H17S OL     25      10.170  19.321  -0.993  1.00  0.00      MEMB
ATOM   3360 C118 OL     25      11.876  18.346  -0.203  1.00  0.00      MEMB
ATOM   3361 H18R OL     25      11.725  17.324  -0.612  1.00  0.00      MEMB
ATOM   3362 H18S OL     25      12.527  18.833  -0.960  1.00  0.00      MEMB
ATOM   3363 H18T OL     25      12.401  18.303   0.775  1.00  0.00      MEMB
ATOM   3233  C33 PGR    25       9.755  19.850  20.466  1.00-20.41      MEMB
ATOM   3234  H3A PGR    25       8.728  19.953  20.876  1.00  0.00      MEMB
ATOM   3235  H3B PGR    25      10.270  20.686  20.985  1.00  0.00      MEMB
ATOM   3236  O36 PGR    25       9.769  20.146  19.021  1.00  0.00      MEMB
ATOM   3237 HO6A PGR    25       9.172  19.499  18.637  1.00  0.00      MEMB
ATOM   3238  C32 PGR    25      10.257  18.406  20.892  1.00-20.64      MEMB
ATOM   3239  H2A PGR    25      10.176  18.300  21.997  1.00  0.00      MEMB
ATOM   3240  O35 PGR    25      11.631  18.300  20.524  1.00  0.00      MEMB
ATOM   3241 HO5A PGR    25      11.939  19.193  20.730  1.00  0.00      MEMB
ATOM   3242  C31 PGR    25       9.428  17.296  20.223  1.00-19.24      MEMB
ATOM   3243  H1A PGR    25       8.354  17.296  20.507  1.00  0.00      MEMB
ATOM   3244  H1B PGR    25       9.680  16.285  20.609  1.00  0.00      MEMB
ATOM   3245  P31 PGR    25       8.514  17.354  17.680  1.00-16.77      MEMB
ATOM   3246  O33 PGR    25       8.106  16.008  17.232  1.00-15.92      MEMB
ATOM   3247  O34 PGR    25       9.111  18.174  16.583  1.00-16.93      MEMB
ATOM   3248  O32 PGR    25       9.642  17.155  18.814  1.00-16.27      MEMB
ATOM   3249  O31 PGR    25       7.330  17.941  18.565  1.00-18.19      MEMB
ATOM   3250  C3  PGR    25       5.959  17.702  18.255  1.00-15.07      MEMB
ATOM   3251  HA  PGR    25       5.426  17.657  19.229  1.00  0.00      MEMB
ATOM   3252  HB  PGR    25       5.608  16.693  17.950  1.00  0.00      MEMB
ATOM   3253  C2  PGR    25       5.276  18.759  17.313  1.00-13.89      MEMB
ATOM   3254  HX  PGR    25       4.176  18.605  17.289  1.00  0.00      MEMB
ATOM   3255  O21 PGR    25       5.725  18.655  15.938  1.00-12.67      MEMB
ATOM   3256  C21 PGR    25       5.362  17.505  15.290  1.00-12.02      MEMB
ATOM   3257  O22 PGR    25       4.651  16.656  15.786  1.00-12.33      MEMB
ATOM   3261  C1  PGR    25       5.535  20.134  17.897  1.00-14.33      MEMB
ATOM   3262  HR  PGR    25       5.570  20.059  19.005  1.00  0.00      MEMB
ATOM   3263  HS  PGR    25       4.606  20.743  17.909  1.00  0.00      MEMB
ATOM   3264  O11 PGR    25       6.608  20.927  17.427  1.00-13.47      MEMB
ATOM   3265  C11 PGR    25       6.360  21.888  16.482  1.00-12.95      MEMB
ATOM   3266  O12 PGR    25       5.317  22.099  15.929  1.00-13.09      MEMB
ATOM   3258  C12 OL     25       6.134  17.363  13.962  1.00-10.84      MEMB
ATOM   3259  H2R OL     25       7.078  17.936  14.080  1.00  0.00      MEMB
ATOM   3260  H2S OL     25       5.515  17.840  13.172  1.00  0.00      MEMB
ATOM   3270  C13 OL     25       6.393  15.876  13.552  1.00 -9.66      MEMB
ATOM   3271  H3R OL     25       5.436  15.430  13.206  1.00  0.00      MEMB
ATOM   3272  H3S OL     25       6.663  15.365  14.501  1.00  0.00      MEMB
ATOM   3273  C14 OL     25       7.543  15.619  12.522  1.00 -8.38      MEMB
ATOM   3274  H4R OL     25       7.405  14.525  12.383  1.00  0.00      MEMB
ATOM   3275  H4S OL     25       8.490  15.794  13.076  1.00  0.00      MEMB
ATOM   3276  C15 OL     25       7.484  16.494  11.261  1.00 -7.16      MEMB
ATOM   3277  H5R OL     25       8.423  16.239  10.726  1.00  0.00      MEMB
ATOM   3278  H5S OL     25       7.428  17.579  11.493  1.00  0.00      MEMB
ATOM   3279  C16 OL     25       6.286  16.170  10.460  1.00 -6.04      MEMB
ATOM   3280  H6R OL     25       5.391  15.937  11.076  1.00  0.00      MEMB
ATOM   3281  H6S OL     25       6.566  15.367   9.745  1.00  0.00      MEMB
ATOM   3282  C17 OL     25       5.911  17.417   9.556  1.00 -5.15      MEMB
ATOM   3283  H7R OL     25       6.788  17.617   8.903  1.00  0.00      MEMB
ATOM   3284  H7S OL     25       5.701  18.294  10.206  1.00  0.00      MEMB
ATOM   3285  C18 OL     25       4.666  17.115   8.728  1.00 -4.09      MEMB
ATOM   3286  H8R OL     25       3.906  16.909   9.512  1.00  0.00      MEMB
ATOM   3287  H8S OL     25       4.954  16.168   8.224  1.00  0.00      MEMB
ATOM   3288  C19 OL     25       4.436  18.267   7.817  1.00 -3.11      MEMB
ATOM   3289  H9R OL     25       3.932  18.995   8.470  1.00  0.00      MEMB
ATOM   3290 C110 OL     25       4.686  18.457   6.599  1.00 -1.91      MEMB
ATOM   3291 H10R OL     25       4.675  19.478   6.188  1.00  0.00      MEMB
ATOM   3292 C111 OL     25       5.304  17.528   5.624  1.00 -1.30      MEMB
ATOM   3293 H11R OL     25       6.068  16.817   6.005  1.00  0.00      MEMB
ATOM   3294 H11S OL     25       5.913  18.098   4.890  1.00  0.00      MEMB
ATOM   3295 C112 OL     25       4.393  16.700   4.667  1.00 -0.16      MEMB
ATOM   3296 H12R OL     25       3.790  17.352   3.999  1.00  0.00      MEMB
ATOM   3297 H12S OL     25       3.663  16.029   5.167  1.00  0.00      MEMB
ATOM   3298 C113 OL     25       5.170  15.742   3.716  1.00  0.33      MEMB
ATOM   3299 H13R OL     25       4.524  14.867   3.490  1.00  0.00      MEMB
ATOM   3300 H13S OL     25       5.896  15.195   4.354  1.00  0.00      MEMB
ATOM   3301 C114 OL     25       5.796  16.211   2.432  1.00  1.47      MEMB
ATOM   3302 H14R OL     25       6.709  15.673   2.100  1.00  0.00      MEMB
ATOM   3303 H14S OL     25       6.144  17.259   2.561  1.00  0.00      MEMB
ATOM   3304 C115 OL     25       4.719  16.268   1.243  1.00  2.35      MEMB
ATOM   3305 H15R OL     25       3.680  16.553   1.517  1.00  0.00      MEMB
ATOM   3306 H15S OL     25       4.626  15.262   0.781  1.00  0.00      MEMB
ATOM   3307 C116 OL     25       5.199  17.261   0.096  1.00  3.48      MEMB
ATOM   3308 H16R OL     25       6.175  16.919  -0.312  1.00  0.00      MEMB
ATOM   3309 H16S OL     25       5.326  18.222   0.640  1.00  0.00      MEMB
ATOM   3310 C117 OL     25       4.167  17.458  -1.052  1.00  2.94      MEMB
ATOM   3311 H17R OL     25       3.291  17.891  -0.525  1.00  0.00      MEMB
ATOM   3312 H17S OL     25       3.996  16.419  -1.408  1.00  0.00      MEMB
ATOM   3313 C118 OL     25       4.624  18.423  -2.107  1.00  4.04      MEMB
ATOM   3314 H18R OL     25       3.826  18.676  -2.838  1.00  0.00      MEMB
ATOM   3315 H18S OL     25       5.528  18.059  -2.640  1.00  0.00      MEMB
ATOM   3316 H18T OL     25       4.962  19.336  -1.573  1.00  0.00      MEMB
TER   
ATOM   3398  C12 OL     26     -26.559  -2.443  13.307  1.00-12.11      MEMB
ATOM   3399  H2R OL     26     -27.151  -3.174  12.716  1.00  0.00      MEMB
ATOM   3400  H2S OL     26     -27.276  -1.764  13.817  1.00  0.00      MEMB
ATOM   3448  C13 OL     26     -25.714  -1.603  12.369  1.00-10.97      MEMB
ATOM   3449  H3R OL     26     -25.048  -2.288  11.802  1.00  0.00      MEMB
ATOM   3450  H3S OL     26     -24.898  -1.056  12.886  1.00  0.00      MEMB
ATOM   3451  C14 OL     26     -26.619  -0.702  11.676  1.00 -9.91      MEMB
ATOM   3452  H4R OL     26     -27.140  -1.287  10.888  1.00  0.00      MEMB
ATOM   3453  H4S OL     26     -27.327  -0.255  12.406  1.00  0.00      MEMB
ATOM   3454  C15 OL     26     -25.946   0.459  10.943  1.00 -8.77      MEMB
ATOM   3455  H5R OL     26     -25.598   1.247  11.645  1.00  0.00      MEMB
ATOM   3456  H5S OL     26     -26.738   0.907  10.305  1.00  0.00      MEMB
ATOM   3457  C16 OL     26     -24.738   0.033  10.144  1.00 -7.62      MEMB
ATOM   3458  H6R OL     26     -23.858  -0.016  10.822  1.00  0.00      MEMB
ATOM   3459  H6S OL     26     -24.904  -0.990   9.742  1.00  0.00      MEMB
ATOM   3460  C17 OL     26     -24.500   0.841   8.852  1.00 -6.59      MEMB
ATOM   3461  H7R OL     26     -24.397   1.889   9.204  1.00  0.00      MEMB
ATOM   3462  H7S OL     26     -23.518   0.562   8.414  1.00  0.00      MEMB
ATOM   3463  C18 OL     26     -25.642   0.797   7.832  1.00 -5.26      MEMB
ATOM   3464  H8R OL     26     -26.530   1.266   8.307  1.00  0.00      MEMB
ATOM   3465  H8S OL     26     -25.394   1.499   7.007  1.00  0.00      MEMB
ATOM   3466  C19 OL     26     -26.123  -0.455   7.261  1.00 -4.06      MEMB
ATOM   3467  H9R OL     26     -26.884  -0.948   7.883  1.00  0.00      MEMB
ATOM   3468 C110 OL     26     -25.751  -1.092   6.139  1.00 -2.66      MEMB
ATOM   3469 H10R OL     26     -26.096  -2.123   5.972  1.00  0.00      MEMB
ATOM   3470 C111 OL     26     -24.646  -0.576   5.192  1.00 -2.58      MEMB
ATOM   3471 H11R OL     26     -23.843   0.061   5.620  1.00  0.00      MEMB
ATOM   3472 H11S OL     26     -24.195  -1.566   4.969  1.00  0.00      MEMB
ATOM   3473 C112 OL     26     -25.198  -0.045   3.870  1.00 -1.15      MEMB
ATOM   3474 H12R OL     26     -24.411   0.072   3.094  1.00  0.00      MEMB
ATOM   3475 H12S OL     26     -25.839  -0.807   3.377  1.00  0.00      MEMB
ATOM   3476 C113 OL     26     -25.831   1.384   4.015  1.00 -0.28      MEMB
ATOM   3477 H13R OL     26     -26.671   1.333   4.741  1.00  0.00      MEMB
ATOM   3478 H13S OL     26     -25.098   2.060   4.505  1.00  0.00      MEMB
ATOM   3479 C114 OL     26     -26.421   1.982   2.743  1.00  0.84      MEMB
ATOM   3480 H14R OL     26     -26.534   3.082   2.851  1.00  0.00      MEMB
ATOM   3481 H14S OL     26     -25.747   1.871   1.866  1.00  0.00      MEMB
ATOM   3482 C115 OL     26     -27.824   1.455   2.328  1.00  1.60      MEMB
ATOM   3483 H15R OL     26     -28.549   1.632   3.152  1.00  0.00      MEMB
ATOM   3484 H15S OL     26     -27.748   0.348   2.296  1.00  0.00      MEMB
ATOM   3485 C116 OL     26     -28.309   1.933   0.912  1.00  2.64      MEMB
ATOM   3486 H16R OL     26     -27.578   1.432   0.243  1.00  0.00      MEMB
ATOM   3487 H16S OL     26     -29.298   1.505   0.642  1.00  0.00      MEMB
ATOM   3488 C117 OL     26     -28.452   3.437   0.722  1.00  0.00      MEMB
ATOM   3489 H17R OL     26     -28.836   3.596  -0.308  1.00  0.00      MEMB
ATOM   3490 H17S OL     26     -27.474   3.955   0.822  1.00  0.00      MEMB
ATOM   3491 C118 OL     26     -29.496   4.082   1.745  1.00  0.00      MEMB
ATOM   3492 H18R OL     26     -29.101   3.935   2.773  1.00  0.00      MEMB
ATOM   3493 H18S OL     26     -29.435   5.189   1.683  1.00  0.00      MEMB
ATOM   3494 H18T OL     26     -30.455   3.526   1.672  1.00  0.00      MEMB
ATOM   3364  C33 PGR    26     -24.978   1.362  17.341  1.00-20.41      MEMB
ATOM   3365  H3A PGR    26     -25.395   2.135  18.021  1.00  0.00      MEMB
ATOM   3366  H3B PGR    26     -23.948   1.611  17.009  1.00  0.00      MEMB
ATOM   3367  O36 PGR    26     -25.830   1.180  16.217  1.00  0.00      MEMB
ATOM   3368 HO6A PGR    26     -25.767   2.027  15.769  1.00  0.00      MEMB
ATOM   3369  C32 PGR    26     -24.953   0.100  18.338  1.00-20.64      MEMB
ATOM   3370  H2A PGR    26     -24.275   0.321  19.193  1.00  0.00      MEMB
ATOM   3371  O35 PGR    26     -24.429  -1.012  17.615  1.00  0.00      MEMB
ATOM   3372 HO5A PGR    26     -23.747  -0.574  17.088  1.00  0.00      MEMB
ATOM   3373  C31 PGR    26     -26.290  -0.307  18.940  1.00-19.24      MEMB
ATOM   3374  H1A PGR    26     -27.078  -0.350  18.158  1.00  0.00      MEMB
ATOM   3375  H1B PGR    26     -26.679   0.584  19.477  1.00  0.00      MEMB
ATOM   3376  P31 PGR    26     -27.630  -1.932  20.365  1.00-16.77      MEMB
ATOM   3377  O33 PGR    26     -28.550  -0.777  20.403  1.00-15.92      MEMB
ATOM   3378  O34 PGR    26     -27.398  -2.590  21.720  1.00-16.93      MEMB
ATOM   3379  O32 PGR    26     -26.202  -1.449  19.767  1.00-16.27      MEMB
ATOM   3380  O31 PGR    26     -28.170  -2.946  19.293  1.00-18.19      MEMB
ATOM   3381  C3  PGR    26     -27.224  -3.835  18.629  1.00-15.07      MEMB
ATOM   3382  HA  PGR    26     -27.563  -4.889  18.723  1.00  0.00      MEMB
ATOM   3383  HB  PGR    26     -26.158  -3.777  18.939  1.00  0.00      MEMB
ATOM   3384  C2  PGR    26     -27.389  -3.519  17.111  1.00-13.89      MEMB
ATOM   3385  HX  PGR    26     -27.139  -2.450  16.941  1.00  0.00      MEMB
ATOM   3386  O21 PGR    26     -28.697  -3.880  16.835  1.00-12.67      MEMB
ATOM   3387  C21 PGR    26     -29.637  -2.971  16.668  1.00-12.02      MEMB
ATOM   3388  O22 PGR    26     -29.475  -1.752  16.772  1.00-12.33      MEMB
ATOM   3392  C1  PGR    26     -26.439  -4.436  16.303  1.00-14.33      MEMB
ATOM   3393  HR  PGR    26     -26.655  -5.510  16.485  1.00  0.00      MEMB
ATOM   3394  HS  PGR    26     -25.409  -4.236  16.667  1.00  0.00      MEMB
ATOM   3395  O11 PGR    26     -26.643  -3.979  15.017  1.00-13.47      MEMB
ATOM   3396  C11 PGR    26     -25.779  -3.259  14.375  1.00-12.95      MEMB
ATOM   3397  O12 PGR    26     -24.582  -3.260  14.598  1.00-13.09      MEMB
ATOM   3389  C12 OL     26     -31.061  -3.575  16.515  1.00-10.84      MEMB
ATOM   3390  H2R OL     26     -31.552  -3.639  17.510  1.00  0.00      MEMB
ATOM   3391  H2S OL     26     -30.817  -4.611  16.196  1.00  0.00      MEMB
ATOM   3401  C13 OL     26     -31.908  -2.856  15.451  1.00 -9.66      MEMB
ATOM   3402  H3R OL     26     -32.359  -1.948  15.905  1.00  0.00      MEMB
ATOM   3403  H3S OL     26     -32.735  -3.495  15.076  1.00  0.00      MEMB
ATOM   3404  C14 OL     26     -31.254  -2.405  14.137  1.00 -8.38      MEMB
ATOM   3405  H4R OL     26     -30.321  -1.806  14.210  1.00  0.00      MEMB
ATOM   3406  H4S OL     26     -32.057  -1.941  13.526  1.00  0.00      MEMB
ATOM   3407  C15 OL     26     -30.780  -3.605  13.268  1.00 -7.16      MEMB
ATOM   3408  H5R OL     26     -31.626  -4.319  13.181  1.00  0.00      MEMB
ATOM   3409  H5S OL     26     -29.957  -4.144  13.784  1.00  0.00      MEMB
ATOM   3410  C16 OL     26     -30.387  -3.129  11.840  1.00 -6.04      MEMB
ATOM   3411  H6R OL     26     -29.518  -2.443  11.924  1.00  0.00      MEMB
ATOM   3412  H6S OL     26     -31.244  -2.519  11.483  1.00  0.00      MEMB
ATOM   3413  C17 OL     26     -30.142  -4.377  10.967  1.00 -5.15      MEMB
ATOM   3414  H7R OL     26     -31.005  -5.077  10.954  1.00  0.00      MEMB
ATOM   3415  H7S OL     26     -29.210  -4.951  11.157  1.00  0.00      MEMB
ATOM   3416  C18 OL     26     -29.929  -3.980   9.438  1.00 -4.09      MEMB
ATOM   3417  H8R OL     26     -30.713  -3.246   9.153  1.00  0.00      MEMB
ATOM   3418  H8S OL     26     -30.124  -4.901   8.848  1.00  0.00      MEMB
ATOM   3419  C19 OL     26     -28.593  -3.373   9.072  1.00 -3.11      MEMB
ATOM   3420  H9R OL     26     -28.435  -2.306   9.289  1.00  0.00      MEMB
ATOM   3421 C110 OL     26     -27.563  -4.083   8.567  1.00 -1.91      MEMB
ATOM   3422 H10R OL     26     -26.547  -3.661   8.563  1.00  0.00      MEMB
ATOM   3423 C111 OL     26     -27.585  -5.605   8.265  1.00 -1.30      MEMB
ATOM   3424 H11R OL     26     -28.437  -6.037   8.832  1.00  0.00      MEMB
ATOM   3425 H11S OL     26     -26.666  -6.102   8.641  1.00  0.00      MEMB
ATOM   3426 C112 OL     26     -27.717  -5.963   6.776  1.00 -0.16      MEMB
ATOM   3427 H12R OL     26     -28.712  -5.683   6.371  1.00  0.00      MEMB
ATOM   3428 H12S OL     26     -27.609  -7.049   6.569  1.00  0.00      MEMB
ATOM   3429 C113 OL     26     -26.643  -5.297   5.952  1.00  0.33      MEMB
ATOM   3430 H13R OL     26     -25.669  -5.708   6.293  1.00  0.00      MEMB
ATOM   3431 H13S OL     26     -26.711  -4.195   6.077  1.00  0.00      MEMB
ATOM   3432 C114 OL     26     -26.686  -5.515   4.390  1.00  1.47      MEMB
ATOM   3433 H14R OL     26     -27.732  -5.215   4.166  1.00  0.00      MEMB
ATOM   3434 H14S OL     26     -26.386  -6.559   4.157  1.00  0.00      MEMB
ATOM   3435 C115 OL     26     -25.777  -4.574   3.610  1.00  2.35      MEMB
ATOM   3436 H15R OL     26     -24.738  -4.729   3.970  1.00  0.00      MEMB
ATOM   3437 H15S OL     26     -26.106  -3.548   3.879  1.00  0.00      MEMB
ATOM   3438 C116 OL     26     -25.856  -4.799   2.051  1.00  3.48      MEMB
ATOM   3439 H16R OL     26     -25.477  -5.828   1.873  1.00  0.00      MEMB
ATOM   3440 H16S OL     26     -25.249  -3.990   1.592  1.00  0.00      MEMB
ATOM   3441 C117 OL     26     -27.281  -4.787   1.392  1.00  2.94      MEMB
ATOM   3442 H17R OL     26     -27.751  -5.697   1.823  1.00  0.00      MEMB
ATOM   3443 H17S OL     26     -27.152  -5.007   0.310  1.00  0.00      MEMB
ATOM   3444 C118 OL     26     -28.129  -3.568   1.559  1.00  4.04      MEMB
ATOM   3445 H18R OL     26     -27.948  -2.970   2.477  1.00  0.00      MEMB
ATOM   3446 H18S OL     26     -29.217  -3.794   1.532  1.00  0.00      MEMB
ATOM   3447 H18T OL     26     -27.993  -2.949   0.647  1.00  0.00      MEMB
TER   
ATOM   3529  C12 OL     27     -27.345  11.144  11.135  1.00-12.11      MEMB
ATOM   3530  H2R OL     27     -28.022  12.005  10.950  1.00  0.00      MEMB
ATOM   3531  H2S OL     27     -26.308  11.397  10.826  1.00  0.00      MEMB
ATOM   3579  C13 OL     27     -27.990  10.068  10.160  1.00-10.97      MEMB
ATOM   3580  H3R OL     27     -28.311  10.654   9.272  1.00  0.00      MEMB
ATOM   3581  H3S OL     27     -28.998   9.685  10.430  1.00  0.00      MEMB
ATOM   3582  C14 OL     27     -26.894   8.899   9.753  1.00 -9.91      MEMB
ATOM   3583  H4R OL     27     -26.738   8.285  10.666  1.00  0.00      MEMB
ATOM   3584  H4S OL     27     -27.521   8.341   9.025  1.00  0.00      MEMB
ATOM   3585  C15 OL     27     -25.554   9.242   9.086  1.00 -8.77      MEMB
ATOM   3586  H5R OL     27     -25.086   8.238   8.991  1.00  0.00      MEMB
ATOM   3587  H5S OL     27     -24.907   9.774   9.816  1.00  0.00      MEMB
ATOM   3588  C16 OL     27     -25.590   9.838   7.657  1.00 -7.62      MEMB
ATOM   3589  H6R OL     27     -26.112   9.131   6.977  1.00  0.00      MEMB
ATOM   3590  H6S OL     27     -26.200  10.766   7.616  1.00  0.00      MEMB
ATOM   3591  C17 OL     27     -24.230  10.408   7.153  1.00 -6.59      MEMB
ATOM   3592  H7R OL     27     -23.997  11.291   7.786  1.00  0.00      MEMB
ATOM   3593  H7S OL     27     -23.439   9.693   7.466  1.00  0.00      MEMB
ATOM   3594  C18 OL     27     -24.254  10.819   5.678  1.00 -5.26      MEMB
ATOM   3595  H8R OL     27     -23.262  11.292   5.511  1.00  0.00      MEMB
ATOM   3596  H8S OL     27     -24.412   9.882   5.102  1.00  0.00      MEMB
ATOM   3597  C19 OL     27     -25.350  11.928   5.383  1.00 -4.06      MEMB
ATOM   3598  H9R OL     27     -25.317  12.845   5.988  1.00  0.00      MEMB
ATOM   3599 C110 OL     27     -26.280  11.780   4.429  1.00 -2.66      MEMB
ATOM   3600 H10R OL     27     -27.086  12.521   4.328  1.00  0.00      MEMB
ATOM   3601 C111 OL     27     -26.528  10.719   3.424  1.00 -2.58      MEMB
ATOM   3602 H11R OL     27     -26.577   9.738   3.942  1.00  0.00      MEMB
ATOM   3603 H11S OL     27     -27.561  10.767   3.019  1.00  0.00      MEMB
ATOM   3604 C112 OL     27     -25.527  10.498   2.265  1.00 -1.15      MEMB
ATOM   3605 H12R OL     27     -24.522  10.747   2.669  1.00  0.00      MEMB
ATOM   3606 H12S OL     27     -25.532   9.458   1.875  1.00  0.00      MEMB
ATOM   3607 C113 OL     27     -25.838  11.289   0.910  1.00 -0.28      MEMB
ATOM   3608 H13R OL     27     -25.658  12.378   1.042  1.00  0.00      MEMB
ATOM   3609 H13S OL     27     -25.040  10.954   0.213  1.00  0.00      MEMB
ATOM   3610 C114 OL     27     -27.141  11.156   0.266  1.00  0.84      MEMB
ATOM   3611 H14R OL     27     -27.958  11.752   0.724  1.00  0.00      MEMB
ATOM   3612 H14S OL     27     -27.152  11.456  -0.804  1.00  0.00      MEMB
ATOM   3613 C115 OL     27     -27.667   9.717   0.154  1.00  1.60      MEMB
ATOM   3614 H15R OL     27     -27.966   9.364   1.164  1.00  0.00      MEMB
ATOM   3615 H15S OL     27     -26.906   9.169  -0.443  1.00  0.00      MEMB
ATOM   3616 C116 OL     27     -28.914   9.544  -0.698  1.00  2.64      MEMB
ATOM   3617 H16R OL     27     -29.593   8.951  -0.048  1.00  0.00      MEMB
ATOM   3618 H16S OL     27     -29.446  10.489  -0.938  1.00  0.00      MEMB
ATOM   3619 C117 OL     27     -28.671   8.743  -2.002  1.00  0.00      MEMB
ATOM   3620 H17R OL     27     -27.874   9.213  -2.618  1.00  0.00      MEMB
ATOM   3621 H17S OL     27     -29.548   8.661  -2.679  1.00  0.00      MEMB
ATOM   3622 C118 OL     27     -28.149   7.322  -1.714  1.00  0.00      MEMB
ATOM   3623 H18R OL     27     -27.122   7.312  -1.290  1.00  0.00      MEMB
ATOM   3624 H18S OL     27     -28.809   6.686  -1.086  1.00  0.00      MEMB
ATOM   3625 H18T OL     27     -28.084   6.731  -2.652  1.00  0.00      MEMB
ATOM   3495  C33 PGR    27     -23.097   5.247  18.863  1.00-20.41      MEMB
ATOM   3496  H3A PGR    27     -22.171   5.860  18.905  1.00  0.00      MEMB
ATOM   3497  H3B PGR    27     -22.643   4.237  18.949  1.00  0.00      MEMB
ATOM   3498  O36 PGR    27     -23.688   5.321  17.538  1.00  0.00      MEMB
ATOM   3499 HO6A PGR    27     -23.006   5.488  16.883  1.00  0.00      MEMB
ATOM   3500  C32 PGR    27     -24.101   5.736  19.960  1.00-20.64      MEMB
ATOM   3501  H2A PGR    27     -23.718   5.447  20.964  1.00  0.00      MEMB
ATOM   3502  O35 PGR    27     -25.342   5.071  19.736  1.00  0.00      MEMB
ATOM   3503 HO5A PGR    27     -25.028   4.195  19.473  1.00  0.00      MEMB
ATOM   3504  C31 PGR    27     -24.389   7.224  20.045  1.00-19.24      MEMB
ATOM   3505  H1A PGR    27     -23.427   7.647  20.405  1.00  0.00      MEMB
ATOM   3506  H1B PGR    27     -25.150   7.468  20.816  1.00  0.00      MEMB
ATOM   3507  P31 PGR    27     -25.038   9.437  18.843  1.00-16.77      MEMB
ATOM   3508  O33 PGR    27     -23.959  10.124  19.567  1.00-15.92      MEMB
ATOM   3509  O34 PGR    27     -26.426   9.737  19.369  1.00-16.93      MEMB
ATOM   3510  O32 PGR    27     -24.874   7.845  18.847  1.00-16.27      MEMB
ATOM   3511  O31 PGR    27     -24.918   9.800  17.232  1.00-18.19      MEMB
ATOM   3512  C3  PGR    27     -25.716   9.000  16.371  1.00-15.07      MEMB
ATOM   3513  HA  PGR    27     -26.788   8.944  16.658  1.00  0.00      MEMB
ATOM   3514  HB  PGR    27     -25.486   7.913  16.370  1.00  0.00      MEMB
ATOM   3515  C2  PGR    27     -25.663   9.606  14.940  1.00-13.89      MEMB
ATOM   3516  HX  PGR    27     -26.127   8.861  14.259  1.00  0.00      MEMB
ATOM   3517  O21 PGR    27     -24.330   9.823  14.608  1.00-12.67      MEMB
ATOM   3518  C21 PGR    27     -23.500   8.766  14.545  1.00-12.02      MEMB
ATOM   3519  O22 PGR    27     -23.808   7.595  14.722  1.00-12.33      MEMB
ATOM   3523  C1  PGR    27     -26.472  10.924  14.619  1.00-14.33      MEMB
ATOM   3524  HR  PGR    27     -25.988  11.750  15.183  1.00  0.00      MEMB
ATOM   3525  HS  PGR    27     -27.539  11.029  14.910  1.00  0.00      MEMB
ATOM   3526  O11 PGR    27     -26.400  11.202  13.201  1.00-13.47      MEMB
ATOM   3527  C11 PGR    27     -27.327  10.519  12.453  1.00-12.95      MEMB
ATOM   3528  O12 PGR    27     -28.050   9.586  12.827  1.00-13.09      MEMB
ATOM   3520  C12 OL     27     -22.182   9.233  13.823  1.00-10.84      MEMB
ATOM   3521  H2R OL     27     -21.547   8.321  13.831  1.00  0.00      MEMB
ATOM   3522  H2S OL     27     -21.661   9.974  14.466  1.00  0.00      MEMB
ATOM   3532  C13 OL     27     -22.176   9.825  12.395  1.00 -9.66      MEMB
ATOM   3533  H3R OL     27     -21.203  10.244  12.060  1.00  0.00      MEMB
ATOM   3534  H3S OL     27     -22.972  10.572  12.185  1.00  0.00      MEMB
ATOM   3535  C14 OL     27     -22.424   8.824  11.316  1.00 -8.38      MEMB
ATOM   3536  H4R OL     27     -22.578   9.475  10.429  1.00  0.00      MEMB
ATOM   3537  H4S OL     27     -23.337   8.260  11.602  1.00  0.00      MEMB
ATOM   3538  C15 OL     27     -21.300   7.841  11.048  1.00 -7.16      MEMB
ATOM   3539  H5R OL     27     -21.427   6.899  11.622  1.00  0.00      MEMB
ATOM   3540  H5S OL     27     -20.416   8.362  11.477  1.00  0.00      MEMB
ATOM   3541  C16 OL     27     -21.049   7.471   9.600  1.00 -6.04      MEMB
ATOM   3542  H6R OL     27     -20.136   6.872   9.397  1.00  0.00      MEMB
ATOM   3543  H6S OL     27     -20.915   8.427   9.051  1.00  0.00      MEMB
ATOM   3544  C17 OL     27     -22.261   6.786   8.866  1.00 -5.15      MEMB
ATOM   3545  H7R OL     27     -22.774   7.589   8.295  1.00  0.00      MEMB
ATOM   3546  H7S OL     27     -23.011   6.328   9.546  1.00  0.00      MEMB
ATOM   3547  C18 OL     27     -21.902   5.611   7.957  1.00 -4.09      MEMB
ATOM   3548  H8R OL     27     -21.287   5.033   8.680  1.00  0.00      MEMB
ATOM   3549  H8S OL     27     -21.246   5.969   7.135  1.00  0.00      MEMB
ATOM   3550  C19 OL     27     -22.976   4.629   7.479  1.00 -3.11      MEMB
ATOM   3551  H9R OL     27     -23.171   3.690   8.018  1.00  0.00      MEMB
ATOM   3552 C110 OL     27     -23.822   4.899   6.429  1.00 -1.91      MEMB
ATOM   3553 H10R OL     27     -24.579   4.184   6.073  1.00  0.00      MEMB
ATOM   3554 C111 OL     27     -23.693   6.201   5.624  1.00 -1.30      MEMB
ATOM   3555 H11R OL     27     -22.983   6.959   6.019  1.00  0.00      MEMB
ATOM   3556 H11S OL     27     -24.649   6.767   5.609  1.00  0.00      MEMB
ATOM   3557 C112 OL     27     -23.186   5.933   4.182  1.00 -0.16      MEMB
ATOM   3558 H12R OL     27     -22.285   5.284   4.147  1.00  0.00      MEMB
ATOM   3559 H12S OL     27     -23.130   6.915   3.664  1.00  0.00      MEMB
ATOM   3560 C113 OL     27     -24.183   5.254   3.301  1.00  0.33      MEMB
ATOM   3561 H13R OL     27     -25.082   5.862   3.536  1.00  0.00      MEMB
ATOM   3562 H13S OL     27     -24.199   4.158   3.483  1.00  0.00      MEMB
ATOM   3563 C114 OL     27     -23.708   5.337   1.809  1.00  1.47      MEMB
ATOM   3564 H14R OL     27     -24.078   4.483   1.204  1.00  0.00      MEMB
ATOM   3565 H14S OL     27     -22.603   5.221   1.824  1.00  0.00      MEMB
ATOM   3566 C115 OL     27     -24.128   6.607   1.056  1.00  2.35      MEMB
ATOM   3567 H15R OL     27     -24.281   7.396   1.823  1.00  0.00      MEMB
ATOM   3568 H15S OL     27     -25.074   6.472   0.488  1.00  0.00      MEMB
ATOM   3569 C116 OL     27     -23.061   7.107   0.147  1.00  3.48      MEMB
ATOM   3570 H16R OL     27     -22.791   6.439  -0.699  1.00  0.00      MEMB
ATOM   3571 H16S OL     27     -22.134   7.388   0.692  1.00  0.00      MEMB
ATOM   3572 C117 OL     27     -23.525   8.333  -0.588  1.00  2.94      MEMB
ATOM   3573 H17R OL     27     -24.159   9.014   0.019  1.00  0.00      MEMB
ATOM   3574 H17S OL     27     -24.181   7.952  -1.399  1.00  0.00      MEMB
ATOM   3575 C118 OL     27     -22.356   9.135  -1.212  1.00  4.04      MEMB
ATOM   3576 H18R OL     27     -22.844   9.899  -1.854  1.00  0.00      MEMB
ATOM   3577 H18S OL     27     -21.740   8.602  -1.968  1.00  0.00      MEMB
ATOM   3578 H18T OL     27     -21.670   9.560  -0.449  1.00  0.00      MEMB
TER   
ATOM   3660  C12 OL     28     -20.923 -18.820  14.195  1.00-12.11      MEMB
ATOM   3661  H2R OL     28     -21.008 -19.911  14.389  1.00  0.00      MEMB
ATOM   3662  H2S OL     28     -21.518 -18.265  14.951  1.00  0.00      MEMB
ATOM   3710  C13 OL     28     -21.335 -18.560  12.775  1.00-10.97      MEMB
ATOM   3711  H3R OL     28     -22.236 -19.188  12.609  1.00  0.00      MEMB
ATOM   3712  H3S OL     28     -20.603 -18.910  12.016  1.00  0.00      MEMB
ATOM   3713  C14 OL     28     -21.923 -17.111  12.451  1.00 -9.91      MEMB
ATOM   3714  H4R OL     28     -23.006 -17.191  12.689  1.00  0.00      MEMB
ATOM   3715  H4S OL     28     -21.436 -16.416  13.169  1.00  0.00      MEMB
ATOM   3716  C15 OL     28     -21.431 -16.528  11.131  1.00 -8.77      MEMB
ATOM   3717  H5R OL     28     -20.326 -16.634  11.165  1.00  0.00      MEMB
ATOM   3718  H5S OL     28     -21.700 -15.454  11.037  1.00  0.00      MEMB
ATOM   3719  C16 OL     28     -21.901 -17.280   9.919  1.00 -7.62      MEMB
ATOM   3720  H6R OL     28     -21.667 -18.366   9.942  1.00  0.00      MEMB
ATOM   3721  H6S OL     28     -23.007 -17.246   9.819  1.00  0.00      MEMB
ATOM   3722  C17 OL     28     -21.171 -16.783   8.677  1.00 -6.59      MEMB
ATOM   3723  H7R OL     28     -20.089 -16.702   8.916  1.00  0.00      MEMB
ATOM   3724  H7S OL     28     -21.383 -17.567   7.918  1.00  0.00      MEMB
ATOM   3725  C18 OL     28     -21.576 -15.450   7.958  1.00 -5.26      MEMB
ATOM   3726  H8R OL     28     -21.259 -14.604   8.605  1.00  0.00      MEMB
ATOM   3727  H8S OL     28     -20.964 -15.383   7.032  1.00  0.00      MEMB
ATOM   3728  C19 OL     28     -23.013 -15.299   7.625  1.00 -4.06      MEMB
ATOM   3729  H9R OL     28     -23.645 -14.607   8.201  1.00  0.00      MEMB
ATOM   3730 C110 OL     28     -23.790 -15.863   6.646  1.00 -2.66      MEMB
ATOM   3731 H10R OL     28     -24.859 -15.603   6.627  1.00  0.00      MEMB
ATOM   3732 C111 OL     28     -23.449 -16.814   5.576  1.00 -2.58      MEMB
ATOM   3733 H11R OL     28     -22.422 -17.232   5.517  1.00  0.00      MEMB
ATOM   3734 H11S OL     28     -24.183 -17.635   5.727  1.00  0.00      MEMB
ATOM   3735 C112 OL     28     -23.959 -16.323   4.157  1.00 -1.15      MEMB
ATOM   3736 H12R OL     28     -23.852 -17.215   3.503  1.00  0.00      MEMB
ATOM   3737 H12S OL     28     -25.066 -16.240   4.196  1.00  0.00      MEMB
ATOM   3738 C113 OL     28     -23.473 -15.027   3.509  1.00 -0.28      MEMB
ATOM   3739 H13R OL     28     -23.785 -14.901   2.450  1.00  0.00      MEMB
ATOM   3740 H13S OL     28     -23.951 -14.234   4.123  1.00  0.00      MEMB
ATOM   3741 C114 OL     28     -21.942 -14.824   3.639  1.00  0.84      MEMB
ATOM   3742 H14R OL     28     -21.745 -14.833   4.732  1.00  0.00      MEMB
ATOM   3743 H14S OL     28     -21.410 -15.598   3.045  1.00  0.00      MEMB
ATOM   3744 C115 OL     28     -21.564 -13.387   3.178  1.00  1.60      MEMB
ATOM   3745 H15R OL     28     -20.508 -13.290   3.510  1.00  0.00      MEMB
ATOM   3746 H15S OL     28     -22.177 -12.684   3.782  1.00  0.00      MEMB
ATOM   3747 C116 OL     28     -21.874 -13.070   1.672  1.00  2.64      MEMB
ATOM   3748 H16R OL     28     -22.958 -13.275   1.539  1.00  0.00      MEMB
ATOM   3749 H16S OL     28     -21.683 -11.993   1.479  1.00  0.00      MEMB
ATOM   3750 C117 OL     28     -21.123 -14.086   0.686  1.00  0.00      MEMB
ATOM   3751 H17R OL     28     -21.018 -13.706  -0.353  1.00  0.00      MEMB
ATOM   3752 H17S OL     28     -21.699 -15.034   0.743  1.00  0.00      MEMB
ATOM   3753 C118 OL     28     -19.625 -14.378   1.026  1.00  0.00      MEMB
ATOM   3754 H18R OL     28     -19.200 -14.713   0.056  1.00  0.00      MEMB
ATOM   3755 H18S OL     28     -19.151 -13.429   1.356  1.00  0.00      MEMB
ATOM   3756 H18T OL     28     -19.555 -15.121   1.849  1.00  0.00      MEMB
ATOM   3626  C33 PGR    28     -22.012 -17.936  21.077  1.00-20.41      MEMB
ATOM   3627  H3A PGR    28     -21.845 -17.918  22.175  1.00  0.00      MEMB
ATOM   3628  H3B PGR    28     -23.101 -17.890  20.860  1.00  0.00      MEMB
ATOM   3629  O36 PGR    28     -21.425 -19.040  20.452  1.00  0.00      MEMB
ATOM   3630 HO6A PGR    28     -20.820 -19.346  21.131  1.00  0.00      MEMB
ATOM   3631  C32 PGR    28     -21.188 -16.702  20.634  1.00-20.64      MEMB
ATOM   3632  H2A PGR    28     -20.104 -16.921  20.756  1.00  0.00      MEMB
ATOM   3633  O35 PGR    28     -21.535 -15.620  21.495  1.00  0.00      MEMB
ATOM   3634 HO5A PGR    28     -21.623 -16.086  22.338  1.00  0.00      MEMB
ATOM   3635  C31 PGR    28     -21.468 -16.346  19.166  1.00-19.24      MEMB
ATOM   3636  H1A PGR    28     -22.570 -16.208  19.133  1.00  0.00      MEMB
ATOM   3637  H1B PGR    28     -21.126 -17.210  18.558  1.00  0.00      MEMB
ATOM   3638  P31 PGR    28     -21.204 -14.487  17.468  1.00-16.77      MEMB
ATOM   3639  O33 PGR    28     -21.176 -12.995  17.530  1.00-15.92      MEMB
ATOM   3640  O34 PGR    28     -22.542 -14.957  16.982  1.00-16.93      MEMB
ATOM   3641  O32 PGR    28     -20.788 -15.167  18.831  1.00-16.27      MEMB
ATOM   3642  O31 PGR    28     -20.168 -15.012  16.365  1.00-18.19      MEMB
ATOM   3643  C3  PGR    28     -18.823 -15.274  16.779  1.00-15.07      MEMB
ATOM   3644  HA  PGR    28     -18.769 -16.153  17.456  1.00  0.00      MEMB
ATOM   3645  HB  PGR    28     -18.364 -14.408  17.303  1.00  0.00      MEMB
ATOM   3646  C2  PGR    28     -17.883 -15.501  15.579  1.00-13.89      MEMB
ATOM   3647  HX  PGR    28     -16.837 -15.369  15.932  1.00  0.00      MEMB
ATOM   3648  O21 PGR    28     -18.097 -14.634  14.451  1.00-12.67      MEMB
ATOM   3649  C21 PGR    28     -17.868 -13.284  14.652  1.00-12.02      MEMB
ATOM   3650  O22 PGR    28     -17.476 -12.772  15.672  1.00-12.33      MEMB
ATOM   3654  C1  PGR    28     -18.034 -16.853  14.979  1.00-14.33      MEMB
ATOM   3655  HR  PGR    28     -17.701 -17.484  15.830  1.00  0.00      MEMB
ATOM   3656  HS  PGR    28     -17.234 -16.890  14.209  1.00  0.00      MEMB
ATOM   3657  O11 PGR    28     -19.304 -17.203  14.529  1.00-13.47      MEMB
ATOM   3658  C11 PGR    28     -19.457 -18.529  14.315  1.00-12.95      MEMB
ATOM   3659  O12 PGR    28     -18.619 -19.382  14.429  1.00-13.09      MEMB
ATOM   3651  C12 OL     28     -18.337 -12.601  13.299  1.00-10.84      MEMB
ATOM   3652  H2R OL     28     -19.059 -11.760  13.367  1.00  0.00      MEMB
ATOM   3653  H2S OL     28     -18.817 -13.346  12.630  1.00  0.00      MEMB
ATOM   3663  C13 OL     28     -17.058 -12.139  12.531  1.00 -9.66      MEMB
ATOM   3664  H3R OL     28     -16.414 -13.044  12.509  1.00  0.00      MEMB
ATOM   3665  H3S OL     28     -16.606 -11.395  13.221  1.00  0.00      MEMB
ATOM   3666  C14 OL     28     -17.283 -11.846  11.041  1.00 -8.38      MEMB
ATOM   3667  H4R OL     28     -16.301 -11.545  10.619  1.00  0.00      MEMB
ATOM   3668  H4S OL     28     -17.955 -10.962  11.093  1.00  0.00      MEMB
ATOM   3669  C15 OL     28     -17.806 -13.082  10.245  1.00 -7.16      MEMB
ATOM   3670  H5R OL     28     -18.138 -12.740   9.241  1.00  0.00      MEMB
ATOM   3671  H5S OL     28     -18.656 -13.618  10.718  1.00  0.00      MEMB
ATOM   3672  C16 OL     28     -16.772 -14.124   9.949  1.00 -6.04      MEMB
ATOM   3673  H6R OL     28     -16.373 -14.545  10.896  1.00  0.00      MEMB
ATOM   3674  H6S OL     28     -15.987 -13.681   9.300  1.00  0.00      MEMB
ATOM   3675  C17 OL     28     -17.512 -15.322   9.298  1.00 -5.15      MEMB
ATOM   3676  H7R OL     28     -18.289 -14.989   8.578  1.00  0.00      MEMB
ATOM   3677  H7S OL     28     -18.086 -15.859  10.084  1.00  0.00      MEMB
ATOM   3678  C18 OL     28     -16.706 -16.371   8.494  1.00 -4.09      MEMB
ATOM   3679  H8R OL     28     -17.363 -17.105   7.981  1.00  0.00      MEMB
ATOM   3680  H8S OL     28     -16.125 -16.883   9.291  1.00  0.00      MEMB
ATOM   3681  C19 OL     28     -15.750 -15.864   7.506  1.00 -3.11      MEMB
ATOM   3682  H9R OL     28     -14.747 -15.573   7.851  1.00  0.00      MEMB
ATOM   3683 C110 OL     28     -16.081 -15.314   6.303  1.00 -1.91      MEMB
ATOM   3684 H10R OL     28     -15.330 -14.770   5.711  1.00  0.00      MEMB
ATOM   3685 C111 OL     28     -17.458 -15.153   5.730  1.00 -1.30      MEMB
ATOM   3686 H11R OL     28     -17.263 -14.487   4.862  1.00  0.00      MEMB
ATOM   3687 H11S OL     28     -18.100 -14.647   6.482  1.00  0.00      MEMB
ATOM   3688 C112 OL     28     -18.075 -16.415   5.176  1.00 -0.16      MEMB
ATOM   3689 H12R OL     28     -19.051 -16.048   4.791  1.00  0.00      MEMB
ATOM   3690 H12S OL     28     -18.383 -17.079   6.012  1.00  0.00      MEMB
ATOM   3691 C113 OL     28     -17.386 -17.263   4.080  1.00  0.33      MEMB
ATOM   3692 H13R OL     28     -16.551 -17.844   4.527  1.00  0.00      MEMB
ATOM   3693 H13S OL     28     -16.785 -16.589   3.432  1.00  0.00      MEMB
ATOM   3694 C114 OL     28     -18.247 -18.269   3.426  1.00  1.47      MEMB
ATOM   3695 H14R OL     28     -19.188 -17.709   3.241  1.00  0.00      MEMB
ATOM   3696 H14S OL     28     -18.461 -18.990   4.244  1.00  0.00      MEMB
ATOM   3697 C115 OL     28     -17.571 -19.003   2.294  1.00  2.35      MEMB
ATOM   3698 H15R OL     28     -18.234 -19.743   1.795  1.00  0.00      MEMB
ATOM   3699 H15S OL     28     -16.601 -19.520   2.453  1.00  0.00      MEMB
ATOM   3700 C116 OL     28     -17.258 -18.115   1.055  1.00  3.48      MEMB
ATOM   3701 H16R OL     28     -16.354 -18.546   0.575  1.00  0.00      MEMB
ATOM   3702 H16S OL     28     -16.899 -17.085   1.261  1.00  0.00      MEMB
ATOM   3703 C117 OL     28     -18.463 -18.112   0.049  1.00  2.94      MEMB
ATOM   3704 H17R OL     28     -19.280 -17.465   0.434  1.00  0.00      MEMB
ATOM   3705 H17S OL     28     -18.862 -19.147   0.110  1.00  0.00      MEMB
ATOM   3706 C118 OL     28     -18.141 -17.787  -1.379  1.00  4.04      MEMB
ATOM   3707 H18R OL     28     -17.608 -18.658  -1.816  1.00  0.00      MEMB
ATOM   3708 H18S OL     28     -17.634 -16.810  -1.531  1.00  0.00      MEMB
ATOM   3709 H18T OL     28     -19.109 -17.654  -1.908  1.00  0.00      MEMB
TER   
ATOM   3791  C12 OL     29     -14.446 -26.948  12.325  1.00-12.11      MEMB
ATOM   3792  H2R OL     29     -13.413 -26.904  11.919  1.00  0.00      MEMB
ATOM   3793  H2S OL     29     -14.783 -28.003  12.226  1.00  0.00      MEMB
ATOM   3841  C13 OL     29     -15.396 -26.028  11.512  1.00-10.97      MEMB
ATOM   3842  H3R OL     29     -15.340 -24.930  11.668  1.00  0.00      MEMB
ATOM   3843  H3S OL     29     -16.448 -26.350  11.665  1.00  0.00      MEMB
ATOM   3844  C14 OL     29     -15.254 -26.339   9.999  1.00 -9.91      MEMB
ATOM   3845  H4R OL     29     -14.269 -25.991   9.620  1.00  0.00      MEMB
ATOM   3846  H4S OL     29     -15.108 -27.429   9.845  1.00  0.00      MEMB
ATOM   3847  C15 OL     29     -16.462 -25.974   9.096  1.00 -8.77      MEMB
ATOM   3848  H5R OL     29     -17.350 -26.018   9.763  1.00  0.00      MEMB
ATOM   3849  H5S OL     29     -16.476 -26.618   8.191  1.00  0.00      MEMB
ATOM   3850  C16 OL     29     -16.417 -24.500   8.624  1.00 -7.62      MEMB
ATOM   3851  H6R OL     29     -16.330 -23.872   9.537  1.00  0.00      MEMB
ATOM   3852  H6S OL     29     -15.606 -24.457   7.866  1.00  0.00      MEMB
ATOM   3853  C17 OL     29     -17.729 -24.011   7.928  1.00 -6.59      MEMB
ATOM   3854  H7R OL     29     -17.970 -24.766   7.150  1.00  0.00      MEMB
ATOM   3855  H7S OL     29     -18.606 -23.864   8.595  1.00  0.00      MEMB
ATOM   3856  C18 OL     29     -17.600 -22.559   7.357  1.00 -5.26      MEMB
ATOM   3857  H8R OL     29     -17.683 -21.884   8.235  1.00  0.00      MEMB
ATOM   3858  H8S OL     29     -16.568 -22.262   7.075  1.00  0.00      MEMB
ATOM   3859  C19 OL     29     -18.644 -22.248   6.284  1.00 -4.06      MEMB
ATOM   3860  H9R OL     29     -19.689 -22.096   6.592  1.00  0.00      MEMB
ATOM   3861 C110 OL     29     -18.430 -22.240   4.932  1.00 -2.66      MEMB
ATOM   3862 H10R OL     29     -19.310 -22.047   4.302  1.00  0.00      MEMB
ATOM   3863 C111 OL     29     -17.125 -22.545   4.215  1.00 -2.58      MEMB
ATOM   3864 H11R OL     29     -16.255 -22.915   4.798  1.00  0.00      MEMB
ATOM   3865 H11S OL     29     -17.359 -23.411   3.558  1.00  0.00      MEMB
ATOM   3866 C112 OL     29     -16.547 -21.430   3.313  1.00 -1.15      MEMB
ATOM   3867 H12R OL     29     -15.926 -21.896   2.519  1.00  0.00      MEMB
ATOM   3868 H12S OL     29     -17.391 -20.886   2.837  1.00  0.00      MEMB
ATOM   3869 C113 OL     29     -15.790 -20.387   4.004  1.00 -0.28      MEMB
ATOM   3870 H13R OL     29     -16.441 -19.938   4.784  1.00  0.00      MEMB
ATOM   3871 H13S OL     29     -14.974 -20.949   4.507  1.00  0.00      MEMB
ATOM   3872 C114 OL     29     -15.287 -19.203   3.130  1.00  0.84      MEMB
ATOM   3873 H14R OL     29     -16.207 -18.666   2.816  1.00  0.00      MEMB
ATOM   3874 H14S OL     29     -14.666 -18.506   3.732  1.00  0.00      MEMB
ATOM   3875 C115 OL     29     -14.540 -19.550   1.794  1.00  1.60      MEMB
ATOM   3876 H15R OL     29     -14.246 -18.689   1.156  1.00  0.00      MEMB
ATOM   3877 H15S OL     29     -15.182 -20.252   1.220  1.00  0.00      MEMB
ATOM   3878 C116 OL     29     -13.333 -20.485   2.040  1.00  2.64      MEMB
ATOM   3879 H16R OL     29     -12.979 -20.434   3.092  1.00  0.00      MEMB
ATOM   3880 H16S OL     29     -13.554 -21.503   1.653  1.00  0.00      MEMB
ATOM   3881 C117 OL     29     -12.317 -19.985   1.090  1.00  0.00      MEMB
ATOM   3882 H17R OL     29     -12.305 -18.876   1.138  1.00  0.00      MEMB
ATOM   3883 H17S OL     29     -12.633 -20.293   0.071  1.00  0.00      MEMB
ATOM   3884 C118 OL     29     -10.963 -20.576   1.348  1.00  0.00      MEMB
ATOM   3885 H18R OL     29     -11.024 -21.655   1.605  1.00  0.00      MEMB
ATOM   3886 H18S OL     29     -10.265 -20.482   0.488  1.00  0.00      MEMB
ATOM   3887 H18T OL     29     -10.526 -20.146   2.275  1.00  0.00      MEMB
ATOM   3757  C33 PGR    29     -12.833 -22.728  20.183  1.00-20.41      MEMB
ATOM   3758  H3A PGR    29     -12.416 -22.603  19.161  1.00  0.00      MEMB
ATOM   3759  H3B PGR    29     -11.945 -23.009  20.790  1.00  0.00      MEMB
ATOM   3760  O36 PGR    29     -13.748 -23.835  20.207  1.00  0.00      MEMB
ATOM   3761 HO6A PGR    29     -14.608 -23.445  20.380  1.00  0.00      MEMB
ATOM   3762  C32 PGR    29     -13.518 -21.556  20.668  1.00-20.64      MEMB
ATOM   3763  H2A PGR    29     -12.811 -20.696  20.683  1.00  0.00      MEMB
ATOM   3764  O35 PGR    29     -13.940 -21.823  22.003  1.00  0.00      MEMB
ATOM   3765 HO5A PGR    29     -13.182 -22.327  22.331  1.00  0.00      MEMB
ATOM   3766  C31 PGR    29     -14.735 -21.179  19.781  1.00-19.24      MEMB
ATOM   3767  H1A PGR    29     -15.385 -20.570  20.446  1.00  0.00      MEMB
ATOM   3768  H1B PGR    29     -15.367 -22.071  19.583  1.00  0.00      MEMB
ATOM   3769  P31 PGR    29     -15.432 -20.535  17.403  1.00-16.77      MEMB
ATOM   3770  O33 PGR    29     -14.881 -19.780  16.293  1.00-15.92      MEMB
ATOM   3771  O34 PGR    29     -16.818 -20.307  17.832  1.00-16.93      MEMB
ATOM   3772  O32 PGR    29     -14.452 -20.376  18.648  1.00-16.27      MEMB
ATOM   3773  O31 PGR    29     -15.267 -22.114  16.983  1.00-18.19      MEMB
ATOM   3774  C3  PGR    29     -13.927 -22.699  16.858  1.00-15.07      MEMB
ATOM   3775  HA  PGR    29     -13.743 -23.530  17.572  1.00  0.00      MEMB
ATOM   3776  HB  PGR    29     -13.057 -22.013  16.946  1.00  0.00      MEMB
ATOM   3777  C2  PGR    29     -13.935 -23.336  15.405  1.00-13.89      MEMB
ATOM   3778  HX  PGR    29     -12.876 -23.390  15.075  1.00  0.00      MEMB
ATOM   3779  O21 PGR    29     -14.676 -22.455  14.536  1.00-12.67      MEMB
ATOM   3780  C21 PGR    29     -13.942 -21.603  13.752  1.00-12.02      MEMB
ATOM   3781  O22 PGR    29     -12.755 -21.517  13.735  1.00-12.33      MEMB
ATOM   3785  C1  PGR    29     -14.497 -24.739  15.356  1.00-14.33      MEMB
ATOM   3786  HR  PGR    29     -15.538 -24.772  15.742  1.00  0.00      MEMB
ATOM   3787  HS  PGR    29     -13.785 -25.215  16.064  1.00  0.00      MEMB
ATOM   3788  O11 PGR    29     -14.517 -25.183  13.969  1.00-13.47      MEMB
ATOM   3789  C11 PGR    29     -14.390 -26.575  13.808  1.00-12.95      MEMB
ATOM   3790  O12 PGR    29     -14.140 -27.350  14.731  1.00-13.09      MEMB
ATOM   3782  C12 OL     29     -14.904 -20.924  12.796  1.00-10.84      MEMB
ATOM   3783  H2R OL     29     -15.299 -20.031  13.325  1.00  0.00      MEMB
ATOM   3784  H2S OL     29     -15.702 -21.646  12.518  1.00  0.00      MEMB
ATOM   3794  C13 OL     29     -14.200 -20.516  11.507  1.00 -9.66      MEMB
ATOM   3795  H3R OL     29     -13.224 -20.021  11.694  1.00  0.00      MEMB
ATOM   3796  H3S OL     29     -14.908 -19.797  11.043  1.00  0.00      MEMB
ATOM   3797  C14 OL     29     -14.180 -21.635  10.464  1.00 -8.38      MEMB
ATOM   3798  H4R OL     29     -15.250 -21.810  10.220  1.00  0.00      MEMB
ATOM   3799  H4S OL     29     -13.518 -22.460  10.804  1.00  0.00      MEMB
ATOM   3800  C15 OL     29     -13.500 -21.039   9.222  1.00 -7.16      MEMB
ATOM   3801  H5R OL     29     -12.490 -20.651   9.475  1.00  0.00      MEMB
ATOM   3802  H5S OL     29     -14.094 -20.209   8.783  1.00  0.00      MEMB
ATOM   3803  C16 OL     29     -13.331 -22.077   8.077  1.00 -6.04      MEMB
ATOM   3804  H6R OL     29     -12.604 -21.632   7.364  1.00  0.00      MEMB
ATOM   3805  H6S OL     29     -14.237 -22.331   7.487  1.00  0.00      MEMB
ATOM   3806  C17 OL     29     -12.661 -23.428   8.533  1.00 -5.15      MEMB
ATOM   3807  H7R OL     29     -13.232 -23.976   9.313  1.00  0.00      MEMB
ATOM   3808  H7S OL     29     -11.681 -23.200   9.005  1.00  0.00      MEMB
ATOM   3809  C18 OL     29     -12.095 -24.356   7.376  1.00 -4.09      MEMB
ATOM   3810  H8R OL     29     -11.500 -25.188   7.811  1.00  0.00      MEMB
ATOM   3811  H8S OL     29     -11.380 -23.839   6.702  1.00  0.00      MEMB
ATOM   3812  C19 OL     29     -13.191 -25.013   6.586  1.00 -3.11      MEMB
ATOM   3813  H9R OL     29     -13.787 -25.724   7.175  1.00  0.00      MEMB
ATOM   3814 C110 OL     29     -13.515 -24.647   5.367  1.00 -1.91      MEMB
ATOM   3815 H10R OL     29     -14.483 -24.979   4.963  1.00  0.00      MEMB
ATOM   3816 C111 OL     29     -12.801 -23.540   4.599  1.00 -1.30      MEMB
ATOM   3817 H11R OL     29     -11.988 -22.960   5.084  1.00  0.00      MEMB
ATOM   3818 H11S OL     29     -13.571 -22.773   4.368  1.00  0.00      MEMB
ATOM   3819 C112 OL     29     -12.163 -23.994   3.305  1.00 -0.16      MEMB
ATOM   3820 H12R OL     29     -11.291 -24.663   3.471  1.00  0.00      MEMB
ATOM   3821 H12S OL     29     -11.767 -23.102   2.774  1.00  0.00      MEMB
ATOM   3822 C113 OL     29     -13.045 -24.571   2.322  1.00  0.33      MEMB
ATOM   3823 H13R OL     29     -13.852 -23.853   2.062  1.00  0.00      MEMB
ATOM   3824 H13S OL     29     -13.426 -25.496   2.806  1.00  0.00      MEMB
ATOM   3825 C114 OL     29     -12.349 -25.005   1.020  1.00  1.47      MEMB
ATOM   3826 H14R OL     29     -11.563 -25.740   1.296  1.00  0.00      MEMB
ATOM   3827 H14S OL     29     -11.764 -24.231   0.479  1.00  0.00      MEMB
ATOM   3828 C115 OL     29     -13.263 -25.633  -0.011  1.00  2.35      MEMB
ATOM   3829 H15R OL     29     -13.635 -26.621   0.333  1.00  0.00      MEMB
ATOM   3830 H15S OL     29     -12.665 -26.021  -0.863  1.00  0.00      MEMB
ATOM   3831 C116 OL     29     -14.391 -24.789  -0.490  1.00  3.48      MEMB
ATOM   3832 H16R OL     29     -15.071 -24.444   0.319  1.00  0.00      MEMB
ATOM   3833 H16S OL     29     -15.051 -25.263  -1.247  1.00  0.00      MEMB
ATOM   3834 C117 OL     29     -13.834 -23.432  -1.081  1.00  2.94      MEMB
ATOM   3835 H17R OL     29     -13.205 -23.619  -1.977  1.00  0.00      MEMB
ATOM   3836 H17S OL     29     -13.143 -23.009  -0.321  1.00  0.00      MEMB
ATOM   3837 C118 OL     29     -14.844 -22.481  -1.546  1.00  4.04      MEMB
ATOM   3838 H18R OL     29     -15.779 -22.507  -0.946  1.00  0.00      MEMB
ATOM   3839 H18S OL     29     -15.243 -22.780  -2.539  1.00  0.00      MEMB
ATOM   3840 H18T OL     29     -14.615 -21.411  -1.734  1.00  0.00      MEMB
TER   
ATOM   3922  C12 OL     30      16.498 -20.758  10.757  1.00-12.11      MEMB
ATOM   3923  H2R OL     30      15.784 -19.982  11.109  1.00  0.00      MEMB
ATOM   3924  H2S OL     30      17.334 -20.080  10.483  1.00  0.00      MEMB
ATOM   3972  C13 OL     30      15.948 -21.518   9.482  1.00-10.97      MEMB
ATOM   3973  H3R OL     30      15.459 -20.717   8.888  1.00  0.00      MEMB
ATOM   3974  H3S OL     30      15.155 -22.260   9.718  1.00  0.00      MEMB
ATOM   3975  C14 OL     30      17.065 -22.022   8.625  1.00 -9.91      MEMB
ATOM   3976  H4R OL     30      17.580 -21.204   8.076  1.00  0.00      MEMB
ATOM   3977  H4S OL     30      17.799 -22.631   9.196  1.00  0.00      MEMB
ATOM   3978  C15 OL     30      16.659 -22.921   7.482  1.00 -8.77      MEMB
ATOM   3979  H5R OL     30      16.395 -23.900   7.937  1.00  0.00      MEMB
ATOM   3980  H5S OL     30      17.550 -23.224   6.891  1.00  0.00      MEMB
ATOM   3981  C16 OL     30      15.589 -22.424   6.525  1.00 -7.62      MEMB
ATOM   3982  H6R OL     30      14.547 -22.255   6.872  1.00  0.00      MEMB
ATOM   3983  H6S OL     30      15.890 -21.378   6.302  1.00  0.00      MEMB
ATOM   3984  C17 OL     30      15.501 -23.366   5.344  1.00 -6.59      MEMB
ATOM   3985  H7R OL     30      16.492 -23.564   4.882  1.00  0.00      MEMB
ATOM   3986  H7S OL     30      15.220 -24.312   5.853  1.00  0.00      MEMB
ATOM   3987  C18 OL     30      14.358 -23.038   4.312  1.00 -5.26      MEMB
ATOM   3988  H8R OL     30      14.114 -23.952   3.730  1.00  0.00      MEMB
ATOM   3989  H8S OL     30      13.396 -22.945   4.861  1.00  0.00      MEMB
ATOM   3990  C19 OL     30      14.741 -21.858   3.394  1.00 -4.06      MEMB
ATOM   3991  H9R OL     30      14.597 -20.841   3.788  1.00  0.00      MEMB
ATOM   3992 C110 OL     30      14.980 -21.891   2.075  1.00 -2.66      MEMB
ATOM   3993 H10R OL     30      15.271 -20.929   1.627  1.00  0.00      MEMB
ATOM   3994 C111 OL     30      14.951 -23.107   1.151  1.00 -2.58      MEMB
ATOM   3995 H11R OL     30      15.896 -23.169   0.570  1.00  0.00      MEMB
ATOM   3996 H11S OL     30      15.130 -24.035   1.735  1.00  0.00      MEMB
ATOM   3997 C112 OL     30      13.646 -23.317   0.289  1.00 -1.15      MEMB
ATOM   3998 H12R OL     30      13.508 -24.395   0.060  1.00  0.00      MEMB
ATOM   3999 H12S OL     30      12.824 -22.974   0.953  1.00  0.00      MEMB
ATOM   4000 C113 OL     30      13.603 -22.558  -1.008  1.00 -0.28      MEMB
ATOM   4001 H13R OL     30      12.582 -22.699  -1.423  1.00  0.00      MEMB
ATOM   4002 H13S OL     30      13.613 -21.463  -0.822  1.00  0.00      MEMB
ATOM   4003 C114 OL     30      14.643 -22.765  -2.116  1.00  0.84      MEMB
ATOM   4004 H14R OL     30      15.643 -22.908  -1.654  1.00  0.00      MEMB
ATOM   4005 H14S OL     30      14.361 -23.609  -2.781  1.00  0.00      MEMB
ATOM   4006 C115 OL     30      14.695 -21.562  -3.072  1.00  1.60      MEMB
ATOM   4007 H15R OL     30      13.760 -21.370  -3.641  1.00  0.00      MEMB
ATOM   4008 H15S OL     30      15.426 -22.037  -3.761  1.00  0.00      MEMB
ATOM   4009 C116 OL     30      15.129 -20.206  -2.425  1.00  2.64      MEMB
ATOM   4010 H16R OL     30      14.274 -19.838  -1.819  1.00  0.00      MEMB
ATOM   4011 H16S OL     30      15.924 -20.444  -1.687  1.00  0.00      MEMB
ATOM   4012 C117 OL     30      15.569 -19.154  -3.429  1.00  0.00      MEMB
ATOM   4013 H17R OL     30      15.671 -18.168  -2.927  1.00  0.00      MEMB
ATOM   4014 H17S OL     30      14.710 -19.120  -4.133  1.00  0.00      MEMB
ATOM   4015 C118 OL     30      16.815 -19.532  -4.168  1.00  0.00      MEMB
ATOM   4016 H18R OL     30      16.752 -20.570  -4.560  1.00  0.00      MEMB
ATOM   4017 H18S OL     30      16.893 -18.761  -4.963  1.00  0.00      MEMB
ATOM   4018 H18T OL     30      17.693 -19.413  -3.498  1.00  0.00      MEMB
ATOM   3888  C33 PGR    30      17.305 -21.746  20.192  1.00-20.41      MEMB
ATOM   3889  H3A PGR    30      17.009 -21.966  19.144  1.00  0.00      MEMB
ATOM   3890  H3B PGR    30      17.201 -22.634  20.852  1.00  0.00      MEMB
ATOM   3891  O36 PGR    30      16.436 -20.762  20.691  1.00  0.00      MEMB
ATOM   3892 HO6A PGR    30      16.758 -20.568  21.574  1.00  0.00      MEMB
ATOM   3893  C32 PGR    30      18.735 -21.285  20.154  1.00-20.64      MEMB
ATOM   3894  H2A PGR    30      19.349 -22.034  19.606  1.00  0.00      MEMB
ATOM   3895  O35 PGR    30      19.200 -21.211  21.500  1.00  0.00      MEMB
ATOM   3896 HO5A PGR    30      18.768 -21.988  21.879  1.00  0.00      MEMB
ATOM   3897  C31 PGR    30      19.020 -19.858  19.444  1.00-19.24      MEMB
ATOM   3898  H1A PGR    30      20.121 -19.754  19.344  1.00  0.00      MEMB
ATOM   3899  H1B PGR    30      18.553 -19.139  20.151  1.00  0.00      MEMB
ATOM   3900  P31 PGR    30      17.630 -18.504  17.635  1.00-16.77      MEMB
ATOM   3901  O33 PGR    30      18.468 -17.329  17.868  1.00-15.92      MEMB
ATOM   3902  O34 PGR    30      16.279 -18.476  18.206  1.00-16.93      MEMB
ATOM   3903  O32 PGR    30      18.485 -19.800  18.174  1.00-16.27      MEMB
ATOM   3904  O31 PGR    30      17.398 -18.773  16.137  1.00-18.19      MEMB
ATOM   3905  C3  PGR    30      16.712 -19.943  15.691  1.00-15.07      MEMB
ATOM   3906  HA  PGR    30      16.020 -19.803  14.834  1.00  0.00      MEMB
ATOM   3907  HB  PGR    30      16.101 -20.430  16.480  1.00  0.00      MEMB
ATOM   3908  C2  PGR    30      17.755 -21.071  15.434  1.00-13.89      MEMB
ATOM   3909  HX  PGR    30      17.612 -21.710  16.332  1.00  0.00      MEMB
ATOM   3910  O21 PGR    30      19.072 -20.472  15.223  1.00-12.67      MEMB
ATOM   3911  C21 PGR    30      20.058 -21.283  15.623  1.00-12.02      MEMB
ATOM   3912  O22 PGR    30      19.926 -22.465  15.792  1.00-12.33      MEMB
ATOM   3916  C1  PGR    30      17.393 -21.999  14.170  1.00-14.33      MEMB
ATOM   3917  HR  PGR    30      16.437 -22.441  14.523  1.00  0.00      MEMB
ATOM   3918  HS  PGR    30      18.240 -22.686  13.954  1.00  0.00      MEMB
ATOM   3919  O11 PGR    30      17.206 -21.139  13.034  1.00-13.47      MEMB
ATOM   3920  C11 PGR    30      16.806 -21.743  11.867  1.00-12.95      MEMB
ATOM   3921  O12 PGR    30      16.673 -22.942  11.776  1.00-13.09      MEMB
ATOM   3913  C12 OL     30      21.393 -20.508  15.729  1.00-10.84      MEMB
ATOM   3914  H2R OL     30      22.217 -21.154  16.103  1.00  0.00      MEMB
ATOM   3915  H2S OL     30      21.231 -19.618  16.374  1.00  0.00      MEMB
ATOM   3925  C13 OL     30      21.786 -19.906  14.380  1.00 -9.66      MEMB
ATOM   3926  H3R OL     30      22.766 -19.417  14.563  1.00  0.00      MEMB
ATOM   3927  H3S OL     30      21.136 -19.132  13.918  1.00  0.00      MEMB
ATOM   3928  C14 OL     30      22.083 -21.012  13.249  1.00 -8.38      MEMB
ATOM   3929  H4R OL     30      21.082 -21.490  13.175  1.00  0.00      MEMB
ATOM   3930  H4S OL     30      22.821 -21.827  13.413  1.00  0.00      MEMB
ATOM   3931  C15 OL     30      22.417 -20.493  11.810  1.00 -7.16      MEMB
ATOM   3932  H5R OL     30      22.675 -21.422  11.258  1.00  0.00      MEMB
ATOM   3933  H5S OL     30      23.295 -19.828  11.954  1.00  0.00      MEMB
ATOM   3934  C16 OL     30      21.225 -19.852  11.159  1.00 -6.04      MEMB
ATOM   3935  H6R OL     30      20.975 -19.127  11.962  1.00  0.00      MEMB
ATOM   3936  H6S OL     30      20.361 -20.509  10.924  1.00  0.00      MEMB
ATOM   3937  C17 OL     30      21.661 -19.034   9.927  1.00 -5.15      MEMB
ATOM   3938  H7R OL     30      21.978 -19.699   9.095  1.00  0.00      MEMB
ATOM   3939  H7S OL     30      22.605 -18.575  10.291  1.00  0.00      MEMB
ATOM   3940  C18 OL     30      20.632 -18.049   9.274  1.00 -4.09      MEMB
ATOM   3941  H8R OL     30      21.174 -17.580   8.425  1.00  0.00      MEMB
ATOM   3942  H8S OL     30      20.252 -17.284   9.985  1.00  0.00      MEMB
ATOM   3943  C19 OL     30      19.446 -18.771   8.737  1.00 -3.11      MEMB
ATOM   3944  H9R OL     30      18.777 -19.119   9.538  1.00  0.00      MEMB
ATOM   3945 C110 OL     30      19.156 -19.033   7.421  1.00 -1.91      MEMB
ATOM   3946 H10R OL     30      18.174 -19.457   7.162  1.00  0.00      MEMB
ATOM   3947 C111 OL     30      19.940 -18.690   6.152  1.00 -1.30      MEMB
ATOM   3948 H11R OL     30      20.976 -18.379   6.406  1.00  0.00      MEMB
ATOM   3949 H11S OL     30      19.326 -17.840   5.784  1.00  0.00      MEMB
ATOM   3950 C112 OL     30      19.963 -19.815   5.179  1.00 -0.16      MEMB
ATOM   3951 H12R OL     30      20.565 -20.601   5.683  1.00  0.00      MEMB
ATOM   3952 H12S OL     30      20.604 -19.427   4.358  1.00  0.00      MEMB
ATOM   3953 C113 OL     30      18.594 -20.296   4.715  1.00  0.33      MEMB
ATOM   3954 H13R OL     30      17.919 -19.441   4.498  1.00  0.00      MEMB
ATOM   3955 H13S OL     30      18.158 -20.916   5.527  1.00  0.00      MEMB
ATOM   3956 C114 OL     30      18.694 -21.384   3.568  1.00  1.47      MEMB
ATOM   3957 H14R OL     30      17.699 -21.874   3.500  1.00  0.00      MEMB
ATOM   3958 H14S OL     30      19.522 -22.117   3.674  1.00  0.00      MEMB
ATOM   3959 C115 OL     30      18.850 -20.875   2.125  1.00  2.35      MEMB
ATOM   3960 H15R OL     30      19.749 -20.229   2.040  1.00  0.00      MEMB
ATOM   3961 H15S OL     30      17.985 -20.210   1.915  1.00  0.00      MEMB
ATOM   3962 C116 OL     30      19.082 -21.889   1.008  1.00  3.48      MEMB
ATOM   3963 H16R OL     30      18.401 -22.744   1.203  1.00  0.00      MEMB
ATOM   3964 H16S OL     30      20.118 -22.286   0.959  1.00  0.00      MEMB
ATOM   3965 C117 OL     30      18.699 -21.387  -0.425  1.00  2.94      MEMB
ATOM   3966 H17R OL     30      19.513 -20.714  -0.770  1.00  0.00      MEMB
ATOM   3967 H17S OL     30      17.740 -20.844  -0.281  1.00  0.00      MEMB
ATOM   3968 C118 OL     30      18.540 -22.521  -1.466  1.00  4.04      MEMB
ATOM   3969 H18R OL     30      19.509 -23.064  -1.507  1.00  0.00      MEMB
ATOM   3970 H18S OL     30      18.553 -22.084  -2.488  1.00  0.00      MEMB
ATOM   3971 H18T OL     30      17.767 -23.294  -1.272  1.00  0.00      MEMB
TER   
ATOM   4053  C12 OL     31     -14.673  19.567  13.901  1.00-12.11      MEMB
ATOM   4054  H2R OL     31     -15.773  19.580  13.747  1.00  0.00      MEMB
ATOM   4055  H2S OL     31     -14.406  20.025  14.877  1.00  0.00      MEMB
ATOM   4103  C13 OL     31     -13.856  20.237  12.767  1.00-10.97      MEMB
ATOM   4104  H3R OL     31     -14.022  19.632  11.849  1.00  0.00      MEMB
ATOM   4105  H3S OL     31     -12.814  20.231  13.152  1.00  0.00      MEMB
ATOM   4106  C14 OL     31     -14.278  21.678  12.371  1.00 -9.91      MEMB
ATOM   4107  H4R OL     31     -15.336  21.665  12.033  1.00  0.00      MEMB
ATOM   4108  H4S OL     31     -14.297  22.321  13.277  1.00  0.00      MEMB
ATOM   4109  C15 OL     31     -13.400  22.248  11.304  1.00 -8.77      MEMB
ATOM   4110  H5R OL     31     -12.373  22.134  11.711  1.00  0.00      MEMB
ATOM   4111  H5S OL     31     -13.521  23.333  11.096  1.00  0.00      MEMB
ATOM   4112  C16 OL     31     -13.428  21.568   9.926  1.00 -7.62      MEMB
ATOM   4113  H6R OL     31     -12.673  21.997   9.232  1.00  0.00      MEMB
ATOM   4114  H6S OL     31     -13.152  20.494   9.988  1.00  0.00      MEMB
ATOM   4115  C17 OL     31     -14.822  21.593   9.233  1.00 -6.59      MEMB
ATOM   4116  H7R OL     31     -15.584  21.325   9.996  1.00  0.00      MEMB
ATOM   4117  H7S OL     31     -15.018  22.567   8.737  1.00  0.00      MEMB
ATOM   4118  C18 OL     31     -14.807  20.579   8.108  1.00 -5.26      MEMB
ATOM   4119  H8R OL     31     -13.786  20.774   7.717  1.00  0.00      MEMB
ATOM   4120  H8S OL     31     -14.844  19.531   8.476  1.00  0.00      MEMB
ATOM   4121  C19 OL     31     -15.963  20.807   7.094  1.00 -4.06      MEMB
ATOM   4122  H9R OL     31     -16.958  20.438   7.382  1.00  0.00      MEMB
ATOM   4123 C110 OL     31     -15.980  21.633   6.053  1.00 -2.66      MEMB
ATOM   4124 H10R OL     31     -16.853  21.653   5.384  1.00  0.00      MEMB
ATOM   4125 C111 OL     31     -14.969  22.505   5.494  1.00 -2.58      MEMB
ATOM   4126 H11R OL     31     -15.316  22.961   4.542  1.00  0.00      MEMB
ATOM   4127 H11S OL     31     -14.642  23.302   6.196  1.00  0.00      MEMB
ATOM   4128 C112 OL     31     -13.630  21.861   4.941  1.00 -1.15      MEMB
ATOM   4129 H12R OL     31     -13.064  22.778   4.670  1.00  0.00      MEMB
ATOM   4130 H12S OL     31     -13.144  21.269   5.745  1.00  0.00      MEMB
ATOM   4131 C113 OL     31     -13.773  20.862   3.778  1.00 -0.28      MEMB
ATOM   4132 H13R OL     31     -12.850  20.244   3.781  1.00  0.00      MEMB
ATOM   4133 H13S OL     31     -14.662  20.201   3.873  1.00  0.00      MEMB
ATOM   4134 C114 OL     31     -13.869  21.578   2.386  1.00  0.84      MEMB
ATOM   4135 H14R OL     31     -14.663  22.350   2.469  1.00  0.00      MEMB
ATOM   4136 H14S OL     31     -12.897  22.093   2.230  1.00  0.00      MEMB
ATOM   4137 C115 OL     31     -14.435  20.681   1.283  1.00  1.60      MEMB
ATOM   4138 H15R OL     31     -14.671  21.177   0.318  1.00  0.00      MEMB
ATOM   4139 H15S OL     31     -15.404  20.321   1.692  1.00  0.00      MEMB
ATOM   4140 C116 OL     31     -13.472  19.532   0.927  1.00  2.64      MEMB
ATOM   4141 H16R OL     31     -12.494  19.972   0.635  1.00  0.00      MEMB
ATOM   4142 H16S OL     31     -13.329  18.848   1.791  1.00  0.00      MEMB
ATOM   4143 C117 OL     31     -14.008  18.765  -0.275  1.00  0.00      MEMB
ATOM   4144 H17R OL     31     -13.272  17.942  -0.393  1.00  0.00      MEMB
ATOM   4145 H17S OL     31     -14.053  19.530  -1.079  1.00  0.00      MEMB
ATOM   4146 C118 OL     31     -15.356  18.110  -0.051  1.00  0.00      MEMB
ATOM   4147 H18R OL     31     -15.294  17.391   0.793  1.00  0.00      MEMB
ATOM   4148 H18S OL     31     -16.171  18.792   0.273  1.00  0.00      MEMB
ATOM   4149 H18T OL     31     -15.710  17.537  -0.935  1.00  0.00      MEMB
ATOM   4019  C33 PGR    31     -17.152  18.451  19.682  1.00-20.41      MEMB
ATOM   4020  H3A PGR    31     -17.586  19.281  19.084  1.00  0.00      MEMB
ATOM   4021  H3B PGR    31     -17.969  17.826  20.103  1.00  0.00      MEMB
ATOM   4022  O36 PGR    31     -16.398  18.911  20.741  1.00  0.00      MEMB
ATOM   4023 HO6A PGR    31     -15.508  18.942  20.383  1.00  0.00      MEMB
ATOM   4024  C32 PGR    31     -16.309  17.599  18.746  1.00-20.64      MEMB
ATOM   4025  H2A PGR    31     -16.947  17.222  17.916  1.00  0.00      MEMB
ATOM   4026  O35 PGR    31     -15.827  16.484  19.493  1.00  0.00      MEMB
ATOM   4027 HO5A PGR    31     -16.599  16.293  20.043  1.00  0.00      MEMB
ATOM   4028  C31 PGR    31     -15.124  18.415  18.144  1.00-19.24      MEMB
ATOM   4029  H1A PGR    31     -15.538  19.383  17.789  1.00  0.00      MEMB
ATOM   4030  H1B PGR    31     -14.932  17.943  17.157  1.00  0.00      MEMB
ATOM   4031  P31 PGR    31     -12.824  19.460  18.660  1.00-16.77      MEMB
ATOM   4032  O33 PGR    31     -11.914  19.488  19.839  1.00-15.92      MEMB
ATOM   4033  O34 PGR    31     -13.401  20.679  18.197  1.00-16.93      MEMB
ATOM   4034  O32 PGR    31     -14.031  18.437  19.018  1.00-16.27      MEMB
ATOM   4035  O31 PGR    31     -11.969  18.756  17.480  1.00-18.19      MEMB
ATOM   4036  C3  PGR    31     -11.703  17.420  17.374  1.00-15.07      MEMB
ATOM   4037  HA  PGR    31     -12.454  16.794  17.902  1.00  0.00      MEMB
ATOM   4038  HB  PGR    31     -10.720  17.333  17.883  1.00  0.00      MEMB
ATOM   4039  C2  PGR    31     -11.454  16.935  15.926  1.00-13.89      MEMB
ATOM   4040  HX  PGR    31     -10.879  15.988  15.840  1.00  0.00      MEMB
ATOM   4041  O21 PGR    31     -10.731  17.873  15.180  1.00-12.67      MEMB
ATOM   4042  C21 PGR    31     -10.122  17.478  13.986  1.00-12.02      MEMB
ATOM   4043  O22 PGR    31     -10.335  16.423  13.462  1.00-12.33      MEMB
ATOM   4047  C1  PGR    31     -12.827  16.681  15.236  1.00-14.33      MEMB
ATOM   4048  HR  PGR    31     -13.304  15.892  15.856  1.00  0.00      MEMB
ATOM   4049  HS  PGR    31     -12.653  16.194  14.253  1.00  0.00      MEMB
ATOM   4050  O11 PGR    31     -13.656  17.887  15.165  1.00-13.47      MEMB
ATOM   4051  C11 PGR    31     -14.338  18.056  14.037  1.00-12.95      MEMB
ATOM   4052  O12 PGR    31     -14.471  17.203  13.164  1.00-13.09      MEMB
ATOM   4044  C12 OL     31      -9.248  18.629  13.445  1.00-10.84      MEMB
ATOM   4045  H2R OL     31      -8.450  18.180  12.815  1.00  0.00      MEMB
ATOM   4046  H2S OL     31      -8.751  19.187  14.266  1.00  0.00      MEMB
ATOM   4056  C13 OL     31     -10.035  19.636  12.653  1.00 -9.66      MEMB
ATOM   4057  H3R OL     31      -9.389  20.442  12.245  1.00  0.00      MEMB
ATOM   4058  H3S OL     31     -10.812  20.038  13.339  1.00  0.00      MEMB
ATOM   4059  C14 OL     31     -10.944  19.025  11.549  1.00 -8.38      MEMB
ATOM   4060  H4R OL     31     -11.698  19.797  11.284  1.00  0.00      MEMB
ATOM   4061  H4S OL     31     -11.450  18.108  11.920  1.00  0.00      MEMB
ATOM   4062  C15 OL     31     -10.076  18.455  10.428  1.00 -7.16      MEMB
ATOM   4063  H5R OL     31      -9.657  17.538  10.896  1.00  0.00      MEMB
ATOM   4064  H5S OL     31      -9.235  19.097  10.087  1.00  0.00      MEMB
ATOM   4065  C16 OL     31     -10.851  18.234   9.142  1.00 -6.04      MEMB
ATOM   4066  H6R OL     31     -10.241  17.618   8.448  1.00  0.00      MEMB
ATOM   4067  H6S OL     31     -11.140  19.190   8.655  1.00  0.00      MEMB
ATOM   4068  C17 OL     31     -12.123  17.507   9.389  1.00 -5.15      MEMB
ATOM   4069  H7R OL     31     -12.957  18.054   9.876  1.00  0.00      MEMB
ATOM   4070  H7S OL     31     -11.877  16.616  10.006  1.00  0.00      MEMB
ATOM   4071  C18 OL     31     -12.704  17.116   8.019  1.00 -4.09      MEMB
ATOM   4072  H8R OL     31     -11.839  16.711   7.452  1.00  0.00      MEMB
ATOM   4073  H8S OL     31     -12.918  18.138   7.641  1.00  0.00      MEMB
ATOM   4074  C19 OL     31     -13.974  16.317   7.945  1.00 -3.11      MEMB
ATOM   4075  H9R OL     31     -14.191  15.618   8.767  1.00  0.00      MEMB
ATOM   4076 C110 OL     31     -14.936  16.429   7.027  1.00 -1.91      MEMB
ATOM   4077 H10R OL     31     -15.710  15.652   6.938  1.00  0.00      MEMB
ATOM   4078 C111 OL     31     -14.849  17.425   5.840  1.00 -1.30      MEMB
ATOM   4079 H11R OL     31     -13.792  17.323   5.514  1.00  0.00      MEMB
ATOM   4080 H11S OL     31     -15.089  18.467   6.141  1.00  0.00      MEMB
ATOM   4081 C112 OL     31     -15.745  17.042   4.610  1.00 -0.16      MEMB
ATOM   4082 H12R OL     31     -15.881  17.743   3.758  1.00  0.00      MEMB
ATOM   4083 H12S OL     31     -16.763  16.936   5.041  1.00  0.00      MEMB
ATOM   4084 C113 OL     31     -15.371  15.785   3.843  1.00  0.33      MEMB
ATOM   4085 H13R OL     31     -15.998  15.740   2.927  1.00  0.00      MEMB
ATOM   4086 H13S OL     31     -15.517  14.832   4.394  1.00  0.00      MEMB
ATOM   4087 C114 OL     31     -13.857  15.671   3.546  1.00  1.47      MEMB
ATOM   4088 H14R OL     31     -13.371  15.754   4.541  1.00  0.00      MEMB
ATOM   4089 H14S OL     31     -13.584  16.486   2.841  1.00  0.00      MEMB
ATOM   4090 C115 OL     31     -13.564  14.354   2.863  1.00  2.35      MEMB
ATOM   4091 H15R OL     31     -14.148  14.271   1.922  1.00  0.00      MEMB
ATOM   4092 H15S OL     31     -13.723  13.489   3.542  1.00  0.00      MEMB
ATOM   4093 C116 OL     31     -12.150  14.210   2.368  1.00  3.48      MEMB
ATOM   4094 H16R OL     31     -12.020  13.142   2.094  1.00  0.00      MEMB
ATOM   4095 H16S OL     31     -11.474  14.342   3.240  1.00  0.00      MEMB
ATOM   4096 C117 OL     31     -11.647  15.045   1.143  1.00  2.94      MEMB
ATOM   4097 H17R OL     31     -12.046  16.082   1.148  1.00  0.00      MEMB
ATOM   4098 H17S OL     31     -12.057  14.632   0.197  1.00  0.00      MEMB
ATOM   4099 C118 OL     31     -10.120  14.853   1.054  1.00  4.04      MEMB
ATOM   4100 H18R OL     31     -10.018  13.756   1.193  1.00  0.00      MEMB
ATOM   4101 H18S OL     31      -9.583  15.325   1.904  1.00  0.00      MEMB
ATOM   4102 H18T OL     31      -9.762  15.061   0.023  1.00  0.00      MEMB
TER   
ATOM   4184  C12 OL     32      -3.906  20.921  12.955  1.00-12.11      MEMB
ATOM   4185  H2R OL     32      -3.091  21.574  13.332  1.00  0.00      MEMB
ATOM   4186  H2S OL     32      -4.181  20.160  13.717  1.00  0.00      MEMB
ATOM   4234  C13 OL     32      -3.400  20.126  11.795  1.00-10.97      MEMB
ATOM   4235  H3R OL     32      -2.293  20.093  11.892  1.00  0.00      MEMB
ATOM   4236  H3S OL     32      -3.596  20.654  10.838  1.00  0.00      MEMB
ATOM   4237  C14 OL     32      -3.960  18.719  11.677  1.00 -9.91      MEMB
ATOM   4238  H4R OL     32      -3.982  18.142  12.626  1.00  0.00      MEMB
ATOM   4239  H4S OL     32      -5.028  18.798  11.380  1.00  0.00      MEMB
ATOM   4240  C15 OL     32      -3.275  17.867  10.599  1.00 -8.77      MEMB
ATOM   4241  H5R OL     32      -3.648  16.834  10.770  1.00  0.00      MEMB
ATOM   4242  H5S OL     32      -2.187  17.783  10.806  1.00  0.00      MEMB
ATOM   4243  C16 OL     32      -3.505  18.286   9.179  1.00 -7.62      MEMB
ATOM   4244  H6R OL     32      -2.972  19.249   9.028  1.00  0.00      MEMB
ATOM   4245  H6S OL     32      -3.033  17.600   8.443  1.00  0.00      MEMB
ATOM   4246  C17 OL     32      -4.946  18.513   8.763  1.00 -6.59      MEMB
ATOM   4247  H7R OL     32      -5.576  17.663   9.102  1.00  0.00      MEMB
ATOM   4248  H7S OL     32      -5.336  19.459   9.195  1.00  0.00      MEMB
ATOM   4249  C18 OL     32      -5.149  18.576   7.274  1.00 -5.26      MEMB
ATOM   4250  H8R OL     32      -6.253  18.696   7.286  1.00  0.00      MEMB
ATOM   4251  H8S OL     32      -4.762  19.589   7.032  1.00  0.00      MEMB
ATOM   4252  C19 OL     32      -4.896  17.453   6.318  1.00 -4.06      MEMB
ATOM   4253  H9R OL     32      -4.853  16.446   6.759  1.00  0.00      MEMB
ATOM   4254 C110 OL     32      -4.689  17.529   5.013  1.00 -2.66      MEMB
ATOM   4255 H10R OL     32      -4.473  16.646   4.393  1.00  0.00      MEMB
ATOM   4256 C111 OL     32      -4.739  18.891   4.289  1.00 -2.58      MEMB
ATOM   4257 H11R OL     32      -5.745  18.965   3.824  1.00  0.00      MEMB
ATOM   4258 H11S OL     32      -4.512  19.732   4.979  1.00  0.00      MEMB
ATOM   4259 C112 OL     32      -3.571  19.104   3.161  1.00 -1.15      MEMB
ATOM   4260 H12R OL     32      -2.648  19.278   3.756  1.00  0.00      MEMB
ATOM   4261 H12S OL     32      -3.471  18.334   2.366  1.00  0.00      MEMB
ATOM   4262 C113 OL     32      -3.894  20.273   2.213  1.00 -0.28      MEMB
ATOM   4263 H13R OL     32      -4.872  20.162   1.699  1.00  0.00      MEMB
ATOM   4264 H13S OL     32      -3.917  21.238   2.765  1.00  0.00      MEMB
ATOM   4265 C114 OL     32      -2.787  20.468   1.108  1.00  0.84      MEMB
ATOM   4266 H14R OL     32      -1.731  20.497   1.450  1.00  0.00      MEMB
ATOM   4267 H14S OL     32      -2.782  19.575   0.447  1.00  0.00      MEMB
ATOM   4268 C115 OL     32      -2.982  21.717   0.263  1.00  1.60      MEMB
ATOM   4269 H15R OL     32      -2.054  21.833  -0.336  1.00  0.00      MEMB
ATOM   4270 H15S OL     32      -3.101  22.666   0.829  1.00  0.00      MEMB
ATOM   4271 C116 OL     32      -4.135  21.693  -0.700  1.00  2.64      MEMB
ATOM   4272 H16R OL     32      -5.112  21.773  -0.177  1.00  0.00      MEMB
ATOM   4273 H16S OL     32      -4.063  22.542  -1.413  1.00  0.00      MEMB
ATOM   4274 C117 OL     32      -4.113  20.409  -1.609  1.00  0.00      MEMB
ATOM   4275 H17R OL     32      -4.647  19.631  -1.023  1.00  0.00      MEMB
ATOM   4276 H17S OL     32      -3.065  20.081  -1.771  1.00  0.00      MEMB
ATOM   4277 C118 OL     32      -4.886  20.510  -2.977  1.00  0.00      MEMB
ATOM   4278 H18R OL     32      -5.902  20.948  -2.882  1.00  0.00      MEMB
ATOM   4279 H18S OL     32      -4.340  21.114  -3.733  1.00  0.00      MEMB
ATOM   4280 H18T OL     32      -4.999  19.478  -3.372  1.00  0.00      MEMB
ATOM   4150  C33 PGR    32      -5.924  21.112  22.018  1.00-20.41      MEMB
ATOM   4151  H3A PGR    32      -6.453  21.568  22.882  1.00  0.00      MEMB
ATOM   4152  H3B PGR    32      -5.832  20.014  22.159  1.00  0.00      MEMB
ATOM   4153  O36 PGR    32      -4.603  21.662  21.986  1.00  0.00      MEMB
ATOM   4154 HO6A PGR    32      -4.673  22.492  22.464  1.00  0.00      MEMB
ATOM   4155  C32 PGR    32      -6.642  21.285  20.674  1.00-20.64      MEMB
ATOM   4156  H2A PGR    32      -6.751  22.370  20.452  1.00  0.00      MEMB
ATOM   4157  O35 PGR    32      -7.942  20.712  20.802  1.00  0.00      MEMB
ATOM   4158 HO5A PGR    32      -8.162  20.975  21.706  1.00  0.00      MEMB
ATOM   4159  C31 PGR    32      -5.825  20.607  19.595  1.00-19.24      MEMB
ATOM   4160  H1A PGR    32      -5.831  19.530  19.869  1.00  0.00      MEMB
ATOM   4161  H1B PGR    32      -4.786  21.001  19.610  1.00  0.00      MEMB
ATOM   4162  P31 PGR    32      -5.563  21.215  16.994  1.00-16.77      MEMB
ATOM   4163  O33 PGR    32      -4.568  20.170  16.669  1.00-15.92      MEMB
ATOM   4164  O34 PGR    32      -5.051  22.575  17.144  1.00-16.93      MEMB
ATOM   4165  O32 PGR    32      -6.399  20.800  18.268  1.00-16.27      MEMB
ATOM   4166  O31 PGR    32      -6.612  21.241  15.851  1.00-18.19      MEMB
ATOM   4167  C3  PGR    32      -7.606  22.205  15.814  1.00-15.07      MEMB
ATOM   4168  HA  PGR    32      -7.346  23.166  16.306  1.00  0.00      MEMB
ATOM   4169  HB  PGR    32      -8.562  21.862  16.265  1.00  0.00      MEMB
ATOM   4170  C2  PGR    32      -7.937  22.622  14.308  1.00-13.89      MEMB
ATOM   4171  HX  PGR    32      -8.873  23.209  14.420  1.00  0.00      MEMB
ATOM   4172  O21 PGR    32      -8.177  21.455  13.476  1.00-12.67      MEMB
ATOM   4173  C21 PGR    32      -9.416  21.395  12.938  1.00-12.02      MEMB
ATOM   4174  O22 PGR    32     -10.222  22.273  13.044  1.00-12.33      MEMB
ATOM   4178  C1  PGR    32      -6.713  23.378  13.781  1.00-14.33      MEMB
ATOM   4179  HR  PGR    32      -6.585  24.228  14.485  1.00  0.00      MEMB
ATOM   4180  HS  PGR    32      -6.795  23.902  12.805  1.00  0.00      MEMB
ATOM   4181  O11 PGR    32      -5.514  22.545  13.756  1.00-13.47      MEMB
ATOM   4182  C11 PGR    32      -5.178  21.731  12.732  1.00-12.95      MEMB
ATOM   4183  O12 PGR    32      -5.821  21.633  11.691  1.00-13.09      MEMB
ATOM   4175  C12 OL     32      -9.643  20.018  12.300  1.00-10.84      MEMB
ATOM   4176  H2R OL     32     -10.701  20.064  11.962  1.00  0.00      MEMB
ATOM   4177  H2S OL     32      -9.540  19.262  13.108  1.00  0.00      MEMB
ATOM   4187  C13 OL     32      -8.501  19.736  11.235  1.00 -9.66      MEMB
ATOM   4188  H3R OL     32      -8.471  18.628  11.169  1.00  0.00      MEMB
ATOM   4189  H3S OL     32      -7.530  20.031  11.688  1.00  0.00      MEMB
ATOM   4190  C14 OL     32      -8.873  20.366   9.812  1.00 -8.38      MEMB
ATOM   4191  H4R OL     32      -9.628  19.698   9.346  1.00  0.00      MEMB
ATOM   4192  H4S OL     32      -7.937  20.294   9.219  1.00  0.00      MEMB
ATOM   4193  C15 OL     32      -9.285  21.798   9.675  1.00 -7.16      MEMB
ATOM   4194  H5R OL     32     -10.192  21.757  10.315  1.00  0.00      MEMB
ATOM   4195  H5S OL     32      -9.608  21.987   8.628  1.00  0.00      MEMB
ATOM   4196  C16 OL     32      -8.355  22.961  10.175  1.00 -6.04      MEMB
ATOM   4197  H6R OL     32      -8.058  22.692  11.211  1.00  0.00      MEMB
ATOM   4198  H6S OL     32      -8.928  23.897  10.346  1.00  0.00      MEMB
ATOM   4199  C17 OL     32      -7.180  23.483   9.356  1.00 -5.15      MEMB
ATOM   4200  H7R OL     32      -6.383  22.710   9.401  1.00  0.00      MEMB
ATOM   4201  H7S OL     32      -6.715  24.368   9.840  1.00  0.00      MEMB
ATOM   4202  C18 OL     32      -7.398  23.909   7.947  1.00 -4.09      MEMB
ATOM   4203  H8R OL     32      -7.988  24.849   7.904  1.00  0.00      MEMB
ATOM   4204  H8S OL     32      -8.017  23.089   7.526  1.00  0.00      MEMB
ATOM   4205  C19 OL     32      -6.039  24.008   7.347  1.00 -3.11      MEMB
ATOM   4206  H9R OL     32      -5.440  24.814   7.797  1.00  0.00      MEMB
ATOM   4207 C110 OL     32      -5.490  23.384   6.325  1.00 -1.91      MEMB
ATOM   4208 H10R OL     32      -4.425  23.507   6.074  1.00  0.00      MEMB
ATOM   4209 C111 OL     32      -6.065  22.283   5.408  1.00 -1.30      MEMB
ATOM   4210 H11R OL     32      -6.798  21.600   5.886  1.00  0.00      MEMB
ATOM   4211 H11S OL     32      -5.291  21.782   4.787  1.00  0.00      MEMB
ATOM   4212 C112 OL     32      -6.905  23.021   4.229  1.00 -0.16      MEMB
ATOM   4213 H12R OL     32      -6.214  23.726   3.719  1.00  0.00      MEMB
ATOM   4214 H12S OL     32      -7.745  23.648   4.596  1.00  0.00      MEMB
ATOM   4215 C113 OL     32      -7.495  22.054   3.268  1.00  0.33      MEMB
ATOM   4216 H13R OL     32      -8.092  21.309   3.837  1.00  0.00      MEMB
ATOM   4217 H13S OL     32      -6.657  21.555   2.737  1.00  0.00      MEMB
ATOM   4218 C114 OL     32      -8.315  22.702   2.212  1.00  1.47      MEMB
ATOM   4219 H14R OL     32      -9.072  23.401   2.627  1.00  0.00      MEMB
ATOM   4220 H14S OL     32      -8.780  21.869   1.643  1.00  0.00      MEMB
ATOM   4221 C115 OL     32      -7.550  23.584   1.257  1.00  2.35      MEMB
ATOM   4222 H15R OL     32      -6.536  23.177   1.055  1.00  0.00      MEMB
ATOM   4223 H15S OL     32      -7.330  24.569   1.720  1.00  0.00      MEMB
ATOM   4224 C116 OL     32      -8.205  23.805  -0.090  1.00  3.48      MEMB
ATOM   4225 H16R OL     32      -8.283  22.858  -0.665  1.00  0.00      MEMB
ATOM   4226 H16S OL     32      -7.594  24.452  -0.755  1.00  0.00      MEMB
ATOM   4227 C117 OL     32      -9.647  24.224  -0.200  1.00  2.94      MEMB
ATOM   4228 H17R OL     32     -10.343  23.364  -0.102  1.00  0.00      MEMB
ATOM   4229 H17S OL     32      -9.710  24.636  -1.230  1.00  0.00      MEMB
ATOM   4230 C118 OL     32     -10.130  25.357   0.761  1.00  4.04      MEMB
ATOM   4231 H18R OL     32      -9.351  26.143   0.860  1.00  0.00      MEMB
ATOM   4232 H18S OL     32     -10.350  24.923   1.760  1.00  0.00      MEMB
ATOM   4233 H18T OL     32     -11.102  25.750   0.393  1.00  0.00      MEMB
TER   
ATOM   4315  C12 OL     33      31.003  -8.599  14.254  1.00-12.11      MEMB
ATOM   4316  H2R OL     33      30.568  -8.611  13.231  1.00  0.00      MEMB
ATOM   4317  H2S OL     33      31.818  -9.352  14.193  1.00  0.00      MEMB
ATOM   4365  C13 OL     33      29.816  -9.211  15.000  1.00-10.97      MEMB
ATOM   4366  H3R OL     33      29.144  -8.463  15.472  1.00  0.00      MEMB
ATOM   4367  H3S OL     33      30.187  -9.867  15.817  1.00  0.00      MEMB
ATOM   4368  C14 OL     33      28.884 -10.041  14.186  1.00 -9.91      MEMB
ATOM   4369  H4R OL     33      29.393 -10.626  13.391  1.00  0.00      MEMB
ATOM   4370  H4S OL     33      28.578 -10.818  14.919  1.00  0.00      MEMB
ATOM   4371  C15 OL     33      27.642  -9.244  13.614  1.00 -8.77      MEMB
ATOM   4372  H5R OL     33      27.408  -8.331  14.203  1.00  0.00      MEMB
ATOM   4373  H5S OL     33      26.821  -9.991  13.646  1.00  0.00      MEMB
ATOM   4374  C16 OL     33      27.854  -8.693  12.221  1.00 -7.62      MEMB
ATOM   4375  H6R OL     33      26.894  -8.349  11.780  1.00  0.00      MEMB
ATOM   4376  H6S OL     33      28.503  -7.799  12.342  1.00  0.00      MEMB
ATOM   4377  C17 OL     33      28.462  -9.634  11.171  1.00 -6.59      MEMB
ATOM   4378  H7R OL     33      29.495  -9.908  11.478  1.00  0.00      MEMB
ATOM   4379  H7S OL     33      27.881 -10.574  11.059  1.00  0.00      MEMB
ATOM   4380  C18 OL     33      28.535  -9.098   9.675  1.00 -5.26      MEMB
ATOM   4381  H8R OL     33      28.759  -9.946   8.993  1.00  0.00      MEMB
ATOM   4382  H8S OL     33      27.544  -8.659   9.429  1.00  0.00      MEMB
ATOM   4383  C19 OL     33      29.696  -8.081   9.538  1.00 -4.06      MEMB
ATOM   4384  H9R OL     33      29.731  -7.235  10.240  1.00  0.00      MEMB
ATOM   4385 C110 OL     33      30.720  -8.147   8.623  1.00 -2.66      MEMB
ATOM   4386 H10R OL     33      31.515  -7.390   8.555  1.00  0.00      MEMB
ATOM   4387 C111 OL     33      30.856  -9.225   7.574  1.00 -2.58      MEMB
ATOM   4388 H11R OL     33      31.913  -9.419   7.290  1.00  0.00      MEMB
ATOM   4389 H11S OL     33      30.431 -10.216   7.842  1.00  0.00      MEMB
ATOM   4390 C112 OL     33      30.187  -8.614   6.352  1.00 -1.15      MEMB
ATOM   4391 H12R OL     33      30.169  -9.355   5.524  1.00  0.00      MEMB
ATOM   4392 H12S OL     33      29.097  -8.439   6.478  1.00  0.00      MEMB
ATOM   4393 C113 OL     33      30.666  -7.301   5.650  1.00 -0.28      MEMB
ATOM   4394 H13R OL     33      30.003  -7.235   4.761  1.00  0.00      MEMB
ATOM   4395 H13S OL     33      30.624  -6.432   6.342  1.00  0.00      MEMB
ATOM   4396 C114 OL     33      32.115  -7.289   5.156  1.00  0.84      MEMB
ATOM   4397 H14R OL     33      32.389  -6.237   4.928  1.00  0.00      MEMB
ATOM   4398 H14S OL     33      32.722  -7.519   6.058  1.00  0.00      MEMB
ATOM   4399 C115 OL     33      32.614  -8.334   4.147  1.00  1.60      MEMB
ATOM   4400 H15R OL     33      32.724  -9.358   4.565  1.00  0.00      MEMB
ATOM   4401 H15S OL     33      33.666  -8.137   3.851  1.00  0.00      MEMB
ATOM   4402 C116 OL     33      31.822  -8.368   2.781  1.00  2.64      MEMB
ATOM   4403 H16R OL     33      32.197  -9.227   2.185  1.00  0.00      MEMB
ATOM   4404 H16S OL     33      30.787  -8.532   3.148  1.00  0.00      MEMB
ATOM   4405 C117 OL     33      31.888  -6.970   2.036  1.00  0.00      MEMB
ATOM   4406 H17R OL     33      32.980  -6.766   2.061  1.00  0.00      MEMB
ATOM   4407 H17S OL     33      31.479  -6.138   2.648  1.00  0.00      MEMB
ATOM   4408 C118 OL     33      31.268  -6.709   0.672  1.00  0.00      MEMB
ATOM   4409 H18R OL     33      31.650  -5.761   0.238  1.00  0.00      MEMB
ATOM   4410 H18S OL     33      31.481  -7.573   0.006  1.00  0.00      MEMB
ATOM   4411 H18T OL     33      30.184  -6.499   0.791  1.00  0.00      MEMB
ATOM   4281  C33 PGR    33      26.996 -10.502  17.370  1.00-20.41      MEMB
ATOM   4282  H3A PGR    33      28.003 -10.740  16.965  1.00  0.00      MEMB
ATOM   4283  H3B PGR    33      26.933 -11.221  18.216  1.00  0.00      MEMB
ATOM   4284  O36 PGR    33      25.958 -10.824  16.530  1.00  0.00      MEMB
ATOM   4285 HO6A PGR    33      26.353 -11.435  15.904  1.00  0.00      MEMB
ATOM   4286  C32 PGR    33      26.882  -9.050  17.936  1.00-20.64      MEMB
ATOM   4287  H2A PGR    33      25.929  -8.949  18.502  1.00  0.00      MEMB
ATOM   4288  O35 PGR    33      26.849  -8.155  16.826  1.00  0.00      MEMB
ATOM   4289 HO5A PGR    33      26.312  -8.665  16.204  1.00  0.00      MEMB
ATOM   4290  C31 PGR    33      28.143  -8.790  18.896  1.00-19.24      MEMB
ATOM   4291  H1A PGR    33      29.065  -8.854  18.280  1.00  0.00      MEMB
ATOM   4292  H1B PGR    33      28.109  -9.563  19.692  1.00  0.00      MEMB
ATOM   4293  P31 PGR    33      29.259  -7.187  20.598  1.00-16.77      MEMB
ATOM   4294  O33 PGR    33      30.075  -8.370  20.821  1.00-15.92      MEMB
ATOM   4295  O34 PGR    33      28.533  -6.515  21.698  1.00-16.93      MEMB
ATOM   4296  O32 PGR    33      28.130  -7.571  19.556  1.00-16.27      MEMB
ATOM   4297  O31 PGR    33      30.126  -6.079  19.770  1.00-18.19      MEMB
ATOM   4298  C3  PGR    33      30.902  -6.458  18.685  1.00-15.07      MEMB
ATOM   4299  HA  PGR    33      30.438  -7.321  18.160  1.00  0.00      MEMB
ATOM   4300  HB  PGR    33      31.877  -6.821  19.074  1.00  0.00      MEMB
ATOM   4301  C2  PGR    33      31.015  -5.319  17.704  1.00-13.89      MEMB
ATOM   4302  HX  PGR    33      31.659  -4.544  18.174  1.00  0.00      MEMB
ATOM   4303  O21 PGR    33      29.776  -4.795  17.300  1.00-12.67      MEMB
ATOM   4304  C21 PGR    33      29.886  -3.507  16.894  1.00-12.02      MEMB
ATOM   4305  O22 PGR    33      30.911  -2.990  16.484  1.00-12.33      MEMB
ATOM   4309  C1  PGR    33      31.848  -5.844  16.506  1.00-14.33      MEMB
ATOM   4310  HR  PGR    33      32.727  -6.377  16.928  1.00  0.00      MEMB
ATOM   4311  HS  PGR    33      32.176  -4.931  15.964  1.00  0.00      MEMB
ATOM   4312  O11 PGR    33      31.096  -6.846  15.790  1.00-13.47      MEMB
ATOM   4313  C11 PGR    33      31.711  -7.302  14.717  1.00-12.95      MEMB
ATOM   4314  O12 PGR    33      32.728  -6.908  14.186  1.00-13.09      MEMB
ATOM   4306  C12 OL     33      28.538  -2.759  16.823  1.00-10.84      MEMB
ATOM   4307  H2R OL     33      28.736  -1.684  17.018  1.00  0.00      MEMB
ATOM   4308  H2S OL     33      27.919  -3.268  17.593  1.00  0.00      MEMB
ATOM   4318  C13 OL     33      27.824  -2.788  15.439  1.00 -9.66      MEMB
ATOM   4319  H3R OL     33      26.760  -2.477  15.519  1.00  0.00      MEMB
ATOM   4320  H3S OL     33      27.914  -3.796  14.980  1.00  0.00      MEMB
ATOM   4321  C14 OL     33      28.518  -1.871  14.408  1.00 -8.38      MEMB
ATOM   4322  H4R OL     33      29.465  -2.365  14.103  1.00  0.00      MEMB
ATOM   4323  H4S OL     33      28.866  -0.901  14.823  1.00  0.00      MEMB
ATOM   4324  C15 OL     33      27.691  -1.798  13.130  1.00 -7.16      MEMB
ATOM   4325  H5R OL     33      28.095  -1.011  12.457  1.00  0.00      MEMB
ATOM   4326  H5S OL     33      26.669  -1.399  13.305  1.00  0.00      MEMB
ATOM   4327  C16 OL     33      27.657  -3.084  12.260  1.00 -6.04      MEMB
ATOM   4328  H6R OL     33      27.337  -3.955  12.871  1.00  0.00      MEMB
ATOM   4329  H6S OL     33      28.660  -3.165  11.788  1.00  0.00      MEMB
ATOM   4330  C17 OL     33      26.548  -3.018  11.130  1.00 -5.15      MEMB
ATOM   4331  H7R OL     33      26.743  -2.214  10.389  1.00  0.00      MEMB
ATOM   4332  H7S OL     33      25.567  -2.660  11.509  1.00  0.00      MEMB
ATOM   4333  C18 OL     33      26.380  -4.407  10.473  1.00 -4.09      MEMB
ATOM   4334  H8R OL     33      25.576  -4.059   9.789  1.00  0.00      MEMB
ATOM   4335  H8S OL     33      25.907  -5.109  11.192  1.00  0.00      MEMB
ATOM   4336  C19 OL     33      27.551  -5.035   9.668  1.00 -3.11      MEMB
ATOM   4337  H9R OL     33      28.216  -5.789  10.113  1.00  0.00      MEMB
ATOM   4338 C110 OL     33      27.825  -4.698   8.373  1.00 -1.91      MEMB
ATOM   4339 H10R OL     33      28.772  -5.021   7.915  1.00  0.00      MEMB
ATOM   4340 C111 OL     33      27.091  -3.713   7.499  1.00 -1.30      MEMB
ATOM   4341 H11R OL     33      27.762  -2.934   7.078  1.00  0.00      MEMB
ATOM   4342 H11S OL     33      26.402  -3.119   8.136  1.00  0.00      MEMB
ATOM   4343 C112 OL     33      26.568  -4.408   6.258  1.00 -0.16      MEMB
ATOM   4344 H12R OL     33      26.071  -3.689   5.571  1.00  0.00      MEMB
ATOM   4345 H12S OL     33      25.741  -5.142   6.360  1.00  0.00      MEMB
ATOM   4346 C113 OL     33      27.631  -5.202   5.483  1.00  0.33      MEMB
ATOM   4347 H13R OL     33      27.925  -6.109   6.053  1.00  0.00      MEMB
ATOM   4348 H13S OL     33      28.590  -4.659   5.344  1.00  0.00      MEMB
ATOM   4349 C114 OL     33      27.187  -5.836   4.127  1.00  1.47      MEMB
ATOM   4350 H14R OL     33      26.194  -6.254   4.399  1.00  0.00      MEMB
ATOM   4351 H14S OL     33      27.782  -6.758   3.954  1.00  0.00      MEMB
ATOM   4352 C115 OL     33      27.261  -5.017   2.899  1.00  2.35      MEMB
ATOM   4353 H15R OL     33      28.314  -4.869   2.577  1.00  0.00      MEMB
ATOM   4354 H15S OL     33      26.843  -3.999   3.058  1.00  0.00      MEMB
ATOM   4355 C116 OL     33      26.567  -5.665   1.710  1.00  3.48      MEMB
ATOM   4356 H16R OL     33      26.728  -6.756   1.850  1.00  0.00      MEMB
ATOM   4357 H16S OL     33      26.985  -5.257   0.764  1.00  0.00      MEMB
ATOM   4358 C117 OL     33      25.048  -5.664   1.778  1.00  2.94      MEMB
ATOM   4359 H17R OL     33      24.673  -4.654   2.051  1.00  0.00      MEMB
ATOM   4360 H17S OL     33      24.754  -6.327   2.620  1.00  0.00      MEMB
ATOM   4361 C118 OL     33      24.244  -6.184   0.572  1.00  4.04      MEMB
ATOM   4362 H18R OL     33      24.516  -5.694  -0.387  1.00  0.00      MEMB
ATOM   4363 H18S OL     33      23.166  -6.096   0.826  1.00  0.00      MEMB
ATOM   4364 H18T OL     33      24.444  -7.272   0.468  1.00  0.00      MEMB
TER   
ATOM   4446  C12 OL     34       3.343 -25.351  11.599  1.00-12.11      MEMB
ATOM   4447  H2R OL     34       3.995 -24.764  10.918  1.00  0.00      MEMB
ATOM   4448  H2S OL     34       3.924 -25.708  12.476  1.00  0.00      MEMB
ATOM   4496  C13 OL     34       2.699 -26.350  10.607  1.00-10.97      MEMB
ATOM   4497  H3R OL     34       1.792 -26.027  10.052  1.00  0.00      MEMB
ATOM   4498  H3S OL     34       2.261 -27.223  11.136  1.00  0.00      MEMB
ATOM   4499  C14 OL     34       3.651 -26.899   9.532  1.00 -9.91      MEMB
ATOM   4500  H4R OL     34       4.082 -26.067   8.936  1.00  0.00      MEMB
ATOM   4501  H4S OL     34       4.538 -27.533   9.749  1.00  0.00      MEMB
ATOM   4502  C15 OL     34       2.855 -27.720   8.520  1.00 -8.77      MEMB
ATOM   4503  H5R OL     34       2.256 -28.443   9.115  1.00  0.00      MEMB
ATOM   4504  H5S OL     34       3.707 -28.291   8.095  1.00  0.00      MEMB
ATOM   4505  C16 OL     34       2.257 -26.930   7.416  1.00 -7.62      MEMB
ATOM   4506  H6R OL     34       1.366 -26.364   7.765  1.00  0.00      MEMB
ATOM   4507  H6S OL     34       2.930 -26.080   7.173  1.00  0.00      MEMB
ATOM   4508  C17 OL     34       1.892 -27.744   6.178  1.00 -6.59      MEMB
ATOM   4509  H7R OL     34       2.796 -28.176   5.700  1.00  0.00      MEMB
ATOM   4510  H7S OL     34       1.173 -28.541   6.468  1.00  0.00      MEMB
ATOM   4511  C18 OL     34       1.262 -26.979   5.061  1.00 -5.26      MEMB
ATOM   4512  H8R OL     34       0.357 -26.460   5.444  1.00  0.00      MEMB
ATOM   4513  H8S OL     34       1.996 -26.219   4.719  1.00  0.00      MEMB
ATOM   4514  C19 OL     34       0.715 -27.818   3.955  1.00 -4.06      MEMB
ATOM   4515  H9R OL     34      -0.241 -28.258   4.274  1.00  0.00      MEMB
ATOM   4516 C110 OL     34       1.202 -27.991   2.691  1.00 -2.66      MEMB
ATOM   4517 H10R OL     34       0.660 -28.686   2.033  1.00  0.00      MEMB
ATOM   4518 C111 OL     34       2.398 -27.303   2.060  1.00 -2.58      MEMB
ATOM   4519 H11R OL     34       3.047 -26.962   2.895  1.00  0.00      MEMB
ATOM   4520 H11S OL     34       2.990 -28.005   1.434  1.00  0.00      MEMB
ATOM   4521 C112 OL     34       2.023 -26.115   1.116  1.00 -1.15      MEMB
ATOM   4522 H12R OL     34       2.862 -25.651   0.555  1.00  0.00      MEMB
ATOM   4523 H12S OL     34       1.393 -26.505   0.288  1.00  0.00      MEMB
ATOM   4524 C113 OL     34       1.235 -25.044   1.756  1.00 -0.28      MEMB
ATOM   4525 H13R OL     34       0.273 -25.496   2.077  1.00  0.00      MEMB
ATOM   4526 H13S OL     34       1.639 -24.731   2.742  1.00  0.00      MEMB
ATOM   4527 C114 OL     34       1.040 -23.830   0.896  1.00  0.84      MEMB
ATOM   4528 H14R OL     34       0.879 -24.188  -0.143  1.00  0.00      MEMB
ATOM   4529 H14S OL     34       0.094 -23.296   1.130  1.00  0.00      MEMB
ATOM   4530 C115 OL     34       2.189 -22.876   1.026  1.00  1.60      MEMB
ATOM   4531 H15R OL     34       3.077 -23.408   0.623  1.00  0.00      MEMB
ATOM   4532 H15S OL     34       2.431 -22.548   2.059  1.00  0.00      MEMB
ATOM   4533 C116 OL     34       1.930 -21.642   0.138  1.00  2.64      MEMB
ATOM   4534 H16R OL     34       1.056 -21.064   0.507  1.00  0.00      MEMB
ATOM   4535 H16S OL     34       2.778 -20.930   0.230  1.00  0.00      MEMB
ATOM   4536 C117 OL     34       1.671 -21.826  -1.380  1.00  0.00      MEMB
ATOM   4537 H17R OL     34       0.647 -22.215  -1.565  1.00  0.00      MEMB
ATOM   4538 H17S OL     34       2.257 -22.627  -1.878  1.00  0.00      MEMB
ATOM   4539 C118 OL     34       1.974 -20.513  -2.179  1.00  0.00      MEMB
ATOM   4540 H18R OL     34       1.698 -20.565  -3.254  1.00  0.00      MEMB
ATOM   4541 H18S OL     34       1.421 -19.740  -1.604  1.00  0.00      MEMB
ATOM   4542 H18T OL     34       3.053 -20.247  -2.162  1.00  0.00      MEMB
ATOM   4412  C33 PGR    34       0.440 -27.434  19.586  1.00-20.41      MEMB
ATOM   4413  H3A PGR    34       0.379 -27.872  20.605  1.00  0.00      MEMB
ATOM   4414  H3B PGR    34      -0.471 -27.760  19.040  1.00  0.00      MEMB
ATOM   4415  O36 PGR    34       1.577 -28.002  18.958  1.00  0.00      MEMB
ATOM   4416 HO6A PGR    34       2.361 -27.596  19.334  1.00  0.00      MEMB
ATOM   4417  C32 PGR    34       0.345 -25.889  19.603  1.00-20.64      MEMB
ATOM   4418  H2A PGR    34      -0.445 -25.577  20.323  1.00  0.00      MEMB
ATOM   4419  O35 PGR    34      -0.035 -25.464  18.296  1.00  0.00      MEMB
ATOM   4420 HO5A PGR    34      -0.663 -26.161  18.060  1.00  0.00      MEMB
ATOM   4421  C31 PGR    34       1.660 -25.163  20.014  1.00-19.24      MEMB
ATOM   4422  H1A PGR    34       2.396 -25.636  19.329  1.00  0.00      MEMB
ATOM   4423  H1B PGR    34       1.888 -25.471  21.057  1.00  0.00      MEMB
ATOM   4424  P31 PGR    34       1.475 -22.948  18.743  1.00-16.77      MEMB
ATOM   4425  O33 PGR    34       2.527 -21.910  18.829  1.00-15.92      MEMB
ATOM   4426  O34 PGR    34       0.063 -22.592  18.347  1.00-16.93      MEMB
ATOM   4427  O32 PGR    34       1.574 -23.781  20.051  1.00-16.27      MEMB
ATOM   4428  O31 PGR    34       1.978 -23.885  17.573  1.00-18.19      MEMB
ATOM   4429  C3  PGR    34       2.257 -23.236  16.318  1.00-15.07      MEMB
ATOM   4430  HA  PGR    34       3.067 -23.863  15.887  1.00  0.00      MEMB
ATOM   4431  HB  PGR    34       2.600 -22.179  16.343  1.00  0.00      MEMB
ATOM   4432  C2  PGR    34       0.986 -23.327  15.358  1.00-13.89      MEMB
ATOM   4433  HX  PGR    34       0.400 -22.438  15.674  1.00  0.00      MEMB
ATOM   4434  O21 PGR    34       0.384 -24.616  15.576  1.00-12.67      MEMB
ATOM   4435  C21 PGR    34      -0.797 -24.803  14.994  1.00-12.02      MEMB
ATOM   4436  O22 PGR    34      -1.552 -24.001  14.485  1.00-12.33      MEMB
ATOM   4440  C1  PGR    34       1.358 -23.198  13.922  1.00-14.33      MEMB
ATOM   4441  HR  PGR    34       1.739 -22.155  13.869  1.00  0.00      MEMB
ATOM   4442  HS  PGR    34       0.423 -23.101  13.330  1.00  0.00      MEMB
ATOM   4443  O11 PGR    34       2.204 -24.235  13.388  1.00-13.47      MEMB
ATOM   4444  C11 PGR    34       2.336 -24.304  12.084  1.00-12.95      MEMB
ATOM   4445  O12 PGR    34       1.783 -23.590  11.212  1.00-13.09      MEMB
ATOM   4437  C12 OL     34      -1.215 -26.154  15.138  1.00-10.84      MEMB
ATOM   4438  H2R OL     34      -2.311 -26.332  15.185  1.00  0.00      MEMB
ATOM   4439  H2S OL     34      -0.857 -26.487  16.135  1.00  0.00      MEMB
ATOM   4449  C13 OL     34      -0.672 -27.143  14.098  1.00 -9.66      MEMB
ATOM   4450  H3R OL     34      -0.738 -28.134  14.596  1.00  0.00      MEMB
ATOM   4451  H3S OL     34       0.394 -26.860  13.967  1.00  0.00      MEMB
ATOM   4452  C14 OL     34      -1.493 -27.243  12.808  1.00 -8.38      MEMB
ATOM   4453  H4R OL     34      -2.592 -27.261  12.974  1.00  0.00      MEMB
ATOM   4454  H4S OL     34      -1.222 -28.230  12.374  1.00  0.00      MEMB
ATOM   4455  C15 OL     34      -1.204 -26.202  11.740  1.00 -7.16      MEMB
ATOM   4456  H5R OL     34      -0.099 -26.173  11.634  1.00  0.00      MEMB
ATOM   4457  H5S OL     34      -1.660 -25.224  12.005  1.00  0.00      MEMB
ATOM   4458  C16 OL     34      -1.883 -26.541  10.338  1.00 -6.04      MEMB
ATOM   4459  H6R OL     34      -2.960 -26.315  10.487  1.00  0.00      MEMB
ATOM   4460  H6S OL     34      -1.668 -27.611  10.129  1.00  0.00      MEMB
ATOM   4461  C17 OL     34      -1.227 -25.938   9.124  1.00 -5.15      MEMB
ATOM   4462  H7R OL     34      -0.509 -26.655   8.672  1.00  0.00      MEMB
ATOM   4463  H7S OL     34      -0.510 -25.268   9.645  1.00  0.00      MEMB
ATOM   4464  C18 OL     34      -2.108 -25.349   8.096  1.00 -4.09      MEMB
ATOM   4465  H8R OL     34      -3.052 -25.908   7.919  1.00  0.00      MEMB
ATOM   4466  H8S OL     34      -1.600 -25.412   7.111  1.00  0.00      MEMB
ATOM   4467  C19 OL     34      -2.539 -23.913   8.323  1.00 -3.11      MEMB
ATOM   4468  H9R OL     34      -3.426 -23.799   8.963  1.00  0.00      MEMB
ATOM   4469 C110 OL     34      -2.066 -22.798   7.812  1.00 -1.91      MEMB
ATOM   4470 H10R OL     34      -2.600 -21.897   8.150  1.00  0.00      MEMB
ATOM   4471 C111 OL     34      -0.939 -22.629   6.846  1.00 -1.30      MEMB
ATOM   4472 H11R OL     34      -0.821 -21.568   6.541  1.00  0.00      MEMB
ATOM   4473 H11S OL     34      -1.147 -23.135   5.879  1.00  0.00      MEMB
ATOM   4474 C112 OL     34       0.392 -22.872   7.445  1.00 -0.16      MEMB
ATOM   4475 H12R OL     34       0.517 -23.857   7.944  1.00  0.00      MEMB
ATOM   4476 H12S OL     34       0.567 -22.069   8.193  1.00  0.00      MEMB
ATOM   4477 C113 OL     34       1.372 -22.757   6.261  1.00  0.33      MEMB
ATOM   4478 H13R OL     34       1.095 -21.846   5.690  1.00  0.00      MEMB
ATOM   4479 H13S OL     34       1.233 -23.660   5.628  1.00  0.00      MEMB
ATOM   4480 C114 OL     34       2.858 -22.701   6.776  1.00  1.47      MEMB
ATOM   4481 H14R OL     34       3.052 -23.728   7.154  1.00  0.00      MEMB
ATOM   4482 H14S OL     34       3.045 -21.993   7.612  1.00  0.00      MEMB
ATOM   4483 C115 OL     34       3.982 -22.508   5.736  1.00  2.35      MEMB
ATOM   4484 H15R OL     34       4.921 -22.513   6.329  1.00  0.00      MEMB
ATOM   4485 H15S OL     34       3.870 -21.527   5.225  1.00  0.00      MEMB
ATOM   4486 C116 OL     34       4.200 -23.521   4.590  1.00  3.48      MEMB
ATOM   4487 H16R OL     34       3.351 -23.734   3.906  1.00  0.00      MEMB
ATOM   4488 H16S OL     34       4.302 -24.484   5.134  1.00  0.00      MEMB
ATOM   4489 C117 OL     34       5.533 -23.320   3.827  1.00  2.94      MEMB
ATOM   4490 H17R OL     34       6.337 -23.263   4.592  1.00  0.00      MEMB
ATOM   4491 H17S OL     34       5.641 -22.296   3.409  1.00  0.00      MEMB
ATOM   4492 C118 OL     34       5.784 -24.398   2.793  1.00  4.04      MEMB
ATOM   4493 H18R OL     34       5.146 -24.285   1.890  1.00  0.00      MEMB
ATOM   4494 H18S OL     34       5.791 -25.394   3.285  1.00  0.00      MEMB
ATOM   4495 H18T OL     34       6.812 -24.261   2.395  1.00  0.00      MEMB
TER   
ATOM   4577  C12 OL     35     -23.536 -10.611  13.689  1.00-12.11      MEMB
ATOM   4578  H2R OL     35     -22.914 -10.257  12.839  1.00  0.00      MEMB
ATOM   4579  H2S OL     35     -23.102 -11.574  14.032  1.00  0.00      MEMB
ATOM   4627  C13 OL     35     -25.026 -10.908  13.195  1.00-10.97      MEMB
ATOM   4628  H3R OL     35     -25.622  -9.971  13.159  1.00  0.00      MEMB
ATOM   4629  H3S OL     35     -25.440 -11.665  13.895  1.00  0.00      MEMB
ATOM   4630  C14 OL     35     -24.949 -11.587  11.775  1.00 -9.91      MEMB
ATOM   4631  H4R OL     35     -24.134 -10.991  11.312  1.00  0.00      MEMB
ATOM   4632  H4S OL     35     -24.557 -12.610  11.962  1.00  0.00      MEMB
ATOM   4633  C15 OL     35     -26.204 -11.592  10.869  1.00 -8.77      MEMB
ATOM   4634  H5R OL     35     -26.491 -10.535  10.682  1.00  0.00      MEMB
ATOM   4635  H5S OL     35     -26.980 -12.048  11.520  1.00  0.00      MEMB
ATOM   4636  C16 OL     35     -26.090 -12.435   9.650  1.00 -7.62      MEMB
ATOM   4637  H6R OL     35     -25.388 -12.050   8.879  1.00  0.00      MEMB
ATOM   4638  H6S OL     35     -25.655 -13.392  10.010  1.00  0.00      MEMB
ATOM   4639  C17 OL     35     -27.403 -12.657   8.947  1.00 -6.59      MEMB
ATOM   4640  H7R OL     35     -27.307 -13.246   8.010  1.00  0.00      MEMB
ATOM   4641  H7S OL     35     -28.048 -13.232   9.645  1.00  0.00      MEMB
ATOM   4642  C18 OL     35     -28.283 -11.336   8.624  1.00 -5.26      MEMB
ATOM   4643  H8R OL     35     -29.258 -11.559   8.140  1.00  0.00      MEMB
ATOM   4644  H8S OL     35     -28.349 -10.887   9.638  1.00  0.00      MEMB
ATOM   4645  C19 OL     35     -27.568 -10.323   7.838  1.00 -4.06      MEMB
ATOM   4646  H9R OL     35     -27.161  -9.469   8.399  1.00  0.00      MEMB
ATOM   4647 C110 OL     35     -27.353 -10.401   6.482  1.00 -2.66      MEMB
ATOM   4648 H10R OL     35     -26.589  -9.682   6.152  1.00  0.00      MEMB
ATOM   4649 C111 OL     35     -27.734 -11.517   5.573  1.00 -2.58      MEMB
ATOM   4650 H11R OL     35     -26.782 -12.006   5.275  1.00  0.00      MEMB
ATOM   4651 H11S OL     35     -28.322 -12.350   6.015  1.00  0.00      MEMB
ATOM   4652 C112 OL     35     -28.669 -11.246   4.325  1.00 -1.15      MEMB
ATOM   4653 H12R OL     35     -29.126 -12.154   3.877  1.00  0.00      MEMB
ATOM   4654 H12S OL     35     -29.485 -10.561   4.642  1.00  0.00      MEMB
ATOM   4655 C113 OL     35     -27.926 -10.472   3.177  1.00 -0.28      MEMB
ATOM   4656 H13R OL     35     -27.716  -9.442   3.538  1.00  0.00      MEMB
ATOM   4657 H13S OL     35     -26.995 -10.978   2.845  1.00  0.00      MEMB
ATOM   4658 C114 OL     35     -28.747 -10.514   1.897  1.00  0.84      MEMB
ATOM   4659 H14R OL     35     -28.766 -11.554   1.506  1.00  0.00      MEMB
ATOM   4660 H14S OL     35     -29.802 -10.186   2.006  1.00  0.00      MEMB
ATOM   4661 C115 OL     35     -28.201  -9.618   0.723  1.00  1.60      MEMB
ATOM   4662 H15R OL     35     -27.195  -9.989   0.431  1.00  0.00      MEMB
ATOM   4663 H15S OL     35     -28.189  -8.576   1.107  1.00  0.00      MEMB
ATOM   4664 C116 OL     35     -29.047  -9.769  -0.591  1.00  2.64      MEMB
ATOM   4665 H16R OL     35     -29.037 -10.820  -0.951  1.00  0.00      MEMB
ATOM   4666 H16S OL     35     -30.046  -9.359  -0.328  1.00  0.00      MEMB
ATOM   4667 C117 OL     35     -28.479  -8.925  -1.807  1.00  0.00      MEMB
ATOM   4668 H17R OL     35     -27.614  -9.390  -2.326  1.00  0.00      MEMB
ATOM   4669 H17S OL     35     -28.154  -7.934  -1.424  1.00  0.00      MEMB
ATOM   4670 C118 OL     35     -29.594  -8.854  -2.803  1.00  0.00      MEMB
ATOM   4671 H18R OL     35     -29.370  -8.360  -3.772  1.00  0.00      MEMB
ATOM   4672 H18S OL     35     -30.124  -9.825  -2.909  1.00  0.00      MEMB
ATOM   4673 H18T OL     35     -30.243  -8.074  -2.351  1.00  0.00      MEMB
ATOM   4543  C33 PGR    35     -28.155 -12.556  19.863  1.00-20.41      MEMB
ATOM   4544  H3A PGR    35     -27.511 -12.862  19.011  1.00  0.00      MEMB
ATOM   4545  H3B PGR    35     -27.890 -13.284  20.660  1.00  0.00      MEMB
ATOM   4546  O36 PGR    35     -29.482 -12.722  19.509  1.00  0.00      MEMB
ATOM   4547 HO6A PGR    35     -29.416 -13.047  18.608  1.00  0.00      MEMB
ATOM   4548  C32 PGR    35     -27.868 -11.003  20.064  1.00-20.64      MEMB
ATOM   4549  H2A PGR    35     -26.783 -10.852  20.262  1.00  0.00      MEMB
ATOM   4550  O35 PGR    35     -28.604 -10.571  21.206  1.00  0.00      MEMB
ATOM   4551 HO5A PGR    35     -28.503 -11.341  21.783  1.00  0.00      MEMB
ATOM   4552  C31 PGR    35     -28.233 -10.064  18.860  1.00-19.24      MEMB
ATOM   4553  H1A PGR    35     -29.335 -10.016  18.730  1.00  0.00      MEMB
ATOM   4554  H1B PGR    35     -27.866 -10.666  18.002  1.00  0.00      MEMB
ATOM   4555  P31 PGR    35     -28.190  -7.518  18.132  1.00-16.77      MEMB
ATOM   4556  O33 PGR    35     -27.562  -6.265  18.672  1.00-15.92      MEMB
ATOM   4557  O34 PGR    35     -29.643  -7.430  17.907  1.00-16.93      MEMB
ATOM   4558  O32 PGR    35     -27.671  -8.760  19.049  1.00-16.27      MEMB
ATOM   4559  O31 PGR    35     -27.538  -7.843  16.738  1.00-18.19      MEMB
ATOM   4560  C3  PGR    35     -26.190  -8.336  16.490  1.00-15.07      MEMB
ATOM   4561  HA  PGR    35     -26.132  -9.229  15.832  1.00  0.00      MEMB
ATOM   4562  HB  PGR    35     -25.702  -8.740  17.402  1.00  0.00      MEMB
ATOM   4563  C2  PGR    35     -25.390  -7.121  15.892  1.00-13.89      MEMB
ATOM   4564  HX  PGR    35     -25.649  -6.294  16.587  1.00  0.00      MEMB
ATOM   4565  O21 PGR    35     -25.983  -6.773  14.651  1.00-12.67      MEMB
ATOM   4566  C21 PGR    35     -25.599  -5.686  14.027  1.00-12.02      MEMB
ATOM   4567  O22 PGR    35     -24.797  -4.857  14.469  1.00-12.33      MEMB
ATOM   4571  C1  PGR    35     -23.842  -7.484  15.682  1.00-14.33      MEMB
ATOM   4572  HR  PGR    35     -23.339  -7.856  16.601  1.00  0.00      MEMB
ATOM   4573  HS  PGR    35     -23.342  -6.553  15.338  1.00  0.00      MEMB
ATOM   4574  O11 PGR    35     -23.677  -8.399  14.593  1.00-13.47      MEMB
ATOM   4575  C11 PGR    35     -23.519  -9.685  14.959  1.00-12.95      MEMB
ATOM   4576  O12 PGR    35     -23.441 -10.153  16.085  1.00-13.09      MEMB
ATOM   4568  C12 OL     35     -26.114  -5.640  12.603  1.00-10.84      MEMB
ATOM   4569  H2R OL     35     -25.824  -4.690  12.105  1.00  0.00      MEMB
ATOM   4570  H2S OL     35     -27.223  -5.678  12.662  1.00  0.00      MEMB
ATOM   4580  C13 OL     35     -25.796  -6.837  11.702  1.00 -9.66      MEMB
ATOM   4581  H3R OL     35     -26.631  -6.713  10.979  1.00  0.00      MEMB
ATOM   4582  H3S OL     35     -25.967  -7.811  12.208  1.00  0.00      MEMB
ATOM   4583  C14 OL     35     -24.482  -6.804  10.933  1.00 -8.38      MEMB
ATOM   4584  H4R OL     35     -23.638  -6.757  11.654  1.00  0.00      MEMB
ATOM   4585  H4S OL     35     -24.355  -5.877  10.335  1.00  0.00      MEMB
ATOM   4586  C15 OL     35     -24.183  -8.074  10.077  1.00 -7.16      MEMB
ATOM   4587  H5R OL     35     -24.900  -8.153   9.231  1.00  0.00      MEMB
ATOM   4588  H5S OL     35     -24.338  -8.953  10.738  1.00  0.00      MEMB
ATOM   4589  C16 OL     35     -22.677  -7.984   9.646  1.00 -6.04      MEMB
ATOM   4590  H6R OL     35     -22.046  -7.822  10.545  1.00  0.00      MEMB
ATOM   4591  H6S OL     35     -22.679  -7.023   9.089  1.00  0.00      MEMB
ATOM   4592  C17 OL     35     -22.237  -9.121   8.793  1.00 -5.15      MEMB
ATOM   4593  H7R OL     35     -22.294 -10.098   9.319  1.00  0.00      MEMB
ATOM   4594  H7S OL     35     -21.138  -8.963   8.798  1.00  0.00      MEMB
ATOM   4595  C18 OL     35     -22.826  -9.172   7.362  1.00 -4.09      MEMB
ATOM   4596  H8R OL     35     -22.727  -8.130   6.989  1.00  0.00      MEMB
ATOM   4597  H8S OL     35     -23.890  -9.447   7.523  1.00  0.00      MEMB
ATOM   4598  C19 OL     35     -22.083  -9.977   6.438  1.00 -3.11      MEMB
ATOM   4599  H9R OL     35     -21.058 -10.135   6.805  1.00  0.00      MEMB
ATOM   4600 C110 OL     35     -22.467 -10.505   5.224  1.00 -1.91      MEMB
ATOM   4601 H10R OL     35     -21.767 -11.120   4.640  1.00  0.00      MEMB
ATOM   4602 C111 OL     35     -23.897 -10.287   4.604  1.00 -1.30      MEMB
ATOM   4603 H11R OL     35     -24.620  -9.795   5.290  1.00  0.00      MEMB
ATOM   4604 H11S OL     35     -24.232 -11.342   4.505  1.00  0.00      MEMB
ATOM   4605 C112 OL     35     -23.901  -9.820   3.080  1.00 -0.16      MEMB
ATOM   4606 H12R OL     35     -24.979  -9.665   2.861  1.00  0.00      MEMB
ATOM   4607 H12S OL     35     -23.380 -10.558   2.434  1.00  0.00      MEMB
ATOM   4608 C113 OL     35     -23.221  -8.485   2.847  1.00  0.33      MEMB
ATOM   4609 H13R OL     35     -23.024  -8.466   1.754  1.00  0.00      MEMB
ATOM   4610 H13S OL     35     -22.181  -8.434   3.234  1.00  0.00      MEMB
ATOM   4611 C114 OL     35     -23.976  -7.267   3.350  1.00  1.47      MEMB
ATOM   4612 H14R OL     35     -23.265  -6.431   3.177  1.00  0.00      MEMB
ATOM   4613 H14S OL     35     -24.300  -7.248   4.412  1.00  0.00      MEMB
ATOM   4614 C115 OL     35     -25.282  -6.946   2.567  1.00  2.35      MEMB
ATOM   4615 H15R OL     35     -25.535  -5.874   2.710  1.00  0.00      MEMB
ATOM   4616 H15S OL     35     -26.107  -7.605   2.913  1.00  0.00      MEMB
ATOM   4617 C116 OL     35     -25.238  -7.035   1.059  1.00  3.48      MEMB
ATOM   4618 H16R OL     35     -26.305  -7.051   0.753  1.00  0.00      MEMB
ATOM   4619 H16S OL     35     -24.884  -8.078   0.918  1.00  0.00      MEMB
ATOM   4620 C117 OL     35     -24.402  -5.885   0.312  1.00  2.94      MEMB
ATOM   4621 H17R OL     35     -23.395  -5.891   0.780  1.00  0.00      MEMB
ATOM   4622 H17S OL     35     -24.882  -4.887   0.405  1.00  0.00      MEMB
ATOM   4623 C118 OL     35     -24.349  -6.100  -1.202  1.00  4.04      MEMB
ATOM   4624 H18R OL     35     -24.047  -7.114  -1.542  1.00  0.00      MEMB
ATOM   4625 H18S OL     35     -23.578  -5.379  -1.548  1.00  0.00      MEMB
ATOM   4626 H18T OL     35     -25.274  -5.959  -1.800  1.00  0.00      MEMB
TER   
ATOM   4708  C12 OL     36      30.103  -2.990  15.381  1.00-12.11      MEMB
ATOM   4709  H2R OL     36      30.229  -3.765  16.167  1.00  0.00      MEMB
ATOM   4710  H2S OL     36      29.531  -2.134  15.799  1.00  0.00      MEMB
ATOM   4758  C13 OL     36      29.294  -3.459  14.127  1.00-10.97      MEMB
ATOM   4759  H3R OL     36      28.300  -3.747  14.532  1.00  0.00      MEMB
ATOM   4760  H3S OL     36      29.832  -4.330  13.696  1.00  0.00      MEMB
ATOM   4761  C14 OL     36      29.044  -2.262  13.250  1.00 -9.91      MEMB
ATOM   4762  H4R OL     36      28.439  -1.462  13.729  1.00  0.00      MEMB
ATOM   4763  H4S OL     36      30.004  -1.782  12.965  1.00  0.00      MEMB
ATOM   4764  C15 OL     36      28.253  -2.497  11.941  1.00 -8.77      MEMB
ATOM   4765  H5R OL     36      27.363  -3.090  12.244  1.00  0.00      MEMB
ATOM   4766  H5S OL     36      28.871  -3.006  11.169  1.00  0.00      MEMB
ATOM   4767  C16 OL     36      27.803  -1.224  11.275  1.00 -7.62      MEMB
ATOM   4768  H6R OL     36      27.133  -0.709  11.996  1.00  0.00      MEMB
ATOM   4769  H6S OL     36      28.646  -0.520  11.107  1.00  0.00      MEMB
ATOM   4770  C17 OL     36      27.033  -1.513   9.904  1.00 -6.59      MEMB
ATOM   4771  H7R OL     36      27.813  -1.798   9.167  1.00  0.00      MEMB
ATOM   4772  H7S OL     36      26.396  -2.416  10.019  1.00  0.00      MEMB
ATOM   4773  C18 OL     36      26.100  -0.364   9.411  1.00 -5.26      MEMB
ATOM   4774  H8R OL     36      25.289  -0.703   8.731  1.00  0.00      MEMB
ATOM   4775  H8S OL     36      25.641  -0.022  10.363  1.00  0.00      MEMB
ATOM   4776  C19 OL     36      26.812   0.732   8.802  1.00 -4.06      MEMB
ATOM   4777  H9R OL     36      27.389   1.296   9.550  1.00  0.00      MEMB
ATOM   4778 C110 OL     36      26.882   1.117   7.474  1.00 -2.66      MEMB
ATOM   4779 H10R OL     36      27.403   2.067   7.284  1.00  0.00      MEMB
ATOM   4780 C111 OL     36      26.222   0.512   6.210  1.00 -2.58      MEMB
ATOM   4781 H11R OL     36      25.952  -0.552   6.382  1.00  0.00      MEMB
ATOM   4782 H11S OL     36      25.309   1.087   5.949  1.00  0.00      MEMB
ATOM   4783 C112 OL     36      27.104   0.600   5.001  1.00 -1.15      MEMB
ATOM   4784 H12R OL     36      26.482   0.249   4.150  1.00  0.00      MEMB
ATOM   4785 H12S OL     36      27.532   1.595   4.753  1.00  0.00      MEMB
ATOM   4786 C113 OL     36      28.343  -0.286   5.035  1.00 -0.28      MEMB
ATOM   4787 H13R OL     36      29.081   0.065   5.788  1.00  0.00      MEMB
ATOM   4788 H13S OL     36      28.074  -1.341   5.259  1.00  0.00      MEMB
ATOM   4789 C114 OL     36      29.054  -0.428   3.703  1.00  0.84      MEMB
ATOM   4790 H14R OL     36      28.379  -1.128   3.166  1.00  0.00      MEMB
ATOM   4791 H14S OL     36      29.211   0.550   3.200  1.00  0.00      MEMB
ATOM   4792 C115 OL     36      30.440  -1.198   3.856  1.00  1.60      MEMB
ATOM   4793 H15R OL     36      30.343  -2.134   4.447  1.00  0.00      MEMB
ATOM   4794 H15S OL     36      31.082  -0.540   4.480  1.00  0.00      MEMB
ATOM   4795 C116 OL     36      31.120  -1.415   2.515  1.00  2.64      MEMB
ATOM   4796 H16R OL     36      31.392  -0.499   1.947  1.00  0.00      MEMB
ATOM   4797 H16S OL     36      32.061  -1.887   2.871  1.00  0.00      MEMB
ATOM   4798 C117 OL     36      30.485  -2.436   1.580  1.00  0.00      MEMB
ATOM   4799 H17R OL     36      29.597  -2.004   1.072  1.00  0.00      MEMB
ATOM   4800 H17S OL     36      30.098  -3.263   2.212  1.00  0.00      MEMB
ATOM   4801 C118 OL     36      31.411  -3.030   0.520  1.00  0.00      MEMB
ATOM   4802 H18R OL     36      32.364  -3.352   0.991  1.00  0.00      MEMB
ATOM   4803 H18S OL     36      31.082  -3.969   0.027  1.00  0.00      MEMB
ATOM   4804 H18T OL     36      31.682  -2.341  -0.309  1.00  0.00      MEMB
ATOM   4674  C33 PGR    36      30.922  -0.151  21.095  1.00-20.41      MEMB
ATOM   4675  H3A PGR    36      30.826   0.921  20.820  1.00  0.00      MEMB
ATOM   4676  H3B PGR    36      31.145  -0.166  22.183  1.00  0.00      MEMB
ATOM   4677  O36 PGR    36      32.148  -0.678  20.619  1.00  0.00      MEMB
ATOM   4678 HO6A PGR    36      32.180  -0.492  19.678  1.00  0.00      MEMB
ATOM   4679  C32 PGR    36      29.675  -1.006  20.579  1.00-20.64      MEMB
ATOM   4680  H2A PGR    36      28.818  -0.861  21.274  1.00  0.00      MEMB
ATOM   4681  O35 PGR    36      30.055  -2.380  20.603  1.00  0.00      MEMB
ATOM   4682 HO5A PGR    36      30.581  -2.405  21.414  1.00  0.00      MEMB
ATOM   4683  C31 PGR    36      29.248  -0.587  19.171  1.00-19.24      MEMB
ATOM   4684  H1A PGR    36      28.155  -0.745  19.047  1.00  0.00      MEMB
ATOM   4685  H1B PGR    36      29.669  -1.331  18.461  1.00  0.00      MEMB
ATOM   4686  P31 PGR    36      29.596   1.492  17.561  1.00-16.77      MEMB
ATOM   4687  O33 PGR    36      30.084   2.895  17.892  1.00-15.92      MEMB
ATOM   4688  O34 PGR    36      28.237   1.386  16.993  1.00-16.93      MEMB
ATOM   4689  O32 PGR    36      29.692   0.734  18.916  1.00-16.27      MEMB
ATOM   4690  O31 PGR    36      30.678   0.858  16.572  1.00-18.19      MEMB
ATOM   4691  C3  PGR    36      32.092   0.916  16.819  1.00-15.07      MEMB
ATOM   4692  HA  PGR    36      32.271   0.509  17.837  1.00  0.00      MEMB
ATOM   4693  HB  PGR    36      32.403   1.977  16.924  1.00  0.00      MEMB
ATOM   4694  C2  PGR    36      32.989   0.256  15.802  1.00-13.89      MEMB
ATOM   4695  HX  PGR    36      33.995   0.727  15.828  1.00  0.00      MEMB
ATOM   4696  O21 PGR    36      32.487   0.290  14.485  1.00-12.67      MEMB
ATOM   4697  C21 PGR    36      32.289   1.457  13.897  1.00-12.02      MEMB
ATOM   4698  O22 PGR    36      32.524   2.551  14.344  1.00-12.33      MEMB
ATOM   4702  C1  PGR    36      33.275  -1.264  16.110  1.00-14.33      MEMB
ATOM   4703  HR  PGR    36      33.897  -1.321  17.029  1.00  0.00      MEMB
ATOM   4704  HS  PGR    36      33.962  -1.633  15.319  1.00  0.00      MEMB
ATOM   4705  O11 PGR    36      32.109  -2.023  16.158  1.00-13.47      MEMB
ATOM   4706  C11 PGR    36      31.544  -2.468  15.012  1.00-12.95      MEMB
ATOM   4707  O12 PGR    36      32.117  -2.475  13.961  1.00-13.09      MEMB
ATOM   4699  C12 OL     36      31.576   1.329  12.562  1.00-10.84      MEMB
ATOM   4700  H2R OL     36      30.885   0.460  12.597  1.00  0.00      MEMB
ATOM   4701  H2S OL     36      32.307   1.064  11.768  1.00  0.00      MEMB
ATOM   4711  C13 OL     36      30.909   2.700  12.077  1.00 -9.66      MEMB
ATOM   4712  H3R OL     36      30.253   3.033  12.909  1.00  0.00      MEMB
ATOM   4713  H3S OL     36      30.276   2.467  11.195  1.00  0.00      MEMB
ATOM   4714  C14 OL     36      31.807   3.865  11.669  1.00 -8.38      MEMB
ATOM   4715  H4R OL     36      32.066   4.361  12.630  1.00  0.00      MEMB
ATOM   4716  H4S OL     36      31.246   4.619  11.077  1.00  0.00      MEMB
ATOM   4717  C15 OL     36      32.984   3.481  10.797  1.00 -7.16      MEMB
ATOM   4718  H5R OL     36      33.544   2.696  11.349  1.00  0.00      MEMB
ATOM   4719  H5S OL     36      33.665   4.352  10.688  1.00  0.00      MEMB
ATOM   4720  C16 OL     36      32.672   2.763   9.444  1.00 -6.04      MEMB
ATOM   4721  H6R OL     36      31.900   1.984   9.620  1.00  0.00      MEMB
ATOM   4722  H6S OL     36      33.593   2.368   8.965  1.00  0.00      MEMB
ATOM   4723  C17 OL     36      31.920   3.780   8.498  1.00 -5.15      MEMB
ATOM   4724  H7R OL     36      32.499   4.711   8.321  1.00  0.00      MEMB
ATOM   4725  H7S OL     36      30.888   4.077   8.781  1.00  0.00      MEMB
ATOM   4726  C18 OL     36      31.739   3.204   7.079  1.00 -4.09      MEMB
ATOM   4727  H8R OL     36      31.359   2.167   7.194  1.00  0.00      MEMB
ATOM   4728  H8S OL     36      32.766   3.109   6.666  1.00  0.00      MEMB
ATOM   4729  C19 OL     36      30.901   4.046   6.172  1.00 -3.11      MEMB
ATOM   4730  H9R OL     36      30.215   4.716   6.711  1.00  0.00      MEMB
ATOM   4731 C110 OL     36      31.031   4.293   4.834  1.00 -1.91      MEMB
ATOM   4732 H10R OL     36      30.374   5.075   4.425  1.00  0.00      MEMB
ATOM   4733 C111 OL     36      31.961   3.847   3.750  1.00 -1.30      MEMB
ATOM   4734 H11R OL     36      32.712   4.596   3.420  1.00  0.00      MEMB
ATOM   4735 H11S OL     36      31.249   3.542   2.954  1.00  0.00      MEMB
ATOM   4736 C112 OL     36      32.624   2.447   3.904  1.00 -0.16      MEMB
ATOM   4737 H12R OL     36      31.922   1.721   4.367  1.00  0.00      MEMB
ATOM   4738 H12S OL     36      33.425   2.331   4.666  1.00  0.00      MEMB
ATOM   4739 C113 OL     36      33.152   1.734   2.651  1.00  0.33      MEMB
ATOM   4740 H13R OL     36      32.325   1.771   1.910  1.00  0.00      MEMB
ATOM   4741 H13S OL     36      33.367   0.682   2.939  1.00  0.00      MEMB
ATOM   4742 C114 OL     36      34.441   2.207   2.011  1.00  1.47      MEMB
ATOM   4743 H14R OL     36      35.327   1.782   2.529  1.00  0.00      MEMB
ATOM   4744 H14S OL     36      34.546   3.312   1.957  1.00  0.00      MEMB
ATOM   4745 C115 OL     36      34.623   1.720   0.528  1.00  2.35      MEMB
ATOM   4746 H15R OL     36      33.698   2.104   0.047  1.00  0.00      MEMB
ATOM   4747 H15S OL     36      34.723   0.616   0.447  1.00  0.00      MEMB
ATOM   4748 C116 OL     36      35.982   2.272   0.023  1.00  3.48      MEMB
ATOM   4749 H16R OL     36      36.786   1.849   0.663  1.00  0.00      MEMB
ATOM   4750 H16S OL     36      36.065   3.348   0.288  1.00  0.00      MEMB
ATOM   4751 C117 OL     36      36.191   2.076  -1.508  1.00  2.94      MEMB
ATOM   4752 H17R OL     36      37.040   2.736  -1.784  1.00  0.00      MEMB
ATOM   4753 H17S OL     36      35.343   2.430  -2.133  1.00  0.00      MEMB
ATOM   4754 C118 OL     36      36.716   0.762  -1.927  1.00  4.04      MEMB
ATOM   4755 H18R OL     36      37.520   0.249  -1.359  1.00  0.00      MEMB
ATOM   4756 H18S OL     36      37.206   0.742  -2.924  1.00  0.00      MEMB
ATOM   4757 H18T OL     36      35.940  -0.033  -1.952  1.00  0.00      MEMB
TER   
ATOM   4839  C12 OL     37     -21.793  19.066  14.778  1.00-12.11      MEMB
ATOM   4840  H2R OL     37     -21.025  19.674  14.254  1.00  0.00      MEMB
ATOM   4841  H2S OL     37     -21.250  18.462  15.537  1.00  0.00      MEMB
ATOM   4889  C13 OL     37     -22.430  18.100  13.760  1.00-10.97      MEMB
ATOM   4890  H3R OL     37     -21.526  17.653  13.294  1.00  0.00      MEMB
ATOM   4891  H3S OL     37     -23.054  18.592  12.983  1.00  0.00      MEMB
ATOM   4892  C14 OL     37     -23.140  16.881  14.432  1.00 -9.91      MEMB
ATOM   4893  H4R OL     37     -22.521  15.965  14.547  1.00  0.00      MEMB
ATOM   4894  H4S OL     37     -23.375  17.174  15.478  1.00  0.00      MEMB
ATOM   4895  C15 OL     37     -24.479  16.382  13.760  1.00 -8.77      MEMB
ATOM   4896  H5R OL     37     -25.209  17.215  13.683  1.00  0.00      MEMB
ATOM   4897  H5S OL     37     -24.878  15.450  14.215  1.00  0.00      MEMB
ATOM   4898  C16 OL     37     -24.177  15.906  12.352  1.00 -7.62      MEMB
ATOM   4899  H6R OL     37     -25.190  15.656  11.970  1.00  0.00      MEMB
ATOM   4900  H6S OL     37     -23.826  16.716  11.677  1.00  0.00      MEMB
ATOM   4901  C17 OL     37     -23.199  14.697  12.218  1.00 -6.59      MEMB
ATOM   4902  H7R OL     37     -22.194  15.101  12.463  1.00  0.00      MEMB
ATOM   4903  H7S OL     37     -23.518  13.837  12.845  1.00  0.00      MEMB
ATOM   4904  C18 OL     37     -23.120  14.291  10.699  1.00 -5.26      MEMB
ATOM   4905  H8R OL     37     -22.864  15.180  10.084  1.00  0.00      MEMB
ATOM   4906  H8S OL     37     -22.356  13.506  10.515  1.00  0.00      MEMB
ATOM   4907  C19 OL     37     -24.407  13.675  10.157  1.00 -4.06      MEMB
ATOM   4908  H9R OL     37     -24.434  12.576  10.133  1.00  0.00      MEMB
ATOM   4909 C110 OL     37     -25.312  14.403   9.490  1.00 -2.66      MEMB
ATOM   4910 H10R OL     37     -26.221  13.865   9.180  1.00  0.00      MEMB
ATOM   4911 C111 OL     37     -25.261  15.886   9.153  1.00 -2.58      MEMB
ATOM   4912 H11R OL     37     -26.052  16.319   9.801  1.00  0.00      MEMB
ATOM   4913 H11S OL     37     -24.316  16.367   9.485  1.00  0.00      MEMB
ATOM   4914 C112 OL     37     -25.503  16.250   7.727  1.00 -1.15      MEMB
ATOM   4915 H12R OL     37     -26.526  15.934   7.430  1.00  0.00      MEMB
ATOM   4916 H12S OL     37     -25.518  17.346   7.549  1.00  0.00      MEMB
ATOM   4917 C113 OL     37     -24.514  15.809   6.640  1.00 -0.28      MEMB
ATOM   4918 H13R OL     37     -23.622  16.441   6.839  1.00  0.00      MEMB
ATOM   4919 H13S OL     37     -24.257  14.744   6.823  1.00  0.00      MEMB
ATOM   4920 C114 OL     37     -24.923  16.064   5.203  1.00  0.84      MEMB
ATOM   4921 H14R OL     37     -25.427  17.049   5.102  1.00  0.00      MEMB
ATOM   4922 H14S OL     37     -24.064  15.931   4.512  1.00  0.00      MEMB
ATOM   4923 C115 OL     37     -25.969  15.074   4.550  1.00  1.60      MEMB
ATOM   4924 H15R OL     37     -26.947  15.111   5.075  1.00  0.00      MEMB
ATOM   4925 H15S OL     37     -25.546  14.049   4.488  1.00  0.00      MEMB
ATOM   4926 C116 OL     37     -26.311  15.321   3.048  1.00  2.64      MEMB
ATOM   4927 H16R OL     37     -25.381  14.997   2.534  1.00  0.00      MEMB
ATOM   4928 H16S OL     37     -27.095  14.607   2.715  1.00  0.00      MEMB
ATOM   4929 C117 OL     37     -26.510  16.682   2.545  1.00  0.00      MEMB
ATOM   4930 H17R OL     37     -25.960  17.465   3.110  1.00  0.00      MEMB
ATOM   4931 H17S OL     37     -27.582  16.912   2.725  1.00  0.00      MEMB
ATOM   4932 C118 OL     37     -26.387  16.775   1.023  1.00  0.00      MEMB
ATOM   4933 H18R OL     37     -26.655  17.798   0.682  1.00  0.00      MEMB
ATOM   4934 H18S OL     37     -25.336  16.529   0.761  1.00  0.00      MEMB
ATOM   4935 H18T OL     37     -26.982  15.997   0.498  1.00  0.00      MEMB
ATOM   4805  C33 PGR    37     -22.886  13.756  18.252  1.00-20.41      MEMB
ATOM   4806  H3A PGR    37     -22.541  13.135  17.397  1.00  0.00      MEMB
ATOM   4807  H3B PGR    37     -21.957  14.212  18.655  1.00  0.00      MEMB
ATOM   4808  O36 PGR    37     -23.618  12.924  19.173  1.00  0.00      MEMB
ATOM   4809 HO6A PGR    37     -24.158  12.289  18.696  1.00  0.00      MEMB
ATOM   4810  C32 PGR    37     -23.712  14.938  17.815  1.00-20.64      MEMB
ATOM   4811  H2A PGR    37     -24.506  14.594  17.115  1.00  0.00      MEMB
ATOM   4812  O35 PGR    37     -22.849  15.835  17.119  1.00  0.00      MEMB
ATOM   4813 HO5A PGR    37     -22.291  15.207  16.640  1.00  0.00      MEMB
ATOM   4814  C31 PGR    37     -24.442  15.746  18.923  1.00-19.24      MEMB
ATOM   4815  H1A PGR    37     -25.265  15.179  19.409  1.00  0.00      MEMB
ATOM   4816  H1B PGR    37     -24.858  16.627  18.389  1.00  0.00      MEMB
ATOM   4817  P31 PGR    37     -22.532  17.352  19.798  1.00-16.77      MEMB
ATOM   4818  O33 PGR    37     -21.368  16.721  19.143  1.00-15.92      MEMB
ATOM   4819  O34 PGR    37     -22.227  18.044  21.043  1.00-16.93      MEMB
ATOM   4820  O32 PGR    37     -23.594  16.240  19.962  1.00-16.27      MEMB
ATOM   4821  O31 PGR    37     -23.243  18.288  18.773  1.00-18.19      MEMB
ATOM   4822  C3  PGR    37     -24.259  19.144  19.205  1.00-15.07      MEMB
ATOM   4823  HA  PGR    37     -23.946  19.823  20.027  1.00  0.00      MEMB
ATOM   4824  HB  PGR    37     -25.098  18.620  19.711  1.00  0.00      MEMB
ATOM   4825  C2  PGR    37     -24.922  19.928  18.048  1.00-13.89      MEMB
ATOM   4826  HX  PGR    37     -25.633  20.639  18.521  1.00  0.00      MEMB
ATOM   4827  O21 PGR    37     -25.564  19.026  17.165  1.00-12.67      MEMB
ATOM   4828  C21 PGR    37     -26.770  18.600  17.600  1.00-12.02      MEMB
ATOM   4829  O22 PGR    37     -27.462  19.009  18.472  1.00-12.33      MEMB
ATOM   4833  C1  PGR    37     -23.826  20.772  17.321  1.00-14.33      MEMB
ATOM   4834  HR  PGR    37     -23.419  21.371  18.163  1.00  0.00      MEMB
ATOM   4835  HS  PGR    37     -24.265  21.560  16.672  1.00  0.00      MEMB
ATOM   4836  O11 PGR    37     -22.779  20.084  16.706  1.00-13.47      MEMB
ATOM   4837  C11 PGR    37     -22.816  20.030  15.335  1.00-12.95      MEMB
ATOM   4838  O12 PGR    37     -23.665  20.611  14.653  1.00-13.09      MEMB
ATOM   4830  C12 OL     37     -27.175  17.449  16.622  1.00-10.84      MEMB
ATOM   4831  H2R OL     37     -28.018  16.819  16.978  1.00  0.00      MEMB
ATOM   4832  H2S OL     37     -26.319  16.743  16.563  1.00  0.00      MEMB
ATOM   4842  C13 OL     37     -27.720  18.122  15.301  1.00 -9.66      MEMB
ATOM   4843  H3R OL     37     -26.903  18.708  14.829  1.00  0.00      MEMB
ATOM   4844  H3S OL     37     -28.572  18.814  15.472  1.00  0.00      MEMB
ATOM   4845  C14 OL     37     -28.271  17.139  14.328  1.00 -8.38      MEMB
ATOM   4846  H4R OL     37     -29.113  16.648  14.861  1.00  0.00      MEMB
ATOM   4847  H4S OL     37     -27.649  16.273  14.014  1.00  0.00      MEMB
ATOM   4848  C15 OL     37     -28.813  17.751  12.996  1.00 -7.16      MEMB
ATOM   4849  H5R OL     37     -29.743  18.316  13.216  1.00  0.00      MEMB
ATOM   4850  H5S OL     37     -29.128  16.826  12.468  1.00  0.00      MEMB
ATOM   4851  C16 OL     37     -27.704  18.379  12.129  1.00 -6.04      MEMB
ATOM   4852  H6R OL     37     -26.834  17.689  12.093  1.00  0.00      MEMB
ATOM   4853  H6S OL     37     -27.477  19.334  12.650  1.00  0.00      MEMB
ATOM   4854  C17 OL     37     -28.075  18.637  10.613  1.00 -5.15      MEMB
ATOM   4855  H7R OL     37     -28.915  19.348  10.463  1.00  0.00      MEMB
ATOM   4856  H7S OL     37     -28.359  17.647  10.198  1.00  0.00      MEMB
ATOM   4857  C18 OL     37     -26.895  19.212   9.769  1.00 -4.09      MEMB
ATOM   4858  H8R OL     37     -27.218  19.249   8.707  1.00  0.00      MEMB
ATOM   4859  H8S OL     37     -26.122  18.423   9.891  1.00  0.00      MEMB
ATOM   4860  C19 OL     37     -26.423  20.577  10.233  1.00 -3.11      MEMB
ATOM   4861  H9R OL     37     -27.193  21.314  10.503  1.00  0.00      MEMB
ATOM   4862 C110 OL     37     -25.178  20.967  10.219  1.00 -1.91      MEMB
ATOM   4863 H10R OL     37     -24.867  21.925  10.660  1.00  0.00      MEMB
ATOM   4864 C111 OL     37     -23.958  20.138   9.803  1.00 -1.30      MEMB
ATOM   4865 H11R OL     37     -23.710  20.228   8.724  1.00  0.00      MEMB
ATOM   4866 H11S OL     37     -24.111  19.095  10.154  1.00  0.00      MEMB
ATOM   4867 C112 OL     37     -22.690  20.524  10.563  1.00 -0.16      MEMB
ATOM   4868 H12R OL     37     -22.850  20.551  11.662  1.00  0.00      MEMB
ATOM   4869 H12S OL     37     -22.282  21.532  10.337  1.00  0.00      MEMB
ATOM   4870 C113 OL     37     -21.420  19.603  10.302  1.00  0.33      MEMB
ATOM   4871 H13R OL     37     -21.496  18.750  11.010  1.00  0.00      MEMB
ATOM   4872 H13S OL     37     -20.479  20.148  10.530  1.00  0.00      MEMB
ATOM   4873 C114 OL     37     -21.187  19.049   8.860  1.00  1.47      MEMB
ATOM   4874 H14R OL     37     -22.130  18.495   8.666  1.00  0.00      MEMB
ATOM   4875 H14S OL     37     -20.260  18.438   8.867  1.00  0.00      MEMB
ATOM   4876 C115 OL     37     -20.973  20.162   7.789  1.00  2.35      MEMB
ATOM   4877 H15R OL     37     -20.529  21.041   8.305  1.00  0.00      MEMB
ATOM   4878 H15S OL     37     -21.987  20.541   7.539  1.00  0.00      MEMB
ATOM   4879 C116 OL     37     -20.235  19.581   6.475  1.00  3.48      MEMB
ATOM   4880 H16R OL     37     -20.941  18.852   6.024  1.00  0.00      MEMB
ATOM   4881 H16S OL     37     -19.231  19.164   6.704  1.00  0.00      MEMB
ATOM   4882 C117 OL     37     -20.016  20.540   5.301  1.00  2.94      MEMB
ATOM   4883 H17R OL     37     -19.481  21.411   5.736  1.00  0.00      MEMB
ATOM   4884 H17S OL     37     -21.080  20.808   5.127  1.00  0.00      MEMB
ATOM   4885 C118 OL     37     -19.221  19.880   4.165  1.00  4.04      MEMB
ATOM   4886 H18R OL     37     -18.118  19.902   4.298  1.00  0.00      MEMB
ATOM   4887 H18S OL     37     -19.335  20.494   3.246  1.00  0.00      MEMB
ATOM   4888 H18T OL     37     -19.524  18.833   3.953  1.00  0.00      MEMB
TER   
ATOM   4970  C12 OL     38      20.744  12.565  13.021  1.00-12.11      MEMB
ATOM   4971  H2R OL     38      19.976  12.005  12.446  1.00  0.00      MEMB
ATOM   4972  H2S OL     38      20.361  12.956  13.988  1.00  0.00      MEMB
ATOM   5020  C13 OL     38      21.164  13.795  12.212  1.00-10.97      MEMB
ATOM   5021  H3R OL     38      22.062  14.349  12.559  1.00  0.00      MEMB
ATOM   5022  H3S OL     38      20.307  14.501  12.235  1.00  0.00      MEMB
ATOM   5023  C14 OL     38      21.455  13.443  10.715  1.00 -9.91      MEMB
ATOM   5024  H4R OL     38      22.492  13.047  10.722  1.00  0.00      MEMB
ATOM   5025  H4S OL     38      20.784  12.645  10.331  1.00  0.00      MEMB
ATOM   5026  C15 OL     38      21.431  14.677   9.847  1.00 -8.77      MEMB
ATOM   5027  H5R OL     38      21.742  15.543  10.470  1.00  0.00      MEMB
ATOM   5028  H5S OL     38      20.399  14.814   9.457  1.00  0.00      MEMB
ATOM   5029  C16 OL     38      22.311  14.612   8.544  1.00 -7.62      MEMB
ATOM   5030  H6R OL     38      22.208  15.503   7.887  1.00  0.00      MEMB
ATOM   5031  H6S OL     38      23.367  14.549   8.885  1.00  0.00      MEMB
ATOM   5032  C17 OL     38      22.025  13.380   7.687  1.00 -6.59      MEMB
ATOM   5033  H7R OL     38      22.324  12.526   8.332  1.00  0.00      MEMB
ATOM   5034  H7S OL     38      20.923  13.439   7.563  1.00  0.00      MEMB
ATOM   5035  C18 OL     38      22.780  13.364   6.347  1.00 -5.26      MEMB
ATOM   5036  H8R OL     38      22.619  14.315   5.795  1.00  0.00      MEMB
ATOM   5037  H8S OL     38      23.874  13.219   6.477  1.00  0.00      MEMB
ATOM   5038  C19 OL     38      22.340  12.141   5.663  1.00 -4.06      MEMB
ATOM   5039  H9R OL     38      22.076  11.299   6.320  1.00  0.00      MEMB
ATOM   5040 C110 OL     38      22.282  12.059   4.351  1.00 -2.66      MEMB
ATOM   5041 H10R OL     38      21.992  11.135   3.829  1.00  0.00      MEMB
ATOM   5042 C111 OL     38      22.594  13.142   3.397  1.00 -2.58      MEMB
ATOM   5043 H11R OL     38      23.474  13.720   3.754  1.00  0.00      MEMB
ATOM   5044 H11S OL     38      22.820  12.705   2.401  1.00  0.00      MEMB
ATOM   5045 C112 OL     38      21.434  14.151   3.165  1.00 -1.15      MEMB
ATOM   5046 H12R OL     38      20.553  13.594   2.779  1.00  0.00      MEMB
ATOM   5047 H12S OL     38      21.164  14.617   4.137  1.00  0.00      MEMB
ATOM   5048 C113 OL     38      21.816  15.200   2.126  1.00 -0.28      MEMB
ATOM   5049 H13R OL     38      22.295  14.663   1.279  1.00  0.00      MEMB
ATOM   5050 H13S OL     38      20.885  15.740   1.850  1.00  0.00      MEMB
ATOM   5051 C114 OL     38      22.769  16.174   2.639  1.00  0.84      MEMB
ATOM   5052 H14R OL     38      22.328  16.355   3.643  1.00  0.00      MEMB
ATOM   5053 H14S OL     38      23.772  15.717   2.773  1.00  0.00      MEMB
ATOM   5054 C115 OL     38      22.715  17.471   1.876  1.00  1.60      MEMB
ATOM   5055 H15R OL     38      23.203  18.187   2.572  1.00  0.00      MEMB
ATOM   5056 H15S OL     38      21.659  17.737   1.657  1.00  0.00      MEMB
ATOM   5057 C116 OL     38      23.653  17.684   0.644  1.00  2.64      MEMB
ATOM   5058 H16R OL     38      23.620  18.785   0.503  1.00  0.00      MEMB
ATOM   5059 H16S OL     38      24.694  17.399   0.908  1.00  0.00      MEMB
ATOM   5060 C117 OL     38      23.111  17.067  -0.675  1.00  0.00      MEMB
ATOM   5061 H17R OL     38      23.418  16.002  -0.744  1.00  0.00      MEMB
ATOM   5062 H17S OL     38      23.494  17.624  -1.557  1.00  0.00      MEMB
ATOM   5063 C118 OL     38      21.571  17.115  -0.854  1.00  0.00      MEMB
ATOM   5064 H18R OL     38      21.131  18.121  -0.689  1.00  0.00      MEMB
ATOM   5065 H18S OL     38      21.279  16.818  -1.883  1.00  0.00      MEMB
ATOM   5066 H18T OL     38      21.059  16.396  -0.179  1.00  0.00      MEMB
ATOM   4936  C33 PGR    38      22.407  14.998  19.120  1.00-20.41      MEMB
ATOM   4937  H3A PGR    38      22.443  14.220  18.327  1.00  0.00      MEMB
ATOM   4938  H3B PGR    38      21.332  15.037  19.400  1.00  0.00      MEMB
ATOM   4939  O36 PGR    38      22.762  16.240  18.506  1.00  0.00      MEMB
ATOM   4940 HO6A PGR    38      22.238  16.169  17.705  1.00  0.00      MEMB
ATOM   4941  C32 PGR    38      23.265  14.544  20.370  1.00-20.64      MEMB
ATOM   4942  H2A PGR    38      22.681  13.811  20.970  1.00  0.00      MEMB
ATOM   4943  O35 PGR    38      23.506  15.699  21.171  1.00  0.00      MEMB
ATOM   4944 HO5A PGR    38      22.657  16.155  21.084  1.00  0.00      MEMB
ATOM   4945  C31 PGR    38      24.622  13.876  20.061  1.00-19.24      MEMB
ATOM   4946  H1A PGR    38      24.374  12.832  19.772  1.00  0.00      MEMB
ATOM   4947  H1B PGR    38      25.201  13.887  21.009  1.00  0.00      MEMB
ATOM   4948  P31 PGR    38      26.402  14.052  18.195  1.00-16.77      MEMB
ATOM   4949  O33 PGR    38      26.550  12.641  18.474  1.00-15.92      MEMB
ATOM   4950  O34 PGR    38      27.624  14.823  18.266  1.00-16.93      MEMB
ATOM   4951  O32 PGR    38      25.264  14.682  19.067  1.00-16.27      MEMB
ATOM   4952  O31 PGR    38      25.713  14.235  16.770  1.00-18.19      MEMB
ATOM   4953  C3  PGR    38      24.571  13.457  16.585  1.00-15.07      MEMB
ATOM   4954  HA  PGR    38      23.806  14.178  16.226  1.00  0.00      MEMB
ATOM   4955  HB  PGR    38      24.156  12.896  17.449  1.00  0.00      MEMB
ATOM   4956  C2  PGR    38      24.775  12.426  15.395  1.00-13.89      MEMB
ATOM   4957  HX  PGR    38      25.605  11.792  15.776  1.00  0.00      MEMB
ATOM   4958  O21 PGR    38      25.082  13.125  14.170  1.00-12.67      MEMB
ATOM   4959  C21 PGR    38      25.703  12.416  13.233  1.00-12.02      MEMB
ATOM   4960  O22 PGR    38      25.939  11.258  13.169  1.00-12.33      MEMB
ATOM   4964  C1  PGR    38      23.580  11.451  15.154  1.00-14.33      MEMB
ATOM   4965  HR  PGR    38      23.225  10.849  16.018  1.00  0.00      MEMB
ATOM   4966  HS  PGR    38      23.865  10.610  14.487  1.00  0.00      MEMB
ATOM   4967  O11 PGR    38      22.400  12.074  14.634  1.00-13.47      MEMB
ATOM   4968  C11 PGR    38      22.090  11.769  13.380  1.00-12.95      MEMB
ATOM   4969  O12 PGR    38      22.605  11.067  12.543  1.00-13.09      MEMB
ATOM   4961  C12 OL     38      26.141  13.359  12.137  1.00-10.84      MEMB
ATOM   4962  H2R OL     38      26.661  14.259  12.528  1.00  0.00      MEMB
ATOM   4963  H2S OL     38      25.332  13.709  11.460  1.00  0.00      MEMB
ATOM   4973  C13 OL     38      27.163  12.556  11.317  1.00 -9.66      MEMB
ATOM   4974  H3R OL     38      26.539  11.783  10.819  1.00  0.00      MEMB
ATOM   4975  H3S OL     38      27.929  12.117  11.990  1.00  0.00      MEMB
ATOM   4976  C14 OL     38      27.856  13.395  10.251  1.00 -8.38      MEMB
ATOM   4977  H4R OL     38      28.141  14.370  10.703  1.00  0.00      MEMB
ATOM   4978  H4S OL     38      27.087  13.610   9.479  1.00  0.00      MEMB
ATOM   4979  C15 OL     38      28.880  12.592   9.436  1.00 -7.16      MEMB
ATOM   4980  H5R OL     38      28.454  11.603   9.163  1.00  0.00      MEMB
ATOM   4981  H5S OL     38      29.735  12.472  10.136  1.00  0.00      MEMB
ATOM   4982  C16 OL     38      29.467  13.256   8.164  1.00 -6.04      MEMB
ATOM   4983  H6R OL     38      30.323  12.626   7.843  1.00  0.00      MEMB
ATOM   4984  H6S OL     38      29.813  14.278   8.430  1.00  0.00      MEMB
ATOM   4985  C17 OL     38      28.401  13.527   7.064  1.00 -5.15      MEMB
ATOM   4986  H7R OL     38      28.043  14.578   7.013  1.00  0.00      MEMB
ATOM   4987  H7S OL     38      27.640  12.721   7.145  1.00  0.00      MEMB
ATOM   4988  C18 OL     38      29.103  13.354   5.665  1.00 -4.09      MEMB
ATOM   4989  H8R OL     38      29.739  12.457   5.510  1.00  0.00      MEMB
ATOM   4990  H8S OL     38      29.653  14.314   5.563  1.00  0.00      MEMB
ATOM   4991  C19 OL     38      27.997  13.421   4.695  1.00 -3.11      MEMB
ATOM   4992  H9R OL     38      27.486  14.389   4.588  1.00  0.00      MEMB
ATOM   4993 C110 OL     38      27.702  12.504   3.745  1.00 -1.91      MEMB
ATOM   4994 H10R OL     38      26.841  12.731   3.099  1.00  0.00      MEMB
ATOM   4995 C111 OL     38      28.458  11.236   3.531  1.00 -1.30      MEMB
ATOM   4996 H11R OL     38      29.418  11.211   4.089  1.00  0.00      MEMB
ATOM   4997 H11S OL     38      28.695  11.113   2.453  1.00  0.00      MEMB
ATOM   4998 C112 OL     38      27.463  10.064   3.925  1.00 -0.16      MEMB
ATOM   4999 H12R OL     38      27.209  10.168   5.002  1.00  0.00      MEMB
ATOM   5000 H12S OL     38      28.043   9.127   3.785  1.00  0.00      MEMB
ATOM   5001 C113 OL     38      26.147  10.002   3.118  1.00  0.33      MEMB
ATOM   5002 H13R OL     38      25.606  10.965   3.233  1.00  0.00      MEMB
ATOM   5003 H13S OL     38      25.351   9.341   3.525  1.00  0.00      MEMB
ATOM   5004 C114 OL     38      26.180   9.699   1.616  1.00  1.47      MEMB
ATOM   5005 H14R OL     38      25.231   9.250   1.253  1.00  0.00      MEMB
ATOM   5006 H14S OL     38      26.958   8.948   1.362  1.00  0.00      MEMB
ATOM   5007 C115 OL     38      26.412  10.904   0.654  1.00  2.35      MEMB
ATOM   5008 H15R OL     38      27.448  11.301   0.701  1.00  0.00      MEMB
ATOM   5009 H15S OL     38      25.654  11.687   0.868  1.00  0.00      MEMB
ATOM   5010 C116 OL     38      26.244  10.410  -0.822  1.00  3.48      MEMB
ATOM   5011 H16R OL     38      26.350  11.256  -1.533  1.00  0.00      MEMB
ATOM   5012 H16S OL     38      25.225   9.969  -0.867  1.00  0.00      MEMB
ATOM   5013 C117 OL     38      27.192   9.319  -1.242  1.00  2.94      MEMB
ATOM   5014 H17R OL     38      26.983   9.107  -2.312  1.00  0.00      MEMB
ATOM   5015 H17S OL     38      26.991   8.309  -0.826  1.00  0.00      MEMB
ATOM   5016 C118 OL     38      28.723   9.520  -0.941  1.00  4.04      MEMB
ATOM   5017 H18R OL     38      29.069  10.404  -1.519  1.00  0.00      MEMB
ATOM   5018 H18S OL     38      29.323   8.715  -1.416  1.00  0.00      MEMB
ATOM   5019 H18T OL     38      28.860   9.589   0.159  1.00  0.00      MEMB
TER   
ATOM   5101  C12 OL     39       6.355  24.420  11.248  1.00-12.11      MEMB
ATOM   5102  H2R OL     39       5.377  24.763  10.846  1.00  0.00      MEMB
ATOM   5103  H2S OL     39       6.877  25.374  11.020  1.00  0.00      MEMB
ATOM   5151  C13 OL     39       6.888  23.135  10.696  1.00-10.97      MEMB
ATOM   5152  H3R OL     39       6.409  22.174  10.981  1.00  0.00      MEMB
ATOM   5153  H3S OL     39       7.868  23.012  11.204  1.00  0.00      MEMB
ATOM   5154  C14 OL     39       7.152  23.090   9.138  1.00 -9.91      MEMB
ATOM   5155  H4R OL     39       7.940  23.866   9.036  1.00  0.00      MEMB
ATOM   5156  H4S OL     39       7.578  22.098   8.873  1.00  0.00      MEMB
ATOM   5157  C15 OL     39       5.867  23.560   8.362  1.00 -8.77      MEMB
ATOM   5158  H5R OL     39       5.619  24.553   8.796  1.00  0.00      MEMB
ATOM   5159  H5S OL     39       5.024  22.849   8.496  1.00  0.00      MEMB
ATOM   5160  C16 OL     39       6.117  23.757   6.855  1.00 -7.62      MEMB
ATOM   5161  H6R OL     39       7.068  24.263   6.584  1.00  0.00      MEMB
ATOM   5162  H6S OL     39       6.224  22.710   6.497  1.00  0.00      MEMB
ATOM   5163  C17 OL     39       4.834  24.389   6.188  1.00 -6.59      MEMB
ATOM   5164  H7R OL     39       3.878  23.956   6.553  1.00  0.00      MEMB
ATOM   5165  H7S OL     39       4.894  25.440   6.542  1.00  0.00      MEMB
ATOM   5166  C18 OL     39       4.779  24.173   4.655  1.00 -5.26      MEMB
ATOM   5167  H8R OL     39       5.704  24.691   4.326  1.00  0.00      MEMB
ATOM   5168  H8S OL     39       4.619  23.152   4.247  1.00  0.00      MEMB
ATOM   5169  C19 OL     39       3.549  24.936   4.149  1.00 -4.06      MEMB
ATOM   5170  H9R OL     39       2.676  25.052   4.807  1.00  0.00      MEMB
ATOM   5171 C110 OL     39       3.414  25.470   2.934  1.00 -2.66      MEMB
ATOM   5172 H10R OL     39       2.490  26.045   2.778  1.00  0.00      MEMB
ATOM   5173 C111 OL     39       4.361  25.470   1.764  1.00 -2.58      MEMB
ATOM   5174 H11R OL     39       5.321  24.973   2.019  1.00  0.00      MEMB
ATOM   5175 H11S OL     39       3.944  25.062   0.818  1.00  0.00      MEMB
ATOM   5176 C112 OL     39       4.692  26.930   1.480  1.00 -1.15      MEMB
ATOM   5177 H12R OL     39       5.053  27.450   2.392  1.00  0.00      MEMB
ATOM   5178 H12S OL     39       5.545  26.802   0.780  1.00  0.00      MEMB
ATOM   5179 C113 OL     39       3.585  27.847   0.917  1.00 -0.28      MEMB
ATOM   5180 H13R OL     39       3.053  27.239   0.154  1.00  0.00      MEMB
ATOM   5181 H13S OL     39       2.802  27.951   1.699  1.00  0.00      MEMB
ATOM   5182 C114 OL     39       3.949  29.205   0.356  1.00  0.84      MEMB
ATOM   5183 H14R OL     39       3.038  29.796   0.124  1.00  0.00      MEMB
ATOM   5184 H14S OL     39       4.450  29.843   1.115  1.00  0.00      MEMB
ATOM   5185 C115 OL     39       4.750  29.248  -1.021  1.00  1.60      MEMB
ATOM   5186 H15R OL     39       5.728  28.753  -0.840  1.00  0.00      MEMB
ATOM   5187 H15S OL     39       4.915  30.346  -1.081  1.00  0.00      MEMB
ATOM   5188 C116 OL     39       3.947  28.593  -2.190  1.00  2.64      MEMB
ATOM   5189 H16R OL     39       4.588  28.627  -3.097  1.00  0.00      MEMB
ATOM   5190 H16S OL     39       3.864  27.486  -2.156  1.00  0.00      MEMB
ATOM   5191 C117 OL     39       2.491  29.183  -2.451  1.00  0.00      MEMB
ATOM   5192 H17R OL     39       2.678  30.277  -2.489  1.00  0.00      MEMB
ATOM   5193 H17S OL     39       2.015  28.848  -1.505  1.00  0.00      MEMB
ATOM   5194 C118 OL     39       1.685  28.829  -3.715  1.00  0.00      MEMB
ATOM   5195 H18R OL     39       0.775  29.451  -3.575  1.00  0.00      MEMB
ATOM   5196 H18S OL     39       2.270  29.004  -4.644  1.00  0.00      MEMB
ATOM   5197 H18T OL     39       1.408  27.757  -3.797  1.00  0.00      MEMB
ATOM   5067  C33 PGR    39       1.774  26.088  20.168  1.00-20.41      MEMB
ATOM   5068  H3A PGR    39       1.345  26.727  20.969  1.00  0.00      MEMB
ATOM   5069  H3B PGR    39       2.881  26.003  20.135  1.00  0.00      MEMB
ATOM   5070  O36 PGR    39       1.402  26.594  18.948  1.00  0.00      MEMB
ATOM   5071 HO6A PGR    39       0.448  26.568  19.052  1.00  0.00      MEMB
ATOM   5072  C32 PGR    39       1.224  24.628  20.440  1.00-20.64      MEMB
ATOM   5073  H2A PGR    39       0.117  24.666  20.550  1.00  0.00      MEMB
ATOM   5074  O35 PGR    39       1.788  24.176  21.669  1.00  0.00      MEMB
ATOM   5075 HO5A PGR    39       1.769  24.994  22.184  1.00  0.00      MEMB
ATOM   5076  C31 PGR    39       1.585  23.599  19.247  1.00-19.24      MEMB
ATOM   5077  H1A PGR    39       0.944  23.791  18.360  1.00  0.00      MEMB
ATOM   5078  H1B PGR    39       1.337  22.584  19.623  1.00  0.00      MEMB
ATOM   5079  P31 PGR    39       3.682  22.678  17.930  1.00-16.77      MEMB
ATOM   5080  O33 PGR    39       3.263  21.292  18.124  1.00-15.92      MEMB
ATOM   5081  O34 PGR    39       5.159  22.963  18.036  1.00-16.93      MEMB
ATOM   5082  O32 PGR    39       2.961  23.554  19.004  1.00-16.27      MEMB
ATOM   5083  O31 PGR    39       3.184  23.154  16.434  1.00-18.19      MEMB
ATOM   5084  C3  PGR    39       3.071  24.552  16.334  1.00-15.07      MEMB
ATOM   5085  HA  PGR    39       3.709  25.152  17.018  1.00  0.00      MEMB
ATOM   5086  HB  PGR    39       1.981  24.711  16.479  1.00  0.00      MEMB
ATOM   5087  C2  PGR    39       3.534  24.991  14.895  1.00-13.89      MEMB
ATOM   5088  HX  PGR    39       3.029  25.972  14.769  1.00  0.00      MEMB
ATOM   5089  O21 PGR    39       3.023  24.061  13.966  1.00-12.67      MEMB
ATOM   5090  C21 PGR    39       1.704  24.124  13.538  1.00-12.02      MEMB
ATOM   5091  O22 PGR    39       0.941  24.880  14.093  1.00-12.33      MEMB
ATOM   5095  C1  PGR    39       5.079  24.998  14.694  1.00-14.33      MEMB
ATOM   5096  HR  PGR    39       5.442  23.991  14.991  1.00  0.00      MEMB
ATOM   5097  HS  PGR    39       5.520  25.849  15.257  1.00  0.00      MEMB
ATOM   5098  O11 PGR    39       5.553  25.246  13.351  1.00-13.47      MEMB
ATOM   5099  C11 PGR    39       5.999  24.145  12.721  1.00-12.95      MEMB
ATOM   5100  O12 PGR    39       6.124  23.004  13.182  1.00-13.09      MEMB
ATOM   5092  C12 OL     39       1.458  23.344  12.295  1.00-10.84      MEMB
ATOM   5093  H2R OL     39       0.845  22.455  12.557  1.00  0.00      MEMB
ATOM   5094  H2S OL     39       2.428  22.923  11.954  1.00  0.00      MEMB
ATOM   5104  C13 OL     39       0.894  24.272  11.201  1.00 -9.66      MEMB
ATOM   5105  H3R OL     39       1.587  25.125  11.039  1.00  0.00      MEMB
ATOM   5106  H3S OL     39      -0.066  24.644  11.619  1.00  0.00      MEMB
ATOM   5107  C14 OL     39       0.500  23.542   9.940  1.00 -8.38      MEMB
ATOM   5108  H4R OL     39      -0.193  24.205   9.380  1.00  0.00      MEMB
ATOM   5109  H4S OL     39      -0.117  22.665  10.229  1.00  0.00      MEMB
ATOM   5110  C15 OL     39       1.607  23.036   8.959  1.00 -7.16      MEMB
ATOM   5111  H5R OL     39       2.525  22.862   9.561  1.00  0.00      MEMB
ATOM   5112  H5S OL     39       2.032  23.804   8.278  1.00  0.00      MEMB
ATOM   5113  C16 OL     39       1.230  21.831   8.133  1.00 -6.04      MEMB
ATOM   5114  H6R OL     39       0.236  22.106   7.720  1.00  0.00      MEMB
ATOM   5115  H6S OL     39       1.118  20.862   8.665  1.00  0.00      MEMB
ATOM   5116  C17 OL     39       2.129  21.601   6.897  1.00 -5.15      MEMB
ATOM   5117  H7R OL     39       3.160  21.412   7.267  1.00  0.00      MEMB
ATOM   5118  H7S OL     39       2.193  22.576   6.370  1.00  0.00      MEMB
ATOM   5119  C18 OL     39       1.703  20.516   5.950  1.00 -4.09      MEMB
ATOM   5120  H8R OL     39       0.928  20.917   5.263  1.00  0.00      MEMB
ATOM   5121  H8S OL     39       1.306  19.544   6.313  1.00  0.00      MEMB
ATOM   5122  C19 OL     39       2.847  20.045   5.044  1.00 -3.11      MEMB
ATOM   5123  H9R OL     39       3.678  19.634   5.637  1.00  0.00      MEMB
ATOM   5124 C110 OL     39       3.021  19.913   3.669  1.00 -1.91      MEMB
ATOM   5125 H10R OL     39       4.005  19.634   3.266  1.00  0.00      MEMB
ATOM   5126 C111 OL     39       2.069  20.237   2.528  1.00 -1.30      MEMB
ATOM   5127 H11R OL     39       1.228  20.806   2.979  1.00  0.00      MEMB
ATOM   5128 H11S OL     39       1.583  19.302   2.177  1.00  0.00      MEMB
ATOM   5129 C112 OL     39       2.698  21.038   1.308  1.00 -0.16      MEMB
ATOM   5130 H12R OL     39       3.405  20.418   0.716  1.00  0.00      MEMB
ATOM   5131 H12S OL     39       3.271  21.934   1.627  1.00  0.00      MEMB
ATOM   5132 C113 OL     39       1.720  21.550   0.244  1.00  0.33      MEMB
ATOM   5133 H13R OL     39       2.388  22.005  -0.519  1.00  0.00      MEMB
ATOM   5134 H13S OL     39       1.077  22.326   0.711  1.00  0.00      MEMB
ATOM   5135 C114 OL     39       0.804  20.535  -0.498  1.00  1.47      MEMB
ATOM   5136 H14R OL     39       0.122  21.086  -1.181  1.00  0.00      MEMB
ATOM   5137 H14S OL     39       0.140  20.116   0.289  1.00  0.00      MEMB
ATOM   5138 C115 OL     39       1.493  19.402  -1.210  1.00  2.35      MEMB
ATOM   5139 H15R OL     39       0.701  18.821  -1.728  1.00  0.00      MEMB
ATOM   5140 H15S OL     39       2.060  18.712  -0.549  1.00  0.00      MEMB
ATOM   5141 C116 OL     39       2.401  19.785  -2.360  1.00  3.48      MEMB
ATOM   5142 H16R OL     39       2.945  18.877  -2.698  1.00  0.00      MEMB
ATOM   5143 H16S OL     39       3.166  20.439  -1.890  1.00  0.00      MEMB
ATOM   5144 C117 OL     39       1.595  20.400  -3.546  1.00  2.94      MEMB
[truncated: 3,851,506 more chars]
