# Supplementary material for: Computation of Förster Resonance Energy Transfer in Lipid Bilayer Membranes
Source: J Phys Chem A. 2022 Oct 19;126(43):8070–81. doi: 10.1021/acs.jpca.2c04524 (PMC9639162; doi:10.1021/acs.jpca.2c04524)
Supplement: Supplementary file 2 — jp2c04524_si_002.zip [file jp2c04524_si_002.zip › PDI_X2.pdb]

ATOM      1  C36 MOL     1       2.833  -1.984  18.279  1.00  0.00      HETA
ATOM      2  H34 MOL     1       3.559  -2.719  18.594  1.00  0.00      HETA
ATOM      3  H35 MOL     1       3.277  -1.000  18.320  1.00  0.00      HETA
ATOM      4  H36 MOL     1       2.522  -2.196  17.267  1.00  0.00      HETA
ATOM      5  N4  MOL     1       1.642  -2.034  19.189  1.00  0.00      HETA
ATOM      6  C37 MOL     1       2.084  -1.738  20.593  1.00  0.00      HETA
ATOM      7  H37 MOL     1       2.529  -0.754  20.631  1.00  0.00      HETA
ATOM      8  H38 MOL     1       2.810  -2.474  20.905  1.00  0.00      HETA
ATOM      9  H39 MOL     1       1.231  -1.772  21.254  1.00  0.00      HETA
ATOM     10  C38 MOL     1       1.040  -3.409  19.152  1.00  0.00      HETA
ATOM     11  H40 MOL     1       1.772  -4.132  19.479  1.00  0.00      HETA
ATOM     12  H41 MOL     1       0.731  -3.640  18.143  1.00  0.00      HETA
ATOM     13  H42 MOL     1       0.182  -3.444  19.808  1.00  0.00      HETA
ATOM     14  C35 MOL     1       0.622  -0.976  18.797  1.00  0.00      HETA
ATOM     15  H23 MOL     1       1.128  -0.023  18.777  1.00  0.00      HETA
ATOM     16  H24 MOL     1      -0.140  -0.957  19.561  1.00  0.00      HETA
ATOM     17  C34 MOL     1      -0.061  -1.179  17.451  1.00  0.00      HETA
ATOM     18  H21 MOL     1      -0.497  -2.200  17.415  1.00  0.00      HETA
ATOM     19  H22 MOL     1       0.694  -1.082  16.642  1.00  0.00      HETA
ATOM     20  C33 MOL     1      -1.180  -0.146  17.223  1.00  0.00      HETA
ATOM     21  H19 MOL     1      -1.313  -0.021  16.128  1.00  0.00      HETA
ATOM     22  H20 MOL     1      -0.848   0.820  17.659  1.00  0.00      HETA
ATOM     23  C32 MOL     1      -2.544  -0.493  17.828  1.00  0.00      HETA
ATOM     24  H17 MOL     1      -2.842  -1.500  17.466  1.00  0.00      HETA
ATOM     25  H18 MOL     1      -3.285   0.256  17.477  1.00  0.00      HETA
ATOM     26  N1  MOL     1      -2.579  -0.511  19.300  1.00  0.00      HETA
ATOM     27  C22 MOL     1      -2.767   0.720  19.948  1.00  0.00      HETA
ATOM     28  O2  MOL     1      -2.887   1.745  19.296  1.00  0.00      HETA
ATOM     29  C21 MOL     1      -2.436  -1.739  19.950  1.00  0.00      HETA
ATOM     30  O1  MOL     1      -2.244  -2.766  19.310  1.00  0.00      HETA
ATOM     31  C6  MOL     1      -2.473  -1.727  21.428  1.00  0.00      HETA
ATOM     32  C1  MOL     1      -2.324  -2.919  22.125  1.00  0.00      HETA
ATOM     33  H2  MOL     1      -2.201  -3.845  21.584  1.00  0.00      HETA
ATOM     34  C2  MOL     1      -2.333  -2.928  23.524  1.00  0.00      HETA
ATOM     35  H5  MOL     1      -2.217  -3.867  24.045  1.00  0.00      HETA
ATOM     36  C3  MOL     1      -2.490  -1.753  24.265  1.00  0.00      HETA
ATOM     37  C4  MOL     1      -2.649  -0.513  23.568  1.00  0.00      HETA
ATOM     38  C5  MOL     1      -2.640  -0.512  22.139  1.00  0.00      HETA
ATOM     39  C14 MOL     1      -2.791   0.703  21.427  1.00  0.00      HETA
ATOM     40  C13 MOL     1      -2.954   1.892  22.123  1.00  0.00      HETA
ATOM     41  H1  MOL     1      -3.072   2.819  21.581  1.00  0.00      HETA
ATOM     42  C12 MOL     1      -2.966   1.901  23.523  1.00  0.00      HETA
ATOM     43  H8  MOL     1      -3.095   2.839  24.043  1.00  0.00      HETA
ATOM     44  C8  MOL     1      -2.815   0.726  24.265  1.00  0.00      HETA
ATOM     45  C9  MOL     1      -2.815   0.726  25.735  1.00  0.00      HETA
ATOM     46  C11 MOL     1      -2.966   1.901  26.477  1.00  0.00      HETA
ATOM     47  C19 MOL     1      -2.954   1.892  27.877  1.00  0.00      HETA
ATOM     48  H4  MOL     1      -3.072   2.819  28.420  1.00  0.00      HETA
ATOM     49  H7  MOL     1      -3.095   2.839  25.958  1.00  0.00      HETA
ATOM     50  C10 MOL     1      -2.649  -0.513  26.432  1.00  0.00      HETA
ATOM     51  C7  MOL     1      -2.490  -1.753  25.735  1.00  0.00      HETA
ATOM     52  C15 MOL     1      -2.333  -2.928  26.476  1.00  0.00      HETA
ATOM     53  H6  MOL     1      -2.217  -3.867  25.956  1.00  0.00      HETA
ATOM     54  C16 MOL     1      -2.324  -2.919  27.875  1.00  0.00      HETA
ATOM     55  H3  MOL     1      -2.201  -3.845  28.417  1.00  0.00      HETA
ATOM     56  C17 MOL     1      -2.473  -1.727  28.572  1.00  0.00      HETA
ATOM     57  C23 MOL     1      -2.436  -1.739  30.050  1.00  0.00      HETA
ATOM     58  O3  MOL     1      -2.245  -2.768  30.691  1.00  0.00      HETA
ATOM     59  C18 MOL     1      -2.641  -0.513  27.861  1.00  0.00      HETA
ATOM     60  C20 MOL     1      -2.791   0.702  28.573  1.00  0.00      HETA
ATOM     61  C24 MOL     1      -2.768   0.720  30.052  1.00  0.00      HETA
ATOM     62  O4  MOL     1      -2.888   1.744  30.704  1.00  0.00      HETA
ATOM     63  N2  MOL     1      -2.580  -0.512  30.699  1.00  0.00      HETA
ATOM     64  C25 MOL     1      -2.544  -0.494  32.171  1.00  0.04      HETA
ATOM     65  H9  MOL     1      -2.843  -1.501  32.533  1.00  0.05      HETA
ATOM     66  H10 MOL     1      -3.285   0.255  32.522  1.00  0.05      HETA
ATOM     67  C26 MOL     1      -1.180  -0.146  32.776  1.00  0.05      HETA
ATOM     68  H11 MOL     1      -1.313  -0.022  33.871  1.00  0.06      HETA
ATOM     69  H12 MOL     1      -0.849   0.819  32.340  1.00  0.04      HETA
ATOM     70  C27 MOL     1      -0.062  -1.180  32.548  1.00  0.04      HETA
ATOM     71  H13 MOL     1      -0.498  -2.201  32.584  1.00  0.05      HETA
ATOM     72  H14 MOL     1       0.693  -1.083  33.357  1.00  0.06      HETA
ATOM     73  C28 MOL     1       0.621  -0.977  31.202  1.00  0.02      HETA
ATOM     74  H15 MOL     1       1.128  -0.024  31.223  1.00  0.00      HETA
ATOM     75  H16 MOL     1      -0.141  -0.958  30.438  1.00  0.00      HETA
ATOM     76  N3  MOL     1       1.642  -2.035  30.810  1.00  0.00      HETA
ATOM     77  C30 MOL     1       2.833  -1.985  31.721  1.00  0.03      HETA
ATOM     78  H28 MOL     1       2.517  -2.165  32.738  1.00  0.06      HETA
ATOM     79  H29 MOL     1       3.296  -1.011  31.655  1.00  0.00      HETA
ATOM     80  H30 MOL     1       3.544  -2.742  31.426  1.00  0.00      HETA
ATOM     81  C31 MOL     1       1.039  -3.410  30.847  1.00  0.01      HETA
ATOM     82  H31 MOL     1       0.210  -3.459  30.157  1.00  0.00      HETA
ATOM     83  H32 MOL     1       0.689  -3.622  31.846  1.00  0.00      HETA
ATOM     84  H33 MOL     1       1.786  -4.138  30.565  1.00  0.00      HETA
ATOM     85  C29 MOL     1       2.084  -1.739  29.407  1.00  0.00      HETA
ATOM     86  H25 MOL     1       2.528  -0.755  29.369  1.00  0.00      HETA
ATOM     87  H26 MOL     1       1.232  -1.775  28.745  1.00  0.00      HETA
ATOM     88  H27 MOL     1       2.812  -2.474  29.097  1.00  0.00      HETA
TER
ATOM    123  C12 OL      1      -0.806   8.126  12.651  1.00-12.11      MEMB
ATOM    124  H2R OL      1      -0.392   8.920  13.307  1.00  0.00      MEMB
ATOM    125  H2S OL      1      -0.022   7.352  12.507  1.00  0.00      MEMB
ATOM    173  C13 OL      1      -1.312   8.727  11.296  1.00-10.97      MEMB
ATOM    174  H3R OL      1      -0.531   9.432  10.940  1.00  0.00      MEMB
ATOM    175  H3S OL      1      -2.253   9.299  11.443  1.00  0.00      MEMB
ATOM    176  C14 OL      1      -1.562   7.702  10.168  1.00 -9.91      MEMB
ATOM    177  H4R OL      1      -2.497   7.111  10.270  1.00  0.00      MEMB
ATOM    178  H4S OL      1      -1.930   8.333   9.332  1.00  0.00      MEMB
ATOM    179  C15 OL      1      -0.347   6.874   9.793  1.00 -8.77      MEMB
ATOM    180  H5R OL      1      -0.496   6.161   8.954  1.00  0.00      MEMB
ATOM    181  H5S OL      1      -0.223   6.185  10.656  1.00  0.00      MEMB
ATOM    182  C16 OL      1       1.088   7.611   9.664  1.00 -7.62      MEMB
ATOM    183  H6R OL      1       1.094   8.291   8.785  1.00  0.00      MEMB
ATOM    184  H6S OL      1       1.146   8.278  10.551  1.00  0.00      MEMB
ATOM    185  C17 OL      1       2.278   6.696   9.634  1.00 -6.59      MEMB
ATOM    186  H7R OL      1       3.105   7.392   9.893  1.00  0.00      MEMB
ATOM    187  H7S OL      1       2.151   5.995  10.487  1.00  0.00      MEMB
ATOM    188  C18 OL      1       2.511   5.957   8.253  1.00 -5.26      MEMB
ATOM    189  H8R OL      1       2.136   6.657   7.476  1.00  0.00      MEMB
ATOM    190  H8S OL      1       3.604   5.875   8.072  1.00  0.00      MEMB
ATOM    191  C19 OL      1       1.964   4.513   8.146  1.00 -4.06      MEMB
ATOM    192  H9R OL      1       2.397   4.007   9.022  1.00  0.00      MEMB
ATOM    193 C110 OL      1       1.126   3.942   7.241  1.00 -2.66      MEMB
ATOM    194 H10R OL      1       0.855   2.877   7.266  1.00  0.00      MEMB
ATOM    195 C111 OL      1       0.565   4.689   6.086  1.00 -2.58      MEMB
ATOM    196 H11R OL      1      -0.345   5.102   6.572  1.00  0.00      MEMB
ATOM    197 H11S OL      1       1.104   5.603   5.759  1.00  0.00      MEMB
ATOM    198 C112 OL      1       0.092   3.899   4.872  1.00 -1.15      MEMB
ATOM    199 H12R OL      1      -0.592   3.084   5.192  1.00  0.00      MEMB
ATOM    200 H12S OL      1      -0.459   4.596   4.204  1.00  0.00      MEMB
ATOM    201 C113 OL      1       1.241   3.138   4.155  1.00 -0.28      MEMB
ATOM    202 H13R OL      1       2.189   3.712   4.236  1.00  0.00      MEMB
ATOM    203 H13S OL      1       1.545   2.243   4.739  1.00  0.00      MEMB
ATOM    204 C114 OL      1       0.696   2.556   2.839  1.00  0.84      MEMB
ATOM    205 H14R OL      1      -0.247   1.990   2.991  1.00  0.00      MEMB
ATOM    206 H14S OL      1       0.251   3.377   2.238  1.00  0.00      MEMB
ATOM    207 C115 OL      1       1.670   1.614   2.112  1.00  1.60      MEMB
ATOM    208 H15R OL      1       2.287   1.077   2.864  1.00  0.00      MEMB
ATOM    209 H15S OL      1       2.295   2.293   1.493  1.00  0.00      MEMB
ATOM    210 C116 OL      1       1.008   0.543   1.248  1.00  2.64      MEMB
ATOM    211 H16R OL      1       1.769  -0.128   0.795  1.00  0.00      MEMB
ATOM    212 H16S OL      1       0.453  -0.114   1.951  1.00  0.00      MEMB
ATOM    213 C117 OL      1       0.025   1.170   0.257  1.00  0.00      MEMB
ATOM    214 H17R OL      1      -0.715   1.809   0.785  1.00  0.00      MEMB
ATOM    215 H17S OL      1      -0.465   0.415  -0.394  1.00  0.00      MEMB
ATOM    216 C118 OL      1       0.791   2.062  -0.793  1.00  0.00      MEMB
ATOM    217 H18R OL      1       1.341   2.819  -0.193  1.00  0.00      MEMB
ATOM    218 H18S OL      1       1.441   1.392  -1.395  1.00  0.00      MEMB
ATOM    219 H18T OL      1       0.126   2.622  -1.485  1.00  0.00      MEMB
ATOM     89  C33 PGR     1       0.978   5.937  20.124  1.00-20.41      MEMB
ATOM     90  H3A PGR     1       0.246   6.666  19.715  1.00  0.00      MEMB
ATOM     91  H3B PGR     1       1.518   6.580  20.851  1.00  0.00      MEMB
ATOM     92  O36 PGR     1       1.996   5.478  19.288  1.00  0.00      MEMB
ATOM     93 HO6A PGR     1       2.576   4.913  19.805  1.00  0.00      MEMB
ATOM     94  C32 PGR     1       0.165   4.861  20.924  1.00-20.64      MEMB
ATOM     95  H2A PGR     1      -0.549   5.372  21.608  1.00  0.00      MEMB
ATOM     96  O35 PGR     1       1.093   4.114  21.709  1.00  0.00      MEMB
ATOM     97 HO5A PGR     1       1.701   4.816  21.978  1.00  0.00      MEMB
ATOM     98  C31 PGR     1      -0.672   3.873  19.949  1.00-19.24      MEMB
ATOM     99  H1A PGR     1      -1.538   4.374  19.467  1.00  0.00      MEMB
ATOM    100  H1B PGR     1      -1.224   3.160  20.598  1.00  0.00      MEMB
ATOM    101  P31 PGR     1      -0.433   2.465  17.644  1.00-16.77      MEMB
ATOM    102  O33 PGR     1      -1.930   2.265  17.693  1.00-15.92      MEMB
ATOM    103  O34 PGR     1       0.393   1.273  17.335  1.00-16.93      MEMB
ATOM    104  O32 PGR     1       0.151   3.224  18.932  1.00-16.27      MEMB
ATOM    105  O31 PGR     1      -0.201   3.462  16.400  1.00-18.19      MEMB
ATOM    106  C3  PGR     1      -0.591   4.854  16.461  1.00-15.07      MEMB
ATOM    107  HA  PGR     1       0.147   5.465  15.898  1.00  0.00      MEMB
ATOM    108  HB  PGR     1      -0.676   5.187  17.517  1.00  0.00      MEMB
ATOM    109  C2  PGR     1      -1.911   4.874  15.671  1.00-13.89      MEMB
ATOM    110  HX  PGR     1      -2.755   4.471  16.269  1.00  0.00      MEMB
ATOM    111  O21 PGR     1      -1.667   4.305  14.374  1.00-12.67      MEMB
ATOM    112  C21 PGR     1      -2.692   3.904  13.683  1.00-12.02      MEMB
ATOM    113  O22 PGR     1      -3.896   4.138  13.959  1.00-12.33      MEMB
ATOM    117  C1  PGR     1      -2.283   6.328  15.556  1.00-14.33      MEMB
ATOM    118  HR  PGR     1      -2.008   6.709  16.562  1.00  0.00      MEMB
ATOM    119  HS  PGR     1      -3.348   6.621  15.429  1.00  0.00      MEMB
ATOM    120  O11 PGR     1      -1.399   7.086  14.650  1.00-13.47      MEMB
ATOM    121  C11 PGR     1      -1.960   7.463  13.452  1.00-12.95      MEMB
ATOM    122  O12 PGR     1      -3.063   7.264  13.065  1.00-13.09      MEMB
ATOM    114  C12 OL      1      -2.286   3.049  12.458  1.00-10.84      MEMB
ATOM    115  H2R OL      1      -2.625   2.007  12.638  1.00  0.00      MEMB
ATOM    116  H2S OL      1      -1.190   3.113  12.286  1.00  0.00      MEMB
ATOM    126  C13 OL      1      -3.029   3.500  11.161  1.00 -9.66      MEMB
ATOM    127  H3R OL      1      -3.034   4.559  10.828  1.00  0.00      MEMB
ATOM    128  H3S OL      1      -4.112   3.284  11.285  1.00  0.00      MEMB
ATOM    129  C14 OL      1      -2.642   2.681   9.906  1.00 -8.38      MEMB
ATOM    130  H4R OL      1      -2.904   1.606  10.005  1.00  0.00      MEMB
ATOM    131  H4S OL      1      -1.540   2.705   9.767  1.00  0.00      MEMB
ATOM    132  C15 OL      1      -3.401   3.038   8.592  1.00 -7.16      MEMB
ATOM    133  H5R OL      1      -4.468   2.829   8.819  1.00  0.00      MEMB
ATOM    134  H5S OL      1      -3.105   2.296   7.820  1.00  0.00      MEMB
ATOM    135  C16 OL      1      -3.241   4.435   8.120  1.00 -6.04      MEMB
ATOM    136  H6R OL      1      -2.182   4.495   7.788  1.00  0.00      MEMB
ATOM    137  H6S OL      1      -3.438   5.208   8.893  1.00  0.00      MEMB
ATOM    138  C17 OL      1      -4.108   4.730   6.932  1.00 -5.15      MEMB
ATOM    139  H7R OL      1      -5.147   4.926   7.270  1.00  0.00      MEMB
ATOM    140  H7S OL      1      -4.062   3.842   6.265  1.00  0.00      MEMB
ATOM    141  C18 OL      1      -3.571   5.884   6.044  1.00 -4.09      MEMB
ATOM    142  H8R OL      1      -4.057   5.677   5.067  1.00  0.00      MEMB
ATOM    143  H8S OL      1      -2.481   5.785   5.856  1.00  0.00      MEMB
ATOM    144  C19 OL      1      -3.867   7.181   6.656  1.00 -3.11      MEMB
ATOM    145  H9R OL      1      -4.897   7.273   7.030  1.00  0.00      MEMB
ATOM    146 C110 OL      1      -2.987   8.200   6.692  1.00 -1.91      MEMB
ATOM    147 H10R OL      1      -3.379   9.085   7.213  1.00  0.00      MEMB
ATOM    148 C111 OL      1      -1.559   8.319   6.192  1.00 -1.30      MEMB
ATOM    149 H11R OL      1      -1.119   7.354   5.859  1.00  0.00      MEMB
ATOM    150 H11S OL      1      -0.991   8.602   7.104  1.00  0.00      MEMB
ATOM    151 C112 OL      1      -1.458   9.466   5.159  1.00 -0.16      MEMB
ATOM    152 H12R OL      1      -0.398   9.474   4.827  1.00  0.00      MEMB
ATOM    153 H12S OL      1      -1.784  10.347   5.753  1.00  0.00      MEMB
ATOM    154 C113 OL      1      -2.381   9.194   3.994  1.00  0.33      MEMB
ATOM    155 H13R OL      1      -2.318  10.098   3.350  1.00  0.00      MEMB
ATOM    156 H13S OL      1      -3.405   9.110   4.417  1.00  0.00      MEMB
ATOM    157 C114 OL      1      -2.082   7.940   3.221  1.00  1.47      MEMB
ATOM    158 H14R OL      1      -2.307   7.053   3.852  1.00  0.00      MEMB
ATOM    159 H14S OL      1      -0.993   7.925   3.004  1.00  0.00      MEMB
ATOM    160 C115 OL      1      -2.826   8.014   1.908  1.00  2.35      MEMB
ATOM    161 H15R OL      1      -2.579   9.009   1.480  1.00  0.00      MEMB
ATOM    162 H15S OL      1      -3.892   8.012   2.220  1.00  0.00      MEMB
ATOM    163 C116 OL      1      -2.542   6.957   0.749  1.00  3.48      MEMB
ATOM    164 H16R OL      1      -1.550   7.194   0.308  1.00  0.00      MEMB
ATOM    165 H16S OL      1      -3.298   7.165  -0.038  1.00  0.00      MEMB
ATOM    166 C117 OL      1      -2.576   5.503   1.089  1.00  2.94      MEMB
ATOM    167 H17R OL      1      -1.845   5.176   1.859  1.00  0.00      MEMB
ATOM    168 H17S OL      1      -2.373   4.971   0.135  1.00  0.00      MEMB
ATOM    169 C118 OL      1      -4.001   5.134   1.695  1.00  4.04      MEMB
ATOM    170 H18R OL      1      -4.779   5.285   0.917  1.00  0.00      MEMB
ATOM    171 H18S OL      1      -4.310   5.796   2.531  1.00  0.00      MEMB
ATOM    172 H18T OL      1      -4.021   4.062   1.989  1.00  0.00      MEMB
TER   
ATOM    254  C12 OL      2       2.922  -6.906  13.832  1.00-12.11      MEMB
ATOM    255  H2R OL      2       2.134  -6.904  14.615  1.00  0.00      MEMB
ATOM    256  H2S OL      2       2.976  -5.836  13.538  1.00  0.00      MEMB
ATOM    304  C13 OL      2       2.373  -7.891  12.815  1.00-10.97      MEMB
ATOM    305  H3R OL      2       2.348  -8.944  13.169  1.00  0.00      MEMB
ATOM    306  H3S OL      2       3.070  -7.841  11.952  1.00  0.00      MEMB
ATOM    307  C14 OL      2       0.892  -7.676  12.325  1.00 -9.91      MEMB
ATOM    308  H4R OL      2       0.125  -7.680  13.128  1.00  0.00      MEMB
ATOM    309  H4S OL      2       0.870  -6.646  11.909  1.00  0.00      MEMB
ATOM    310  C15 OL      2       0.554  -8.603  11.164  1.00 -8.77      MEMB
ATOM    311  H5R OL      2      -0.499  -8.920  11.321  1.00  0.00      MEMB
ATOM    312  H5S OL      2       1.214  -9.493  11.075  1.00  0.00      MEMB
ATOM    313  C16 OL      2       0.624  -7.896   9.770  1.00 -7.62      MEMB
ATOM    314  H6R OL      2       0.300  -8.410   8.840  1.00  0.00      MEMB
ATOM    315  H6S OL      2      -0.010  -6.993   9.642  1.00  0.00      MEMB
ATOM    316  C17 OL      2       2.101  -7.531   9.458  1.00 -6.59      MEMB
ATOM    317  H7R OL      2       2.395  -6.864  10.296  1.00  0.00      MEMB
ATOM    318  H7S OL      2       2.694  -8.471   9.436  1.00  0.00      MEMB
ATOM    319  C18 OL      2       2.373  -6.853   8.173  1.00 -5.26      MEMB
ATOM    320  H8R OL      2       1.824  -5.904   7.993  1.00  0.00      MEMB
ATOM    321  H8S OL      2       3.433  -6.533   8.267  1.00  0.00      MEMB
ATOM    322  C19 OL      2       2.344  -7.756   6.935  1.00 -4.06      MEMB
ATOM    323  H9R OL      2       1.310  -8.042   6.691  1.00  0.00      MEMB
ATOM    324 C110 OL      2       3.349  -8.146   6.109  1.00 -2.66      MEMB
ATOM    325 H10R OL      2       3.103  -8.544   5.114  1.00  0.00      MEMB
ATOM    326 C111 OL      2       4.802  -7.757   6.219  1.00 -2.58      MEMB
ATOM    327 H11R OL      2       4.927  -7.027   7.046  1.00  0.00      MEMB
ATOM    328 H11S OL      2       5.488  -8.610   6.409  1.00  0.00      MEMB
ATOM    329 C112 OL      2       5.509  -7.184   5.003  1.00 -1.15      MEMB
ATOM    330 H12R OL      2       6.566  -7.090   5.332  1.00  0.00      MEMB
ATOM    331 H12S OL      2       5.474  -7.925   4.176  1.00  0.00      MEMB
ATOM    332 C113 OL      2       4.904  -5.890   4.407  1.00 -0.28      MEMB
ATOM    333 H13R OL      2       4.053  -6.195   3.762  1.00  0.00      MEMB
ATOM    334 H13S OL      2       4.498  -5.152   5.131  1.00  0.00      MEMB
ATOM    335 C114 OL      2       6.037  -5.224   3.538  1.00  0.84      MEMB
ATOM    336 H14R OL      2       6.498  -6.003   2.894  1.00  0.00      MEMB
ATOM    337 H14S OL      2       5.495  -4.510   2.882  1.00  0.00      MEMB
ATOM    338 C115 OL      2       6.977  -4.462   4.479  1.00  1.60      MEMB
ATOM    339 H15R OL      2       7.491  -5.088   5.240  1.00  0.00      MEMB
ATOM    340 H15S OL      2       6.341  -3.741   5.035  1.00  0.00      MEMB
ATOM    341 C116 OL      2       7.944  -3.551   3.696  1.00  2.64      MEMB
ATOM    342 H16R OL      2       8.503  -4.320   3.122  1.00  0.00      MEMB
ATOM    343 H16S OL      2       7.437  -2.852   2.996  1.00  0.00      MEMB
ATOM    344 C117 OL      2       8.954  -2.840   4.740  1.00  0.00      MEMB
ATOM    345 H17R OL      2       9.718  -2.251   4.189  1.00  0.00      MEMB
ATOM    346 H17S OL      2       9.557  -3.556   5.338  1.00  0.00      MEMB
ATOM    347 C118 OL      2       8.368  -1.808   5.563  1.00  0.00      MEMB
ATOM    348 H18R OL      2       8.113  -0.841   5.079  1.00  0.00      MEMB
ATOM    349 H18S OL      2       7.539  -2.174   6.204  1.00  0.00      MEMB
ATOM    350 H18T OL      2       9.159  -1.399   6.227  1.00  0.00      MEMB
ATOM    220  C33 PGR     2       0.462  -4.756  17.144  1.00-20.41      MEMB
ATOM    221  H3A PGR     2       0.026  -3.836  16.698  1.00  0.00      MEMB
ATOM    222  H3B PGR     2       0.246  -5.583  16.435  1.00  0.00      MEMB
ATOM    223  O36 PGR     2      -0.155  -5.064  18.337  1.00  0.00      MEMB
ATOM    224 HO6A PGR     2       0.407  -4.631  18.984  1.00  0.00      MEMB
ATOM    225  C32 PGR     2       1.966  -4.702  17.449  1.00-20.64      MEMB
ATOM    226  H2A PGR     2       2.525  -4.495  16.508  1.00  0.00      MEMB
ATOM    227  O35 PGR     2       2.354  -5.983  17.938  1.00  0.00      MEMB
ATOM    228 HO5A PGR     2       1.815  -6.557  17.377  1.00  0.00      MEMB
ATOM    229  C31 PGR     2       2.449  -3.605  18.501  1.00-19.24      MEMB
ATOM    230  H1A PGR     2       1.727  -3.621  19.345  1.00  0.00      MEMB
ATOM    231  H1B PGR     2       2.557  -2.588  18.068  1.00  0.00      MEMB
ATOM    232  P31 PGR     2       4.066  -4.907  20.191  1.00-16.77      MEMB
ATOM    233  O33 PGR     2       2.916  -5.883  20.418  1.00-15.92      MEMB
ATOM    234  O34 PGR     2       4.408  -4.183  21.408  1.00-16.93      MEMB
ATOM    235  O32 PGR     2       3.713  -3.934  18.998  1.00-16.27      MEMB
ATOM    236  O31 PGR     2       5.300  -5.651  19.615  1.00-18.19      MEMB
ATOM    237  C3  PGR     2       5.162  -6.495  18.489  1.00-15.07      MEMB
ATOM    238  HA  PGR     2       4.133  -6.553  18.073  1.00  0.00      MEMB
ATOM    239  HB  PGR     2       5.462  -7.538  18.727  1.00  0.00      MEMB
ATOM    240  C2  PGR     2       6.124  -5.979  17.336  1.00-13.89      MEMB
ATOM    241  HX  PGR     2       7.177  -6.160  17.638  1.00  0.00      MEMB
ATOM    242  O21 PGR     2       5.919  -4.613  17.029  1.00-12.67      MEMB
ATOM    243  C21 PGR     2       6.895  -3.792  16.795  1.00-12.02      MEMB
ATOM    244  O22 PGR     2       8.097  -4.122  16.908  1.00-12.33      MEMB
ATOM    248  C1  PGR     2       5.909  -6.765  15.989  1.00-14.33      MEMB
ATOM    249  HR  PGR     2       6.032  -7.863  16.111  1.00  0.00      MEMB
ATOM    250  HS  PGR     2       6.740  -6.350  15.380  1.00  0.00      MEMB
ATOM    251  O11 PGR     2       4.705  -6.503  15.391  1.00-13.47      MEMB
ATOM    252  C11 PGR     2       4.343  -7.248  14.346  1.00-12.95      MEMB
ATOM    253  O12 PGR     2       5.005  -8.203  13.946  1.00-13.09      MEMB
ATOM    245  C12 OL      2       6.337  -2.464  16.288  1.00-10.84      MEMB
ATOM    246  H2R OL      2       7.200  -1.791  16.096  1.00  0.00      MEMB
ATOM    247  H2S OL      2       5.738  -2.063  17.133  1.00  0.00      MEMB
ATOM    257  C13 OL      2       5.446  -2.586  15.047  1.00 -9.66      MEMB
ATOM    258  H3R OL      2       5.118  -1.620  14.607  1.00  0.00      MEMB
ATOM    259  H3S OL      2       4.525  -3.167  15.266  1.00  0.00      MEMB
ATOM    260  C14 OL      2       6.138  -3.205  13.810  1.00 -8.38      MEMB
ATOM    261  H4R OL      2       6.634  -4.190  13.945  1.00  0.00      MEMB
ATOM    262  H4S OL      2       7.083  -2.631  13.701  1.00  0.00      MEMB
ATOM    263  C15 OL      2       5.174  -3.046  12.624  1.00 -7.16      MEMB
ATOM    264  H5R OL      2       5.316  -2.032  12.194  1.00  0.00      MEMB
ATOM    265  H5S OL      2       4.149  -3.030  13.053  1.00  0.00      MEMB
ATOM    266  C16 OL      2       5.434  -4.146  11.545  1.00 -6.04      MEMB
ATOM    267  H6R OL      2       5.685  -5.070  12.110  1.00  0.00      MEMB
ATOM    268  H6S OL      2       6.331  -3.889  10.943  1.00  0.00      MEMB
ATOM    269  C17 OL      2       4.324  -4.533  10.602  1.00 -5.15      MEMB
ATOM    270  H7R OL      2       3.645  -5.077  11.293  1.00  0.00      MEMB
ATOM    271  H7S OL      2       4.675  -5.270   9.849  1.00  0.00      MEMB
ATOM    272  C18 OL      2       3.629  -3.330   9.814  1.00 -4.09      MEMB
ATOM    273  H8R OL      2       3.168  -2.691  10.597  1.00  0.00      MEMB
ATOM    274  H8S OL      2       2.871  -3.767   9.130  1.00  0.00      MEMB
ATOM    275  C19 OL      2       4.624  -2.531   8.940  1.00 -3.11      MEMB
ATOM    276  H9R OL      2       5.658  -2.460   9.310  1.00  0.00      MEMB
ATOM    277 C110 OL      2       4.314  -1.879   7.851  1.00 -1.91      MEMB
ATOM    278 H10R OL      2       4.942  -1.084   7.423  1.00  0.00      MEMB
ATOM    279 C111 OL      2       2.870  -1.894   7.278  1.00 -1.30      MEMB
ATOM    280 H11R OL      2       2.626  -0.931   6.780  1.00  0.00      MEMB
ATOM    281 H11S OL      2       2.103  -2.067   8.062  1.00  0.00      MEMB
ATOM    282 C112 OL      2       2.716  -3.040   6.269  1.00 -0.16      MEMB
ATOM    283 H12R OL      2       3.096  -4.020   6.628  1.00  0.00      MEMB
ATOM    284 H12S OL      2       3.184  -2.693   5.323  1.00  0.00      MEMB
ATOM    285 C113 OL      2       1.152  -3.198   5.943  1.00  0.33      MEMB
ATOM    286 H13R OL      2       0.982  -2.100   5.952  1.00  0.00      MEMB
ATOM    287 H13S OL      2       0.556  -3.638   6.772  1.00  0.00      MEMB
ATOM    288 C114 OL      2       0.736  -3.820   4.588  1.00  1.47      MEMB
ATOM    289 H14R OL      2       1.323  -3.419   3.734  1.00  0.00      MEMB
ATOM    290 H14S OL      2      -0.292  -3.514   4.299  1.00  0.00      MEMB
ATOM    291 C115 OL      2       0.819  -5.307   4.639  1.00  2.35      MEMB
ATOM    292 H15R OL      2       0.012  -5.644   5.324  1.00  0.00      MEMB
ATOM    293 H15S OL      2       1.774  -5.581   5.135  1.00  0.00      MEMB
ATOM    294 C116 OL      2       0.615  -6.052   3.324  1.00  3.48      MEMB
ATOM    295 H16R OL      2       1.274  -5.551   2.583  1.00  0.00      MEMB
ATOM    296 H16S OL      2      -0.408  -5.918   2.912  1.00  0.00      MEMB
ATOM    297 C117 OL      2       0.962  -7.492   3.342  1.00  2.94      MEMB
ATOM    298 H17R OL      2       0.491  -8.186   4.070  1.00  0.00      MEMB
ATOM    299 H17S OL      2       2.051  -7.384   3.536  1.00  0.00      MEMB
ATOM    300 C118 OL      2       0.775  -8.166   1.972  1.00  4.04      MEMB
ATOM    301 H18R OL      2       0.944  -7.436   1.152  1.00  0.00      MEMB
ATOM    302 H18S OL      2      -0.253  -8.545   1.786  1.00  0.00      MEMB
ATOM    303 H18T OL      2       1.402  -9.055   1.746  1.00  0.00      MEMB
TER   
ATOM    385  C12 OL      3      -6.038  -4.534  12.668  1.00-12.11      MEMB
ATOM    386  H2R OL      3      -5.905  -3.606  13.265  1.00  0.00      MEMB
ATOM    387  H2S OL      3      -5.138  -4.570  12.017  1.00  0.00      MEMB
ATOM    435  C13 OL      3      -7.317  -4.604  11.850  1.00-10.97      MEMB
ATOM    436  H3R OL      3      -8.178  -4.786  12.529  1.00  0.00      MEMB
ATOM    437  H3S OL      3      -7.138  -5.525  11.254  1.00  0.00      MEMB
ATOM    438  C14 OL      3      -7.619  -3.360  11.013  1.00 -9.91      MEMB
ATOM    439  H4R OL      3      -7.504  -2.431  11.611  1.00  0.00      MEMB
ATOM    440  H4S OL      3      -6.896  -3.241  10.177  1.00  0.00      MEMB
ATOM    441  C15 OL      3      -9.010  -3.372  10.352  1.00 -8.77      MEMB
ATOM    442  H5R OL      3      -8.920  -2.567   9.591  1.00  0.00      MEMB
ATOM    443  H5S OL      3      -9.891  -3.103  10.973  1.00  0.00      MEMB
ATOM    444  C16 OL      3      -9.370  -4.667   9.584  1.00 -7.62      MEMB
ATOM    445  H6R OL      3      -8.448  -5.089   9.130  1.00  0.00      MEMB
ATOM    446  H6S OL      3      -9.556  -5.447  10.353  1.00  0.00      MEMB
ATOM    447  C17 OL      3     -10.588  -4.670   8.685  1.00 -6.59      MEMB
ATOM    448  H7R OL      3     -11.015  -5.695   8.682  1.00  0.00      MEMB
ATOM    449  H7S OL      3     -11.372  -3.976   9.058  1.00  0.00      MEMB
ATOM    450  C18 OL      3     -10.303  -4.334   7.167  1.00 -5.26      MEMB
ATOM    451  H8R OL      3     -11.264  -4.152   6.640  1.00  0.00      MEMB
ATOM    452  H8S OL      3      -9.596  -3.480   7.238  1.00  0.00      MEMB
ATOM    453  C19 OL      3      -9.639  -5.446   6.311  1.00 -4.06      MEMB
ATOM    454  H9R OL      3      -9.474  -6.301   6.983  1.00  0.00      MEMB
ATOM    455 C110 OL      3      -9.205  -5.391   5.055  1.00 -2.66      MEMB
ATOM    456 H10R OL      3      -8.644  -6.226   4.610  1.00  0.00      MEMB
ATOM    457 C111 OL      3      -9.290  -4.151   4.174  1.00 -2.58      MEMB
ATOM    458 H11R OL      3      -9.689  -4.463   3.185  1.00  0.00      MEMB
ATOM    459 H11S OL      3      -9.975  -3.402   4.626  1.00  0.00      MEMB
ATOM    460 C112 OL      3      -8.047  -3.306   3.992  1.00 -1.15      MEMB
ATOM    461 H12R OL      3      -8.223  -2.358   3.440  1.00  0.00      MEMB
ATOM    462 H12S OL      3      -7.747  -2.914   4.988  1.00  0.00      MEMB
ATOM    463 C113 OL      3      -6.967  -4.094   3.300  1.00 -0.28      MEMB
ATOM    464 H13R OL      3      -6.041  -3.480   3.336  1.00  0.00      MEMB
ATOM    465 H13S OL      3      -6.702  -5.051   3.799  1.00  0.00      MEMB
ATOM    466 C114 OL      3      -7.360  -4.539   1.836  1.00  0.84      MEMB
ATOM    467 H14R OL      3      -8.097  -5.356   1.992  1.00  0.00      MEMB
ATOM    468 H14S OL      3      -7.734  -3.658   1.272  1.00  0.00      MEMB
ATOM    469 C115 OL      3      -6.248  -5.174   1.018  1.00  1.60      MEMB
ATOM    470 H15R OL      3      -5.712  -6.026   1.490  1.00  0.00      MEMB
ATOM    471 H15S OL      3      -5.486  -4.382   0.858  1.00  0.00      MEMB
ATOM    472 C116 OL      3      -6.746  -5.772  -0.323  1.00  2.64      MEMB
ATOM    473 H16R OL      3      -7.222  -4.966  -0.922  1.00  0.00      MEMB
ATOM    474 H16S OL      3      -5.921  -6.312  -0.835  1.00  0.00      MEMB
ATOM    475 C117 OL      3      -7.816  -6.796   0.066  1.00  0.00      MEMB
ATOM    476 H17R OL      3      -8.751  -6.266   0.345  1.00  0.00      MEMB
ATOM    477 H17S OL      3      -7.476  -7.341   0.973  1.00  0.00      MEMB
ATOM    478 C118 OL      3      -8.087  -7.785  -1.076  1.00  0.00      MEMB
ATOM    479 H18R OL      3      -8.996  -8.366  -0.809  1.00  0.00      MEMB
ATOM    480 H18S OL      3      -8.250  -7.199  -2.005  1.00  0.00      MEMB
ATOM    481 H18T OL      3      -7.058  -8.203  -1.066  1.00  0.00      MEMB
ATOM    351  C33 PGR     3      -4.550  -3.386  21.133  1.00-20.41      MEMB
ATOM    352  H3A PGR     3      -3.708  -3.629  20.450  1.00  0.00      MEMB
ATOM    353  H3B PGR     3      -4.168  -3.562  22.161  1.00  0.00      MEMB
ATOM    354  O36 PGR     3      -5.680  -4.202  20.928  1.00  0.00      MEMB
ATOM    355 HO6A PGR     3      -6.072  -4.094  20.058  1.00  0.00      MEMB
ATOM    356  C32 PGR     3      -4.971  -1.938  20.844  1.00-20.64      MEMB
ATOM    357  H2A PGR     3      -4.064  -1.297  20.779  1.00  0.00      MEMB
ATOM    358  O35 PGR     3      -5.768  -1.493  21.939  1.00  0.00      MEMB
ATOM    359 HO5A PGR     3      -5.302  -1.909  22.677  1.00  0.00      MEMB
ATOM    360  C31 PGR     3      -5.790  -1.657  19.512  1.00-19.24      MEMB
ATOM    361  H1A PGR     3      -5.853  -0.579  19.251  1.00  0.00      MEMB
ATOM    362  H1B PGR     3      -6.841  -1.972  19.684  1.00  0.00      MEMB
ATOM    363  P31 PGR     3      -6.129  -2.703  17.105  1.00-16.77      MEMB
ATOM    364  O33 PGR     3      -6.105  -1.539  16.207  1.00-15.92      MEMB
ATOM    365  O34 PGR     3      -7.392  -3.159  17.608  1.00-16.93      MEMB
ATOM    366  O32 PGR     3      -5.204  -2.442  18.386  1.00-16.27      MEMB
ATOM    367  O31 PGR     3      -5.416  -3.929  16.338  1.00-18.19      MEMB
ATOM    368  C3  PGR     3      -5.146  -5.122  17.044  1.00-15.07      MEMB
ATOM    369  HA  PGR     3      -6.083  -5.683  17.244  1.00  0.00      MEMB
ATOM    370  HB  PGR     3      -4.577  -4.834  17.954  1.00  0.00      MEMB
ATOM    371  C2  PGR     3      -3.962  -5.961  16.424  1.00-13.89      MEMB
ATOM    372  HX  PGR     3      -3.576  -6.752  17.102  1.00  0.00      MEMB
ATOM    373  O21 PGR     3      -2.923  -5.025  16.192  1.00-12.67      MEMB
ATOM    374  C21 PGR     3      -2.116  -4.794  17.243  1.00-12.02      MEMB
ATOM    375  O22 PGR     3      -2.213  -5.326  18.322  1.00-12.33      MEMB
ATOM    379  C1  PGR     3      -4.466  -6.616  15.141  1.00-14.33      MEMB
ATOM    380  HR  PGR     3      -5.335  -7.260  15.393  1.00  0.00      MEMB
ATOM    381  HS  PGR     3      -3.782  -7.291  14.583  1.00  0.00      MEMB
ATOM    382  O11 PGR     3      -4.687  -5.633  14.096  1.00-13.47      MEMB
ATOM    383  C11 PGR     3      -5.902  -5.698  13.658  1.00-12.95      MEMB
ATOM    384  O12 PGR     3      -6.822  -6.399  14.057  1.00-13.09      MEMB
ATOM    376  C12 OL      3      -1.035  -3.814  16.922  1.00-10.84      MEMB
ATOM    377  H2R OL      3      -0.079  -4.377  16.965  1.00  0.00      MEMB
ATOM    378  H2S OL      3      -1.152  -3.066  17.735  1.00  0.00      MEMB
ATOM    388  C13 OL      3      -1.200  -3.173  15.548  1.00 -9.66      MEMB
ATOM    389  H3R OL      3      -1.394  -4.046  14.890  1.00  0.00      MEMB
ATOM    390  H3S OL      3      -0.284  -2.585  15.324  1.00  0.00      MEMB
ATOM    391  C14 OL      3      -2.361  -2.143  15.493  1.00 -8.38      MEMB
ATOM    392  H4R OL      3      -2.226  -1.302  16.207  1.00  0.00      MEMB
ATOM    393  H4S OL      3      -3.364  -2.558  15.730  1.00  0.00      MEMB
ATOM    394  C15 OL      3      -2.453  -1.580  14.133  1.00 -7.16      MEMB
ATOM    395  H5R OL      3      -2.646  -2.445  13.464  1.00  0.00      MEMB
ATOM    396  H5S OL      3      -1.523  -1.125  13.729  1.00  0.00      MEMB
ATOM    397  C16 OL      3      -3.470  -0.366  14.113  1.00 -6.04      MEMB
ATOM    398  H6R OL      3      -2.973   0.466  14.657  1.00  0.00      MEMB
ATOM    399  H6S OL      3      -4.378  -0.681  14.669  1.00  0.00      MEMB
ATOM    400  C17 OL      3      -3.860   0.096  12.744  1.00 -5.15      MEMB
ATOM    401  H7R OL      3      -2.993   0.259  12.069  1.00  0.00      MEMB
ATOM    402  H7S OL      3      -4.268   1.128  12.787  1.00  0.00      MEMB
ATOM    403  C18 OL      3      -4.837  -0.761  11.877  1.00 -4.09      MEMB
ATOM    404  H8R OL      3      -5.645  -1.076  12.571  1.00  0.00      MEMB
ATOM    405  H8S OL      3      -4.501  -1.804  11.698  1.00  0.00      MEMB
ATOM    406  C19 OL      3      -5.474  -0.120  10.684  1.00 -3.11      MEMB
ATOM    407  H9R OL      3      -6.239   0.660  10.807  1.00  0.00      MEMB
ATOM    408 C110 OL      3      -5.094  -0.304   9.389  1.00 -1.91      MEMB
ATOM    409 H10R OL      3      -5.384   0.293   8.511  1.00  0.00      MEMB
ATOM    410 C111 OL      3      -3.959  -1.210   8.972  1.00 -1.30      MEMB
ATOM    411 H11R OL      3      -3.795  -2.142   9.553  1.00  0.00      MEMB
ATOM    412 H11S OL      3      -3.028  -0.622   9.119  1.00  0.00      MEMB
ATOM    413 C112 OL      3      -4.179  -1.762   7.505  1.00 -0.16      MEMB
ATOM    414 H12R OL      3      -4.257  -0.893   6.817  1.00  0.00      MEMB
ATOM    415 H12S OL      3      -5.192  -2.219   7.483  1.00  0.00      MEMB
ATOM    416 C113 OL      3      -3.194  -2.844   7.161  1.00  0.33      MEMB
ATOM    417 H13R OL      3      -3.148  -3.702   7.866  1.00  0.00      MEMB
ATOM    418 H13S OL      3      -2.187  -2.388   7.051  1.00  0.00      MEMB
ATOM    419 C114 OL      3      -3.571  -3.484   5.809  1.00  1.47      MEMB
ATOM    420 H14R OL      3      -3.915  -2.868   4.951  1.00  0.00      MEMB
ATOM    421 H14S OL      3      -4.527  -4.033   5.948  1.00  0.00      MEMB
ATOM    422 C115 OL      3      -2.586  -4.510   5.182  1.00  2.35      MEMB
ATOM    423 H15R OL      3      -2.506  -5.374   5.876  1.00  0.00      MEMB
ATOM    424 H15S OL      3      -1.577  -4.046   5.165  1.00  0.00      MEMB
ATOM    425 C116 OL      3      -3.034  -5.058   3.849  1.00  3.48      MEMB
ATOM    426 H16R OL      3      -3.197  -4.242   3.113  1.00  0.00      MEMB
ATOM    427 H16S OL      3      -4.064  -5.439   4.016  1.00  0.00      MEMB
ATOM    428 C117 OL      3      -2.008  -6.052   3.244  1.00  2.94      MEMB
ATOM    429 H17R OL      3      -2.270  -7.008   3.745  1.00  0.00      MEMB
ATOM    430 H17S OL      3      -0.955  -5.753   3.433  1.00  0.00      MEMB
ATOM    431 C118 OL      3      -2.263  -6.369   1.752  1.00  4.04      MEMB
ATOM    432 H18R OL      3      -1.657  -7.252   1.455  1.00  0.00      MEMB
ATOM    433 H18S OL      3      -2.151  -5.493   1.079  1.00  0.00      MEMB
ATOM    434 H18T OL      3      -3.300  -6.746   1.619  1.00  0.00      MEMB
TER   
ATOM    516  C12 OL      4      10.253  -0.072  14.734  1.00-12.11      MEMB
ATOM    517  H2R OL      4      10.300  -0.707  15.644  1.00  0.00      MEMB
ATOM    518  H2S OL      4       9.339   0.560  14.728  1.00  0.00      MEMB
ATOM    566  C13 OL      4      10.096  -0.920  13.512  1.00-10.97      MEMB
ATOM    567  H3R OL      4       9.469  -1.817  13.700  1.00  0.00      MEMB
ATOM    568  H3S OL      4      10.975  -1.428  13.062  1.00  0.00      MEMB
ATOM    569  C14 OL      4       9.507  -0.162  12.299  1.00 -9.91      MEMB
ATOM    570  H4R OL      4       8.399  -0.110  12.345  1.00  0.00      MEMB
ATOM    571  H4S OL      4       9.850   0.891  12.386  1.00  0.00      MEMB
ATOM    572  C15 OL      4       9.930  -0.710  10.946  1.00 -8.77      MEMB
ATOM    573  H5R OL      4       9.990  -1.819  10.981  1.00  0.00      MEMB
ATOM    574  H5S OL      4      10.938  -0.261  10.817  1.00  0.00      MEMB
ATOM    575  C16 OL      4       8.929  -0.272   9.897  1.00 -7.62      MEMB
ATOM    576  H6R OL      4       7.927  -0.549  10.289  1.00  0.00      MEMB
ATOM    577  H6S OL      4       8.819   0.829   9.792  1.00  0.00      MEMB
ATOM    578  C17 OL      4       9.211  -0.785   8.503  1.00 -6.59      MEMB
ATOM    579  H7R OL      4       9.277  -1.889   8.606  1.00  0.00      MEMB
ATOM    580  H7S OL      4       8.418  -0.518   7.773  1.00  0.00      MEMB
ATOM    581  C18 OL      4      10.543  -0.406   7.902  1.00 -5.26      MEMB
ATOM    582  H8R OL      4      11.343  -0.868   8.519  1.00  0.00      MEMB
ATOM    583  H8S OL      4      10.586  -0.856   6.887  1.00  0.00      MEMB
ATOM    584  C19 OL      4      10.877   1.120   7.794  1.00 -4.06      MEMB
ATOM    585  H9R OL      4      11.916   1.372   8.054  1.00  0.00      MEMB
ATOM    586 C110 OL      4      10.133   2.086   7.258  1.00 -2.66      MEMB
ATOM    587 H10R OL      4      10.501   3.120   7.175  1.00  0.00      MEMB
ATOM    588 C111 OL      4       8.848   1.997   6.654  1.00 -2.58      MEMB
ATOM    589 H11R OL      4       8.146   1.282   7.134  1.00  0.00      MEMB
ATOM    590 H11S OL      4       8.478   3.031   6.822  1.00  0.00      MEMB
ATOM    591 C112 OL      4       8.894   1.727   5.160  1.00 -1.15      MEMB
ATOM    592 H12R OL      4       7.861   2.002   4.854  1.00  0.00      MEMB
ATOM    593 H12S OL      4       9.574   2.387   4.580  1.00  0.00      MEMB
ATOM    594 C113 OL      4       9.252   0.331   4.745  1.00 -0.28      MEMB
ATOM    595 H13R OL      4      10.284   0.002   4.993  1.00  0.00      MEMB
ATOM    596 H13S OL      4       8.643  -0.341   5.387  1.00  0.00      MEMB
ATOM    597 C114 OL      4       9.000   0.160   3.231  1.00  0.84      MEMB
ATOM    598 H14R OL      4       8.962  -0.928   3.011  1.00  0.00      MEMB
ATOM    599 H14S OL      4       8.035   0.637   2.955  1.00  0.00      MEMB
ATOM    600 C115 OL      4      10.031   0.844   2.389  1.00  1.60      MEMB
ATOM    601 H15R OL      4      10.169   1.877   2.774  1.00  0.00      MEMB
ATOM    602 H15S OL      4       9.703   0.834   1.327  1.00  0.00      MEMB
ATOM    603 C116 OL      4      11.397   0.123   2.500  1.00  2.64      MEMB
ATOM    604 H16R OL      4      11.720   0.099   3.563  1.00  0.00      MEMB
ATOM    605 H16S OL      4      11.389  -0.885   2.032  1.00  0.00      MEMB
ATOM    606 C117 OL      4      12.624   0.889   1.796  1.00  0.00      MEMB
ATOM    607 H17R OL      4      13.552   0.414   2.180  1.00  0.00      MEMB
ATOM    608 H17S OL      4      12.475   1.969   2.013  1.00  0.00      MEMB
ATOM    609 C118 OL      4      12.440   0.726   0.241  1.00  0.00      MEMB
ATOM    610 H18R OL      4      13.279   1.190  -0.319  1.00  0.00      MEMB
ATOM    611 H18S OL      4      12.362  -0.334  -0.084  1.00  0.00      MEMB
ATOM    612 H18T OL      4      11.480   1.260   0.076  1.00  0.00      MEMB
ATOM    482  C33 PGR     4       9.757   0.783  21.066  1.00-20.41      MEMB
ATOM    483  H3A PGR     4      10.202  -0.042  21.663  1.00  0.00      MEMB
ATOM    484  H3B PGR     4      10.630   1.437  20.857  1.00  0.00      MEMB
ATOM    485  O36 PGR     4       8.862   1.574  21.798  1.00  0.00      MEMB
ATOM    486 HO6A PGR     4       8.491   1.165  22.583  1.00  0.00      MEMB
ATOM    487  C32 PGR     4       9.188   0.226  19.765  1.00-20.64      MEMB
ATOM    488  H2A PGR     4       8.504  -0.621  19.996  1.00  0.00      MEMB
ATOM    489  O35 PGR     4      10.280  -0.268  18.992  1.00  0.00      MEMB
ATOM    490 HO5A PGR     4      10.830  -0.651  19.689  1.00  0.00      MEMB
ATOM    491  C31 PGR     4       8.415   1.308  19.001  1.00-19.24      MEMB
ATOM    492  H1A PGR     4       7.498   1.518  19.592  1.00  0.00      MEMB
ATOM    493  H1B PGR     4       8.206   0.784  18.044  1.00  0.00      MEMB
ATOM    494  P31 PGR     4       8.465   3.549  17.882  1.00-16.77      MEMB
ATOM    495  O33 PGR     4       8.326   4.803  18.610  1.00-15.92      MEMB
ATOM    496  O34 PGR     4       7.189   3.012  17.397  1.00-16.93      MEMB
ATOM    497  O32 PGR     4       9.217   2.533  18.743  1.00-16.27      MEMB
ATOM    498  O31 PGR     4       9.575   3.817  16.745  1.00-18.19      MEMB
ATOM    499  C3  PGR     4      10.900   4.151  17.220  1.00-15.07      MEMB
ATOM    500  HA  PGR     4      11.366   3.476  17.970  1.00  0.00      MEMB
ATOM    501  HB  PGR     4      10.805   5.205  17.559  1.00  0.00      MEMB
ATOM    502  C2  PGR     4      11.947   4.116  16.014  1.00-13.89      MEMB
ATOM    503  HX  PGR     4      12.803   4.686  16.435  1.00  0.00      MEMB
ATOM    504  O21 PGR     4      11.498   4.635  14.801  1.00-12.67      MEMB
ATOM    505  C21 PGR     4      11.231   5.930  14.769  1.00-12.02      MEMB
ATOM    506  O22 PGR     4      11.255   6.718  15.685  1.00-12.33      MEMB
ATOM    510  C1  PGR     4      12.477   2.617  15.854  1.00-14.33      MEMB
ATOM    511  HR  PGR     4      13.126   2.434  16.737  1.00  0.00      MEMB
ATOM    512  HS  PGR     4      13.136   2.749  14.970  1.00  0.00      MEMB
ATOM    513  O11 PGR     4      11.405   1.776  15.655  1.00-13.47      MEMB
ATOM    514  C11 PGR     4      11.612   0.717  14.877  1.00-12.95      MEMB
ATOM    515  O12 PGR     4      12.657   0.466  14.271  1.00-13.09      MEMB
ATOM    507  C12 OL      4      10.871   6.156  13.287  1.00-10.84      MEMB
ATOM    508  H2R OL      4      10.577   5.240  12.731  1.00  0.00      MEMB
ATOM    509  H2S OL      4      11.879   6.400  12.889  1.00  0.00      MEMB
ATOM    519  C13 OL      4       9.998   7.355  12.951  1.00 -9.66      MEMB
ATOM    520  H3R OL      4      10.490   7.840  12.081  1.00  0.00      MEMB
ATOM    521  H3S OL      4       9.998   8.176  13.699  1.00  0.00      MEMB
ATOM    522  C14 OL      4       8.563   7.076  12.479  1.00 -8.38      MEMB
ATOM    523  H4R OL      4       7.905   7.413  13.310  1.00  0.00      MEMB
ATOM    524  H4S OL      4       8.325   5.991  12.467  1.00  0.00      MEMB
ATOM    525  C15 OL      4       8.175   7.776  11.126  1.00 -7.16      MEMB
ATOM    526  H5R OL      4       8.607   8.799  11.111  1.00  0.00      MEMB
ATOM    527  H5S OL      4       7.075   7.881  11.244  1.00  0.00      MEMB
ATOM    528  C16 OL      4       8.415   7.012   9.859  1.00 -6.04      MEMB
ATOM    529  H6R OL      4       7.960   7.527   8.986  1.00  0.00      MEMB
ATOM    530  H6S OL      4       7.942   6.013   9.971  1.00  0.00      MEMB
ATOM    531  C17 OL      4       9.835   6.653   9.558  1.00 -5.15      MEMB
ATOM    532  H7R OL      4      10.217   5.939  10.318  1.00  0.00      MEMB
ATOM    533  H7S OL      4      10.397   7.589   9.762  1.00  0.00      MEMB
ATOM    534  C18 OL      4      10.021   6.144   8.081  1.00 -4.09      MEMB
ATOM    535  H8R OL      4       9.215   5.386   7.976  1.00  0.00      MEMB
ATOM    536  H8S OL      4      11.020   5.658   8.076  1.00  0.00      MEMB
ATOM    537  C19 OL      4       9.745   7.243   6.968  1.00 -3.11      MEMB
ATOM    538  H9R OL      4       8.842   7.866   7.040  1.00  0.00      MEMB
ATOM    539 C110 OL      4      10.501   7.347   5.890  1.00 -1.91      MEMB
ATOM    540 H10R OL      4      10.115   8.042   5.130  1.00  0.00      MEMB
ATOM    541 C111 OL      4      11.729   6.597   5.423  1.00 -1.30      MEMB
ATOM    542 H11R OL      4      11.979   5.839   6.197  1.00  0.00      MEMB
ATOM    543 H11S OL      4      12.621   7.258   5.456  1.00  0.00      MEMB
ATOM    544 C112 OL      4      11.708   5.825   4.092  1.00 -0.16      MEMB
ATOM    545 H12R OL      4      10.951   5.016   4.179  1.00  0.00      MEMB
ATOM    546 H12S OL      4      12.753   5.458   4.005  1.00  0.00      MEMB
ATOM    547 C113 OL      4      11.429   6.680   2.817  1.00  0.33      MEMB
ATOM    548 H13R OL      4      12.318   7.296   2.565  1.00  0.00      MEMB
ATOM    549 H13S OL      4      10.637   7.419   3.065  1.00  0.00      MEMB
ATOM    550 C114 OL      4      11.337   5.862   1.528  1.00  1.47      MEMB
ATOM    551 H14R OL      4      12.286   5.290   1.450  1.00  0.00      MEMB
ATOM    552 H14S OL      4      11.292   6.447   0.585  1.00  0.00      MEMB
ATOM    553 C115 OL      4      10.197   4.891   1.515  1.00  2.35      MEMB
ATOM    554 H15R OL      4      10.218   4.322   2.469  1.00  0.00      MEMB
ATOM    555 H15S OL      4      10.412   4.278   0.614  1.00  0.00      MEMB
ATOM    556 C116 OL      4       8.832   5.629   1.402  1.00  3.48      MEMB
ATOM    557 H16R OL      4       8.805   6.377   0.581  1.00  0.00      MEMB
ATOM    558 H16S OL      4       8.754   6.267   2.308  1.00  0.00      MEMB
ATOM    559 C117 OL      4       7.618   4.795   1.515  1.00  2.94      MEMB
ATOM    560 H17R OL      4       7.649   4.067   2.354  1.00  0.00      MEMB
ATOM    561 H17S OL      4       7.520   4.229   0.564  1.00  0.00      MEMB
ATOM    562 C118 OL      4       6.314   5.598   1.426  1.00  4.04      MEMB
ATOM    563 H18R OL      4       6.219   6.075   0.428  1.00  0.00      MEMB
ATOM    564 H18S OL      4       6.253   6.303   2.283  1.00  0.00      MEMB
ATOM    565 H18T OL      4       5.544   4.817   1.604  1.00  0.00      MEMB
TER   
ATOM    647  C12 OL      5     -13.205   4.097  12.559  1.00-12.11      MEMB
ATOM    648  H2R OL      5     -14.272   4.314  12.341  1.00  0.00      MEMB
ATOM    649  H2S OL      5     -12.632   4.834  11.957  1.00  0.00      MEMB
ATOM    697  C13 OL      5     -12.845   2.679  12.008  1.00-10.97      MEMB
ATOM    698  H3R OL      5     -13.700   2.132  12.458  1.00  0.00      MEMB
ATOM    699  H3S OL      5     -11.868   2.304  12.380  1.00  0.00      MEMB
ATOM    700  C14 OL      5     -12.773   2.643  10.483  1.00 -9.91      MEMB
ATOM    701  H4R OL      5     -12.769   1.592  10.121  1.00  0.00      MEMB
ATOM    702  H4S OL      5     -13.647   3.182  10.058  1.00  0.00      MEMB
ATOM    703  C15 OL      5     -11.546   3.391   9.990  1.00 -8.77      MEMB
ATOM    704  H5R OL      5     -10.639   2.915  10.422  1.00  0.00      MEMB
ATOM    705  H5S OL      5     -11.578   4.462  10.283  1.00  0.00      MEMB
ATOM    706  C16 OL      5     -11.452   3.406   8.451  1.00 -7.62      MEMB
ATOM    707  H6R OL      5     -11.449   2.339   8.140  1.00  0.00      MEMB
ATOM    708  H6S OL      5     -12.324   3.998   8.100  1.00  0.00      MEMB
ATOM    709  C17 OL      5     -10.188   3.987   7.886  1.00 -6.59      MEMB
ATOM    710  H7R OL      5      -9.380   3.289   8.192  1.00  0.00      MEMB
ATOM    711  H7S OL      5     -10.330   3.921   6.786  1.00  0.00      MEMB
ATOM    712  C18 OL      5      -9.706   5.438   8.298  1.00 -5.26      MEMB
ATOM    713  H8R OL      5      -9.517   5.513   9.390  1.00  0.00      MEMB
ATOM    714  H8S OL      5      -8.733   5.449   7.761  1.00  0.00      MEMB
ATOM    715  C19 OL      5     -10.680   6.435   7.828  1.00 -4.06      MEMB
ATOM    716  H9R OL      5     -11.720   6.350   8.176  1.00  0.00      MEMB
ATOM    717 C110 OL      5     -10.480   7.471   7.031  1.00 -2.66      MEMB
ATOM    718 H10R OL      5     -11.275   8.216   6.879  1.00  0.00      MEMB
ATOM    719 C111 OL      5      -9.308   8.045   6.360  1.00 -2.58      MEMB
ATOM    720 H11R OL      5      -9.301   9.128   6.608  1.00  0.00      MEMB
ATOM    721 H11S OL      5      -8.353   7.576   6.680  1.00  0.00      MEMB
ATOM    722 C112 OL      5      -9.406   7.824   4.844  1.00 -1.15      MEMB
ATOM    723 H12R OL      5     -10.269   8.469   4.573  1.00  0.00      MEMB
ATOM    724 H12S OL      5      -8.441   8.144   4.396  1.00  0.00      MEMB
ATOM    725 C113 OL      5      -9.683   6.265   4.569  1.00 -0.28      MEMB
ATOM    726 H13R OL      5      -8.865   5.726   5.095  1.00  0.00      MEMB
ATOM    727 H13S OL      5     -10.645   5.964   5.036  1.00  0.00      MEMB
ATOM    728 C114 OL      5      -9.477   5.983   3.103  1.00  0.84      MEMB
ATOM    729 H14R OL      5      -8.396   6.036   2.849  1.00  0.00      MEMB
ATOM    730 H14S OL      5      -9.686   4.895   3.034  1.00  0.00      MEMB
ATOM    731 C115 OL      5     -10.335   6.758   2.070  1.00  1.60      MEMB
ATOM    732 H15R OL      5     -10.404   7.795   2.463  1.00  0.00      MEMB
ATOM    733 H15S OL      5     -11.298   6.213   2.165  1.00  0.00      MEMB
ATOM    734 C116 OL      5      -9.709   6.535   0.723  1.00  2.64      MEMB
ATOM    735 H16R OL      5      -8.803   5.914   0.884  1.00  0.00      MEMB
ATOM    736 H16S OL      5     -10.337   5.824   0.143  1.00  0.00      MEMB
ATOM    737 C117 OL      5      -9.231   7.777  -0.036  1.00  0.00      MEMB
ATOM    738 H17R OL      5      -8.802   7.465  -1.012  1.00  0.00      MEMB
ATOM    739 H17S OL      5      -8.439   8.344   0.499  1.00  0.00      MEMB
ATOM    740 C118 OL      5     -10.319   8.782  -0.356  1.00  0.00      MEMB
ATOM    741 H18R OL      5     -10.956   8.430  -1.195  1.00  0.00      MEMB
ATOM    742 H18S OL      5     -10.926   8.970   0.556  1.00  0.00      MEMB
ATOM    743 H18T OL      5      -9.785   9.734  -0.566  1.00  0.00      MEMB
ATOM    613  C33 PGR     5      -7.781   8.329  18.234  1.00-20.41      MEMB
ATOM    614  H3A PGR     5      -8.642   8.426  18.931  1.00  0.00      MEMB
ATOM    615  H3B PGR     5      -7.337   9.317  17.989  1.00  0.00      MEMB
ATOM    616  O36 PGR     5      -8.441   7.877  17.061  1.00  0.00      MEMB
ATOM    617 HO6A PGR     5      -8.438   6.925  16.938  1.00  0.00      MEMB
ATOM    618  C32 PGR     5      -6.701   7.437  18.818  1.00-20.64      MEMB
ATOM    619  H2A PGR     5      -6.380   7.845  19.803  1.00  0.00      MEMB
ATOM    620  O35 PGR     5      -5.587   7.468  17.928  1.00  0.00      MEMB
ATOM    621 HO5A PGR     5      -5.602   8.397  17.659  1.00  0.00      MEMB
ATOM    622  C31 PGR     5      -7.169   5.979  19.029  1.00-19.24      MEMB
ATOM    623  H1A PGR     5      -6.353   5.539  19.641  1.00  0.00      MEMB
ATOM    624  H1B PGR     5      -7.109   5.611  17.982  1.00  0.00      MEMB
ATOM    625  P31 PGR     5      -9.151   4.458  19.867  1.00-16.77      MEMB
ATOM    626  O33 PGR     5     -10.275   4.443  20.798  1.00-15.92      MEMB
ATOM    627  O34 PGR     5      -8.053   3.530  20.238  1.00-16.93      MEMB
ATOM    628  O32 PGR     5      -8.547   5.848  19.536  1.00-16.27      MEMB
ATOM    629  O31 PGR     5      -9.792   3.935  18.491  1.00-18.19      MEMB
ATOM    630  C3  PGR     5     -10.551   4.898  17.801  1.00-15.07      MEMB
ATOM    631  HA  PGR     5     -10.192   5.940  17.943  1.00  0.00      MEMB
ATOM    632  HB  PGR     5     -11.579   4.821  18.216  1.00  0.00      MEMB
ATOM    633  C2  PGR     5     -10.543   4.455  16.238  1.00-13.89      MEMB
ATOM    634  HX  PGR     5     -11.071   3.481  16.326  1.00  0.00      MEMB
ATOM    635  O21 PGR     5      -9.240   4.411  15.766  1.00-12.67      MEMB
ATOM    636  C21 PGR     5      -8.901   3.516  14.946  1.00-12.02      MEMB
ATOM    637  O22 PGR     5      -9.518   2.461  14.731  1.00-12.33      MEMB
ATOM    641  C1  PGR     5     -11.452   5.483  15.469  1.00-14.33      MEMB
ATOM    642  HR  PGR     5     -10.821   6.397  15.436  1.00  0.00      MEMB
ATOM    643  HS  PGR     5     -12.418   5.776  15.932  1.00  0.00      MEMB
ATOM    644  O11 PGR     5     -11.734   5.097  14.109  1.00-13.47      MEMB
ATOM    645  C11 PGR     5     -12.851   4.380  14.080  1.00-12.95      MEMB
ATOM    646  O12 PGR     5     -13.428   3.901  15.034  1.00-13.09      MEMB
ATOM    638  C12 OL      5      -7.665   3.935  14.268  1.00-10.84      MEMB
ATOM    639  H2R OL      5      -6.999   3.049  14.197  1.00  0.00      MEMB
ATOM    640  H2S OL      5      -7.036   4.654  14.835  1.00  0.00      MEMB
ATOM    650  C13 OL      5      -8.042   4.478  12.906  1.00 -9.66      MEMB
ATOM    651  H3R OL      5      -8.591   5.442  12.965  1.00  0.00      MEMB
ATOM    652  H3S OL      5      -8.770   3.756  12.478  1.00  0.00      MEMB
ATOM    653  C14 OL      5      -6.856   4.686  11.843  1.00 -8.38      MEMB
ATOM    654  H4R OL      5      -6.015   5.316  12.203  1.00  0.00      MEMB
ATOM    655  H4S OL      5      -7.415   5.155  11.005  1.00  0.00      MEMB
ATOM    656  C15 OL      5      -6.240   3.380  11.352  1.00 -7.16      MEMB
ATOM    657  H5R OL      5      -6.069   2.726  12.233  1.00  0.00      MEMB
ATOM    658  H5S OL      5      -5.239   3.570  10.910  1.00  0.00      MEMB
ATOM    659  C16 OL      5      -7.192   2.696  10.327  1.00 -6.04      MEMB
ATOM    660  H6R OL      5      -7.531   3.489   9.628  1.00  0.00      MEMB
ATOM    661  H6S OL      5      -8.098   2.275  10.813  1.00  0.00      MEMB
ATOM    662  C17 OL      5      -6.468   1.582   9.491  1.00 -5.15      MEMB
ATOM    663  H7R OL      5      -6.193   0.617   9.967  1.00  0.00      MEMB
ATOM    664  H7S OL      5      -5.578   2.217   9.291  1.00  0.00      MEMB
ATOM    665  C18 OL      5      -6.950   1.354   8.075  1.00 -4.09      MEMB
ATOM    666  H8R OL      5      -7.022   2.389   7.679  1.00  0.00      MEMB
ATOM    667  H8S OL      5      -8.037   1.150   8.183  1.00  0.00      MEMB
ATOM    668  C19 OL      5      -6.245   0.458   7.143  1.00 -3.11      MEMB
ATOM    669  H9R OL      5      -5.514  -0.265   7.534  1.00  0.00      MEMB
ATOM    670 C110 OL      5      -6.344   0.421   5.834  1.00 -1.91      MEMB
ATOM    671 H10R OL      5      -5.920  -0.430   5.281  1.00  0.00      MEMB
ATOM    672 C111 OL      5      -7.199   1.291   4.885  1.00 -1.30      MEMB
ATOM    673 H11R OL      5      -7.740   2.088   5.438  1.00  0.00      MEMB
ATOM    674 H11S OL      5      -8.038   0.650   4.537  1.00  0.00      MEMB
ATOM    675 C112 OL      5      -6.407   1.760   3.645  1.00 -0.16      MEMB
ATOM    676 H12R OL      5      -5.856   0.966   3.098  1.00  0.00      MEMB
ATOM    677 H12S OL      5      -5.672   2.460   4.098  1.00  0.00      MEMB
ATOM    678 C113 OL      5      -7.344   2.622   2.709  1.00  0.33      MEMB
ATOM    679 H13R OL      5      -6.757   3.239   1.995  1.00  0.00      MEMB
ATOM    680 H13S OL      5      -7.904   3.266   3.420  1.00  0.00      MEMB
ATOM    681 C114 OL      5      -8.402   1.718   1.963  1.00  1.47      MEMB
ATOM    682 H14R OL      5      -9.199   1.515   2.711  1.00  0.00      MEMB
ATOM    683 H14S OL      5      -7.961   0.792   1.536  1.00  0.00      MEMB
ATOM    684 C115 OL      5      -9.024   2.427   0.872  1.00  2.35      MEMB
ATOM    685 H15R OL      5      -9.173   3.490   1.157  1.00  0.00      MEMB
ATOM    686 H15S OL      5     -10.085   2.127   0.741  1.00  0.00      MEMB
ATOM    687 C116 OL      5      -8.109   2.399  -0.372  1.00  3.48      MEMB
ATOM    688 H16R OL      5      -8.212   1.365  -0.767  1.00  0.00      MEMB
ATOM    689 H16S OL      5      -7.060   2.427  -0.007  1.00  0.00      MEMB
ATOM    690 C117 OL      5      -8.372   3.416  -1.497  1.00  2.94      MEMB
ATOM    691 H17R OL      5      -7.599   3.495  -2.291  1.00  0.00      MEMB
ATOM    692 H17S OL      5      -8.520   4.381  -0.967  1.00  0.00      MEMB
ATOM    693 C118 OL      5      -9.677   3.053  -2.134  1.00  4.04      MEMB
ATOM    694 H18R OL      5     -10.146   3.939  -2.613  1.00  0.00      MEMB
ATOM    695 H18S OL      5     -10.348   2.642  -1.349  1.00  0.00      MEMB
ATOM    696 H18T OL      5      -9.438   2.201  -2.806  1.00  0.00      MEMB
TER   
ATOM    778  C12 OL      6      -5.127 -11.258  10.373  1.00-12.11      MEMB
ATOM    779  H2R OL      6      -5.696 -10.381   9.997  1.00  0.00      MEMB
ATOM    780  H2S OL      6      -4.175 -10.820  10.742  1.00  0.00      MEMB
ATOM    828  C13 OL      6      -4.941 -12.396   9.391  1.00-10.97      MEMB
ATOM    829  H3R OL      6      -3.989 -12.948   9.545  1.00  0.00      MEMB
ATOM    830  H3S OL      6      -4.864 -11.971   8.367  1.00  0.00      MEMB
ATOM    831  C14 OL      6      -6.072 -13.489   9.255  1.00 -9.91      MEMB
ATOM    832  H4R OL      6      -6.135 -14.115  10.170  1.00  0.00      MEMB
ATOM    833  H4S OL      6      -7.023 -13.003   8.950  1.00  0.00      MEMB
ATOM    834  C15 OL      6      -5.759 -14.428   8.139  1.00 -8.77      MEMB
ATOM    835  H5R OL      6      -6.252 -15.397   8.367  1.00  0.00      MEMB
ATOM    836  H5S OL      6      -4.679 -14.655   8.270  1.00  0.00      MEMB
ATOM    837  C16 OL      6      -5.987 -14.008   6.668  1.00 -7.62      MEMB
ATOM    838  H6R OL      6      -5.479 -13.089   6.305  1.00  0.00      MEMB
ATOM    839  H6S OL      6      -5.605 -14.859   6.065  1.00  0.00      MEMB
ATOM    840  C17 OL      6      -7.512 -14.054   6.366  1.00 -6.59      MEMB
ATOM    841  H7R OL      6      -8.012 -14.908   6.870  1.00  0.00      MEMB
ATOM    842  H7S OL      6      -8.158 -13.155   6.453  1.00  0.00      MEMB
ATOM    843  C18 OL      6      -7.784 -14.259   4.875  1.00 -5.26      MEMB
ATOM    844  H8R OL      6      -7.096 -15.085   4.593  1.00  0.00      MEMB
ATOM    845  H8S OL      6      -8.851 -14.538   4.744  1.00  0.00      MEMB
ATOM    846  C19 OL      6      -7.391 -13.033   4.135  1.00 -4.06      MEMB
ATOM    847  H9R OL      6      -6.886 -12.235   4.700  1.00  0.00      MEMB
ATOM    848 C110 OL      6      -7.746 -12.836   2.875  1.00 -2.66      MEMB
ATOM    849 H10R OL      6      -7.313 -11.948   2.391  1.00  0.00      MEMB
ATOM    850 C111 OL      6      -8.619 -13.716   1.946  1.00 -2.58      MEMB
ATOM    851 H11R OL      6      -8.574 -14.764   2.311  1.00  0.00      MEMB
ATOM    852 H11S OL      6      -9.690 -13.420   1.930  1.00  0.00      MEMB
ATOM    853 C112 OL      6      -8.004 -13.694   0.546  1.00 -1.15      MEMB
ATOM    854 H12R OL      6      -6.900 -13.818   0.532  1.00  0.00      MEMB
ATOM    855 H12S OL      6      -8.448 -14.572   0.030  1.00  0.00      MEMB
ATOM    856 C113 OL      6      -8.436 -12.440  -0.171  1.00 -0.28      MEMB
ATOM    857 H13R OL      6      -9.542 -12.392  -0.076  1.00  0.00      MEMB
ATOM    858 H13S OL      6      -8.052 -11.511   0.302  1.00  0.00      MEMB
ATOM    859 C114 OL      6      -7.970 -12.344  -1.660  1.00  0.84      MEMB
ATOM    860 H14R OL      6      -8.407 -13.205  -2.210  1.00  0.00      MEMB
ATOM    861 H14S OL      6      -8.384 -11.375  -2.012  1.00  0.00      MEMB
ATOM    862 C115 OL      6      -6.491 -12.615  -2.031  1.00  1.60      MEMB
ATOM    863 H15R OL      6      -6.380 -12.604  -3.137  1.00  0.00      MEMB
ATOM    864 H15S OL      6      -6.106 -13.617  -1.745  1.00  0.00      MEMB
ATOM    865 C116 OL      6      -5.424 -11.637  -1.465  1.00  2.64      MEMB
ATOM    866 H16R OL      6      -4.493 -11.741  -2.062  1.00  0.00      MEMB
ATOM    867 H16S OL      6      -5.825 -10.610  -1.606  1.00  0.00      MEMB
ATOM    868 C117 OL      6      -5.062 -11.992  -0.029  1.00  0.00      MEMB
ATOM    869 H17R OL      6      -4.715 -13.047  -0.007  1.00  0.00      MEMB
ATOM    870 H17S OL      6      -5.881 -11.914   0.717  1.00  0.00      MEMB
ATOM    871 C118 OL      6      -3.999 -11.106   0.589  1.00  0.00      MEMB
ATOM    872 H18R OL      6      -3.953 -11.474   1.636  1.00  0.00      MEMB
ATOM    873 H18S OL      6      -2.973 -11.036   0.170  1.00  0.00      MEMB
ATOM    874 H18T OL      6      -4.378 -10.062   0.612  1.00  0.00      MEMB
ATOM    744  C33 PGR     6      -0.935 -10.093  20.129  1.00-20.41      MEMB
ATOM    745  H3A PGR     6       0.059  -9.598  20.101  1.00  0.00      MEMB
ATOM    746  H3B PGR     6      -1.821  -9.430  20.229  1.00  0.00      MEMB
ATOM    747  O36 PGR     6      -0.838 -10.787  21.316  1.00  0.00      MEMB
ATOM    748 HO6A PGR     6      -1.496 -11.485  21.352  1.00  0.00      MEMB
ATOM    749  C32 PGR     6      -1.071 -10.991  18.895  1.00-20.64      MEMB
ATOM    750  H2A PGR     6      -0.084 -11.448  18.661  1.00  0.00      MEMB
ATOM    751  O35 PGR     6      -1.462 -10.164  17.800  1.00  0.00      MEMB
ATOM    752 HO5A PGR     6      -0.941  -9.370  17.984  1.00  0.00      MEMB
ATOM    753  C31 PGR     6      -2.102 -12.129  19.103  1.00-19.24      MEMB
ATOM    754  H1A PGR     6      -1.873 -12.884  19.885  1.00  0.00      MEMB
ATOM    755  H1B PGR     6      -2.021 -12.731  18.173  1.00  0.00      MEMB
ATOM    756  P31 PGR     6      -4.634 -12.340  18.588  1.00-16.77      MEMB
ATOM    757  O33 PGR     6      -5.908 -11.559  18.834  1.00-15.92      MEMB
ATOM    758  O34 PGR     6      -4.731 -13.794  18.950  1.00-16.93      MEMB
ATOM    759  O32 PGR     6      -3.419 -11.709  19.324  1.00-16.27      MEMB
ATOM    760  O31 PGR     6      -4.203 -12.268  17.061  1.00-18.19      MEMB
ATOM    761  C3  PGR     6      -4.991 -13.019  16.054  1.00-15.07      MEMB
ATOM    762  HA  PGR     6      -6.094 -12.948  16.174  1.00  0.00      MEMB
ATOM    763  HB  PGR     6      -4.827 -14.113  16.159  1.00  0.00      MEMB
ATOM    764  C2  PGR     6      -4.446 -12.632  14.707  1.00-13.89      MEMB
ATOM    765  HX  PGR     6      -3.378 -12.883  14.533  1.00  0.00      MEMB
ATOM    766  O21 PGR     6      -4.687 -11.229  14.579  1.00-12.67      MEMB
ATOM    767  C21 PGR     6      -3.641 -10.428  14.664  1.00-12.02      MEMB
ATOM    768  O22 PGR     6      -2.476 -10.753  14.879  1.00-12.33      MEMB
ATOM    772  C1  PGR     6      -5.189 -13.324  13.568  1.00-14.33      MEMB
ATOM    773  HR  PGR     6      -6.289 -13.260  13.712  1.00  0.00      MEMB
ATOM    774  HS  PGR     6      -4.851 -14.381  13.614  1.00  0.00      MEMB
ATOM    775  O11 PGR     6      -4.808 -12.764  12.288  1.00-13.47      MEMB
ATOM    776  C11 PGR     6      -5.663 -11.933  11.698  1.00-12.95      MEMB
ATOM    777  O12 PGR     6      -6.749 -11.701  12.186  1.00-13.09      MEMB
ATOM    769  C12 OL      6      -4.052  -9.025  14.120  1.00-10.84      MEMB
ATOM    770  H2R OL      6      -5.119  -8.829  14.359  1.00  0.00      MEMB
ATOM    771  H2S OL      6      -3.917  -9.130  13.023  1.00  0.00      MEMB
ATOM    781  C13 OL      6      -3.150  -7.923  14.696  1.00 -9.66      MEMB
ATOM    782  H3R OL      6      -2.948  -8.153  15.764  1.00  0.00      MEMB
ATOM    783  H3S OL      6      -3.687  -6.968  14.512  1.00  0.00      MEMB
ATOM    784  C14 OL      6      -1.781  -7.911  13.883  1.00 -8.38      MEMB
ATOM    785  H4R OL      6      -1.473  -8.943  13.607  1.00  0.00      MEMB
ATOM    786  H4S OL      6      -1.036  -7.442  14.561  1.00  0.00      MEMB
ATOM    787  C15 OL      6      -1.813  -7.325  12.446  1.00 -7.16      MEMB
ATOM    788  H5R OL      6      -2.022  -6.248  12.623  1.00  0.00      MEMB
ATOM    789  H5S OL      6      -2.659  -7.806  11.911  1.00  0.00      MEMB
ATOM    790  C16 OL      6      -0.599  -7.620  11.610  1.00 -6.04      MEMB
ATOM    791  H6R OL      6       0.278  -7.163  12.117  1.00  0.00      MEMB
ATOM    792  H6S OL      6      -0.556  -7.068  10.647  1.00  0.00      MEMB
ATOM    793  C17 OL      6      -0.278  -9.068  11.378  1.00 -5.15      MEMB
ATOM    794  H7R OL      6      -0.033  -9.669  12.280  1.00  0.00      MEMB
ATOM    795  H7S OL      6       0.672  -8.995  10.806  1.00  0.00      MEMB
ATOM    796  C18 OL      6      -1.237  -9.835  10.478  1.00 -4.09      MEMB
ATOM    797  H8R OL      6      -1.460  -9.288   9.537  1.00  0.00      MEMB
ATOM    798  H8S OL      6      -2.182  -9.924  11.055  1.00  0.00      MEMB
ATOM    799  C19 OL      6      -0.869 -11.332  10.208  1.00 -3.11      MEMB
ATOM    800  H9R OL      6      -1.286 -11.982  10.991  1.00  0.00      MEMB
ATOM    801 C110 OL      6      -0.233 -11.860   9.173  1.00 -1.91      MEMB
ATOM    802 H10R OL      6      -0.122 -12.941   9.002  1.00  0.00      MEMB
ATOM    803 C111 OL      6       0.316 -11.058   8.000  1.00 -1.30      MEMB
ATOM    804 H11R OL      6       1.386 -11.357   7.983  1.00  0.00      MEMB
ATOM    805 H11S OL      6       0.195  -9.959   8.109  1.00  0.00      MEMB
ATOM    806 C112 OL      6      -0.270 -11.502   6.600  1.00 -0.16      MEMB
ATOM    807 H12R OL      6       0.067 -12.539   6.387  1.00  0.00      MEMB
ATOM    808 H12S OL      6       0.264 -10.955   5.794  1.00  0.00      MEMB
ATOM    809 C113 OL      6      -1.803 -11.336   6.589  1.00  0.33      MEMB
ATOM    810 H13R OL      6      -1.986 -10.263   6.366  1.00  0.00      MEMB
ATOM    811 H13S OL      6      -2.362 -11.693   7.480  1.00  0.00      MEMB
ATOM    812 C114 OL      6      -2.570 -12.016   5.366  1.00  1.47      MEMB
ATOM    813 H14R OL      6      -2.353 -11.401   4.467  1.00  0.00      MEMB
ATOM    814 H14S OL      6      -3.667 -11.892   5.491  1.00  0.00      MEMB
ATOM    815 C115 OL      6      -2.257 -13.504   4.980  1.00  2.35      MEMB
ATOM    816 H15R OL      6      -2.537 -14.172   5.823  1.00  0.00      MEMB
ATOM    817 H15S OL      6      -1.220 -13.787   4.702  1.00  0.00      MEMB
ATOM    818 C116 OL      6      -3.164 -13.806   3.828  1.00  3.48      MEMB
ATOM    819 H16R OL      6      -2.691 -13.248   2.992  1.00  0.00      MEMB
ATOM    820 H16S OL      6      -4.228 -13.574   4.049  1.00  0.00      MEMB
ATOM    821 C117 OL      6      -3.181 -15.226   3.432  1.00  2.94      MEMB
ATOM    822 H17R OL      6      -3.580 -15.854   4.257  1.00  0.00      MEMB
ATOM    823 H17S OL      6      -2.149 -15.596   3.251  1.00  0.00      MEMB
ATOM    824 C118 OL      6      -4.107 -15.396   2.328  1.00  4.04      MEMB
ATOM    825 H18R OL      6      -3.746 -15.051   1.335  1.00  0.00      MEMB
ATOM    826 H18S OL      6      -5.037 -14.859   2.612  1.00  0.00      MEMB
ATOM    827 H18T OL      6      -4.343 -16.479   2.253  1.00  0.00      MEMB
TER   
ATOM    909  C12 OL      7      14.271  -4.636  11.110  1.00-12.11      MEMB
ATOM    910  H2R OL      7      14.883  -3.852  11.605  1.00  0.00      MEMB
ATOM    911  H2S OL      7      14.666  -5.617  11.452  1.00  0.00      MEMB
ATOM    959  C13 OL      7      14.475  -4.504   9.586  1.00-10.97      MEMB
ATOM    960  H3R OL      7      13.939  -5.373   9.149  1.00  0.00      MEMB
ATOM    961  H3S OL      7      15.559  -4.447   9.347  1.00  0.00      MEMB
ATOM    962  C14 OL      7      13.992  -3.196   8.929  1.00 -9.91      MEMB
ATOM    963  H4R OL      7      12.984  -3.168   9.396  1.00  0.00      MEMB
ATOM    964  H4S OL      7      14.436  -2.255   9.318  1.00  0.00      MEMB
ATOM    965  C15 OL      7      14.062  -3.161   7.438  1.00 -8.77      MEMB
ATOM    966  H5R OL      7      14.861  -3.874   7.142  1.00  0.00      MEMB
ATOM    967  H5S OL      7      14.357  -2.132   7.141  1.00  0.00      MEMB
ATOM    968  C16 OL      7      12.700  -3.465   6.874  1.00 -7.62      MEMB
ATOM    969  H6R OL      7      12.854  -3.802   5.827  1.00  0.00      MEMB
ATOM    970  H6S OL      7      12.256  -4.311   7.441  1.00  0.00      MEMB
ATOM    971  C17 OL      7      11.638  -2.352   6.861  1.00 -6.59      MEMB
ATOM    972  H7R OL      7      11.282  -2.071   7.875  1.00  0.00      MEMB
ATOM    973  H7S OL      7      12.114  -1.510   6.314  1.00  0.00      MEMB
ATOM    974  C18 OL      7      10.336  -2.862   6.097  1.00 -5.26      MEMB
ATOM    975  H8R OL      7       9.848  -1.907   5.806  1.00  0.00      MEMB
ATOM    976  H8S OL      7      10.566  -3.386   5.145  1.00  0.00      MEMB
ATOM    977  C19 OL      7       9.374  -3.574   6.939  1.00 -4.06      MEMB
ATOM    978  H9R OL      7       8.764  -2.825   7.466  1.00  0.00      MEMB
ATOM    979 C110 OL      7       9.143  -4.901   7.026  1.00 -2.66      MEMB
ATOM    980 H10R OL      7       8.461  -5.286   7.799  1.00  0.00      MEMB
ATOM    981 C111 OL      7       9.924  -5.950   6.206  1.00 -2.58      MEMB
ATOM    982 H11R OL      7      10.740  -5.579   5.549  1.00  0.00      MEMB
ATOM    983 H11S OL      7      10.324  -6.664   6.956  1.00  0.00      MEMB
ATOM    984 C112 OL      7       9.018  -6.787   5.233  1.00 -1.15      MEMB
ATOM    985 H12R OL      7       9.605  -7.683   4.940  1.00  0.00      MEMB
ATOM    986 H12S OL      7       8.154  -6.954   5.912  1.00  0.00      MEMB
ATOM    987 C113 OL      7       8.724  -6.263   3.888  1.00 -0.28      MEMB
ATOM    988 H13R OL      7       8.184  -5.293   3.862  1.00  0.00      MEMB
ATOM    989 H13S OL      7       9.732  -6.091   3.454  1.00  0.00      MEMB
ATOM    990 C114 OL      7       7.872  -7.222   2.992  1.00  0.84      MEMB
ATOM    991 H14R OL      7       8.515  -7.995   2.520  1.00  0.00      MEMB
ATOM    992 H14S OL      7       7.143  -7.697   3.682  1.00  0.00      MEMB
ATOM    993 C115 OL      7       7.139  -6.588   1.795  1.00  1.60      MEMB
ATOM    994 H15R OL      7       6.572  -5.710   2.172  1.00  0.00      MEMB
ATOM    995 H15S OL      7       6.393  -7.291   1.366  1.00  0.00      MEMB
ATOM    996 C116 OL      7       7.894  -6.008   0.589  1.00  2.64      MEMB
ATOM    997 H16R OL      7       8.584  -5.193   0.895  1.00  0.00      MEMB
ATOM    998 H16S OL      7       8.630  -6.729   0.174  1.00  0.00      MEMB
ATOM    999 C117 OL      7       7.063  -5.338  -0.485  1.00  0.00      MEMB
ATOM   1000 H17R OL      7       6.071  -5.814  -0.638  1.00  0.00      MEMB
ATOM   1001 H17S OL      7       7.573  -5.346  -1.472  1.00  0.00      MEMB
ATOM   1002 C118 OL      7       6.698  -3.879  -0.031  1.00  0.00      MEMB
ATOM   1003 H18R OL      7       6.469  -3.788   1.052  1.00  0.00      MEMB
ATOM   1004 H18S OL      7       7.600  -3.282  -0.284  1.00  0.00      MEMB
ATOM   1005 H18T OL      7       5.812  -3.373  -0.472  1.00  0.00      MEMB
ATOM    875  C33 PGR     7      11.254  -6.626  21.718  1.00-20.41      MEMB
ATOM    876  H3A PGR     7      12.080  -5.955  22.037  1.00  0.00      MEMB
ATOM    877  H3B PGR     7      10.524  -6.957  22.487  1.00  0.00      MEMB
ATOM    878  O36 PGR     7      11.879  -7.784  21.268  1.00  0.00      MEMB
ATOM    879 HO6A PGR     7      11.247  -8.386  20.868  1.00  0.00      MEMB
ATOM    880  C32 PGR     7      10.425  -5.902  20.556  1.00-20.64      MEMB
ATOM    881  H2A PGR     7       9.776  -5.116  21.003  1.00  0.00      MEMB
ATOM    882  O35 PGR     7       9.596  -6.884  19.940  1.00  0.00      MEMB
ATOM    883 HO5A PGR     7       9.333  -7.403  20.713  1.00  0.00      MEMB
ATOM    884  C31 PGR     7      11.267  -5.240  19.505  1.00-19.24      MEMB
ATOM    885  H1A PGR     7      11.948  -4.499  19.975  1.00  0.00      MEMB
ATOM    886  H1B PGR     7      10.648  -4.632  18.812  1.00  0.00      MEMB
ATOM    887  P31 PGR     7      11.757  -6.660  17.362  1.00-16.77      MEMB
ATOM    888  O33 PGR     7      10.495  -7.435  17.390  1.00-15.92      MEMB
ATOM    889  O34 PGR     7      12.960  -7.330  16.756  1.00-16.93      MEMB
ATOM    890  O32 PGR     7      12.162  -6.196  18.905  1.00-16.27      MEMB
ATOM    891  O31 PGR     7      11.490  -5.280  16.599  1.00-18.19      MEMB
ATOM    892  C3  PGR     7      11.966  -4.822  15.297  1.00-15.07      MEMB
ATOM    893  HA  PGR     7      12.884  -5.328  14.931  1.00  0.00      MEMB
ATOM    894  HB  PGR     7      12.283  -3.768  15.452  1.00  0.00      MEMB
ATOM    895  C2  PGR     7      10.855  -4.840  14.206  1.00-13.89      MEMB
ATOM    896  HX  PGR     7       9.946  -4.458  14.717  1.00  0.00      MEMB
ATOM    897  O21 PGR     7      10.862  -6.189  13.657  1.00-12.67      MEMB
ATOM    898  C21 PGR     7       9.789  -6.456  13.023  1.00-12.02      MEMB
ATOM    899  O22 PGR     7       8.804  -5.734  12.937  1.00-12.33      MEMB
ATOM    903  C1  PGR     7      11.234  -3.884  13.026  1.00-14.33      MEMB
ATOM    904  HR  PGR     7      11.195  -2.873  13.486  1.00  0.00      MEMB
ATOM    905  HS  PGR     7      10.586  -3.791  12.129  1.00  0.00      MEMB
ATOM    906  O11 PGR     7      12.599  -4.081  12.607  1.00-13.47      MEMB
ATOM    907  C11 PGR     7      12.800  -4.535  11.456  1.00-12.95      MEMB
ATOM    908  O12 PGR     7      11.924  -4.961  10.724  1.00-13.09      MEMB
ATOM    900  C12 OL      7       9.947  -7.755  12.272  1.00-10.84      MEMB
ATOM    901  H2R OL      7      10.202  -8.518  13.038  1.00  0.00      MEMB
ATOM    902  H2S OL      7      10.790  -7.737  11.548  1.00  0.00      MEMB
ATOM    912  C13 OL      7       8.610  -8.153  11.633  1.00 -9.66      MEMB
ATOM    913  H3R OL      7       7.708  -7.884  12.222  1.00  0.00      MEMB
ATOM    914  H3S OL      7       8.701  -9.256  11.534  1.00  0.00      MEMB
ATOM    915  C14 OL      7       8.500  -7.478  10.177  1.00 -8.38      MEMB
ATOM    916  H4R OL      7       9.364  -6.808   9.983  1.00  0.00      MEMB
ATOM    917  H4S OL      7       7.623  -6.797  10.179  1.00  0.00      MEMB
ATOM    918  C15 OL      7       8.241  -8.568   9.110  1.00 -7.16      MEMB
ATOM    919  H5R OL      7       8.086  -8.007   8.164  1.00  0.00      MEMB
ATOM    920  H5S OL      7       7.357  -9.160   9.428  1.00  0.00      MEMB
ATOM    921  C16 OL      7       9.481  -9.496   8.961  1.00 -6.04      MEMB
ATOM    922  H6R OL      7       9.406 -10.300   9.724  1.00  0.00      MEMB
ATOM    923  H6S OL      7      10.436  -8.937   9.049  1.00  0.00      MEMB
ATOM    924  C17 OL      7       9.500 -10.219   7.612  1.00 -5.15      MEMB
ATOM    925  H7R OL      7       8.729  -9.665   7.036  1.00  0.00      MEMB
ATOM    926  H7S OL      7       9.208 -11.290   7.666  1.00  0.00      MEMB
ATOM    927  C18 OL      7      10.839 -10.218   6.748  1.00 -4.09      MEMB
ATOM    928  H8R OL      7      10.804  -9.331   6.080  1.00  0.00      MEMB
ATOM    929  H8S OL      7      10.630 -11.068   6.064  1.00  0.00      MEMB
ATOM    930  C19 OL      7      12.113 -10.468   7.405  1.00 -3.11      MEMB
ATOM    931  H9R OL      7      12.340 -11.480   7.771  1.00  0.00      MEMB
ATOM    932 C110 OL      7      13.133  -9.557   7.531  1.00 -1.91      MEMB
ATOM    933 H10R OL      7      14.072  -9.838   8.030  1.00  0.00      MEMB
ATOM    934 C111 OL      7      13.215  -8.196   7.084  1.00 -1.30      MEMB
ATOM    935 H11R OL      7      13.638  -7.644   7.950  1.00  0.00      MEMB
ATOM    936 H11S OL      7      12.204  -7.774   6.897  1.00  0.00      MEMB
ATOM    937 C112 OL      7      14.146  -7.951   5.885  1.00 -0.16      MEMB
ATOM    938 H12R OL      7      13.794  -8.462   4.964  1.00  0.00      MEMB
ATOM    939 H12S OL      7      15.137  -8.428   6.042  1.00  0.00      MEMB
ATOM    940 C113 OL      7      14.092  -6.489   5.498  1.00  0.33      MEMB
ATOM    941 H13R OL      7      14.405  -5.898   6.385  1.00  0.00      MEMB
ATOM    942 H13S OL      7      13.049  -6.210   5.237  1.00  0.00      MEMB
ATOM    943 C114 OL      7      14.823  -6.121   4.195  1.00  1.47      MEMB
ATOM    944 H14R OL      7      14.774  -7.005   3.524  1.00  0.00      MEMB
ATOM    945 H14S OL      7      15.899  -5.974   4.429  1.00  0.00      MEMB
ATOM    946 C115 OL      7      14.293  -4.778   3.505  1.00  2.35      MEMB
ATOM    947 H15R OL      7      15.025  -4.544   2.703  1.00  0.00      MEMB
ATOM    948 H15S OL      7      14.384  -3.932   4.219  1.00  0.00      MEMB
ATOM    949 C116 OL      7      12.893  -4.889   2.960  1.00  3.48      MEMB
ATOM    950 H16R OL      7      12.128  -4.984   3.760  1.00  0.00      MEMB
ATOM    951 H16S OL      7      12.696  -5.777   2.322  1.00  0.00      MEMB
ATOM    952 C117 OL      7      12.445  -3.671   2.044  1.00  2.94      MEMB
ATOM    953 H17R OL      7      13.185  -3.412   1.258  1.00  0.00      MEMB
ATOM    954 H17S OL      7      12.454  -2.812   2.748  1.00  0.00      MEMB
ATOM    955 C118 OL      7      11.039  -3.682   1.418  1.00  4.04      MEMB
ATOM    956 H18R OL      7      10.370  -3.984   2.252  1.00  0.00      MEMB
ATOM    957 H18S OL      7      10.947  -4.442   0.613  1.00  0.00      MEMB
ATOM    958 H18T OL      7      10.709  -2.728   0.955  1.00  0.00      MEMB
TER   
ATOM   1040  C12 OL      8     -14.400  -3.775  14.814  1.00-12.11      MEMB
ATOM   1041  H2R OL      8     -15.405  -4.246  14.773  1.00  0.00      MEMB
ATOM   1042  H2S OL      8     -14.333  -2.925  15.526  1.00  0.00      MEMB
ATOM   1090  C13 OL      8     -14.201  -3.062  13.415  1.00-10.97      MEMB
ATOM   1091  H3R OL      8     -13.711  -3.778  12.722  1.00  0.00      MEMB
ATOM   1092  H3S OL      8     -13.524  -2.186  13.511  1.00  0.00      MEMB
ATOM   1093  C14 OL      8     -15.561  -2.595  12.811  1.00 -9.91      MEMB
ATOM   1094  H4R OL      8     -16.183  -3.516  12.815  1.00  0.00      MEMB
ATOM   1095  H4S OL      8     -16.077  -1.973  13.573  1.00  0.00      MEMB
ATOM   1096  C15 OL      8     -15.381  -1.792  11.561  1.00 -8.77      MEMB
ATOM   1097  H5R OL      8     -14.280  -1.773  11.413  1.00  0.00      MEMB
ATOM   1098  H5S OL      8     -15.939  -0.831  11.559  1.00  0.00      MEMB
ATOM   1099  C16 OL      8     -15.780  -2.605  10.352  1.00 -7.62      MEMB
ATOM   1100  H6R OL      8     -15.331  -3.612  10.490  1.00  0.00      MEMB
ATOM   1101  H6S OL      8     -16.883  -2.708  10.446  1.00  0.00      MEMB
ATOM   1102  C17 OL      8     -15.460  -2.047   8.975  1.00 -6.59      MEMB
ATOM   1103  H7R OL      8     -15.809  -2.677   8.130  1.00  0.00      MEMB
ATOM   1104  H7S OL      8     -15.880  -1.022   8.891  1.00  0.00      MEMB
ATOM   1105  C18 OL      8     -13.916  -1.894   8.754  1.00 -5.26      MEMB
ATOM   1106  H8R OL      8     -13.866  -1.540   7.702  1.00  0.00      MEMB
ATOM   1107  H8S OL      8     -13.481  -1.101   9.399  1.00  0.00      MEMB
ATOM   1108  C19 OL      8     -13.171  -3.209   8.971  1.00 -4.06      MEMB
ATOM   1109  H9R OL      8     -12.560  -3.139   9.884  1.00  0.00      MEMB
ATOM   1110 C110 OL      8     -12.982  -4.342   8.134  1.00 -2.66      MEMB
ATOM   1111 H10R OL      8     -12.325  -5.147   8.496  1.00  0.00      MEMB
ATOM   1112 C111 OL      8     -13.546  -4.590   6.747  1.00 -2.58      MEMB
ATOM   1113 H11R OL      8     -14.502  -5.150   6.822  1.00  0.00      MEMB
ATOM   1114 H11S OL      8     -13.780  -3.627   6.245  1.00  0.00      MEMB
ATOM   1115 C112 OL      8     -12.742  -5.377   5.663  1.00 -1.15      MEMB
ATOM   1116 H12R OL      8     -11.702  -5.034   5.474  1.00  0.00      MEMB
ATOM   1117 H12S OL      8     -12.777  -6.473   5.837  1.00  0.00      MEMB
ATOM   1118 C113 OL      8     -13.326  -5.149   4.209  1.00 -0.28      MEMB
ATOM   1119 H13R OL      8     -12.897  -5.958   3.580  1.00  0.00      MEMB
ATOM   1120 H13S OL      8     -14.423  -5.320   4.181  1.00  0.00      MEMB
ATOM   1121 C114 OL      8     -13.355  -3.760   3.568  1.00  0.84      MEMB
ATOM   1122 H14R OL      8     -13.636  -3.938   2.508  1.00  0.00      MEMB
ATOM   1123 H14S OL      8     -14.109  -3.105   4.054  1.00  0.00      MEMB
ATOM   1124 C115 OL      8     -11.994  -3.057   3.679  1.00  1.60      MEMB
ATOM   1125 H15R OL      8     -11.780  -2.790   4.736  1.00  0.00      MEMB
ATOM   1126 H15S OL      8     -12.078  -2.061   3.195  1.00  0.00      MEMB
ATOM   1127 C116 OL      8     -10.845  -3.808   3.009  1.00  2.64      MEMB
ATOM   1128 H16R OL      8     -10.968  -4.878   3.280  1.00  0.00      MEMB
ATOM   1129 H16S OL      8     -10.890  -3.792   1.899  1.00  0.00      MEMB
ATOM   1130 C117 OL      8      -9.537  -3.190   3.555  1.00  0.00      MEMB
ATOM   1131 H17R OL      8      -8.795  -3.969   3.277  1.00  0.00      MEMB
ATOM   1132 H17S OL      8      -9.603  -3.122   4.662  1.00  0.00      MEMB
ATOM   1133 C118 OL      8      -9.043  -1.830   2.865  1.00  0.00      MEMB
ATOM   1134 H18R OL      8      -9.648  -0.990   3.268  1.00  0.00      MEMB
ATOM   1135 H18S OL      8      -8.021  -1.599   3.233  1.00  0.00      MEMB
ATOM   1136 H18T OL      8      -9.178  -1.864   1.762  1.00  0.00      MEMB
ATOM   1006  C33 PGR     8     -16.315  -1.547  17.986  1.00-20.41      MEMB
ATOM   1007  H3A PGR     8     -15.787  -2.447  17.604  1.00  0.00      MEMB
ATOM   1008  H3B PGR     8     -17.380  -1.785  17.775  1.00  0.00      MEMB
ATOM   1009  O36 PGR     8     -15.946  -0.328  17.367  1.00  0.00      MEMB
ATOM   1010 HO6A PGR     8     -15.759   0.215  18.137  1.00  0.00      MEMB
ATOM   1011  C32 PGR     8     -15.990  -1.358  19.492  1.00-20.64      MEMB
ATOM   1012  H2A PGR     8     -16.569  -2.097  20.089  1.00  0.00      MEMB
ATOM   1013  O35 PGR     8     -16.408  -0.046  19.862  1.00  0.00      MEMB
ATOM   1014 HO5A PGR     8     -17.223   0.032  19.349  1.00  0.00      MEMB
ATOM   1015  C31 PGR     8     -14.551  -1.531  19.849  1.00-19.24      MEMB
ATOM   1016  H1A PGR     8     -14.223  -2.589  19.761  1.00  0.00      MEMB
ATOM   1017  H1B PGR     8     -14.414  -1.230  20.910  1.00  0.00      MEMB
ATOM   1018  P31 PGR     8     -12.214  -0.834  19.131  1.00-16.77      MEMB
ATOM   1019  O33 PGR     8     -11.847  -1.161  20.513  1.00-15.92      MEMB
ATOM   1020  O34 PGR     8     -11.486   0.292  18.497  1.00-16.93      MEMB
ATOM   1021  O32 PGR     8     -13.777  -0.711  19.004  1.00-16.27      MEMB
ATOM   1022  O31 PGR     8     -12.035  -2.113  18.298  1.00-18.19      MEMB
ATOM   1023  C3  PGR     8     -11.000  -3.089  18.499  1.00-15.07      MEMB
ATOM   1024  HA  PGR     8     -11.350  -3.863  19.215  1.00  0.00      MEMB
ATOM   1025  HB  PGR     8     -10.108  -2.627  18.974  1.00  0.00      MEMB
ATOM   1026  C2  PGR     8     -10.535  -3.827  17.217  1.00-13.89      MEMB
ATOM   1027  HX  PGR     8      -9.518  -4.135  17.539  1.00  0.00      MEMB
ATOM   1028  O21 PGR     8     -10.471  -2.874  16.190  1.00-12.67      MEMB
ATOM   1029  C21 PGR     8      -9.344  -2.078  16.154  1.00-12.02      MEMB
ATOM   1030  O22 PGR     8      -8.388  -2.261  16.809  1.00-12.33      MEMB
ATOM   1034  C1  PGR     8     -11.471  -4.931  16.667  1.00-14.33      MEMB
ATOM   1035  HR  PGR     8     -11.647  -5.721  17.428  1.00  0.00      MEMB
ATOM   1036  HS  PGR     8     -10.929  -5.475  15.864  1.00  0.00      MEMB
ATOM   1037  O11 PGR     8     -12.652  -4.301  16.191  1.00-13.47      MEMB
ATOM   1038  C11 PGR     8     -13.165  -4.748  15.074  1.00-12.95      MEMB
ATOM   1039  O12 PGR     8     -12.803  -5.704  14.353  1.00-13.09      MEMB
ATOM   1031  C12 OL      8      -9.690  -0.918  15.222  1.00-10.84      MEMB
ATOM   1032  H2R OL      8      -9.623   0.009  15.830  1.00  0.00      MEMB
ATOM   1033  H2S OL      8     -10.676  -1.120  14.751  1.00  0.00      MEMB
ATOM   1043  C13 OL      8      -8.738  -0.988  14.045  1.00 -9.66      MEMB
ATOM   1044  H3R OL      8      -7.707  -0.912  14.452  1.00  0.00      MEMB
ATOM   1045  H3S OL      8      -8.933  -0.069  13.452  1.00  0.00      MEMB
ATOM   1046  C14 OL      8      -9.057  -2.184  13.091  1.00 -8.38      MEMB
ATOM   1047  H4R OL      8     -10.121  -2.485  12.990  1.00  0.00      MEMB
ATOM   1048  H4S OL      8      -8.608  -2.970  13.736  1.00  0.00      MEMB
ATOM   1049  C15 OL      8      -8.519  -2.087  11.660  1.00 -7.16      MEMB
ATOM   1050  H5R OL      8      -8.110  -3.046  11.279  1.00  0.00      MEMB
ATOM   1051  H5S OL      8      -7.634  -1.420  11.746  1.00  0.00      MEMB
ATOM   1052  C16 OL      8      -9.498  -1.552  10.527  1.00 -6.04      MEMB
ATOM   1053  H6R OL      8      -9.963  -0.590  10.829  1.00  0.00      MEMB
ATOM   1054  H6S OL      8     -10.232  -2.331  10.229  1.00  0.00      MEMB
ATOM   1055  C17 OL      8      -8.682  -1.064   9.289  1.00 -5.15      MEMB
ATOM   1056  H7R OL      8      -7.667  -1.482   9.458  1.00  0.00      MEMB
ATOM   1057  H7S OL      8      -8.670   0.046   9.254  1.00  0.00      MEMB
ATOM   1058  C18 OL      8      -9.378  -1.492   7.961  1.00 -4.09      MEMB
ATOM   1059  H8R OL      8     -10.470  -1.293   7.994  1.00  0.00      MEMB
ATOM   1060  H8S OL      8      -9.195  -2.573   7.781  1.00  0.00      MEMB
ATOM   1061  C19 OL      8      -8.788  -0.705   6.733  1.00 -3.11      MEMB
ATOM   1062  H9R OL      8      -7.934  -1.175   6.222  1.00  0.00      MEMB
ATOM   1063 C110 OL      8      -9.237   0.430   6.109  1.00 -1.91      MEMB
ATOM   1064 H10R OL      8      -8.659   0.754   5.230  1.00  0.00      MEMB
ATOM   1065 C111 OL      8     -10.468   1.272   6.512  1.00 -1.30      MEMB
ATOM   1066 H11R OL      8     -10.226   2.209   7.058  1.00  0.00      MEMB
ATOM   1067 H11S OL      8     -11.079   0.736   7.270  1.00  0.00      MEMB
ATOM   1068 C112 OL      8     -11.322   1.733   5.332  1.00 -0.16      MEMB
ATOM   1069 H12R OL      8     -10.788   2.381   4.604  1.00  0.00      MEMB
ATOM   1070 H12S OL      8     -12.087   2.361   5.836  1.00  0.00      MEMB
ATOM   1071 C113 OL      8     -12.100   0.631   4.507  1.00  0.33      MEMB
ATOM   1072 H13R OL      8     -12.549  -0.122   5.188  1.00  0.00      MEMB
ATOM   1073 H13S OL      8     -11.334   0.111   3.894  1.00  0.00      MEMB
ATOM   1074 C114 OL      8     -13.204   1.212   3.561  1.00  1.47      MEMB
ATOM   1075 H14R OL      8     -12.758   2.112   3.087  1.00  0.00      MEMB
ATOM   1076 H14S OL      8     -14.067   1.433   4.225  1.00  0.00      MEMB
ATOM   1077 C115 OL      8     -13.709   0.156   2.475  1.00  2.35      MEMB
ATOM   1078 H15R OL      8     -14.249  -0.696   2.942  1.00  0.00      MEMB
ATOM   1079 H15S OL      8     -12.887  -0.345   1.921  1.00  0.00      MEMB
ATOM   1080 C116 OL      8     -14.567   0.955   1.561  1.00  3.48      MEMB
ATOM   1081 H16R OL      8     -14.132   1.920   1.222  1.00  0.00      MEMB
ATOM   1082 H16S OL      8     -15.537   1.196   2.047  1.00  0.00      MEMB
ATOM   1083 C117 OL      8     -14.921   0.151   0.288  1.00  2.94      MEMB
ATOM   1084 H17R OL      8     -14.051   0.217  -0.400  1.00  0.00      MEMB
ATOM   1085 H17S OL      8     -15.716   0.728  -0.230  1.00  0.00      MEMB
ATOM   1086 C118 OL      8     -15.474  -1.218   0.536  1.00  4.04      MEMB
ATOM   1087 H18R OL      8     -14.761  -1.922   1.015  1.00  0.00      MEMB
ATOM   1088 H18S OL      8     -15.991  -1.691  -0.326  1.00  0.00      MEMB
ATOM   1089 H18T OL      8     -16.282  -1.216   1.298  1.00  0.00      MEMB
TER   
ATOM   1171  C12 OL      9       0.375  16.580  11.738  1.00-12.11      MEMB
ATOM   1172  H2R OL      9      -0.671  16.723  11.392  1.00  0.00      MEMB
ATOM   1173  H2S OL      9       0.924  17.541  11.847  1.00  0.00      MEMB
ATOM   1221  C13 OL      9       1.006  15.571  10.757  1.00-10.97      MEMB
ATOM   1222  H3R OL      9       1.767  14.923  11.241  1.00  0.00      MEMB
ATOM   1223  H3S OL      9       1.477  16.250  10.015  1.00  0.00      MEMB
ATOM   1224  C14 OL      9       0.071  14.741   9.930  1.00 -9.91      MEMB
ATOM   1225  H4R OL      9      -0.506  14.000  10.524  1.00  0.00      MEMB
ATOM   1226  H4S OL      9      -0.638  15.316   9.296  1.00  0.00      MEMB
ATOM   1227  C15 OL      9       0.841  13.778   8.982  1.00 -8.77      MEMB
ATOM   1228  H5R OL      9       1.544  13.165   9.586  1.00  0.00      MEMB
ATOM   1229  H5S OL      9       1.435  14.571   8.481  1.00  0.00      MEMB
ATOM   1230  C16 OL      9      -0.046  12.994   7.954  1.00 -7.62      MEMB
ATOM   1231  H6R OL      9      -0.907  13.527   7.496  1.00  0.00      MEMB
ATOM   1232  H6S OL      9       0.695  12.688   7.185  1.00  0.00      MEMB
ATOM   1233  C17 OL      9      -0.927  11.870   8.602  1.00 -6.59      MEMB
ATOM   1234  H7R OL      9      -0.309  11.239   9.276  1.00  0.00      MEMB
ATOM   1235  H7S OL      9      -1.793  12.401   9.052  1.00  0.00      MEMB
ATOM   1236  C18 OL      9      -1.456  10.981   7.490  1.00 -5.26      MEMB
ATOM   1237  H8R OL      9      -2.133  10.238   7.964  1.00  0.00      MEMB
ATOM   1238  H8S OL      9      -2.029  11.681   6.846  1.00  0.00      MEMB
ATOM   1239  C19 OL      9      -0.391  10.238   6.720  1.00 -4.06      MEMB
ATOM   1240  H9R OL      9       0.204   9.510   7.292  1.00  0.00      MEMB
ATOM   1241 C110 OL      9      -0.199  10.381   5.347  1.00 -2.66      MEMB
ATOM   1242 H10R OL      9       0.694   9.873   4.952  1.00  0.00      MEMB
ATOM   1243 C111 OL      9      -0.992  11.187   4.467  1.00 -2.58      MEMB
ATOM   1244 H11R OL      9      -2.034  11.354   4.813  1.00  0.00      MEMB
ATOM   1245 H11S OL      9      -0.568  12.214   4.453  1.00  0.00      MEMB
ATOM   1246 C112 OL      9      -0.981  10.649   3.037  1.00 -1.15      MEMB
ATOM   1247 H12R OL      9       0.069  10.648   2.675  1.00  0.00      MEMB
ATOM   1248 H12S OL      9      -1.415   9.626   3.032  1.00  0.00      MEMB
ATOM   1249 C113 OL      9      -1.753  11.562   2.092  1.00 -0.28      MEMB
ATOM   1250 H13R OL      9      -2.856  11.436   2.047  1.00  0.00      MEMB
ATOM   1251 H13S OL      9      -1.497  12.621   2.311  1.00  0.00      MEMB
ATOM   1252 C114 OL      9      -1.326  11.493   0.610  1.00  0.84      MEMB
ATOM   1253 H14R OL      9      -0.247  11.759   0.587  1.00  0.00      MEMB
ATOM   1254 H14S OL      9      -1.236  10.450   0.237  1.00  0.00      MEMB
ATOM   1255 C115 OL      9      -2.099  12.360  -0.372  1.00  1.60      MEMB
ATOM   1256 H15R OL      9      -2.232  13.398   0.003  1.00  0.00      MEMB
ATOM   1257 H15S OL      9      -3.092  11.866  -0.428  1.00  0.00      MEMB
ATOM   1258 C116 OL      9      -1.360  12.326  -1.799  1.00  2.64      MEMB
ATOM   1259 H16R OL      9      -0.359  12.807  -1.763  1.00  0.00      MEMB
ATOM   1260 H16S OL      9      -1.151  11.290  -2.142  1.00  0.00      MEMB
ATOM   1261 C117 OL      9      -2.233  12.987  -2.848  1.00  0.00      MEMB
ATOM   1262 H17R OL      9      -3.300  12.755  -2.643  1.00  0.00      MEMB
ATOM   1263 H17S OL      9      -1.952  12.632  -3.862  1.00  0.00      MEMB
ATOM   1264 C118 OL      9      -2.126  14.516  -2.829  1.00  0.00      MEMB
ATOM   1265 H18R OL      9      -2.502  14.933  -1.870  1.00  0.00      MEMB
ATOM   1266 H18S OL      9      -1.122  14.934  -3.055  1.00  0.00      MEMB
ATOM   1267 H18T OL      9      -2.889  14.789  -3.589  1.00  0.00      MEMB
ATOM   1137  C33 PGR     9      -4.130  10.118  18.731  1.00-20.41      MEMB
ATOM   1138  H3A PGR     9      -4.425   9.361  19.489  1.00  0.00      MEMB
ATOM   1139  H3B PGR     9      -5.061  10.646  18.434  1.00  0.00      MEMB
ATOM   1140  O36 PGR     9      -3.734   9.509  17.535  1.00  0.00      MEMB
ATOM   1141 HO6A PGR     9      -2.942   9.953  17.222  1.00  0.00      MEMB
ATOM   1142  C32 PGR     9      -3.072  11.118  19.238  1.00-20.64      MEMB
ATOM   1143  H2A PGR     9      -2.080  10.616  19.278  1.00  0.00      MEMB
ATOM   1144  O35 PGR     9      -3.442  11.505  20.560  1.00  0.00      MEMB
ATOM   1145 HO5A PGR     9      -3.773  10.663  20.904  1.00  0.00      MEMB
ATOM   1146  C31 PGR     9      -2.830  12.434  18.428  1.00-19.24      MEMB
ATOM   1147  H1A PGR     9      -3.843  12.849  18.238  1.00  0.00      MEMB
ATOM   1148  H1B PGR     9      -2.201  12.127  17.565  1.00  0.00      MEMB
ATOM   1149  P31 PGR     9      -0.807  13.993  19.129  1.00-16.77      MEMB
ATOM   1150  O33 PGR     9       0.164  12.913  18.879  1.00-15.92      MEMB
ATOM   1151  O34 PGR     9      -0.493  14.922  20.231  1.00-16.93      MEMB
ATOM   1152  O32 PGR     9      -2.240  13.352  19.424  1.00-16.27      MEMB
ATOM   1153  O31 PGR     9      -1.028  14.802  17.845  1.00-18.19      MEMB
ATOM   1154  C3  PGR     9      -1.103  16.187  17.690  1.00-15.07      MEMB
ATOM   1155  HA  PGR     9      -0.252  16.693  18.195  1.00  0.00      MEMB
ATOM   1156  HB  PGR     9      -2.035  16.602  18.129  1.00  0.00      MEMB
ATOM   1157  C2  PGR     9      -1.185  16.510  16.160  1.00-13.89      MEMB
ATOM   1158  HX  PGR     9      -1.516  17.570  16.169  1.00  0.00      MEMB
ATOM   1159  O21 PGR     9      -2.105  15.650  15.424  1.00-12.67      MEMB
ATOM   1160  C21 PGR     9      -3.317  15.691  15.822  1.00-12.02      MEMB
ATOM   1161  O22 PGR     9      -3.930  16.521  16.506  1.00-12.33      MEMB
ATOM   1165  C1  PGR     9       0.250  16.458  15.487  1.00-14.33      MEMB
ATOM   1166  HR  PGR     9       0.715  15.449  15.502  1.00  0.00      MEMB
ATOM   1167  HS  PGR     9       0.892  17.082  16.145  1.00  0.00      MEMB
ATOM   1168  O11 PGR     9       0.186  16.932  14.072  1.00-13.47      MEMB
ATOM   1169  C11 PGR     9       0.190  15.974  13.156  1.00-12.95      MEMB
ATOM   1170  O12 PGR     9       0.069  14.832  13.374  1.00-13.09      MEMB
ATOM   1162  C12 OL      9      -4.084  14.443  15.343  1.00-10.84      MEMB
ATOM   1163  H2R OL      9      -5.037  14.724  14.846  1.00  0.00      MEMB
ATOM   1164  H2S OL      9      -4.120  13.794  16.244  1.00  0.00      MEMB
ATOM   1174  C13 OL      9      -3.218  13.464  14.376  1.00 -9.66      MEMB
ATOM   1175  H3R OL      9      -3.828  12.539  14.448  1.00  0.00      MEMB
ATOM   1176  H3S OL      9      -2.225  13.280  14.840  1.00  0.00      MEMB
ATOM   1177  C14 OL      9      -3.063  13.987  12.963  1.00 -8.38      MEMB
ATOM   1178  H4R OL      9      -2.735  13.134  12.331  1.00  0.00      MEMB
ATOM   1179  H4S OL      9      -2.263  14.752  12.863  1.00  0.00      MEMB
ATOM   1180  C15 OL      9      -4.305  14.705  12.342  1.00 -7.16      MEMB
ATOM   1181  H5R OL      9      -4.526  15.715  12.749  1.00  0.00      MEMB
ATOM   1182  H5S OL      9      -5.183  14.047  12.515  1.00  0.00      MEMB
ATOM   1183  C16 OL      9      -4.359  14.845  10.775  1.00 -6.04      MEMB
ATOM   1184  H6R OL      9      -5.441  14.750  10.541  1.00  0.00      MEMB
ATOM   1185  H6S OL      9      -3.776  13.948  10.477  1.00  0.00      MEMB
ATOM   1186  C17 OL      9      -3.871  16.139  10.226  1.00 -5.15      MEMB
ATOM   1187  H7R OL      9      -2.770  16.157  10.374  1.00  0.00      MEMB
ATOM   1188  H7S OL      9      -4.342  16.979  10.780  1.00  0.00      MEMB
ATOM   1189  C18 OL      9      -4.136  16.379   8.734  1.00 -4.09      MEMB
ATOM   1190  H8R OL      9      -3.540  17.268   8.437  1.00  0.00      MEMB
ATOM   1191  H8S OL      9      -5.218  16.576   8.572  1.00  0.00      MEMB
ATOM   1192  C19 OL      9      -3.841  15.241   7.843  1.00 -3.11      MEMB
ATOM   1193  H9R OL      9      -4.488  14.372   8.034  1.00  0.00      MEMB
ATOM   1194 C110 OL      9      -2.898  15.236   6.867  1.00 -1.91      MEMB
ATOM   1195 H10R OL      9      -2.823  14.314   6.271  1.00  0.00      MEMB
ATOM   1196 C111 OL      9      -1.856  16.280   6.420  1.00 -1.30      MEMB
ATOM   1197 H11R OL      9      -0.929  15.864   5.972  1.00  0.00      MEMB
ATOM   1198 H11S OL      9      -1.520  16.968   7.225  1.00  0.00      MEMB
ATOM   1199 C112 OL      9      -2.378  17.232   5.297  1.00 -0.16      MEMB
ATOM   1200 H12R OL      9      -1.885  18.215   5.454  1.00  0.00      MEMB
ATOM   1201 H12S OL      9      -3.438  17.504   5.488  1.00  0.00      MEMB
ATOM   1202 C113 OL      9      -2.099  16.869   3.838  1.00  0.33      MEMB
ATOM   1203 H13R OL      9      -2.607  17.441   3.032  1.00  0.00      MEMB
ATOM   1204 H13S OL      9      -2.386  15.807   3.686  1.00  0.00      MEMB
ATOM   1205 C114 OL      9      -0.598  17.108   3.538  1.00  1.47      MEMB
ATOM   1206 H14R OL      9      -0.013  16.396   4.159  1.00  0.00      MEMB
ATOM   1207 H14S OL      9      -0.408  18.125   3.943  1.00  0.00      MEMB
ATOM   1208 C115 OL      9      -0.198  16.876   2.045  1.00  2.35      MEMB
ATOM   1209 H15R OL      9      -0.941  17.510   1.515  1.00  0.00      MEMB
ATOM   1210 H15S OL      9      -0.432  15.803   1.883  1.00  0.00      MEMB
ATOM   1211 C116 OL      9       1.194  17.372   1.597  1.00  3.48      MEMB
ATOM   1212 H16R OL      9       1.838  17.260   2.495  1.00  0.00      MEMB
ATOM   1213 H16S OL      9       1.062  18.468   1.469  1.00  0.00      MEMB
ATOM   1214 C117 OL      9       1.702  16.753   0.243  1.00  2.94      MEMB
ATOM   1215 H17R OL      9       2.065  15.762   0.592  1.00  0.00      MEMB
ATOM   1216 H17S OL      9       2.590  17.297  -0.144  1.00  0.00      MEMB
ATOM   1217 C118 OL      9       0.674  16.606  -0.932  1.00  4.04      MEMB
ATOM   1218 H18R OL      9      -0.164  15.993  -0.536  1.00  0.00      MEMB
ATOM   1219 H18S OL      9       0.959  16.058  -1.856  1.00  0.00      MEMB
ATOM   1220 H18T OL      9       0.281  17.510  -1.446  1.00  0.00      MEMB
TER   
ATOM   1302  C12 OL     10       6.775 -16.660  15.263  1.00-12.11      MEMB
ATOM   1303  H2R OL     10       6.666 -17.421  14.461  1.00  0.00      MEMB
ATOM   1304  H2S OL     10       6.332 -17.014  16.219  1.00  0.00      MEMB
ATOM   1352  C13 OL     10       6.219 -15.302  14.804  1.00-10.97      MEMB
ATOM   1353  H3R OL     10       6.719 -14.432  15.281  1.00  0.00      MEMB
ATOM   1354  H3S OL     10       5.226 -15.214  15.294  1.00  0.00      MEMB
ATOM   1355  C14 OL     10       6.129 -15.087  13.312  1.00 -9.91      MEMB
ATOM   1356  H4R OL     10       7.174 -15.289  12.993  1.00  0.00      MEMB
ATOM   1357  H4S OL     10       5.493 -15.830  12.785  1.00  0.00      MEMB
ATOM   1358  C15 OL     10       5.674 -13.731  12.833  1.00 -8.77      MEMB
ATOM   1359  H5R OL     10       6.437 -12.956  13.060  1.00  0.00      MEMB
ATOM   1360  H5S OL     10       4.737 -13.373  13.310  1.00  0.00      MEMB
ATOM   1361  C16 OL     10       5.696 -13.576  11.333  1.00 -7.62      MEMB
ATOM   1362  H6R OL     10       5.735 -12.491  11.100  1.00  0.00      MEMB
ATOM   1363  H6S OL     10       6.727 -13.809  10.989  1.00  0.00      MEMB
ATOM   1364  C17 OL     10       4.588 -14.330  10.649  1.00 -6.59      MEMB
ATOM   1365  H7R OL     10       4.765 -15.407  10.861  1.00  0.00      MEMB
ATOM   1366  H7S OL     10       3.612 -14.205  11.165  1.00  0.00      MEMB
ATOM   1367  C18 OL     10       4.473 -14.148   9.115  1.00 -5.26      MEMB
ATOM   1368  H8R OL     10       4.216 -13.076   8.977  1.00  0.00      MEMB
ATOM   1369  H8S OL     10       5.530 -14.208   8.778  1.00  0.00      MEMB
ATOM   1370  C19 OL     10       3.693 -15.108   8.265  1.00 -4.06      MEMB
ATOM   1371  H9R OL     10       3.472 -16.125   8.622  1.00  0.00      MEMB
ATOM   1372 C110 OL     10       3.226 -14.927   7.044  1.00 -2.66      MEMB
ATOM   1373 H10R OL     10       2.704 -15.686   6.442  1.00  0.00      MEMB
ATOM   1374 C111 OL     10       3.343 -13.719   6.163  1.00 -2.58      MEMB
ATOM   1375 H11R OL     10       2.474 -13.803   5.475  1.00  0.00      MEMB
ATOM   1376 H11S OL     10       3.326 -12.872   6.881  1.00  0.00      MEMB
ATOM   1377 C112 OL     10       4.652 -13.715   5.445  1.00 -1.15      MEMB
ATOM   1378 H12R OL     10       5.527 -13.927   6.097  1.00  0.00      MEMB
ATOM   1379 H12S OL     10       4.715 -14.547   4.711  1.00  0.00      MEMB
ATOM   1380 C113 OL     10       4.896 -12.331   4.832  1.00 -0.28      MEMB
ATOM   1381 H13R OL     10       4.235 -12.146   3.958  1.00  0.00      MEMB
ATOM   1382 H13S OL     10       4.603 -11.586   5.601  1.00  0.00      MEMB
ATOM   1383 C114 OL     10       6.340 -12.047   4.407  1.00  0.84      MEMB
ATOM   1384 H14R OL     10       7.077 -12.046   5.239  1.00  0.00      MEMB
ATOM   1385 H14S OL     10       6.637 -12.857   3.707  1.00  0.00      MEMB
ATOM   1386 C115 OL     10       6.579 -10.754   3.679  1.00  1.60      MEMB
ATOM   1387 H15R OL     10       6.170  -9.931   4.303  1.00  0.00      MEMB
ATOM   1388 H15S OL     10       5.995 -10.682   2.736  1.00  0.00      MEMB
ATOM   1389 C116 OL     10       8.029 -10.394   3.444  1.00  2.64      MEMB
ATOM   1390 H16R OL     10       8.073  -9.378   2.999  1.00  0.00      MEMB
ATOM   1391 H16S OL     10       8.356 -10.280   4.500  1.00  0.00      MEMB
ATOM   1392 C117 OL     10       8.930 -11.364   2.720  1.00  0.00      MEMB
ATOM   1393 H17R OL     10       8.721 -11.566   1.648  1.00  0.00      MEMB
ATOM   1394 H17S OL     10       8.876 -12.328   3.269  1.00  0.00      MEMB
ATOM   1395 C118 OL     10      10.395 -10.952   2.667  1.00  0.00      MEMB
ATOM   1396 H18R OL     10      11.001 -11.837   2.376  1.00  0.00      MEMB
ATOM   1397 H18S OL     10      10.402 -10.146   1.902  1.00  0.00      MEMB
ATOM   1398 H18T OL     10      10.706 -10.663   3.693  1.00  0.00      MEMB
ATOM   1268  C33 PGR    10       4.733 -11.670  16.780  1.00-20.41      MEMB
ATOM   1269  H3A PGR    10       5.237 -10.829  16.257  1.00  0.00      MEMB
ATOM   1270  H3B PGR    10       4.794 -12.643  16.247  1.00  0.00      MEMB
ATOM   1271  O36 PGR    10       3.396 -11.412  17.108  1.00  0.00      MEMB
ATOM   1272 HO6A PGR    10       2.974 -11.599  16.266  1.00  0.00      MEMB
ATOM   1273  C32 PGR    10       5.552 -11.927  18.056  1.00-20.64      MEMB
ATOM   1274  H2A PGR    10       5.433 -11.065  18.749  1.00  0.00      MEMB
ATOM   1275  O35 PGR    10       6.923 -12.022  17.677  1.00  0.00      MEMB
ATOM   1276 HO5A PGR    10       6.965 -11.340  16.993  1.00  0.00      MEMB
ATOM   1277  C31 PGR    10       5.108 -13.249  18.827  1.00-19.24      MEMB
ATOM   1278  H1A PGR    10       5.258 -14.078  18.102  1.00  0.00      MEMB
ATOM   1279  H1B PGR    10       4.011 -13.246  19.002  1.00  0.00      MEMB
ATOM   1280  P31 PGR    10       6.243 -14.910  20.377  1.00-16.77      MEMB
ATOM   1281  O33 PGR    10       5.017 -15.714  20.128  1.00-15.92      MEMB
ATOM   1282  O34 PGR    10       6.807 -14.937  21.747  1.00-16.93      MEMB
ATOM   1283  O32 PGR    10       5.828 -13.408  20.012  1.00-16.27      MEMB
ATOM   1284  O31 PGR    10       7.341 -15.071  19.287  1.00-18.19      MEMB
ATOM   1285  C3  PGR    10       8.660 -14.815  19.688  1.00-15.07      MEMB
ATOM   1286  HA  PGR    10       9.078 -15.701  20.212  1.00  0.00      MEMB
ATOM   1287  HB  PGR    10       8.704 -13.868  20.266  1.00  0.00      MEMB
ATOM   1288  C2  PGR    10       9.645 -14.647  18.390  1.00-13.89      MEMB
ATOM   1289  HX  PGR    10      10.640 -14.576  18.879  1.00  0.00      MEMB
ATOM   1290  O21 PGR    10       9.297 -13.459  17.691  1.00-12.67      MEMB
ATOM   1291  C21 PGR    10      10.239 -13.077  16.775  1.00-12.02      MEMB
ATOM   1292  O22 PGR    10      11.388 -13.469  16.755  1.00-12.33      MEMB
ATOM   1296  C1  PGR    10       9.629 -15.951  17.463  1.00-14.33      MEMB
ATOM   1297  HR  PGR    10       9.753 -16.832  18.129  1.00  0.00      MEMB
ATOM   1298  HS  PGR    10      10.438 -15.873  16.705  1.00  0.00      MEMB
ATOM   1299  O11 PGR    10       8.329 -16.007  16.856  1.00-13.47      MEMB
ATOM   1300  C11 PGR    10       8.308 -16.494  15.612  1.00-12.95      MEMB
ATOM   1301  O12 PGR    10       9.261 -16.646  14.895  1.00-13.09      MEMB
ATOM   1293  C12 OL     10       9.647 -11.979  15.915  1.00-10.84      MEMB
ATOM   1294  H2R OL     10       9.776 -11.011  16.446  1.00  0.00      MEMB
ATOM   1295  H2S OL     10       8.567 -12.111  15.690  1.00  0.00      MEMB
ATOM   1305  C13 OL     10      10.557 -11.854  14.641  1.00 -9.66      MEMB
ATOM   1306  H3R OL     10      11.576 -11.706  15.056  1.00  0.00      MEMB
ATOM   1307  H3S OL     10      10.268 -10.939  14.080  1.00  0.00      MEMB
ATOM   1308  C14 OL     10      10.369 -12.902  13.606  1.00 -8.38      MEMB
ATOM   1309  H4R OL     10       9.289 -13.133  13.489  1.00  0.00      MEMB
ATOM   1310  H4S OL     10      10.914 -13.809  13.945  1.00  0.00      MEMB
ATOM   1311  C15 OL     10      11.009 -12.525  12.103  1.00 -7.16      MEMB
ATOM   1312  H5R OL     10      11.739 -13.352  11.974  1.00  0.00      MEMB
ATOM   1313  H5S OL     10      11.596 -11.581  12.093  1.00  0.00      MEMB
ATOM   1314  C16 OL     10       9.966 -12.387  11.024  1.00 -6.04      MEMB
ATOM   1315  H6R OL     10       9.289 -11.535  11.252  1.00  0.00      MEMB
ATOM   1316  H6S OL     10       9.364 -13.317  10.945  1.00  0.00      MEMB
ATOM   1317  C17 OL     10      10.580 -12.106   9.656  1.00 -5.15      MEMB
ATOM   1318  H7R OL     10      11.284 -12.930   9.413  1.00  0.00      MEMB
ATOM   1319  H7S OL     10      11.094 -11.126   9.560  1.00  0.00      MEMB
ATOM   1320  C18 OL     10       9.562 -12.146   8.449  1.00 -4.09      MEMB
ATOM   1321  H8R OL     10       9.990 -11.673   7.539  1.00  0.00      MEMB
ATOM   1322  H8S OL     10       8.754 -11.449   8.758  1.00  0.00      MEMB
ATOM   1323  C19 OL     10       8.746 -13.478   8.181  1.00 -3.11      MEMB
ATOM   1324  H9R OL     10       7.667 -13.268   8.212  1.00  0.00      MEMB
ATOM   1325 C110 OL     10       9.201 -14.749   7.974  1.00 -1.91      MEMB
ATOM   1326 H10R OL     10       8.471 -15.540   7.748  1.00  0.00      MEMB
ATOM   1327 C111 OL     10      10.677 -15.061   7.993  1.00 -1.30      MEMB
ATOM   1328 H11R OL     10      10.908 -15.539   8.969  1.00  0.00      MEMB
ATOM   1329 H11S OL     10      11.278 -14.137   7.847  1.00  0.00      MEMB
ATOM   1330 C112 OL     10      11.125 -16.022   6.780  1.00 -0.16      MEMB
ATOM   1331 H12R OL     10      10.719 -17.032   6.999  1.00  0.00      MEMB
ATOM   1332 H12S OL     10      12.232 -15.923   6.792  1.00  0.00      MEMB
ATOM   1333 C113 OL     10      10.664 -15.558   5.393  1.00  0.33      MEMB
ATOM   1334 H13R OL     10      11.352 -15.764   4.545  1.00  0.00      MEMB
ATOM   1335 H13S OL     10      10.651 -14.448   5.436  1.00  0.00      MEMB
ATOM   1336 C114 OL     10       9.274 -16.126   4.996  1.00  1.47      MEMB
ATOM   1337 H14R OL     10       8.442 -15.676   5.578  1.00  0.00      MEMB
ATOM   1338 H14S OL     10       9.237 -17.211   5.234  1.00  0.00      MEMB
ATOM   1339 C115 OL     10       8.879 -15.987   3.540  1.00  2.35      MEMB
ATOM   1340 H15R OL     10       9.510 -16.683   2.947  1.00  0.00      MEMB
ATOM   1341 H15S OL     10       9.207 -14.955   3.294  1.00  0.00      MEMB
ATOM   1342 C116 OL     10       7.384 -16.134   3.181  1.00  3.48      MEMB
ATOM   1343 H16R OL     10       6.915 -15.312   3.762  1.00  0.00      MEMB
ATOM   1344 H16S OL     10       6.932 -17.086   3.530  1.00  0.00      MEMB
ATOM   1345 C117 OL     10       7.051 -16.026   1.736  1.00  2.94      MEMB
ATOM   1346 H17R OL     10       6.514 -16.968   1.494  1.00  0.00      MEMB
ATOM   1347 H17S OL     10       8.024 -15.884   1.220  1.00  0.00      MEMB
ATOM   1348 C118 OL     10       5.965 -14.969   1.483  1.00  4.04      MEMB
ATOM   1349 H18R OL     10       5.038 -15.234   2.035  1.00  0.00      MEMB
ATOM   1350 H18S OL     10       5.706 -15.003   0.403  1.00  0.00      MEMB
ATOM   1351 H18T OL     10       6.335 -13.963   1.775  1.00  0.00      MEMB
TER   
ATOM   1433  C12 OL     11     -14.752 -11.503  14.432  1.00-12.11      MEMB
ATOM   1434  H2R OL     11     -15.690 -10.962  14.682  1.00  0.00      MEMB
ATOM   1435  H2S OL     11     -13.897 -10.793  14.402  1.00  0.00      MEMB
ATOM   1483  C13 OL     11     -14.906 -12.222  13.079  1.00-10.97      MEMB
ATOM   1484  H3R OL     11     -15.460 -13.152  13.329  1.00  0.00      MEMB
ATOM   1485  H3S OL     11     -13.920 -12.615  12.752  1.00  0.00      MEMB
ATOM   1486  C14 OL     11     -15.591 -11.481  11.902  1.00 -9.91      MEMB
ATOM   1487  H4R OL     11     -16.372 -10.788  12.279  1.00  0.00      MEMB
ATOM   1488  H4S OL     11     -14.928 -10.797  11.331  1.00  0.00      MEMB
ATOM   1489  C15 OL     11     -16.336 -12.368  10.896  1.00 -8.77      MEMB
ATOM   1490  H5R OL     11     -17.014 -11.781  10.240  1.00  0.00      MEMB
ATOM   1491  H5S OL     11     -16.980 -13.136  11.377  1.00  0.00      MEMB
ATOM   1492  C16 OL     11     -15.428 -13.126   9.860  1.00 -7.62      MEMB
ATOM   1493  H6R OL     11     -14.878 -13.970  10.329  1.00  0.00      MEMB
ATOM   1494  H6S OL     11     -16.006 -13.436   8.963  1.00  0.00      MEMB
ATOM   1495  C17 OL     11     -14.447 -12.175   9.178  1.00 -6.59      MEMB
ATOM   1496  H7R OL     11     -14.876 -11.180   8.935  1.00  0.00      MEMB
ATOM   1497  H7S OL     11     -13.585 -11.924   9.833  1.00  0.00      MEMB
ATOM   1498  C18 OL     11     -13.930 -12.599   7.763  1.00 -5.26      MEMB
ATOM   1499  H8R OL     11     -14.795 -12.635   7.067  1.00  0.00      MEMB
ATOM   1500  H8S OL     11     -13.321 -11.792   7.301  1.00  0.00      MEMB
ATOM   1501  C19 OL     11     -13.160 -13.860   7.690  1.00 -4.06      MEMB
ATOM   1502  H9R OL     11     -12.804 -14.252   8.654  1.00  0.00      MEMB
ATOM   1503 C110 OL     11     -12.812 -14.444   6.542  1.00 -2.66      MEMB
ATOM   1504 H10R OL     11     -12.211 -15.365   6.567  1.00  0.00      MEMB
ATOM   1505 C111 OL     11     -13.113 -13.793   5.265  1.00 -2.58      MEMB
ATOM   1506 H11R OL     11     -13.957 -14.248   4.704  1.00  0.00      MEMB
ATOM   1507 H11S OL     11     -13.249 -12.691   5.292  1.00  0.00      MEMB
ATOM   1508 C112 OL     11     -11.796 -13.879   4.334  1.00 -1.15      MEMB
ATOM   1509 H12R OL     11     -11.071 -13.083   4.606  1.00  0.00      MEMB
ATOM   1510 H12S OL     11     -11.322 -14.875   4.466  1.00  0.00      MEMB
ATOM   1511 C113 OL     11     -12.176 -13.669   2.946  1.00 -0.28      MEMB
ATOM   1512 H13R OL     11     -12.876 -14.458   2.598  1.00  0.00      MEMB
ATOM   1513 H13S OL     11     -12.748 -12.769   2.635  1.00  0.00      MEMB
ATOM   1514 C114 OL     11     -10.907 -13.723   2.007  1.00  0.84      MEMB
ATOM   1515 H14R OL     11     -10.309 -12.796   2.135  1.00  0.00      MEMB
ATOM   1516 H14S OL     11     -10.327 -14.629   2.283  1.00  0.00      MEMB
ATOM   1517 C115 OL     11     -11.145 -13.590   0.466  1.00  1.60      MEMB
ATOM   1518 H15R OL     11     -11.919 -12.795   0.422  1.00  0.00      MEMB
ATOM   1519 H15S OL     11     -11.696 -14.483   0.100  1.00  0.00      MEMB
ATOM   1520 C116 OL     11      -9.901 -13.388  -0.395  1.00  2.64      MEMB
ATOM   1521 H16R OL     11     -10.087 -12.822  -1.333  1.00  0.00      MEMB
ATOM   1522 H16S OL     11      -9.084 -12.946   0.214  1.00  0.00      MEMB
ATOM   1523 C117 OL     11      -9.442 -14.797  -0.796  1.00  0.00      MEMB
ATOM   1524 H17R OL     11      -9.368 -15.467   0.088  1.00  0.00      MEMB
ATOM   1525 H17S OL     11      -8.383 -14.583  -1.055  1.00  0.00      MEMB
ATOM   1526 C118 OL     11     -10.253 -15.294  -1.967  1.00  0.00      MEMB
ATOM   1527 H18R OL     11     -11.348 -15.322  -1.779  1.00  0.00      MEMB
ATOM   1528 H18S OL     11     -10.029 -14.651  -2.845  1.00  0.00      MEMB
ATOM   1529 H18T OL     11     -10.073 -16.358  -2.231  1.00  0.00      MEMB
ATOM   1399  C33 PGR    11      -8.740  -8.543  18.715  1.00-20.41      MEMB
ATOM   1400  H3A PGR    11      -8.356  -9.571  18.891  1.00  0.00      MEMB
ATOM   1401  H3B PGR    11      -7.983  -8.049  18.068  1.00  0.00      MEMB
ATOM   1402  O36 PGR    11      -8.858  -7.950  19.977  1.00  0.00      MEMB
ATOM   1403 HO6A PGR    11      -8.013  -8.102  20.409  1.00  0.00      MEMB
ATOM   1404  C32 PGR    11     -10.094  -8.432  17.916  1.00-20.64      MEMB
ATOM   1405  H2A PGR    11     -10.019  -9.031  16.981  1.00  0.00      MEMB
ATOM   1406  O35 PGR    11     -10.278  -7.062  17.566  1.00  0.00      MEMB
ATOM   1407 HO5A PGR    11      -9.367  -6.808  17.360  1.00  0.00      MEMB
ATOM   1408  C31 PGR    11     -11.374  -8.947  18.713  1.00-19.24      MEMB
ATOM   1409  H1A PGR    11     -12.214  -8.970  17.987  1.00  0.00      MEMB
ATOM   1410  H1B PGR    11     -11.557  -8.311  19.605  1.00  0.00      MEMB
ATOM   1411  P31 PGR    11     -12.471 -11.193  19.470  1.00-16.77      MEMB
ATOM   1412  O33 PGR    11     -13.646 -10.337  19.519  1.00-15.92      MEMB
ATOM   1413  O34 PGR    11     -12.164 -11.955  20.679  1.00-16.93      MEMB
ATOM   1414  O32 PGR    11     -11.166 -10.310  19.170  1.00-16.27      MEMB
ATOM   1415  O31 PGR    11     -12.408 -12.207  18.276  1.00-18.19      MEMB
ATOM   1416  C3  PGR    11     -12.312 -13.566  18.540  1.00-15.07      MEMB
ATOM   1417  HA  PGR    11     -13.169 -14.055  19.050  1.00  0.00      MEMB
ATOM   1418  HB  PGR    11     -11.432 -13.726  19.199  1.00  0.00      MEMB
ATOM   1419  C2  PGR    11     -12.065 -14.327  17.215  1.00-13.89      MEMB
ATOM   1420  HX  PGR    11     -11.746 -15.280  17.689  1.00  0.00      MEMB
ATOM   1421  O21 PGR    11     -11.034 -13.709  16.470  1.00-12.67      MEMB
ATOM   1422  C21 PGR    11     -10.488 -14.529  15.558  1.00-12.02      MEMB
ATOM   1423  O22 PGR    11     -10.620 -15.762  15.573  1.00-12.33      MEMB
ATOM   1427  C1  PGR    11     -13.406 -14.274  16.405  1.00-14.33      MEMB
ATOM   1428  HR  PGR    11     -14.256 -14.295  17.120  1.00  0.00      MEMB
ATOM   1429  HS  PGR    11     -13.307 -15.234  15.855  1.00  0.00      MEMB
ATOM   1430  O11 PGR    11     -13.525 -13.193  15.435  1.00-13.47      MEMB
ATOM   1431  C11 PGR    11     -14.556 -12.463  15.606  1.00-12.95      MEMB
ATOM   1432  O12 PGR    11     -15.392 -12.528  16.465  1.00-13.09      MEMB
ATOM   1424  C12 OL     11      -9.743 -13.736  14.467  1.00-10.84      MEMB
ATOM   1425  H2R OL     11      -9.312 -14.499  13.784  1.00  0.00      MEMB
ATOM   1426  H2S OL     11      -8.932 -13.205  15.010  1.00  0.00      MEMB
ATOM   1436  C13 OL     11     -10.538 -12.634  13.832  1.00 -9.66      MEMB
ATOM   1437  H3R OL     11     -10.533 -11.731  14.479  1.00  0.00      MEMB
ATOM   1438  H3S OL     11     -11.581 -12.951  13.619  1.00  0.00      MEMB
ATOM   1439  C14 OL     11     -10.053 -12.203  12.425  1.00 -8.38      MEMB
ATOM   1440  H4R OL     11      -9.856 -13.156  11.890  1.00  0.00      MEMB
ATOM   1441  H4S OL     11      -9.084 -11.693  12.613  1.00  0.00      MEMB
ATOM   1442  C15 OL     11     -10.982 -11.408  11.536  1.00 -7.16      MEMB
ATOM   1443  H5R OL     11     -11.814 -12.131  11.395  1.00  0.00      MEMB
ATOM   1444  H5S OL     11     -10.549 -11.091  10.563  1.00  0.00      MEMB
ATOM   1445  C16 OL     11     -11.537 -10.200  12.258  1.00 -6.04      MEMB
ATOM   1446  H6R OL     11     -11.969 -10.526  13.229  1.00  0.00      MEMB
ATOM   1447  H6S OL     11     -12.392  -9.701  11.753  1.00  0.00      MEMB
ATOM   1448  C17 OL     11     -10.583  -9.091  12.627  1.00 -5.15      MEMB
ATOM   1449  H7R OL     11      -9.796  -9.383  13.355  1.00  0.00      MEMB
ATOM   1450  H7S OL     11     -11.055  -8.252  13.181  1.00  0.00      MEMB
ATOM   1451  C18 OL     11     -10.011  -8.373  11.447  1.00 -4.09      MEMB
ATOM   1452  H8R OL     11      -9.273  -9.140  11.128  1.00  0.00      MEMB
ATOM   1453  H8S OL     11      -9.545  -7.447  11.848  1.00  0.00      MEMB
ATOM   1454  C19 OL     11     -10.805  -7.898  10.275  1.00 -3.11      MEMB
ATOM   1455  H9R OL     11     -11.682  -7.356  10.658  1.00  0.00      MEMB
ATOM   1456 C110 OL     11     -10.672  -8.258   8.958  1.00 -1.91      MEMB
ATOM   1457 H10R OL     11     -11.318  -7.751   8.227  1.00  0.00      MEMB
ATOM   1458 C111 OL     11      -9.662  -9.242   8.340  1.00 -1.30      MEMB
ATOM   1459 H11R OL     11      -8.993  -9.610   9.147  1.00  0.00      MEMB
ATOM   1460 H11S OL     11      -8.923  -8.840   7.615  1.00  0.00      MEMB
ATOM   1461 C112 OL     11     -10.231 -10.450   7.497  1.00 -0.16      MEMB
ATOM   1462 H12R OL     11     -10.621 -11.311   8.082  1.00  0.00      MEMB
ATOM   1463 H12S OL     11      -9.396 -10.811   6.860  1.00  0.00      MEMB
ATOM   1464 C113 OL     11     -11.384 -10.088   6.597  1.00  0.33      MEMB
ATOM   1465 H13R OL     11     -12.218  -9.802   7.272  1.00  0.00      MEMB
ATOM   1466 H13S OL     11     -11.656 -11.035   6.083  1.00  0.00      MEMB
ATOM   1467 C114 OL     11     -11.125  -8.959   5.545  1.00  1.47      MEMB
ATOM   1468 H14R OL     11     -10.217  -9.140   4.931  1.00  0.00      MEMB
ATOM   1469 H14S OL     11     -11.078  -7.937   5.978  1.00  0.00      MEMB
ATOM   1470 C115 OL     11     -12.299  -8.875   4.573  1.00  2.35      MEMB
ATOM   1471 H15R OL     11     -12.130  -8.200   3.707  1.00  0.00      MEMB
ATOM   1472 H15S OL     11     -13.102  -8.225   4.981  1.00  0.00      MEMB
ATOM   1473 C116 OL     11     -12.848 -10.192   3.939  1.00  3.48      MEMB
ATOM   1474 H16R OL     11     -13.529 -10.764   4.604  1.00  0.00      MEMB
ATOM   1475 H16S OL     11     -12.082 -10.894   3.546  1.00  0.00      MEMB
ATOM   1476 C117 OL     11     -13.639  -9.892   2.619  1.00  2.94      MEMB
ATOM   1477 H17R OL     11     -14.383  -9.114   2.895  1.00  0.00      MEMB
ATOM   1478 H17S OL     11     -14.281 -10.755   2.341  1.00  0.00      MEMB
ATOM   1479 C118 OL     11     -12.766  -9.412   1.381  1.00  4.04      MEMB
ATOM   1480 H18R OL     11     -12.536 -10.380   0.887  1.00  0.00      MEMB
ATOM   1481 H18S OL     11     -11.817  -9.017   1.802  1.00  0.00      MEMB
ATOM   1482 H18T OL     11     -13.305  -8.662   0.763  1.00  0.00      MEMB
TER   
ATOM   1564  C12 OL     12      10.763  10.635  14.730  1.00-12.11      MEMB
ATOM   1565  H2R OL     12      11.728  10.236  14.350  1.00  0.00      MEMB
ATOM   1566  H2S OL     12      10.555   9.994  15.613  1.00  0.00      MEMB
ATOM   1614  C13 OL     12       9.684  10.606  13.609  1.00-10.97      MEMB
ATOM   1615  H3R OL     12       8.668  10.791  14.019  1.00  0.00      MEMB
ATOM   1616  H3S OL     12       9.511   9.526  13.418  1.00  0.00      MEMB
ATOM   1617  C14 OL     12       9.991  11.382  12.357  1.00 -9.91      MEMB
ATOM   1618  H4R OL     12      10.405  12.354  12.699  1.00  0.00      MEMB
ATOM   1619  H4S OL     12      10.767  10.813  11.802  1.00  0.00      MEMB
ATOM   1620  C15 OL     12       8.768  11.655  11.468  1.00 -8.77      MEMB
ATOM   1621  H5R OL     12       8.048  12.350  11.950  1.00  0.00      MEMB
ATOM   1622  H5S OL     12       8.204  10.720  11.261  1.00  0.00      MEMB
ATOM   1623  C16 OL     12       9.118  12.208  10.082  1.00 -7.62      MEMB
ATOM   1624  H6R OL     12       9.635  13.174  10.268  1.00  0.00      MEMB
ATOM   1625  H6S OL     12       9.697  11.400   9.585  1.00  0.00      MEMB
ATOM   1626  C17 OL     12       8.023  12.605   9.142  1.00 -6.59      MEMB
ATOM   1627  H7R OL     12       7.586  13.580   9.450  1.00  0.00      MEMB
ATOM   1628  H7S OL     12       8.470  12.740   8.134  1.00  0.00      MEMB
ATOM   1629  C18 OL     12       6.857  11.561   9.091  1.00 -5.26      MEMB
ATOM   1630  H8R OL     12       7.399  10.592   9.043  1.00  0.00      MEMB
ATOM   1631  H8S OL     12       6.248  11.477  10.016  1.00  0.00      MEMB
ATOM   1632  C19 OL     12       5.872  11.767   8.010  1.00 -4.06      MEMB
ATOM   1633  H9R OL     12       5.263  12.678   8.110  1.00  0.00      MEMB
ATOM   1634 C110 OL     12       5.647  10.992   6.885  1.00 -2.66      MEMB
ATOM   1635 H10R OL     12       4.893  11.343   6.165  1.00  0.00      MEMB
ATOM   1636 C111 OL     12       6.357   9.772   6.486  1.00 -2.58      MEMB
ATOM   1637 H11R OL     12       6.891   9.380   7.378  1.00  0.00      MEMB
ATOM   1638 H11S OL     12       5.707   8.893   6.285  1.00  0.00      MEMB
ATOM   1639 C112 OL     12       7.392  10.009   5.368  1.00 -1.15      MEMB
ATOM   1640 H12R OL     12       6.941  10.373   4.420  1.00  0.00      MEMB
ATOM   1641 H12S OL     12       8.360  10.445   5.696  1.00  0.00      MEMB
ATOM   1642 C113 OL     12       7.736   8.638   4.763  1.00 -0.28      MEMB
ATOM   1643 H13R OL     12       8.083   7.932   5.548  1.00  0.00      MEMB
ATOM   1644 H13S OL     12       6.895   8.126   4.250  1.00  0.00      MEMB
ATOM   1645 C114 OL     12       8.957   8.727   3.793  1.00  0.84      MEMB
ATOM   1646 H14R OL     12       9.863   8.588   4.420  1.00  0.00      MEMB
ATOM   1647 H14S OL     12       8.887   7.871   3.088  1.00  0.00      MEMB
ATOM   1648 C115 OL     12       9.048   9.975   2.884  1.00  1.60      MEMB
ATOM   1649 H15R OL     12       9.334  10.778   3.595  1.00  0.00      MEMB
ATOM   1650 H15S OL     12       8.009  10.218   2.574  1.00  0.00      MEMB
ATOM   1651 C116 OL     12       9.881   9.923   1.597  1.00  2.64      MEMB
ATOM   1652 H16R OL     12      10.894   9.931   2.053  1.00  0.00      MEMB
ATOM   1653 H16S OL     12       9.612   8.938   1.161  1.00  0.00      MEMB
ATOM   1654 C117 OL     12       9.498  11.027   0.608  1.00  0.00      MEMB
ATOM   1655 H17R OL     12       9.680  11.933   1.224  1.00  0.00      MEMB
ATOM   1656 H17S OL     12       8.417  11.124   0.374  1.00  0.00      MEMB
ATOM   1657 C118 OL     12      10.411  11.197  -0.611  1.00  0.00      MEMB
ATOM   1658 H18R OL     12      11.501  11.203  -0.397  1.00  0.00      MEMB
ATOM   1659 H18S OL     12      10.232  10.308  -1.253  1.00  0.00      MEMB
ATOM   1660 H18T OL     12      10.139  12.089  -1.215  1.00  0.00      MEMB
ATOM   1530  C33 PGR    12       6.925   7.944  19.378  1.00-20.41      MEMB
ATOM   1531  H3A PGR    12       6.464   7.180  18.716  1.00  0.00      MEMB
ATOM   1532  H3B PGR    12       7.941   7.630  19.697  1.00  0.00      MEMB
ATOM   1533  O36 PGR    12       6.163   7.923  20.569  1.00  0.00      MEMB
ATOM   1534 HO6A PGR    12       5.278   8.211  20.334  1.00  0.00      MEMB
ATOM   1535  C32 PGR    12       6.999   9.364  18.889  1.00-20.64      MEMB
ATOM   1536  H2A PGR    12       7.936   9.504  18.305  1.00  0.00      MEMB
ATOM   1537  O35 PGR    12       7.045  10.213  20.034  1.00  0.00      MEMB
ATOM   1538 HO5A PGR    12       7.605   9.687  20.622  1.00  0.00      MEMB
ATOM   1539  C31 PGR    12       5.879   9.810  18.014  1.00-19.24      MEMB
ATOM   1540  H1A PGR    12       4.915   9.476  18.455  1.00  0.00      MEMB
ATOM   1541  H1B PGR    12       5.878   9.329  17.012  1.00  0.00      MEMB
ATOM   1542  P31 PGR    12       5.664  12.435  18.673  1.00-16.77      MEMB
ATOM   1543  O33 PGR    12       5.170  11.889  19.962  1.00-15.92      MEMB
ATOM   1544  O34 PGR    12       4.754  13.366  17.957  1.00-16.93      MEMB
ATOM   1545  O32 PGR    12       5.864  11.210  17.708  1.00-16.27      MEMB
ATOM   1546  O31 PGR    12       7.178  13.115  18.817  1.00-18.19      MEMB
ATOM   1547  C3  PGR    12       8.107  12.703  17.784  1.00-15.07      MEMB
ATOM   1548  HA  PGR    12       7.575  12.364  16.869  1.00  0.00      MEMB
ATOM   1549  HB  PGR    12       8.678  11.845  18.200  1.00  0.00      MEMB
ATOM   1550  C2  PGR    12       9.026  13.864  17.372  1.00-13.89      MEMB
ATOM   1551  HX  PGR    12       8.831  14.651  18.131  1.00  0.00      MEMB
ATOM   1552  O21 PGR    12       8.625  14.375  16.064  1.00-12.67      MEMB
ATOM   1553  C21 PGR    12       7.457  15.000  15.921  1.00-12.02      MEMB
ATOM   1554  O22 PGR    12       6.544  15.101  16.730  1.00-12.33      MEMB
ATOM   1558  C1  PGR    12      10.483  13.328  17.329  1.00-14.33      MEMB
ATOM   1559  HR  PGR    12      10.952  13.238  18.332  1.00  0.00      MEMB
ATOM   1560  HS  PGR    12      11.203  14.003  16.818  1.00  0.00      MEMB
ATOM   1561  O11 PGR    12      10.495  12.051  16.630  1.00-13.47      MEMB
ATOM   1562  C11 PGR    12      10.971  12.066  15.334  1.00-12.95      MEMB
ATOM   1563  O12 PGR    12      11.411  12.974  14.756  1.00-13.09      MEMB
ATOM   1555  C12 OL     12       7.345  15.701  14.604  1.00-10.84      MEMB
ATOM   1556  H2R OL     12       7.483  16.783  14.814  1.00  0.00      MEMB
ATOM   1557  H2S OL     12       6.313  15.614  14.202  1.00  0.00      MEMB
ATOM   1567  C13 OL     12       8.390  15.405  13.531  1.00 -9.66      MEMB
ATOM   1568  H3R OL     12       8.513  14.300  13.526  1.00  0.00      MEMB
ATOM   1569  H3S OL     12       9.395  15.848  13.696  1.00  0.00      MEMB
ATOM   1570  C14 OL     12       7.748  15.867  12.169  1.00 -8.38      MEMB
ATOM   1571  H4R OL     12       7.114  16.757  12.367  1.00  0.00      MEMB
ATOM   1572  H4S OL     12       7.035  15.045  11.945  1.00  0.00      MEMB
ATOM   1573  C15 OL     12       8.634  16.078  10.945  1.00 -7.16      MEMB
ATOM   1574  H5R OL     12       9.203  15.140  10.772  1.00  0.00      MEMB
ATOM   1575  H5S OL     12       9.407  16.853  11.141  1.00  0.00      MEMB
ATOM   1576  C16 OL     12       7.940  16.525   9.572  1.00 -6.04      MEMB
ATOM   1577  H6R OL     12       7.590  17.568   9.729  1.00  0.00      MEMB
ATOM   1578  H6S OL     12       7.092  15.832   9.386  1.00  0.00      MEMB
ATOM   1579  C17 OL     12       8.752  16.577   8.345  1.00 -5.15      MEMB
ATOM   1580  H7R OL     12       9.498  15.755   8.314  1.00  0.00      MEMB
ATOM   1581  H7S OL     12       9.335  17.521   8.278  1.00  0.00      MEMB
ATOM   1582  C18 OL     12       7.892  16.569   7.057  1.00 -4.09      MEMB
ATOM   1583  H8R OL     12       7.265  17.486   7.080  1.00  0.00      MEMB
ATOM   1584  H8S OL     12       7.190  15.709   7.052  1.00  0.00      MEMB
ATOM   1585  C19 OL     12       8.654  16.556   5.787  1.00 -3.11      MEMB
ATOM   1586  H9R OL     12       9.103  17.537   5.573  1.00  0.00      MEMB
ATOM   1587 C110 OL     12       8.924  15.617   4.881  1.00 -1.91      MEMB
ATOM   1588 H10R OL     12       9.420  15.887   3.938  1.00  0.00      MEMB
ATOM   1589 C111 OL     12       8.466  14.209   4.924  1.00 -1.30      MEMB
ATOM   1590 H11R OL     12       7.510  13.922   5.411  1.00  0.00      MEMB
ATOM   1591 H11S OL     12       9.257  13.568   5.370  1.00  0.00      MEMB
ATOM   1592 C112 OL     12       8.444  13.689   3.478  1.00 -0.16      MEMB
ATOM   1593 H12R OL     12       8.273  12.598   3.601  1.00  0.00      MEMB
ATOM   1594 H12S OL     12       9.461  13.805   3.045  1.00  0.00      MEMB
ATOM   1595 C113 OL     12       7.334  14.235   2.526  1.00  0.33      MEMB
ATOM   1596 H13R OL     12       7.485  13.863   1.490  1.00  0.00      MEMB
ATOM   1597 H13S OL     12       7.554  15.324   2.510  1.00  0.00      MEMB
ATOM   1598 C114 OL     12       5.810  14.006   3.036  1.00  1.47      MEMB
ATOM   1599 H14R OL     12       5.674  14.420   4.058  1.00  0.00      MEMB
ATOM   1600 H14S OL     12       5.497  12.940   3.006  1.00  0.00      MEMB
ATOM   1601 C115 OL     12       4.905  14.805   2.102  1.00  2.35      MEMB
ATOM   1602 H15R OL     12       5.225  15.864   2.202  1.00  0.00      MEMB
ATOM   1603 H15S OL     12       3.851  14.694   2.435  1.00  0.00      MEMB
ATOM   1604 C116 OL     12       4.986  14.337   0.606  1.00  3.48      MEMB
ATOM   1605 H16R OL     12       4.530  13.324   0.638  1.00  0.00      MEMB
ATOM   1606 H16S OL     12       6.004  14.286   0.164  1.00  0.00      MEMB
ATOM   1607 C117 OL     12       4.234  15.273  -0.406  1.00  2.94      MEMB
ATOM   1608 H17R OL     12       3.380  15.730   0.138  1.00  0.00      MEMB
ATOM   1609 H17S OL     12       3.726  14.737  -1.236  1.00  0.00      MEMB
ATOM   1610 C118 OL     12       5.036  16.421  -1.061  1.00  4.04      MEMB
ATOM   1611 H18R OL     12       5.359  17.122  -0.261  1.00  0.00      MEMB
ATOM   1612 H18S OL     12       4.295  16.895  -1.740  1.00  0.00      MEMB
ATOM   1613 H18T OL     12       5.855  15.941  -1.638  1.00  0.00      MEMB
TER   
ATOM   1695  C12 OL     13      21.385   0.150  13.942  1.00-12.11      MEMB
ATOM   1696  H2R OL     13      22.258  -0.278  14.479  1.00  0.00      MEMB
ATOM   1697  H2S OL     13      20.497  -0.139  14.544  1.00  0.00      MEMB
ATOM   1745  C13 OL     13      21.184  -0.239  12.498  1.00-10.97      MEMB
ATOM   1746  H3R OL     13      22.046   0.064  11.868  1.00  0.00      MEMB
ATOM   1747  H3S OL     13      20.248   0.248  12.151  1.00  0.00      MEMB
ATOM   1748  C14 OL     13      21.000  -1.798  12.172  1.00 -9.91      MEMB
ATOM   1749  H4R OL     13      21.737  -2.418  12.727  1.00  0.00      MEMB
ATOM   1750  H4S OL     13      19.976  -2.057  12.514  1.00  0.00      MEMB
ATOM   1751  C15 OL     13      21.103  -2.046  10.698  1.00 -8.77      MEMB
ATOM   1752  H5R OL     13      20.789  -1.167  10.096  1.00  0.00      MEMB
ATOM   1753  H5S OL     13      20.261  -2.734  10.465  1.00  0.00      MEMB
ATOM   1754  C16 OL     13      22.436  -2.544  10.164  1.00 -7.62      MEMB
ATOM   1755  H6R OL     13      23.210  -1.816  10.488  1.00  0.00      MEMB
ATOM   1756  H6S OL     13      22.641  -3.491  10.709  1.00  0.00      MEMB
ATOM   1757  C17 OL     13      22.565  -2.891   8.667  1.00 -6.59      MEMB
ATOM   1758  H7R OL     13      23.186  -3.811   8.601  1.00  0.00      MEMB
ATOM   1759  H7S OL     13      21.600  -3.285   8.284  1.00  0.00      MEMB
ATOM   1760  C18 OL     13      22.917  -1.787   7.622  1.00 -5.26      MEMB
ATOM   1761  H8R OL     13      22.476  -0.806   7.900  1.00  0.00      MEMB
ATOM   1762  H8S OL     13      23.988  -1.542   7.788  1.00  0.00      MEMB
ATOM   1763  C19 OL     13      22.585  -2.041   6.128  1.00 -4.06      MEMB
ATOM   1764  H9R OL     13      23.313  -2.634   5.555  1.00  0.00      MEMB
ATOM   1765 C110 OL     13      21.488  -1.542   5.488  1.00 -2.66      MEMB
ATOM   1766 H10R OL     13      21.456  -1.797   4.419  1.00  0.00      MEMB
ATOM   1767 C111 OL     13      20.359  -0.690   6.087  1.00 -2.58      MEMB
ATOM   1768 H11R OL     13      19.435  -1.231   6.383  1.00  0.00      MEMB
ATOM   1769 H11S OL     13      20.620  -0.176   7.037  1.00  0.00      MEMB
ATOM   1770 C112 OL     13      19.798   0.389   5.058  1.00 -1.15      MEMB
ATOM   1771 H12R OL     13      19.355  -0.135   4.185  1.00  0.00      MEMB
ATOM   1772 H12S OL     13      18.993   0.961   5.567  1.00  0.00      MEMB
ATOM   1773 C113 OL     13      20.886   1.293   4.491  1.00 -0.28      MEMB
ATOM   1774 H13R OL     13      21.328   1.938   5.281  1.00  0.00      MEMB
ATOM   1775 H13S OL     13      21.721   0.693   4.068  1.00  0.00      MEMB
ATOM   1776 C114 OL     13      20.327   2.232   3.368  1.00  0.84      MEMB
ATOM   1777 H14R OL     13      19.926   1.600   2.547  1.00  0.00      MEMB
ATOM   1778 H14S OL     13      19.584   2.920   3.826  1.00  0.00      MEMB
ATOM   1779 C115 OL     13      21.418   3.174   2.793  1.00  1.60      MEMB
ATOM   1780 H15R OL     13      22.223   2.527   2.384  1.00  0.00      MEMB
ATOM   1781 H15S OL     13      22.056   3.620   3.586  1.00  0.00      MEMB
ATOM   1782 C116 OL     13      20.906   4.143   1.693  1.00  2.64      MEMB
ATOM   1783 H16R OL     13      20.463   3.513   0.893  1.00  0.00      MEMB
ATOM   1784 H16S OL     13      20.064   4.676   2.184  1.00  0.00      MEMB
ATOM   1785 C117 OL     13      22.085   5.014   1.122  1.00  0.00      MEMB
ATOM   1786 H17R OL     13      22.750   4.340   0.541  1.00  0.00      MEMB
ATOM   1787 H17S OL     13      22.631   5.272   2.055  1.00  0.00      MEMB
ATOM   1788 C118 OL     13      21.481   6.156   0.378  1.00  0.00      MEMB
ATOM   1789 H18R OL     13      20.589   6.569   0.895  1.00  0.00      MEMB
ATOM   1790 H18S OL     13      22.242   6.954   0.241  1.00  0.00      MEMB
ATOM   1791 H18T OL     13      21.129   5.874  -0.637  1.00  0.00      MEMB
ATOM   1661  C33 PGR    13      15.885  -1.035  19.909  1.00-20.41      MEMB
ATOM   1662  H3A PGR    13      15.509  -1.665  19.074  1.00  0.00      MEMB
ATOM   1663  H3B PGR    13      16.873  -1.431  20.227  1.00  0.00      MEMB
ATOM   1664  O36 PGR    13      14.992  -1.149  21.057  1.00  0.00      MEMB
ATOM   1665 HO6A PGR    13      14.894  -0.244  21.361  1.00  0.00      MEMB
ATOM   1666  C32 PGR    13      16.014   0.364  19.528  1.00-20.64      MEMB
ATOM   1667  H2A PGR    13      16.516   0.924  20.348  1.00  0.00      MEMB
ATOM   1668  O35 PGR    13      14.699   0.888  19.356  1.00  0.00      MEMB
ATOM   1669 HO5A PGR    13      14.235   0.441  20.077  1.00  0.00      MEMB
ATOM   1670  C31 PGR    13      16.838   0.505  18.239  1.00-19.24      MEMB
ATOM   1671  H1A PGR    13      16.959   1.553  17.889  1.00  0.00      MEMB
ATOM   1672  H1B PGR    13      16.140  -0.077  17.600  1.00  0.00      MEMB
ATOM   1673  P31 PGR    13      19.396   0.653  18.457  1.00-16.77      MEMB
ATOM   1674  O33 PGR    13      20.570  -0.059  18.013  1.00-15.92      MEMB
ATOM   1675  O34 PGR    13      19.324   1.203  19.830  1.00-16.93      MEMB
ATOM   1676  O32 PGR    13      18.072  -0.196  18.322  1.00-16.27      MEMB
ATOM   1677  O31 PGR    13      19.194   1.816  17.289  1.00-18.19      MEMB
ATOM   1678  C3  PGR    13      19.641   3.115  17.716  1.00-15.07      MEMB
ATOM   1679  HA  PGR    13      20.604   3.004  18.258  1.00  0.00      MEMB
ATOM   1680  HB  PGR    13      18.824   3.562  18.322  1.00  0.00      MEMB
ATOM   1681  C2  PGR    13      19.961   3.969  16.482  1.00-13.89      MEMB
ATOM   1682  HX  PGR    13      20.340   4.941  16.864  1.00  0.00      MEMB
ATOM   1683  O21 PGR    13      18.793   4.015  15.682  1.00-12.67      MEMB
ATOM   1684  C21 PGR    13      17.918   4.981  15.995  1.00-12.02      MEMB
ATOM   1685  O22 PGR    13      18.049   5.700  16.969  1.00-12.33      MEMB
ATOM   1689  C1  PGR    13      21.171   3.432  15.641  1.00-14.33      MEMB
ATOM   1690  HR  PGR    13      22.034   3.468  16.340  1.00  0.00      MEMB
ATOM   1691  HS  PGR    13      21.334   4.226  14.881  1.00  0.00      MEMB
ATOM   1692  O11 PGR    13      20.969   2.108  15.156  1.00-13.47      MEMB
ATOM   1693  C11 PGR    13      21.596   1.703  14.076  1.00-12.95      MEMB
ATOM   1694  O12 PGR    13      22.257   2.307  13.236  1.00-13.09      MEMB
ATOM   1686  C12 OL     13      16.769   4.977  15.009  1.00-10.84      MEMB
ATOM   1687  H2R OL     13      17.106   4.852  13.957  1.00  0.00      MEMB
ATOM   1688  H2S OL     13      16.238   5.941  15.161  1.00  0.00      MEMB
ATOM   1698  C13 OL     13      15.771   3.856  15.377  1.00 -9.66      MEMB
ATOM   1699  H3R OL     13      15.403   4.038  16.409  1.00  0.00      MEMB
ATOM   1700  H3S OL     13      16.377   2.927  15.430  1.00  0.00      MEMB
ATOM   1701  C14 OL     13      14.595   3.653  14.406  1.00 -8.38      MEMB
ATOM   1702  H4R OL     13      14.948   3.952  13.396  1.00  0.00      MEMB
ATOM   1703  H4S OL     13      13.814   4.395  14.676  1.00  0.00      MEMB
ATOM   1704  C15 OL     13      13.983   2.271  14.190  1.00 -7.16      MEMB
ATOM   1705  H5R OL     13      12.908   2.488  14.009  1.00  0.00      MEMB
ATOM   1706  H5S OL     13      13.993   1.768  15.181  1.00  0.00      MEMB
ATOM   1707  C16 OL     13      14.518   1.353  13.089  1.00 -6.04      MEMB
ATOM   1708  H6R OL     13      14.007   0.369  13.020  1.00  0.00      MEMB
ATOM   1709  H6S OL     13      15.589   1.164  13.315  1.00  0.00      MEMB
ATOM   1710  C17 OL     13      14.220   1.870  11.618  1.00 -5.15      MEMB
ATOM   1711  H7R OL     13      14.669   2.873  11.455  1.00  0.00      MEMB
ATOM   1712  H7S OL     13      13.111   1.937  11.621  1.00  0.00      MEMB
ATOM   1713  C18 OL     13      14.789   0.947  10.498  1.00 -4.09      MEMB
ATOM   1714  H8R OL     13      14.297   1.274   9.558  1.00  0.00      MEMB
ATOM   1715  H8S OL     13      14.358  -0.070  10.616  1.00  0.00      MEMB
ATOM   1716  C19 OL     13      16.345   0.864  10.646  1.00 -3.11      MEMB
ATOM   1717  H9R OL     13      16.721   0.158  11.401  1.00  0.00      MEMB
ATOM   1718 C110 OL     13      17.248   1.580   9.848  1.00 -1.91      MEMB
ATOM   1719 H10R OL     13      18.303   1.406  10.105  1.00  0.00      MEMB
ATOM   1720 C111 OL     13      16.863   2.511   8.745  1.00 -1.30      MEMB
ATOM   1721 H11R OL     13      17.752   3.107   8.446  1.00  0.00      MEMB
ATOM   1722 H11S OL     13      16.043   3.177   9.086  1.00  0.00      MEMB
ATOM   1723 C112 OL     13      16.459   1.773   7.473  1.00 -0.16      MEMB
ATOM   1724 H12R OL     13      15.614   1.071   7.639  1.00  0.00      MEMB
ATOM   1725 H12S OL     13      17.320   1.188   7.085  1.00  0.00      MEMB
ATOM   1726 C113 OL     13      15.984   2.728   6.342  1.00  0.33      MEMB
ATOM   1727 H13R OL     13      16.822   3.305   5.895  1.00  0.00      MEMB
ATOM   1728 H13S OL     13      15.293   3.485   6.771  1.00  0.00      MEMB
ATOM   1729 C114 OL     13      15.280   2.058   5.112  1.00  1.47      MEMB
ATOM   1730 H14R OL     13      14.900   2.899   4.493  1.00  0.00      MEMB
ATOM   1731 H14S OL     13      14.420   1.477   5.510  1.00  0.00      MEMB
ATOM   1732 C115 OL     13      16.174   1.383   4.202  1.00  2.35      MEMB
ATOM   1733 H15R OL     13      16.830   0.779   4.864  1.00  0.00      MEMB
ATOM   1734 H15S OL     13      16.843   2.033   3.599  1.00  0.00      MEMB
ATOM   1735 C116 OL     13      15.473   0.372   3.293  1.00  3.48      MEMB
ATOM   1736 H16R OL     13      14.771   0.840   2.570  1.00  0.00      MEMB
ATOM   1737 H16S OL     13      14.853  -0.247   3.977  1.00  0.00      MEMB
ATOM   1738 C117 OL     13      16.383  -0.531   2.506  1.00  2.94      MEMB
ATOM   1739 H17R OL     13      15.672  -1.136   1.903  1.00  0.00      MEMB
ATOM   1740 H17S OL     13      16.922  -1.164   3.242  1.00  0.00      MEMB
ATOM   1741 C118 OL     13      17.380   0.166   1.509  1.00  4.04      MEMB
ATOM   1742 H18R OL     13      18.008   0.855   2.114  1.00  0.00      MEMB
ATOM   1743 H18S OL     13      16.792   0.721   0.747  1.00  0.00      MEMB
ATOM   1744 H18T OL     13      17.959  -0.635   1.003  1.00  0.00      MEMB
TER   
ATOM   1826  C12 OL     14     -12.028  15.735  10.894  1.00-12.11      MEMB
ATOM   1827  H2R OL     14     -12.697  16.594  10.678  1.00  0.00      MEMB
ATOM   1828  H2S OL     14     -11.074  16.099  11.333  1.00  0.00      MEMB
ATOM   1876  C13 OL     14     -11.736  14.901   9.654  1.00-10.97      MEMB
ATOM   1877  H3R OL     14     -12.734  14.925   9.167  1.00  0.00      MEMB
ATOM   1878  H3S OL     14     -11.479  13.849   9.899  1.00  0.00      MEMB
ATOM   1879  C14 OL     14     -10.637  15.423   8.696  1.00 -9.91      MEMB
ATOM   1880  H4R OL     14     -11.050  16.293   8.141  1.00  0.00      MEMB
ATOM   1881  H4S OL     14      -9.849  15.823   9.369  1.00  0.00      MEMB
ATOM   1882  C15 OL     14     -10.233  14.347   7.673  1.00 -8.77      MEMB
ATOM   1883  H5R OL     14     -11.177  13.869   7.334  1.00  0.00      MEMB
ATOM   1884  H5S OL     14      -9.665  13.570   8.228  1.00  0.00      MEMB
ATOM   1885  C16 OL     14      -9.404  14.871   6.523  1.00 -7.62      MEMB
ATOM   1886  H6R OL     14      -8.718  15.617   6.978  1.00  0.00      MEMB
ATOM   1887  H6S OL     14      -8.896  14.015   6.029  1.00  0.00      MEMB
ATOM   1888  C17 OL     14     -10.128  15.651   5.385  1.00 -6.59      MEMB
ATOM   1889  H7R OL     14     -10.996  14.982   5.204  1.00  0.00      MEMB
ATOM   1890  H7S OL     14     -10.609  16.616   5.650  1.00  0.00      MEMB
ATOM   1891  C18 OL     14      -9.393  15.820   4.044  1.00 -5.26      MEMB
ATOM   1892  H8R OL     14      -9.024  14.847   3.655  1.00  0.00      MEMB
ATOM   1893  H8S OL     14     -10.094  16.092   3.226  1.00  0.00      MEMB
ATOM   1894  C19 OL     14      -8.227  16.738   3.957  1.00 -4.06      MEMB
ATOM   1895  H9R OL     14      -7.684  16.772   4.913  1.00  0.00      MEMB
ATOM   1896 C110 OL     14      -7.754  17.484   2.960  1.00 -2.66      MEMB
ATOM   1897 H10R OL     14      -6.793  17.995   3.117  1.00  0.00      MEMB
ATOM   1898 C111 OL     14      -8.338  17.587   1.582  1.00 -2.58      MEMB
ATOM   1899 H11R OL     14      -9.391  17.250   1.688  1.00  0.00      MEMB
ATOM   1900 H11S OL     14      -8.426  18.665   1.326  1.00  0.00      MEMB
ATOM   1901 C112 OL     14      -7.550  16.861   0.438  1.00 -1.15      MEMB
ATOM   1902 H12R OL     14      -6.609  17.435   0.299  1.00  0.00      MEMB
ATOM   1903 H12S OL     14      -7.233  15.879   0.850  1.00  0.00      MEMB
ATOM   1904 C113 OL     14      -8.418  16.734  -0.836  1.00 -0.28      MEMB
ATOM   1905 H13R OL     14      -8.234  17.676  -1.394  1.00  0.00      MEMB
ATOM   1906 H13S OL     14      -7.978  15.855  -1.353  1.00  0.00      MEMB
ATOM   1907 C114 OL     14      -9.887  16.280  -0.598  1.00  0.84      MEMB
ATOM   1908 H14R OL     14     -10.366  17.200  -0.202  1.00  0.00      MEMB
ATOM   1909 H14S OL     14     -10.399  16.072  -1.562  1.00  0.00      MEMB
ATOM   1910 C115 OL     14     -10.095  15.084   0.363  1.00  1.60      MEMB
ATOM   1911 H15R OL     14     -11.022  15.232   0.957  1.00  0.00      MEMB
ATOM   1912 H15S OL     14      -9.229  15.108   1.058  1.00  0.00      MEMB
ATOM   1913 C116 OL     14     -10.140  13.735  -0.265  1.00  2.64      MEMB
ATOM   1914 H16R OL     14     -11.029  13.608  -0.919  1.00  0.00      MEMB
ATOM   1915 H16S OL     14      -9.224  13.629  -0.884  1.00  0.00      MEMB
ATOM   1916 C117 OL     14     -10.078  12.599   0.796  1.00  0.00      MEMB
ATOM   1917 H17R OL     14      -9.097  12.607   1.316  1.00  0.00      MEMB
ATOM   1918 H17S OL     14     -10.290  11.617   0.322  1.00  0.00      MEMB
ATOM   1919 C118 OL     14     -11.071  12.850   1.914  1.00  0.00      MEMB
ATOM   1920 H18R OL     14     -12.070  13.149   1.531  1.00  0.00      MEMB
ATOM   1921 H18S OL     14     -11.206  12.051   2.674  1.00  0.00      MEMB
ATOM   1922 H18T OL     14     -10.850  13.790   2.463  1.00  0.00      MEMB
ATOM   1792  C33 PGR    14     -11.606  12.790  21.090  1.00-20.41      MEMB
ATOM   1793  H3A PGR    14     -11.437  13.568  21.865  1.00  0.00      MEMB
ATOM   1794  H3B PGR    14     -11.921  11.806  21.497  1.00  0.00      MEMB
ATOM   1795  O36 PGR    14     -10.355  12.517  20.559  1.00  0.00      MEMB
ATOM   1796 HO6A PGR    14     -10.058  13.430  20.545  1.00  0.00      MEMB
ATOM   1797  C32 PGR    14     -12.606  13.109  19.993  1.00-20.64      MEMB
ATOM   1798  H2A PGR    14     -13.639  13.008  20.396  1.00  0.00      MEMB
ATOM   1799  O35 PGR    14     -12.427  12.149  18.953  1.00  0.00      MEMB
ATOM   1800 HO5A PGR    14     -12.251  11.354  19.475  1.00  0.00      MEMB
ATOM   1801  C31 PGR    14     -12.376  14.549  19.487  1.00-19.24      MEMB
ATOM   1802  H1A PGR    14     -12.154  15.282  20.292  1.00  0.00      MEMB
ATOM   1803  H1B PGR    14     -13.270  14.949  18.961  1.00  0.00      MEMB
ATOM   1804  P31 PGR    14     -10.371  15.694  18.054  1.00-16.77      MEMB
ATOM   1805  O33 PGR    14      -9.053  15.419  18.667  1.00-15.92      MEMB
ATOM   1806  O34 PGR    14     -10.937  16.992  18.262  1.00-16.93      MEMB
ATOM   1807  O32 PGR    14     -11.341  14.478  18.416  1.00-16.27      MEMB
ATOM   1808  O31 PGR    14     -10.193  15.445  16.519  1.00-18.19      MEMB
ATOM   1809  C3  PGR    14     -11.195  15.741  15.563  1.00-15.07      MEMB
ATOM   1810  HA  PGR    14     -10.684  16.020  14.617  1.00  0.00      MEMB
ATOM   1811  HB  PGR    14     -11.856  16.566  15.905  1.00  0.00      MEMB
ATOM   1812  C2  PGR    14     -12.177  14.544  15.292  1.00-13.89      MEMB
ATOM   1813  HX  PGR    14     -12.538  14.267  16.305  1.00  0.00      MEMB
ATOM   1814  O21 PGR    14     -11.503  13.495  14.655  1.00-12.67      MEMB
ATOM   1815  C21 PGR    14     -11.758  12.206  15.029  1.00-12.02      MEMB
ATOM   1816  O22 PGR    14     -12.708  11.908  15.777  1.00-12.33      MEMB
ATOM   1820  C1  PGR    14     -13.280  14.986  14.340  1.00-14.33      MEMB
ATOM   1821  HR  PGR    14     -13.841  15.793  14.857  1.00  0.00      MEMB
ATOM   1822  HS  PGR    14     -14.020  14.165  14.227  1.00  0.00      MEMB
ATOM   1823  O11 PGR    14     -12.788  15.620  13.133  1.00-13.47      MEMB
ATOM   1824  C11 PGR    14     -12.726  14.897  12.046  1.00-12.95      MEMB
ATOM   1825  O12 PGR    14     -13.212  13.759  11.927  1.00-13.09      MEMB
ATOM   1817  C12 OL     14     -10.880  11.228  14.203  1.00-10.84      MEMB
ATOM   1818  H2R OL     14     -10.743  10.293  14.787  1.00  0.00      MEMB
ATOM   1819  H2S OL     14      -9.820  11.504  14.013  1.00  0.00      MEMB
ATOM   1829  C13 OL     14     -11.602  11.052  12.873  1.00 -9.66      MEMB
ATOM   1830  H3R OL     14     -11.413  11.974  12.283  1.00  0.00      MEMB
ATOM   1831  H3S OL     14     -12.672  10.885  13.120  1.00  0.00      MEMB
ATOM   1832  C14 OL     14     -11.191   9.753  12.185  1.00 -8.38      MEMB
ATOM   1833  H4R OL     14     -11.766   8.866  12.527  1.00  0.00      MEMB
ATOM   1834  H4S OL     14     -10.120   9.752  12.481  1.00  0.00      MEMB
ATOM   1835  C15 OL     14     -11.338   9.876  10.684  1.00 -7.16      MEMB
ATOM   1836  H5R OL     14     -10.949   8.944  10.220  1.00  0.00      MEMB
ATOM   1837  H5S OL     14     -10.723  10.733  10.337  1.00  0.00      MEMB
ATOM   1838  C16 OL     14     -12.809  10.129  10.077  1.00 -6.04      MEMB
ATOM   1839  H6R OL     14     -13.136  11.090  10.529  1.00  0.00      MEMB
ATOM   1840  H6S OL     14     -13.483   9.302  10.388  1.00  0.00      MEMB
ATOM   1841  C17 OL     14     -12.854  10.216   8.477  1.00 -5.15      MEMB
ATOM   1842  H7R OL     14     -12.740   9.166   8.133  1.00  0.00      MEMB
ATOM   1843  H7S OL     14     -11.976  10.844   8.213  1.00  0.00      MEMB
ATOM   1844  C18 OL     14     -14.240  10.706   8.146  1.00 -4.09      MEMB
ATOM   1845  H8R OL     14     -15.040  10.450   8.874  1.00  0.00      MEMB
ATOM   1846  H8S OL     14     -14.603  10.138   7.263  1.00  0.00      MEMB
ATOM   1847  C19 OL     14     -14.215  12.226   7.981  1.00 -3.11      MEMB
ATOM   1848  H9R OL     14     -14.210  12.867   8.875  1.00  0.00      MEMB
ATOM   1849 C110 OL     14     -14.123  12.951   6.860  1.00 -1.91      MEMB
ATOM   1850 H10R OL     14     -13.970  14.038   6.931  1.00  0.00      MEMB
ATOM   1851 C111 OL     14     -13.919  12.494   5.439  1.00 -1.30      MEMB
ATOM   1852 H11R OL     14     -14.100  11.405   5.316  1.00  0.00      MEMB
ATOM   1853 H11S OL     14     -12.880  12.764   5.153  1.00  0.00      MEMB
ATOM   1854 C112 OL     14     -14.882  13.198   4.440  1.00 -0.16      MEMB
ATOM   1855 H12R OL     14     -15.892  12.751   4.560  1.00  0.00      MEMB
ATOM   1856 H12S OL     14     -14.510  13.107   3.397  1.00  0.00      MEMB
ATOM   1857 C113 OL     14     -15.063  14.721   4.640  1.00  0.33      MEMB
ATOM   1858 H13R OL     14     -15.715  14.937   5.513  1.00  0.00      MEMB
ATOM   1859 H13S OL     14     -15.614  15.101   3.753  1.00  0.00      MEMB
ATOM   1860 C114 OL     14     -13.723  15.529   4.604  1.00  1.47      MEMB
ATOM   1861 H14R OL     14     -13.173  15.153   3.715  1.00  0.00      MEMB
ATOM   1862 H14S OL     14     -13.139  15.303   5.522  1.00  0.00      MEMB
ATOM   1863 C115 OL     14     -13.848  16.994   4.549  1.00  2.35      MEMB
ATOM   1864 H15R OL     14     -12.821  17.348   4.784  1.00  0.00      MEMB
ATOM   1865 H15S OL     14     -14.479  17.370   5.381  1.00  0.00      MEMB
ATOM   1866 C116 OL     14     -14.281  17.541   3.149  1.00  3.48      MEMB
ATOM   1867 H16R OL     14     -14.432  18.613   3.399  1.00  0.00      MEMB
ATOM   1868 H16S OL     14     -15.289  17.156   2.884  1.00  0.00      MEMB
ATOM   1869 C117 OL     14     -13.184  17.174   2.027  1.00  2.94      MEMB
ATOM   1870 H17R OL     14     -13.457  16.228   1.513  1.00  0.00      MEMB
ATOM   1871 H17S OL     14     -12.193  17.046   2.515  1.00  0.00      MEMB
ATOM   1872 C118 OL     14     -13.011  18.326   1.023  1.00  4.04      MEMB
ATOM   1873 H18R OL     14     -13.960  18.329   0.444  1.00  0.00      MEMB
ATOM   1874 H18S OL     14     -12.135  18.254   0.343  1.00  0.00      MEMB
ATOM   1875 H18T OL     14     -12.829  19.324   1.475  1.00  0.00      MEMB
TER   
ATOM   1957  C12 OL     15     -18.315   8.693  12.080  1.00-12.11      MEMB
ATOM   1958  H2R OL     15     -18.750   9.683  12.335  1.00  0.00      MEMB
ATOM   1959  H2S OL     15     -17.246   8.696  12.380  1.00  0.00      MEMB
ATOM   2007  C13 OL     15     -18.175   8.731  10.544  1.00-10.97      MEMB
ATOM   2008  H3R OL     15     -17.770   7.752  10.211  1.00  0.00      MEMB
ATOM   2009  H3S OL     15     -17.442   9.552  10.390  1.00  0.00      MEMB
ATOM   2010  C14 OL     15     -19.357   9.171   9.730  1.00 -9.91      MEMB
ATOM   2011  H4R OL     15     -20.117   8.360   9.705  1.00  0.00      MEMB
ATOM   2012  H4S OL     15     -19.778  10.046  10.270  1.00  0.00      MEMB
ATOM   2013  C15 OL     15     -18.969   9.733   8.304  1.00 -8.77      MEMB
ATOM   2014  H5R OL     15     -18.274  10.560   8.567  1.00  0.00      MEMB
ATOM   2015  H5S OL     15     -19.841  10.172   7.774  1.00  0.00      MEMB
ATOM   2016  C16 OL     15     -18.115   8.777   7.418  1.00 -7.62      MEMB
ATOM   2017  H6R OL     15     -17.321   8.259   7.997  1.00  0.00      MEMB
ATOM   2018  H6S OL     15     -18.684   7.858   7.160  1.00  0.00      MEMB
ATOM   2019  C17 OL     15     -17.551   9.474   6.144  1.00 -6.59      MEMB
ATOM   2020  H7R OL     15     -17.048   8.722   5.498  1.00  0.00      MEMB
ATOM   2021  H7S OL     15     -18.398   9.960   5.614  1.00  0.00      MEMB
ATOM   2022  C18 OL     15     -16.340  10.449   6.357  1.00 -5.26      MEMB
ATOM   2023  H8R OL     15     -16.768  11.425   6.673  1.00  0.00      MEMB
ATOM   2024  H8S OL     15     -15.749  10.071   7.219  1.00  0.00      MEMB
ATOM   2025  C19 OL     15     -15.367  10.624   5.288  1.00 -4.06      MEMB
ATOM   2026  H9R OL     15     -15.610  11.480   4.642  1.00  0.00      MEMB
ATOM   2027 C110 OL     15     -14.246   9.890   4.940  1.00 -2.66      MEMB
ATOM   2028 H10R OL     15     -13.571  10.218   4.135  1.00  0.00      MEMB
ATOM   2029 C111 OL     15     -13.845   8.677   5.650  1.00 -2.58      MEMB
ATOM   2030 H11R OL     15     -12.752   8.510   5.550  1.00  0.00      MEMB
ATOM   2031 H11S OL     15     -14.022   8.834   6.736  1.00  0.00      MEMB
ATOM   2032 C112 OL     15     -14.615   7.355   5.168  1.00 -1.15      MEMB
ATOM   2033 H12R OL     15     -14.031   6.441   5.407  1.00  0.00      MEMB
ATOM   2034 H12S OL     15     -15.580   7.335   5.718  1.00  0.00      MEMB
ATOM   2035 C113 OL     15     -14.935   7.221   3.683  1.00 -0.28      MEMB
ATOM   2036 H13R OL     15     -15.536   8.123   3.439  1.00  0.00      MEMB
ATOM   2037 H13S OL     15     -13.951   7.144   3.173  1.00  0.00      MEMB
ATOM   2038 C114 OL     15     -15.710   5.918   3.358  1.00  0.84      MEMB
ATOM   2039 H14R OL     15     -15.281   5.051   3.906  1.00  0.00      MEMB
ATOM   2040 H14S OL     15     -16.732   6.010   3.783  1.00  0.00      MEMB
ATOM   2041 C115 OL     15     -15.612   5.543   1.876  1.00  1.60      MEMB
ATOM   2042 H15R OL     15     -14.518   5.555   1.682  1.00  0.00      MEMB
ATOM   2043 H15S OL     15     -16.039   6.370   1.269  1.00  0.00      MEMB
ATOM   2044 C116 OL     15     -16.153   4.066   1.599  1.00  2.64      MEMB
ATOM   2045 H16R OL     15     -15.743   3.865   0.586  1.00  0.00      MEMB
ATOM   2046 H16S OL     15     -15.739   3.375   2.364  1.00  0.00      MEMB
ATOM   2047 C117 OL     15     -17.699   4.086   1.746  1.00  0.00      MEMB
ATOM   2048 H17R OL     15     -18.293   4.598   0.959  1.00  0.00      MEMB
ATOM   2049 H17S OL     15     -18.040   4.618   2.660  1.00  0.00      MEMB
ATOM   2050 C118 OL     15     -18.150   2.658   1.924  1.00  0.00      MEMB
ATOM   2051 H18R OL     15     -17.592   2.237   2.788  1.00  0.00      MEMB
ATOM   2052 H18S OL     15     -19.235   2.627   2.161  1.00  0.00      MEMB
ATOM   2053 H18T OL     15     -17.898   2.022   1.049  1.00  0.00      MEMB
ATOM   1923  C33 PGR    15     -19.359   7.172  21.104  1.00-20.41      MEMB
ATOM   1924  H3A PGR    15     -19.994   7.998  21.490  1.00  0.00      MEMB
ATOM   1925  H3B PGR    15     -20.201   6.632  20.620  1.00  0.00      MEMB
ATOM   1926  O36 PGR    15     -18.705   6.490  22.171  1.00  0.00      MEMB
ATOM   1927 HO6A PGR    15     -19.364   5.990  22.658  1.00  0.00      MEMB
ATOM   1928  C32 PGR    15     -18.285   7.863  20.142  1.00-20.64      MEMB
ATOM   1929  H2A PGR    15     -17.686   8.597  20.727  1.00  0.00      MEMB
ATOM   1930  O35 PGR    15     -19.001   8.565  19.128  1.00  0.00      MEMB
ATOM   1931 HO5A PGR    15     -19.744   8.909  19.643  1.00  0.00      MEMB
ATOM   1932  C31 PGR    15     -17.259   6.874  19.452  1.00-19.24      MEMB
ATOM   1933  H1A PGR    15     -17.872   6.074  18.985  1.00  0.00      MEMB
ATOM   1934  H1B PGR    15     -16.520   6.468  20.175  1.00  0.00      MEMB
ATOM   1935  P31 PGR    15     -15.467   6.987  17.612  1.00-16.77      MEMB
ATOM   1936  O33 PGR    15     -14.465   6.190  18.377  1.00-15.92      MEMB
ATOM   1937  O34 PGR    15     -14.806   8.030  16.784  1.00-16.93      MEMB
ATOM   1938  O32 PGR    15     -16.532   7.656  18.483  1.00-16.27      MEMB
ATOM   1939  O31 PGR    15     -16.321   5.961  16.745  1.00-18.19      MEMB
ATOM   1940  C3  PGR    15     -17.439   6.472  16.085  1.00-15.07      MEMB
ATOM   1941  HA  PGR    15     -17.125   7.366  15.504  1.00  0.00      MEMB
ATOM   1942  HB  PGR    15     -18.292   6.569  16.790  1.00  0.00      MEMB
ATOM   1943  C2  PGR    15     -17.805   5.337  15.097  1.00-13.89      MEMB
ATOM   1944  HX  PGR    15     -18.089   4.432  15.675  1.00  0.00      MEMB
ATOM   1945  O21 PGR    15     -16.571   5.073  14.415  1.00-12.67      MEMB
ATOM   1946  C21 PGR    15     -16.498   3.879  13.711  1.00-12.02      MEMB
ATOM   1947  O22 PGR    15     -17.338   3.009  13.692  1.00-12.33      MEMB
ATOM   1951  C1  PGR    15     -18.947   5.792  14.130  1.00-14.33      MEMB
ATOM   1952  HR  PGR    15     -19.869   5.761  14.751  1.00  0.00      MEMB
ATOM   1953  HS  PGR    15     -19.086   5.059  13.307  1.00  0.00      MEMB
ATOM   1954  O11 PGR    15     -18.614   7.115  13.719  1.00-13.47      MEMB
ATOM   1955  C11 PGR    15     -19.036   7.403  12.484  1.00-12.95      MEMB
ATOM   1956  O12 PGR    15     -19.865   6.788  11.822  1.00-13.09      MEMB
ATOM   1948  C12 OL     15     -15.234   3.737  12.857  1.00-10.84      MEMB
ATOM   1949  H2R OL     15     -15.311   2.649  12.647  1.00  0.00      MEMB
ATOM   1950  H2S OL     15     -14.289   4.028  13.364  1.00  0.00      MEMB
ATOM   1960  C13 OL     15     -15.642   4.407  11.467  1.00 -9.66      MEMB
ATOM   1961  H3R OL     15     -14.804   4.947  10.975  1.00  0.00      MEMB
ATOM   1962  H3S OL     15     -16.402   5.200  11.632  1.00  0.00      MEMB
ATOM   1963  C14 OL     15     -16.242   3.413  10.382  1.00 -8.38      MEMB
ATOM   1964  H4R OL     15     -16.918   2.789  11.005  1.00  0.00      MEMB
ATOM   1965  H4S OL     15     -15.636   2.667   9.826  1.00  0.00      MEMB
ATOM   1966  C15 OL     15     -17.040   4.185   9.330  1.00 -7.16      MEMB
ATOM   1967  H5R OL     15     -16.332   4.882   8.833  1.00  0.00      MEMB
ATOM   1968  H5S OL     15     -17.792   4.896   9.734  1.00  0.00      MEMB
ATOM   1969  C16 OL     15     -17.599   3.178   8.311  1.00 -6.04      MEMB
ATOM   1970  H6R OL     15     -18.337   2.465   8.738  1.00  0.00      MEMB
ATOM   1971  H6S OL     15     -16.708   2.539   8.131  1.00  0.00      MEMB
ATOM   1972  C17 OL     15     -17.935   3.880   7.044  1.00 -5.15      MEMB
ATOM   1973  H7R OL     15     -17.014   4.346   6.632  1.00  0.00      MEMB
ATOM   1974  H7S OL     15     -18.645   4.725   7.167  1.00  0.00      MEMB
ATOM   1975  C18 OL     15     -18.576   3.136   5.893  1.00 -4.09      MEMB
ATOM   1976  H8R OL     15     -17.977   2.244   5.613  1.00  0.00      MEMB
ATOM   1977  H8S OL     15     -18.469   3.734   4.963  1.00  0.00      MEMB
ATOM   1978  C19 OL     15     -20.079   2.712   6.035  1.00 -3.11      MEMB
ATOM   1979  H9R OL     15     -20.330   1.919   6.755  1.00  0.00      MEMB
ATOM   1980 C110 OL     15     -21.081   3.280   5.312  1.00 -1.91      MEMB
ATOM   1981 H10R OL     15     -22.083   2.955   5.629  1.00  0.00      MEMB
ATOM   1982 C111 OL     15     -21.104   4.314   4.264  1.00 -1.30      MEMB
ATOM   1983 H11R OL     15     -21.919   4.042   3.560  1.00  0.00      MEMB
ATOM   1984 H11S OL     15     -20.156   4.139   3.711  1.00  0.00      MEMB
ATOM   1985 C112 OL     15     -20.931   5.875   4.490  1.00 -0.16      MEMB
ATOM   1986 H12R OL     15     -19.998   5.999   5.081  1.00  0.00      MEMB
ATOM   1987 H12S OL     15     -21.742   6.285   5.128  1.00  0.00      MEMB
ATOM   1988 C113 OL     15     -20.781   6.701   3.235  1.00  0.33      MEMB
ATOM   1989 H13R OL     15     -21.704   6.699   2.617  1.00  0.00      MEMB
ATOM   1990 H13S OL     15     -20.072   6.115   2.612  1.00  0.00      MEMB
ATOM   1991 C114 OL     15     -20.349   8.110   3.413  1.00  1.47      MEMB
ATOM   1992 H14R OL     15     -19.324   8.153   3.839  1.00  0.00      MEMB
ATOM   1993 H14S OL     15     -20.923   8.631   4.208  1.00  0.00      MEMB
ATOM   1994 C115 OL     15     -20.290   9.013   2.150  1.00  2.35      MEMB
ATOM   1995 H15R OL     15     -19.800   9.990   2.347  1.00  0.00      MEMB
ATOM   1996 H15S OL     15     -21.360   9.144   1.881  1.00  0.00      MEMB
ATOM   1997 C116 OL     15     -19.498   8.422   0.928  1.00  3.48      MEMB
ATOM   1998 H16R OL     15     -19.659   9.060   0.033  1.00  0.00      MEMB
ATOM   1999 H16S OL     15     -19.957   7.444   0.668  1.00  0.00      MEMB
ATOM   2000 C117 OL     15     -17.951   8.312   1.089  1.00  2.94      MEMB
ATOM   2001 H17R OL     15     -17.621   7.887   0.117  1.00  0.00      MEMB
ATOM   2002 H17S OL     15     -17.537   7.567   1.801  1.00  0.00      MEMB
ATOM   2003 C118 OL     15     -17.227   9.615   1.416  1.00  4.04      MEMB
ATOM   2004 H18R OL     15     -17.682  10.104   2.304  1.00  0.00      MEMB
ATOM   2005 H18S OL     15     -17.303  10.293   0.540  1.00  0.00      MEMB
ATOM   2006 H18T OL     15     -16.149   9.390   1.564  1.00  0.00      MEMB
TER   
ATOM   2088  C12 OL     16      15.135   8.461  13.918  1.00-12.11      MEMB
ATOM   2089  H2R OL     16      14.920   7.432  13.559  1.00  0.00      MEMB
ATOM   2090  H2S OL     16      14.746   8.553  14.955  1.00  0.00      MEMB
ATOM   2138  C13 OL     16      14.358   9.540  13.097  1.00-10.97      MEMB
ATOM   2139  H3R OL     16      13.442   9.005  12.769  1.00  0.00      MEMB
ATOM   2140  H3S OL     16      14.876   9.808  12.152  1.00  0.00      MEMB
ATOM   2141  C14 OL     16      14.025  10.847  13.807  1.00 -9.91      MEMB
ATOM   2142  H4R OL     16      13.732  10.501  14.821  1.00  0.00      MEMB
ATOM   2143  H4S OL     16      14.885  11.548  13.856  1.00  0.00      MEMB
ATOM   2144  C15 OL     16      12.831  11.624  13.168  1.00 -8.77      MEMB
ATOM   2145  H5R OL     16      12.749  12.597  13.697  1.00  0.00      MEMB
ATOM   2146  H5S OL     16      11.904  11.043  13.361  1.00  0.00      MEMB
ATOM   2147  C16 OL     16      13.159  11.786  11.698  1.00 -7.62      MEMB
ATOM   2148  H6R OL     16      14.264  11.816  11.588  1.00  0.00      MEMB
ATOM   2149  H6S OL     16      12.840  10.843  11.204  1.00  0.00      MEMB
ATOM   2150  C17 OL     16      12.452  12.945  10.938  1.00 -6.59      MEMB
ATOM   2151  H7R OL     16      11.368  12.987  11.177  1.00  0.00      MEMB
ATOM   2152  H7S OL     16      12.887  13.908  11.280  1.00  0.00      MEMB
ATOM   2153  C18 OL     16      12.563  12.920   9.398  1.00 -5.26      MEMB
ATOM   2154  H8R OL     16      11.929  12.098   9.003  1.00  0.00      MEMB
ATOM   2155  H8S OL     16      12.174  13.881   8.998  1.00  0.00      MEMB
ATOM   2156  C19 OL     16      14.003  12.660   8.963  1.00 -4.06      MEMB
ATOM   2157  H9R OL     16      14.649  13.549   8.914  1.00  0.00      MEMB
ATOM   2158 C110 OL     16      14.580  11.522   8.487  1.00 -2.66      MEMB
ATOM   2159 H10R OL     16      15.614  11.632   8.130  1.00  0.00      MEMB
ATOM   2160 C111 OL     16      14.036  10.207   8.212  1.00 -2.58      MEMB
ATOM   2161 H11R OL     16      14.730   9.399   8.527  1.00  0.00      MEMB
ATOM   2162 H11S OL     16      13.159  10.073   8.882  1.00  0.00      MEMB
ATOM   2163 C112 OL     16      13.252  10.082   6.860  1.00 -1.15      MEMB
ATOM   2164 H12R OL     16      12.815   9.063   6.792  1.00  0.00      MEMB
ATOM   2165 H12S OL     16      12.327  10.697   6.890  1.00  0.00      MEMB
ATOM   2166 C113 OL     16      14.161  10.392   5.608  1.00 -0.28      MEMB
ATOM   2167 H13R OL     16      14.716  11.340   5.780  1.00  0.00      MEMB
ATOM   2168 H13S OL     16      14.980   9.642   5.575  1.00  0.00      MEMB
ATOM   2169 C114 OL     16      13.346  10.300   4.258  1.00  0.84      MEMB
ATOM   2170 H14R OL     16      13.008   9.270   4.019  1.00  0.00      MEMB
ATOM   2171 H14S OL     16      12.403  10.875   4.375  1.00  0.00      MEMB
ATOM   2172 C115 OL     16      14.145  10.848   3.135  1.00  1.60      MEMB
ATOM   2173 H15R OL     16      14.943  10.158   2.788  1.00  0.00      MEMB
ATOM   2174 H15S OL     16      14.728  11.671   3.603  1.00  0.00      MEMB
ATOM   2175 C116 OL     16      13.444  11.351   1.928  1.00  2.64      MEMB
ATOM   2176 H16R OL     16      12.650  10.709   1.488  1.00  0.00      MEMB
ATOM   2177 H16S OL     16      12.901  12.293   2.158  1.00  0.00      MEMB
ATOM   2178 C117 OL     16      14.371  11.752   0.730  1.00  0.00      MEMB
ATOM   2179 H17R OL     16      14.756  12.794   0.742  1.00  0.00      MEMB
ATOM   2180 H17S OL     16      13.747  11.779  -0.189  1.00  0.00      MEMB
ATOM   2181 C118 OL     16      15.534  10.787   0.382  1.00  0.00      MEMB
ATOM   2182 H18R OL     16      15.074   9.836   0.039  1.00  0.00      MEMB
ATOM   2183 H18S OL     16      16.182  11.194  -0.424  1.00  0.00      MEMB
ATOM   2184 H18T OL     16      16.330  10.639   1.142  1.00  0.00      MEMB
ATOM   2054  C33 PGR    16      15.434   6.937  19.744  1.00-20.41      MEMB
ATOM   2055  H3A PGR    16      15.095   6.359  18.858  1.00  0.00      MEMB
ATOM   2056  H3B PGR    16      16.395   7.441  19.507  1.00  0.00      MEMB
ATOM   2057  O36 PGR    16      15.782   5.984  20.736  1.00  0.00      MEMB
ATOM   2058 HO6A PGR    16      15.198   5.256  20.511  1.00  0.00      MEMB
ATOM   2059  C32 PGR    16      14.282   7.914  20.182  1.00-20.64      MEMB
ATOM   2060  H2A PGR    16      14.563   8.408  21.140  1.00  0.00      MEMB
ATOM   2061  O35 PGR    16      13.110   7.131  20.399  1.00  0.00      MEMB
ATOM   2062 HO5A PGR    16      13.498   6.343  20.805  1.00  0.00      MEMB
ATOM   2063  C31 PGR    16      13.965   9.009  19.194  1.00-19.24      MEMB
ATOM   2064  H1A PGR    16      13.174   9.672  19.605  1.00  0.00      MEMB
ATOM   2065  H1B PGR    16      13.658   8.554  18.228  1.00  0.00      MEMB
ATOM   2066  P31 PGR    16      14.844  11.032  17.984  1.00-16.77      MEMB
ATOM   2067  O33 PGR    16      14.868  12.274  18.794  1.00-15.92      MEMB
ATOM   2068  O34 PGR    16      13.611  10.861  17.163  1.00-16.93      MEMB
ATOM   2069  O32 PGR    16      15.180   9.731  18.825  1.00-16.27      MEMB
ATOM   2070  O31 PGR    16      16.023  10.914  16.980  1.00-18.19      MEMB
ATOM   2071  C3  PGR    16      17.405  11.113  17.389  1.00-15.07      MEMB
ATOM   2072  HA  PGR    16      17.760  10.307  18.065  1.00  0.00      MEMB
ATOM   2073  HB  PGR    16      17.530  12.159  17.744  1.00  0.00      MEMB
ATOM   2074  C2  PGR    16      18.355  11.020  16.132  1.00-13.89      MEMB
ATOM   2075  HX  PGR    16      19.399  11.167  16.482  1.00  0.00      MEMB
ATOM   2076  O21 PGR    16      17.978  12.137  15.336  1.00-12.67      MEMB
ATOM   2077  C21 PGR    16      18.864  12.751  14.616  1.00-12.02      MEMB
ATOM   2078  O22 PGR    16      20.084  12.581  14.739  1.00-12.33      MEMB
ATOM   2082  C1  PGR    16      18.204   9.634  15.362  1.00-14.33      MEMB
ATOM   2083  HR  PGR    16      18.322   8.827  16.117  1.00  0.00      MEMB
ATOM   2084  HS  PGR    16      19.001   9.513  14.598  1.00  0.00      MEMB
ATOM   2085  O11 PGR    16      16.843   9.632  14.898  1.00-13.47      MEMB
ATOM   2086  C11 PGR    16      16.644   8.748  13.983  1.00-12.95      MEMB
ATOM   2087  O12 PGR    16      17.456   8.171  13.295  1.00-13.09      MEMB
ATOM   2079  C12 OL     16      18.190  13.611  13.617  1.00-10.84      MEMB
ATOM   2080  H2R OL     16      17.764  14.490  14.146  1.00  0.00      MEMB
ATOM   2081  H2S OL     16      17.397  13.033  13.095  1.00  0.00      MEMB
ATOM   2091  C13 OL     16      19.252  14.035  12.508  1.00 -9.66      MEMB
ATOM   2092  H3R OL     16      19.978  13.214  12.328  1.00  0.00      MEMB
ATOM   2093  H3S OL     16      19.815  14.817  13.062  1.00  0.00      MEMB
ATOM   2094  C14 OL     16      18.650  14.621  11.214  1.00 -8.38      MEMB
ATOM   2095  H4R OL     16      19.495  15.126  10.698  1.00  0.00      MEMB
ATOM   2096  H4S OL     16      17.914  15.411  11.475  1.00  0.00      MEMB
ATOM   2097  C15 OL     16      18.059  13.600  10.307  1.00 -7.16      MEMB
ATOM   2098  H5R OL     16      17.943  14.084   9.314  1.00  0.00      MEMB
ATOM   2099  H5S OL     16      17.042  13.228  10.555  1.00  0.00      MEMB
ATOM   2100  C16 OL     16      19.005  12.380  10.128  1.00 -6.04      MEMB
ATOM   2101  H6R OL     16      19.234  11.768  11.027  1.00  0.00      MEMB
ATOM   2102  H6S OL     16      19.994  12.696   9.734  1.00  0.00      MEMB
ATOM   2103  C17 OL     16      18.389  11.420   9.155  1.00 -5.15      MEMB
ATOM   2104  H7R OL     16      17.955  11.905   8.254  1.00  0.00      MEMB
ATOM   2105  H7S OL     16      17.507  10.893   9.577  1.00  0.00      MEMB
ATOM   2106  C18 OL     16      19.285  10.265   8.591  1.00 -4.09      MEMB
ATOM   2107  H8R OL     16      20.244  10.785   8.379  1.00  0.00      MEMB
ATOM   2108  H8S OL     16      18.719   9.884   7.714  1.00  0.00      MEMB
ATOM   2109  C19 OL     16      19.520   9.121   9.645  1.00 -3.11      MEMB
ATOM   2110  H9R OL     16      20.567   8.938   9.930  1.00  0.00      MEMB
ATOM   2111 C110 OL     16      18.608   8.253  10.174  1.00 -1.91      MEMB
ATOM   2112 H10R OL     16      19.091   7.541  10.859  1.00  0.00      MEMB
ATOM   2113 C111 OL     16      17.169   8.106   9.887  1.00 -1.30      MEMB
ATOM   2114 H11R OL     16      16.677   9.043   9.548  1.00  0.00      MEMB
ATOM   2115 H11S OL     16      16.562   7.959  10.807  1.00  0.00      MEMB
ATOM   2116 C112 OL     16      16.852   7.048   8.794  1.00 -0.16      MEMB
ATOM   2117 H12R OL     16      15.751   7.010   8.656  1.00  0.00      MEMB
ATOM   2118 H12S OL     16      17.162   6.081   9.244  1.00  0.00      MEMB
ATOM   2119 C113 OL     16      17.412   7.372   7.369  1.00  0.33      MEMB
ATOM   2120 H13R OL     16      18.514   7.294   7.482  1.00  0.00      MEMB
ATOM   2121 H13S OL     16      17.092   8.428   7.235  1.00  0.00      MEMB
ATOM   2122 C114 OL     16      16.865   6.541   6.246  1.00  1.47      MEMB
ATOM   2123 H14R OL     16      15.767   6.382   6.298  1.00  0.00      MEMB
ATOM   2124 H14S OL     16      17.221   5.493   6.347  1.00  0.00      MEMB
ATOM   2125 C115 OL     16      17.295   7.050   4.842  1.00  2.35      MEMB
ATOM   2126 H15R OL     16      16.741   8.006   4.723  1.00  0.00      MEMB
ATOM   2127 H15S OL     16      17.001   6.422   3.974  1.00  0.00      MEMB
ATOM   2128 C116 OL     16      18.798   7.248   4.642  1.00  3.48      MEMB
ATOM   2129 H16R OL     16      19.331   6.295   4.847  1.00  0.00      MEMB
ATOM   2130 H16S OL     16      19.093   8.025   5.380  1.00  0.00      MEMB
ATOM   2131 C117 OL     16      19.298   7.768   3.270  1.00  2.94      MEMB
ATOM   2132 H17R OL     16      18.982   6.977   2.558  1.00  0.00      MEMB
ATOM   2133 H17S OL     16      20.400   7.877   3.175  1.00  0.00      MEMB
ATOM   2134 C118 OL     16      18.902   9.169   2.900  1.00  4.04      MEMB
ATOM   2135 H18R OL     16      19.371   9.412   1.923  1.00  0.00      MEMB
ATOM   2136 H18S OL     16      19.252   9.934   3.626  1.00  0.00      MEMB
ATOM   2137 H18T OL     16      17.801   9.282   2.808  1.00  0.00      MEMB
TER   
ATOM   2219  C12 OL     17       0.894 -15.788  13.578  1.00-12.11      MEMB
ATOM   2220  H2R OL     17       0.853 -14.771  13.131  1.00  0.00      MEMB
ATOM   2221  H2S OL     17       1.070 -15.771  14.675  1.00  0.00      MEMB
ATOM   2269  C13 OL     17       1.924 -16.673  12.850  1.00-10.97      MEMB
ATOM   2270  H3R OL     17       1.867 -17.654  13.369  1.00  0.00      MEMB
ATOM   2271  H3S OL     17       2.983 -16.341  12.801  1.00  0.00      MEMB
ATOM   2272  C14 OL     17       1.502 -17.130  11.396  1.00 -9.91      MEMB
ATOM   2273  H4R OL     17       2.368 -17.753  11.085  1.00  0.00      MEMB
ATOM   2274  H4S OL     17       0.539 -17.685  11.405  1.00  0.00      MEMB
ATOM   2275  C15 OL     17       1.285 -15.970  10.390  1.00 -8.77      MEMB
ATOM   2276  H5R OL     17       1.984 -15.187  10.756  1.00  0.00      MEMB
ATOM   2277  H5S OL     17       0.208 -15.736  10.530  1.00  0.00      MEMB
ATOM   2278  C16 OL     17       1.563 -16.328   8.865  1.00 -7.62      MEMB
ATOM   2279  H6R OL     17       1.493 -15.395   8.265  1.00  0.00      MEMB
ATOM   2280  H6S OL     17       2.562 -16.799   8.745  1.00  0.00      MEMB
ATOM   2281  C17 OL     17       0.515 -17.377   8.373  1.00 -6.59      MEMB
ATOM   2282  H7R OL     17       0.471 -18.146   9.173  1.00  0.00      MEMB
ATOM   2283  H7S OL     17      -0.435 -16.802   8.384  1.00  0.00      MEMB
ATOM   2284  C18 OL     17       0.958 -18.072   7.101  1.00 -5.26      MEMB
ATOM   2285  H8R OL     17       1.674 -17.467   6.506  1.00  0.00      MEMB
ATOM   2286  H8S OL     17       1.571 -18.915   7.487  1.00  0.00      MEMB
ATOM   2287  C19 OL     17      -0.217 -18.538   6.194  1.00 -4.06      MEMB
ATOM   2288  H9R OL     17      -0.618 -19.545   6.383  1.00  0.00      MEMB
ATOM   2289 C110 OL     17      -0.696 -17.918   5.104  1.00 -2.66      MEMB
ATOM   2290 H10R OL     17      -1.683 -18.302   4.806  1.00  0.00      MEMB
ATOM   2291 C111 OL     17      -0.252 -16.678   4.479  1.00 -2.58      MEMB
ATOM   2292 H11R OL     17      -1.099 -15.959   4.490  1.00  0.00      MEMB
ATOM   2293 H11S OL     17       0.483 -16.126   5.103  1.00  0.00      MEMB
ATOM   2294 C112 OL     17       0.315 -16.722   2.950  1.00 -1.15      MEMB
ATOM   2295 H12R OL     17       0.453 -15.677   2.599  1.00  0.00      MEMB
ATOM   2296 H12S OL     17       1.337 -17.153   3.022  1.00  0.00      MEMB
ATOM   2297 C113 OL     17      -0.605 -17.502   2.049  1.00 -0.28      MEMB
ATOM   2298 H13R OL     17      -0.283 -18.541   2.275  1.00  0.00      MEMB
ATOM   2299 H13S OL     17      -1.655 -17.285   2.342  1.00  0.00      MEMB
ATOM   2300 C114 OL     17      -0.383 -17.420   0.498  1.00  0.84      MEMB
ATOM   2301 H14R OL     17      -1.086 -18.164   0.065  1.00  0.00      MEMB
ATOM   2302 H14S OL     17      -0.565 -16.389   0.126  1.00  0.00      MEMB
ATOM   2303 C115 OL     17       0.994 -17.913   0.084  1.00  1.60      MEMB
ATOM   2304 H15R OL     17       1.203 -18.923   0.496  1.00  0.00      MEMB
ATOM   2305 H15S OL     17       1.756 -17.305   0.616  1.00  0.00      MEMB
ATOM   2306 C116 OL     17       1.170 -18.079  -1.434  1.00  2.64      MEMB
ATOM   2307 H16R OL     17       0.746 -17.163  -1.898  1.00  0.00      MEMB
ATOM   2308 H16S OL     17       2.253 -18.050  -1.679  1.00  0.00      MEMB
ATOM   2309 C117 OL     17       0.498 -19.289  -2.067  1.00  0.00      MEMB
ATOM   2310 H17R OL     17       0.457 -19.179  -3.172  1.00  0.00      MEMB
ATOM   2311 H17S OL     17      -0.508 -19.335  -1.598  1.00  0.00      MEMB
ATOM   2312 C118 OL     17       1.064 -20.740  -1.798  1.00  0.00      MEMB
ATOM   2313 H18R OL     17       0.744 -21.049  -0.780  1.00  0.00      MEMB
ATOM   2314 H18S OL     17       0.694 -21.492  -2.528  1.00  0.00      MEMB
ATOM   2315 H18T OL     17       2.174 -20.763  -1.744  1.00  0.00      MEMB
ATOM   2185  C33 PGR    17       0.188 -23.035  19.921  1.00-20.41      MEMB
ATOM   2186  H3A PGR    17      -0.328 -23.618  20.714  1.00  0.00      MEMB
ATOM   2187  H3B PGR    17      -0.277 -23.402  18.981  1.00  0.00      MEMB
ATOM   2188  O36 PGR    17       1.611 -23.090  20.048  1.00  0.00      MEMB
ATOM   2189 HO6A PGR    17       1.693 -23.220  20.996  1.00  0.00      MEMB
ATOM   2190  C32 PGR    17      -0.280 -21.574  20.040  1.00-20.64      MEMB
ATOM   2191  H2A PGR    17      -0.066 -21.201  21.066  1.00  0.00      MEMB
ATOM   2192  O35 PGR    17      -1.691 -21.554  19.833  1.00  0.00      MEMB
ATOM   2193 HO5A PGR    17      -1.948 -22.368  20.288  1.00  0.00      MEMB
ATOM   2194  C31 PGR    17       0.359 -20.607  19.084  1.00-19.24      MEMB
ATOM   2195  H1A PGR    17       0.304 -20.953  18.030  1.00  0.00      MEMB
ATOM   2196  H1B PGR    17       1.434 -20.484  19.336  1.00  0.00      MEMB
ATOM   2197  P31 PGR    17      -0.302 -18.163  18.267  1.00-16.77      MEMB
ATOM   2198  O33 PGR    17       1.098 -17.740  18.117  1.00-15.92      MEMB
ATOM   2199  O34 PGR    17      -1.358 -17.124  18.561  1.00-16.93      MEMB
ATOM   2200  O32 PGR    17      -0.333 -19.395  19.281  1.00-16.27      MEMB
ATOM   2201  O31 PGR    17      -0.500 -18.933  16.848  1.00-18.19      MEMB
ATOM   2202  C3  PGR    17      -1.770 -19.320  16.540  1.00-15.07      MEMB
ATOM   2203  HA  PGR    17      -2.533 -18.577  16.856  1.00  0.00      MEMB
ATOM   2204  HB  PGR    17      -2.009 -20.368  16.822  1.00  0.00      MEMB
ATOM   2205  C2  PGR    17      -1.919 -19.389  14.903  1.00-13.89      MEMB
ATOM   2206  HX  PGR    17      -2.790 -20.002  14.587  1.00  0.00      MEMB
ATOM   2207  O21 PGR    17      -0.720 -20.089  14.424  1.00-12.67      MEMB
ATOM   2208  C21 PGR    17      -0.713 -21.368  14.524  1.00-12.02      MEMB
ATOM   2209  O22 PGR    17      -1.655 -22.027  14.934  1.00-12.33      MEMB
ATOM   2213  C1  PGR    17      -2.032 -18.016  14.113  1.00-14.33      MEMB
ATOM   2214  HR  PGR    17      -2.943 -17.427  14.353  1.00  0.00      MEMB
ATOM   2215  HS  PGR    17      -2.089 -18.349  13.054  1.00  0.00      MEMB
ATOM   2216  O11 PGR    17      -0.788 -17.318  14.296  1.00-13.47      MEMB
ATOM   2217  C11 PGR    17      -0.557 -16.393  13.356  1.00-12.95      MEMB
ATOM   2218  O12 PGR    17      -1.244 -16.052  12.442  1.00-13.09      MEMB
ATOM   2210  C12 OL     17       0.617 -22.025  14.044  1.00-10.84      MEMB
ATOM   2211  H2R OL     17       0.963 -22.730  14.830  1.00  0.00      MEMB
ATOM   2212  H2S OL     17       1.376 -21.328  13.629  1.00  0.00      MEMB
ATOM   2222  C13 OL     17       0.318 -22.991  12.850  1.00 -9.66      MEMB
ATOM   2223  H3R OL     17      -0.667 -23.485  12.990  1.00  0.00      MEMB
ATOM   2224  H3S OL     17       1.097 -23.782  12.871  1.00  0.00      MEMB
ATOM   2225  C14 OL     17       0.398 -22.147  11.555  1.00 -8.38      MEMB
ATOM   2226  H4R OL     17       1.452 -21.901  11.305  1.00  0.00      MEMB
ATOM   2227  H4S OL     17      -0.002 -21.123  11.717  1.00  0.00      MEMB
ATOM   2228  C15 OL     17      -0.386 -22.910  10.452  1.00 -7.16      MEMB
ATOM   2229  H5R OL     17      -1.469 -22.970  10.694  1.00  0.00      MEMB
ATOM   2230  H5S OL     17       0.116 -23.891  10.313  1.00  0.00      MEMB
ATOM   2231  C16 OL     17      -0.244 -22.295   9.016  1.00 -6.04      MEMB
ATOM   2232  H6R OL     17       0.837 -22.108   8.844  1.00  0.00      MEMB
ATOM   2233  H6S OL     17      -0.873 -21.379   8.983  1.00  0.00      MEMB
ATOM   2234  C17 OL     17      -0.705 -23.312   7.990  1.00 -5.15      MEMB
ATOM   2235  H7R OL     17      -1.755 -23.613   8.188  1.00  0.00      MEMB
ATOM   2236  H7S OL     17       0.017 -24.155   8.045  1.00  0.00      MEMB
ATOM   2237  C18 OL     17      -0.616 -22.644   6.540  1.00 -4.09      MEMB
ATOM   2238  H8R OL     17       0.462 -22.380   6.583  1.00  0.00      MEMB
ATOM   2239  H8S OL     17      -1.253 -21.768   6.291  1.00  0.00      MEMB
ATOM   2240  C19 OL     17      -1.034 -23.681   5.531  1.00 -3.11      MEMB
ATOM   2241  H9R OL     17      -0.799 -24.709   5.842  1.00  0.00      MEMB
ATOM   2242 C110 OL     17      -1.606 -23.453   4.357  1.00 -1.91      MEMB
ATOM   2243 H10R OL     17      -1.964 -24.275   3.720  1.00  0.00      MEMB
ATOM   2244 C111 OL     17      -1.884 -22.084   3.869  1.00 -1.30      MEMB
ATOM   2245 H11R OL     17      -2.472 -21.513   4.619  1.00  0.00      MEMB
ATOM   2246 H11S OL     17      -2.612 -22.070   3.030  1.00  0.00      MEMB
ATOM   2247 C112 OL     17      -0.620 -21.542   3.330  1.00 -0.16      MEMB
ATOM   2248 H12R OL     17       0.327 -21.623   3.905  1.00  0.00      MEMB
ATOM   2249 H12S OL     17      -0.834 -20.464   3.165  1.00  0.00      MEMB
ATOM   2250 C113 OL     17      -0.124 -22.095   1.949  1.00  0.33      MEMB
ATOM   2251 H13R OL     17       0.457 -23.025   2.127  1.00  0.00      MEMB
ATOM   2252 H13S OL     17       0.607 -21.349   1.571  1.00  0.00      MEMB
ATOM   2253 C114 OL     17      -1.179 -22.472   0.957  1.00  1.47      MEMB
ATOM   2254 H14R OL     17      -1.779 -23.188   1.559  1.00  0.00      MEMB
ATOM   2255 H14S OL     17      -0.720 -22.930   0.055  1.00  0.00      MEMB
ATOM   2256 C115 OL     17      -2.000 -21.282   0.526  1.00  2.35      MEMB
ATOM   2257 H15R OL     17      -1.288 -20.561   0.070  1.00  0.00      MEMB
ATOM   2258 H15S OL     17      -2.423 -20.664   1.347  1.00  0.00      MEMB
ATOM   2259 C116 OL     17      -3.231 -21.539  -0.354  1.00  3.48      MEMB
ATOM   2260 H16R OL     17      -4.120 -21.706   0.291  1.00  0.00      MEMB
ATOM   2261 H16S OL     17      -3.024 -22.390  -1.037  1.00  0.00      MEMB
ATOM   2262 C117 OL     17      -3.539 -20.316  -1.323  1.00  2.94      MEMB
ATOM   2263 H17R OL     17      -2.595 -20.153  -1.885  1.00  0.00      MEMB
ATOM   2264 H17S OL     17      -3.924 -19.440  -0.758  1.00  0.00      MEMB
ATOM   2265 C118 OL     17      -4.492 -20.746  -2.346  1.00  4.04      MEMB
ATOM   2266 H18R OL     17      -4.378 -21.836  -2.529  1.00  0.00      MEMB
ATOM   2267 H18S OL     17      -4.429 -20.363  -3.387  1.00  0.00      MEMB
ATOM   2268 H18T OL     17      -5.511 -20.472  -1.995  1.00  0.00      MEMB
TER   
ATOM   2350  C12 OL     18      12.448 -15.104  10.894  1.00-12.11      MEMB
ATOM   2351  H2R OL     18      11.391 -15.366  10.678  1.00  0.00      MEMB
ATOM   2352  H2S OL     18      12.504 -14.085  11.333  1.00  0.00      MEMB
ATOM   2400  C13 OL     18      13.328 -15.176   9.654  1.00-10.97      MEMB
ATOM   2401  H3R OL     18      12.901 -16.079   9.167  1.00  0.00      MEMB
ATOM   2402  H3S OL     18      14.394 -15.371   9.899  1.00  0.00      MEMB
ATOM   2403  C14 OL     18      13.299 -13.960   8.696  1.00 -9.91      MEMB
ATOM   2404  H4R OL     18      12.336 -13.983   8.141  1.00  0.00      MEMB
ATOM   2405  H4S OL     18      13.254 -13.078   9.369  1.00  0.00      MEMB
ATOM   2406  C15 OL     18      14.447 -14.029   7.673  1.00 -8.77      MEMB
ATOM   2407  H5R OL     18      14.498 -15.086   7.334  1.00  0.00      MEMB
ATOM   2408  H5S OL     18      15.388 -13.827   8.228  1.00  0.00      MEMB
ATOM   2409  C16 OL     18      14.305 -13.059   6.523  1.00 -7.62      MEMB
ATOM   2410  H6R OL     18      13.903 -12.128   6.978  1.00  0.00      MEMB
ATOM   2411  H6S OL     18      15.294 -12.944   6.029  1.00  0.00      MEMB
ATOM   2412  C17 OL     18      13.298 -13.402   5.385  1.00 -6.59      MEMB
ATOM   2413  H7R OL     18      13.556 -14.468   5.204  1.00  0.00      MEMB
ATOM   2414  H7S OL     18      12.220 -13.450   5.650  1.00  0.00      MEMB
ATOM   2415  C18 OL     18      13.443 -12.663   4.044  1.00 -5.26      MEMB
ATOM   2416  H8R OL     18      14.482 -12.721   3.655  1.00  0.00      MEMB
ATOM   2417  H8S OL     18      12.909 -13.192   3.226  1.00  0.00      MEMB
ATOM   2418  C19 OL     18      13.079 -11.224   3.957  1.00 -4.06      MEMB
ATOM   2419  H9R OL     18      13.269 -10.714   4.913  1.00  0.00      MEMB
ATOM   2420 C110 OL     18      12.590 -10.488   2.960  1.00 -2.66      MEMB
ATOM   2421 H10R OL     18      12.514  -9.402   3.117  1.00  0.00      MEMB
ATOM   2422 C111 OL     18      12.258 -10.980   1.582  1.00 -2.58      MEMB
ATOM   2423 H11R OL     18      12.138 -12.079   1.688  1.00  0.00      MEMB
ATOM   2424 H11S OL     18      11.238 -10.621   1.326  1.00  0.00      MEMB
ATOM   2425 C112 OL     18      13.242 -10.556   0.438  1.00 -1.15      MEMB
ATOM   2426 H12R OL     18      13.101  -9.462   0.299  1.00  0.00      MEMB
ATOM   2427 H12S OL     18      14.268 -10.666   0.850  1.00  0.00      MEMB
ATOM   2428 C113 OL     18      13.005 -11.400  -0.836  1.00 -0.28      MEMB
ATOM   2429 H13R OL     18      12.219 -10.848  -1.394  1.00  0.00      MEMB
ATOM   2430 H13S OL     18      13.987 -11.356  -1.353  1.00  0.00      MEMB
ATOM   2431 C114 OL     18      12.822 -12.926  -0.598  1.00  0.84      MEMB
ATOM   2432 H14R OL     18      11.786 -12.990  -0.202  1.00  0.00      MEMB
ATOM   2433 H14S OL     18      12.803 -13.479  -1.562  1.00  0.00      MEMB
ATOM   2434 C115 OL     18      13.829 -13.603   0.363  1.00  1.60      MEMB
ATOM   2435 H15R OL     18      13.317 -14.390   0.957  1.00  0.00      MEMB
ATOM   2436 H15S OL     18      14.160 -12.802   1.058  1.00  0.00      MEMB
ATOM   2437 C116 OL     18      15.043 -14.193  -0.265  1.00  2.64      MEMB
ATOM   2438 H16R OL     18      14.797 -15.057  -0.919  1.00  0.00      MEMB
ATOM   2439 H16S OL     18      15.513 -13.400  -0.884  1.00  0.00      MEMB
ATOM   2440 C117 OL     18      16.106 -14.600   0.796  1.00  0.00      MEMB
ATOM   2441 H17R OL     18      16.498 -13.700   1.316  1.00  0.00      MEMB
ATOM   2442 H17S OL     18      16.917 -15.192   0.322  1.00  0.00      MEMB
ATOM   2443 C118 OL     18      15.473 -15.404   1.914  1.00  0.00      MEMB
ATOM   2444 H18R OL     18      14.793 -16.195   1.531  1.00  0.00      MEMB
ATOM   2445 H18S OL     18      16.148 -15.852   2.674  1.00  0.00      MEMB
ATOM   2446 H18T OL     18      14.704 -14.819   2.463  1.00  0.00      MEMB
ATOM   2316  C33 PGR    18      15.309 -15.917  21.090  1.00-20.41      MEMB
ATOM   2317  H3A PGR    18      14.667 -15.446  21.865  1.00  0.00      MEMB
ATOM   2318  H3B PGR    18      16.080 -16.605  21.497  1.00  0.00      MEMB
ATOM   2319  O36 PGR    18      16.068 -14.886  20.559  1.00  0.00      MEMB
ATOM   2320 HO6A PGR    18      15.355 -14.243  20.545  1.00  0.00      MEMB
ATOM   2321  C32 PGR    18      14.611 -16.701  19.993  1.00-20.64      MEMB
ATOM   2322  H2A PGR    18      14.283 -17.686  20.396  1.00  0.00      MEMB
ATOM   2323  O35 PGR    18      15.561 -16.928  18.953  1.00  0.00      MEMB
ATOM   2324 HO5A PGR    18      16.359 -17.090  19.475  1.00  0.00      MEMB
ATOM   2325  C31 PGR    18      13.390 -15.905  19.487  1.00-19.24      MEMB
ATOM   2326  H1A PGR    18      12.811 -15.404  20.292  1.00  0.00      MEMB
ATOM   2327  H1B PGR    18      12.661 -16.558  18.961  1.00  0.00      MEMB
ATOM   2328  P31 PGR    18      13.160 -13.607  18.054  1.00-16.77      MEMB
ATOM   2329  O33 PGR    18      13.947 -12.515  18.667  1.00-15.92      MEMB
ATOM   2330  O34 PGR    18      11.744 -13.596  18.262  1.00-16.93      MEMB
ATOM   2331  O32 PGR    18      13.876 -14.988  18.416  1.00-16.27      MEMB
ATOM   2332  O31 PGR    18      13.460 -13.546  16.519  1.00-18.19      MEMB
ATOM   2333  C3  PGR    18      12.781 -14.341  15.563  1.00-15.07      MEMB
ATOM   2334  HA  PGR    18      12.734 -13.761  14.617  1.00  0.00      MEMB
ATOM   2335  HB  PGR    18      11.759 -14.609  15.905  1.00  0.00      MEMB
ATOM   2336  C2  PGR    18      13.475 -15.725  15.292  1.00-13.89      MEMB
ATOM   2337  HX  PGR    18      13.581 -16.167  16.305  1.00  0.00      MEMB
ATOM   2338  O21 PGR    18      14.707 -15.536  14.655  1.00-12.67      MEMB
ATOM   2339  C21 PGR    18      15.782 -16.294  15.029  1.00-12.02      MEMB
ATOM   2340  O22 PGR    18      15.667 -17.283  15.777  1.00-12.33      MEMB
ATOM   2344  C1  PGR    18      12.623 -16.552  14.340  1.00-14.33      MEMB
ATOM   2345  HR  PGR    18      11.657 -16.737  14.857  1.00  0.00      MEMB
ATOM   2346  HS  PGR    18      13.072 -17.562  14.227  1.00  0.00      MEMB
ATOM   2347  O11 PGR    18      12.243 -15.845  13.133  1.00-13.47      MEMB
ATOM   2348  C11 PGR    18      12.929 -16.082  12.046  1.00-12.95      MEMB
ATOM   2349  O12 PGR    18      13.771 -16.989  11.927  1.00-13.09      MEMB
ATOM   2341  C12 OL     18      17.032 -15.889  14.203  1.00-10.84      MEMB
ATOM   2342  H2R OL     18      17.942 -16.145  14.787  1.00  0.00      MEMB
ATOM   2343  H2S OL     18      17.211 -14.810  14.013  1.00  0.00      MEMB
ATOM   2353  C13 OL     18      16.899 -16.621  12.873  1.00 -9.66      MEMB
ATOM   2354  H3R OL     18      16.134 -16.073  12.283  1.00  0.00      MEMB
ATOM   2355  H3S OL     18      16.615 -17.666  13.120  1.00  0.00      MEMB
ATOM   2356  C14 OL     18      18.253 -16.774  12.185  1.00 -8.38      MEMB
ATOM   2357  H4R OL     18      18.829 -17.660  12.527  1.00  0.00      MEMB
ATOM   2358  H4S OL     18      18.689 -15.796  12.481  1.00  0.00      MEMB
ATOM   2359  C15 OL     18      18.081 -16.859  10.684  1.00 -7.16      MEMB
ATOM   2360  H5R OL     18      19.090 -16.882  10.220  1.00  0.00      MEMB
ATOM   2361  H5S OL     18      17.548 -15.948  10.337  1.00  0.00      MEMB
ATOM   2362  C16 OL     18      17.251 -18.099  10.077  1.00 -6.04      MEMB
ATOM   2363  H6R OL     18      16.240 -18.007  10.529  1.00  0.00      MEMB
ATOM   2364  H6S OL     18      17.732 -19.051  10.388  1.00  0.00      MEMB
ATOM   2365  C17 OL     18      17.153 -18.104   8.477  1.00 -5.15      MEMB
ATOM   2366  H7R OL     18      18.158 -18.428   8.133  1.00  0.00      MEMB
ATOM   2367  H7S OL     18      16.937 -17.047   8.213  1.00  0.00      MEMB
ATOM   2368  C18 OL     18      16.141 -19.171   8.146  1.00 -4.09      MEMB
ATOM   2369  H8R OL     18      16.049 -20.006   8.874  1.00  0.00      MEMB
ATOM   2370  H8S OL     18      16.512 -19.734   7.263  1.00  0.00      MEMB
ATOM   2371  C19 OL     18      14.763 -18.530   7.981  1.00 -3.11      MEMB
ATOM   2372  H9R OL     18      14.180 -18.264   8.875  1.00  0.00      MEMB
ATOM   2373 C110 OL     18      14.139 -18.151   6.860  1.00 -1.91      MEMB
ATOM   2374 H10R OL     18      13.208 -17.569   6.931  1.00  0.00      MEMB
ATOM   2375 C111 OL     18      14.638 -18.151   5.439  1.00 -1.30      MEMB
ATOM   2376 H11R OL     18      15.560 -18.759   5.316  1.00  0.00      MEMB
ATOM   2377 H11S OL     18      14.815 -17.092   5.153  1.00  0.00      MEMB
ATOM   2378 C112 OL     18      13.604 -18.743   4.440  1.00 -0.16      MEMB
ATOM   2379 H12R OL     18      13.601 -19.848   4.560  1.00  0.00      MEMB
ATOM   2380 H12S OL     18      13.838 -18.441   3.397  1.00  0.00      MEMB
ATOM   2381 C113 OL     18      12.139 -18.290   4.640  1.00  0.33      MEMB
ATOM   2382 H13R OL     18      11.676 -18.797   5.513  1.00  0.00      MEMB
ATOM   2383 H13S OL     18      11.567 -18.637   3.753  1.00  0.00      MEMB
ATOM   2384 C114 OL     18      11.946 -16.736   4.604  1.00  1.47      MEMB
ATOM   2385 H14R OL     18      12.513 -16.387   3.715  1.00  0.00      MEMB
ATOM   2386 H14S OL     18      12.390 -16.295   5.522  1.00  0.00      MEMB
ATOM   2387 C115 OL     18      10.558 -16.254   4.549  1.00  2.35      MEMB
ATOM   2388 H15R OL     18      10.652 -15.172   4.784  1.00  0.00      MEMB
ATOM   2389 H15S OL     18       9.956 -16.678   5.381  1.00  0.00      MEMB
ATOM   2390 C116 OL     18       9.881 -16.427   3.149  1.00  3.48      MEMB
ATOM   2391 H16R OL     18       8.840 -16.129   3.399  1.00  0.00      MEMB
ATOM   2392 H16S OL     18       9.823 -17.504   2.884  1.00  0.00      MEMB
ATOM   2393 C117 OL     18      10.663 -15.574   2.027  1.00  2.94      MEMB
ATOM   2394 H17R OL     18      11.416 -16.209   1.513  1.00  0.00      MEMB
ATOM   2395 H17S OL     18      11.183 -14.721   2.515  1.00  0.00      MEMB
ATOM   2396 C118 OL     18       9.681 -14.947   1.023  1.00  4.04      MEMB
ATOM   2397 H18R OL     18       9.293 -15.813   0.444  1.00  0.00      MEMB
ATOM   2398 H18S OL     18      10.104 -14.177   0.343  1.00  0.00      MEMB
ATOM   2399 H18T OL     18       8.843 -14.375   1.475  1.00  0.00      MEMB
TER   
ATOM   2481  C12 OL     19      -4.621 -18.180  14.239  1.00-12.11      MEMB
ATOM   2482  H2R OL     19      -3.902 -18.373  13.413  1.00  0.00      MEMB
ATOM   2483  H2S OL     19      -4.432 -18.858  15.098  1.00  0.00      MEMB
ATOM   2531  C13 OL     19      -6.134 -18.145  13.780  1.00-10.97      MEMB
ATOM   2532  H3R OL     19      -6.078 -17.614  12.805  1.00  0.00      MEMB
ATOM   2533  H3S OL     19      -6.557 -17.428  14.516  1.00  0.00      MEMB
ATOM   2534  C14 OL     19      -6.876 -19.440  13.485  1.00 -9.91      MEMB
ATOM   2535  H4R OL     19      -6.351 -20.134  12.794  1.00  0.00      MEMB
ATOM   2536  H4S OL     19      -7.033 -19.942  14.463  1.00  0.00      MEMB
ATOM   2537  C15 OL     19      -8.278 -19.242  12.944  1.00 -8.77      MEMB
ATOM   2538  H5R OL     19      -8.849 -18.416  13.417  1.00  0.00      MEMB
ATOM   2539  H5S OL     19      -8.989 -20.063  13.177  1.00  0.00      MEMB
ATOM   2540  C16 OL     19      -8.249 -19.038  11.447  1.00 -7.62      MEMB
ATOM   2541  H6R OL     19      -8.946 -18.211  11.196  1.00  0.00      MEMB
ATOM   2542  H6S OL     19      -7.299 -18.574  11.105  1.00  0.00      MEMB
ATOM   2543  C17 OL     19      -8.591 -20.396  10.635  1.00 -6.59      MEMB
ATOM   2544  H7R OL     19      -8.085 -21.274  11.091  1.00  0.00      MEMB
ATOM   2545  H7S OL     19      -9.640 -20.596  10.940  1.00  0.00      MEMB
ATOM   2546  C18 OL     19      -8.504 -20.258   9.113  1.00 -5.26      MEMB
ATOM   2547  H8R OL     19      -9.164 -21.115   8.858  1.00  0.00      MEMB
ATOM   2548  H8S OL     19      -9.065 -19.362   8.769  1.00  0.00      MEMB
ATOM   2549  C19 OL     19      -7.157 -20.399   8.438  1.00 -4.06      MEMB
ATOM   2550  H9R OL     19      -6.740 -21.410   8.553  1.00  0.00      MEMB
ATOM   2551 C110 OL     19      -6.481 -19.520   7.685  1.00 -2.66      MEMB
ATOM   2552 H10R OL     19      -5.492 -19.826   7.315  1.00  0.00      MEMB
ATOM   2553 C111 OL     19      -6.804 -18.137   7.410  1.00 -2.58      MEMB
ATOM   2554 H11R OL     19      -7.320 -17.558   8.206  1.00  0.00      MEMB
ATOM   2555 H11S OL     19      -5.948 -17.635   6.912  1.00  0.00      MEMB
ATOM   2556 C112 OL     19      -7.868 -18.088   6.299  1.00 -1.15      MEMB
ATOM   2557 H12R OL     19      -8.691 -18.813   6.474  1.00  0.00      MEMB
ATOM   2558 H12S OL     19      -8.263 -17.051   6.243  1.00  0.00      MEMB
ATOM   2559 C113 OL     19      -7.290 -18.369   4.893  1.00 -0.28      MEMB
ATOM   2560 H13R OL     19      -6.451 -17.663   4.711  1.00  0.00      MEMB
ATOM   2561 H13S OL     19      -6.851 -19.387   4.964  1.00  0.00      MEMB
ATOM   2562 C114 OL     19      -8.260 -18.225   3.747  1.00  0.84      MEMB
ATOM   2563 H14R OL     19      -9.156 -18.809   4.046  1.00  0.00      MEMB
ATOM   2564 H14S OL     19      -8.443 -17.133   3.649  1.00  0.00      MEMB
ATOM   2565 C115 OL     19      -7.732 -18.770   2.408  1.00  1.60      MEMB
ATOM   2566 H15R OL     19      -8.643 -18.861   1.779  1.00  0.00      MEMB
ATOM   2567 H15S OL     19      -7.326 -19.800   2.505  1.00  0.00      MEMB
ATOM   2568 C116 OL     19      -6.660 -17.815   1.800  1.00  2.64      MEMB
ATOM   2569 H16R OL     19      -7.127 -16.842   1.533  1.00  0.00      MEMB
ATOM   2570 H16S OL     19      -5.888 -17.714   2.591  1.00  0.00      MEMB
ATOM   2571 C117 OL     19      -6.065 -18.444   0.525  1.00  0.00      MEMB
ATOM   2572 H17R OL     19      -5.322 -19.256   0.678  1.00  0.00      MEMB
ATOM   2573 H17S OL     19      -5.543 -17.545   0.134  1.00  0.00      MEMB
ATOM   2574 C118 OL     19      -6.991 -18.859  -0.641  1.00  0.00      MEMB
ATOM   2575 H18R OL     19      -6.422 -19.088  -1.568  1.00  0.00      MEMB
ATOM   2576 H18S OL     19      -7.716 -19.627  -0.295  1.00  0.00      MEMB
ATOM   2577 H18T OL     19      -7.560 -17.924  -0.832  1.00  0.00      MEMB
ATOM   2447  C33 PGR    19      -7.951 -20.091  21.247  1.00-20.41      MEMB
ATOM   2448  H3A PGR    19      -8.402 -21.062  21.544  1.00  0.00      MEMB
ATOM   2449  H3B PGR    19      -6.968 -20.329  20.787  1.00  0.00      MEMB
ATOM   2450  O36 PGR    19      -7.723 -19.365  22.398  1.00  0.00      MEMB
ATOM   2451 HO6A PGR    19      -6.848 -19.011  22.221  1.00  0.00      MEMB
ATOM   2452  C32 PGR    19      -8.850 -19.296  20.291  1.00-20.64      MEMB
ATOM   2453  H2A PGR    19      -9.815 -19.068  20.798  1.00  0.00      MEMB
ATOM   2454  O35 PGR    19      -9.114 -20.122  19.159  1.00  0.00      MEMB
ATOM   2455 HO5A PGR    19      -9.205 -20.984  19.587  1.00  0.00      MEMB
ATOM   2456  C31 PGR    19      -8.183 -17.951  19.849  1.00-19.24      MEMB
ATOM   2457  H1A PGR    19      -7.147 -18.172  19.515  1.00  0.00      MEMB
ATOM   2458  H1B PGR    19      -8.144 -17.254  20.713  1.00  0.00      MEMB
ATOM   2459  P31 PGR    19      -8.627 -17.168  17.354  1.00-16.77      MEMB
ATOM   2460  O33 PGR    19      -9.641 -16.173  16.870  1.00-15.92      MEMB
ATOM   2461  O34 PGR    19      -8.863 -18.505  16.771  1.00-16.93      MEMB
ATOM   2462  O32 PGR    19      -8.933 -17.233  18.897  1.00-16.27      MEMB
ATOM   2463  O31 PGR    19      -7.128 -16.674  17.165  1.00-18.19      MEMB
ATOM   2464  C3  PGR    19      -6.640 -15.499  17.698  1.00-15.07      MEMB
ATOM   2465  HA  PGR    19      -5.965 -15.702  18.557  1.00  0.00      MEMB
ATOM   2466  HB  PGR    19      -7.437 -14.796  18.020  1.00  0.00      MEMB
ATOM   2467  C2  PGR    19      -5.810 -14.767  16.640  1.00-13.89      MEMB
ATOM   2468  HX  PGR    19      -5.684 -13.712  16.962  1.00  0.00      MEMB
ATOM   2469  O21 PGR    19      -6.394 -14.783  15.282  1.00-12.67      MEMB
ATOM   2470  C21 PGR    19      -7.441 -13.974  15.221  1.00-12.02      MEMB
ATOM   2471  O22 PGR    19      -7.987 -13.440  16.147  1.00-12.33      MEMB
ATOM   2475  C1  PGR    19      -4.358 -15.205  16.435  1.00-14.33      MEMB
ATOM   2476  HR  PGR    19      -3.678 -14.995  17.288  1.00  0.00      MEMB
ATOM   2477  HS  PGR    19      -3.895 -14.551  15.665  1.00  0.00      MEMB
ATOM   2478  O11 PGR    19      -4.383 -16.602  15.943  1.00-13.47      MEMB
ATOM   2479  C11 PGR    19      -4.069 -16.795  14.711  1.00-12.95      MEMB
ATOM   2480  O12 PGR    19      -3.363 -16.060  14.004  1.00-13.09      MEMB
ATOM   2472  C12 OL     19      -7.732 -13.659  13.752  1.00-10.84      MEMB
ATOM   2473  H2R OL     19      -6.925 -13.887  13.024  1.00  0.00      MEMB
ATOM   2474  H2S OL     19      -7.853 -12.563  13.614  1.00  0.00      MEMB
ATOM   2484  C13 OL     19      -9.033 -14.344  13.199  1.00 -9.66      MEMB
ATOM   2485  H3R OL     19      -9.814 -14.080  13.943  1.00  0.00      MEMB
ATOM   2486  H3S OL     19      -9.011 -15.454  13.183  1.00  0.00      MEMB
ATOM   2487  C14 OL     19      -9.674 -13.695  11.911  1.00 -8.38      MEMB
ATOM   2488  H4R OL     19      -9.956 -12.640  12.116  1.00  0.00      MEMB
ATOM   2489  H4S OL     19     -10.700 -14.063  11.696  1.00  0.00      MEMB
ATOM   2490  C15 OL     19      -8.783 -13.858  10.747  1.00 -7.16      MEMB
ATOM   2491  H5R OL     19      -8.588 -14.950  10.683  1.00  0.00      MEMB
ATOM   2492  H5S OL     19      -7.788 -13.479  11.065  1.00  0.00      MEMB
ATOM   2493  C16 OL     19      -9.227 -13.188   9.481  1.00 -6.04      MEMB
ATOM   2494  H6R OL     19      -9.009 -12.106   9.603  1.00  0.00      MEMB
ATOM   2495  H6S OL     19     -10.285 -13.349   9.181  1.00  0.00      MEMB
ATOM   2496  C17 OL     19      -8.296 -13.578   8.351  1.00 -5.15      MEMB
ATOM   2497  H7R OL     19      -8.540 -14.536   7.845  1.00  0.00      MEMB
ATOM   2498  H7S OL     19      -7.223 -13.645   8.632  1.00  0.00      MEMB
ATOM   2499  C18 OL     19      -8.373 -12.578   7.135  1.00 -4.09      MEMB
ATOM   2500  H8R OL     19      -7.905 -13.121   6.286  1.00  0.00      MEMB
ATOM   2501  H8S OL     19      -7.664 -11.746   7.332  1.00  0.00      MEMB
ATOM   2502  C19 OL     19      -9.686 -12.083   6.622  1.00 -3.11      MEMB
ATOM   2503  H9R OL     19      -9.987 -11.172   7.159  1.00  0.00      MEMB
ATOM   2504 C110 OL     19     -10.583 -12.658   5.802  1.00 -1.91      MEMB
ATOM   2505 H10R OL     19     -11.540 -12.129   5.679  1.00  0.00      MEMB
ATOM   2506 C111 OL     19     -10.388 -14.024   5.168  1.00 -1.30      MEMB
ATOM   2507 H11R OL     19     -11.347 -14.584   5.207  1.00  0.00      MEMB
ATOM   2508 H11S OL     19      -9.605 -14.605   5.700  1.00  0.00      MEMB
ATOM   2509 C112 OL     19     -10.061 -13.773   3.693  1.00 -0.16      MEMB
ATOM   2510 H12R OL     19     -10.714 -12.981   3.268  1.00  0.00      MEMB
ATOM   2511 H12S OL     19     -10.417 -14.665   3.135  1.00  0.00      MEMB
ATOM   2512 C113 OL     19      -8.678 -13.240   3.310  1.00  0.33      MEMB
ATOM   2513 H13R OL     19      -8.210 -12.457   3.945  1.00  0.00      MEMB
ATOM   2514 H13S OL     19      -8.769 -12.830   2.282  1.00  0.00      MEMB
ATOM   2515 C114 OL     19      -7.676 -14.436   3.255  1.00  1.47      MEMB
ATOM   2516 H14R OL     19      -8.095 -15.159   2.523  1.00  0.00      MEMB
ATOM   2517 H14S OL     19      -7.571 -14.888   4.264  1.00  0.00      MEMB
ATOM   2518 C115 OL     19      -6.258 -14.009   2.722  1.00  2.35      MEMB
ATOM   2519 H15R OL     19      -5.584 -14.891   2.780  1.00  0.00      MEMB
ATOM   2520 H15S OL     19      -5.842 -13.287   3.457  1.00  0.00      MEMB
ATOM   2521 C116 OL     19      -6.131 -13.386   1.285  1.00  3.48      MEMB
ATOM   2522 H16R OL     19      -5.103 -12.984   1.158  1.00  0.00      MEMB
ATOM   2523 H16S OL     19      -6.803 -12.503   1.334  1.00  0.00      MEMB
ATOM   2524 C117 OL     19      -6.557 -14.369   0.148  1.00  2.94      MEMB
ATOM   2525 H17R OL     19      -7.370 -15.046   0.487  1.00  0.00      MEMB
ATOM   2526 H17S OL     19      -5.662 -15.026   0.094  1.00  0.00      MEMB
ATOM   2527 C118 OL     19      -6.785 -13.764  -1.199  1.00  4.04      MEMB
ATOM   2528 H18R OL     19      -5.948 -13.111  -1.529  1.00  0.00      MEMB
ATOM   2529 H18S OL     19      -7.701 -13.137  -1.155  1.00  0.00      MEMB
ATOM   2530 H18T OL     19      -7.077 -14.492  -1.985  1.00  0.00      MEMB
TER   
ATOM   2612  C12 OL     20      16.627  -9.286  15.243  1.00-12.11      MEMB
ATOM   2613  H2R OL     20      16.196  -9.575  14.261  1.00  0.00      MEMB
ATOM   2614  H2S OL     20      15.815  -8.942  15.919  1.00  0.00      MEMB
ATOM   2662  C13 OL     20      17.789  -8.174  14.957  1.00-10.97      MEMB
ATOM   2663  H3R OL     20      18.630  -8.606  14.375  1.00  0.00      MEMB
ATOM   2664  H3S OL     20      18.174  -7.951  15.976  1.00  0.00      MEMB
ATOM   2665  C14 OL     20      17.315  -6.923  14.172  1.00 -9.91      MEMB
ATOM   2666  H4R OL     20      16.505  -6.511  14.811  1.00  0.00      MEMB
ATOM   2667  H4S OL     20      18.173  -6.233  14.020  1.00  0.00      MEMB
ATOM   2668  C15 OL     20      16.697  -7.155  12.795  1.00 -8.77      MEMB
ATOM   2669  H5R OL     20      16.406  -6.166  12.383  1.00  0.00      MEMB
ATOM   2670  H5S OL     20      15.771  -7.757  12.914  1.00  0.00      MEMB
ATOM   2671  C16 OL     20      17.608  -7.849  11.779  1.00 -7.62      MEMB
ATOM   2672  H6R OL     20      18.493  -7.210  11.573  1.00  0.00      MEMB
ATOM   2673  H6S OL     20      18.046  -8.747  12.266  1.00  0.00      MEMB
ATOM   2674  C17 OL     20      16.859  -8.208  10.432  1.00 -6.59      MEMB
ATOM   2675  H7R OL     20      15.944  -8.786  10.683  1.00  0.00      MEMB
ATOM   2676  H7S OL     20      16.575  -7.236   9.974  1.00  0.00      MEMB
ATOM   2677  C18 OL     20      17.649  -9.130   9.438  1.00 -5.26      MEMB
ATOM   2678  H8R OL     20      17.861 -10.105   9.928  1.00  0.00      MEMB
ATOM   2679  H8S OL     20      16.945  -9.253   8.588  1.00  0.00      MEMB
ATOM   2680  C19 OL     20      18.951  -8.485   9.099  1.00 -4.06      MEMB
ATOM   2681  H9R OL     20      19.677  -8.112   9.836  1.00  0.00      MEMB
ATOM   2682 C110 OL     20      19.369  -8.458   7.799  1.00 -2.66      MEMB
ATOM   2683 H10R OL     20      20.417  -8.132   7.725  1.00  0.00      MEMB
ATOM   2684 C111 OL     20      18.654  -9.010   6.573  1.00 -2.58      MEMB
ATOM   2685 H11R OL     20      17.584  -9.247   6.752  1.00  0.00      MEMB
ATOM   2686 H11S OL     20      18.811  -8.239   5.788  1.00  0.00      MEMB
ATOM   2687 C112 OL     20      19.181 -10.356   6.036  1.00 -1.15      MEMB
ATOM   2688 H12R OL     20      20.255 -10.197   5.801  1.00  0.00      MEMB
ATOM   2689 H12S OL     20      19.227 -11.024   6.923  1.00  0.00      MEMB
ATOM   2690 C113 OL     20      18.567 -11.073   4.818  1.00 -0.28      MEMB
ATOM   2691 H13R OL     20      19.221 -11.932   4.557  1.00  0.00      MEMB
ATOM   2692 H13S OL     20      17.502 -11.266   5.067  1.00  0.00      MEMB
ATOM   2693 C114 OL     20      18.488 -10.135   3.576  1.00  0.84      MEMB
ATOM   2694 H14R OL     20      17.801  -9.369   3.994  1.00  0.00      MEMB
ATOM   2695 H14S OL     20      19.474  -9.632   3.488  1.00  0.00      MEMB
ATOM   2696 C115 OL     20      18.153 -10.879   2.272  1.00  1.60      MEMB
ATOM   2697 H15R OL     20      18.058 -10.146   1.443  1.00  0.00      MEMB
ATOM   2698 H15S OL     20      17.135 -11.274   2.476  1.00  0.00      MEMB
ATOM   2699 C116 OL     20      18.897 -12.165   1.876  1.00  2.64      MEMB
ATOM   2700 H16R OL     20      19.959 -11.849   1.791  1.00  0.00      MEMB
ATOM   2701 H16S OL     20      18.871 -12.878   2.728  1.00  0.00      MEMB
ATOM   2702 C117 OL     20      18.398 -12.910   0.607  1.00  0.00      MEMB
ATOM   2703 H17R OL     20      17.446 -13.363   0.958  1.00  0.00      MEMB
ATOM   2704 H17S OL     20      19.025 -13.797   0.372  1.00  0.00      MEMB
ATOM   2705 C118 OL     20      18.223 -12.107  -0.636  1.00  0.00      MEMB
ATOM   2706 H18R OL     20      19.193 -11.934  -1.149  1.00  0.00      MEMB
ATOM   2707 H18S OL     20      17.407 -12.485  -1.288  1.00  0.00      MEMB
ATOM   2708 H18T OL     20      17.835 -11.098  -0.379  1.00  0.00      MEMB
ATOM   2578  C33 PGR    20      19.308  -6.888  20.849  1.00-20.41      MEMB
ATOM   2579  H3A PGR    20      18.856  -6.370  21.722  1.00  0.00      MEMB
ATOM   2580  H3B PGR    20      20.286  -7.318  21.153  1.00  0.00      MEMB
ATOM   2581  O36 PGR    20      19.446  -5.945  19.823  1.00  0.00      MEMB
ATOM   2582 HO6A PGR    20      18.597  -5.503  19.745  1.00  0.00      MEMB
ATOM   2583  C32 PGR    20      18.489  -8.141  20.442  1.00-20.64      MEMB
ATOM   2584  H2A PGR    20      17.413  -7.866  20.355  1.00  0.00      MEMB
ATOM   2585  O35 PGR    20      18.630  -9.107  21.481  1.00  0.00      MEMB
ATOM   2586 HO5A PGR    20      18.614  -8.532  22.259  1.00  0.00      MEMB
ATOM   2587  C31 PGR    20      18.950  -8.733  19.096  1.00-19.24      MEMB
ATOM   2588  H1A PGR    20      18.550  -8.128  18.255  1.00  0.00      MEMB
ATOM   2589  H1B PGR    20      18.590  -9.761  18.878  1.00  0.00      MEMB
ATOM   2590  P31 PGR    20      21.226  -8.403  17.643  1.00-16.77      MEMB
ATOM   2591  O33 PGR    20      22.658  -8.216  17.959  1.00-15.92      MEMB
ATOM   2592  O34 PGR    20      20.434  -7.325  16.989  1.00-16.93      MEMB
ATOM   2593  O32 PGR    20      20.400  -8.772  18.997  1.00-16.27      MEMB
ATOM   2594  O31 PGR    20      21.007  -9.739  16.721  1.00-18.19      MEMB
ATOM   2595  C3  PGR    20      21.110 -11.104  17.164  1.00-15.07      MEMB
ATOM   2596  HA  PGR    20      20.638 -11.206  18.165  1.00  0.00      MEMB
ATOM   2597  HB  PGR    20      22.206 -11.271  17.227  1.00  0.00      MEMB
ATOM   2598  C2  PGR    20      20.448 -12.075  16.185  1.00-13.89      MEMB
ATOM   2599  HX  PGR    20      20.759 -13.117  16.412  1.00  0.00      MEMB
ATOM   2600  O21 PGR    20      20.992 -11.753  14.863  1.00-12.67      MEMB
ATOM   2601  C21 PGR    20      20.719 -12.542  13.844  1.00-12.02      MEMB
ATOM   2602  O22 PGR    20      20.150 -13.639  13.929  1.00-12.33      MEMB
ATOM   2606  C1  PGR    20      18.888 -11.941  16.144  1.00-14.33      MEMB
ATOM   2607  HR  PGR    20      18.725 -11.977  17.243  1.00  0.00      MEMB
ATOM   2608  HS  PGR    20      18.391 -12.836  15.711  1.00  0.00      MEMB
ATOM   2609  O11 PGR    20      18.353 -10.783  15.538  1.00-13.47      MEMB
ATOM   2610  C11 PGR    20      17.136 -10.647  15.759  1.00-12.95      MEMB
ATOM   2611  O12 PGR    20      16.359 -11.399  16.362  1.00-13.09      MEMB
ATOM   2603  C12 OL     20      21.291 -11.966  12.594  1.00-10.84      MEMB
ATOM   2604  H2R OL     20      22.272 -12.447  12.395  1.00  0.00      MEMB
ATOM   2605  H2S OL     20      21.523 -10.894  12.774  1.00  0.00      MEMB
ATOM   2615  C13 OL     20      20.218 -12.183  11.501  1.00 -9.66      MEMB
ATOM   2616  H3R OL     20      19.172 -11.893  11.742  1.00  0.00      MEMB
ATOM   2617  H3S OL     20      20.322 -13.230  11.145  1.00  0.00      MEMB
ATOM   2618  C14 OL     20      20.518 -11.293  10.291  1.00 -8.38      MEMB
ATOM   2619  H4R OL     20      20.444 -10.208  10.518  1.00  0.00      MEMB
ATOM   2620  H4S OL     20      19.762 -11.437   9.489  1.00  0.00      MEMB
ATOM   2621  C15 OL     20      21.873 -11.453   9.601  1.00 -7.16      MEMB
ATOM   2622  H5R OL     20      22.743 -10.957  10.083  1.00  0.00      MEMB
ATOM   2623  H5S OL     20      21.771 -10.836   8.682  1.00  0.00      MEMB
ATOM   2624  C16 OL     20      22.250 -12.935   9.405  1.00 -6.04      MEMB
ATOM   2625  H6R OL     20      21.322 -13.454   9.083  1.00  0.00      MEMB
ATOM   2626  H6S OL     20      22.503 -13.450  10.357  1.00  0.00      MEMB
ATOM   2627  C17 OL     20      23.314 -13.264   8.342  1.00 -5.15      MEMB
ATOM   2628  H7R OL     20      23.835 -14.157   8.750  1.00  0.00      MEMB
ATOM   2629  H7S OL     20      24.044 -12.478   8.055  1.00  0.00      MEMB
ATOM   2630  C18 OL     20      22.779 -13.891   7.050  1.00 -4.09      MEMB
ATOM   2631  H8R OL     20      22.169 -14.713   7.482  1.00  0.00      MEMB
ATOM   2632  H8S OL     20      23.600 -14.412   6.512  1.00  0.00      MEMB
ATOM   2633  C19 OL     20      21.827 -12.942   6.312  1.00 -3.11      MEMB
ATOM   2634  H9R OL     20      20.820 -12.790   6.726  1.00  0.00      MEMB
ATOM   2635 C110 OL     20      22.214 -12.320   5.143  1.00 -1.91      MEMB
ATOM   2636 H10R OL     20      21.592 -11.533   4.690  1.00  0.00      MEMB
ATOM   2637 C111 OL     20      23.510 -12.526   4.450  1.00 -1.30      MEMB
ATOM   2638 H11R OL     20      23.325 -13.276   3.651  1.00  0.00      MEMB
ATOM   2639 H11S OL     20      24.365 -12.846   5.083  1.00  0.00      MEMB
ATOM   2640 C112 OL     20      24.231 -11.224   3.814  1.00 -0.16      MEMB
ATOM   2641 H12R OL     20      25.106 -11.640   3.270  1.00  0.00      MEMB
ATOM   2642 H12S OL     20      24.613 -10.580   4.635  1.00  0.00      MEMB
ATOM   2643 C113 OL     20      23.498 -10.410   2.718  1.00  0.33      MEMB
ATOM   2644 H13R OL     20      22.498 -10.179   3.144  1.00  0.00      MEMB
ATOM   2645 H13S OL     20      23.262 -11.025   1.823  1.00  0.00      MEMB
ATOM   2646 C114 OL     20      24.131  -8.977   2.304  1.00  1.47      MEMB
ATOM   2647 H14R OL     20      24.948  -9.286   1.617  1.00  0.00      MEMB
ATOM   2648 H14S OL     20      24.561  -8.306   3.078  1.00  0.00      MEMB
ATOM   2649 C115 OL     20      23.041  -8.198   1.523  1.00  2.35      MEMB
ATOM   2650 H15R OL     20      22.614  -8.881   0.759  1.00  0.00      MEMB
ATOM   2651 H15S OL     20      23.606  -7.502   0.867  1.00  0.00      MEMB
ATOM   2652 C116 OL     20      21.969  -7.625   2.403  1.00  3.48      MEMB
ATOM   2653 H16R OL     20      22.387  -7.230   3.353  1.00  0.00      MEMB
ATOM   2654 H16S OL     20      21.272  -8.412   2.761  1.00  0.00      MEMB
ATOM   2655 C117 OL     20      21.194  -6.539   1.715  1.00  2.94      MEMB
ATOM   2656 H17R OL     20      21.938  -5.842   1.272  1.00  0.00      MEMB
ATOM   2657 H17S OL     20      20.560  -5.946   2.409  1.00  0.00      MEMB
ATOM   2658 C118 OL     20      20.284  -6.999   0.568  1.00  4.04      MEMB
ATOM   2659 H18R OL     20      19.773  -6.129   0.103  1.00  0.00      MEMB
ATOM   2660 H18S OL     20      19.535  -7.646   1.075  1.00  0.00      MEMB
ATOM   2661 H18T OL     20      20.767  -7.474  -0.312  1.00  0.00      MEMB
TER   
ATOM   2743  C12 OL     21     -17.563  -4.893  11.677  1.00-12.11      MEMB
ATOM   2744  H2R OL     21     -16.768  -4.158  11.928  1.00  0.00      MEMB
ATOM   2745  H2S OL     21     -17.392  -5.891  12.135  1.00  0.00      MEMB
ATOM   2793  C13 OL     21     -17.751  -5.270  10.181  1.00-10.97      MEMB
ATOM   2794  H3R OL     21     -18.630  -5.941  10.070  1.00  0.00      MEMB
ATOM   2795  H3S OL     21     -16.816  -5.835   9.981  1.00  0.00      MEMB
ATOM   2796  C14 OL     21     -17.733  -4.001   9.307  1.00 -9.91      MEMB
ATOM   2797  H4R OL     21     -18.722  -3.497   9.270  1.00  0.00      MEMB
ATOM   2798  H4S OL     21     -16.976  -3.259   9.638  1.00  0.00      MEMB
ATOM   2799  C15 OL     21     -17.501  -4.372   7.827  1.00 -8.77      MEMB
ATOM   2800  H5R OL     21     -16.455  -4.741   7.900  1.00  0.00      MEMB
ATOM   2801  H5S OL     21     -17.328  -3.383   7.349  1.00  0.00      MEMB
ATOM   2802  C16 OL     21     -18.680  -5.119   7.178  1.00 -7.62      MEMB
ATOM   2803  H6R OL     21     -18.991  -5.953   7.842  1.00  0.00      MEMB
ATOM   2804  H6S OL     21     -19.519  -4.395   7.266  1.00  0.00      MEMB
ATOM   2805  C17 OL     21     -18.468  -5.464   5.677  1.00 -6.59      MEMB
ATOM   2806  H7R OL     21     -19.475  -5.756   5.311  1.00  0.00      MEMB
ATOM   2807  H7S OL     21     -18.140  -4.546   5.145  1.00  0.00      MEMB
ATOM   2808  C18 OL     21     -17.521  -6.706   5.527  1.00 -5.26      MEMB
ATOM   2809  H8R OL     21     -17.302  -6.817   4.443  1.00  0.00      MEMB
ATOM   2810  H8S OL     21     -16.568  -6.441   6.033  1.00  0.00      MEMB
ATOM   2811  C19 OL     21     -18.094  -7.952   6.109  1.00 -4.06      MEMB
ATOM   2812  H9R OL     21     -17.589  -8.177   7.059  1.00  0.00      MEMB
ATOM   2813 C110 OL     21     -18.927  -8.818   5.624  1.00 -2.66      MEMB
ATOM   2814 H10R OL     21     -19.189  -9.777   6.096  1.00  0.00      MEMB
ATOM   2815 C111 OL     21     -19.601  -8.720   4.260  1.00 -2.58      MEMB
ATOM   2816 H11R OL     21     -20.697  -8.580   4.375  1.00  0.00      MEMB
ATOM   2817 H11S OL     21     -19.329  -7.784   3.727  1.00  0.00      MEMB
ATOM   2818 C112 OL     21     -19.256  -9.866   3.340  1.00 -1.15      MEMB
ATOM   2819 H12R OL     21     -18.157 -10.019   3.400  1.00  0.00      MEMB
ATOM   2820 H12S OL     21     -19.797 -10.740   3.760  1.00  0.00      MEMB
ATOM   2821 C113 OL     21     -19.538  -9.647   1.822  1.00 -0.28      MEMB
ATOM   2822 H13R OL     21     -19.172 -10.597   1.378  1.00  0.00      MEMB
ATOM   2823 H13S OL     21     -20.619  -9.551   1.585  1.00  0.00      MEMB
ATOM   2824 C114 OL     21     -18.823  -8.465   1.191  1.00  0.84      MEMB
ATOM   2825 H14R OL     21     -19.162  -8.323   0.143  1.00  0.00      MEMB
ATOM   2826 H14S OL     21     -19.170  -7.531   1.683  1.00  0.00      MEMB
ATOM   2827 C115 OL     21     -17.308  -8.506   1.095  1.00  1.60      MEMB
ATOM   2828 H15R OL     21     -17.042  -9.451   0.574  1.00  0.00      MEMB
ATOM   2829 H15S OL     21     -17.012  -8.588   2.163  1.00  0.00      MEMB
ATOM   2830 C116 OL     21     -16.688  -7.409   0.281  1.00  2.64      MEMB
ATOM   2831 H16R OL     21     -15.819  -7.898  -0.208  1.00  0.00      MEMB
ATOM   2832 H16S OL     21     -17.339  -7.107  -0.567  1.00  0.00      MEMB
ATOM   2833 C117 OL     21     -16.191  -6.238   1.191  1.00  0.00      MEMB
ATOM   2834 H17R OL     21     -15.586  -5.600   0.513  1.00  0.00      MEMB
ATOM   2835 H17S OL     21     -15.577  -6.678   2.006  1.00  0.00      MEMB
ATOM   2836 C118 OL     21     -17.292  -5.357   1.874  1.00  0.00      MEMB
ATOM   2837 H18R OL     21     -17.804  -5.958   2.656  1.00  0.00      MEMB
ATOM   2838 H18S OL     21     -16.851  -4.459   2.358  1.00  0.00      MEMB
ATOM   2839 H18T OL     21     -18.101  -5.088   1.162  1.00  0.00      MEMB
ATOM   2709  C33 PGR    21     -21.771  -8.107  20.666  1.00-20.41      MEMB
ATOM   2710  H3A PGR    21     -22.340  -7.300  20.156  1.00  0.00      MEMB
ATOM   2711  H3B PGR    21     -22.437  -8.383  21.511  1.00  0.00      MEMB
ATOM   2712  O36 PGR    21     -20.557  -7.726  21.191  1.00  0.00      MEMB
ATOM   2713 HO6A PGR    21     -20.028  -7.587  20.402  1.00  0.00      MEMB
ATOM   2714  C32 PGR    21     -21.621  -9.224  19.668  1.00-20.64      MEMB
ATOM   2715  H2A PGR    21     -22.629  -9.601  19.383  1.00  0.00      MEMB
ATOM   2716  O35 PGR    21     -20.903 -10.278  20.305  1.00  0.00      MEMB
ATOM   2717 HO5A PGR    21     -21.278 -10.235  21.195  1.00  0.00      MEMB
ATOM   2718  C31 PGR    21     -20.907  -8.817  18.404  1.00-19.24      MEMB
ATOM   2719  H1A PGR    21     -21.359  -7.842  18.122  1.00  0.00      MEMB
ATOM   2720  H1B PGR    21     -20.987  -9.545  17.568  1.00  0.00      MEMB
ATOM   2721  P31 PGR    21     -18.668  -7.423  17.953  1.00-16.77      MEMB
ATOM   2722  O33 PGR    21     -18.035  -8.128  16.795  1.00-15.92      MEMB
ATOM   2723  O34 PGR    21     -17.843  -6.791  19.017  1.00-16.93      MEMB
ATOM   2724  O32 PGR    21     -19.498  -8.540  18.674  1.00-16.27      MEMB
ATOM   2725  O31 PGR    21     -19.645  -6.389  17.328  1.00-18.19      MEMB
ATOM   2726  C3  PGR    21     -19.170  -5.276  16.631  1.00-15.07      MEMB
ATOM   2727  HA  PGR    21     -18.121  -5.415  16.293  1.00  0.00      MEMB
ATOM   2728  HB  PGR    21     -19.211  -4.348  17.240  1.00  0.00      MEMB
ATOM   2729  C2  PGR    21     -20.134  -5.039  15.411  1.00-13.89      MEMB
ATOM   2730  HX  PGR    21     -21.138  -4.922  15.870  1.00  0.00      MEMB
ATOM   2731  O21 PGR    21     -20.201  -6.310  14.698  1.00-12.67      MEMB
ATOM   2732  C21 PGR    21     -21.276  -6.783  14.023  1.00-12.02      MEMB
ATOM   2733  O22 PGR    21     -22.310  -6.252  13.904  1.00-12.33      MEMB
ATOM   2737  C1  PGR    21     -19.918  -3.909  14.290  1.00-14.33      MEMB
ATOM   2738  HR  PGR    21     -19.555  -3.013  14.839  1.00  0.00      MEMB
ATOM   2739  HS  PGR    21     -20.825  -3.611  13.721  1.00  0.00      MEMB
ATOM   2740  O11 PGR    21     -18.729  -4.283  13.603  1.00-13.47      MEMB
ATOM   2741  C11 PGR    21     -18.811  -4.316  12.267  1.00-12.95      MEMB
ATOM   2742  O12 PGR    21     -19.798  -3.984  11.631  1.00-13.09      MEMB
ATOM   2734  C12 OL     21     -20.755  -8.044  13.259  1.00-10.84      MEMB
ATOM   2735  H2R OL     21     -21.201  -8.953  13.717  1.00  0.00      MEMB
ATOM   2736  H2S OL     21     -19.645  -8.001  13.243  1.00  0.00      MEMB
ATOM   2746  C13 OL     21     -21.436  -7.886  11.897  1.00 -9.66      MEMB
ATOM   2747  H3R OL     21     -21.151  -6.996  11.296  1.00  0.00      MEMB
ATOM   2748  H3S OL     21     -22.528  -7.846  12.099  1.00  0.00      MEMB
ATOM   2749  C14 OL     21     -21.168  -9.100  11.006  1.00 -8.38      MEMB
ATOM   2750  H4R OL     21     -21.556  -9.970  11.578  1.00  0.00      MEMB
ATOM   2751  H4S OL     21     -20.093  -9.273  10.784  1.00  0.00      MEMB
ATOM   2752  C15 OL     21     -21.921  -9.118   9.670  1.00 -7.16      MEMB
ATOM   2753  H5R OL     21     -22.970  -8.803   9.853  1.00  0.00      MEMB
ATOM   2754  H5S OL     21     -21.870 -10.107   9.166  1.00  0.00      MEMB
ATOM   2755  C16 OL     21     -21.543  -8.103   8.543  1.00 -6.04      MEMB
ATOM   2756  H6R OL     21     -20.434  -8.088   8.609  1.00  0.00      MEMB
ATOM   2757  H6S OL     21     -21.923  -7.091   8.800  1.00  0.00      MEMB
ATOM   2758  C17 OL     21     -21.980  -8.572   7.170  1.00 -5.15      MEMB
ATOM   2759  H7R OL     21     -21.698  -9.631   6.990  1.00  0.00      MEMB
ATOM   2760  H7S OL     21     -21.325  -7.984   6.491  1.00  0.00      MEMB
ATOM   2761  C18 OL     21     -23.485  -8.320   6.747  1.00 -4.09      MEMB
ATOM   2762  H8R OL     21     -24.040  -9.032   7.396  1.00  0.00      MEMB
ATOM   2763  H8S OL     21     -23.554  -8.719   5.712  1.00  0.00      MEMB
ATOM   2764  C19 OL     21     -23.994  -6.900   6.832  1.00 -3.11      MEMB
ATOM   2765  H9R OL     21     -24.565  -6.537   7.699  1.00  0.00      MEMB
ATOM   2766 C110 OL     21     -23.981  -6.064   5.805  1.00 -1.91      MEMB
ATOM   2767 H10R OL     21     -24.429  -5.081   6.009  1.00  0.00      MEMB
ATOM   2768 C111 OL     21     -23.532  -6.246   4.394  1.00 -1.30      MEMB
ATOM   2769 H11R OL     21     -24.126  -5.550   3.763  1.00  0.00      MEMB
ATOM   2770 H11S OL     21     -23.686  -7.290   4.045  1.00  0.00      MEMB
ATOM   2771 C112 OL     21     -22.059  -5.810   4.147  1.00 -0.16      MEMB
ATOM   2772 H12R OL     21     -21.389  -6.495   4.708  1.00  0.00      MEMB
ATOM   2773 H12S OL     21     -21.835  -4.766   4.453  1.00  0.00      MEMB
ATOM   2774 C113 OL     21     -21.714  -5.712   2.624  1.00  0.33      MEMB
ATOM   2775 H13R OL     21     -22.091  -6.650   2.165  1.00  0.00      MEMB
ATOM   2776 H13S OL     21     -20.615  -5.606   2.503  1.00  0.00      MEMB
ATOM   2777 C114 OL     21     -22.314  -4.571   1.717  1.00  1.47      MEMB
ATOM   2778 H14R OL     21     -22.207  -3.545   2.131  1.00  0.00      MEMB
ATOM   2779 H14S OL     21     -23.411  -4.752   1.712  1.00  0.00      MEMB
ATOM   2780 C115 OL     21     -21.807  -4.517   0.297  1.00  2.35      MEMB
ATOM   2781 H15R OL     21     -20.734  -4.237   0.374  1.00  0.00      MEMB
ATOM   2782 H15S OL     21     -22.250  -3.682  -0.287  1.00  0.00      MEMB
ATOM   2783 C116 OL     21     -21.897  -5.881  -0.344  1.00  3.48      MEMB
ATOM   2784 H16R OL     21     -22.933  -6.282  -0.379  1.00  0.00      MEMB
ATOM   2785 H16S OL     21     -21.197  -6.459   0.297  1.00  0.00      MEMB
ATOM   2786 C117 OL     21     -21.541  -6.009  -1.818  1.00  2.94      MEMB
ATOM   2787 H17R OL     21     -20.574  -5.465  -1.868  1.00  0.00      MEMB
ATOM   2788 H17S OL     21     -22.232  -5.634  -2.603  1.00  0.00      MEMB
ATOM   2789 C118 OL     21     -21.270  -7.451  -2.180  1.00  4.04      MEMB
ATOM   2790 H18R OL     21     -20.820  -8.034  -1.349  1.00  0.00      MEMB
ATOM   2791 H18S OL     21     -20.742  -7.553  -3.152  1.00  0.00      MEMB
ATOM   2792 H18T OL     21     -22.228  -8.004  -2.283  1.00  0.00      MEMB
TER   
ATOM   2874  C12 OL     22       7.791  18.126  11.273  1.00-12.11      MEMB
ATOM   2875  H2R OL     22       8.674  17.452  11.272  1.00  0.00      MEMB
ATOM   2876  H2S OL     22       7.074  17.841  10.474  1.00  0.00      MEMB
ATOM   2924  C13 OL     22       8.251  19.618  11.233  1.00-10.97      MEMB
ATOM   2925  H3R OL     22       8.934  20.010  12.017  1.00  0.00      MEMB
ATOM   2926  H3S OL     22       7.391  20.309  11.363  1.00  0.00      MEMB
ATOM   2927  C14 OL     22       8.918  19.941   9.882  1.00 -9.91      MEMB
ATOM   2928  H4R OL     22       9.990  19.811  10.140  1.00  0.00      MEMB
ATOM   2929  H4S OL     22       8.543  19.150   9.197  1.00  0.00      MEMB
ATOM   2930  C15 OL     22       8.744  21.414   9.565  1.00 -8.77      MEMB
ATOM   2931  H5R OL     22       9.549  21.754   8.880  1.00  0.00      MEMB
ATOM   2932  H5S OL     22       8.871  22.004  10.498  1.00  0.00      MEMB
ATOM   2933  C16 OL     22       7.367  21.631   8.997  1.00 -7.62      MEMB
ATOM   2934  H6R OL     22       6.498  21.404   9.650  1.00  0.00      MEMB
ATOM   2935  H6S OL     22       7.260  22.734   8.910  1.00  0.00      MEMB
ATOM   2936  C17 OL     22       7.352  21.141   7.447  1.00 -6.59      MEMB
ATOM   2937  H7R OL     22       8.159  21.667   6.895  1.00  0.00      MEMB
ATOM   2938  H7S OL     22       7.560  20.050   7.412  1.00  0.00      MEMB
ATOM   2939  C18 OL     22       6.025  21.530   6.809  1.00 -5.26      MEMB
ATOM   2940  H8R OL     22       5.851  22.626   6.840  1.00  0.00      MEMB
ATOM   2941  H8S OL     22       6.095  21.382   5.710  1.00  0.00      MEMB
ATOM   2942  C19 OL     22       4.855  20.875   7.471  1.00 -4.06      MEMB
ATOM   2943  H9R OL     22       4.511  21.268   8.439  1.00  0.00      MEMB
ATOM   2944 C110 OL     22       4.284  19.712   7.091  1.00 -2.66      MEMB
ATOM   2945 H10R OL     22       3.406  19.417   7.685  1.00  0.00      MEMB
ATOM   2946 C111 OL     22       4.833  18.900   5.916  1.00 -2.58      MEMB
ATOM   2947 H11R OL     22       5.417  19.558   5.238  1.00  0.00      MEMB
ATOM   2948 H11S OL     22       5.521  18.208   6.446  1.00  0.00      MEMB
ATOM   2949 C112 OL     22       3.951  18.028   5.066  1.00 -1.15      MEMB
ATOM   2950 H12R OL     22       3.552  17.178   5.660  1.00  0.00      MEMB
ATOM   2951 H12S OL     22       3.118  18.608   4.615  1.00  0.00      MEMB
ATOM   2952 C113 OL     22       4.666  17.428   3.809  1.00 -0.28      MEMB
ATOM   2953 H13R OL     22       5.336  18.160   3.311  1.00  0.00      MEMB
ATOM   2954 H13S OL     22       5.358  16.715   4.308  1.00  0.00      MEMB
ATOM   2955 C114 OL     22       3.842  16.680   2.728  1.00  0.84      MEMB
ATOM   2956 H14R OL     22       4.581  16.024   2.221  1.00  0.00      MEMB
ATOM   2957 H14S OL     22       3.079  16.052   3.237  1.00  0.00      MEMB
ATOM   2958 C115 OL     22       3.113  17.641   1.810  1.00  1.60      MEMB
ATOM   2959 H15R OL     22       2.567  18.269   2.546  1.00  0.00      MEMB
ATOM   2960 H15S OL     22       2.428  16.957   1.265  1.00  0.00      MEMB
ATOM   2961 C116 OL     22       4.000  18.542   0.880  1.00  2.64      MEMB
ATOM   2962 H16R OL     22       3.491  18.958  -0.016  1.00  0.00      MEMB
ATOM   2963 H16S OL     22       4.487  19.415   1.364  1.00  0.00      MEMB
ATOM   2964 C117 OL     22       5.180  17.758   0.052  1.00  0.00      MEMB
ATOM   2965 H17R OL     22       4.669  17.020  -0.602  1.00  0.00      MEMB
ATOM   2966 H17S OL     22       5.755  17.121   0.758  1.00  0.00      MEMB
ATOM   2967 C118 OL     22       6.178  18.561  -0.819  1.00  0.00      MEMB
ATOM   2968 H18R OL     22       5.733  18.795  -1.810  1.00  0.00      MEMB
ATOM   2969 H18S OL     22       6.605  19.442  -0.295  1.00  0.00      MEMB
ATOM   2970 H18T OL     22       7.107  17.981  -1.004  1.00  0.00      MEMB
ATOM   2840  C33 PGR    22       2.919  20.485  20.949  1.00-20.41      MEMB
ATOM   2841  H3A PGR    22       2.350  20.743  21.867  1.00  0.00      MEMB
ATOM   2842  H3B PGR    22       3.641  19.748  21.360  1.00  0.00      MEMB
ATOM   2843  O36 PGR    22       3.806  21.517  20.520  1.00  0.00      MEMB
ATOM   2844 HO6A PGR    22       3.945  21.479  19.571  1.00  0.00      MEMB
ATOM   2845  C32 PGR    22       2.146  19.892  19.744  1.00-20.64      MEMB
ATOM   2846  H2A PGR    22       1.388  20.628  19.395  1.00  0.00      MEMB
ATOM   2847  O35 PGR    22       1.471  18.721  20.198  1.00  0.00      MEMB
ATOM   2848 HO5A PGR    22       1.198  19.006  21.081  1.00  0.00      MEMB
ATOM   2849  C31 PGR    22       3.030  19.558  18.598  1.00-19.24      MEMB
ATOM   2850  H1A PGR    22       3.514  20.472  18.192  1.00  0.00      MEMB
ATOM   2851  H1B PGR    22       2.320  19.226  17.811  1.00  0.00      MEMB
ATOM   2852  P31 PGR    22       5.033  18.163  17.954  1.00-16.77      MEMB
ATOM   2853  O33 PGR    22       5.024  16.763  17.740  1.00-15.92      MEMB
ATOM   2854  O34 PGR    22       6.303  18.596  18.659  1.00-16.93      MEMB
ATOM   2855  O32 PGR    22       3.867  18.481  18.993  1.00-16.27      MEMB
ATOM   2856  O31 PGR    22       4.548  18.896  16.646  1.00-18.19      MEMB
ATOM   2857  C3  PGR    22       5.189  20.121  16.261  1.00-15.07      MEMB
ATOM   2858  HA  PGR    22       5.937  20.523  16.977  1.00  0.00      MEMB
ATOM   2859  HB  PGR    22       4.481  20.976  16.234  1.00  0.00      MEMB
ATOM   2860  C2  PGR    22       5.893  20.006  14.927  1.00-13.89      MEMB
ATOM   2861  HX  PGR    22       6.547  20.878  14.714  1.00  0.00      MEMB
ATOM   2862  O21 PGR    22       4.915  19.814  13.880  1.00-12.67      MEMB
ATOM   2863  C21 PGR    22       4.210  20.822  13.458  1.00-12.02      MEMB
ATOM   2864  O22 PGR    22       4.394  21.982  13.777  1.00-12.33      MEMB
ATOM   2868  C1  PGR    22       6.867  18.738  14.851  1.00-14.33      MEMB
ATOM   2869  HR  PGR    22       6.280  17.859  15.192  1.00  0.00      MEMB
ATOM   2870  HS  PGR    22       7.585  18.816  15.695  1.00  0.00      MEMB
ATOM   2871  O11 PGR    22       7.488  18.584  13.537  1.00-13.47      MEMB
ATOM   2872  C11 PGR    22       6.922  17.989  12.500  1.00-12.95      MEMB
ATOM   2873  O12 PGR    22       5.945  17.294  12.561  1.00-13.09      MEMB
ATOM   2865  C12 OL     22       3.279  20.250  12.296  1.00-10.84      MEMB
ATOM   2866  H2R OL     22       2.795  19.311  12.638  1.00  0.00      MEMB
ATOM   2867  H2S OL     22       3.950  20.058  11.432  1.00  0.00      MEMB
ATOM   2877  C13 OL     22       2.187  21.245  11.862  1.00 -9.66      MEMB
ATOM   2878  H3R OL     22       2.698  22.169  11.515  1.00  0.00      MEMB
ATOM   2879  H3S OL     22       1.689  21.501  12.822  1.00  0.00      MEMB
ATOM   2880  C14 OL     22       1.293  20.766  10.739  1.00 -8.38      MEMB
ATOM   2881  H4R OL     22       0.591  20.003  11.138  1.00  0.00      MEMB
ATOM   2882  H4S OL     22       2.052  20.280  10.090  1.00  0.00      MEMB
ATOM   2883  C15 OL     22       0.635  21.795   9.925  1.00 -7.16      MEMB
ATOM   2884  H5R OL     22       1.351  22.525   9.490  1.00  0.00      MEMB
ATOM   2885  H5S OL     22      -0.023  22.487  10.493  1.00  0.00      MEMB
ATOM   2886  C16 OL     22      -0.300  21.300   8.791  1.00 -6.04      MEMB
ATOM   2887  H6R OL     22      -1.267  21.834   8.669  1.00  0.00      MEMB
ATOM   2888  H6S OL     22      -0.503  20.234   9.029  1.00  0.00      MEMB
ATOM   2889  C17 OL     22       0.410  21.267   7.417  1.00 -5.15      MEMB
ATOM   2890  H7R OL     22       1.329  20.643   7.415  1.00  0.00      MEMB
ATOM   2891  H7S OL     22       0.680  22.307   7.134  1.00  0.00      MEMB
ATOM   2892  C18 OL     22      -0.554  20.811   6.255  1.00 -4.09      MEMB
ATOM   2893  H8R OL     22      -1.129  21.732   6.024  1.00  0.00      MEMB
ATOM   2894  H8S OL     22      -1.255  20.009   6.570  1.00  0.00      MEMB
ATOM   2895  C19 OL     22       0.163  20.177   5.118  1.00 -3.11      MEMB
ATOM   2896  H9R OL     22       0.178  19.078   5.079  1.00  0.00      MEMB
ATOM   2897 C110 OL     22       0.747  20.757   4.132  1.00 -1.91      MEMB
ATOM   2898 H10R OL     22       1.111  20.103   3.326  1.00  0.00      MEMB
ATOM   2899 C111 OL     22       0.841  22.244   3.856  1.00 -1.30      MEMB
ATOM   2900 H11R OL     22       0.044  22.757   4.435  1.00  0.00      MEMB
ATOM   2901 H11S OL     22       0.495  22.388   2.810  1.00  0.00      MEMB
ATOM   2902 C112 OL     22       2.202  22.966   4.091  1.00 -0.16      MEMB
ATOM   2903 H12R OL     22       2.402  23.074   5.179  1.00  0.00      MEMB
ATOM   2904 H12S OL     22       2.061  24.010   3.737  1.00  0.00      MEMB
ATOM   2905 C113 OL     22       3.324  22.180   3.382  1.00  0.33      MEMB
ATOM   2906 H13R OL     22       3.028  22.148   2.312  1.00  0.00      MEMB
ATOM   2907 H13S OL     22       3.371  21.186   3.875  1.00  0.00      MEMB
ATOM   2908 C114 OL     22       4.654  22.939   3.351  1.00  1.47      MEMB
ATOM   2909 H14R OL     22       4.872  23.455   4.310  1.00  0.00      MEMB
ATOM   2910 H14S OL     22       4.551  23.723   2.571  1.00  0.00      MEMB
ATOM   2911 C115 OL     22       5.701  21.971   2.802  1.00  2.35      MEMB
ATOM   2912 H15R OL     22       5.549  21.799   1.715  1.00  0.00      MEMB
ATOM   2913 H15S OL     22       5.731  21.018   3.373  1.00  0.00      MEMB
ATOM   2914 C116 OL     22       7.148  22.601   3.094  1.00  3.48      MEMB
ATOM   2915 H16R OL     22       7.049  23.332   3.925  1.00  0.00      MEMB
ATOM   2916 H16S OL     22       7.362  23.196   2.180  1.00  0.00      MEMB
ATOM   2917 C117 OL     22       8.342  21.689   3.278  1.00  2.94      MEMB
ATOM   2918 H17R OL     22       8.276  21.262   4.301  1.00  0.00      MEMB
ATOM   2919 H17S OL     22       9.323  22.206   3.222  1.00  0.00      MEMB
ATOM   2920 C118 OL     22       8.450  20.556   2.274  1.00  4.04      MEMB
ATOM   2921 H18R OL     22       9.319  19.892   2.471  1.00  0.00      MEMB
ATOM   2922 H18S OL     22       8.540  20.932   1.233  1.00  0.00      MEMB
ATOM   2923 H18T OL     22       7.515  19.962   2.188  1.00  0.00      MEMB
TER   
ATOM   3005  C12 OL     23      -3.798  17.408  12.524  1.00-12.11      MEMB
ATOM   3006  H2R OL     23      -2.767  17.560  12.141  1.00  0.00      MEMB
ATOM   3007  H2S OL     23      -3.843  16.357  12.883  1.00  0.00      MEMB
ATOM   3055  C13 OL     23      -4.896  17.536  11.422  1.00-10.97      MEMB
ATOM   3056  H3R OL     23      -5.850  17.931  11.833  1.00  0.00      MEMB
ATOM   3057  H3S OL     23      -5.034  16.553  10.922  1.00  0.00      MEMB
ATOM   3058  C14 OL     23      -4.346  18.337  10.204  1.00 -9.91      MEMB
ATOM   3059  H4R OL     23      -4.562  19.389  10.488  1.00  0.00      MEMB
ATOM   3060  H4S OL     23      -3.260  18.164  10.050  1.00  0.00      MEMB
ATOM   3061  C15 OL     23      -5.098  18.110   8.858  1.00 -8.77      MEMB
ATOM   3062  H5R OL     23      -6.190  18.236   9.014  1.00  0.00      MEMB
ATOM   3063  H5S OL     23      -4.923  17.037   8.631  1.00  0.00      MEMB
ATOM   3064  C16 OL     23      -4.587  18.948   7.614  1.00 -7.62      MEMB
ATOM   3065  H6R OL     23      -5.302  18.584   6.845  1.00  0.00      MEMB
ATOM   3066  H6S OL     23      -4.807  20.012   7.851  1.00  0.00      MEMB
ATOM   3067  C17 OL     23      -3.144  18.787   7.277  1.00 -6.59      MEMB
ATOM   3068  H7R OL     23      -2.484  19.035   8.136  1.00  0.00      MEMB
ATOM   3069  H7S OL     23      -2.908  17.731   7.025  1.00  0.00      MEMB
ATOM   3070  C18 OL     23      -2.826  19.790   6.106  1.00 -5.26      MEMB
ATOM   3071  H8R OL     23      -3.496  19.428   5.297  1.00  0.00      MEMB
ATOM   3072  H8S OL     23      -2.942  20.857   6.394  1.00  0.00      MEMB
ATOM   3073  C19 OL     23      -1.373  19.511   5.679  1.00 -4.06      MEMB
ATOM   3074  H9R OL     23      -0.840  18.970   6.475  1.00  0.00      MEMB
ATOM   3075 C110 OL     23      -0.702  19.799   4.525  1.00 -2.66      MEMB
ATOM   3076 H10R OL     23       0.377  19.608   4.418  1.00  0.00      MEMB
ATOM   3077 C111 OL     23      -1.177  20.528   3.287  1.00 -2.58      MEMB
ATOM   3078 H11R OL     23      -2.069  21.181   3.394  1.00  0.00      MEMB
ATOM   3079 H11S OL     23      -0.401  21.183   2.836  1.00  0.00      MEMB
ATOM   3080 C112 OL     23      -1.546  19.633   2.106  1.00 -1.15      MEMB
ATOM   3081 H12R OL     23      -1.733  20.329   1.261  1.00  0.00      MEMB
ATOM   3082 H12S OL     23      -0.725  18.978   1.744  1.00  0.00      MEMB
ATOM   3083 C113 OL     23      -2.815  18.908   2.362  1.00 -0.28      MEMB
ATOM   3084 H13R OL     23      -2.627  18.237   3.227  1.00  0.00      MEMB
ATOM   3085 H13S OL     23      -3.532  19.645   2.784  1.00  0.00      MEMB
ATOM   3086 C114 OL     23      -3.335  18.168   1.146  1.00  0.84      MEMB
ATOM   3087 H14R OL     23      -3.556  18.967   0.406  1.00  0.00      MEMB
ATOM   3088 H14S OL     23      -2.518  17.524   0.755  1.00  0.00      MEMB
ATOM   3089 C115 OL     23      -4.630  17.250   1.299  1.00  1.60      MEMB
ATOM   3090 H15R OL     23      -4.354  16.302   1.808  1.00  0.00      MEMB
ATOM   3091 H15S OL     23      -5.148  17.010   0.346  1.00  0.00      MEMB
ATOM   3092 C116 OL     23      -5.689  17.926   2.231  1.00  2.64      MEMB
ATOM   3093 H16R OL     23      -6.496  17.165   2.291  1.00  0.00      MEMB
ATOM   3094 H16S OL     23      -5.202  18.043   3.223  1.00  0.00      MEMB
ATOM   3095 C117 OL     23      -6.314  19.213   1.641  1.00  0.00      MEMB
ATOM   3096 H17R OL     23      -6.939  18.983   0.752  1.00  0.00      MEMB
ATOM   3097 H17S OL     23      -5.451  19.837   1.326  1.00  0.00      MEMB
ATOM   3098 C118 OL     23      -7.240  20.039   2.557  1.00  0.00      MEMB
ATOM   3099 H18R OL     23      -7.111  19.982   3.659  1.00  0.00      MEMB
ATOM   3100 H18S OL     23      -7.178  21.115   2.285  1.00  0.00      MEMB
ATOM   3101 H18T OL     23      -8.285  19.712   2.372  1.00  0.00      MEMB
ATOM   2971  C33 PGR    23      -5.450  19.075  18.736  1.00-20.41      MEMB
ATOM   2972  H3A PGR    23      -6.007  19.915  18.268  1.00  0.00      MEMB
ATOM   2973  H3B PGR    23      -4.771  18.668  17.956  1.00  0.00      MEMB
ATOM   2974  O36 PGR    23      -6.268  17.949  19.155  1.00  0.00      MEMB
ATOM   2975 HO6A PGR    23      -7.056  18.014  18.610  1.00  0.00      MEMB
ATOM   2976  C32 PGR    23      -4.702  19.480  19.984  1.00-20.64      MEMB
ATOM   2977  H2A PGR    23      -4.132  18.606  20.371  1.00  0.00      MEMB
ATOM   2978  O35 PGR    23      -5.667  19.865  20.960  1.00  0.00      MEMB
ATOM   2979 HO5A PGR    23      -6.361  19.213  20.790  1.00  0.00      MEMB
ATOM   2980  C31 PGR    23      -3.704  20.650  19.705  1.00-19.24      MEMB
ATOM   2981  H1A PGR    23      -2.978  20.413  18.898  1.00  0.00      MEMB
ATOM   2982  H1B PGR    23      -3.152  20.983  20.610  1.00  0.00      MEMB
ATOM   2983  P31 PGR    23      -4.088  22.964  18.296  1.00-16.77      MEMB
ATOM   2984  O33 PGR    23      -2.911  23.699  18.836  1.00-15.92      MEMB
ATOM   2985  O34 PGR    23      -5.400  23.629  17.986  1.00-16.93      MEMB
ATOM   2986  O32 PGR    23      -4.496  21.756  19.333  1.00-16.27      MEMB
ATOM   2987  O31 PGR    23      -3.678  22.097  17.008  1.00-18.19      MEMB
ATOM   2988  C3  PGR    23      -2.397  21.644  16.558  1.00-15.07      MEMB
ATOM   2989  HA  PGR    23      -1.912  20.937  17.264  1.00  0.00      MEMB
ATOM   2990  HB  PGR    23      -1.697  22.477  16.333  1.00  0.00      MEMB
ATOM   2991  C2  PGR    23      -2.506  20.882  15.208  1.00-13.89      MEMB
ATOM   2992  HX  PGR    23      -1.477  20.657  14.854  1.00  0.00      MEMB
ATOM   2993  O21 PGR    23      -3.353  21.604  14.199  1.00-12.67      MEMB
ATOM   2994  C21 PGR    23      -2.971  22.775  13.721  1.00-12.02      MEMB
ATOM   2995  O22 PGR    23      -1.878  23.279  13.855  1.00-12.33      MEMB
ATOM   2999  C1  PGR    23      -3.204  19.511  15.525  1.00-14.33      MEMB
ATOM   3000  HR  PGR    23      -4.241  19.718  15.866  1.00  0.00      MEMB
ATOM   3001  HS  PGR    23      -2.611  19.151  16.394  1.00  0.00      MEMB
ATOM   3002  O11 PGR    23      -3.151  18.603  14.415  1.00-13.47      MEMB
ATOM   3003  C11 PGR    23      -4.181  18.338  13.710  1.00-12.95      MEMB
ATOM   3004  O12 PGR    23      -5.313  18.721  13.948  1.00-13.09      MEMB
ATOM   2996  C12 OL     23      -4.298  23.416  13.298  1.00-10.84      MEMB
ATOM   2997  H2R OL     23      -4.749  24.150  14.000  1.00  0.00      MEMB
ATOM   2998  H2S OL     23      -5.085  22.640  13.188  1.00  0.00      MEMB
ATOM   3008  C13 OL     23      -3.952  24.207  11.982  1.00 -9.66      MEMB
ATOM   3009  H3R OL     23      -2.901  24.563  11.932  1.00  0.00      MEMB
ATOM   3010  H3S OL     23      -4.748  24.974  11.870  1.00  0.00      MEMB
ATOM   3011  C14 OL     23      -4.208  23.323  10.719  1.00 -8.38      MEMB
ATOM   3012  H4R OL     23      -5.265  22.994  10.806  1.00  0.00      MEMB
ATOM   3013  H4S OL     23      -3.761  22.306  10.707  1.00  0.00      MEMB
ATOM   3014  C15 OL     23      -4.022  24.121   9.413  1.00 -7.16      MEMB
ATOM   3015  H5R OL     23      -2.980  24.241   9.046  1.00  0.00      MEMB
ATOM   3016  H5S OL     23      -4.477  25.124   9.561  1.00  0.00      MEMB
ATOM   3017  C16 OL     23      -4.635  23.521   8.186  1.00 -6.04      MEMB
ATOM   3018  H6R OL     23      -4.113  22.550   8.043  1.00  0.00      MEMB
ATOM   3019  H6S OL     23      -4.372  24.231   7.374  1.00  0.00      MEMB
ATOM   3020  C17 OL     23      -6.234  23.199   8.190  1.00 -5.15      MEMB
ATOM   3021  H7R OL     23      -6.710  23.994   8.802  1.00  0.00      MEMB
ATOM   3022  H7S OL     23      -6.382  22.223   8.700  1.00  0.00      MEMB
ATOM   3023  C18 OL     23      -6.933  23.074   6.800  1.00 -4.09      MEMB
ATOM   3024  H8R OL     23      -8.001  22.823   6.972  1.00  0.00      MEMB
ATOM   3025  H8S OL     23      -6.453  22.228   6.263  1.00  0.00      MEMB
ATOM   3026  C19 OL     23      -6.848  24.296   5.955  1.00 -3.11      MEMB
ATOM   3027  H9R OL     23      -7.460  25.113   6.365  1.00  0.00      MEMB
ATOM   3028 C110 OL     23      -6.099  24.459   4.882  1.00 -1.91      MEMB
ATOM   3029 H10R OL     23      -6.092  25.428   4.361  1.00  0.00      MEMB
ATOM   3030 C111 OL     23      -5.192  23.421   4.265  1.00 -1.30      MEMB
ATOM   3031 H11R OL     23      -5.750  22.496   4.005  1.00  0.00      MEMB
ATOM   3032 H11S OL     23      -4.470  23.088   5.042  1.00  0.00      MEMB
ATOM   3033 C112 OL     23      -4.474  23.882   2.961  1.00 -0.16      MEMB
ATOM   3034 H12R OL     23      -3.572  23.308   2.662  1.00  0.00      MEMB
ATOM   3035 H12S OL     23      -4.098  24.919   3.090  1.00  0.00      MEMB
ATOM   3036 C113 OL     23      -5.359  23.819   1.715  1.00  0.33      MEMB
ATOM   3037 H13R OL     23      -6.286  24.397   1.916  1.00  0.00      MEMB
ATOM   3038 H13S OL     23      -5.700  22.773   1.561  1.00  0.00      MEMB
ATOM   3039 C114 OL     23      -4.685  24.521   0.473  1.00  1.47      MEMB
ATOM   3040 H14R OL     23      -4.192  25.476   0.756  1.00  0.00      MEMB
ATOM   3041 H14S OL     23      -5.435  24.739  -0.316  1.00  0.00      MEMB
ATOM   3042 C115 OL     23      -3.733  23.519  -0.217  1.00  2.35      MEMB
ATOM   3043 H15R OL     23      -4.294  22.611  -0.524  1.00  0.00      MEMB
ATOM   3044 H15S OL     23      -3.148  23.156   0.655  1.00  0.00      MEMB
ATOM   3045 C116 OL     23      -3.066  24.297  -1.367  1.00  3.48      MEMB
ATOM   3046 H16R OL     23      -2.735  25.280  -0.969  1.00  0.00      MEMB
ATOM   3047 H16S OL     23      -3.887  24.600  -2.051  1.00  0.00      MEMB
ATOM   3048 C117 OL     23      -1.888  23.488  -1.953  1.00  2.94      MEMB
ATOM   3049 H17R OL     23      -1.201  23.282  -1.105  1.00  0.00      MEMB
ATOM   3050 H17S OL     23      -1.373  24.079  -2.740  1.00  0.00      MEMB
ATOM   3051 C118 OL     23      -2.093  22.142  -2.656  1.00  4.04      MEMB
ATOM   3052 H18R OL     23      -1.180  21.861  -3.224  1.00  0.00      MEMB
ATOM   3053 H18S OL     23      -2.946  22.137  -3.368  1.00  0.00      MEMB
ATOM   3054 H18T OL     23      -2.301  21.333  -1.923  1.00  0.00      MEMB
TER   
ATOM   3136  C12 OL     24     -26.949   0.756  12.072  1.00-12.11      MEMB
ATOM   3137  H2R OL     24     -27.000   1.661  11.430  1.00  0.00      MEMB
ATOM   3138  H2S OL     24     -26.082   0.155  11.725  1.00  0.00      MEMB
ATOM   3186  C13 OL     24     -28.095  -0.287  11.872  1.00-10.97      MEMB
ATOM   3187  H3R OL     24     -29.006   0.168  12.317  1.00  0.00      MEMB
ATOM   3188  H3S OL     24     -27.995  -1.256  12.405  1.00  0.00      MEMB
ATOM   3189  C14 OL     24     -28.458  -0.494  10.373  1.00 -9.91      MEMB
ATOM   3190  H4R OL     24     -29.423  -1.038  10.458  1.00  0.00      MEMB
ATOM   3191  H4S OL     24     -28.766   0.509  10.009  1.00  0.00      MEMB
ATOM   3192  C15 OL     24     -27.356  -1.118   9.476  1.00 -8.77      MEMB
ATOM   3193  H5R OL     24     -26.450  -0.479   9.398  1.00  0.00      MEMB
ATOM   3194  H5S OL     24     -27.754  -1.189   8.441  1.00  0.00      MEMB
ATOM   3195  C16 OL     24     -26.843  -2.500   9.942  1.00 -7.62      MEMB
ATOM   3196  H6R OL     24     -26.461  -2.506  10.985  1.00  0.00      MEMB
ATOM   3197  H6S OL     24     -27.640  -3.270   9.866  1.00  0.00      MEMB
ATOM   3198  C17 OL     24     -25.780  -3.134   9.090  1.00 -6.59      MEMB
ATOM   3199  H7R OL     24     -24.824  -2.636   9.361  1.00  0.00      MEMB
ATOM   3200  H7S OL     24     -25.607  -4.209   9.315  1.00  0.00      MEMB
ATOM   3201  C18 OL     24     -25.873  -2.868   7.572  1.00 -5.26      MEMB
ATOM   3202  H8R OL     24     -25.828  -1.795   7.290  1.00  0.00      MEMB
ATOM   3203  H8S OL     24     -24.833  -3.194   7.356  1.00  0.00      MEMB
ATOM   3204  C19 OL     24     -26.737  -3.705   6.731  1.00 -4.06      MEMB
ATOM   3205  H9R OL     24     -26.917  -4.694   7.178  1.00  0.00      MEMB
ATOM   3206 C110 OL     24     -27.101  -3.565   5.481  1.00 -2.66      MEMB
ATOM   3207 H10R OL     24     -27.988  -4.103   5.115  1.00  0.00      MEMB
ATOM   3208 C111 OL     24     -26.746  -2.401   4.540  1.00 -2.58      MEMB
ATOM   3209 H11R OL     24     -27.666  -2.126   3.982  1.00  0.00      MEMB
ATOM   3210 H11S OL     24     -26.390  -1.485   5.058  1.00  0.00      MEMB
ATOM   3211 C112 OL     24     -25.555  -2.533   3.471  1.00 -1.15      MEMB
ATOM   3212 H12R OL     24     -25.418  -1.448   3.279  1.00  0.00      MEMB
ATOM   3213 H12S OL     24     -24.622  -2.905   3.946  1.00  0.00      MEMB
ATOM   3214 C113 OL     24     -25.937  -3.273   2.171  1.00 -0.28      MEMB
ATOM   3215 H13R OL     24     -26.561  -4.143   2.467  1.00  0.00      MEMB
ATOM   3216 H13S OL     24     -26.635  -2.588   1.645  1.00  0.00      MEMB
ATOM   3217 C114 OL     24     -24.807  -3.717   1.237  1.00  0.84      MEMB
ATOM   3218 H14R OL     24     -24.105  -4.403   1.757  1.00  0.00      MEMB
ATOM   3219 H14S OL     24     -25.228  -4.534   0.613  1.00  0.00      MEMB
ATOM   3220 C115 OL     24     -24.021  -2.663   0.497  1.00  1.60      MEMB
ATOM   3221 H15R OL     24     -24.764  -1.863   0.297  1.00  0.00      MEMB
ATOM   3222 H15S OL     24     -23.774  -3.166  -0.462  1.00  0.00      MEMB
ATOM   3223 C116 OL     24     -22.670  -2.116   1.034  1.00  2.64      MEMB
ATOM   3224 H16R OL     24     -21.885  -2.901   1.077  1.00  0.00      MEMB
ATOM   3225 H16S OL     24     -22.316  -1.362   0.299  1.00  0.00      MEMB
ATOM   3226 C117 OL     24     -22.746  -1.409   2.364  1.00  0.00      MEMB
ATOM   3227 H17R OL     24     -22.862  -2.203   3.133  1.00  0.00      MEMB
ATOM   3228 H17S OL     24     -23.558  -0.651   2.382  1.00  0.00      MEMB
ATOM   3229 C118 OL     24     -21.487  -0.600   2.647  1.00  0.00      MEMB
ATOM   3230 H18R OL     24     -21.397   0.199   1.881  1.00  0.00      MEMB
ATOM   3231 H18S OL     24     -21.586  -0.109   3.639  1.00  0.00      MEMB
ATOM   3232 H18T OL     24     -20.557  -1.176   2.457  1.00  0.00      MEMB
ATOM   3102  C33 PGR    24     -19.726  -0.080  18.999  1.00-20.41      MEMB
ATOM   3103  H3A PGR    24     -19.141  -0.353  19.904  1.00  0.00      MEMB
ATOM   3104  H3B PGR    24     -19.283  -0.579  18.111  1.00  0.00      MEMB
ATOM   3105  O36 PGR    24     -19.541   1.268  18.702  1.00  0.00      MEMB
ATOM   3106 HO6A PGR    24     -20.142   1.787  19.242  1.00  0.00      MEMB
ATOM   3107  C32 PGR    24     -21.240  -0.455  18.985  1.00-20.64      MEMB
ATOM   3108  H2A PGR    24     -21.350  -1.546  19.178  1.00  0.00      MEMB
ATOM   3109  O35 PGR    24     -21.744  -0.169  17.682  1.00  0.00      MEMB
ATOM   3110 HO5A PGR    24     -20.991  -0.441  17.139  1.00  0.00      MEMB
ATOM   3111  C31 PGR    24     -21.959   0.357  20.077  1.00-19.24      MEMB
ATOM   3112  H1A PGR    24     -21.799   1.426  19.818  1.00  0.00      MEMB
ATOM   3113  H1B PGR    24     -21.530   0.165  21.083  1.00  0.00      MEMB
ATOM   3114  P31 PGR    24     -24.390   0.529  19.099  1.00-16.77      MEMB
ATOM   3115  O33 PGR    24     -25.607   1.197  19.651  1.00-15.92      MEMB
ATOM   3116  O34 PGR    24     -24.525  -0.708  18.414  1.00-16.93      MEMB
ATOM   3117  O32 PGR    24     -23.328   0.147  20.173  1.00-16.27      MEMB
ATOM   3118  O31 PGR    24     -23.597   1.551  18.217  1.00-18.19      MEMB
ATOM   3119  C3  PGR    24     -24.185   2.301  17.284  1.00-15.07      MEMB
ATOM   3120  HA  PGR    24     -23.541   3.121  16.899  1.00  0.00      MEMB
ATOM   3121  HB  PGR    24     -25.116   2.788  17.644  1.00  0.00      MEMB
ATOM   3122  C2  PGR    24     -24.457   1.479  15.989  1.00-13.89      MEMB
ATOM   3123  HX  PGR    24     -24.917   0.518  16.304  1.00  0.00      MEMB
ATOM   3124  O21 PGR    24     -23.268   1.242  15.219  1.00-12.67      MEMB
ATOM   3125  C21 PGR    24     -23.113   0.079  14.630  1.00-12.02      MEMB
ATOM   3126  O22 PGR    24     -23.932  -0.818  14.407  1.00-12.33      MEMB
ATOM   3130  C1  PGR    24     -25.498   2.295  15.126  1.00-14.33      MEMB
ATOM   3131  HR  PGR    24     -25.025   3.291  14.987  1.00  0.00      MEMB
ATOM   3132  HS  PGR    24     -26.419   2.504  15.710  1.00  0.00      MEMB
ATOM   3133  O11 PGR    24     -25.702   1.813  13.725  1.00-13.47      MEMB
ATOM   3134  C11 PGR    24     -26.799   1.269  13.518  1.00-12.95      MEMB
ATOM   3135  O12 PGR    24     -27.713   1.107  14.322  1.00-13.09      MEMB
ATOM   3127  C12 OL     24     -21.635  -0.141  14.076  1.00-10.84      MEMB
ATOM   3128  H2R OL     24     -20.863   0.195  14.801  1.00  0.00      MEMB
ATOM   3129  H2S OL     24     -21.559   0.417  13.119  1.00  0.00      MEMB
ATOM   3139  C13 OL     24     -21.477  -1.602  13.771  1.00 -9.66      MEMB
ATOM   3140  H3R OL     24     -22.157  -1.882  12.938  1.00  0.00      MEMB
ATOM   3141  H3S OL     24     -21.771  -2.199  14.661  1.00  0.00      MEMB
ATOM   3142  C14 OL     24     -20.153  -2.141  13.248  1.00 -8.38      MEMB
ATOM   3143  H4R OL     24     -20.266  -3.246  13.268  1.00  0.00      MEMB
ATOM   3144  H4S OL     24     -19.292  -1.816  13.871  1.00  0.00      MEMB
ATOM   3145  C15 OL     24     -19.706  -1.720  11.746  1.00 -7.16      MEMB
ATOM   3146  H5R OL     24     -20.559  -1.650  11.038  1.00  0.00      MEMB
ATOM   3147  H5S OL     24     -19.085  -2.555  11.359  1.00  0.00      MEMB
ATOM   3148  C16 OL     24     -18.931  -0.529  11.609  1.00 -6.04      MEMB
ATOM   3149  H6R OL     24     -17.940  -0.796  12.034  1.00  0.00      MEMB
ATOM   3150  H6S OL     24     -19.423   0.322  12.126  1.00  0.00      MEMB
ATOM   3151  C17 OL     24     -18.635  -0.266  10.105  1.00 -5.15      MEMB
ATOM   3152  H7R OL     24     -18.121  -1.147   9.666  1.00  0.00      MEMB
ATOM   3153  H7S OL     24     -17.857   0.523  10.018  1.00  0.00      MEMB
ATOM   3154  C18 OL     24     -19.800   0.068   9.250  1.00 -4.09      MEMB
ATOM   3155  H8R OL     24     -20.531  -0.695   8.907  1.00  0.00      MEMB
ATOM   3156  H8S OL     24     -19.337   0.322   8.273  1.00  0.00      MEMB
ATOM   3157  C19 OL     24     -20.430   1.235   9.857  1.00 -3.11      MEMB
ATOM   3158  H9R OL     24     -19.690   1.966  10.216  1.00  0.00      MEMB
ATOM   3159 C110 OL     24     -21.722   1.521  10.003  1.00 -1.91      MEMB
ATOM   3160 H10R OL     24     -21.990   2.515  10.389  1.00  0.00      MEMB
ATOM   3161 C111 OL     24     -22.763   0.571   9.429  1.00 -1.30      MEMB
ATOM   3162 H11R OL     24     -23.735   0.725   9.946  1.00  0.00      MEMB
ATOM   3163 H11S OL     24     -22.551  -0.497   9.651  1.00  0.00      MEMB
ATOM   3164 C112 OL     24     -23.024   0.761   7.933  1.00 -0.16      MEMB
ATOM   3165 H12R OL     24     -23.524  -0.123   7.483  1.00  0.00      MEMB
ATOM   3166 H12S OL     24     -22.017   0.988   7.522  1.00  0.00      MEMB
ATOM   3167 C113 OL     24     -23.880   2.003   7.498  1.00  0.33      MEMB
ATOM   3168 H13R OL     24     -23.585   2.948   8.003  1.00  0.00      MEMB
ATOM   3169 H13S OL     24     -24.937   1.870   7.811  1.00  0.00      MEMB
ATOM   3170 C114 OL     24     -23.765   2.392   5.969  1.00  1.47      MEMB
ATOM   3171 H14R OL     24     -24.413   1.632   5.481  1.00  0.00      MEMB
ATOM   3172 H14S OL     24     -22.698   2.246   5.699  1.00  0.00      MEMB
ATOM   3173 C115 OL     24     -24.240   3.762   5.624  1.00  2.35      MEMB
ATOM   3174 H15R OL     24     -23.730   4.608   6.133  1.00  0.00      MEMB
ATOM   3175 H15S OL     24     -25.255   3.895   6.055  1.00  0.00      MEMB
ATOM   3176 C116 OL     24     -24.335   4.144   4.084  1.00  3.48      MEMB
ATOM   3177 H16R OL     24     -24.683   5.162   3.807  1.00  0.00      MEMB
ATOM   3178 H16S OL     24     -25.014   3.402   3.611  1.00  0.00      MEMB
ATOM   3179 C117 OL     24     -22.934   4.001   3.306  1.00  2.94      MEMB
ATOM   3180 H17R OL     24     -22.532   2.981   3.489  1.00  0.00      MEMB
ATOM   3181 H17S OL     24     -22.208   4.772   3.642  1.00  0.00      MEMB
ATOM   3182 C118 OL     24     -23.097   4.274   1.733  1.00  4.04      MEMB
ATOM   3183 H18R OL     24     -22.172   3.859   1.279  1.00  0.00      MEMB
ATOM   3184 H18S OL     24     -23.239   5.365   1.575  1.00  0.00      MEMB
ATOM   3185 H18T OL     24     -23.959   3.706   1.323  1.00  0.00      MEMB
TER   
ATOM   3267  C12 OL     25       9.048 -20.757  14.471  1.00-12.11      MEMB
ATOM   3268  H2R OL     25       8.955 -19.976  15.256  1.00  0.00      MEMB
ATOM   3269  H2S OL     25       9.844 -21.502  14.684  1.00  0.00      MEMB
ATOM   3317  C13 OL     25       9.427 -20.192  13.077  1.00-10.97      MEMB
ATOM   3318  H3R OL     25       9.361 -21.149  12.516  1.00  0.00      MEMB
ATOM   3319  H3S OL     25      10.482 -19.848  13.122  1.00  0.00      MEMB
ATOM   3320  C14 OL     25       8.580 -19.206  12.259  1.00 -9.91      MEMB
ATOM   3321  H4R OL     25       7.531 -19.536  12.417  1.00  0.00      MEMB
ATOM   3322  H4S OL     25       8.749 -18.169  12.619  1.00  0.00      MEMB
ATOM   3323  C15 OL     25       8.843 -19.188  10.732  1.00 -8.77      MEMB
ATOM   3324  H5R OL     25       9.905 -18.989  10.477  1.00  0.00      MEMB
ATOM   3325  H5S OL     25       8.249 -18.340  10.329  1.00  0.00      MEMB
ATOM   3326  C16 OL     25       8.381 -20.547  10.123  1.00 -7.62      MEMB
ATOM   3327  H6R OL     25       8.730 -21.446  10.675  1.00  0.00      MEMB
ATOM   3328  H6S OL     25       7.275 -20.501  10.212  1.00  0.00      MEMB
ATOM   3329  C17 OL     25       8.616 -20.715   8.608  1.00 -6.59      MEMB
ATOM   3330  H7R OL     25       8.068 -19.884   8.115  1.00  0.00      MEMB
ATOM   3331  H7S OL     25       9.689 -20.586   8.354  1.00  0.00      MEMB
ATOM   3332  C18 OL     25       8.140 -22.126   8.170  1.00 -5.26      MEMB
ATOM   3333  H8R OL     25       8.532 -22.472   7.189  1.00  0.00      MEMB
ATOM   3334  H8S OL     25       8.810 -22.761   8.789  1.00  0.00      MEMB
ATOM   3335  C19 OL     25       6.634 -22.435   8.379  1.00 -4.06      MEMB
ATOM   3336  H9R OL     25       6.183 -22.198   9.354  1.00  0.00      MEMB
ATOM   3337 C110 OL     25       5.810 -23.084   7.511  1.00 -2.66      MEMB
ATOM   3338 H10R OL     25       4.743 -23.132   7.773  1.00  0.00      MEMB
ATOM   3339 C111 OL     25       6.287 -23.593   6.201  1.00 -2.58      MEMB
ATOM   3340 H11R OL     25       5.473 -23.491   5.452  1.00  0.00      MEMB
ATOM   3341 H11S OL     25       7.084 -22.919   5.822  1.00  0.00      MEMB
ATOM   3342 C112 OL     25       6.766 -24.995   6.076  1.00 -1.15      MEMB
ATOM   3343 H12R OL     25       7.703 -25.187   6.641  1.00  0.00      MEMB
ATOM   3344 H12S OL     25       6.073 -25.692   6.594  1.00  0.00      MEMB
ATOM   3345 C113 OL     25       6.947 -25.390   4.619  1.00 -0.28      MEMB
ATOM   3346 H13R OL     25       7.035 -26.497   4.588  1.00  0.00      MEMB
ATOM   3347 H13S OL     25       6.020 -25.080   4.092  1.00  0.00      MEMB
ATOM   3348 C114 OL     25       8.066 -24.762   3.877  1.00  0.84      MEMB
ATOM   3349 H14R OL     25       7.898 -23.667   3.793  1.00  0.00      MEMB
ATOM   3350 H14S OL     25       8.980 -25.084   4.419  1.00  0.00      MEMB
ATOM   3351 C115 OL     25       8.196 -25.313   2.395  1.00  1.60      MEMB
ATOM   3352 H15R OL     25       8.355 -26.401   2.556  1.00  0.00      MEMB
ATOM   3353 H15S OL     25       9.210 -25.028   2.042  1.00  0.00      MEMB
ATOM   3354 C116 OL     25       7.148 -24.885   1.399  1.00  2.64      MEMB
ATOM   3355 H16R OL     25       6.271 -25.560   1.501  1.00  0.00      MEMB
ATOM   3356 H16S OL     25       6.971 -23.817   1.649  1.00  0.00      MEMB
ATOM   3357 C117 OL     25       7.529 -25.017  -0.065  1.00  0.00      MEMB
ATOM   3358 H17R OL     25       7.771 -26.081  -0.274  1.00  0.00      MEMB
ATOM   3359 H17S OL     25       8.516 -24.569  -0.309  1.00  0.00      MEMB
ATOM   3360 C118 OL     25       6.534 -24.308  -0.991  1.00  0.00      MEMB
ATOM   3361 H18R OL     25       5.494 -24.545  -0.683  1.00  0.00      MEMB
ATOM   3362 H18S OL     25       6.603 -23.203  -0.887  1.00  0.00      MEMB
ATOM   3363 H18T OL     25       6.630 -24.582  -2.063  1.00  0.00      MEMB
ATOM   3233  C33 PGR    25       6.664 -20.119  20.325  1.00-20.41      MEMB
ATOM   3234  H3A PGR    25       7.198 -19.597  21.147  1.00  0.00      MEMB
ATOM   3235  H3B PGR    25       5.607 -19.777  20.304  1.00  0.00      MEMB
ATOM   3236  O36 PGR    25       6.658 -21.419  20.795  1.00  0.00      MEMB
ATOM   3237 HO6A PGR    25       5.741 -21.695  20.736  1.00  0.00      MEMB
ATOM   3238  C32 PGR    25       7.353 -20.126  18.847  1.00-20.64      MEMB
ATOM   3239  H2A PGR    25       7.392 -19.085  18.454  1.00  0.00      MEMB
ATOM   3240  O35 PGR    25       6.526 -20.907  17.988  1.00  0.00      MEMB
ATOM   3241 HO5A PGR    25       5.650 -20.651  18.305  1.00  0.00      MEMB
ATOM   3242  C31 PGR    25       8.798 -20.704  18.911  1.00-19.24      MEMB
ATOM   3243  H1A PGR    25       9.500 -20.125  19.549  1.00  0.00      MEMB
ATOM   3244  H1B PGR    25       9.111 -20.644  17.846  1.00  0.00      MEMB
ATOM   3245  P31 PGR    25       9.672 -23.093  18.680  1.00-16.77      MEMB
ATOM   3246  O33 PGR    25      10.045 -24.191  19.584  1.00-15.92      MEMB
ATOM   3247  O34 PGR    25      10.759 -22.427  17.947  1.00-16.93      MEMB
ATOM   3248  O32 PGR    25       8.813 -22.043  19.354  1.00-16.27      MEMB
ATOM   3249  O31 PGR    25       8.652 -23.719  17.570  1.00-18.19      MEMB
ATOM   3250  C3  PGR    25       7.375 -24.297  17.699  1.00-15.07      MEMB
ATOM   3251  HA  PGR    25       6.895 -23.759  18.544  1.00  0.00      MEMB
ATOM   3252  HB  PGR    25       7.556 -25.312  18.115  1.00  0.00      MEMB
ATOM   3253  C2  PGR    25       6.690 -24.280  16.383  1.00-13.89      MEMB
ATOM   3254  HX  PGR    25       5.827 -24.974  16.473  1.00  0.00      MEMB
ATOM   3255  O21 PGR    25       7.604 -24.866  15.402  1.00-12.67      MEMB
ATOM   3256  C21 PGR    25       7.157 -25.037  14.111  1.00-12.02      MEMB
ATOM   3257  O22 PGR    25       6.018 -24.834  13.774  1.00-12.33      MEMB
ATOM   3261  C1  PGR    25       6.302 -22.828  16.002  1.00-14.33      MEMB
ATOM   3262  HR  PGR    25       5.769 -22.423  16.889  1.00  0.00      MEMB
ATOM   3263  HS  PGR    25       5.607 -22.852  15.136  1.00  0.00      MEMB
ATOM   3264  O11 PGR    25       7.431 -21.950  15.731  1.00-13.47      MEMB
ATOM   3265  C11 PGR    25       7.745 -21.659  14.552  1.00-12.95      MEMB
ATOM   3266  O12 PGR    25       7.160 -21.902  13.510  1.00-13.09      MEMB
ATOM   3258  C12 OL     25       8.321 -25.516  13.255  1.00-10.84      MEMB
ATOM   3259  H2R OL     25       8.506 -26.571  13.551  1.00  0.00      MEMB
ATOM   3260  H2S OL     25       9.296 -25.035  13.483  1.00  0.00      MEMB
ATOM   3270  C13 OL     25       7.986 -25.381  11.712  1.00 -9.66      MEMB
ATOM   3271  H3R OL     25       7.562 -24.374  11.509  1.00  0.00      MEMB
ATOM   3272  H3S OL     25       7.093 -25.945  11.368  1.00  0.00      MEMB
ATOM   3273  C14 OL     25       9.251 -25.744  10.934  1.00 -8.38      MEMB
ATOM   3274  H4R OL     25       9.690 -26.643  11.417  1.00  0.00      MEMB
ATOM   3275  H4S OL     25      10.100 -25.050  11.113  1.00  0.00      MEMB
ATOM   3276  C15 OL     25       9.045 -25.993   9.463  1.00 -7.16      MEMB
ATOM   3277  H5R OL     25       8.259 -25.398   8.949  1.00  0.00      MEMB
ATOM   3278  H5S OL     25       8.447 -26.926   9.378  1.00  0.00      MEMB
ATOM   3279  C16 OL     25      10.317 -26.249   8.517  1.00 -6.04      MEMB
ATOM   3280  H6R OL     25       9.967 -26.757   7.592  1.00  0.00      MEMB
ATOM   3281  H6S OL     25      11.040 -26.899   9.054  1.00  0.00      MEMB
ATOM   3282  C17 OL     25      11.045 -24.975   8.091  1.00 -5.15      MEMB
ATOM   3283  H7R OL     25      11.543 -24.542   8.985  1.00  0.00      MEMB
ATOM   3284  H7S OL     25      10.304 -24.193   7.820  1.00  0.00      MEMB
ATOM   3285  C18 OL     25      11.997 -25.142   6.869  1.00 -4.09      MEMB
ATOM   3286  H8R OL     25      12.983 -25.374   7.325  1.00  0.00      MEMB
ATOM   3287  H8S OL     25      12.183 -24.058   6.711  1.00  0.00      MEMB
ATOM   3288  C19 OL     25      11.593 -25.847   5.598  1.00 -3.11      MEMB
ATOM   3289  H9R OL     25      11.131 -26.839   5.708  1.00  0.00      MEMB
ATOM   3290 C110 OL     25      11.786 -25.449   4.339  1.00 -1.91      MEMB
ATOM   3291 H10R OL     25      11.340 -26.006   3.502  1.00  0.00      MEMB
ATOM   3292 C111 OL     25      12.441 -24.184   3.893  1.00 -1.30      MEMB
ATOM   3293 H11R OL     25      13.261 -24.410   3.178  1.00  0.00      MEMB
ATOM   3294 H11S OL     25      13.037 -23.679   4.683  1.00  0.00      MEMB
ATOM   3295 C112 OL     25      11.718 -22.863   3.546  1.00 -0.16      MEMB
ATOM   3296 H12R OL     25      11.177 -23.148   2.618  1.00  0.00      MEMB
ATOM   3297 H12S OL     25      12.524 -22.187   3.188  1.00  0.00      MEMB
ATOM   3298 C113 OL     25      10.990 -22.121   4.687  1.00  0.33      MEMB
ATOM   3299 H13R OL     25      11.638 -22.061   5.588  1.00  0.00      MEMB
ATOM   3300 H13S OL     25      10.073 -22.692   4.947  1.00  0.00      MEMB
ATOM   3301 C114 OL     25      10.438 -20.705   4.328  1.00  1.47      MEMB
ATOM   3302 H14R OL     25      11.267 -19.983   4.168  1.00  0.00      MEMB
ATOM   3303 H14S OL     25       9.725 -20.356   5.106  1.00  0.00      MEMB
ATOM   3304 C115 OL     25       9.696 -20.615   2.968  1.00  2.35      MEMB
ATOM   3305 H15R OL     25       9.096 -21.550   2.943  1.00  0.00      MEMB
ATOM   3306 H15S OL     25      10.448 -20.688   2.153  1.00  0.00      MEMB
ATOM   3307 C116 OL     25       8.786 -19.438   2.829  1.00  3.48      MEMB
ATOM   3308 H16R OL     25       9.341 -18.476   2.873  1.00  0.00      MEMB
ATOM   3309 H16S OL     25       8.052 -19.470   3.662  1.00  0.00      MEMB
ATOM   3310 C117 OL     25       8.117 -19.568   1.437  1.00  2.94      MEMB
ATOM   3311 H17R OL     25       8.987 -19.693   0.759  1.00  0.00      MEMB
ATOM   3312 H17S OL     25       7.582 -18.625   1.199  1.00  0.00      MEMB
ATOM   3313 C118 OL     25       7.110 -20.787   1.184  1.00  4.04      MEMB
ATOM   3314 H18R OL     25       6.261 -20.682   1.893  1.00  0.00      MEMB
ATOM   3315 H18S OL     25       7.554 -21.781   1.402  1.00  0.00      MEMB
ATOM   3316 H18T OL     25       6.653 -20.783   0.171  1.00  0.00      MEMB
TER   
ATOM   3398  C12 OL     26     -15.859 -20.467  13.178  1.00-12.11      MEMB
ATOM   3399  H2R OL     26     -16.018 -21.510  13.525  1.00  0.00      MEMB
ATOM   3400  H2S OL     26     -16.622 -19.853  13.703  1.00  0.00      MEMB
ATOM   3448  C13 OL     26     -15.861 -20.428  11.661  1.00-10.97      MEMB
ATOM   3449  H3R OL     26     -15.229 -21.235  11.232  1.00  0.00      MEMB
ATOM   3450  H3S OL     26     -15.356 -19.496  11.330  1.00  0.00      MEMB
ATOM   3451  C14 OL     26     -17.287 -20.598  11.059  1.00 -9.91      MEMB
ATOM   3452  H4R OL     26     -17.747 -21.458  11.592  1.00  0.00      MEMB
ATOM   3453  H4S OL     26     -17.945 -19.748  11.340  1.00  0.00      MEMB
ATOM   3454  C15 OL     26     -17.380 -20.805   9.533  1.00 -8.77      MEMB
ATOM   3455  H5R OL     26     -18.436 -20.862   9.192  1.00  0.00      MEMB
ATOM   3456  H5S OL     26     -16.828 -21.701   9.177  1.00  0.00      MEMB
ATOM   3457  C16 OL     26     -16.772 -19.575   8.780  1.00 -7.62      MEMB
ATOM   3458  H6R OL     26     -17.321 -18.627   8.964  1.00  0.00      MEMB
ATOM   3459  H6S OL     26     -15.771 -19.305   9.180  1.00  0.00      MEMB
ATOM   3460  C17 OL     26     -16.599 -19.748   7.267  1.00 -6.59      MEMB
ATOM   3461  H7R OL     26     -17.505 -20.150   6.764  1.00  0.00      MEMB
ATOM   3462  H7S OL     26     -16.563 -18.725   6.836  1.00  0.00      MEMB
ATOM   3463  C18 OL     26     -15.313 -20.380   6.795  1.00 -5.26      MEMB
ATOM   3464  H8R OL     26     -14.467 -19.672   6.930  1.00  0.00      MEMB
ATOM   3465  H8S OL     26     -15.106 -21.022   7.678  1.00  0.00      MEMB
ATOM   3466  C19 OL     26     -15.329 -21.210   5.520  1.00 -4.06      MEMB
ATOM   3467  H9R OL     26     -16.097 -21.985   5.657  1.00  0.00      MEMB
ATOM   3468 C110 OL     26     -14.495 -21.138   4.462  1.00 -2.66      MEMB
ATOM   3469 H10R OL     26     -14.689 -21.798   3.604  1.00  0.00      MEMB
ATOM   3470 C111 OL     26     -13.321 -20.119   4.353  1.00 -2.58      MEMB
ATOM   3471 H11R OL     26     -12.955 -19.790   5.349  1.00  0.00      MEMB
ATOM   3472 H11S OL     26     -12.507 -20.628   3.794  1.00  0.00      MEMB
ATOM   3473 C112 OL     26     -13.669 -18.830   3.555  1.00 -1.15      MEMB
ATOM   3474 H12R OL     26     -14.662 -18.420   3.838  1.00  0.00      MEMB
ATOM   3475 H12S OL     26     -12.941 -18.001   3.694  1.00  0.00      MEMB
ATOM   3476 C113 OL     26     -13.603 -19.136   1.997  1.00 -0.28      MEMB
ATOM   3477 H13R OL     26     -12.544 -19.379   1.767  1.00  0.00      MEMB
ATOM   3478 H13S OL     26     -14.170 -20.027   1.651  1.00  0.00      MEMB
ATOM   3479 C114 OL     26     -14.012 -17.876   1.154  1.00  0.84      MEMB
ATOM   3480 H14R OL     26     -14.548 -18.186   0.231  1.00  0.00      MEMB
ATOM   3481 H14S OL     26     -14.788 -17.427   1.809  1.00  0.00      MEMB
ATOM   3482 C115 OL     26     -12.975 -16.790   0.952  1.00  1.60      MEMB
ATOM   3483 H15R OL     26     -12.166 -17.081   0.250  1.00  0.00      MEMB
ATOM   3484 H15S OL     26     -12.421 -16.557   1.887  1.00  0.00      MEMB
ATOM   3485 C116 OL     26     -13.628 -15.506   0.397  1.00  2.64      MEMB
ATOM   3486 H16R OL     26     -14.452 -15.268   1.103  1.00  0.00      MEMB
ATOM   3487 H16S OL     26     -12.745 -14.846   0.538  1.00  0.00      MEMB
ATOM   3488 C117 OL     26     -14.290 -15.596  -0.948  1.00  0.00      MEMB
ATOM   3489 H17R OL     26     -14.967 -14.715  -0.899  1.00  0.00      MEMB
ATOM   3490 H17S OL     26     -15.016 -16.436  -0.993  1.00  0.00      MEMB
ATOM   3491 C118 OL     26     -13.373 -15.554  -2.181  1.00  0.00      MEMB
ATOM   3492 H18R OL     26     -13.161 -14.475  -2.338  1.00  0.00      MEMB
ATOM   3493 H18S OL     26     -12.333 -15.904  -2.006  1.00  0.00      MEMB
ATOM   3494 H18T OL     26     -13.719 -16.057  -3.109  1.00  0.00      MEMB
ATOM   3364  C33 PGR    26     -19.587 -16.807  19.460  1.00-20.41      MEMB
ATOM   3365  H3A PGR    26     -18.847 -17.339  20.096  1.00  0.00      MEMB
ATOM   3366  H3B PGR    26     -20.306 -16.522  20.257  1.00  0.00      MEMB
ATOM   3367  O36 PGR    26     -20.211 -17.627  18.592  1.00  0.00      MEMB
ATOM   3368 HO6A PGR    26     -19.517 -18.010  18.050  1.00  0.00      MEMB
ATOM   3369  C32 PGR    26     -18.774 -15.663  18.810  1.00-20.64      MEMB
ATOM   3370  H2A PGR    26     -18.477 -14.931  19.594  1.00  0.00      MEMB
ATOM   3371  O35 PGR    26     -19.625 -15.007  17.872  1.00  0.00      MEMB
ATOM   3372 HO5A PGR    26     -20.465 -15.030  18.350  1.00  0.00      MEMB
ATOM   3373  C31 PGR    26     -17.487 -16.189  18.105  1.00-19.24      MEMB
ATOM   3374  H1A PGR    26     -16.827 -15.366  17.759  1.00  0.00      MEMB
ATOM   3375  H1B PGR    26     -17.812 -16.729  17.190  1.00  0.00      MEMB
ATOM   3376  P31 PGR    26     -15.471 -17.023  19.535  1.00-16.77      MEMB
ATOM   3377  O33 PGR    26     -14.975 -18.211  20.158  1.00-15.92      MEMB
ATOM   3378  O34 PGR    26     -15.553 -15.824  20.413  1.00-16.93      MEMB
ATOM   3379  O32 PGR    26     -16.924 -17.239  18.846  1.00-16.27      MEMB
ATOM   3380  O31 PGR    26     -14.574 -16.661  18.210  1.00-18.19      MEMB
ATOM   3381  C3  PGR    26     -14.400 -17.712  17.251  1.00-15.07      MEMB
ATOM   3382  HA  PGR    26     -15.384 -18.119  16.937  1.00  0.00      MEMB
ATOM   3383  HB  PGR    26     -13.838 -18.505  17.791  1.00  0.00      MEMB
ATOM   3384  C2  PGR    26     -13.610 -17.189  15.983  1.00-13.89      MEMB
ATOM   3385  HX  PGR    26     -12.592 -16.864  16.286  1.00  0.00      MEMB
ATOM   3386  O21 PGR    26     -14.413 -16.282  15.343  1.00-12.67      MEMB
ATOM   3387  C21 PGR    26     -13.905 -15.373  14.462  1.00-12.02      MEMB
ATOM   3388  O22 PGR    26     -12.715 -15.182  14.309  1.00-12.33      MEMB
ATOM   3392  C1  PGR    26     -13.340 -18.433  15.025  1.00-14.33      MEMB
ATOM   3393  HR  PGR    26     -12.711 -19.126  15.623  1.00  0.00      MEMB
ATOM   3394  HS  PGR    26     -12.756 -18.043  14.164  1.00  0.00      MEMB
ATOM   3395  O11 PGR    26     -14.560 -18.946  14.468  1.00-13.47      MEMB
ATOM   3396  C11 PGR    26     -14.464 -20.075  13.715  1.00-12.95      MEMB
ATOM   3397  O12 PGR    26     -13.400 -20.611  13.514  1.00-13.09      MEMB
ATOM   3389  C12 OL     26     -15.097 -14.760  13.760  1.00-10.84      MEMB
ATOM   3390  H2R OL     26     -15.653 -14.074  14.434  1.00  0.00      MEMB
ATOM   3391  H2S OL     26     -15.671 -15.689  13.559  1.00  0.00      MEMB
ATOM   3401  C13 OL     26     -14.764 -14.079  12.411  1.00 -9.66      MEMB
ATOM   3402  H3R OL     26     -14.054 -13.272  12.692  1.00  0.00      MEMB
ATOM   3403  H3S OL     26     -15.690 -13.511  12.179  1.00  0.00      MEMB
ATOM   3404  C14 OL     26     -14.279 -14.913  11.231  1.00 -8.38      MEMB
ATOM   3405  H4R OL     26     -13.471 -15.551  11.647  1.00  0.00      MEMB
ATOM   3406  H4S OL     26     -13.709 -14.234  10.562  1.00  0.00      MEMB
ATOM   3407  C15 OL     26     -15.384 -15.776  10.537  1.00 -7.16      MEMB
ATOM   3408  H5R OL     26     -15.951 -16.353  11.299  1.00  0.00      MEMB
ATOM   3409  H5S OL     26     -15.060 -16.562   9.822  1.00  0.00      MEMB
ATOM   3410  C16 OL     26     -16.370 -14.887   9.746  1.00 -6.04      MEMB
ATOM   3411  H6R OL     26     -16.788 -14.180  10.495  1.00  0.00      MEMB
ATOM   3412  H6S OL     26     -17.066 -15.650   9.339  1.00  0.00      MEMB
ATOM   3413  C17 OL     26     -15.806 -14.060   8.586  1.00 -5.15      MEMB
ATOM   3414  H7R OL     26     -15.290 -13.145   8.948  1.00  0.00      MEMB
ATOM   3415  H7S OL     26     -16.621 -13.520   8.059  1.00  0.00      MEMB
ATOM   3416  C18 OL     26     -14.837 -14.843   7.678  1.00 -4.09      MEMB
ATOM   3417  H8R OL     26     -13.993 -15.171   8.321  1.00  0.00      MEMB
ATOM   3418  H8S OL     26     -14.365 -14.118   6.981  1.00  0.00      MEMB
ATOM   3419  C19 OL     26     -15.432 -16.010   7.007  1.00 -3.11      MEMB
ATOM   3420  H9R OL     26     -15.758 -16.894   7.575  1.00  0.00      MEMB
ATOM   3421 C110 OL     26     -15.590 -16.079   5.621  1.00 -1.91      MEMB
ATOM   3422 H10R OL     26     -16.073 -16.968   5.189  1.00  0.00      MEMB
ATOM   3423 C111 OL     26     -15.220 -15.039   4.596  1.00 -1.30      MEMB
ATOM   3424 H11R OL     26     -14.951 -15.538   3.640  1.00  0.00      MEMB
ATOM   3425 H11S OL     26     -14.262 -14.580   4.923  1.00  0.00      MEMB
ATOM   3426 C112 OL     26     -16.325 -14.062   4.234  1.00 -0.16      MEMB
ATOM   3427 H12R OL     26     -16.257 -13.247   3.482  1.00  0.00      MEMB
ATOM   3428 H12S OL     26     -16.731 -13.507   5.107  1.00  0.00      MEMB
ATOM   3429 C113 OL     26     -17.569 -14.835   3.758  1.00  0.33      MEMB
ATOM   3430 H13R OL     26     -18.452 -14.161   3.763  1.00  0.00      MEMB
ATOM   3431 H13S OL     26     -17.841 -15.648   4.464  1.00  0.00      MEMB
ATOM   3432 C114 OL     26     -17.519 -15.402   2.334  1.00  1.47      MEMB
ATOM   3433 H14R OL     26     -17.024 -16.390   2.449  1.00  0.00      MEMB
ATOM   3434 H14S OL     26     -16.937 -14.714   1.684  1.00  0.00      MEMB
ATOM   3435 C115 OL     26     -18.938 -15.698   1.821  1.00  2.35      MEMB
ATOM   3436 H15R OL     26     -19.353 -14.673   1.710  1.00  0.00      MEMB
ATOM   3437 H15S OL     26     -19.464 -16.242   2.634  1.00  0.00      MEMB
ATOM   3438 C116 OL     26     -19.033 -16.364   0.410  1.00  3.48      MEMB
ATOM   3439 H16R OL     26     -19.994 -16.905   0.540  1.00  0.00      MEMB
ATOM   3440 H16S OL     26     -18.102 -16.952   0.260  1.00  0.00      MEMB
ATOM   3441 C117 OL     26     -18.965 -15.397  -0.828  1.00  2.94      MEMB
ATOM   3442 H17R OL     26     -18.174 -14.635  -0.661  1.00  0.00      MEMB
ATOM   3443 H17S OL     26     -19.925 -14.840  -0.892  1.00  0.00      MEMB
ATOM   3444 C118 OL     26     -18.853 -16.286  -2.067  1.00  4.04      MEMB
ATOM   3445 H18R OL     26     -18.451 -15.762  -2.960  1.00  0.00      MEMB
ATOM   3446 H18S OL     26     -19.894 -16.552  -2.351  1.00  0.00      MEMB
ATOM   3447 H18T OL     26     -18.232 -17.182  -1.851  1.00  0.00      MEMB
TER   
ATOM   3529  C12 OL     27       9.345  20.129  11.579  1.00-12.11      MEMB
ATOM   3530  H2R OL     27      10.169  19.396  11.711  1.00  0.00      MEMB
ATOM   3531  H2S OL     27       8.519  19.571  11.088  1.00  0.00      MEMB
ATOM   3579  C13 OL     27       9.855  21.270  10.697  1.00-10.97      MEMB
ATOM   3580  H3R OL     27      10.637  21.956  11.088  1.00  0.00      MEMB
ATOM   3581  H3S OL     27       8.970  21.899  10.459  1.00  0.00      MEMB
ATOM   3582  C14 OL     27      10.438  20.640   9.359  1.00 -9.91      MEMB
ATOM   3583  H4R OL     27      11.296  20.006   9.669  1.00  0.00      MEMB
ATOM   3584  H4S OL     27       9.709  19.986   8.834  1.00  0.00      MEMB
ATOM   3585  C15 OL     27      10.988  21.686   8.349  1.00 -8.77      MEMB
ATOM   3586  H5R OL     27      11.637  22.414   8.880  1.00  0.00      MEMB
ATOM   3587  H5S OL     27      10.124  22.221   7.900  1.00  0.00      MEMB
ATOM   3588  C16 OL     27      11.871  21.052   7.311  1.00 -7.62      MEMB
ATOM   3589  H6R OL     27      12.506  20.210   7.662  1.00  0.00      MEMB
ATOM   3590  H6S OL     27      11.277  20.728   6.430  1.00  0.00      MEMB
ATOM   3591  C17 OL     27      12.834  21.884   6.541  1.00 -6.59      MEMB
ATOM   3592  H7R OL     27      12.276  22.688   6.015  1.00  0.00      MEMB
ATOM   3593  H7S OL     27      13.398  22.228   7.434  1.00  0.00      MEMB
ATOM   3594  C18 OL     27      13.823  21.095   5.642  1.00 -5.26      MEMB
ATOM   3595  H8R OL     27      14.664  21.684   5.216  1.00  0.00      MEMB
ATOM   3596  H8S OL     27      14.257  20.333   6.324  1.00  0.00      MEMB
ATOM   3597  C19 OL     27      13.237  20.244   4.493  1.00 -4.06      MEMB
ATOM   3598  H9R OL     27      12.864  19.288   4.889  1.00  0.00      MEMB
ATOM   3599 C110 OL     27      13.195  20.441   3.166  1.00 -2.66      MEMB
ATOM   3600 H10R OL     27      12.868  19.666   2.457  1.00  0.00      MEMB
ATOM   3601 C111 OL     27      13.738  21.617   2.372  1.00 -2.58      MEMB
ATOM   3602 H11R OL     27      14.230  22.328   3.070  1.00  0.00      MEMB
ATOM   3603 H11S OL     27      14.597  21.229   1.785  1.00  0.00      MEMB
ATOM   3604 C112 OL     27      12.673  22.361   1.495  1.00 -1.15      MEMB
ATOM   3605 H12R OL     27      11.783  22.713   2.059  1.00  0.00      MEMB
ATOM   3606 H12S OL     27      13.166  23.168   0.911  1.00  0.00      MEMB
ATOM   3607 C113 OL     27      12.158  21.509   0.281  1.00 -0.28      MEMB
ATOM   3608 H13R OL     27      12.955  20.997  -0.300  1.00  0.00      MEMB
ATOM   3609 H13S OL     27      11.523  20.831   0.890  1.00  0.00      MEMB
ATOM   3610 C114 OL     27      11.297  22.383  -0.721  1.00  0.84      MEMB
ATOM   3611 H14R OL     27      10.807  23.074  -0.001  1.00  0.00      MEMB
ATOM   3612 H14S OL     27      11.880  22.966  -1.465  1.00  0.00      MEMB
ATOM   3613 C115 OL     27      10.294  21.462  -1.497  1.00  1.60      MEMB
ATOM   3614 H15R OL     27       9.778  20.727  -0.843  1.00  0.00      MEMB
ATOM   3615 H15S OL     27      10.872  20.921  -2.277  1.00  0.00      MEMB
ATOM   3616 C116 OL     27       9.213  22.364  -2.175  1.00  2.64      MEMB
ATOM   3617 H16R OL     27       8.778  22.976  -1.356  1.00  0.00      MEMB
ATOM   3618 H16S OL     27       9.740  23.134  -2.779  1.00  0.00      MEMB
ATOM   3619 C117 OL     27       8.236  21.435  -2.923  1.00  0.00      MEMB
ATOM   3620 H17R OL     27       8.645  20.990  -3.856  1.00  0.00      MEMB
ATOM   3621 H17S OL     27       7.464  22.089  -3.381  1.00  0.00      MEMB
ATOM   3622 C118 OL     27       7.612  20.225  -2.182  1.00  0.00      MEMB
ATOM   3623 H18R OL     27       8.393  19.564  -1.749  1.00  0.00      MEMB
ATOM   3624 H18S OL     27       6.915  20.454  -1.348  1.00  0.00      MEMB
ATOM   3625 H18T OL     27       7.116  19.608  -2.962  1.00  0.00      MEMB
ATOM   3495  C33 PGR    27      13.637  16.661  18.141  1.00-20.41      MEMB
ATOM   3496  H3A PGR    27      12.611  16.510  18.539  1.00  0.00      MEMB
ATOM   3497  H3B PGR    27      13.337  16.396  17.105  1.00  0.00      MEMB
ATOM   3498  O36 PGR    27      14.500  15.813  18.823  1.00  0.00      MEMB
ATOM   3499 HO6A PGR    27      14.735  16.182  19.678  1.00  0.00      MEMB
ATOM   3500  C32 PGR    27      13.998  18.110  18.383  1.00-20.64      MEMB
ATOM   3501  H2A PGR    27      14.759  18.430  17.636  1.00  0.00      MEMB
ATOM   3502  O35 PGR    27      14.572  18.201  19.686  1.00  0.00      MEMB
ATOM   3503 HO5A PGR    27      15.083  17.381  19.711  1.00  0.00      MEMB
ATOM   3504  C31 PGR    27      12.748  19.083  18.268  1.00-19.24      MEMB
ATOM   3505  H1A PGR    27      12.266  19.027  17.269  1.00  0.00      MEMB
ATOM   3506  H1B PGR    27      13.019  20.161  18.271  1.00  0.00      MEMB
ATOM   3507  P31 PGR    27      10.490  19.533  19.428  1.00-16.77      MEMB
ATOM   3508  O33 PGR    27      10.580  20.954  19.850  1.00-15.92      MEMB
ATOM   3509  O34 PGR    27       9.448  18.746  20.187  1.00-16.93      MEMB
ATOM   3510  O32 PGR    27      11.819  18.809  19.367  1.00-16.27      MEMB
ATOM   3511  O31 PGR    27      10.058  19.468  17.866  1.00-18.19      MEMB
ATOM   3512  C3  PGR    27       9.073  20.311  17.323  1.00-15.07      MEMB
ATOM   3513  HA  PGR    27       9.358  21.368  17.512  1.00  0.00      MEMB
ATOM   3514  HB  PGR    27       8.095  20.060  17.788  1.00  0.00      MEMB
ATOM   3515  C2  PGR    27       8.971  19.989  15.845  1.00-13.89      MEMB
ATOM   3516  HX  PGR    27       7.940  20.131  15.456  1.00  0.00      MEMB
ATOM   3517  O21 PGR    27       9.568  18.727  15.574  1.00-12.67      MEMB
ATOM   3518  C21 PGR    27       8.683  17.721  15.846  1.00-12.02      MEMB
ATOM   3519  O22 PGR    27       7.465  17.854  15.962  1.00-12.33      MEMB
ATOM   3523  C1  PGR    27       9.751  21.091  15.047  1.00-14.33      MEMB
ATOM   3524  HR  PGR    27      10.741  21.324  15.494  1.00  0.00      MEMB
ATOM   3525  HS  PGR    27       9.198  22.038  15.223  1.00  0.00      MEMB
ATOM   3526  O11 PGR    27       9.962  20.794  13.657  1.00-13.47      MEMB
ATOM   3527  C11 PGR    27       8.928  20.699  12.887  1.00-12.95      MEMB
ATOM   3528  O12 PGR    27       7.774  20.887  13.189  1.00-13.09      MEMB
ATOM   3520  C12 OL     27       9.410  16.345  16.051  1.00-10.84      MEMB
ATOM   3521  H2R OL     27       8.842  15.783  16.823  1.00  0.00      MEMB
ATOM   3522  H2S OL     27      10.474  16.545  16.300  1.00  0.00      MEMB
ATOM   3532  C13 OL     27       9.236  15.497  14.775  1.00 -9.66      MEMB
ATOM   3533  H3R OL     27       8.200  15.169  14.545  1.00  0.00      MEMB
ATOM   3534  H3S OL     27       9.725  14.500  14.816  1.00  0.00      MEMB
ATOM   3535  C14 OL     27       9.934  16.148  13.548  1.00 -8.38      MEMB
ATOM   3536  H4R OL     27      10.999  16.344  13.798  1.00  0.00      MEMB
ATOM   3537  H4S OL     27       9.392  17.070  13.248  1.00  0.00      MEMB
ATOM   3538  C15 OL     27      10.157  15.263  12.321  1.00 -7.16      MEMB
ATOM   3539  H5R OL     27       9.213  14.901  11.861  1.00  0.00      MEMB
ATOM   3540  H5S OL     27      10.631  14.363  12.767  1.00  0.00      MEMB
ATOM   3541  C16 OL     27      11.100  15.941  11.340  1.00 -6.04      MEMB
ATOM   3542  H6R OL     27      11.997  16.136  11.966  1.00  0.00      MEMB
ATOM   3543  H6S OL     27      10.681  16.886  10.932  1.00  0.00      MEMB
ATOM   3544  C17 OL     27      11.430  14.962  10.178  1.00 -5.15      MEMB
ATOM   3545  H7R OL     27      10.554  14.715   9.541  1.00  0.00      MEMB
ATOM   3546  H7S OL     27      11.771  14.011  10.639  1.00  0.00      MEMB
ATOM   3547  C18 OL     27      12.573  15.459   9.244  1.00 -4.09      MEMB
ATOM   3548  H8R OL     27      12.874  14.612   8.591  1.00  0.00      MEMB
ATOM   3549  H8S OL     27      13.475  15.721   9.836  1.00  0.00      MEMB
ATOM   3550  C19 OL     27      12.093  16.608   8.425  1.00 -3.11      MEMB
ATOM   3551  H9R OL     27      12.112  17.598   8.905  1.00  0.00      MEMB
ATOM   3552 C110 OL     27      11.685  16.587   7.127  1.00 -1.91      MEMB
ATOM   3553 H10R OL     27      11.473  17.544   6.626  1.00  0.00      MEMB
ATOM   3554 C111 OL     27      11.626  15.448   6.190  1.00 -1.30      MEMB
ATOM   3555 H11R OL     27      10.577  15.084   6.161  1.00  0.00      MEMB
ATOM   3556 H11S OL     27      12.182  14.543   6.515  1.00  0.00      MEMB
ATOM   3557 C112 OL     27      12.106  15.676   4.735  1.00 -0.16      MEMB
ATOM   3558 H12R OL     27      12.044  14.653   4.305  1.00  0.00      MEMB
ATOM   3559 H12S OL     27      13.187  15.909   4.627  1.00  0.00      MEMB
ATOM   3560 C113 OL     27      11.422  16.795   3.912  1.00  0.33      MEMB
ATOM   3561 H13R OL     27      12.106  16.909   3.043  1.00  0.00      MEMB
ATOM   3562 H13S OL     27      11.366  17.783   4.418  1.00  0.00      MEMB
ATOM   3563 C114 OL     27      10.032  16.422   3.289  1.00  1.47      MEMB
ATOM   3564 H14R OL     27       9.323  16.293   4.136  1.00  0.00      MEMB
ATOM   3565 H14S OL     27      10.079  15.406   2.842  1.00  0.00      MEMB
ATOM   3566 C115 OL     27       9.392  17.456   2.298  1.00  2.35      MEMB
ATOM   3567 H15R OL     27       8.505  16.971   1.838  1.00  0.00      MEMB
ATOM   3568 H15S OL     27      10.070  17.561   1.424  1.00  0.00      MEMB
ATOM   3569 C116 OL     27       9.089  18.879   2.864  1.00  3.48      MEMB
ATOM   3570 H16R OL     27      10.012  19.458   3.080  1.00  0.00      MEMB
ATOM   3571 H16S OL     27       8.622  18.728   3.861  1.00  0.00      MEMB
ATOM   3572 C117 OL     27       8.083  19.638   1.994  1.00  2.94      MEMB
ATOM   3573 H17R OL     27       8.371  19.722   0.924  1.00  0.00      MEMB
ATOM   3574 H17S OL     27       8.194  20.619   2.502  1.00  0.00      MEMB
ATOM   3575 C118 OL     27       6.627  19.171   2.056  1.00  4.04      MEMB
ATOM   3576 H18R OL     27       6.258  19.139   3.104  1.00  0.00      MEMB
ATOM   3577 H18S OL     27       6.481  18.152   1.638  1.00  0.00      MEMB
ATOM   3578 H18T OL     27       6.048  19.940   1.503  1.00  0.00      MEMB
TER   
ATOM   3660  C12 OL     28     -15.658  16.890  14.398  1.00-12.11      MEMB
ATOM   3661  H2R OL     28     -14.894  16.265  14.907  1.00  0.00      MEMB
ATOM   3662  H2S OL     28     -16.619  16.337  14.468  1.00  0.00      MEMB
ATOM   3710  C13 OL     28     -15.200  17.135  12.929  1.00-10.97      MEMB
ATOM   3711  H3R OL     28     -14.112  17.346  13.009  1.00  0.00      MEMB
ATOM   3712  H3S OL     28     -15.840  17.993  12.630  1.00  0.00      MEMB
ATOM   3713  C14 OL     28     -15.471  15.864  11.972  1.00 -9.91      MEMB
ATOM   3714  H4R OL     28     -14.943  14.948  12.314  1.00  0.00      MEMB
ATOM   3715  H4S OL     28     -16.524  15.511  12.025  1.00  0.00      MEMB
ATOM   3716  C15 OL     28     -15.010  16.229  10.581  1.00 -8.77      MEMB
ATOM   3717  H5R OL     28     -13.901  16.232  10.636  1.00  0.00      MEMB
ATOM   3718  H5S OL     28     -15.301  17.274  10.338  1.00  0.00      MEMB
ATOM   3719  C16 OL     28     -15.406  15.422   9.296  1.00 -7.62      MEMB
ATOM   3720  H6R OL     28     -14.873  15.952   8.478  1.00  0.00      MEMB
ATOM   3721  H6S OL     28     -15.113  14.354   9.373  1.00  0.00      MEMB
ATOM   3722  C17 OL     28     -16.955  15.411   9.097  1.00 -6.59      MEMB
ATOM   3723  H7R OL     28     -17.499  14.995   9.972  1.00  0.00      MEMB
ATOM   3724  H7S OL     28     -17.283  16.469   9.016  1.00  0.00      MEMB
ATOM   3725  C18 OL     28     -17.453  14.653   7.885  1.00 -5.26      MEMB
ATOM   3726  H8R OL     28     -16.883  14.951   6.979  1.00  0.00      MEMB
ATOM   3727  H8S OL     28     -17.239  13.577   8.058  1.00  0.00      MEMB
ATOM   3728  C19 OL     28     -19.005  14.893   7.859  1.00 -4.06      MEMB
ATOM   3729  H9R OL     28     -19.581  14.353   8.625  1.00  0.00      MEMB
ATOM   3730 C110 OL     28     -19.666  15.816   7.055  1.00 -2.66      MEMB
ATOM   3731 H10R OL     28     -20.738  16.061   7.056  1.00  0.00      MEMB
ATOM   3732 C111 OL     28     -18.932  16.681   6.087  1.00 -2.58      MEMB
ATOM   3733 H11R OL     28     -18.922  17.725   6.469  1.00  0.00      MEMB
ATOM   3734 H11S OL     28     -17.878  16.354   5.960  1.00  0.00      MEMB
ATOM   3735 C112 OL     28     -19.693  16.627   4.800  1.00 -1.15      MEMB
ATOM   3736 H12R OL     28     -20.778  16.823   4.937  1.00  0.00      MEMB
ATOM   3737 H12S OL     28     -19.175  17.421   4.220  1.00  0.00      MEMB
ATOM   3738 C113 OL     28     -19.477  15.391   3.919  1.00 -0.28      MEMB
ATOM   3739 H13R OL     28     -18.389  15.246   3.751  1.00  0.00      MEMB
ATOM   3740 H13S OL     28     -19.742  14.638   4.692  1.00  0.00      MEMB
ATOM   3741 C114 OL     28     -20.267  15.257   2.652  1.00  0.84      MEMB
ATOM   3742 H14R OL     28     -21.317  15.336   3.006  1.00  0.00      MEMB
ATOM   3743 H14S OL     28     -20.118  16.185   2.059  1.00  0.00      MEMB
ATOM   3744 C115 OL     28     -19.938  13.937   1.835  1.00  1.60      MEMB
ATOM   3745 H15R OL     28     -20.652  13.933   0.983  1.00  0.00      MEMB
ATOM   3746 H15S OL     28     -20.031  12.967   2.370  1.00  0.00      MEMB
ATOM   3747 C116 OL     28     -18.561  14.015   1.182  1.00  2.64      MEMB
ATOM   3748 H16R OL     28     -17.843  14.703   1.678  1.00  0.00      MEMB
ATOM   3749 H16S OL     28     -18.197  12.966   1.153  1.00  0.00      MEMB
ATOM   3750 C117 OL     28     -18.554  14.425  -0.335  1.00  0.00      MEMB
ATOM   3751 H17R OL     28     -19.248  13.670  -0.761  1.00  0.00      MEMB
ATOM   3752 H17S OL     28     -17.503  14.249  -0.647  1.00  0.00      MEMB
ATOM   3753 C118 OL     28     -18.828  15.905  -0.706  1.00  0.00      MEMB
ATOM   3754 H18R OL     28     -18.801  15.940  -1.816  1.00  0.00      MEMB
ATOM   3755 H18S OL     28     -19.838  16.175  -0.328  1.00  0.00      MEMB
ATOM   3756 H18T OL     28     -17.988  16.521  -0.319  1.00  0.00      MEMB
ATOM   3626  C33 PGR    28     -20.562  14.366  17.243  1.00-20.41      MEMB
ATOM   3627  H3A PGR    28     -20.605  13.672  16.376  1.00  0.00      MEMB
ATOM   3628  H3B PGR    28     -21.296  13.907  17.940  1.00  0.00      MEMB
ATOM   3629  O36 PGR    28     -21.118  15.676  17.011  1.00  0.00      MEMB
ATOM   3630 HO6A PGR    28     -20.595  16.141  16.355  1.00  0.00      MEMB
ATOM   3631  C32 PGR    28     -19.109  14.413  17.705  1.00-20.64      MEMB
ATOM   3632  H2A PGR    28     -18.514  15.021  16.988  1.00  0.00      MEMB
ATOM   3633  O35 PGR    28     -18.609  13.078  17.695  1.00  0.00      MEMB
ATOM   3634 HO5A PGR    28     -19.038  12.735  16.899  1.00  0.00      MEMB
ATOM   3635  C31 PGR    28     -19.041  15.058  19.152  1.00-19.24      MEMB
ATOM   3636  H1A PGR    28     -17.972  14.992  19.446  1.00  0.00      MEMB
ATOM   3637  H1B PGR    28     -19.661  14.470  19.863  1.00  0.00      MEMB
ATOM   3638  P31 PGR    28     -19.193  17.307  20.313  1.00-16.77      MEMB
ATOM   3639  O33 PGR    28     -19.512  16.534  21.521  1.00-15.92      MEMB
ATOM   3640  O34 PGR    28     -19.759  18.660  20.109  1.00-16.93      MEMB
ATOM   3641  O32 PGR    28     -19.465  16.448  18.970  1.00-16.27      MEMB
ATOM   3642  O31 PGR    28     -17.633  17.616  20.280  1.00-18.19      MEMB
ATOM   3643  C3  PGR    28     -16.767  17.606  19.247  1.00-15.07      MEMB
ATOM   3644  HA  PGR    28     -16.911  16.758  18.544  1.00  0.00      MEMB
ATOM   3645  HB  PGR    28     -15.729  17.569  19.643  1.00  0.00      MEMB
ATOM   3646  C2  PGR    28     -16.911  18.924  18.434  1.00-13.89      MEMB
ATOM   3647  HX  PGR    28     -16.917  19.775  19.149  1.00  0.00      MEMB
ATOM   3648  O21 PGR    28     -18.149  18.912  17.778  1.00-12.67      MEMB
ATOM   3649  C21 PGR    28     -18.686  19.989  17.286  1.00-12.02      MEMB
ATOM   3650  O22 PGR    28     -18.207  21.111  17.372  1.00-12.33      MEMB
ATOM   3654  C1  PGR    28     -15.778  19.125  17.399  1.00-14.33      MEMB
ATOM   3655  HR  PGR    28     -14.761  19.017  17.833  1.00  0.00      MEMB
ATOM   3656  HS  PGR    28     -15.814  20.119  16.905  1.00  0.00      MEMB
ATOM   3657  O11 PGR    28     -15.872  17.966  16.534  1.00-13.47      MEMB
ATOM   3658  C11 PGR    28     -15.873  18.200  15.188  1.00-12.95      MEMB
ATOM   3659  O12 PGR    28     -15.851  19.283  14.613  1.00-13.09      MEMB
ATOM   3651  C12 OL     28     -20.046  19.721  16.663  1.00-10.84      MEMB
ATOM   3652  H2R OL     28     -20.429  20.677  16.246  1.00  0.00      MEMB
ATOM   3653  H2S OL     28     -20.720  19.441  17.500  1.00  0.00      MEMB
ATOM   3663  C13 OL     28     -19.993  18.715  15.487  1.00 -9.66      MEMB
ATOM   3664  H3R OL     28     -19.748  17.681  15.811  1.00  0.00      MEMB
ATOM   3665  H3S OL     28     -19.130  19.077  14.889  1.00  0.00      MEMB
ATOM   3666  C14 OL     28     -21.190  18.853  14.572  1.00 -8.38      MEMB
ATOM   3667  H4R OL     28     -21.623  19.862  14.405  1.00  0.00      MEMB
ATOM   3668  H4S OL     28     -22.044  18.328  15.053  1.00  0.00      MEMB
ATOM   3669  C15 OL     28     -20.957  18.206  13.166  1.00 -7.16      MEMB
ATOM   3670  H5R OL     28     -21.882  18.476  12.613  1.00  0.00      MEMB
ATOM   3671  H5S OL     28     -20.721  17.121  13.205  1.00  0.00      MEMB
ATOM   3672  C16 OL     28     -19.813  18.794  12.370  1.00 -6.04      MEMB
ATOM   3673  H6R OL     28     -18.888  18.183  12.441  1.00  0.00      MEMB
ATOM   3674  H6S OL     28     -19.617  19.864  12.600  1.00  0.00      MEMB
ATOM   3675  C17 OL     28     -20.344  18.846  10.874  1.00 -5.15      MEMB
ATOM   3676  H7R OL     28     -21.179  19.578  10.841  1.00  0.00      MEMB
ATOM   3677  H7S OL     28     -20.746  17.854  10.575  1.00  0.00      MEMB
ATOM   3678  C18 OL     28     -19.260  19.186   9.891  1.00 -4.09      MEMB
ATOM   3679  H8R OL     28     -19.585  19.023   8.841  1.00  0.00      MEMB
ATOM   3680  H8S OL     28     -18.584  18.343  10.148  1.00  0.00      MEMB
ATOM   3681  C19 OL     28     -18.453  20.400  10.118  1.00 -3.11      MEMB
ATOM   3682  H9R OL     28     -17.921  20.519  11.074  1.00  0.00      MEMB
ATOM   3683 C110 OL     28     -18.283  21.395   9.160  1.00 -1.91      MEMB
ATOM   3684 H10R OL     28     -17.737  22.298   9.472  1.00  0.00      MEMB
ATOM   3685 C111 OL     28     -18.913  21.364   7.794  1.00 -1.30      MEMB
ATOM   3686 H11R OL     28     -18.973  22.425   7.468  1.00  0.00      MEMB
ATOM   3687 H11S OL     28     -19.908  20.874   7.728  1.00  0.00      MEMB
ATOM   3688 C112 OL     28     -17.930  20.770   6.797  1.00 -0.16      MEMB
ATOM   3689 H12R OL     28     -17.685  19.696   6.938  1.00  0.00      MEMB
ATOM   3690 H12S OL     28     -16.987  21.356   6.745  1.00  0.00      MEMB
ATOM   3691 C113 OL     28     -18.491  20.820   5.393  1.00  0.33      MEMB
ATOM   3692 H13R OL     28     -18.966  21.770   5.068  1.00  0.00      MEMB
ATOM   3693 H13S OL     28     -19.229  20.002   5.248  1.00  0.00      MEMB
ATOM   3694 C114 OL     28     -17.415  20.404   4.421  1.00  1.47      MEMB
ATOM   3695 H14R OL     28     -16.885  19.599   4.974  1.00  0.00      MEMB
ATOM   3696 H14S OL     28     -16.764  21.303   4.360  1.00  0.00      MEMB
ATOM   3697 C115 OL     28     -17.912  20.022   2.991  1.00  2.35      MEMB
ATOM   3698 H15R OL     28     -18.461  20.922   2.641  1.00  0.00      MEMB
ATOM   3699 H15S OL     28     -18.666  19.215   3.108  1.00  0.00      MEMB
ATOM   3700 C116 OL     28     -16.897  19.611   1.884  1.00  3.48      MEMB
ATOM   3701 H16R OL     28     -16.077  20.359   1.932  1.00  0.00      MEMB
ATOM   3702 H16S OL     28     -17.418  19.650   0.903  1.00  0.00      MEMB
ATOM   3703 C117 OL     28     -16.393  18.205   2.309  1.00  2.94      MEMB
ATOM   3704 H17R OL     28     -17.158  17.446   2.040  1.00  0.00      MEMB
ATOM   3705 H17S OL     28     -16.153  18.130   3.391  1.00  0.00      MEMB
ATOM   3706 C118 OL     28     -15.034  17.848   1.520  1.00  4.04      MEMB
ATOM   3707 H18R OL     28     -14.898  16.798   1.855  1.00  0.00      MEMB
ATOM   3708 H18S OL     28     -14.171  18.453   1.873  1.00  0.00      MEMB
ATOM   3709 H18T OL     28     -15.170  17.845   0.418  1.00  0.00      MEMB
TER   
ATOM   3791  C12 OL     29      22.565   9.490  12.324  1.00-12.11      MEMB
ATOM   3792  H2R OL     29      21.666   8.841  12.269  1.00  0.00      MEMB
ATOM   3793  H2S OL     29      22.347  10.451  11.810  1.00  0.00      MEMB
ATOM   3841  C13 OL     29      23.751   8.731  11.612  1.00-10.97      MEMB
ATOM   3842  H3R OL     29      24.576   9.463  11.751  1.00  0.00      MEMB
ATOM   3843  H3S OL     29      23.525   8.493  10.551  1.00  0.00      MEMB
ATOM   3844  C14 OL     29      24.066   7.414  12.306  1.00 -9.91      MEMB
ATOM   3845  H4R OL     29      24.205   7.682  13.376  1.00  0.00      MEMB
ATOM   3846  H4S OL     29      23.270   6.640  12.281  1.00  0.00      MEMB
ATOM   3847  C15 OL     29      25.303   6.644  12.049  1.00 -8.77      MEMB
ATOM   3848  H5R OL     29      25.169   5.725  12.660  1.00  0.00      MEMB
ATOM   3849  H5S OL     29      26.227   7.197  12.320  1.00  0.00      MEMB
ATOM   3850  C16 OL     29      25.485   6.269  10.513  1.00 -7.62      MEMB
ATOM   3851  H6R OL     29      25.591   7.265  10.033  1.00  0.00      MEMB
ATOM   3852  H6S OL     29      26.396   5.657  10.340  1.00  0.00      MEMB
ATOM   3853  C17 OL     29      24.259   5.489   9.926  1.00 -6.59      MEMB
ATOM   3854  H7R OL     29      24.219   4.549  10.516  1.00  0.00      MEMB
ATOM   3855  H7S OL     29      23.364   6.088  10.201  1.00  0.00      MEMB
ATOM   3856  C18 OL     29      24.232   5.186   8.457  1.00 -5.26      MEMB
ATOM   3857  H8R OL     29      25.256   4.853   8.185  1.00  0.00      MEMB
ATOM   3858  H8S OL     29      23.470   4.431   8.166  1.00  0.00      MEMB
ATOM   3859  C19 OL     29      23.995   6.406   7.548  1.00 -4.06      MEMB
ATOM   3860  H9R OL     29      23.691   7.349   8.024  1.00  0.00      MEMB
ATOM   3861 C110 OL     29      24.158   6.395   6.209  1.00 -2.66      MEMB
ATOM   3862 H10R OL     29      23.889   7.336   5.708  1.00  0.00      MEMB
ATOM   3863 C111 OL     29      24.554   5.296   5.239  1.00 -2.58      MEMB
ATOM   3864 H11R OL     29      24.963   4.463   5.851  1.00  0.00      MEMB
ATOM   3865 H11S OL     29      23.680   4.916   4.669  1.00  0.00      MEMB
ATOM   3866 C112 OL     29      25.716   5.657   4.328  1.00 -1.15      MEMB
ATOM   3867 H12R OL     29      26.580   6.092   4.873  1.00  0.00      MEMB
ATOM   3868 H12S OL     29      26.180   4.675   4.095  1.00  0.00      MEMB
ATOM   3869 C113 OL     29      25.388   6.361   2.963  1.00 -0.28      MEMB
ATOM   3870 H13R OL     29      26.353   6.209   2.433  1.00  0.00      MEMB
ATOM   3871 H13S OL     29      24.486   5.948   2.462  1.00  0.00      MEMB
ATOM   3872 C114 OL     29      25.077   7.852   3.080  1.00  0.84      MEMB
ATOM   3873 H14R OL     29      24.065   7.941   3.530  1.00  0.00      MEMB
ATOM   3874 H14S OL     29      25.824   8.296   3.773  1.00  0.00      MEMB
ATOM   3875 C115 OL     29      25.219   8.540   1.754  1.00  1.60      MEMB
ATOM   3876 H15R OL     29      24.694   7.988   0.945  1.00  0.00      MEMB
ATOM   3877 H15S OL     29      26.291   8.601   1.467  1.00  0.00      MEMB
ATOM   3878 C116 OL     29      24.674   9.959   1.840  1.00  2.64      MEMB
ATOM   3879 H16R OL     29      24.853  10.527   0.902  1.00  0.00      MEMB
ATOM   3880 H16S OL     29      23.563   9.943   1.881  1.00  0.00      MEMB
ATOM   3881 C117 OL     29      25.323  10.752   3.004  1.00  0.00      MEMB
ATOM   3882 H17R OL     29      26.422  10.653   2.877  1.00  0.00      MEMB
ATOM   3883 H17S OL     29      24.957  10.211   3.903  1.00  0.00      MEMB
ATOM   3884 C118 OL     29      24.836  12.162   3.043  1.00  0.00      MEMB
ATOM   3885 H18R OL     29      23.783  12.213   3.396  1.00  0.00      MEMB
ATOM   3886 H18S OL     29      25.434  12.799   3.729  1.00  0.00      MEMB
ATOM   3887 H18T OL     29      24.903  12.578   2.016  1.00  0.00      MEMB
ATOM   3757  C33 PGR    29      25.147   5.895  17.345  1.00-20.41      MEMB
ATOM   3758  H3A PGR    29      24.965   5.740  16.260  1.00  0.00      MEMB
ATOM   3759  H3B PGR    29      25.940   6.665  17.456  1.00  0.00      MEMB
ATOM   3760  O36 PGR    29      25.923   4.743  17.830  1.00  0.00      MEMB
ATOM   3761 HO6A PGR    29      26.713   4.642  17.293  1.00  0.00      MEMB
ATOM   3762  C32 PGR    29      23.896   6.267  18.149  1.00-20.64      MEMB
ATOM   3763  H2A PGR    29      23.355   5.338  18.439  1.00  0.00      MEMB
ATOM   3764  O35 PGR    29      23.051   7.040  17.300  1.00  0.00      MEMB
ATOM   3765 HO5A PGR    29      23.182   6.584  16.457  1.00  0.00      MEMB
ATOM   3766  C31 PGR    29      24.155   7.087  19.493  1.00-19.24      MEMB
ATOM   3767  H1A PGR    29      24.419   8.095  19.109  1.00  0.00      MEMB
ATOM   3768  H1B PGR    29      24.922   6.482  20.022  1.00  0.00      MEMB
ATOM   3769  P31 PGR    29      22.073   8.591  20.046  1.00-16.77      MEMB
ATOM   3770  O33 PGR    29      22.887   9.798  20.234  1.00-15.92      MEMB
ATOM   3771  O34 PGR    29      20.749   8.624  20.787  1.00-16.93      MEMB
ATOM   3772  O32 PGR    29      22.937   7.215  20.256  1.00-16.27      MEMB
ATOM   3773  O31 PGR    29      21.793   8.443  18.560  1.00-18.19      MEMB
ATOM   3774  C3  PGR    29      20.582   8.991  18.015  1.00-15.07      MEMB
ATOM   3775  HA  PGR    29      20.403  10.012  18.413  1.00  0.00      MEMB
ATOM   3776  HB  PGR    29      19.707   8.366  18.295  1.00  0.00      MEMB
ATOM   3777  C2  PGR    29      20.659   8.855  16.431  1.00-13.89      MEMB
ATOM   3778  HX  PGR    29      19.633   8.984  16.023  1.00  0.00      MEMB
ATOM   3779  O21 PGR    29      21.216   7.549  16.031  1.00-12.67      MEMB
ATOM   3780  C21 PGR    29      20.376   6.551  16.214  1.00-12.02      MEMB
ATOM   3781  O22 PGR    29      19.273   6.561  16.734  1.00-12.33      MEMB
ATOM   3785  C1  PGR    29      21.642   9.936  15.915  1.00-14.33      MEMB
ATOM   3786  HR  PGR    29      22.629   9.779  16.402  1.00  0.00      MEMB
ATOM   3787  HS  PGR    29      21.223  10.907  16.257  1.00  0.00      MEMB
ATOM   3788  O11 PGR    29      21.649   9.850  14.474  1.00-13.47      MEMB
ATOM   3789  C11 PGR    29      22.826   9.798  13.847  1.00-12.95      MEMB
ATOM   3790  O12 PGR    29      23.915  10.114  14.288  1.00-13.09      MEMB
ATOM   3782  C12 OL     29      21.107   5.288  15.724  1.00-10.84      MEMB
ATOM   3783  H2R OL     29      21.644   4.907  16.619  1.00  0.00      MEMB
ATOM   3784  H2S OL     29      21.912   5.505  14.990  1.00  0.00      MEMB
ATOM   3794  C13 OL     29      20.149   4.277  15.086  1.00 -9.66      MEMB
ATOM   3795  H3R OL     29      19.395   4.183  15.897  1.00  0.00      MEMB
ATOM   3796  H3S OL     29      20.734   3.333  15.087  1.00  0.00      MEMB
ATOM   3797  C14 OL     29      19.502   4.565  13.784  1.00 -8.38      MEMB
ATOM   3798  H4R OL     29      19.116   5.597  13.641  1.00  0.00      MEMB
ATOM   3799  H4S OL     29      18.694   3.828  13.586  1.00  0.00      MEMB
ATOM   3800  C15 OL     29      20.522   4.371  12.568  1.00 -7.16      MEMB
ATOM   3801  H5R OL     29      20.995   3.407  12.854  1.00  0.00      MEMB
ATOM   3802  H5S OL     29      21.262   5.200  12.578  1.00  0.00      MEMB
ATOM   3803  C16 OL     29      19.809   4.289  11.219  1.00 -6.04      MEMB
ATOM   3804  H6R OL     29      19.162   3.388  11.150  1.00  0.00      MEMB
ATOM   3805  H6S OL     29      20.764   4.123  10.676  1.00  0.00      MEMB
ATOM   3806  C17 OL     29      19.056   5.601  10.755  1.00 -5.15      MEMB
ATOM   3807  H7R OL     29      18.369   5.811  11.602  1.00  0.00      MEMB
ATOM   3808  H7S OL     29      18.504   5.330   9.830  1.00  0.00      MEMB
ATOM   3809  C18 OL     29      19.964   6.832  10.443  1.00 -4.09      MEMB
ATOM   3810  H8R OL     29      20.673   6.492   9.658  1.00  0.00      MEMB
ATOM   3811  H8S OL     29      20.483   7.048  11.401  1.00  0.00      MEMB
ATOM   3812  C19 OL     29      19.071   8.033  10.050  1.00 -3.11      MEMB
ATOM   3813  H9R OL     29      18.124   8.099  10.606  1.00  0.00      MEMB
ATOM   3814 C110 OL     29      19.370   9.028   9.199  1.00 -1.91      MEMB
ATOM   3815 H10R OL     29      18.633   9.841   9.131  1.00  0.00      MEMB
ATOM   3816 C111 OL     29      20.680   9.011   8.451  1.00 -1.30      MEMB
ATOM   3817 H11R OL     29      21.457   8.590   9.124  1.00  0.00      MEMB
ATOM   3818 H11S OL     29      20.936  10.081   8.303  1.00  0.00      MEMB
ATOM   3819 C112 OL     29      20.763   8.195   7.142  1.00 -0.16      MEMB
ATOM   3820 H12R OL     29      20.260   7.234   7.382  1.00  0.00      MEMB
ATOM   3821 H12S OL     29      21.812   8.066   6.800  1.00  0.00      MEMB
ATOM   3822 C113 OL     29      19.839   8.827   5.959  1.00  0.33      MEMB
ATOM   3823 H13R OL     29      19.798   9.927   6.109  1.00  0.00      MEMB
ATOM   3824 H13S OL     29      18.888   8.333   6.254  1.00  0.00      MEMB
ATOM   3825 C114 OL     29      20.273   8.543   4.497  1.00  1.47      MEMB
ATOM   3826 H14R OL     29      21.190   9.080   4.174  1.00  0.00      MEMB
ATOM   3827 H14S OL     29      19.430   8.649   3.781  1.00  0.00      MEMB
ATOM   3828 C115 OL     29      20.697   7.072   4.210  1.00  2.35      MEMB
ATOM   3829 H15R OL     29      19.850   6.391   4.438  1.00  0.00      MEMB
ATOM   3830 H15S OL     29      21.575   6.715   4.789  1.00  0.00      MEMB
ATOM   3831 C116 OL     29      20.913   6.850   2.646  1.00  3.48      MEMB
ATOM   3832 H16R OL     29      21.696   6.063   2.601  1.00  0.00      MEMB
ATOM   3833 H16S OL     29      21.430   7.686   2.128  1.00  0.00      MEMB
ATOM   3834 C117 OL     29      19.693   6.218   1.898  1.00  2.94      MEMB
ATOM   3835 H17R OL     29      18.938   7.032   1.942  1.00  0.00      MEMB
ATOM   3836 H17S OL     29      19.420   5.287   2.439  1.00  0.00      MEMB
ATOM   3837 C118 OL     29      19.945   5.974   0.372  1.00  4.04      MEMB
ATOM   3838 H18R OL     29      18.992   5.559  -0.022  1.00  0.00      MEMB
ATOM   3839 H18S OL     29      20.647   5.184   0.028  1.00  0.00      MEMB
ATOM   3840 H18T OL     29      20.154   6.889  -0.221  1.00  0.00      MEMB
TER   
ATOM   3922  C12 OL     30      31.233  -0.711  11.467  1.00-12.11      MEMB
ATOM   3923  H2R OL     30      32.319  -0.475  11.457  1.00  0.00      MEMB
ATOM   3924  H2S OL     30      31.171  -1.806  11.292  1.00  0.00      MEMB
ATOM   3972  C13 OL     30      30.619   0.175  10.368  1.00-10.97      MEMB
ATOM   3973  H3R OL     30      30.750   1.264  10.545  1.00  0.00      MEMB
ATOM   3974  H3S OL     30      29.530  -0.039  10.399  1.00  0.00      MEMB
ATOM   3975  C14 OL     30      31.186  -0.371   9.016  1.00 -9.91      MEMB
ATOM   3976  H4R OL     30      31.931   0.386   8.692  1.00  0.00      MEMB
ATOM   3977  H4S OL     30      31.651  -1.380   9.046  1.00  0.00      MEMB
ATOM   3978  C15 OL     30      30.069  -0.345   7.999  1.00 -8.77      MEMB
ATOM   3979  H5R OL     30      29.593   0.658   8.054  1.00  0.00      MEMB
ATOM   3980  H5S OL     30      29.315  -1.107   8.292  1.00  0.00      MEMB
ATOM   3981  C16 OL     30      30.563  -0.731   6.577  1.00 -7.62      MEMB
ATOM   3982  H6R OL     30      31.186  -1.650   6.626  1.00  0.00      MEMB
ATOM   3983  H6S OL     30      29.682  -0.806   5.904  1.00  0.00      MEMB
ATOM   3984  C17 OL     30      31.467   0.377   5.932  1.00 -6.59      MEMB
ATOM   3985  H7R OL     30      31.036   1.327   6.313  1.00  0.00      MEMB
ATOM   3986  H7S OL     30      32.466   0.281   6.407  1.00  0.00      MEMB
ATOM   3987  C18 OL     30      31.554   0.647   4.411  1.00 -5.26      MEMB
ATOM   3988  H8R OL     30      30.477   0.608   4.139  1.00  0.00      MEMB
ATOM   3989  H8S OL     30      31.875   1.660   4.086  1.00  0.00      MEMB
ATOM   3990  C19 OL     30      32.419  -0.450   3.893  1.00 -4.06      MEMB
ATOM   3991  H9R OL     30      33.007  -0.930   4.688  1.00  0.00      MEMB
ATOM   3992 C110 OL     30      32.382  -1.065   2.691  1.00 -2.66      MEMB
ATOM   3993 H10R OL     30      32.951  -2.005   2.632  1.00  0.00      MEMB
ATOM   3994 C111 OL     30      31.467  -0.643   1.655  1.00 -2.58      MEMB
ATOM   3995 H11R OL     30      30.934   0.317   1.823  1.00  0.00      MEMB
ATOM   3996 H11S OL     30      32.034  -0.544   0.704  1.00  0.00      MEMB
ATOM   3997 C112 OL     30      30.228  -1.636   1.472  1.00 -1.15      MEMB
ATOM   3998 H12R OL     30      30.480  -2.683   1.200  1.00  0.00      MEMB
ATOM   3999 H12S OL     30      29.709  -1.699   2.452  1.00  0.00      MEMB
ATOM   4000 C113 OL     30      29.264  -1.081   0.411  1.00 -0.28      MEMB
ATOM   4001 H13R OL     30      28.394  -1.768   0.483  1.00  0.00      MEMB
ATOM   4002 H13S OL     30      28.861  -0.093   0.722  1.00  0.00      MEMB
ATOM   4003 C114 OL     30      29.762  -1.199  -1.033  1.00  0.84      MEMB
ATOM   4004 H14R OL     30      30.566  -0.464  -1.250  1.00  0.00      MEMB
ATOM   4005 H14S OL     30      30.139  -2.220  -1.257  1.00  0.00      MEMB
ATOM   4006 C115 OL     30      28.665  -0.876  -2.024  1.00  1.60      MEMB
ATOM   4007 H15R OL     30      28.986  -0.955  -3.084  1.00  0.00      MEMB
ATOM   4008 H15S OL     30      28.410   0.179  -1.784  1.00  0.00      MEMB
ATOM   4009 C116 OL     30      27.472  -1.779  -1.875  1.00  2.64      MEMB
ATOM   4010 H16R OL     30      27.900  -2.786  -1.684  1.00  0.00      MEMB
ATOM   4011 H16S OL     30      26.841  -1.481  -1.011  1.00  0.00      MEMB
ATOM   4012 C117 OL     30      26.393  -1.773  -2.992  1.00  0.00      MEMB
ATOM   4013 H17R OL     30      25.910  -0.787  -3.161  1.00  0.00      MEMB
ATOM   4014 H17S OL     30      25.516  -2.420  -2.777  1.00  0.00      MEMB
ATOM   4015 C118 OL     30      26.896  -2.215  -4.354  1.00  0.00      MEMB
ATOM   4016 H18R OL     30      27.389  -1.412  -4.942  1.00  0.00      MEMB
ATOM   4017 H18S OL     30      27.541  -3.120  -4.379  1.00  0.00      MEMB
ATOM   4018 H18T OL     30      26.019  -2.483  -4.981  1.00  0.00      MEMB
ATOM   3888  C33 PGR    30      24.114   0.062  19.918  1.00-20.41      MEMB
ATOM   3889  H3A PGR    30      23.236   0.092  20.598  1.00  0.00      MEMB
ATOM   3890  H3B PGR    30      25.002   0.045  20.586  1.00  0.00      MEMB
ATOM   3891  O36 PGR    30      24.061   1.173  19.081  1.00  0.00      MEMB
ATOM   3892 HO6A PGR    30      24.965   1.298  18.783  1.00  0.00      MEMB
ATOM   3893  C32 PGR    30      24.228  -1.230  19.155  1.00-20.64      MEMB
ATOM   3894  H2A PGR    30      23.287  -1.407  18.588  1.00  0.00      MEMB
ATOM   3895  O35 PGR    30      24.393  -2.280  20.106  1.00  0.00      MEMB
ATOM   3896 HO5A PGR    30      23.799  -1.978  20.807  1.00  0.00      MEMB
ATOM   3897  C31 PGR    30      25.350  -1.268  18.181  1.00-19.24      MEMB
ATOM   3898  H1A PGR    30      25.183  -0.485  17.411  1.00  0.00      MEMB
ATOM   3899  H1B PGR    30      25.465  -2.245  17.663  1.00  0.00      MEMB
ATOM   3900  P31 PGR    30      27.875  -1.642  18.793  1.00-16.77      MEMB
ATOM   3901  O33 PGR    30      27.588  -2.924  19.373  1.00-15.92      MEMB
ATOM   3902  O34 PGR    30      28.937  -0.754  19.305  1.00-16.93      MEMB
ATOM   3903  O32 PGR    30      26.548  -0.862  18.882  1.00-16.27      MEMB
ATOM   3904  O31 PGR    30      28.038  -1.756  17.207  1.00-18.19      MEMB
ATOM   3905  C3  PGR    30      28.186  -0.446  16.515  1.00-15.07      MEMB
ATOM   3906  HA  PGR    30      29.000   0.215  16.882  1.00  0.00      MEMB
ATOM   3907  HB  PGR    30      27.297   0.215  16.588  1.00  0.00      MEMB
ATOM   3908  C2  PGR    30      28.482  -0.722  15.055  1.00-13.89      MEMB
ATOM   3909  HX  PGR    30      28.374   0.250  14.528  1.00  0.00      MEMB
ATOM   3910  O21 PGR    30      27.614  -1.762  14.588  1.00-12.67      MEMB
ATOM   3911  C21 PGR    30      26.352  -1.510  14.372  1.00-12.02      MEMB
ATOM   3912  O22 PGR    30      25.760  -0.443  14.603  1.00-12.33      MEMB
ATOM   3916  C1  PGR    30      30.006  -1.098  14.940  1.00-14.33      MEMB
ATOM   3917  HR  PGR    30      30.239  -2.023  15.509  1.00  0.00      MEMB
ATOM   3918  HS  PGR    30      30.703  -0.327  15.332  1.00  0.00      MEMB
ATOM   3919  O11 PGR    30      30.318  -1.405  13.573  1.00-13.47      MEMB
ATOM   3920  C11 PGR    30      30.799  -0.304  12.897  1.00-12.95      MEMB
ATOM   3921  O12 PGR    30      30.796   0.830  13.373  1.00-13.09      MEMB
ATOM   3913  C12 OL     30      25.602  -2.859  14.084  1.00-10.84      MEMB
ATOM   3914  H2R OL     30      25.200  -3.221  15.054  1.00  0.00      MEMB
ATOM   3915  H2S OL     30      26.377  -3.578  13.742  1.00  0.00      MEMB
ATOM   3925  C13 OL     30      24.475  -2.686  12.998  1.00 -9.66      MEMB
ATOM   3926  H3R OL     30      23.725  -1.968  13.394  1.00  0.00      MEMB
ATOM   3927  H3S OL     30      23.854  -3.598  12.862  1.00  0.00      MEMB
ATOM   3928  C14 OL     30      24.987  -2.114  11.708  1.00 -8.38      MEMB
ATOM   3929  H4R OL     30      25.807  -2.672  11.208  1.00  0.00      MEMB
ATOM   3930  H4S OL     30      25.510  -1.167  11.960  1.00  0.00      MEMB
ATOM   3931  C15 OL     30      24.126  -1.794  10.454  1.00 -7.16      MEMB
ATOM   3932  H5R OL     30      23.206  -1.275  10.798  1.00  0.00      MEMB
ATOM   3933  H5S OL     30      23.956  -2.754   9.920  1.00  0.00      MEMB
ATOM   3934  C16 OL     30      24.816  -0.780   9.550  1.00 -6.04      MEMB
ATOM   3935  H6R OL     30      24.985   0.141  10.146  1.00  0.00      MEMB
ATOM   3936  H6S OL     30      24.100  -0.719   8.702  1.00  0.00      MEMB
ATOM   3937  C17 OL     30      26.077  -1.170   8.785  1.00 -5.15      MEMB
ATOM   3938  H7R OL     30      25.900  -2.200   8.408  1.00  0.00      MEMB
ATOM   3939  H7S OL     30      26.993  -1.295   9.401  1.00  0.00      MEMB
ATOM   3940  C18 OL     30      26.424  -0.097   7.719  1.00 -4.09      MEMB
ATOM   3941  H8R OL     30      25.488  -0.120   7.120  1.00  0.00      MEMB
ATOM   3942  H8S OL     30      27.231  -0.532   7.093  1.00  0.00      MEMB
ATOM   3943  C19 OL     30      26.790   1.341   8.139  1.00 -3.11      MEMB
ATOM   3944  H9R OL     30      27.507   1.436   8.967  1.00  0.00      MEMB
ATOM   3945 C110 OL     30      26.369   2.502   7.496  1.00 -1.91      MEMB
ATOM   3946 H10R OL     30      26.873   3.406   7.868  1.00  0.00      MEMB
ATOM   3947 C111 OL     30      25.517   2.585   6.268  1.00 -1.30      MEMB
ATOM   3948 H11R OL     30      24.640   3.215   6.529  1.00  0.00      MEMB
ATOM   3949 H11S OL     30      25.152   1.579   5.970  1.00  0.00      MEMB
ATOM   3950 C112 OL     30      26.251   3.075   4.962  1.00 -0.16      MEMB
ATOM   3951 H12R OL     30      26.950   3.907   5.194  1.00  0.00      MEMB
ATOM   3952 H12S OL     30      25.425   3.546   4.388  1.00  0.00      MEMB
ATOM   3953 C113 OL     30      26.808   2.055   4.038  1.00  0.33      MEMB
ATOM   3954 H13R OL     30      27.642   1.531   4.551  1.00  0.00      MEMB
ATOM   3955 H13S OL     30      27.226   2.495   3.108  1.00  0.00      MEMB
ATOM   3956 C114 OL     30      25.782   0.900   3.710  1.00  1.47      MEMB
ATOM   3957 H14R OL     30      24.748   1.240   3.935  1.00  0.00      MEMB
ATOM   3958 H14S OL     30      26.036   0.112   4.452  1.00  0.00      MEMB
ATOM   3959 C115 OL     30      25.955   0.387   2.313  1.00  2.35      MEMB
ATOM   3960 H15R OL     30      27.025   0.495   2.034  1.00  0.00      MEMB
ATOM   3961 H15S OL     30      25.363   1.019   1.617  1.00  0.00      MEMB
ATOM   3962 C116 OL     30      25.412  -1.089   2.238  1.00  3.48      MEMB
ATOM   3963 H16R OL     30      25.318  -1.332   1.157  1.00  0.00      MEMB
ATOM   3964 H16S OL     30      24.494  -1.187   2.855  1.00  0.00      MEMB
ATOM   3965 C117 OL     30      26.373  -2.136   2.756  1.00  2.94      MEMB
ATOM   3966 H17R OL     30      26.101  -2.374   3.807  1.00  0.00      MEMB
ATOM   3967 H17S OL     30      27.374  -1.656   2.723  1.00  0.00      MEMB
ATOM   3968 C118 OL     30      26.399  -3.466   1.998  1.00  4.04      MEMB
ATOM   3969 H18R OL     30      26.889  -4.227   2.643  1.00  0.00      MEMB
ATOM   3970 H18S OL     30      26.885  -3.296   1.013  1.00  0.00      MEMB
ATOM   3971 H18T OL     30      25.362  -3.844   1.876  1.00  0.00      MEMB
TER   
ATOM   4053  C12 OL     31     -13.992  28.267  16.148  1.00-12.11      MEMB
ATOM   4054  H2R OL     31     -14.021  29.364  16.319  1.00  0.00      MEMB
ATOM   4055  H2S OL     31     -13.662  27.652  17.012  1.00  0.00      MEMB
ATOM   4103  C13 OL     31     -13.217  28.009  14.902  1.00-10.97      MEMB
ATOM   4104  H3R OL     31     -12.193  28.429  15.003  1.00  0.00      MEMB
ATOM   4105  H3S OL     31     -13.708  28.629  14.121  1.00  0.00      MEMB
ATOM   4106  C14 OL     31     -13.212  26.545  14.420  1.00 -9.91      MEMB
ATOM   4107  H4R OL     31     -12.841  25.840  15.194  1.00  0.00      MEMB
ATOM   4108  H4S OL     31     -14.208  26.205  14.064  1.00  0.00      MEMB
ATOM   4109  C15 OL     31     -12.459  26.434  13.074  1.00 -8.77      MEMB
ATOM   4110  H5R OL     31     -11.472  26.909  13.263  1.00  0.00      MEMB
ATOM   4111  H5S OL     31     -13.016  26.928  12.249  1.00  0.00      MEMB
ATOM   4112  C16 OL     31     -12.232  24.930  12.668  1.00 -7.62      MEMB
ATOM   4113  H6R OL     31     -11.888  24.361  13.558  1.00  0.00      MEMB
ATOM   4114  H6S OL     31     -13.203  24.468  12.389  1.00  0.00      MEMB
ATOM   4115  C17 OL     31     -11.239  24.649  11.447  1.00 -6.59      MEMB
ATOM   4116  H7R OL     31     -10.191  24.688  11.816  1.00  0.00      MEMB
ATOM   4117  H7S OL     31     -11.517  23.621  11.132  1.00  0.00      MEMB
ATOM   4118  C18 OL     31     -11.505  25.429  10.189  1.00 -5.26      MEMB
ATOM   4119  H8R OL     31     -11.393  26.534  10.203  1.00  0.00      MEMB
ATOM   4120  H8S OL     31     -10.816  25.096   9.384  1.00  0.00      MEMB
ATOM   4121  C19 OL     31     -12.959  25.296   9.746  1.00 -4.06      MEMB
ATOM   4122  H9R OL     31     -13.514  26.120  10.218  1.00  0.00      MEMB
ATOM   4123 C110 OL     31     -13.478  24.405   8.917  1.00 -2.66      MEMB
ATOM   4124 H10R OL     31     -14.550  24.583   8.746  1.00  0.00      MEMB
ATOM   4125 C111 OL     31     -12.934  23.297   8.102  1.00 -2.58      MEMB
ATOM   4126 H11R OL     31     -11.961  22.987   8.539  1.00  0.00      MEMB
ATOM   4127 H11S OL     31     -13.565  22.385   8.167  1.00  0.00      MEMB
ATOM   4128 C112 OL     31     -12.685  23.682   6.680  1.00 -1.15      MEMB
ATOM   4129 H12R OL     31     -11.923  24.457   6.449  1.00  0.00      MEMB
ATOM   4130 H12S OL     31     -12.295  22.845   6.063  1.00  0.00      MEMB
ATOM   4131 C113 OL     31     -13.983  24.144   5.904  1.00 -0.28      MEMB
ATOM   4132 H13R OL     31     -14.696  23.292   5.897  1.00  0.00      MEMB
ATOM   4133 H13S OL     31     -14.497  24.993   6.403  1.00  0.00      MEMB
ATOM   4134 C114 OL     31     -13.725  24.491   4.452  1.00  0.84      MEMB
ATOM   4135 H14R OL     31     -13.191  23.629   3.999  1.00  0.00      MEMB
ATOM   4136 H14S OL     31     -14.685  24.477   3.893  1.00  0.00      MEMB
ATOM   4137 C115 OL     31     -13.036  25.818   4.190  1.00  1.60      MEMB
ATOM   4138 H15R OL     31     -12.148  26.042   4.819  1.00  0.00      MEMB
ATOM   4139 H15S OL     31     -13.721  26.657   4.434  1.00  0.00      MEMB
ATOM   4140 C116 OL     31     -12.454  25.942   2.680  1.00  2.64      MEMB
ATOM   4141 H16R OL     31     -12.260  27.008   2.435  1.00  0.00      MEMB
ATOM   4142 H16S OL     31     -11.459  25.446   2.697  1.00  0.00      MEMB
ATOM   4143 C117 OL     31     -13.247  25.266   1.540  1.00  0.00      MEMB
ATOM   4144 H17R OL     31     -13.347  24.238   1.949  1.00  0.00      MEMB
ATOM   4145 H17S OL     31     -12.648  25.180   0.608  1.00  0.00      MEMB
ATOM   4146 C118 OL     31     -14.676  25.742   1.217  1.00  0.00      MEMB
ATOM   4147 H18R OL     31     -15.179  25.109   0.455  1.00  0.00      MEMB
ATOM   4148 H18S OL     31     -15.328  25.720   2.116  1.00  0.00      MEMB
ATOM   4149 H18T OL     31     -14.655  26.789   0.846  1.00  0.00      MEMB
ATOM   4019  C33 PGR    31     -11.294  23.411  18.434  1.00-20.41      MEMB
ATOM   4020  H3A PGR    31     -11.610  24.163  19.188  1.00  0.00      MEMB
ATOM   4021  H3B PGR    31     -10.328  22.903  18.638  1.00  0.00      MEMB
ATOM   4022  O36 PGR    31     -11.287  24.158  17.210  1.00  0.00      MEMB
ATOM   4023 HO6A PGR    31     -12.179  24.495  17.105  1.00  0.00      MEMB
ATOM   4024  C32 PGR    31     -12.460  22.356  18.364  1.00-20.64      MEMB
ATOM   4025  H2A PGR    31     -12.466  21.752  19.299  1.00  0.00      MEMB
ATOM   4026  O35 PGR    31     -12.194  21.489  17.264  1.00  0.00      MEMB
ATOM   4027 HO5A PGR    31     -11.233  21.407  17.332  1.00  0.00      MEMB
ATOM   4028  C31 PGR    31     -13.872  22.932  18.202  1.00-19.24      MEMB
ATOM   4029  H1A PGR    31     -14.712  22.209  18.121  1.00  0.00      MEMB
ATOM   4030  H1B PGR    31     -13.898  23.607  17.320  1.00  0.00      MEMB
ATOM   4031  P31 PGR    31     -15.439  23.835  20.209  1.00-16.77      MEMB
ATOM   4032  O33 PGR    31     -15.232  24.801  21.320  1.00-15.92      MEMB
ATOM   4033  O34 PGR    31     -15.810  22.458  20.546  1.00-16.93      MEMB
ATOM   4034  O32 PGR    31     -14.146  23.743  19.337  1.00-16.27      MEMB
ATOM   4035  O31 PGR    31     -16.511  24.370  19.115  1.00-18.19      MEMB
ATOM   4036  C3  PGR    31     -16.384  25.659  18.556  1.00-15.07      MEMB
ATOM   4037  HA  PGR    31     -15.385  25.832  18.101  1.00  0.00      MEMB
ATOM   4038  HB  PGR    31     -16.552  26.323  19.431  1.00  0.00      MEMB
ATOM   4039  C2  PGR    31     -17.508  25.933  17.582  1.00-13.89      MEMB
ATOM   4040  HX  PGR    31     -18.497  25.712  18.037  1.00  0.00      MEMB
ATOM   4041  O21 PGR    31     -17.327  25.212  16.349  1.00-12.67      MEMB
ATOM   4042  C21 PGR    31     -18.072  24.117  16.047  1.00-12.02      MEMB
ATOM   4043  O22 PGR    31     -18.971  23.714  16.765  1.00-12.33      MEMB
ATOM   4047  C1  PGR    31     -17.434  27.509  17.350  1.00-14.33      MEMB
ATOM   4048  HR  PGR    31     -17.890  27.852  18.303  1.00  0.00      MEMB
ATOM   4049  HS  PGR    31     -18.008  27.915  16.490  1.00  0.00      MEMB
ATOM   4050  O11 PGR    31     -16.103  27.972  17.204  1.00-13.47      MEMB
ATOM   4051  C11 PGR    31     -15.529  27.976  15.978  1.00-12.95      MEMB
ATOM   4052  O12 PGR    31     -16.067  27.806  14.904  1.00-13.09      MEMB
ATOM   4044  C12 OL     31     -17.694  23.485  14.680  1.00-10.84      MEMB
ATOM   4045  H2R OL     31     -18.411  22.648  14.538  1.00  0.00      MEMB
ATOM   4046  H2S OL     31     -16.701  23.002  14.800  1.00  0.00      MEMB
ATOM   4056  C13 OL     31     -17.668  24.478  13.458  1.00 -9.66      MEMB
ATOM   4057  H3R OL     31     -16.989  25.313  13.736  1.00  0.00      MEMB
ATOM   4058  H3S OL     31     -18.696  24.821  13.211  1.00  0.00      MEMB
ATOM   4059  C14 OL     31     -17.165  23.872  12.172  1.00 -8.38      MEMB
ATOM   4060  H4R OL     31     -17.916  23.302  11.585  1.00  0.00      MEMB
ATOM   4061  H4S OL     31     -16.295  23.313  12.578  1.00  0.00      MEMB
ATOM   4062  C15 OL     31     -16.563  24.869  11.243  1.00 -7.16      MEMB
ATOM   4063  H5R OL     31     -16.429  24.371  10.259  1.00  0.00      MEMB
ATOM   4064  H5S OL     31     -15.545  25.060  11.644  1.00  0.00      MEMB
ATOM   4065  C16 OL     31     -17.256  26.180  11.022  1.00 -6.04      MEMB
ATOM   4066  H6R OL     31     -17.222  26.773  11.961  1.00  0.00      MEMB
ATOM   4067  H6S OL     31     -18.336  26.008  10.827  1.00  0.00      MEMB
ATOM   4068  C17 OL     31     -16.782  27.060   9.897  1.00 -5.15      MEMB
ATOM   4069  H7R OL     31     -15.724  27.317  10.115  1.00  0.00      MEMB
ATOM   4070  H7S OL     31     -17.216  28.081   9.830  1.00  0.00      MEMB
ATOM   4071  C18 OL     31     -16.902  26.432   8.497  1.00 -4.09      MEMB
ATOM   4072  H8R OL     31     -16.516  25.392   8.424  1.00  0.00      MEMB
ATOM   4073  H8S OL     31     -16.207  26.955   7.806  1.00  0.00      MEMB
ATOM   4074  C19 OL     31     -18.271  26.650   7.819  1.00 -3.11      MEMB
ATOM   4075  H9R OL     31     -18.327  27.561   7.206  1.00  0.00      MEMB
ATOM   4076 C110 OL     31     -19.348  25.798   7.818  1.00 -1.91      MEMB
ATOM   4077 H10R OL     31     -20.292  26.208   7.431  1.00  0.00      MEMB
ATOM   4078 C111 OL     31     -19.455  24.487   8.459  1.00 -1.30      MEMB
ATOM   4079 H11R OL     31     -19.861  24.729   9.464  1.00  0.00      MEMB
ATOM   4080 H11S OL     31     -18.397  24.157   8.543  1.00  0.00      MEMB
ATOM   4081 C112 OL     31     -20.230  23.462   7.681  1.00 -0.16      MEMB
ATOM   4082 H12R OL     31     -21.259  23.864   7.562  1.00  0.00      MEMB
ATOM   4083 H12S OL     31     -20.318  22.455   8.142  1.00  0.00      MEMB
ATOM   4084 C113 OL     31     -19.694  23.048   6.264  1.00  0.33      MEMB
ATOM   4085 H13R OL     31     -20.006  21.994   6.107  1.00  0.00      MEMB
ATOM   4086 H13S OL     31     -18.591  23.164   6.337  1.00  0.00      MEMB
ATOM   4087 C114 OL     31     -20.156  23.962   5.120  1.00  1.47      MEMB
ATOM   4088 H14R OL     31     -19.911  25.036   5.263  1.00  0.00      MEMB
ATOM   4089 H14S OL     31     -21.251  23.976   5.305  1.00  0.00      MEMB
ATOM   4090 C115 OL     31     -19.842  23.563   3.662  1.00  2.35      MEMB
ATOM   4091 H15R OL     31     -20.670  23.983   3.051  1.00  0.00      MEMB
ATOM   4092 H15S OL     31     -20.000  22.463   3.660  1.00  0.00      MEMB
ATOM   4093 C116 OL     31     -18.489  23.955   3.139  1.00  3.48      MEMB
ATOM   4094 H16R OL     31     -18.199  24.865   3.707  1.00  0.00      MEMB
ATOM   4095 H16S OL     31     -18.498  24.135   2.043  1.00  0.00      MEMB
ATOM   4096 C117 OL     31     -17.407  22.907   3.291  1.00  2.94      MEMB
ATOM   4097 H17R OL     31     -17.549  21.889   3.712  1.00  0.00      MEMB
ATOM   4098 H17S OL     31     -16.696  23.354   4.018  1.00  0.00      MEMB
ATOM   4099 C118 OL     31     -16.566  22.754   1.983  1.00  4.04      MEMB
ATOM   4100 H18R OL     31     -16.404  23.768   1.558  1.00  0.00      MEMB
ATOM   4101 H18S OL     31     -17.035  22.063   1.250  1.00  0.00      MEMB
ATOM   4102 H18T OL     31     -15.554  22.340   2.180  1.00  0.00      MEMB
TER   
ATOM   4184  C12 OL     32     -25.482   6.261  11.419  1.00-12.11      MEMB
ATOM   4185  H2R OL     32     -25.350   5.424  12.137  1.00  0.00      MEMB
ATOM   4186  H2S OL     32     -26.486   6.702  11.242  1.00  0.00      MEMB
ATOM   4234  C13 OL     32     -24.868   5.672  10.153  1.00-10.97      MEMB
ATOM   4235  H3R OL     32     -24.199   4.896  10.581  1.00  0.00      MEMB
ATOM   4236  H3S OL     32     -24.357   6.383   9.469  1.00  0.00      MEMB
ATOM   4237  C14 OL     32     -25.936   4.917   9.376  1.00 -9.91      MEMB
ATOM   4238  H4R OL     32     -25.288   4.475   8.589  1.00  0.00      MEMB
ATOM   4239  H4S OL     32     -26.490   4.149   9.957  1.00  0.00      MEMB
ATOM   4240  C15 OL     32     -26.950   5.828   8.747  1.00 -8.77      MEMB
ATOM   4241  H5R OL     32     -26.510   6.809   8.466  1.00  0.00      MEMB
ATOM   4242  H5S OL     32     -27.783   6.135   9.415  1.00  0.00      MEMB
ATOM   4243  C16 OL     32     -27.719   5.240   7.492  1.00 -7.62      MEMB
ATOM   4244  H6R OL     32     -26.960   4.934   6.741  1.00  0.00      MEMB
ATOM   4245  H6S OL     32     -28.351   4.394   7.835  1.00  0.00      MEMB
ATOM   4246  C17 OL     32     -28.648   6.203   6.725  1.00 -6.59      MEMB
ATOM   4247  H7R OL     32     -29.343   5.629   6.075  1.00  0.00      MEMB
ATOM   4248  H7S OL     32     -29.173   6.800   7.502  1.00  0.00      MEMB
ATOM   4249  C18 OL     32     -27.891   7.223   5.876  1.00 -5.26      MEMB
ATOM   4250  H8R OL     32     -27.065   7.562   6.536  1.00  0.00      MEMB
ATOM   4251  H8S OL     32     -27.366   6.650   5.082  1.00  0.00      MEMB
ATOM   4252  C19 OL     32     -28.787   8.282   5.257  1.00 -4.06      MEMB
ATOM   4253  H9R OL     32     -29.173   9.150   5.812  1.00  0.00      MEMB
ATOM   4254 C110 OL     32     -29.243   8.323   4.007  1.00 -2.66      MEMB
ATOM   4255 H10R OL     32     -29.922   9.167   3.815  1.00  0.00      MEMB
ATOM   4256 C111 OL     32     -29.109   7.381   2.806  1.00 -2.58      MEMB
ATOM   4257 H11R OL     32     -28.872   6.368   3.194  1.00  0.00      MEMB
ATOM   4258 H11S OL     32     -30.088   7.378   2.281  1.00  0.00      MEMB
ATOM   4259 C112 OL     32     -28.000   7.771   1.818  1.00 -1.15      MEMB
ATOM   4260 H12R OL     32     -27.059   7.766   2.410  1.00  0.00      MEMB
ATOM   4261 H12S OL     32     -27.930   6.985   1.037  1.00  0.00      MEMB
ATOM   4262 C113 OL     32     -28.273   9.149   1.262  1.00 -0.28      MEMB
ATOM   4263 H13R OL     32     -29.091   9.112   0.511  1.00  0.00      MEMB
ATOM   4264 H13S OL     32     -28.562   9.844   2.080  1.00  0.00      MEMB
ATOM   4265 C114 OL     32     -27.160   9.811   0.511  1.00  0.84      MEMB
ATOM   4266 H14R OL     32     -26.967   9.166  -0.373  1.00  0.00      MEMB
ATOM   4267 H14S OL     32     -27.337  10.857   0.180  1.00  0.00      MEMB
ATOM   4268 C115 OL     32     -25.692   9.886   1.228  1.00  1.60      MEMB
ATOM   4269 H15R OL     32     -25.370   8.919   1.671  1.00  0.00      MEMB
ATOM   4270 H15S OL     32     -25.861  10.655   2.012  1.00  0.00      MEMB
ATOM   4271 C116 OL     32     -24.588  10.549   0.355  1.00  2.64      MEMB
ATOM   4272 H16R OL     32     -24.025   9.763  -0.192  1.00  0.00      MEMB
ATOM   4273 H16S OL     32     -25.219  11.200  -0.287  1.00  0.00      MEMB
ATOM   4274 C117 OL     32     -23.442  11.335   1.074  1.00  0.00      MEMB
ATOM   4275 H17R OL     32     -23.973  12.237   1.447  1.00  0.00      MEMB
ATOM   4276 H17S OL     32     -22.768  11.654   0.250  1.00  0.00      MEMB
ATOM   4277 C118 OL     32     -22.852  10.524   2.261  1.00  0.00      MEMB
ATOM   4278 H18R OL     32     -22.314   9.619   1.905  1.00  0.00      MEMB
ATOM   4279 H18S OL     32     -22.244  11.204   2.896  1.00  0.00      MEMB
ATOM   4280 H18T OL     32     -23.698  10.205   2.906  1.00  0.00      MEMB
ATOM   4150  C33 PGR    32     -25.627   8.135  20.989  1.00-20.41      MEMB
ATOM   4151  H3A PGR    32     -26.390   7.759  20.275  1.00  0.00      MEMB
ATOM   4152  H3B PGR    32     -25.633   7.477  21.885  1.00  0.00      MEMB
ATOM   4153  O36 PGR    32     -26.057   9.357  21.419  1.00  0.00      MEMB
ATOM   4154 HO6A PGR    32     -26.783   9.534  20.815  1.00  0.00      MEMB
ATOM   4155  C32 PGR    32     -24.265   8.081  20.270  1.00-20.64      MEMB
ATOM   4156  H2A PGR    32     -24.111   7.062  19.849  1.00  0.00      MEMB
ATOM   4157  O35 PGR    32     -23.253   8.330  21.243  1.00  0.00      MEMB
ATOM   4158 HO5A PGR    32     -23.617   7.855  22.003  1.00  0.00      MEMB
ATOM   4159  C31 PGR    32     -24.259   9.127  19.151  1.00-19.24      MEMB
ATOM   4160  H1A PGR    32     -23.326   9.090  18.549  1.00  0.00      MEMB
ATOM   4161  H1B PGR    32     -24.249  10.117  19.655  1.00  0.00      MEMB
ATOM   4162  P31 PGR    32     -25.851  10.094  17.392  1.00-16.77      MEMB
ATOM   4163  O33 PGR    32     -26.069  11.334  18.106  1.00-15.92      MEMB
ATOM   4164  O34 PGR    32     -27.009   9.616  16.580  1.00-16.93      MEMB
ATOM   4165  O32 PGR    32     -25.401   8.951  18.369  1.00-16.27      MEMB
ATOM   4166  O31 PGR    32     -24.594  10.320  16.479  1.00-18.19      MEMB
ATOM   4167  C3  PGR    32     -24.228   9.184  15.692  1.00-15.07      MEMB
ATOM   4168  HA  PGR    32     -25.077   8.495  15.499  1.00  0.00      MEMB
ATOM   4169  HB  PGR    32     -23.389   8.751  16.278  1.00  0.00      MEMB
ATOM   4170  C2  PGR    32     -23.734   9.626  14.276  1.00-13.89      MEMB
ATOM   4171  HX  PGR    32     -22.776  10.171  14.409  1.00  0.00      MEMB
ATOM   4172  O21 PGR    32     -24.723  10.379  13.562  1.00-12.67      MEMB
ATOM   4173  C21 PGR    32     -24.426  11.186  12.568  1.00-12.02      MEMB
ATOM   4174  O22 PGR    32     -23.270  11.427  12.201  1.00-12.33      MEMB
ATOM   4178  C1  PGR    32     -23.390   8.330  13.544  1.00-14.33      MEMB
ATOM   4179  HR  PGR    32     -22.820   7.690  14.250  1.00  0.00      MEMB
ATOM   4180  HS  PGR    32     -22.649   8.581  12.755  1.00  0.00      MEMB
ATOM   4181  O11 PGR    32     -24.472   7.518  13.150  1.00-13.47      MEMB
ATOM   4182  C11 PGR    32     -24.599   7.424  11.794  1.00-12.95      MEMB
ATOM   4183  O12 PGR    32     -24.047   8.148  11.045  1.00-13.09      MEMB
ATOM   4175  C12 OL     32     -25.714  11.899  12.153  1.00-10.84      MEMB
ATOM   4176  H2R OL     32     -25.529  12.991  12.240  1.00  0.00      MEMB
ATOM   4177  H2S OL     32     -26.571  11.527  12.755  1.00  0.00      MEMB
ATOM   4187  C13 OL     32     -25.905  11.650  10.641  1.00 -9.66      MEMB
ATOM   4188  H3R OL     32     -25.738  10.582  10.385  1.00  0.00      MEMB
ATOM   4189  H3S OL     32     -25.111  12.100  10.007  1.00  0.00      MEMB
ATOM   4190  C14 OL     32     -27.259  12.149  10.079  1.00 -8.38      MEMB
ATOM   4191  H4R OL     32     -27.317  13.256  10.005  1.00  0.00      MEMB
ATOM   4192  H4S OL     32     -28.019  11.715  10.762  1.00  0.00      MEMB
ATOM   4193  C15 OL     32     -27.598  11.575   8.664  1.00 -7.16      MEMB
ATOM   4194  H5R OL     32     -28.701  11.685   8.594  1.00  0.00      MEMB
ATOM   4195  H5S OL     32     -27.289  10.517   8.519  1.00  0.00      MEMB
ATOM   4196  C16 OL     32     -26.976  12.493   7.575  1.00 -6.04      MEMB
ATOM   4197  H6R OL     32     -25.893  12.553   7.815  1.00  0.00      MEMB
ATOM   4198  H6S OL     32     -27.527  13.447   7.721  1.00  0.00      MEMB
ATOM   4199  C17 OL     32     -27.402  12.011   6.148  1.00 -5.15      MEMB
ATOM   4200  H7R OL     32     -27.648  12.896   5.524  1.00  0.00      MEMB
ATOM   4201  H7S OL     32     -28.417  11.608   6.355  1.00  0.00      MEMB
ATOM   4202  C18 OL     32     -26.417  10.990   5.463  1.00 -4.09      MEMB
ATOM   4203  H8R OL     32     -27.052  10.620   4.630  1.00  0.00      MEMB
ATOM   4204  H8S OL     32     -26.259  10.174   6.200  1.00  0.00      MEMB
ATOM   4205  C19 OL     32     -25.165  11.671   5.107  1.00 -3.11      MEMB
ATOM   4206  H9R OL     32     -25.189  12.374   4.260  1.00  0.00      MEMB
ATOM   4207 C110 OL     32     -23.934  11.500   5.752  1.00 -1.91      MEMB
ATOM   4208 H10R OL     32     -23.095  12.116   5.396  1.00  0.00      MEMB
ATOM   4209 C111 OL     32     -23.594  10.595   6.949  1.00 -1.30      MEMB
ATOM   4210 H11R OL     32     -24.211  10.877   7.829  1.00  0.00      MEMB
ATOM   4211 H11S OL     32     -22.531  10.771   7.222  1.00  0.00      MEMB
ATOM   4212 C112 OL     32     -23.659   9.021   6.689  1.00 -0.16      MEMB
ATOM   4213 H12R OL     32     -24.729   8.811   6.898  1.00  0.00      MEMB
ATOM   4214 H12S OL     32     -23.124   8.419   7.455  1.00  0.00      MEMB
ATOM   4215 C113 OL     32     -23.231   8.545   5.329  1.00  0.33      MEMB
ATOM   4216 H13R OL     32     -22.404   9.226   5.036  1.00  0.00      MEMB
ATOM   4217 H13S OL     32     -24.131   8.536   4.678  1.00  0.00      MEMB
ATOM   4218 C114 OL     32     -22.658   7.127   5.215  1.00  1.47      MEMB
ATOM   4219 H14R OL     32     -23.446   6.394   5.493  1.00  0.00      MEMB
ATOM   4220 H14S OL     32     -21.860   6.999   5.978  1.00  0.00      MEMB
ATOM   4221 C115 OL     32     -22.099   6.932   3.755  1.00  2.35      MEMB
ATOM   4222 H15R OL     32     -21.310   7.669   3.495  1.00  0.00      MEMB
ATOM   4223 H15S OL     32     -22.934   7.145   3.054  1.00  0.00      MEMB
ATOM   4224 C116 OL     32     -21.516   5.572   3.520  1.00  3.48      MEMB
ATOM   4225 H16R OL     32     -22.259   4.747   3.546  1.00  0.00      MEMB
ATOM   4226 H16S OL     32     -20.694   5.341   4.231  1.00  0.00      MEMB
ATOM   4227 C117 OL     32     -21.047   5.350   2.052  1.00  2.94      MEMB
ATOM   4228 H17R OL     32     -20.724   4.298   1.896  1.00  0.00      MEMB
ATOM   4229 H17S OL     32     -20.170   6.027   1.964  1.00  0.00      MEMB
ATOM   4230 C118 OL     32     -22.110   5.740   1.055  1.00  4.04      MEMB
ATOM   4231 H18R OL     32     -21.962   6.827   0.881  1.00  0.00      MEMB
ATOM   4232 H18S OL     32     -23.143   5.495   1.381  1.00  0.00      MEMB
ATOM   4233 H18T OL     32     -22.019   5.219   0.078  1.00  0.00      MEMB
TER   
ATOM   4315  C12 OL     33      -4.326 -24.238  12.514  1.00-12.11      MEMB
ATOM   4316  H2R OL     33      -3.425 -24.465  13.123  1.00  0.00      MEMB
ATOM   4317  H2S OL     33      -4.590 -25.129  11.905  1.00  0.00      MEMB
ATOM   4365  C13 OL     33      -3.965 -23.105  11.574  1.00-10.97      MEMB
ATOM   4366  H3R OL     33      -3.426 -22.299  12.115  1.00  0.00      MEMB
ATOM   4367  H3S OL     33      -4.874 -22.565  11.233  1.00  0.00      MEMB
ATOM   4368  C14 OL     33      -3.106 -23.472  10.375  1.00 -9.91      MEMB
ATOM   4369  H4R OL     33      -2.876 -22.470   9.954  1.00  0.00      MEMB
ATOM   4370  H4S OL     33      -2.142 -23.975  10.601  1.00  0.00      MEMB
ATOM   4371  C15 OL     33      -3.911 -24.311   9.371  1.00 -8.77      MEMB
ATOM   4372  H5R OL     33      -4.845 -23.784   9.078  1.00  0.00      MEMB
ATOM   4373  H5S OL     33      -4.279 -25.266   9.803  1.00  0.00      MEMB
ATOM   4374  C16 OL     33      -3.261 -24.664   8.065  1.00 -7.62      MEMB
ATOM   4375  H6R OL     33      -3.571 -24.057   7.187  1.00  0.00      MEMB
ATOM   4376  H6S OL     33      -2.164 -24.519   8.157  1.00  0.00      MEMB
ATOM   4377  C17 OL     33      -3.400 -26.133   7.700  1.00 -6.59      MEMB
ATOM   4378  H7R OL     33      -2.766 -26.726   8.394  1.00  0.00      MEMB
ATOM   4379  H7S OL     33      -4.417 -26.478   7.986  1.00  0.00      MEMB
ATOM   4380  C18 OL     33      -3.264 -26.523   6.203  1.00 -5.26      MEMB
ATOM   4381  H8R OL     33      -4.041 -25.961   5.641  1.00  0.00      MEMB
ATOM   4382  H8S OL     33      -2.205 -26.307   5.947  1.00  0.00      MEMB
ATOM   4383  C19 OL     33      -3.508 -27.918   5.901  1.00 -4.06      MEMB
ATOM   4384  H9R OL     33      -3.472 -28.548   6.803  1.00  0.00      MEMB
ATOM   4385 C110 OL     33      -3.784 -28.457   4.641  1.00 -2.66      MEMB
ATOM   4386 H10R OL     33      -3.966 -29.541   4.685  1.00  0.00      MEMB
ATOM   4387 C111 OL     33      -3.894 -27.739   3.364  1.00 -2.58      MEMB
ATOM   4388 H11R OL     33      -3.466 -26.716   3.442  1.00  0.00      MEMB
ATOM   4389 H11S OL     33      -3.325 -28.432   2.707  1.00  0.00      MEMB
ATOM   4390 C112 OL     33      -5.352 -27.655   2.789  1.00 -1.15      MEMB
ATOM   4391 H12R OL     33      -5.943 -26.819   3.222  1.00  0.00      MEMB
ATOM   4392 H12S OL     33      -5.364 -27.322   1.729  1.00  0.00      MEMB
ATOM   4393 C113 OL     33      -6.194 -28.995   2.897  1.00 -0.28      MEMB
ATOM   4394 H13R OL     33      -5.644 -29.839   2.428  1.00  0.00      MEMB
ATOM   4395 H13S OL     33      -6.309 -29.208   3.981  1.00  0.00      MEMB
ATOM   4396 C114 OL     33      -7.606 -29.010   2.246  1.00  0.84      MEMB
ATOM   4397 H14R OL     33      -7.329 -28.975   1.170  1.00  0.00      MEMB
ATOM   4398 H14S OL     33      -8.065 -30.010   2.394  1.00  0.00      MEMB
ATOM   4399 C115 OL     33      -8.630 -28.051   2.641  1.00  1.60      MEMB
ATOM   4400 H15R OL     33      -8.125 -27.073   2.488  1.00  0.00      MEMB
ATOM   4401 H15S OL     33      -8.878 -27.927   3.716  1.00  0.00      MEMB
ATOM   4402 C116 OL     33      -9.957 -28.185   1.937  1.00  2.64      MEMB
ATOM   4403 H16R OL     33     -10.105 -29.234   1.603  1.00  0.00      MEMB
ATOM   4404 H16S OL     33     -10.764 -27.820   2.608  1.00  0.00      MEMB
ATOM   4405 C117 OL     33     -10.130 -27.216   0.717  1.00  0.00      MEMB
ATOM   4406 H17R OL     33      -9.164 -27.308   0.176  1.00  0.00      MEMB
ATOM   4407 H17S OL     33     -10.251 -26.217   1.187  1.00  0.00      MEMB
ATOM   4408 C118 OL     33     -11.328 -27.463  -0.271  1.00  0.00      MEMB
ATOM   4409 H18R OL     33     -11.136 -26.917  -1.219  1.00  0.00      MEMB
ATOM   4410 H18S OL     33     -11.459 -28.550  -0.455  1.00  0.00      MEMB
ATOM   4411 H18T OL     33     -12.247 -27.032   0.180  1.00  0.00      MEMB
ATOM   4281  C33 PGR    33      -3.349 -26.120  20.083  1.00-20.41      MEMB
ATOM   4282  H3A PGR    33      -2.928 -27.148  20.079  1.00  0.00      MEMB
ATOM   4283  H3B PGR    33      -2.557 -25.391  19.811  1.00  0.00      MEMB
ATOM   4284  O36 PGR    33      -3.622 -25.735  21.403  1.00  0.00      MEMB
ATOM   4285 HO6A PGR    33      -4.537 -25.449  21.339  1.00  0.00      MEMB
ATOM   4286  C32 PGR    33      -4.542 -26.046  19.120  1.00-20.64      MEMB
ATOM   4287  H2A PGR    33      -4.289 -26.582  18.178  1.00  0.00      MEMB
ATOM   4288  O35 PGR    33      -4.767 -24.671  18.816  1.00  0.00      MEMB
ATOM   4289 HO5A PGR    33      -3.856 -24.350  18.764  1.00  0.00      MEMB
ATOM   4290  C31 PGR    33      -5.810 -26.708  19.789  1.00-19.24      MEMB
ATOM   4291  H1A PGR    33      -5.853 -26.331  20.833  1.00  0.00      MEMB
ATOM   4292  H1B PGR    33      -5.678 -27.811  19.755  1.00  0.00      MEMB
ATOM   4293  P31 PGR    33      -7.788 -27.485  18.189  1.00-16.77      MEMB
ATOM   4294  O33 PGR    33      -9.076 -26.852  17.718  1.00-15.92      MEMB
ATOM   4295  O34 PGR    33      -7.929 -28.786  18.850  1.00-16.93      MEMB
ATOM   4296  O32 PGR    33      -7.044 -26.387  19.081  1.00-16.27      MEMB
ATOM   4297  O31 PGR    33      -6.825 -27.671  16.950  1.00-18.19      MEMB
ATOM   4298  C3  PGR    33      -6.542 -26.615  16.058  1.00-15.07      MEMB
ATOM   4299  HA  PGR    33      -5.586 -26.805  15.524  1.00  0.00      MEMB
ATOM   4300  HB  PGR    33      -6.357 -25.721  16.691  1.00  0.00      MEMB
ATOM   4301  C2  PGR    33      -7.700 -26.262  15.109  1.00-13.89      MEMB
ATOM   4302  HX  PGR    33      -8.647 -25.978  15.617  1.00  0.00      MEMB
ATOM   4303  O21 PGR    33      -7.876 -27.371  14.258  1.00-12.67      MEMB
ATOM   4304  C21 PGR    33      -8.644 -27.230  13.239  1.00-12.02      MEMB
ATOM   4305  O22 PGR    33      -9.404 -26.348  13.060  1.00-12.33      MEMB
ATOM   4309  C1  PGR    33      -7.257 -24.916  14.433  1.00-14.33      MEMB
ATOM   4310  HR  PGR    33      -6.957 -24.250  15.271  1.00  0.00      MEMB
ATOM   4311  HS  PGR    33      -8.052 -24.441  13.818  1.00  0.00      MEMB
ATOM   4312  O11 PGR    33      -6.087 -25.047  13.614  1.00-13.47      MEMB
ATOM   4313  C11 PGR    33      -5.412 -23.923  13.417  1.00-12.95      MEMB
ATOM   4314  O12 PGR    33      -5.737 -22.850  13.841  1.00-13.09      MEMB
ATOM   4306  C12 OL     33      -8.417 -28.429  12.281  1.00-10.84      MEMB
ATOM   4307  H2R OL     33      -8.568 -29.395  12.809  1.00  0.00      MEMB
ATOM   4308  H2S OL     33      -7.432 -28.318  11.778  1.00  0.00      MEMB
ATOM   4318  C13 OL     33      -9.333 -28.435  11.125  1.00 -9.66      MEMB
ATOM   4319  H3R OL     33     -10.378 -28.340  11.491  1.00  0.00      MEMB
ATOM   4320  H3S OL     33      -9.239 -29.415  10.610  1.00  0.00      MEMB
ATOM   4321  C14 OL     33      -8.960 -27.385  10.096  1.00 -8.38      MEMB
ATOM   4322  H4R OL     33      -7.880 -27.257   9.868  1.00  0.00      MEMB
ATOM   4323  H4S OL     33      -9.228 -26.387  10.506  1.00  0.00      MEMB
ATOM   4324  C15 OL     33      -9.494 -27.593   8.690  1.00 -7.16      MEMB
ATOM   4325  H5R OL     33     -10.426 -26.994   8.604  1.00  0.00      MEMB
ATOM   4326  H5S OL     33      -9.889 -28.618   8.526  1.00  0.00      MEMB
ATOM   4327  C16 OL     33      -8.541 -27.181   7.536  1.00 -6.04      MEMB
ATOM   4328  H6R OL     33      -8.950 -27.605   6.594  1.00  0.00      MEMB
ATOM   4329  H6S OL     33      -7.536 -27.630   7.690  1.00  0.00      MEMB
ATOM   4330  C17 OL     33      -8.422 -25.666   7.367  1.00 -5.15      MEMB
ATOM   4331  H7R OL     33      -7.989 -25.413   8.358  1.00  0.00      MEMB
ATOM   4332  H7S OL     33      -9.457 -25.262   7.384  1.00  0.00      MEMB
ATOM   4333  C18 OL     33      -7.615 -25.121   6.121  1.00 -4.09      MEMB
ATOM   4334  H8R OL     33      -8.002 -25.521   5.160  1.00  0.00      MEMB
ATOM   4335  H8S OL     33      -6.581 -25.498   6.268  1.00  0.00      MEMB
ATOM   4336  C19 OL     33      -7.618 -23.676   5.969  1.00 -3.11      MEMB
ATOM   4337  H9R OL     33      -6.875 -23.229   6.646  1.00  0.00      MEMB
ATOM   4338 C110 OL     33      -8.301 -22.949   5.005  1.00 -1.91      MEMB
ATOM   4339 H10R OL     33      -8.245 -21.851   4.996  1.00  0.00      MEMB
ATOM   4340 C111 OL     33      -9.224 -23.537   3.958  1.00 -1.30      MEMB
ATOM   4341 H11R OL     33     -10.218 -23.047   4.047  1.00  0.00      MEMB
ATOM   4342 H11S OL     33      -9.505 -24.546   4.328  1.00  0.00      MEMB
ATOM   4343 C112 OL     33      -8.842 -23.496   2.424  1.00 -0.16      MEMB
ATOM   4344 H12R OL     33      -8.514 -22.442   2.292  1.00  0.00      MEMB
ATOM   4345 H12S OL     33      -9.695 -23.726   1.751  1.00  0.00      MEMB
ATOM   4346 C113 OL     33      -7.618 -24.301   2.022  1.00  0.33      MEMB
ATOM   4347 H13R OL     33      -7.970 -25.284   1.642  1.00  0.00      MEMB
ATOM   4348 H13S OL     33      -7.040 -24.632   2.911  1.00  0.00      MEMB
ATOM   4349 C114 OL     33      -6.615 -23.507   1.162  1.00  1.47      MEMB
ATOM   4350 H14R OL     33      -6.091 -22.724   1.749  1.00  0.00      MEMB
ATOM   4351 H14S OL     33      -7.183 -22.947   0.388  1.00  0.00      MEMB
ATOM   4352 C115 OL     33      -5.535 -24.482   0.590  1.00  2.35      MEMB
ATOM   4353 H15R OL     33      -6.072 -25.320   0.097  1.00  0.00      MEMB
ATOM   4354 H15S OL     33      -4.957 -24.898   1.443  1.00  0.00      MEMB
ATOM   4355 C116 OL     33      -4.611 -23.857  -0.472  1.00  3.48      MEMB
ATOM   4356 H16R OL     33      -3.871 -23.161  -0.023  1.00  0.00      MEMB
ATOM   4357 H16S OL     33      -5.307 -23.343  -1.170  1.00  0.00      MEMB
ATOM   4358 C117 OL     33      -3.898 -24.862  -1.331  1.00  2.94      MEMB
ATOM   4359 H17R OL     33      -3.296 -24.364  -2.121  1.00  0.00      MEMB
ATOM   4360 H17S OL     33      -4.739 -25.334  -1.884  1.00  0.00      MEMB
ATOM   4361 C118 OL     33      -3.065 -25.948  -0.727  1.00  4.04      MEMB
ATOM   4362 H18R OL     33      -2.247 -25.505  -0.119  1.00  0.00      MEMB
ATOM   4363 H18S OL     33      -2.614 -26.685  -1.425  1.00  0.00      MEMB
ATOM   4364 H18T OL     33      -3.651 -26.490   0.045  1.00  0.00      MEMB
TER   
ATOM   4446  C12 OL     34      26.689 -16.189  13.611  1.00-12.11      MEMB
ATOM   4447  H2R OL     34      26.623 -16.063  12.509  1.00  0.00      MEMB
ATOM   4448  H2S OL     34      27.698 -16.617  13.796  1.00  0.00      MEMB
ATOM   4496  C13 OL     34      25.682 -17.183  14.076  1.00-10.97      MEMB
ATOM   4497  H3R OL     34      25.286 -17.000  15.098  1.00  0.00      MEMB
ATOM   4498  H3S OL     34      26.096 -18.214  14.087  1.00  0.00      MEMB
ATOM   4499  C14 OL     34      24.426 -17.243  13.161  1.00 -9.91      MEMB
ATOM   4500  H4R OL     34      23.747 -16.395  13.392  1.00  0.00      MEMB
ATOM   4501  H4S OL     34      24.521 -17.100  12.063  1.00  0.00      MEMB
ATOM   4502  C15 OL     34      23.712 -18.631  13.431  1.00 -8.77      MEMB
ATOM   4503  H5R OL     34      23.496 -18.655  14.520  1.00  0.00      MEMB
ATOM   4504  H5S OL     34      24.441 -19.422  13.151  1.00  0.00      MEMB
ATOM   4505  C16 OL     34      22.424 -18.733  12.636  1.00 -7.62      MEMB
ATOM   4506  H6R OL     34      21.705 -19.417  13.134  1.00  0.00      MEMB
ATOM   4507  H6S OL     34      21.966 -17.730  12.492  1.00  0.00      MEMB
ATOM   4508  C17 OL     34      22.610 -19.197  11.179  1.00 -6.59      MEMB
ATOM   4509  H7R OL     34      23.448 -18.627  10.726  1.00  0.00      MEMB
ATOM   4510  H7S OL     34      22.956 -20.250  11.262  1.00  0.00      MEMB
ATOM   4511  C18 OL     34      21.314 -19.182  10.287  1.00 -5.26      MEMB
ATOM   4512  H8R OL     34      21.594 -19.679   9.334  1.00  0.00      MEMB
ATOM   4513  H8S OL     34      20.599 -19.848  10.815  1.00  0.00      MEMB
ATOM   4514  C19 OL     34      20.766 -17.763  10.035  1.00 -4.06      MEMB
ATOM   4515  H9R OL     34      20.746 -17.092  10.906  1.00  0.00      MEMB
ATOM   4516 C110 OL     34      20.347 -17.304   8.871  1.00 -2.66      MEMB
ATOM   4517 H10R OL     34      20.165 -16.222   8.805  1.00  0.00      MEMB
ATOM   4518 C111 OL     34      20.293 -18.049   7.489  1.00 -2.58      MEMB
ATOM   4519 H11R OL     34      20.698 -19.083   7.498  1.00  0.00      MEMB
ATOM   4520 H11S OL     34      19.203 -18.021   7.274  1.00  0.00      MEMB
ATOM   4521 C112 OL     34      20.887 -17.255   6.291  1.00 -1.15      MEMB
ATOM   4522 H12R OL     34      20.716 -17.808   5.343  1.00  0.00      MEMB
ATOM   4523 H12S OL     34      20.225 -16.373   6.152  1.00  0.00      MEMB
ATOM   4524 C113 OL     34      22.418 -16.861   6.476  1.00 -0.28      MEMB
ATOM   4525 H13R OL     34      22.482 -16.275   7.418  1.00  0.00      MEMB
ATOM   4526 H13S OL     34      22.971 -17.801   6.682  1.00  0.00      MEMB
ATOM   4527 C114 OL     34      23.167 -16.257   5.224  1.00  0.84      MEMB
ATOM   4528 H14R OL     34      22.552 -15.434   4.800  1.00  0.00      MEMB
ATOM   4529 H14S OL     34      24.028 -15.722   5.679  1.00  0.00      MEMB
ATOM   4530 C115 OL     34      23.544 -17.335   4.126  1.00  1.60      MEMB
ATOM   4531 H15R OL     34      22.648 -17.902   3.796  1.00  0.00      MEMB
ATOM   4532 H15S OL     34      24.272 -18.056   4.556  1.00  0.00      MEMB
ATOM   4533 C116 OL     34      24.160 -16.751   2.827  1.00  2.64      MEMB
ATOM   4534 H16R OL     34      24.968 -16.059   3.149  1.00  0.00      MEMB
ATOM   4535 H16S OL     34      24.709 -17.613   2.392  1.00  0.00      MEMB
ATOM   4536 C117 OL     34      23.275 -16.088   1.811  1.00  0.00      MEMB
ATOM   4537 H17R OL     34      22.877 -15.150   2.253  1.00  0.00      MEMB
ATOM   4538 H17S OL     34      22.332 -16.624   1.569  1.00  0.00      MEMB
ATOM   4539 C118 OL     34      23.993 -15.774   0.584  1.00  0.00      MEMB
ATOM   4540 H18R OL     34      24.069 -16.736   0.034  1.00  0.00      MEMB
ATOM   4541 H18S OL     34      23.464 -15.009  -0.024  1.00  0.00      MEMB
ATOM   4542 H18T OL     34      25.071 -15.527   0.695  1.00  0.00      MEMB
ATOM   4412  C33 PGR    34      24.581 -16.834  21.344  1.00-20.41      MEMB
ATOM   4413  H3A PGR    34      24.241 -17.875  21.162  1.00  0.00      MEMB
ATOM   4414  H3B PGR    34      25.135 -17.000  22.293  1.00  0.00      MEMB
ATOM   4415  O36 PGR    34      23.404 -16.137  21.662  1.00  0.00      MEMB
ATOM   4416 HO6A PGR    34      22.963 -15.884  20.848  1.00  0.00      MEMB
ATOM   4417  C32 PGR    34      25.328 -16.216  20.157  1.00-20.64      MEMB
ATOM   4418  H2A PGR    34      26.362 -16.628  20.118  1.00  0.00      MEMB
ATOM   4419  O35 PGR    34      25.406 -14.810  20.380  1.00  0.00      MEMB
ATOM   4420 HO5A PGR    34      25.555 -14.790  21.335  1.00  0.00      MEMB
ATOM   4421  C31 PGR    34      24.737 -16.440  18.802  1.00-19.24      MEMB
ATOM   4422  H1A PGR    34      24.691 -17.531  18.596  1.00  0.00      MEMB
ATOM   4423  H1B PGR    34      25.552 -16.076  18.140  1.00  0.00      MEMB
ATOM   4424  P31 PGR    34      22.548 -16.173  17.472  1.00-16.77      MEMB
ATOM   4425  O33 PGR    34      21.215 -16.466  18.023  1.00-15.92      MEMB
ATOM   4426  O34 PGR    34      23.156 -17.265  16.742  1.00-16.93      MEMB
ATOM   4427  O32 PGR    34      23.415 -15.901  18.738  1.00-16.27      MEMB
ATOM   4428  O31 PGR    34      22.518 -14.797  16.679  1.00-18.19      MEMB
ATOM   4429  C3  PGR    34      23.794 -14.435  16.060  1.00-15.07      MEMB
ATOM   4430  HA  PGR    34      24.268 -15.305  15.558  1.00  0.00      MEMB
ATOM   4431  HB  PGR    34      24.455 -14.173  16.914  1.00  0.00      MEMB
ATOM   4432  C2  PGR    34      23.611 -13.329  15.044  1.00-13.89      MEMB
ATOM   4433  HX  PGR    34      23.285 -12.391  15.542  1.00  0.00      MEMB
ATOM   4434  O21 PGR    34      22.622 -13.774  14.111  1.00-12.67      MEMB
ATOM   4435  C21 PGR    34      22.263 -13.018  13.131  1.00-12.02      MEMB
ATOM   4436  O22 PGR    34      22.655 -11.896  12.798  1.00-12.33      MEMB
ATOM   4440  C1  PGR    34      24.983 -13.037  14.325  1.00-14.33      MEMB
ATOM   4441  HR  PGR    34      25.650 -12.561  15.076  1.00  0.00      MEMB
ATOM   4442  HS  PGR    34      24.917 -12.300  13.496  1.00  0.00      MEMB
ATOM   4443  O11 PGR    34      25.422 -14.286  13.714  1.00-13.47      MEMB
ATOM   4444  C11 PGR    34      26.507 -14.822  14.171  1.00-12.95      MEMB
ATOM   4445  O12 PGR    34      27.325 -14.322  14.948  1.00-13.09      MEMB
ATOM   4437  C12 OL     34      21.181 -13.663  12.299  1.00-10.84      MEMB
ATOM   4438  H2R OL     34      20.310 -12.990  12.451  1.00  0.00      MEMB
ATOM   4439  H2S OL     34      20.965 -14.678  12.696  1.00  0.00      MEMB
ATOM   4449  C13 OL     34      21.649 -13.922  10.851  1.00 -9.66      MEMB
ATOM   4450  H3R OL     34      21.861 -12.996  10.275  1.00  0.00      MEMB
ATOM   4451  H3S OL     34      20.811 -14.538  10.459  1.00  0.00      MEMB
ATOM   4452  C14 OL     34      22.883 -14.808  10.640  1.00 -8.38      MEMB
ATOM   4453  H4R OL     34      22.807 -15.515   9.786  1.00  0.00      MEMB
ATOM   4454  H4S OL     34      23.010 -15.520  11.483  1.00  0.00      MEMB
ATOM   4455  C15 OL     34      24.287 -14.136  10.500  1.00 -7.16      MEMB
ATOM   4456  H5R OL     34      25.092 -14.856  10.760  1.00  0.00      MEMB
ATOM   4457  H5S OL     34      24.448 -13.220  11.107  1.00  0.00      MEMB
ATOM   4458  C16 OL     34      24.627 -13.801   9.052  1.00 -6.04      MEMB
ATOM   4459  H6R OL     34      24.134 -12.836   8.804  1.00  0.00      MEMB
ATOM   4460  H6S OL     34      24.298 -14.592   8.345  1.00  0.00      MEMB
ATOM   4461  C17 OL     34      26.113 -13.496   8.776  1.00 -5.15      MEMB
ATOM   4462  H7R OL     34      26.510 -13.033   9.705  1.00  0.00      MEMB
ATOM   4463  H7S OL     34      26.299 -12.762   7.964  1.00  0.00      MEMB
ATOM   4464  C18 OL     34      26.931 -14.813   8.553  1.00 -4.09      MEMB
ATOM   4465  H8R OL     34      26.575 -15.287   7.613  1.00  0.00      MEMB
ATOM   4466  H8S OL     34      26.821 -15.456   9.452  1.00  0.00      MEMB
ATOM   4467  C19 OL     34      28.441 -14.646   8.386  1.00 -3.11      MEMB
ATOM   4468  H9R OL     34      28.814 -14.020   9.210  1.00  0.00      MEMB
ATOM   4469 C110 OL     34      29.280 -15.141   7.477  1.00 -1.91      MEMB
ATOM   4470 H10R OL     34      30.350 -14.950   7.651  1.00  0.00      MEMB
ATOM   4471 C111 OL     34      28.982 -16.031   6.276  1.00 -1.30      MEMB
ATOM   4472 H11R OL     34      28.086 -16.661   6.462  1.00  0.00      MEMB
ATOM   4473 H11S OL     34      29.742 -16.838   6.202  1.00  0.00      MEMB
ATOM   4474 C112 OL     34      28.862 -15.355   4.898  1.00 -0.16      MEMB
ATOM   4475 H12R OL     34      28.839 -16.071   4.049  1.00  0.00      MEMB
ATOM   4476 H12S OL     34      29.715 -14.695   4.629  1.00  0.00      MEMB
ATOM   4477 C113 OL     34      27.579 -14.549   4.919  1.00  0.33      MEMB
ATOM   4478 H13R OL     34      27.592 -13.917   5.833  1.00  0.00      MEMB
ATOM   4479 H13S OL     34      26.661 -15.170   4.847  1.00  0.00      MEMB
ATOM   4480 C114 OL     34      27.523 -13.668   3.596  1.00  1.47      MEMB
ATOM   4481 H14R OL     34      27.763 -14.293   2.710  1.00  0.00      MEMB
ATOM   4482 H14S OL     34      28.436 -13.035   3.613  1.00  0.00      MEMB
ATOM   4483 C115 OL     34      26.239 -12.906   3.491  1.00  2.35      MEMB
ATOM   4484 H15R OL     34      26.023 -12.240   4.354  1.00  0.00      MEMB
ATOM   4485 H15S OL     34      25.457 -13.592   3.103  1.00  0.00      MEMB
ATOM   4486 C116 OL     34      26.289 -11.777   2.349  1.00  3.48      MEMB
ATOM   4487 H16R OL     34      26.723 -12.173   1.406  1.00  0.00      MEMB
ATOM   4488 H16S OL     34      26.959 -10.973   2.722  1.00  0.00      MEMB
ATOM   4489 C117 OL     34      24.953 -11.039   2.028  1.00  2.94      MEMB
ATOM   4490 H17R OL     34      25.251 -10.204   1.358  1.00  0.00      MEMB
ATOM   4491 H17S OL     34      24.474 -10.612   2.934  1.00  0.00      MEMB
ATOM   4492 C118 OL     34      23.944 -11.935   1.341  1.00  4.04      MEMB
ATOM   4493 H18R OL     34      23.592 -12.847   1.870  1.00  0.00      MEMB
ATOM   4494 H18S OL     34      24.486 -12.240   0.421  1.00  0.00      MEMB
ATOM   4495 H18T OL     34      23.103 -11.269   1.053  1.00  0.00      MEMB
TER   
ATOM   4577  C12 OL     35       1.678 -30.411  14.987  1.00-12.11      MEMB
ATOM   4578  H2R OL     35       0.957 -30.124  15.782  1.00  0.00      MEMB
ATOM   4579  H2S OL     35       2.123 -29.500  14.533  1.00  0.00      MEMB
ATOM   4627  C13 OL     35       0.887 -31.301  14.063  1.00-10.97      MEMB
ATOM   4628  H3R OL     35       0.518 -32.256  14.494  1.00  0.00      MEMB
ATOM   4629  H3S OL     35       1.584 -31.731  13.312  1.00  0.00      MEMB
ATOM   4630  C14 OL     35      -0.284 -30.564  13.330  1.00 -9.91      MEMB
ATOM   4631  H4R OL     35      -0.759 -31.131  12.501  1.00  0.00      MEMB
ATOM   4632  H4S OL     35      -1.127 -30.463  14.046  1.00  0.00      MEMB
ATOM   4633  C15 OL     35       0.042 -29.121  12.766  1.00 -8.77      MEMB
ATOM   4634  H5R OL     35       0.331 -28.330  13.491  1.00  0.00      MEMB
ATOM   4635  H5S OL     35      -0.973 -28.758  12.495  1.00  0.00      MEMB
ATOM   4636  C16 OL     35       0.757 -28.866  11.477  1.00 -7.62      MEMB
ATOM   4637  H6R OL     35       0.276 -29.581  10.776  1.00  0.00      MEMB
ATOM   4638  H6S OL     35       0.429 -27.841  11.200  1.00  0.00      MEMB
ATOM   4639  C17 OL     35       2.251 -29.033  11.455  1.00 -6.59      MEMB
ATOM   4640  H7R OL     35       2.577 -28.538  12.394  1.00  0.00      MEMB
ATOM   4641  H7S OL     35       2.454 -30.122  11.542  1.00  0.00      MEMB
ATOM   4642  C18 OL     35       3.010 -28.508  10.234  1.00 -5.26      MEMB
ATOM   4643  H8R OL     35       4.069 -28.814  10.372  1.00  0.00      MEMB
ATOM   4644  H8S OL     35       2.588 -29.147   9.430  1.00  0.00      MEMB
ATOM   4645  C19 OL     35       2.906 -26.967   9.965  1.00 -4.06      MEMB
ATOM   4646  H9R OL     35       3.329 -26.409  10.813  1.00  0.00      MEMB
ATOM   4647 C110 OL     35       2.339 -26.389   8.903  1.00 -2.66      MEMB
ATOM   4648 H10R OL     35       2.505 -25.310   8.772  1.00  0.00      MEMB
ATOM   4649 C111 OL     35       1.722 -27.125   7.812  1.00 -2.58      MEMB
ATOM   4650 H11R OL     35       1.438 -28.179   8.018  1.00  0.00      MEMB
ATOM   4651 H11S OL     35       0.754 -26.661   7.524  1.00  0.00      MEMB
ATOM   4652 C112 OL     35       2.543 -27.075   6.508  1.00 -1.15      MEMB
ATOM   4653 H12R OL     35       3.342 -26.322   6.337  1.00  0.00      MEMB
ATOM   4654 H12S OL     35       3.000 -28.087   6.540  1.00  0.00      MEMB
ATOM   4655 C113 OL     35       1.552 -27.145   5.263  1.00 -0.28      MEMB
ATOM   4656 H13R OL     35       0.845 -27.940   5.582  1.00  0.00      MEMB
ATOM   4657 H13S OL     35       1.119 -26.121   5.268  1.00  0.00      MEMB
ATOM   4658 C114 OL     35       2.192 -27.502   3.901  1.00  0.84      MEMB
ATOM   4659 H14R OL     35       2.864 -28.385   3.952  1.00  0.00      MEMB
ATOM   4660 H14S OL     35       1.355 -27.775   3.224  1.00  0.00      MEMB
ATOM   4661 C115 OL     35       2.986 -26.289   3.285  1.00  1.60      MEMB
ATOM   4662 H15R OL     35       3.894 -26.179   3.916  1.00  0.00      MEMB
ATOM   4663 H15S OL     35       2.342 -25.388   3.365  1.00  0.00      MEMB
ATOM   4664 C116 OL     35       3.409 -26.523   1.842  1.00  2.64      MEMB
ATOM   4665 H16R OL     35       2.457 -26.466   1.271  1.00  0.00      MEMB
ATOM   4666 H16S OL     35       4.056 -25.644   1.635  1.00  0.00      MEMB
ATOM   4667 C117 OL     35       4.266 -27.698   1.473  1.00  0.00      MEMB
ATOM   4668 H17R OL     35       3.736 -28.629   1.766  1.00  0.00      MEMB
ATOM   4669 H17S OL     35       5.265 -27.549   1.937  1.00  0.00      MEMB
ATOM   4670 C118 OL     35       4.559 -27.654  -0.121  1.00  0.00      MEMB
ATOM   4671 H18R OL     35       5.390 -26.950  -0.345  1.00  0.00      MEMB
ATOM   4672 H18S OL     35       4.768 -28.669  -0.521  1.00  0.00      MEMB
ATOM   4673 H18T OL     35       3.627 -27.351  -0.644  1.00  0.00      MEMB
ATOM   4543  C33 PGR    35       0.704 -29.198  21.064  1.00-20.41      MEMB
ATOM   4544  H3A PGR    35       0.584 -29.878  21.935  1.00  0.00      MEMB
ATOM   4545  H3B PGR    35       1.547 -28.502  21.258  1.00  0.00      MEMB
ATOM   4546  O36 PGR    35      -0.552 -28.403  20.780  1.00  0.00      MEMB
ATOM   4547 HO6A PGR    35      -0.239 -27.670  20.245  1.00  0.00      MEMB
ATOM   4548  C32 PGR    35       1.302 -29.851  19.723  1.00-20.64      MEMB
ATOM   4549  H2A PGR    35       0.560 -30.563  19.297  1.00  0.00      MEMB
ATOM   4550  O35 PGR    35       2.476 -30.576  20.082  1.00  0.00      MEMB
ATOM   4551 HO5A PGR    35       2.201 -30.948  20.931  1.00  0.00      MEMB
ATOM   4552  C31 PGR    35       1.652 -28.807  18.612  1.00-19.24      MEMB
ATOM   4553  H1A PGR    35       0.752 -28.251  18.270  1.00  0.00      MEMB
ATOM   4554  H1B PGR    35       1.998 -29.466  17.787  1.00  0.00      MEMB
ATOM   4555  P31 PGR    35       3.682 -27.357  17.937  1.00-16.77      MEMB
ATOM   4556  O33 PGR    35       4.770 -26.583  18.554  1.00-15.92      MEMB
ATOM   4557  O34 PGR    35       2.921 -26.676  16.886  1.00-16.93      MEMB
ATOM   4558  O32 PGR    35       2.576 -27.834  19.033  1.00-16.27      MEMB
ATOM   4559  O31 PGR    35       4.310 -28.649  17.329  1.00-18.19      MEMB
ATOM   4560  C3  PGR    35       5.104 -29.458  18.120  1.00-15.07      MEMB
ATOM   4561  HA  PGR    35       4.523 -29.834  18.989  1.00  0.00      MEMB
ATOM   4562  HB  PGR    35       5.971 -28.907  18.545  1.00  0.00      MEMB
ATOM   4563  C2  PGR    35       5.434 -30.822  17.383  1.00-13.89      MEMB
ATOM   4564  HX  PGR    35       6.277 -31.365  17.862  1.00  0.00      MEMB
ATOM   4565  O21 PGR    35       5.963 -30.641  16.038  1.00-12.67      MEMB
ATOM   4566  C21 PGR    35       7.204 -30.249  15.919  1.00-12.02      MEMB
ATOM   4567  O22 PGR    35       7.978 -30.025  16.882  1.00-12.33      MEMB
ATOM   4571  C1  PGR    35       4.168 -31.653  17.347  1.00-14.33      MEMB
ATOM   4572  HR  PGR    35       3.879 -31.942  18.380  1.00  0.00      MEMB
ATOM   4573  HS  PGR    35       4.269 -32.656  16.879  1.00  0.00      MEMB
ATOM   4574  O11 PGR    35       3.130 -30.925  16.712  1.00-13.47      MEMB
ATOM   4575  C11 PGR    35       2.840 -31.223  15.469  1.00-12.95      MEMB
ATOM   4576  O12 PGR    35       3.468 -31.958  14.726  1.00-13.09      MEMB
ATOM   4568  C12 OL     35       7.481 -29.962  14.502  1.00-10.84      MEMB
ATOM   4569  H2R OL     35       8.589 -30.018  14.447  1.00  0.00      MEMB
ATOM   4570  H2S OL     35       7.190 -28.916  14.270  1.00  0.00      MEMB
ATOM   4580  C13 OL     35       6.791 -30.891  13.422  1.00 -9.66      MEMB
ATOM   4581  H3R OL     35       5.691 -30.748  13.365  1.00  0.00      MEMB
ATOM   4582  H3S OL     35       7.021 -31.942  13.702  1.00  0.00      MEMB
ATOM   4583  C14 OL     35       7.394 -30.700  12.077  1.00 -8.38      MEMB
ATOM   4584  H4R OL     35       8.485 -30.620  12.268  1.00  0.00      MEMB
ATOM   4585  H4S OL     35       6.962 -29.742  11.715  1.00  0.00      MEMB
ATOM   4586  C15 OL     35       7.238 -31.868  11.130  1.00 -7.16      MEMB
ATOM   4587  H5R OL     35       6.160 -32.136  11.121  1.00  0.00      MEMB
ATOM   4588  H5S OL     35       7.681 -32.754  11.632  1.00  0.00      MEMB
ATOM   4589  C16 OL     35       7.668 -31.578   9.668  1.00 -6.04      MEMB
ATOM   4590  H6R OL     35       8.722 -31.227   9.680  1.00  0.00      MEMB
ATOM   4591  H6S OL     35       7.053 -30.720   9.322  1.00  0.00      MEMB
ATOM   4592  C17 OL     35       7.285 -32.735   8.785  1.00 -5.15      MEMB
ATOM   4593  H7R OL     35       6.178 -32.811   8.735  1.00  0.00      MEMB
ATOM   4594  H7S OL     35       7.544 -33.745   9.167  1.00  0.00      MEMB
ATOM   4595  C18 OL     35       7.779 -32.532   7.322  1.00 -4.09      MEMB
ATOM   4596  H8R OL     35       8.886 -32.633   7.318  1.00  0.00      MEMB
ATOM   4597  H8S OL     35       7.467 -31.485   7.122  1.00  0.00      MEMB
ATOM   4598  C19 OL     35       7.280 -33.540   6.372  1.00 -3.11      MEMB
ATOM   4599  H9R OL     35       7.351 -34.568   6.757  1.00  0.00      MEMB
ATOM   4600 C110 OL     35       6.996 -33.202   5.076  1.00 -1.91      MEMB
ATOM   4601 H10R OL     35       6.643 -34.080   4.514  1.00  0.00      MEMB
ATOM   4602 C111 OL     35       6.985 -31.814   4.389  1.00 -1.30      MEMB
ATOM   4603 H11R OL     35       7.759 -31.692   3.601  1.00  0.00      MEMB
ATOM   4604 H11S OL     35       7.200 -30.945   5.047  1.00  0.00      MEMB
ATOM   4605 C112 OL     35       5.715 -31.711   3.484  1.00 -0.16      MEMB
ATOM   4606 H12R OL     35       5.480 -30.642   3.292  1.00  0.00      MEMB
ATOM   4607 H12S OL     35       4.779 -32.062   3.968  1.00  0.00      MEMB
ATOM   4608 C113 OL     35       5.845 -32.398   2.099  1.00  0.33      MEMB
ATOM   4609 H13R OL     35       6.075 -33.459   2.333  1.00  0.00      MEMB
ATOM   4610 H13S OL     35       6.678 -32.080   1.436  1.00  0.00      MEMB
ATOM   4611 C114 OL     35       4.574 -32.356   1.332  1.00  1.47      MEMB
ATOM   4612 H14R OL     35       4.372 -31.411   0.783  1.00  0.00      MEMB
ATOM   4613 H14S OL     35       3.705 -32.615   1.974  1.00  0.00      MEMB
ATOM   4614 C115 OL     35       4.676 -33.475   0.267  1.00  2.35      MEMB
ATOM   4615 H15R OL     35       4.474 -34.473   0.711  1.00  0.00      MEMB
ATOM   4616 H15S OL     35       5.706 -33.382  -0.140  1.00  0.00      MEMB
ATOM   4617 C116 OL     35       3.782 -33.178  -0.934  1.00  3.48      MEMB
ATOM   4618 H16R OL     35       4.024 -32.179  -1.358  1.00  0.00      MEMB
ATOM   4619 H16S OL     35       2.774 -33.009  -0.499  1.00  0.00      MEMB
ATOM   4620 C117 OL     35       3.621 -34.224  -2.048  1.00  2.94      MEMB
ATOM   4621 H17R OL     35       4.555 -34.297  -2.644  1.00  0.00      MEMB
ATOM   4622 H17S OL     35       2.860 -33.946  -2.808  1.00  0.00      MEMB
ATOM   4623 C118 OL     35       3.405 -35.647  -1.520  1.00  4.04      MEMB
ATOM   4624 H18R OL     35       4.205 -36.050  -0.863  1.00  0.00      MEMB
ATOM   4625 H18S OL     35       3.306 -36.351  -2.374  1.00  0.00      MEMB
ATOM   4626 H18T OL     35       2.493 -35.734  -0.890  1.00  0.00      MEMB
TER   
ATOM   4708  C12 OL     36      14.859 -26.287  13.065  1.00-12.11      MEMB
ATOM   4709  H2R OL     36      14.254 -26.153  13.987  1.00  0.00      MEMB
ATOM   4710  H2S OL     36      14.899 -25.359  12.456  1.00  0.00      MEMB
ATOM   4758  C13 OL     36      14.163 -27.446  12.277  1.00-10.97      MEMB
ATOM   4759  H3R OL     36      13.066 -27.435  12.103  1.00  0.00      MEMB
ATOM   4760  H3S OL     36      14.467 -28.382  12.792  1.00  0.00      MEMB
ATOM   4761  C14 OL     36      14.660 -27.445  10.831  1.00 -9.91      MEMB
ATOM   4762  H4R OL     36      14.243 -26.512  10.396  1.00  0.00      MEMB
ATOM   4763  H4S OL     36      15.763 -27.361  10.938  1.00  0.00      MEMB
ATOM   4764  C15 OL     36      14.247 -28.562   9.965  1.00 -8.77      MEMB
ATOM   4765  H5R OL     36      13.160 -28.791   9.973  1.00  0.00      MEMB
ATOM   4766  H5S OL     36      14.874 -29.457  10.164  1.00  0.00      MEMB
ATOM   4767  C16 OL     36      14.571 -28.343   8.445  1.00 -7.62      MEMB
ATOM   4768  H6R OL     36      14.009 -28.954   7.706  1.00  0.00      MEMB
ATOM   4769  H6S OL     36      14.250 -27.300   8.235  1.00  0.00      MEMB
ATOM   4770  C17 OL     36      16.096 -28.622   8.244  1.00 -6.59      MEMB
ATOM   4771  H7R OL     36      16.685 -28.178   9.075  1.00  0.00      MEMB
ATOM   4772  H7S OL     36      16.321 -29.710   8.228  1.00  0.00      MEMB
ATOM   4773  C18 OL     36      16.710 -27.786   7.106  1.00 -5.26      MEMB
ATOM   4774  H8R OL     36      16.381 -26.754   7.354  1.00  0.00      MEMB
ATOM   4775  H8S OL     36      17.818 -27.716   7.144  1.00  0.00      MEMB
ATOM   4776  C19 OL     36      16.309 -28.285   5.700  1.00 -4.06      MEMB
ATOM   4777  H9R OL     36      16.044 -29.334   5.503  1.00  0.00      MEMB
ATOM   4778 C110 OL     36      16.184 -27.453   4.649  1.00 -2.66      MEMB
ATOM   4779 H10R OL     36      15.954 -27.791   3.628  1.00  0.00      MEMB
ATOM   4780 C111 OL     36      16.373 -25.947   4.664  1.00 -2.58      MEMB
ATOM   4781 H11R OL     36      16.758 -25.498   5.605  1.00  0.00      MEMB
ATOM   4782 H11S OL     36      17.133 -25.601   3.931  1.00  0.00      MEMB
ATOM   4783 C112 OL     36      15.042 -25.245   4.516  1.00 -1.15      MEMB
ATOM   4784 H12R OL     36      14.694 -25.493   3.490  1.00  0.00      MEMB
ATOM   4785 H12S OL     36      14.263 -25.558   5.242  1.00  0.00      MEMB
ATOM   4786 C113 OL     36      15.124 -23.672   4.522  1.00 -0.28      MEMB
ATOM   4787 H13R OL     36      14.092 -23.282   4.656  1.00  0.00      MEMB
ATOM   4788 H13S OL     36      15.768 -23.385   5.381  1.00  0.00      MEMB
ATOM   4789 C114 OL     36      15.589 -22.983   3.249  1.00  0.84      MEMB
ATOM   4790 H14R OL     36      16.671 -23.207   3.125  1.00  0.00      MEMB
ATOM   4791 H14S OL     36      15.021 -23.237   2.329  1.00  0.00      MEMB
ATOM   4792 C115 OL     36      15.450 -21.465   3.462  1.00  1.60      MEMB
ATOM   4793 H15R OL     36      15.984 -21.135   4.379  1.00  0.00      MEMB
ATOM   4794 H15S OL     36      14.412 -21.084   3.573  1.00  0.00      MEMB
ATOM   4795 C116 OL     36      16.124 -20.665   2.291  1.00  2.64      MEMB
ATOM   4796 H16R OL     36      16.092 -19.582   2.538  1.00  0.00      MEMB
ATOM   4797 H16S OL     36      17.201 -20.931   2.241  1.00  0.00      MEMB
ATOM   4798 C117 OL     36      15.409 -21.008   0.947  1.00  0.00      MEMB
ATOM   4799 H17R OL     36      14.367 -20.689   1.166  1.00  0.00      MEMB
ATOM   4800 H17S OL     36      15.508 -22.090   0.716  1.00  0.00      MEMB
ATOM   4801 C118 OL     36      15.942 -20.226  -0.263  1.00  0.00      MEMB
ATOM   4802 H18R OL     36      15.843 -19.138  -0.059  1.00  0.00      MEMB
ATOM   4803 H18S OL     36      16.974 -20.504  -0.568  1.00  0.00      MEMB
ATOM   4804 H18T OL     36      15.327 -20.477  -1.154  1.00  0.00      MEMB
ATOM   4674  C33 PGR    36      14.638 -24.234  19.049  1.00-20.41      MEMB
ATOM   4675  H3A PGR    36      15.400 -25.034  19.162  1.00  0.00      MEMB
ATOM   4676  H3B PGR    36      13.642 -24.660  19.294  1.00  0.00      MEMB
ATOM   4677  O36 PGR    36      14.610 -23.813  17.723  1.00  0.00      MEMB
ATOM   4678 HO6A PGR    36      14.541 -22.861  17.828  1.00  0.00      MEMB
ATOM   4679  C32 PGR    36      15.149 -23.041  19.975  1.00-20.64      MEMB
ATOM   4680  H2A PGR    36      15.196 -23.389  21.031  1.00  0.00      MEMB
ATOM   4681  O35 PGR    36      14.196 -21.985  19.884  1.00  0.00      MEMB
ATOM   4682 HO5A PGR    36      13.373 -22.492  19.856  1.00  0.00      MEMB
ATOM   4683  C31 PGR    36      16.560 -22.442  19.657  1.00-19.24      MEMB
ATOM   4684  H1A PGR    36      16.670 -21.676  20.454  1.00  0.00      MEMB
ATOM   4685  H1B PGR    36      16.487 -21.953  18.662  1.00  0.00      MEMB
ATOM   4686  P31 PGR    36      18.814 -23.187  18.751  1.00-16.77      MEMB
ATOM   4687  O33 PGR    36      19.683 -24.319  18.830  1.00-15.92      MEMB
ATOM   4688  O34 PGR    36      19.461 -21.897  18.965  1.00-16.93      MEMB
ATOM   4689  O32 PGR    36      17.595 -23.429  19.752  1.00-16.27      MEMB
ATOM   4690  O31 PGR    36      18.021 -23.077  17.413  1.00-18.19      MEMB
ATOM   4691  C3  PGR    36      17.751 -24.230  16.565  1.00-15.07      MEMB
ATOM   4692  HA  PGR    36      16.705 -24.132  16.203  1.00  0.00      MEMB
ATOM   4693  HB  PGR    36      17.995 -25.171  17.104  1.00  0.00      MEMB
ATOM   4694  C2  PGR    36      18.548 -24.181  15.272  1.00-13.89      MEMB
ATOM   4695  HX  PGR    36      19.609 -24.256  15.591  1.00  0.00      MEMB
ATOM   4696  O21 PGR    36      18.195 -23.035  14.538  1.00-12.67      MEMB
ATOM   4697  C21 PGR    36      18.754 -21.828  14.656  1.00-12.02      MEMB
ATOM   4698  O22 PGR    36      19.761 -21.620  15.308  1.00-12.33      MEMB
ATOM   4702  C1  PGR    36      18.208 -25.469  14.465  1.00-14.33      MEMB
ATOM   4703  HR  PGR    36      18.420 -26.344  15.116  1.00  0.00      MEMB
ATOM   4704  HS  PGR    36      18.889 -25.527  13.589  1.00  0.00      MEMB
ATOM   4705  O11 PGR    36      16.877 -25.408  13.939  1.00-13.47      MEMB
ATOM   4706  C11 PGR    36      16.327 -26.593  13.479  1.00-12.95      MEMB
ATOM   4707  O12 PGR    36      16.787 -27.718  13.684  1.00-13.09      MEMB
ATOM   4699  C12 OL     36      17.938 -20.752  13.877  1.00-10.84      MEMB
ATOM   4700  H2R OL     36      18.441 -19.798  14.143  1.00  0.00      MEMB
ATOM   4701  H2S OL     36      16.892 -20.710  14.247  1.00  0.00      MEMB
ATOM   4711  C13 OL     36      17.978 -21.023  12.393  1.00 -9.66      MEMB
ATOM   4712  H3R OL     36      18.907 -21.577  12.140  1.00  0.00      MEMB
ATOM   4713  H3S OL     36      17.989 -20.043  11.871  1.00  0.00      MEMB
ATOM   4714  C14 OL     36      16.752 -21.843  11.995  1.00 -8.38      MEMB
ATOM   4715  H4R OL     36      15.762 -21.433  12.286  1.00  0.00      MEMB
ATOM   4716  H4S OL     36      16.747 -22.874  12.409  1.00  0.00      MEMB
ATOM   4717  C15 OL     36      16.714 -22.180  10.510  1.00 -7.16      MEMB
ATOM   4718  H5R OL     36      16.614 -21.255   9.903  1.00  0.00      MEMB
ATOM   4719  H5S OL     36      15.772 -22.714  10.261  1.00  0.00      MEMB
ATOM   4720  C16 OL     36      17.937 -23.086  10.019  1.00 -6.04      MEMB
ATOM   4721  H6R OL     36      18.273 -23.888  10.710  1.00  0.00      MEMB
ATOM   4722  H6S OL     36      18.727 -22.305  10.043  1.00  0.00      MEMB
ATOM   4723  C17 OL     36      17.707 -23.712   8.628  1.00 -5.15      MEMB
ATOM   4724  H7R OL     36      17.088 -22.928   8.143  1.00  0.00      MEMB
ATOM   4725  H7S OL     36      17.081 -24.614   8.795  1.00  0.00      MEMB
ATOM   4726  C18 OL     36      18.906 -24.181   7.785  1.00 -4.09      MEMB
ATOM   4727  H8R OL     36      18.781 -24.622   6.773  1.00  0.00      MEMB
ATOM   4728  H8S OL     36      19.218 -25.097   8.331  1.00  0.00      MEMB
ATOM   4729  C19 OL     36      19.988 -23.074   7.663  1.00 -3.11      MEMB
ATOM   4730  H9R OL     36      20.702 -22.929   8.487  1.00  0.00      MEMB
ATOM   4731 C110 OL     36      20.170 -22.259   6.632  1.00 -1.91      MEMB
ATOM   4732 H10R OL     36      21.034 -21.578   6.642  1.00  0.00      MEMB
ATOM   4733 C111 OL     36      19.309 -22.173   5.356  1.00 -1.30      MEMB
ATOM   4734 H11R OL     36      19.111 -21.099   5.155  1.00  0.00      MEMB
ATOM   4735 H11S OL     36      18.432 -22.856   5.369  1.00  0.00      MEMB
ATOM   4736 C112 OL     36      20.082 -22.666   4.101  1.00 -0.16      MEMB
ATOM   4737 H12R OL     36      21.063 -22.147   4.122  1.00  0.00      MEMB
ATOM   4738 H12S OL     36      19.581 -22.201   3.226  1.00  0.00      MEMB
ATOM   4739 C113 OL     36      20.026 -24.177   4.005  1.00  0.33      MEMB
ATOM   4740 H13R OL     36      19.051 -24.592   4.339  1.00  0.00      MEMB
ATOM   4741 H13S OL     36      20.661 -24.671   4.772  1.00  0.00      MEMB
ATOM   4742 C114 OL     36      20.429 -24.763   2.674  1.00  1.47      MEMB
ATOM   4743 H14R OL     36      20.388 -25.860   2.848  1.00  0.00      MEMB
ATOM   4744 H14S OL     36      21.487 -24.457   2.527  1.00  0.00      MEMB
ATOM   4745 C115 OL     36      19.503 -24.484   1.494  1.00  2.35      MEMB
ATOM   4746 H15R OL     36      19.291 -23.397   1.400  1.00  0.00      MEMB
ATOM   4747 H15S OL     36      18.544 -25.010   1.685  1.00  0.00      MEMB
ATOM   4748 C116 OL     36      20.267 -24.947   0.196  1.00  3.48      MEMB
ATOM   4749 H16R OL     36      20.616 -26.002   0.193  1.00  0.00      MEMB
ATOM   4750 H16S OL     36      21.222 -24.380   0.242  1.00  0.00      MEMB
ATOM   4751 C117 OL     36      19.674 -24.751  -1.249  1.00  2.94      MEMB
ATOM   4752 H17R OL     36      18.888 -25.524  -1.381  1.00  0.00      MEMB
ATOM   4753 H17S OL     36      20.521 -24.897  -1.953  1.00  0.00      MEMB
ATOM   4754 C118 OL     36      18.879 -23.431  -1.546  1.00  4.04      MEMB
ATOM   4755 H18R OL     36      19.420 -22.521  -1.209  1.00  0.00      MEMB
ATOM   4756 H18S OL     36      17.905 -23.434  -1.013  1.00  0.00      MEMB
ATOM   4757 H18T OL     36      18.888 -23.425  -2.657  1.00  0.00      MEMB
TER   
ATOM   4839  C12 OL     37      17.341  14.502  15.390  1.00-12.11      MEMB
ATOM   4840  H2R OL     37      16.575  15.251  15.685  1.00  0.00      MEMB
ATOM   4841  H2S OL     37      18.262  15.098  15.565  1.00  0.00      MEMB
ATOM   4889  C13 OL     37      17.126  13.988  13.932  1.00-10.97      MEMB
ATOM   4890  H3R OL     37      16.236  13.334  13.808  1.00  0.00      MEMB
ATOM   4891  H3S OL     37      17.934  13.277  13.656  1.00  0.00      MEMB
ATOM   4892  C14 OL     37      17.022  15.037  12.891  1.00 -9.91      MEMB
ATOM   4893  H4R OL     37      16.375  15.858  13.267  1.00  0.00      MEMB
ATOM   4894  H4S OL     37      18.046  15.458  12.798  1.00  0.00      MEMB
ATOM   4895  C15 OL     37      16.243  14.792  11.590  1.00 -8.77      MEMB
ATOM   4896  H5R OL     37      16.370  15.796  11.131  1.00  0.00      MEMB
ATOM   4897  H5S OL     37      15.154  14.665  11.769  1.00  0.00      MEMB
ATOM   4898  C16 OL     37      16.690  13.709  10.596  1.00 -7.62      MEMB
ATOM   4899  H6R OL     37      17.796  13.748  10.496  1.00  0.00      MEMB
ATOM   4900  H6S OL     37      16.442  12.726  11.051  1.00  0.00      MEMB
ATOM   4901  C17 OL     37      16.032  13.962   9.190  1.00 -6.59      MEMB
ATOM   4902  H7R OL     37      15.752  12.988   8.735  1.00  0.00      MEMB
ATOM   4903  H7S OL     37      15.095  14.551   9.296  1.00  0.00      MEMB
ATOM   4904  C18 OL     37      16.881  14.820   8.193  1.00 -5.26      MEMB
ATOM   4905  H8R OL     37      16.116  15.277   7.530  1.00  0.00      MEMB
ATOM   4906  H8S OL     37      17.301  15.692   8.740  1.00  0.00      MEMB
ATOM   4907  C19 OL     37      17.974  14.058   7.513  1.00 -4.06      MEMB
ATOM   4908  H9R OL     37      18.439  13.279   8.136  1.00  0.00      MEMB
ATOM   4909 C110 OL     37      18.396  14.437   6.253  1.00 -2.66      MEMB
ATOM   4910 H10R OL     37      19.225  13.910   5.759  1.00  0.00      MEMB
ATOM   4911 C111 OL     37      17.811  15.606   5.543  1.00 -2.58      MEMB
ATOM   4912 H11R OL     37      17.690  16.444   6.263  1.00  0.00      MEMB
ATOM   4913 H11S OL     37      18.474  16.052   4.772  1.00  0.00      MEMB
ATOM   4914 C112 OL     37      16.404  15.487   4.838  1.00 -1.15      MEMB
ATOM   4915 H12R OL     37      15.831  14.695   5.367  1.00  0.00      MEMB
ATOM   4916 H12S OL     37      15.757  16.370   5.026  1.00  0.00      MEMB
ATOM   4917 C113 OL     37      16.382  15.205   3.317  1.00 -0.28      MEMB
ATOM   4918 H13R OL     37      15.329  14.960   3.059  1.00  0.00      MEMB
ATOM   4919 H13S OL     37      16.730  16.077   2.723  1.00  0.00      MEMB
ATOM   4920 C114 OL     37      17.335  14.021   2.883  1.00  0.84      MEMB
ATOM   4921 H14R OL     37      18.385  14.108   3.235  1.00  0.00      MEMB
ATOM   4922 H14S OL     37      16.879  13.135   3.374  1.00  0.00      MEMB
ATOM   4923 C115 OL     37      17.250  13.705   1.401  1.00  1.60      MEMB
ATOM   4924 H15R OL     37      17.841  14.317   0.686  1.00  0.00      MEMB
ATOM   4925 H15S OL     37      16.193  13.840   1.087  1.00  0.00      MEMB
ATOM   4926 C116 OL     37      17.623  12.310   0.994  1.00  2.64      MEMB
ATOM   4927 H16R OL     37      16.920  11.576   1.444  1.00  0.00      MEMB
ATOM   4928 H16S OL     37      17.502  12.418  -0.105  1.00  0.00      MEMB
ATOM   4929 C117 OL     37      19.009  11.871   1.374  1.00  0.00      MEMB
ATOM   4930 H17R OL     37      19.118  11.697   2.466  1.00  0.00      MEMB
ATOM   4931 H17S OL     37      19.837  12.525   1.026  1.00  0.00      MEMB
ATOM   4932 C118 OL     37      19.282  10.475   0.759  1.00  0.00      MEMB
ATOM   4933 H18R OL     37      19.142  10.412  -0.341  1.00  0.00      MEMB
ATOM   4934 H18S OL     37      20.358  10.227   0.878  1.00  0.00      MEMB
ATOM   4935 H18T OL     37      18.601   9.715   1.199  1.00  0.00      MEMB
ATOM   4805  C33 PGR    37      23.424  14.469  20.028  1.00-20.41      MEMB
ATOM   4806  H3A PGR    37      24.303  14.116  20.610  1.00  0.00      MEMB
ATOM   4807  H3B PGR    37      22.544  14.809  20.614  1.00  0.00      MEMB
ATOM   4808  O36 PGR    37      22.928  13.321  19.286  1.00  0.00      MEMB
ATOM   4809 HO6A PGR    37      22.004  13.495  19.096  1.00  0.00      MEMB
ATOM   4810  C32 PGR    37      23.761  15.646  19.022  1.00-20.64      MEMB
ATOM   4811  H2A PGR    37      24.466  15.276  18.245  1.00  0.00      MEMB
ATOM   4812  O35 PGR    37      24.404  16.679  19.766  1.00  0.00      MEMB
ATOM   4813 HO5A PGR    37      24.946  16.151  20.369  1.00  0.00      MEMB
ATOM   4814  C31 PGR    37      22.451  16.157  18.347  1.00-19.24      MEMB
ATOM   4815  H1A PGR    37      22.229  15.283  17.698  1.00  0.00      MEMB
ATOM   4816  H1B PGR    37      22.752  17.092  17.828  1.00  0.00      MEMB
ATOM   4817  P31 PGR    37      19.951  16.629  18.695  1.00-16.77      MEMB
ATOM   4818  O33 PGR    37      20.141  17.367  17.394  1.00-15.92      MEMB
ATOM   4819  O34 PGR    37      19.020  17.233  19.671  1.00-16.93      MEMB
ATOM   4820  O32 PGR    37      21.389  16.367  19.310  1.00-16.27      MEMB
ATOM   4821  O31 PGR    37      19.552  15.170  18.482  1.00-18.19      MEMB
ATOM   4822  C3  PGR    37      19.005  14.439  19.549  1.00-15.07      MEMB
ATOM   4823  HA  PGR    37      17.986  14.807  19.796  1.00  0.00      MEMB
ATOM   4824  HB  PGR    37      19.692  14.470  20.422  1.00  0.00      MEMB
ATOM   4825  C2  PGR    37      18.950  12.912  19.129  1.00-13.89      MEMB
ATOM   4826  HX  PGR    37      19.073  12.343  20.075  1.00  0.00      MEMB
ATOM   4827  O21 PGR    37      19.890  12.634  18.157  1.00-12.67      MEMB
ATOM   4828  C21 PGR    37      20.528  11.490  18.334  1.00-12.02      MEMB
ATOM   4829  O22 PGR    37      20.673  10.827  19.287  1.00-12.33      MEMB
ATOM   4833  C1  PGR    37      17.569  12.656  18.587  1.00-14.33      MEMB
ATOM   4834  HR  PGR    37      16.866  12.925  19.404  1.00  0.00      MEMB
ATOM   4835  HS  PGR    37      17.404  11.614  18.239  1.00  0.00      MEMB
ATOM   4836  O11 PGR    37      17.304  13.626  17.562  1.00-13.47      MEMB
ATOM   4837  C11 PGR    37      17.357  13.242  16.282  1.00-12.95      MEMB
ATOM   4838  O12 PGR    37      17.404  12.121  15.896  1.00-13.09      MEMB
ATOM   4830  C12 OL     37      21.050  11.043  16.986  1.00-10.84      MEMB
ATOM   4831  H2R OL     37      20.171  10.872  16.329  1.00  0.00      MEMB
ATOM   4832  H2S OL     37      21.574  10.077  17.152  1.00  0.00      MEMB
ATOM   4842  C13 OL     37      22.073  12.010  16.285  1.00 -9.66      MEMB
ATOM   4843  H3R OL     37      22.889  12.165  17.022  1.00  0.00      MEMB
ATOM   4844  H3S OL     37      21.589  12.994  16.104  1.00  0.00      MEMB
ATOM   4845  C14 OL     37      22.537  11.519  14.939  1.00 -8.38      MEMB
ATOM   4846  H4R OL     37      21.727  11.116  14.293  1.00  0.00      MEMB
ATOM   4847  H4S OL     37      23.263  10.701  15.128  1.00  0.00      MEMB
ATOM   4848  C15 OL     37      23.410  12.526  14.165  1.00 -7.16      MEMB
ATOM   4849  H5R OL     37      24.447  12.512  14.564  1.00  0.00      MEMB
ATOM   4850  H5S OL     37      22.996  13.528  14.407  1.00  0.00      MEMB
ATOM   4851  C16 OL     37      23.499  12.102  12.679  1.00 -6.04      MEMB
ATOM   4852  H6R OL     37      23.625  11.009  12.530  1.00  0.00      MEMB
ATOM   4853  H6S OL     37      24.471  12.578  12.427  1.00  0.00      MEMB
ATOM   4854  C17 OL     37      22.314  12.475  11.673  1.00 -5.15      MEMB
ATOM   4855  H7R OL     37      21.492  11.741  11.813  1.00  0.00      MEMB
ATOM   4856  H7S OL     37      22.784  12.254  10.691  1.00  0.00      MEMB
ATOM   4857  C18 OL     37      21.777  13.899  11.810  1.00 -4.09      MEMB
ATOM   4858  H8R OL     37      21.508  13.992  12.883  1.00  0.00      MEMB
ATOM   4859  H8S OL     37      20.803  14.145  11.337  1.00  0.00      MEMB
ATOM   4860  C19 OL     37      22.829  14.970  11.596  1.00 -3.11      MEMB
ATOM   4861  H9R OL     37      23.778  14.970  12.152  1.00  0.00      MEMB
ATOM   4862 C110 OL     37      22.710  15.906  10.624  1.00 -1.91      MEMB
ATOM   4863 H10R OL     37      23.556  16.584  10.438  1.00  0.00      MEMB
ATOM   4864 C111 OL     37      21.517  16.048   9.716  1.00 -1.30      MEMB
ATOM   4865 H11R OL     37      21.592  17.125   9.454  1.00  0.00      MEMB
ATOM   4866 H11S OL     37      20.520  15.782  10.127  1.00  0.00      MEMB
ATOM   4867 C112 OL     37      21.714  15.177   8.469  1.00 -0.16      MEMB
ATOM   4868 H12R OL     37      20.816  15.419   7.862  1.00  0.00      MEMB
ATOM   4869 H12S OL     37      21.665  14.147   8.883  1.00  0.00      MEMB
ATOM   4870 C113 OL     37      22.994  15.493   7.625  1.00  0.33      MEMB
ATOM   4871 H13R OL     37      23.126  14.767   6.795  1.00  0.00      MEMB
ATOM   4872 H13S OL     37      23.822  15.380   8.357  1.00  0.00      MEMB
ATOM   4873 C114 OL     37      23.028  16.888   7.134  1.00  1.47      MEMB
ATOM   4874 H14R OL     37      23.452  17.607   7.867  1.00  0.00      MEMB
ATOM   4875 H14S OL     37      21.970  16.980   6.807  1.00  0.00      MEMB
ATOM   4876 C115 OL     37      23.885  17.054   5.851  1.00  2.35      MEMB
ATOM   4877 H15R OL     37      24.844  16.506   5.975  1.00  0.00      MEMB
ATOM   4878 H15S OL     37      24.163  18.128   5.903  1.00  0.00      MEMB
ATOM   4879 C116 OL     37      23.249  16.522   4.556  1.00  3.48      MEMB
ATOM   4880 H16R OL     37      22.316  17.052   4.267  1.00  0.00      MEMB
ATOM   4881 H16S OL     37      22.940  15.469   4.733  1.00  0.00      MEMB
ATOM   4882 C117 OL     37      24.217  16.470   3.416  1.00  2.94      MEMB
ATOM   4883 H17R OL     37      24.970  15.671   3.583  1.00  0.00      MEMB
ATOM   4884 H17S OL     37      24.759  17.440   3.404  1.00  0.00      MEMB
ATOM   4885 C118 OL     37      23.388  16.382   2.102  1.00  4.04      MEMB
ATOM   4886 H18R OL     37      24.073  16.162   1.255  1.00  0.00      MEMB
ATOM   4887 H18S OL     37      22.731  17.270   1.987  1.00  0.00      MEMB
ATOM   4888 H18T OL     37      22.704  15.509   2.036  1.00  0.00      MEMB
TER   
ATOM   4970  C12 OL     38     -14.162 -21.359  14.433  1.00-12.11      MEMB
ATOM   4971  H2R OL     38     -14.054 -20.403  14.988  1.00  0.00      MEMB
ATOM   4972  H2S OL     38     -13.695 -22.058  15.160  1.00  0.00      MEMB
ATOM   5020  C13 OL     38     -13.385 -21.287  13.086  1.00-10.97      MEMB
ATOM   5021  H3R OL     38     -12.641 -20.463  13.140  1.00  0.00      MEMB
ATOM   5022  H3S OL     38     -14.157 -20.867  12.408  1.00  0.00      MEMB
ATOM   5023  C14 OL     38     -12.707 -22.599  12.758  1.00 -9.91      MEMB
ATOM   5024  H4R OL     38     -11.654 -22.542  12.406  1.00  0.00      MEMB
ATOM   5025  H4S OL     38     -12.592 -23.123  13.731  1.00  0.00      MEMB
ATOM   5026  C15 OL     38     -13.588 -23.602  11.904  1.00 -8.77      MEMB
ATOM   5027  H5R OL     38     -14.543 -23.633  12.470  1.00  0.00      MEMB
ATOM   5028  H5S OL     38     -13.005 -24.538  11.772  1.00  0.00      MEMB
ATOM   5029  C16 OL     38     -13.808 -23.267  10.468  1.00 -7.62      MEMB
ATOM   5030  H6R OL     38     -14.471 -24.013   9.980  1.00  0.00      MEMB
ATOM   5031  H6S OL     38     -14.390 -22.354  10.218  1.00  0.00      MEMB
ATOM   5032  C17 OL     38     -12.546 -23.274   9.602  1.00 -6.59      MEMB
ATOM   5033  H7R OL     38     -11.858 -22.476   9.954  1.00  0.00      MEMB
ATOM   5034  H7S OL     38     -11.983 -24.230   9.673  1.00  0.00      MEMB
ATOM   5035  C18 OL     38     -12.791 -22.917   8.135  1.00 -5.26      MEMB
ATOM   5036  H8R OL     38     -13.490 -22.059   8.050  1.00  0.00      MEMB
ATOM   5037  H8S OL     38     -11.888 -22.604   7.568  1.00  0.00      MEMB
ATOM   5038  C19 OL     38     -13.424 -24.041   7.236  1.00 -4.06      MEMB
ATOM   5039  H9R OL     38     -12.828 -24.894   6.881  1.00  0.00      MEMB
ATOM   5040 C110 OL     38     -14.716 -24.174   6.907  1.00 -2.66      MEMB
ATOM   5041 H10R OL     38     -15.035 -25.041   6.310  1.00  0.00      MEMB
ATOM   5042 C111 OL     38     -15.836 -23.232   7.404  1.00 -2.58      MEMB
ATOM   5043 H11R OL     38     -16.598 -23.848   7.927  1.00  0.00      MEMB
ATOM   5044 H11S OL     38     -15.554 -22.554   8.238  1.00  0.00      MEMB
ATOM   5045 C112 OL     38     -16.346 -22.251   6.327  1.00 -1.15      MEMB
ATOM   5046 H12R OL     38     -17.084 -21.517   6.716  1.00  0.00      MEMB
ATOM   5047 H12S OL     38     -15.439 -21.761   5.912  1.00  0.00      MEMB
ATOM   5048 C113 OL     38     -17.030 -22.882   5.091  1.00 -0.28      MEMB
ATOM   5049 H13R OL     38     -16.362 -23.634   4.620  1.00  0.00      MEMB
ATOM   5050 H13S OL     38     -17.962 -23.413   5.380  1.00  0.00      MEMB
ATOM   5051 C114 OL     38     -17.402 -21.794   4.061  1.00  0.84      MEMB
ATOM   5052 H14R OL     38     -18.388 -21.905   3.562  1.00  0.00      MEMB
ATOM   5053 H14S OL     38     -17.538 -20.864   4.654  1.00  0.00      MEMB
ATOM   5054 C115 OL     38     -16.279 -21.553   3.056  1.00  1.60      MEMB
ATOM   5055 H15R OL     38     -16.274 -22.360   2.293  1.00  0.00      MEMB
ATOM   5056 H15S OL     38     -15.328 -21.585   3.630  1.00  0.00      MEMB
ATOM   5057 C116 OL     38     -16.393 -20.105   2.576  1.00  2.64      MEMB
ATOM   5058 H16R OL     38     -17.449 -19.897   2.301  1.00  0.00      MEMB
ATOM   5059 H16S OL     38     -16.070 -19.436   3.402  1.00  0.00      MEMB
ATOM   5060 C117 OL     38     -15.327 -19.616   1.534  1.00  0.00      MEMB
ATOM   5061 H17R OL     38     -14.345 -19.529   2.047  1.00  0.00      MEMB
ATOM   5062 H17S OL     38     -15.488 -18.542   1.302  1.00  0.00      MEMB
ATOM   5063 C118 OL     38     -15.054 -20.453   0.314  1.00  0.00      MEMB
ATOM   5064 H18R OL     38     -14.317 -21.283   0.363  1.00  0.00      MEMB
ATOM   5065 H18S OL     38     -16.010 -20.826  -0.112  1.00  0.00      MEMB
ATOM   5066 H18T OL     38     -14.523 -19.852  -0.455  1.00  0.00      MEMB
ATOM   4936  C33 PGR    38     -13.989 -23.930  20.761  1.00-20.41      MEMB
ATOM   4937  H3A PGR    38     -14.084 -23.356  19.815  1.00  0.00      MEMB
ATOM   4938  H3B PGR    38     -14.053 -23.252  21.639  1.00  0.00      MEMB
ATOM   4939  O36 PGR    38     -12.646 -24.413  20.950  1.00  0.00      MEMB
ATOM   4940 HO6A PGR    38     -12.607 -24.737  21.853  1.00  0.00      MEMB
ATOM   4941  C32 PGR    38     -15.037 -25.046  20.920  1.00-20.64      MEMB
ATOM   4942  H2A PGR    38     -16.041 -24.589  21.073  1.00  0.00      MEMB
ATOM   4943  O35 PGR    38     -14.696 -25.797  22.084  1.00  0.00      MEMB
ATOM   4944 HO5A PGR    38     -14.393 -25.088  22.668  1.00  0.00      MEMB
ATOM   4945  C31 PGR    38     -15.100 -25.976  19.674  1.00-19.24      MEMB
ATOM   4946  H1A PGR    38     -15.765 -26.862  19.759  1.00  0.00      MEMB
ATOM   4947  H1B PGR    38     -14.060 -26.306  19.464  1.00  0.00      MEMB
ATOM   4948  P31 PGR    38     -14.734 -25.353  17.117  1.00-16.77      MEMB
ATOM   4949  O33 PGR    38     -14.327 -26.791  16.793  1.00-15.92      MEMB
ATOM   4950  O34 PGR    38     -13.648 -24.350  17.099  1.00-16.93      MEMB
ATOM   4951  O32 PGR    38     -15.495 -25.260  18.506  1.00-16.27      MEMB
ATOM   4952  O31 PGR    38     -15.833 -24.755  16.096  1.00-18.19      MEMB
ATOM   4953  C3  PGR    38     -17.116 -24.463  16.630  1.00-15.07      MEMB
ATOM   4954  HA  PGR    38     -16.979 -23.822  17.527  1.00  0.00      MEMB
ATOM   4955  HB  PGR    38     -17.576 -25.468  16.744  1.00  0.00      MEMB
ATOM   4956  C2  PGR    38     -17.933 -23.585  15.614  1.00-13.89      MEMB
ATOM   4957  HX  PGR    38     -19.027 -23.563  15.806  1.00  0.00      MEMB
ATOM   4958  O21 PGR    38     -17.738 -24.025  14.251  1.00-12.67      MEMB
ATOM   4959  C21 PGR    38     -18.380 -25.163  13.973  1.00-12.02      MEMB
ATOM   4960  O22 PGR    38     -19.316 -25.560  14.649  1.00-12.33      MEMB
ATOM   4964  C1  PGR    38     -17.615 -22.006  15.684  1.00-14.33      MEMB
ATOM   4965  HR  PGR    38     -17.842 -21.608  16.696  1.00  0.00      MEMB
ATOM   4966  HS  PGR    38     -18.178 -21.528  14.854  1.00  0.00      MEMB
ATOM   4967  O11 PGR    38     -16.197 -21.878  15.471  1.00-13.47      MEMB
ATOM   4968  C11 PGR    38     -15.637 -21.593  14.276  1.00-12.95      MEMB
ATOM   4969  O12 PGR    38     -16.272 -21.447  13.238  1.00-13.09      MEMB
ATOM   4961  C12 OL     38     -17.805 -25.969  12.898  1.00-10.84      MEMB
ATOM   4962  H2R OL     38     -17.422 -25.344  12.064  1.00  0.00      MEMB
ATOM   4963  H2S OL     38     -18.618 -26.636  12.538  1.00  0.00      MEMB
ATOM   4973  C13 OL     38     -16.514 -26.634  13.359  1.00 -9.66      MEMB
ATOM   4974  H3R OL     38     -16.740 -27.262  14.247  1.00  0.00      MEMB
ATOM   4975  H3S OL     38     -15.767 -25.895  13.719  1.00  0.00      MEMB
ATOM   4976  C14 OL     38     -15.873 -27.503  12.234  1.00 -8.38      MEMB
ATOM   4977  H4R OL     38     -15.798 -26.875  11.320  1.00  0.00      MEMB
ATOM   4978  H4S OL     38     -16.574 -28.321  11.961  1.00  0.00      MEMB
ATOM   4979  C15 OL     38     -14.533 -28.054  12.532  1.00 -7.16      MEMB
ATOM   4980  H5R OL     38     -14.636 -28.838  13.312  1.00  0.00      MEMB
ATOM   4981  H5S OL     38     -13.774 -27.337  12.911  1.00  0.00      MEMB
ATOM   4982  C16 OL     38     -13.958 -28.772  11.320  1.00 -6.04      MEMB
ATOM   4983  H6R OL     38     -14.722 -29.509  10.992  1.00  0.00      MEMB
ATOM   4984  H6S OL     38     -13.122 -29.389  11.714  1.00  0.00      MEMB
ATOM   4985  C17 OL     38     -13.293 -27.805  10.280  1.00 -5.15      MEMB
ATOM   4986  H7R OL     38     -12.284 -27.626  10.708  1.00  0.00      MEMB
ATOM   4987  H7S OL     38     -13.836 -26.862  10.054  1.00  0.00      MEMB
ATOM   4988  C18 OL     38     -13.243 -28.583   8.918  1.00 -4.09      MEMB
ATOM   4989  H8R OL     38     -14.321 -28.611   8.651  1.00  0.00      MEMB
ATOM   4990  H8S OL     38     -12.837 -29.617   8.947  1.00  0.00      MEMB
ATOM   4991  C19 OL     38     -12.433 -27.800   7.898  1.00 -3.11      MEMB
ATOM   4992  H9R OL     38     -11.819 -27.006   8.349  1.00  0.00      MEMB
ATOM   4993 C110 OL     38     -12.370 -27.999   6.586  1.00 -1.91      MEMB
ATOM   4994 H10R OL     38     -11.847 -27.200   6.040  1.00  0.00      MEMB
ATOM   4995 C111 OL     38     -13.186 -29.072   5.823  1.00 -1.30      MEMB
ATOM   4996 H11R OL     38     -13.588 -29.875   6.477  1.00  0.00      MEMB
ATOM   4997 H11S OL     38     -12.575 -29.514   5.008  1.00  0.00      MEMB
ATOM   4998 C112 OL     38     -14.438 -28.557   5.116  1.00 -0.16      MEMB
ATOM   4999 H12R OL     38     -15.199 -28.360   5.901  1.00  0.00      MEMB
ATOM   5000 H12S OL     38     -14.877 -29.402   4.542  1.00  0.00      MEMB
ATOM   5001 C113 OL     38     -14.290 -27.356   4.230  1.00  0.33      MEMB
ATOM   5002 H13R OL     38     -13.436 -27.496   3.533  1.00  0.00      MEMB
ATOM   5003 H13S OL     38     -14.081 -26.439   4.823  1.00  0.00      MEMB
ATOM   5004 C114 OL     38     -15.515 -26.979   3.403  1.00  1.47      MEMB
ATOM   5005 H14R OL     38     -15.517 -27.629   2.502  1.00  0.00      MEMB
ATOM   5006 H14S OL     38     -15.327 -25.913   3.152  1.00  0.00      MEMB
ATOM   5007 C115 OL     38     -16.893 -27.331   3.973  1.00  2.35      MEMB
ATOM   5008 H15R OL     38     -17.004 -26.854   4.970  1.00  0.00      MEMB
ATOM   5009 H15S OL     38     -17.051 -28.424   4.096  1.00  0.00      MEMB
ATOM   5010 C116 OL     38     -18.027 -26.777   3.049  1.00  3.48      MEMB
ATOM   5011 H16R OL     38     -17.861 -26.927   1.960  1.00  0.00      MEMB
ATOM   5012 H16S OL     38     -18.147 -25.700   3.290  1.00  0.00      MEMB
ATOM   5013 C117 OL     38     -19.437 -27.439   3.304  1.00  2.94      MEMB
ATOM   5014 H17R OL     38     -19.682 -27.445   4.388  1.00  0.00      MEMB
ATOM   5015 H17S OL     38     -19.226 -28.510   3.096  1.00  0.00      MEMB
ATOM   5016 C118 OL     38     -20.525 -26.876   2.538  1.00  4.04      MEMB
ATOM   5017 H18R OL     38     -20.182 -26.557   1.530  1.00  0.00      MEMB
ATOM   5018 H18S OL     38     -21.080 -26.053   3.038  1.00  0.00      MEMB
ATOM   5019 H18T OL     38     -21.294 -27.665   2.400  1.00  0.00      MEMB
TER   
ATOM   5101  C12 OL     39     -33.064  -3.994  13.474  1.00-12.11      MEMB
ATOM   5102  H2R OL     39     -33.754  -3.469  14.169  1.00  0.00      MEMB
ATOM   5103  H2S OL     39     -32.489  -3.259  12.872  1.00  0.00      MEMB
ATOM   5151  C13 OL     39     -33.822  -4.920  12.545  1.00-10.97      MEMB
ATOM   5152  H3R OL     39     -34.402  -5.672  13.121  1.00  0.00      MEMB
ATOM   5153  H3S OL     39     -33.100  -5.420  11.865  1.00  0.00      MEMB
ATOM   5154  C14 OL     39     -34.928  -4.297  11.719  1.00 -9.91      MEMB
ATOM   5155  H4R OL     39     -35.610  -5.066  11.298  1.00  0.00      MEMB
ATOM   5156  H4S OL     39     -35.542  -3.637  12.368  1.00  0.00      MEMB
ATOM   5157  C15 OL     39     -34.473  -3.425  10.485  1.00 -8.77      MEMB
ATOM   5158  H5R OL     39     -33.486  -2.955  10.680  1.00  0.00      MEMB
ATOM   5159  H5S OL     39     -35.149  -2.547  10.390  1.00  0.00      MEMB
ATOM   5160  C16 OL     39     -34.254  -4.220   9.153  1.00 -7.62      MEMB
ATOM   5161  H6R OL     39     -33.686  -5.166   9.289  1.00  0.00      MEMB
ATOM   5162  H6S OL     39     -35.241  -4.654   8.888  1.00  0.00      MEMB
ATOM   5163  C17 OL     39     -33.817  -3.361   8.016  1.00 -6.59      MEMB
ATOM   5164  H7R OL     39     -34.132  -3.837   7.063  1.00  0.00      MEMB
ATOM   5165  H7S OL     39     -34.212  -2.326   7.929  1.00  0.00      MEMB
ATOM   5166  C18 OL     39     -32.295  -3.127   8.092  1.00 -5.26      MEMB
ATOM   5167  H8R OL     39     -31.928  -2.383   7.353  1.00  0.00      MEMB
ATOM   5168  H8S OL     39     -32.072  -2.778   9.123  1.00  0.00      MEMB
ATOM   5169  C19 OL     39     -31.515  -4.325   7.724  1.00 -4.06      MEMB
ATOM   5170  H9R OL     39     -30.999  -4.834   8.552  1.00  0.00      MEMB
ATOM   5171 C110 OL     39     -31.308  -4.766   6.507  1.00 -2.66      MEMB
ATOM   5172 H10R OL     39     -30.644  -5.614   6.283  1.00  0.00      MEMB
ATOM   5173 C111 OL     39     -31.769  -4.177   5.188  1.00 -2.58      MEMB
ATOM   5174 H11R OL     39     -32.809  -3.799   5.277  1.00  0.00      MEMB
ATOM   5175 H11S OL     39     -31.095  -3.339   4.910  1.00  0.00      MEMB
ATOM   5176 C112 OL     39     -31.619  -5.262   4.066  1.00 -1.15      MEMB
ATOM   5177 H12R OL     39     -31.661  -4.703   3.107  1.00  0.00      MEMB
ATOM   5178 H12S OL     39     -30.621  -5.735   4.192  1.00  0.00      MEMB
ATOM   5179 C113 OL     39     -32.850  -6.178   3.921  1.00 -0.28      MEMB
ATOM   5180 H13R OL     39     -33.001  -6.782   4.841  1.00  0.00      MEMB
ATOM   5181 H13S OL     39     -33.749  -5.529   3.853  1.00  0.00      MEMB
ATOM   5182 C114 OL     39     -32.808  -7.234   2.785  1.00  0.84      MEMB
ATOM   5183 H14R OL     39     -33.665  -7.941   2.754  1.00  0.00      MEMB
ATOM   5184 H14S OL     39     -32.628  -6.726   1.814  1.00  0.00      MEMB
ATOM   5185 C115 OL     39     -31.570  -8.124   2.993  1.00  1.60      MEMB
ATOM   5186 H15R OL     39     -31.552  -8.590   4.001  1.00  0.00      MEMB
ATOM   5187 H15S OL     39     -30.665  -7.483   2.918  1.00  0.00      MEMB
ATOM   5188 C116 OL     39     -31.652  -9.261   1.975  1.00  2.64      MEMB
ATOM   5189 H16R OL     39     -32.497  -9.970   2.108  1.00  0.00      MEMB
ATOM   5190 H16S OL     39     -31.570  -8.820   0.959  1.00  0.00      MEMB
ATOM   5191 C117 OL     39     -30.404 -10.092   2.138  1.00  0.00      MEMB
ATOM   5192 H17R OL     39     -30.397 -10.468   3.184  1.00  0.00      MEMB
ATOM   5193 H17S OL     39     -29.485  -9.471   2.078  1.00  0.00      MEMB
ATOM   5194 C118 OL     39     -30.299 -11.279   1.109  1.00  0.00      MEMB
ATOM   5195 H18R OL     39     -30.529 -12.245   1.607  1.00  0.00      MEMB
ATOM   5196 H18S OL     39     -30.889 -11.026   0.202  1.00  0.00      MEMB
ATOM   5197 H18T OL     39     -29.292 -11.437   0.668  1.00  0.00      MEMB
ATOM   5067  C33 PGR    39     -27.647  -4.366  20.465  1.00-20.41      MEMB
ATOM   5068  H3A PGR    39     -27.428  -5.388  20.842  1.00  0.00      MEMB
ATOM   5069  H3B PGR    39     -26.662  -3.854  20.424  1.00  0.00      MEMB
ATOM   5070  O36 PGR    39     -28.605  -3.658  21.331  1.00  0.00      MEMB
ATOM   5071 HO6A PGR    39     -28.787  -2.750  21.078  1.00  0.00      MEMB
ATOM   5072  C32 PGR    39     -28.194  -4.539  18.975  1.00-20.64      MEMB
ATOM   5073  H2A PGR    39     -27.677  -3.815  18.306  1.00  0.00      MEMB
ATOM   5074  O35 PGR    39     -29.587  -4.234  18.988  1.00  0.00      MEMB
ATOM   5075 HO5A PGR    39     -29.600  -3.496  19.613  1.00  0.00      MEMB
ATOM   5076  C31 PGR    39     -27.993  -5.927  18.382  1.00-19.24      MEMB
ATOM   5077  H1A PGR    39     -26.900  -6.099  18.476  1.00  0.00      MEMB
ATOM   5078  H1B PGR    39     -28.299  -5.956  17.315  1.00  0.00      MEMB
ATOM   5079  P31 PGR    39     -28.766  -8.374  18.412  1.00-16.77      MEMB
ATOM   5080  O33 PGR    39     -29.630  -9.221  19.242  1.00-15.92      MEMB
ATOM   5081  O34 PGR    39     -27.497  -8.983  17.857  1.00-16.93      MEMB
ATOM   5082  O32 PGR    39     -28.621  -6.935  19.152  1.00-16.27      MEMB
ATOM   5083  O31 PGR    39     -29.640  -7.892  17.197  1.00-18.19      MEMB
ATOM   5084  C3  PGR    39     -31.081  -7.969  17.377  1.00-15.07      MEMB
ATOM   5085  HA  PGR    39     -31.421  -7.446  18.297  1.00  0.00      MEMB
ATOM   5086  HB  PGR    39     -31.454  -8.996  17.173  1.00  0.00      MEMB
ATOM   5087  C2  PGR    39     -31.823  -7.222  16.263  1.00-13.89      MEMB
ATOM   5088  HX  PGR    39     -32.910  -7.235  16.493  1.00  0.00      MEMB
ATOM   5089  O21 PGR    39     -31.384  -7.597  14.896  1.00-12.67      MEMB
ATOM   5090  C21 PGR    39     -32.360  -8.251  14.252  1.00-12.02      MEMB
ATOM   5091  O22 PGR    39     -33.301  -8.822  14.786  1.00-12.33      MEMB
ATOM   5095  C1  PGR    39     -31.511  -5.710  16.314  1.00-14.33      MEMB
ATOM   5096  HR  PGR    39     -30.441  -5.421  16.246  1.00  0.00      MEMB
ATOM   5097  HS  PGR    39     -31.712  -5.385  17.357  1.00  0.00      MEMB
ATOM   5098  O11 PGR    39     -32.423  -4.928  15.502  1.00-13.47      MEMB
ATOM   5099  C11 PGR    39     -31.894  -4.721  14.248  1.00-12.95      MEMB
ATOM   5100  O12 PGR    39     -30.767  -4.829  13.920  1.00-13.09      MEMB
ATOM   5092  C12 OL     39     -31.995  -8.373  12.763  1.00-10.84      MEMB
ATOM   5093  H2R OL     39     -31.320  -9.250  12.669  1.00  0.00      MEMB
ATOM   5094  H2S OL     39     -31.367  -7.514  12.445  1.00  0.00      MEMB
ATOM   5104  C13 OL     39     -33.195  -8.675  11.886  1.00 -9.66      MEMB
ATOM   5105  H3R OL     39     -33.981  -7.927  12.125  1.00  0.00      MEMB
ATOM   5106  H3S OL     39     -33.616  -9.642  12.235  1.00  0.00      MEMB
ATOM   5107  C14 OL     39     -32.997  -8.499  10.340  1.00 -8.38      MEMB
ATOM   5108  H4R OL     39     -32.511  -7.509  10.203  1.00  0.00      MEMB
ATOM   5109  H4S OL     39     -33.923  -8.597   9.734  1.00  0.00      MEMB
ATOM   5110  C15 OL     39     -32.158  -9.691   9.812  1.00 -7.16      MEMB
ATOM   5111  H5R OL     39     -32.587 -10.677  10.094  1.00  0.00      MEMB
ATOM   5112  H5S OL     39     -31.166  -9.589  10.301  1.00  0.00      MEMB
ATOM   5113  C16 OL     39     -31.914  -9.598   8.234  1.00 -6.04      MEMB
ATOM   5114  H6R OL     39     -32.906  -9.645   7.737  1.00  0.00      MEMB
ATOM   5115  H6S OL     39     -31.335 -10.446   7.811  1.00  0.00      MEMB
ATOM   5116  C17 OL     39     -31.138  -8.337   7.671  1.00 -5.15      MEMB
ATOM   5117  H7R OL     39     -31.821  -7.515   7.977  1.00  0.00      MEMB
ATOM   5118  H7S OL     39     -31.099  -8.429   6.565  1.00  0.00      MEMB
ATOM   5119  C18 OL     39     -29.711  -8.143   8.295  1.00 -4.09      MEMB
ATOM   5120  H8R OL     39     -29.831  -7.852   9.360  1.00  0.00      MEMB
ATOM   5121  H8S OL     39     -29.293  -7.277   7.738  1.00  0.00      MEMB
ATOM   5122  C19 OL     39     -28.929  -9.416   7.993  1.00 -3.11      MEMB
ATOM   5123  H9R OL     39     -29.306 -10.302   8.524  1.00  0.00      MEMB
ATOM   5124 C110 OL     39     -27.644  -9.477   7.470  1.00 -1.91      MEMB
ATOM   5125 H10R OL     39     -27.234 -10.497   7.437  1.00  0.00      MEMB
ATOM   5126 C111 OL     39     -26.801  -8.340   6.983  1.00 -1.30      MEMB
ATOM   5127 H11R OL     39     -25.724  -8.606   7.050  1.00  0.00      MEMB
ATOM   5128 H11S OL     39     -26.933  -7.593   7.794  1.00  0.00      MEMB
ATOM   5129 C112 OL     39     -27.103  -7.653   5.600  1.00 -0.16      MEMB
ATOM   5130 H12R OL     39     -28.164  -7.371   5.429  1.00  0.00      MEMB
ATOM   5131 H12S OL     39     -27.002  -8.457   4.841  1.00  0.00      MEMB
ATOM   5132 C113 OL     39     -26.388  -6.254   5.355  1.00  0.33      MEMB
ATOM   5133 H13R OL     39     -25.394  -6.473   5.802  1.00  0.00      MEMB
ATOM   5134 H13S OL     39     -26.913  -5.454   5.918  1.00  0.00      MEMB
ATOM   5135 C114 OL     39     -26.303  -5.903   3.889  1.00  1.47      MEMB
ATOM   5136 H14R OL     39     -25.800  -6.653   3.242  1.00  0.00      MEMB
ATOM   5137 H14S OL     39     -25.758  -4.939   3.796  1.00  0.00      MEMB
ATOM   5138 C115 OL     39     -27.760  -5.687   3.178  1.00  2.35      MEMB
ATOM   5139 H15R OL     39     -28.281  -4.879   3.735  1.00  0.00      MEMB
ATOM   5140 H15S OL     39     -28.447  -6.560   3.216  1.00  0.00      MEMB
ATOM   5141 C116 OL     39     -27.540  -5.188   1.729  1.00  3.48      MEMB
ATOM   5142 H16R OL     39     -27.113  -5.939   1.030  1.00  0.00      MEMB
ATOM   5143 H16S OL     39     -26.832  -4.339   1.844  1.00  0.00      MEMB
ATOM   5144 C117 OL     39     -28.827  -4.851   1.077  1.00  2.94      MEMB
[truncated: 3,851,506 more chars]
