# Supplementary material for: Computation of Förster Resonance Energy Transfer in Lipid Bilayer Membranes
Source: J Phys Chem A. 2022 Oct 19;126(43):8070–81. doi: 10.1021/acs.jpca.2c04524 (PMC9639162; doi:10.1021/acs.jpca.2c04524)
Supplement: Supplementary file 2 — jp2c04524_si_002.zip [file jp2c04524_si_002.zip › Ru_A.pdb]

ATOM      1  N3  MOL     1       0.000  -2.572  13.622  1.00  0.00      HETA
ATOM      2  C18 MOL     1      -0.350  -3.870  13.633  1.00  0.00      HETA
ATOM      3  H14 MOL     1      -1.392  -4.095  13.463  1.00  0.00      HETA
ATOM      4  C17 MOL     1       0.574  -4.888  13.851  1.00  0.00      HETA
ATOM      5  H13 MOL     1       0.262  -5.922  13.853  1.00  0.00      HETA
ATOM      6  C14 MOL     1       1.911  -4.549  14.066  1.00  0.00      HETA
ATOM      7  H10 MOL     1       2.652  -5.317  14.232  1.00  0.00      HETA
ATOM      8  C10 MOL     1       2.275  -3.204  14.062  1.00  0.00      HETA
ATOM      9  H8  MOL     1       3.303  -2.918  14.228  1.00  0.00      HETA
ATOM     10  C13 MOL     1       1.299  -2.227  13.841  1.00  0.00      HETA
ATOM     11  C11 MOL     1       1.570  -0.779  13.835  1.00  0.00      HETA
ATOM     12  C7  MOL     1       2.832  -0.218  14.058  1.00  0.00      HETA
ATOM     13  H5  MOL     1       3.691  -0.854  14.211  1.00  0.00      HETA
ATOM     14  C6  MOL     1       2.973   1.167  14.081  1.00  0.00      HETA
ATOM     15  H3  MOL     1       3.940   1.618  14.247  1.00  0.00      HETA
ATOM     16  C9  MOL     1       1.844   1.964  13.886  1.00  0.00      HETA
ATOM     17  H6  MOL     1       1.920   3.041  13.913  1.00  0.00      HETA
ATOM     18  C12 MOL     1       0.618   1.347  13.656  1.00  0.00      HETA
ATOM     19  H11 MOL     1      -0.274   1.933  13.493  1.00  0.00      HETA
ATOM     20  N2  MOL     1       0.480   0.010  13.624  1.00  0.00      HETA
ATOM     21  Ru1 MOL     1      -1.291  -0.997  13.258  1.00  0.00      HETA
ATOM     22  N5  MOL     1      -3.026  -2.116  13.079  1.00  0.00      HETA
ATOM     23  C21 MOL     1      -3.517  -2.607  11.927  1.00  0.00      HETA
ATOM     24  H12 MOL     1      -2.933  -2.433  11.035  1.00  0.00      HETA
ATOM     25  C22 MOL     1      -4.718  -3.308  11.868  1.00  0.00      HETA
ATOM     26  H16 MOL     1      -5.085  -3.691  10.927  1.00  0.00      HETA
ATOM     27  C27 MOL     1      -5.440  -3.507  13.047  1.00  0.00      HETA
ATOM     28  H21 MOL     1      -6.376  -4.045  13.033  1.00  0.00      HETA
ATOM     29  C29 MOL     1      -4.932  -3.000  14.241  1.00  0.00      HETA
ATOM     30  H23 MOL     1      -5.473  -3.141  15.165  1.00  0.00      HETA
ATOM     31  C26 MOL     1      -3.718  -2.307  14.236  1.00  0.00      HETA
ATOM     32  C28 MOL     1      -3.088  -1.743  15.442  1.00  0.00      HETA
ATOM     33  C31 MOL     1      -3.618  -1.870  16.731  1.00  0.03      HETA
ATOM     34  H24 MOL     1      -4.545  -2.401  16.887  1.00  0.03      HETA
ATOM     35  C32 MOL     1      -2.942  -1.307  17.810  1.00  0.05      HETA
ATOM     36  H25 MOL     1      -3.337  -1.394  18.811  1.00  0.06      HETA
ATOM     37  C30 MOL     1      -1.744  -0.627  17.577  1.00  0.04      HETA
ATOM     38  H22 MOL     1      -1.197  -0.181  18.394  1.00  0.06      HETA
ATOM     39  C25 MOL     1      -1.269  -0.534  16.273  1.00  0.02      HETA
ATOM     40  H18 MOL     1      -0.346  -0.018  16.056  1.00  0.00      HETA
ATOM     41  N6  MOL     1      -1.923  -1.073  15.228  1.00  0.00      HETA
ATOM     42  N1  MOL     1      -0.914  -0.898  11.222  1.00  0.00      HETA
ATOM     43  C4  MOL     1      -0.088  -1.709  10.539  1.00  0.00      HETA
ATOM     44  H4  MOL     1       0.434  -2.462  11.109  1.00  0.00      HETA
ATOM     45  C1  MOL     1       0.099  -1.600   9.167  1.00  0.00      HETA
ATOM     46  H2  MOL     1       0.777  -2.269   8.658  1.00  0.00      HETA
ATOM     47  C2  MOL     1      -0.594  -0.620   8.444  1.00  0.00      HETA
ATOM     48  C5  MOL     1      -0.458  -0.489   6.954  1.00  0.00      HETA
ATOM     49  H7  MOL     1       0.550  -0.862   6.674  1.00  0.00      HETA
ATOM     50  H26 MOL     1      -0.550   0.589   6.701  1.00  0.00      HETA
ATOM     51  C33 MOL     1      -1.533  -1.290   6.200  1.00  0.00      HETA
ATOM     52  H27 MOL     1      -2.535  -0.924   6.511  1.00  0.00      HETA
ATOM     53  H28 MOL     1      -1.439  -2.361   6.476  1.00  0.00      HETA
ATOM     54  C34 MOL     1      -1.413  -1.162   4.682  1.00  0.00      HETA
ATOM     55  H29 MOL     1      -0.411  -1.526   4.372  1.00  0.00      HETA
ATOM     56  H30 MOL     1      -1.507  -0.090   4.406  1.00  0.00      HETA
ATOM     57  C35 MOL     1      -2.480  -1.958   3.927  1.00  0.00      HETA
ATOM     58  H31 MOL     1      -3.479  -1.628   4.283  1.00  0.00      HETA
ATOM     59  H32 MOL     1      -2.349  -3.034   4.167  1.00  0.00      HETA
ATOM     60  C36 MOL     1      -2.434  -1.796   2.405  1.00  0.00      HETA
ATOM     61  H33 MOL     1      -2.505  -0.714   2.166  1.00  0.00      HETA
ATOM     62  H34 MOL     1      -3.312  -2.319   1.971  1.00  0.00      HETA
ATOM     63  C37 MOL     1      -1.167  -2.353   1.748  1.00  0.00      HETA
ATOM     64  H35 MOL     1      -1.037  -3.406   2.075  1.00  0.00      HETA
ATOM     65  H36 MOL     1      -0.299  -1.756   2.100  1.00  0.00      HETA
ATOM     66  C38 MOL     1      -1.182  -2.323   0.216  1.00  0.00      HETA
ATOM     67  H37 MOL     1      -2.084  -2.867  -0.134  1.00  0.00      HETA
ATOM     68  H38 MOL     1      -0.277  -2.851  -0.152  1.00  0.00      HETA
ATOM     69  C39 MOL     1      -1.200  -0.920  -0.397  1.00  0.00      HETA
ATOM     70  H39 MOL     1      -0.327  -0.351  -0.012  1.00  0.00      HETA
ATOM     71  H40 MOL     1      -2.132  -0.405  -0.082  1.00  0.00      HETA
ATOM     72  C40 MOL     1      -1.140  -0.933  -1.924  1.00  0.00      HETA
ATOM     73  H41 MOL     1      -2.012  -1.484  -2.336  1.00  0.00      HETA
ATOM     74  H42 MOL     1      -0.210  -1.437  -2.262  1.00  0.00      HETA
ATOM     75  H43 MOL     1      -1.163   0.108  -2.313  1.00  0.00      HETA
ATOM     76  C3  MOL     1      -1.455   0.214   9.167  1.00  0.00      HETA
ATOM     77  H1  MOL     1      -2.019   0.977   8.650  1.00  0.00      HETA
ATOM     78  C8  MOL     1      -1.592   0.071  10.547  1.00  0.00      HETA
ATOM     79  C15 MOL     1      -2.427   0.951  11.386  1.00  0.00      HETA
ATOM     80  C16 MOL     1      -3.154   2.032  10.890  1.00  0.00      HETA
ATOM     81  H9  MOL     1      -3.189   2.209   9.825  1.00  0.00      HETA
ATOM     82  C19 MOL     1      -3.839   2.891  11.759  1.00  0.00      HETA
ATOM     83  C20 MOL     1      -4.576   4.105  11.251  1.00  0.00      HETA
ATOM     84  H15 MOL     1      -4.902   4.676  12.146  1.00  0.00      HETA
ATOM     85  H17 MOL     1      -5.460   3.729  10.694  1.00  0.00      HETA
ATOM     86  C41 MOL     1      -3.778   5.048  10.330  1.00  0.00      HETA
ATOM     87  H44 MOL     1      -4.484   5.797   9.914  1.00  0.00      HETA
ATOM     88  H45 MOL     1      -3.363   4.442   9.497  1.00  0.00      HETA
ATOM     89  C42 MOL     1      -2.616   5.807  10.988  1.00  0.00      HETA
ATOM     90  H46 MOL     1      -3.003   6.279  11.915  1.00  0.00      HETA
ATOM     91  H47 MOL     1      -2.292   6.603  10.285  1.00  0.00      HETA
ATOM     92  C43 MOL     1      -1.376   4.983  11.365  1.00  0.00      HETA
ATOM     93  H48 MOL     1      -1.693   4.173  12.055  1.00  0.00      HETA
ATOM     94  H49 MOL     1      -0.663   5.650  11.894  1.00  0.00      HETA
ATOM     95  C44 MOL     1      -0.648   4.346  10.180  1.00  0.00      HETA
ATOM     96  H50 MOL     1      -0.163   5.151   9.588  1.00  0.00      HETA
ATOM     97  H51 MOL     1      -1.395   3.830   9.540  1.00  0.00      HETA
ATOM     98  C45 MOL     1       0.418   3.336  10.595  1.00  0.00      HETA
ATOM     99  H52 MOL     1      -0.063   2.554  11.219  1.00  0.00      HETA
ATOM    100  H53 MOL     1       1.183   3.863  11.204  1.00  0.00      HETA
ATOM    101  C46 MOL     1       1.120   2.654   9.420  1.00  0.00      HETA
ATOM    102  H54 MOL     1       1.708   3.419   8.870  1.00  0.00      HETA
ATOM    103  H55 MOL     1       0.345   2.239   8.741  1.00  0.00      HETA
ATOM    104  C47 MOL     1       2.065   1.518   9.829  1.00  0.00      HETA
ATOM    105  H56 MOL     1       2.339   0.945   8.918  1.00  0.00      HETA
ATOM    106  H57 MOL     1       1.524   0.847  10.528  1.00  0.00      HETA
ATOM    107  C48 MOL     1       3.352   1.988  10.509  1.00  0.00      HETA
ATOM    108  H58 MOL     1       3.110   2.552  11.435  1.00  0.00      HETA
ATOM    109  H59 MOL     1       3.919   2.656   9.825  1.00  0.00      HETA
ATOM    110  H60 MOL     1       3.978   1.112  10.780  1.00  0.00      HETA
ATOM    111  C24 MOL     1      -3.805   2.570  13.123  1.00  0.00      HETA
ATOM    112  H20 MOL     1      -4.331   3.188  13.836  1.00  0.00      HETA
ATOM    113  C23 MOL     1      -3.095   1.457  13.558  1.00  0.00      HETA
ATOM    114  H19 MOL     1      -3.077   1.188  14.603  1.00  0.00      HETA
ATOM    115  N4  MOL     1      -2.404   0.669  12.719  1.00  0.00      HETA
TER
ATOM    157  C12 PA      1       6.272   2.752  13.223  1.00  0.00      MEMB
ATOM    158  H2R PA      1       7.365   2.618  13.369  1.00  0.00      MEMB
ATOM    159  H2S PA      1       5.838   3.297  14.089  1.00  0.00      MEMB
ATOM    203  C13 PA      1       6.200   3.693  12.015  1.00  0.00      MEMB
ATOM    204  H3R PA      1       6.571   4.621  12.501  1.00  0.00      MEMB
ATOM    205  H3S PA      1       5.153   3.876  11.691  1.00  0.00      MEMB
ATOM    206  C14 PA      1       7.174   3.335  10.820  1.00  0.00      MEMB
ATOM    207  H4R PA      1       7.041   2.268  10.540  1.00  0.00      MEMB
ATOM    208  H4S PA      1       8.172   3.530  11.270  1.00  0.00      MEMB
ATOM    209  C15 PA      1       6.982   4.232   9.660  1.00  0.00      MEMB
ATOM    210  H5R PA      1       7.251   5.263   9.972  1.00  0.00      MEMB
ATOM    211  H5S PA      1       5.896   4.250   9.423  1.00  0.00      MEMB
ATOM    212  C16 PA      1       7.752   3.823   8.398  1.00  0.00      MEMB
ATOM    213  H6R PA      1       7.286   2.886   8.025  1.00  0.00      MEMB
ATOM    214  H6S PA      1       8.827   3.661   8.626  1.00  0.00      MEMB
ATOM    215  C17 PA      1       7.577   4.883   7.362  1.00  0.00      MEMB
ATOM    216  H7R PA      1       8.078   5.787   7.770  1.00  0.00      MEMB
ATOM    217  H7S PA      1       6.490   5.101   7.286  1.00  0.00      MEMB
ATOM    218  C18 PA      1       8.131   4.512   5.952  1.00  0.00      MEMB
ATOM    219  H8R PA      1       9.202   4.356   6.206  1.00  0.00      MEMB
ATOM    220  H8S PA      1       8.051   5.366   5.246  1.00  0.00      MEMB
ATOM    221  C19 PA      1       7.557   3.162   5.335  1.00  0.00      MEMB
ATOM    222  H9R PA      1       6.474   3.261   5.559  1.00  0.00      MEMB
ATOM    223  H9S PA      1       8.038   2.364   5.941  1.00  0.00      MEMB
ATOM    224 C110 PA      1       7.972   2.822   3.915  1.00  0.00      MEMB
ATOM    225 H10R PA      1       8.658   1.948   3.907  1.00  0.00      MEMB
ATOM    226 H10S PA      1       8.649   3.647   3.607  1.00  0.00      MEMB
ATOM    227 C111 PA      1       6.812   2.505   2.970  1.00  0.00      MEMB
ATOM    228 H11R PA      1       5.938   3.083   3.339  1.00  0.00      MEMB
ATOM    229 H11S PA      1       6.562   1.425   3.052  1.00  0.00      MEMB
ATOM    230 C112 PA      1       7.243   2.862   1.459  1.00  0.00      MEMB
ATOM    231 H12R PA      1       8.302   2.661   1.190  1.00  0.00      MEMB
ATOM    232 H12S PA      1       6.941   3.928   1.382  1.00  0.00      MEMB
ATOM    233 C113 PA      1       6.417   2.099   0.370  1.00  0.00      MEMB
ATOM    234 H13R PA      1       6.675   1.021   0.440  1.00  0.00      MEMB
ATOM    235 H13S PA      1       6.720   2.288  -0.682  1.00  0.00      MEMB
ATOM    236 C114 PA      1       4.903   2.099   0.576  1.00  0.00      MEMB
ATOM    237 H14R PA      1       4.486   3.120   0.440  1.00  0.00      MEMB
ATOM    238 H14S PA      1       4.672   1.650   1.566  1.00  0.00      MEMB
ATOM    239 C115 PA      1       4.077   1.230  -0.366  1.00  0.00      MEMB
ATOM    240 H15R PA      1       4.259   1.513  -1.425  1.00  0.00      MEMB
ATOM    241 H15S PA      1       2.981   1.334  -0.217  1.00  0.00      MEMB
ATOM    242 C116 PA      1       4.444  -0.275  -0.349  1.00  0.00      MEMB
ATOM    243 H16R PA      1       5.536  -0.399  -0.517  1.00  0.00      MEMB
ATOM    244 H16S PA      1       4.005  -0.718  -1.268  1.00  0.00      MEMB
ATOM    245 H16T PA      1       4.016  -0.764   0.552  1.00  0.00      MEMB
ATOM    116  N31 PC      1       9.938  -0.113  20.734  1.00  0.00      MEMB
ATOM    117  C33 PC      1      10.768  -0.697  21.823  1.00  0.00      MEMB
ATOM    118  H3A PC      1      10.303  -1.536  22.319  1.00  0.00      MEMB
ATOM    119  H3B PC      1      11.031   0.102  22.500  1.00  0.00      MEMB
ATOM    120  H3C PC      1      11.748  -0.963  21.455  1.00  0.00      MEMB
ATOM    121  C34 PC      1       8.824   0.618  21.411  1.00  0.00      MEMB
ATOM    122  H4A PC      1       9.260   1.403  22.010  1.00  0.00      MEMB
ATOM    123  H4B PC      1       8.254  -0.118  21.958  1.00  0.00      MEMB
ATOM    124  H4C PC      1       8.088   1.028  20.736  1.00  0.00      MEMB
ATOM    125  C35 PC      1      10.727   0.908  19.934  1.00  0.00      MEMB
ATOM    126  H5A PC      1      10.939   1.657  20.683  1.00  0.00      MEMB
ATOM    127  H5B PC      1      10.128   1.334  19.142  1.00  0.00      MEMB
ATOM    128  H5C PC      1      11.575   0.441  19.457  1.00  0.00      MEMB
ATOM    129  C32 PC      1       9.367  -1.196  19.843  1.00  0.00      MEMB
ATOM    130  H2A PC      1       8.637  -1.675  20.478  1.00  0.00      MEMB
ATOM    131  H2B PC      1      10.111  -1.963  19.689  1.00  0.00      MEMB
ATOM    132  C31 PC      1       8.765  -0.647  18.450  1.00  0.00      MEMB
ATOM    133  H1A PC      1       8.421  -1.540  17.886  1.00  0.00      MEMB
ATOM    134  H1B PC      1       9.619  -0.239  17.868  1.00  0.00      MEMB
ATOM    135  P31 PC      1       7.355   1.109  17.313  1.00  0.00      MEMB
ATOM    136  O33 PC      1       8.503   2.006  17.065  1.00  0.00      MEMB
ATOM    137  O34 PC      1       6.001   1.725  17.519  1.00  0.00      MEMB
ATOM    138  O31 PC      1       7.256  -0.101  16.250  1.00  0.00      MEMB
ATOM    139  O32 PC      1       7.655   0.267  18.658  1.00  0.00      MEMB
ATOM    140  C3  PC      1       6.045  -0.840  16.216  1.00  0.00      MEMB
ATOM    141  HA  PC      1       5.145  -0.276  16.541  1.00  0.00      MEMB
ATOM    142  HB  PC      1       6.195  -1.625  16.987  1.00  0.00      MEMB
ATOM    143  C2  PC      1       5.907  -1.658  14.929  1.00  0.00      MEMB
ATOM    144  HX  PC      1       5.278  -2.568  15.032  1.00  0.00      MEMB
ATOM    145  O21 PC      1       7.198  -2.045  14.433  1.00  0.00      MEMB
ATOM    146  C21 PC      1       7.947  -2.905  15.089  1.00  0.00      MEMB
ATOM    147  O22 PC      1       7.634  -3.436  16.132  1.00  0.00      MEMB
ATOM    151  C1  PC      1       5.205  -0.687  13.946  1.00  0.00      MEMB
ATOM    152  HR  PC      1       4.223  -0.480  14.423  1.00  0.00      MEMB
ATOM    153  HS  PC      1       5.093  -1.198  12.965  1.00  0.00      MEMB
ATOM    154  O11 PC      1       5.953   0.569  13.815  1.00  0.00      MEMB
ATOM    155  C11 PC      1       5.463   1.501  13.054  1.00  0.00      MEMB
ATOM    156  O12 PC      1       4.548   1.323  12.275  1.00  0.00      MEMB
ATOM    148  C12 PA      1       9.240  -3.204  14.263  1.00  0.00      MEMB
ATOM    149  H2R PA      1       8.799  -3.731  13.389  1.00  0.00      MEMB
ATOM    150  H2S PA      1       9.888  -3.946  14.776  1.00  0.00      MEMB
ATOM    160  C13 PA      1      10.157  -1.970  13.966  1.00  0.00      MEMB
ATOM    161  H3R PA      1      11.139  -2.431  13.726  1.00  0.00      MEMB
ATOM    162  H3S PA      1      10.293  -1.287  14.832  1.00  0.00      MEMB
ATOM    163  C14 PA      1       9.929  -1.263  12.632  1.00  0.00      MEMB
ATOM    164  H4R PA      1       8.888  -0.913  12.463  1.00  0.00      MEMB
ATOM    165  H4S PA      1      10.026  -2.015  11.820  1.00  0.00      MEMB
ATOM    166  C15 PA      1      10.788   0.012  12.602  1.00  0.00      MEMB
ATOM    167  H5R PA      1      11.814  -0.357  12.393  1.00  0.00      MEMB
ATOM    168  H5S PA      1      10.783   0.593  13.549  1.00  0.00      MEMB
ATOM    169  C16 PA      1      10.535   0.915  11.437  1.00  0.00      MEMB
ATOM    170  H6R PA      1      11.055   1.874  11.649  1.00  0.00      MEMB
ATOM    171  H6S PA      1       9.472   1.226  11.346  1.00  0.00      MEMB
ATOM    172  C17 PA      1      11.001   0.254  10.099  1.00  0.00      MEMB
ATOM    173  H7R PA      1      11.248  -0.824  10.204  1.00  0.00      MEMB
ATOM    174  H7S PA      1      11.959   0.736   9.809  1.00  0.00      MEMB
ATOM    175  C18 PA      1       9.993   0.435   8.968  1.00  0.00      MEMB
ATOM    176  H8R PA      1       9.832   1.518   8.777  1.00  0.00      MEMB
ATOM    177  H8S PA      1       9.023   0.119   9.408  1.00  0.00      MEMB
ATOM    178  C19 PA      1      10.390  -0.312   7.625  1.00  0.00      MEMB
ATOM    179  H9R PA      1      10.090  -1.340   7.920  1.00  0.00      MEMB
ATOM    180  H9S PA      1      11.496  -0.343   7.523  1.00  0.00      MEMB
ATOM    181 C110 PA      1       9.825   0.389   6.355  1.00  0.00      MEMB
ATOM    182 H10R PA      1      10.257   1.407   6.246  1.00  0.00      MEMB
ATOM    183 H10S PA      1       8.718   0.405   6.452  1.00  0.00      MEMB
ATOM    184 C111 PA      1      10.295  -0.283   5.063  1.00  0.00      MEMB
ATOM    185 H11R PA      1      11.393  -0.452   5.058  1.00  0.00      MEMB
ATOM    186 H11S PA      1      10.028   0.429   4.253  1.00  0.00      MEMB
ATOM    187 C112 PA      1       9.593  -1.616   4.861  1.00  0.00      MEMB
ATOM    188 H12R PA      1       8.519  -1.395   4.680  1.00  0.00      MEMB
ATOM    189 H12S PA      1       9.677  -2.214   5.793  1.00  0.00      MEMB
ATOM    190 C113 PA      1      10.228  -2.469   3.716  1.00  0.00      MEMB
ATOM    191 H13R PA      1       9.781  -3.480   3.602  1.00  0.00      MEMB
ATOM    192 H13S PA      1      11.331  -2.603   3.744  1.00  0.00      MEMB
ATOM    193 C114 PA      1       9.958  -1.823   2.333  1.00  0.00      MEMB
ATOM    194 H14R PA      1      10.270  -2.421   1.450  1.00  0.00      MEMB
ATOM    195 H14S PA      1      10.684  -0.989   2.223  1.00  0.00      MEMB
ATOM    196 C115 PA      1       8.626  -1.187   1.968  1.00  0.00      MEMB
ATOM    197 H15R PA      1       8.800  -0.784   0.947  1.00  0.00      MEMB
ATOM    198 H15S PA      1       8.403  -0.350   2.664  1.00  0.00      MEMB
ATOM    199 C116 PA      1       7.321  -1.935   1.780  1.00  0.00      MEMB
ATOM    200 H16R PA      1       6.496  -1.216   1.583  1.00  0.00      MEMB
ATOM    201 H16S PA      1       7.190  -2.538   2.703  1.00  0.00      MEMB
ATOM    202 H16T PA      1       7.362  -2.628   0.913  1.00  0.00      MEMB
TER   
ATOM    287  C12 PA      2      -8.840   3.342  11.366  1.00  0.00      MEMB
ATOM    288  H2R PA      2      -8.846   2.241  11.512  1.00  0.00      MEMB
ATOM    289  H2S PA      2      -7.892   3.776  10.984  1.00  0.00      MEMB
ATOM    333  C13 PA      2     -10.138   3.495  10.499  1.00  0.00      MEMB
ATOM    334  H3R PA      2     -10.404   4.573  10.536  1.00  0.00      MEMB
ATOM    335  H3S PA      2     -11.006   2.861  10.782  1.00  0.00      MEMB
ATOM    336  C14 PA      2      -9.765   3.321   9.069  1.00  0.00      MEMB
ATOM    337  H4R PA      2      -9.557   2.255   8.834  1.00  0.00      MEMB
ATOM    338  H4S PA      2      -8.865   3.947   8.889  1.00  0.00      MEMB
ATOM    339  C15 PA      2     -10.889   3.925   8.080  1.00  0.00      MEMB
ATOM    340  H5R PA      2     -11.040   4.972   8.421  1.00  0.00      MEMB
ATOM    341  H5S PA      2     -11.827   3.346   8.221  1.00  0.00      MEMB
ATOM    342  C16 PA      2     -10.370   3.907   6.600  1.00  0.00      MEMB
ATOM    343  H6R PA      2     -11.226   4.129   5.927  1.00  0.00      MEMB
ATOM    344  H6S PA      2     -10.017   2.889   6.328  1.00  0.00      MEMB
ATOM    345  C17 PA      2      -9.294   4.959   6.303  1.00  0.00      MEMB
ATOM    346  H7R PA      2      -8.293   4.583   6.601  1.00  0.00      MEMB
ATOM    347  H7S PA      2      -9.489   5.882   6.890  1.00  0.00      MEMB
ATOM    348  C18 PA      2      -9.157   5.265   4.831  1.00  0.00      MEMB
ATOM    349  H8R PA      2      -8.395   6.070   4.756  1.00  0.00      MEMB
ATOM    350  H8S PA      2     -10.164   5.530   4.445  1.00  0.00      MEMB
ATOM    351  C19 PA      2      -8.769   3.999   3.990  1.00  0.00      MEMB
ATOM    352  H9R PA      2      -9.656   3.331   3.963  1.00  0.00      MEMB
ATOM    353  H9S PA      2      -7.784   3.613   4.330  1.00  0.00      MEMB
ATOM    354 C110 PA      2      -8.467   4.322   2.426  1.00  0.00      MEMB
ATOM    355 H10R PA      2      -9.480   4.554   2.034  1.00  0.00      MEMB
ATOM    356 H10S PA      2      -8.170   3.356   1.965  1.00  0.00      MEMB
ATOM    357 C111 PA      2      -7.245   5.166   2.140  1.00  0.00      MEMB
ATOM    358 H11R PA      2      -7.396   6.243   2.364  1.00  0.00      MEMB
ATOM    359 H11S PA      2      -7.223   5.121   1.031  1.00  0.00      MEMB
ATOM    360 C112 PA      2      -5.894   4.503   2.481  1.00  0.00      MEMB
ATOM    361 H12R PA      2      -5.450   4.158   1.523  1.00  0.00      MEMB
ATOM    362 H12S PA      2      -6.134   3.600   3.082  1.00  0.00      MEMB
ATOM    363 C113 PA      2      -4.895   5.411   3.248  1.00  0.00      MEMB
ATOM    364 H13R PA      2      -3.949   4.939   3.589  1.00  0.00      MEMB
ATOM    365 H13S PA      2      -5.317   5.897   4.154  1.00  0.00      MEMB
ATOM    366 C114 PA      2      -4.399   6.624   2.424  1.00  0.00      MEMB
ATOM    367 H14R PA      2      -3.461   7.092   2.794  1.00  0.00      MEMB
ATOM    368 H14S PA      2      -5.267   7.316   2.474  1.00  0.00      MEMB
ATOM    369 C115 PA      2      -4.145   6.499   0.919  1.00  0.00      MEMB
ATOM    370 H15R PA      2      -5.139   6.307   0.460  1.00  0.00      MEMB
ATOM    371 H15S PA      2      -3.471   5.622   0.821  1.00  0.00      MEMB
ATOM    372 C116 PA      2      -3.436   7.674   0.233  1.00  0.00      MEMB
ATOM    373 H16R PA      2      -2.990   7.168  -0.650  1.00  0.00      MEMB
ATOM    374 H16S PA      2      -2.569   8.150   0.740  1.00  0.00      MEMB
ATOM    375 H16T PA      2      -4.241   8.371  -0.083  1.00  0.00      MEMB
ATOM    246  N31 PC      2      -7.518  10.071  20.221  1.00  0.00      MEMB
ATOM    247  C33 PC      2      -8.722   9.385  20.790  1.00  0.00      MEMB
ATOM    248  H3A PC      2      -8.767   9.512  21.861  1.00  0.00      MEMB
ATOM    249  H3B PC      2      -8.595   8.328  20.610  1.00  0.00      MEMB
ATOM    250  H3C PC      2      -9.676   9.649  20.357  1.00  0.00      MEMB
ATOM    251  C34 PC      2      -7.695  11.529  20.497  1.00  0.00      MEMB
ATOM    252  H4A PC      2      -7.973  11.702  21.526  1.00  0.00      MEMB
ATOM    253  H4B PC      2      -8.601  11.760  19.956  1.00  0.00      MEMB
ATOM    254  H4C PC      2      -6.939  12.209  20.134  1.00  0.00      MEMB
ATOM    255  C35 PC      2      -6.197   9.594  20.933  1.00  0.00      MEMB
ATOM    256  H5A PC      2      -5.998   8.567  20.664  1.00  0.00      MEMB
ATOM    257  H5B PC      2      -6.333   9.650  22.003  1.00  0.00      MEMB
ATOM    258  H5C PC      2      -5.482  10.307  20.549  1.00  0.00      MEMB
ATOM    259  C32 PC      2      -7.420   9.797  18.698  1.00  0.00      MEMB
ATOM    260  H2A PC      2      -6.802  10.509  18.170  1.00  0.00      MEMB
ATOM    261  H2B PC      2      -8.455   9.906  18.411  1.00  0.00      MEMB
ATOM    262  C31 PC      2      -7.026   8.299  18.322  1.00  0.00      MEMB
ATOM    263  H1A PC      2      -6.052   7.939  18.717  1.00  0.00      MEMB
ATOM    264  H1B PC      2      -6.889   8.306  17.219  1.00  0.00      MEMB
ATOM    265  P31 PC      2      -9.241   7.172  17.877  1.00  0.00      MEMB
ATOM    266  O33 PC      2      -9.424   8.199  16.892  1.00  0.00      MEMB
ATOM    267  O34 PC      2     -10.372   7.093  18.816  1.00  0.00      MEMB
ATOM    268  O31 PC      2      -8.988   5.675  17.230  1.00  0.00      MEMB
ATOM    269  O32 PC      2      -7.957   7.353  18.725  1.00  0.00      MEMB
ATOM    270  C3  PC      2      -7.658   5.342  16.849  1.00  0.00      MEMB
ATOM    271  HA  PC      2      -7.297   4.383  17.280  1.00  0.00      MEMB
ATOM    272  HB  PC      2      -6.892   6.084  17.159  1.00  0.00      MEMB
ATOM    273  C2  PC      2      -7.482   5.100  15.339  1.00  0.00      MEMB
ATOM    274  HX  PC      2      -6.393   4.976  15.162  1.00  0.00      MEMB
ATOM    275  O21 PC      2      -8.036   6.222  14.551  1.00  0.00      MEMB
ATOM    276  C21 PC      2      -7.339   7.238  14.022  1.00  0.00      MEMB
ATOM    277  O22 PC      2      -6.111   7.324  13.971  1.00  0.00      MEMB
ATOM    281  C1  PC      2      -8.200   3.791  14.865  1.00  0.00      MEMB
ATOM    282  HR  PC      2      -9.285   3.840  15.097  1.00  0.00      MEMB
ATOM    283  HS  PC      2      -7.860   2.842  15.332  1.00  0.00      MEMB
ATOM    284  O11 PC      2      -8.031   3.573  13.438  1.00  0.00      MEMB
ATOM    285  C11 PC      2      -9.022   3.978  12.700  1.00  0.00      MEMB
ATOM    286  O12 PC      2      -9.965   4.618  13.043  1.00  0.00      MEMB
ATOM    278  C12 PA      2      -8.296   8.183  13.311  1.00  0.00      MEMB
ATOM    279  H2R PA      2      -7.948   9.221  13.499  1.00  0.00      MEMB
ATOM    280  H2S PA      2      -9.283   8.256  13.816  1.00  0.00      MEMB
ATOM    290  C13 PA      2      -8.190   7.954  11.830  1.00  0.00      MEMB
ATOM    291  H3R PA      2      -8.734   7.020  11.570  1.00  0.00      MEMB
ATOM    292  H3S PA      2      -7.141   7.900  11.468  1.00  0.00      MEMB
ATOM    293  C14 PA      2      -8.635   9.248  11.035  1.00  0.00      MEMB
ATOM    294  H4R PA      2      -8.166  10.103  11.568  1.00  0.00      MEMB
ATOM    295  H4S PA      2      -9.734   9.174  11.179  1.00  0.00      MEMB
ATOM    296  C15 PA      2      -8.246   9.235   9.590  1.00  0.00      MEMB
ATOM    297  H5R PA      2      -8.422   8.182   9.283  1.00  0.00      MEMB
ATOM    298  H5S PA      2      -7.182   9.539   9.486  1.00  0.00      MEMB
ATOM    299  C16 PA      2      -9.069  10.158   8.714  1.00  0.00      MEMB
ATOM    300  H6R PA      2      -9.291  11.115   9.232  1.00  0.00      MEMB
ATOM    301  H6S PA      2     -10.092   9.734   8.624  1.00  0.00      MEMB
ATOM    302  C17 PA      2      -8.456  10.342   7.295  1.00  0.00      MEMB
ATOM    303  H7R PA      2      -7.389  10.516   7.549  1.00  0.00      MEMB
ATOM    304  H7S PA      2      -8.937  11.282   6.948  1.00  0.00      MEMB
ATOM    305  C18 PA      2      -8.733   9.100   6.476  1.00  0.00      MEMB
ATOM    306  H8R PA      2      -9.804   8.810   6.503  1.00  0.00      MEMB
ATOM    307  H8S PA      2      -8.209   8.261   6.982  1.00  0.00      MEMB
ATOM    308  C19 PA      2      -8.250   9.168   5.002  1.00  0.00      MEMB
ATOM    309  H9R PA      2      -8.705   8.231   4.614  1.00  0.00      MEMB
ATOM    310  H9S PA      2      -7.162   8.998   5.148  1.00  0.00      MEMB
ATOM    311 C110 PA      2      -8.603  10.376   4.141  1.00  0.00      MEMB
ATOM    312 H10R PA      2      -8.253  11.400   4.392  1.00  0.00      MEMB
ATOM    313 H10S PA      2      -9.711  10.451   4.165  1.00  0.00      MEMB
ATOM    314 C111 PA      2      -8.105  10.090   2.690  1.00  0.00      MEMB
ATOM    315 H11R PA      2      -8.536   9.109   2.396  1.00  0.00      MEMB
ATOM    316 H11S PA      2      -7.000  10.177   2.623  1.00  0.00      MEMB
ATOM    317 C112 PA      2      -8.654  11.115   1.728  1.00  0.00      MEMB
ATOM    318 H12R PA      2      -7.825  11.776   1.398  1.00  0.00      MEMB
ATOM    319 H12S PA      2      -9.398  11.767   2.233  1.00  0.00      MEMB
ATOM    320 C113 PA      2      -9.304  10.556   0.442  1.00  0.00      MEMB
ATOM    321 H13R PA      2      -8.593   9.907  -0.113  1.00  0.00      MEMB
ATOM    322 H13S PA      2      -9.483  11.394  -0.264  1.00  0.00      MEMB
ATOM    323 C114 PA      2     -10.616   9.916   0.753  1.00  0.00      MEMB
ATOM    324 H14R PA      2     -11.307  10.603   1.287  1.00  0.00      MEMB
ATOM    325 H14S PA      2     -10.479   9.052   1.439  1.00  0.00      MEMB
ATOM    326 C115 PA      2     -11.344   9.461  -0.551  1.00  0.00      MEMB
ATOM    327 H15R PA      2     -12.224   8.825  -0.318  1.00  0.00      MEMB
ATOM    328 H15S PA      2     -10.632   8.835  -1.130  1.00  0.00      MEMB
ATOM    329 C116 PA      2     -11.777  10.583  -1.492  1.00  0.00      MEMB
ATOM    330 H16R PA      2     -12.192  10.178  -2.439  1.00  0.00      MEMB
ATOM    331 H16S PA      2     -11.028  11.396  -1.605  1.00  0.00      MEMB
ATOM    332 H16T PA      2     -12.632  11.130  -1.041  1.00  0.00      MEMB
TER   
ATOM    417  C12 PA      3      -5.783  -4.491  13.855  1.00  0.00      MEMB
ATOM    418  H2R PA      3      -5.587  -3.461  14.220  1.00  0.00      MEMB
ATOM    419  H2S PA      3      -6.878  -4.590  13.691  1.00  0.00      MEMB
ATOM    463  C13 PA      3      -5.102  -4.789  12.515  1.00  0.00      MEMB
ATOM    464  H3R PA      3      -5.679  -4.167  11.798  1.00  0.00      MEMB
ATOM    465  H3S PA      3      -5.384  -5.833  12.261  1.00  0.00      MEMB
ATOM    466  C14 PA      3      -3.558  -4.595  12.474  1.00  0.00      MEMB
ATOM    467  H4R PA      3      -3.112  -5.286  13.220  1.00  0.00      MEMB
ATOM    468  H4S PA      3      -3.378  -3.546  12.790  1.00  0.00      MEMB
ATOM    469  C15 PA      3      -2.911  -4.736  11.123  1.00  0.00      MEMB
ATOM    470  H5R PA      3      -2.934  -5.745  10.659  1.00  0.00      MEMB
ATOM    471  H5S PA      3      -1.855  -4.480  11.354  1.00  0.00      MEMB
ATOM    472  C16 PA      3      -3.468  -3.772  10.021  1.00  0.00      MEMB
ATOM    473  H6R PA      3      -3.185  -2.780  10.434  1.00  0.00      MEMB
ATOM    474  H6S PA      3      -4.577  -3.787  10.095  1.00  0.00      MEMB
ATOM    475  C17 PA      3      -2.949  -4.120   8.648  1.00  0.00      MEMB
ATOM    476  H7R PA      3      -1.842  -4.033   8.686  1.00  0.00      MEMB
ATOM    477  H7S PA      3      -3.336  -3.269   8.047  1.00  0.00      MEMB
ATOM    478  C18 PA      3      -3.361  -5.513   8.059  1.00  0.00      MEMB
ATOM    479  H8R PA      3      -3.475  -6.203   8.922  1.00  0.00      MEMB
ATOM    480  H8S PA      3      -2.600  -5.872   7.333  1.00  0.00      MEMB
ATOM    481  C19 PA      3      -4.720  -5.290   7.327  1.00  0.00      MEMB
ATOM    482  H9R PA      3      -4.831  -4.313   6.808  1.00  0.00      MEMB
ATOM    483  H9S PA      3      -5.558  -5.387   8.049  1.00  0.00      MEMB
ATOM    484 C110 PA      3      -4.932  -6.519   6.368  1.00  0.00      MEMB
ATOM    485 H10R PA      3      -4.778  -7.398   7.031  1.00  0.00      MEMB
ATOM    486 H10S PA      3      -4.226  -6.506   5.510  1.00  0.00      MEMB
ATOM    487 C111 PA      3      -6.393  -6.575   5.894  1.00  0.00      MEMB
ATOM    488 H11R PA      3      -6.643  -5.696   5.262  1.00  0.00      MEMB
ATOM    489 H11S PA      3      -7.080  -6.604   6.767  1.00  0.00      MEMB
ATOM    490 C112 PA      3      -6.574  -7.859   5.090  1.00  0.00      MEMB
ATOM    491 H12R PA      3      -5.808  -7.999   4.297  1.00  0.00      MEMB
ATOM    492 H12S PA      3      -7.549  -7.848   4.557  1.00  0.00      MEMB
ATOM    493 C113 PA      3      -6.584  -9.214   5.860  1.00  0.00      MEMB
ATOM    494 H13R PA      3      -7.466  -9.269   6.533  1.00  0.00      MEMB
ATOM    495 H13S PA      3      -5.613  -9.302   6.393  1.00  0.00      MEMB
ATOM    496 C114 PA      3      -6.677 -10.395   4.886  1.00  0.00      MEMB
ATOM    497 H14R PA      3      -7.546 -10.227   4.214  1.00  0.00      MEMB
ATOM    498 H14S PA      3      -6.949 -11.326   5.427  1.00  0.00      MEMB
ATOM    499 C115 PA      3      -5.397 -10.724   3.967  1.00  0.00      MEMB
ATOM    500 H15R PA      3      -4.662 -11.183   4.662  1.00  0.00      MEMB
ATOM    501 H15S PA      3      -5.009  -9.769   3.552  1.00  0.00      MEMB
ATOM    502 C116 PA      3      -5.689 -11.734   2.902  1.00  0.00      MEMB
ATOM    503 H16R PA      3      -4.781 -12.039   2.339  1.00  0.00      MEMB
ATOM    504 H16S PA      3      -6.444 -11.241   2.253  1.00  0.00      MEMB
ATOM    505 H16T PA      3      -6.023 -12.634   3.461  1.00  0.00      MEMB
ATOM    376  N31 PC      3      -1.657  -8.135  18.460  1.00  0.00      MEMB
ATOM    377  C33 PC      3      -0.452  -8.110  19.279  1.00  0.00      MEMB
ATOM    378  H3A PC      3      -0.145  -7.092  19.467  1.00  0.00      MEMB
ATOM    379  H3B PC      3       0.393  -8.648  18.876  1.00  0.00      MEMB
ATOM    380  H3C PC      3      -0.649  -8.431  20.291  1.00  0.00      MEMB
ATOM    381  C34 PC      3      -2.700  -7.254  19.073  1.00  0.00      MEMB
ATOM    382  H4A PC      3      -3.670  -7.652  18.817  1.00  0.00      MEMB
ATOM    383  H4B PC      3      -2.614  -6.251  18.682  1.00  0.00      MEMB
ATOM    384  H4C PC      3      -2.498  -7.156  20.130  1.00  0.00      MEMB
ATOM    385  C35 PC      3      -1.360  -7.650  17.074  1.00  0.00      MEMB
ATOM    386  H5A PC      3      -0.506  -8.186  16.688  1.00  0.00      MEMB
ATOM    387  H5B PC      3      -1.226  -6.581  17.153  1.00  0.00      MEMB
ATOM    388  H5C PC      3      -2.170  -7.792  16.375  1.00  0.00      MEMB
ATOM    389  C32 PC      3      -2.042  -9.640  18.490  1.00  0.00      MEMB
ATOM    390  H2A PC      3      -1.189 -10.239  18.206  1.00  0.00      MEMB
ATOM    391  H2B PC      3      -2.725  -9.803  17.669  1.00  0.00      MEMB
ATOM    392  C31 PC      3      -2.627 -10.289  19.706  1.00  0.00      MEMB
ATOM    393  H1A PC      3      -1.938 -10.107  20.559  1.00  0.00      MEMB
ATOM    394  H1B PC      3      -2.736 -11.385  19.561  1.00  0.00      MEMB
ATOM    395  P31 PC      3      -5.203 -10.306  19.422  1.00  0.00      MEMB
ATOM    396  O33 PC      3      -6.419  -9.808  20.160  1.00  0.00      MEMB
ATOM    397  O34 PC      3      -5.168 -11.764  19.195  1.00  0.00      MEMB
ATOM    398  O31 PC      3      -5.174  -9.572  18.035  1.00  0.00      MEMB
ATOM    399  O32 PC      3      -3.864  -9.812  20.106  1.00  0.00      MEMB
ATOM    400  C3  PC      3      -6.411  -9.437  17.252  1.00  0.00      MEMB
ATOM    401  HA  PC      3      -7.127  -8.865  17.880  1.00  0.00      MEMB
ATOM    402  HB  PC      3      -6.838 -10.434  17.010  1.00  0.00      MEMB
ATOM    403  C2  PC      3      -6.110  -8.686  15.938  1.00  0.00      MEMB
ATOM    404  HX  PC      3      -7.115  -8.701  15.465  1.00  0.00      MEMB
ATOM    405  O21 PC      3      -5.149  -9.376  15.122  1.00  0.00      MEMB
ATOM    406  C21 PC      3      -5.411 -10.551  14.620  1.00  0.00      MEMB
ATOM    407  O22 PC      3      -6.473 -11.154  14.734  1.00  0.00      MEMB
ATOM    411  C1  PC      3      -5.681  -7.252  16.221  1.00  0.00      MEMB
ATOM    412  HR  PC      3      -4.628  -7.195  16.569  1.00  0.00      MEMB
ATOM    413  HS  PC      3      -6.275  -6.799  17.043  1.00  0.00      MEMB
ATOM    414  O11 PC      3      -5.920  -6.531  15.013  1.00  0.00      MEMB
ATOM    415  C11 PC      3      -5.390  -5.306  15.140  1.00  0.00      MEMB
ATOM    416  O12 PC      3      -4.813  -4.803  16.103  1.00  0.00      MEMB
ATOM    408  C12 PA      3      -4.335 -11.210  13.738  1.00  0.00      MEMB
ATOM    409  H2R PA      3      -4.039 -12.233  14.055  1.00  0.00      MEMB
ATOM    410  H2S PA      3      -3.403 -10.606  13.707  1.00  0.00      MEMB
ATOM    420  C13 PA      3      -4.787 -11.378  12.351  1.00  0.00      MEMB
ATOM    421  H3R PA      3      -5.848 -11.707  12.328  1.00  0.00      MEMB
ATOM    422  H3S PA      3      -4.225 -12.270  12.000  1.00  0.00      MEMB
ATOM    423  C14 PA      3      -4.568 -10.142  11.445  1.00  0.00      MEMB
ATOM    424  H4R PA      3      -3.501  -9.844  11.365  1.00  0.00      MEMB
ATOM    425  H4S PA      3      -5.070  -9.248  11.875  1.00  0.00      MEMB
ATOM    426  C15 PA      3      -4.958 -10.520  10.001  1.00  0.00      MEMB
ATOM    427  H5R PA      3      -4.940  -9.685   9.269  1.00  0.00      MEMB
ATOM    428  H5S PA      3      -6.013 -10.865  10.049  1.00  0.00      MEMB
ATOM    429  C16 PA      3      -4.094 -11.551   9.306  1.00  0.00      MEMB
ATOM    430  H6R PA      3      -4.536 -11.622   8.289  1.00  0.00      MEMB
ATOM    431  H6S PA      3      -4.238 -12.542   9.787  1.00  0.00      MEMB
ATOM    432  C17 PA      3      -2.614 -11.179   9.009  1.00  0.00      MEMB
ATOM    433  H7R PA      3      -2.115 -12.126   8.710  1.00  0.00      MEMB
ATOM    434  H7S PA      3      -2.107 -10.739   9.894  1.00  0.00      MEMB
ATOM    435  C18 PA      3      -2.266 -10.004   8.132  1.00  0.00      MEMB
ATOM    436  H8R PA      3      -1.283  -9.527   8.329  1.00  0.00      MEMB
ATOM    437  H8S PA      3      -2.955  -9.168   8.379  1.00  0.00      MEMB
ATOM    438  C19 PA      3      -2.101 -10.427   6.688  1.00  0.00      MEMB
ATOM    439  H9R PA      3      -2.849 -11.238   6.561  1.00  0.00      MEMB
ATOM    440  H9S PA      3      -1.081 -10.859   6.599  1.00  0.00      MEMB
ATOM    441 C110 PA      3      -2.301  -9.335   5.646  1.00  0.00      MEMB
ATOM    442 H10R PA      3      -1.571  -8.533   5.889  1.00  0.00      MEMB
ATOM    443 H10S PA      3      -3.304  -8.858   5.613  1.00  0.00      MEMB
ATOM    444 C111 PA      3      -2.035  -9.662   4.106  1.00  0.00      MEMB
ATOM    445 H11R PA      3      -2.874 -10.283   3.725  1.00  0.00      MEMB
ATOM    446 H11S PA      3      -1.048 -10.167   4.043  1.00  0.00      MEMB
ATOM    447 C112 PA      3      -1.912  -8.418   3.162  1.00  0.00      MEMB
ATOM    448 H12R PA      3      -0.860  -8.083   3.039  1.00  0.00      MEMB
ATOM    449 H12S PA      3      -2.542  -7.723   3.758  1.00  0.00      MEMB
ATOM    450 C113 PA      3      -2.627  -8.649   1.856  1.00  0.00      MEMB
ATOM    451 H13R PA      3      -2.691  -7.748   1.208  1.00  0.00      MEMB
ATOM    452 H13S PA      3      -3.675  -8.993   1.989  1.00  0.00      MEMB
ATOM    453 C114 PA      3      -1.775  -9.599   1.000  1.00  0.00      MEMB
ATOM    454 H14R PA      3      -1.637 -10.536   1.580  1.00  0.00      MEMB
ATOM    455 H14S PA      3      -0.734  -9.225   0.899  1.00  0.00      MEMB
ATOM    456 C115 PA      3      -2.365  -9.808  -0.413  1.00  0.00      MEMB
ATOM    457 H15R PA      3      -1.460  -9.800  -1.057  1.00  0.00      MEMB
ATOM    458 H15S PA      3      -2.941  -8.913  -0.729  1.00  0.00      MEMB
ATOM    459 C116 PA      3      -3.016 -11.147  -0.797  1.00  0.00      MEMB
ATOM    460 H16R PA      3      -3.911 -11.239  -0.145  1.00  0.00      MEMB
ATOM    461 H16S PA      3      -2.309 -11.962  -0.533  1.00  0.00      MEMB
ATOM    462 H16T PA      3      -3.347 -11.245  -1.853  1.00  0.00      MEMB
TER   
ATOM    547  C12 PA      4     -12.220  -3.350  10.841  1.00  0.00      MEMB
ATOM    548  H2R PA      4     -12.692  -4.340  10.660  1.00  0.00      MEMB
ATOM    549  H2S PA      4     -11.245  -3.186  10.335  1.00  0.00      MEMB
ATOM    593  C13 PA      4     -13.236  -2.418  10.160  1.00  0.00      MEMB
ATOM    594  H3R PA      4     -13.104  -2.412   9.057  1.00  0.00      MEMB
ATOM    595  H3S PA      4     -12.966  -1.376  10.434  1.00  0.00      MEMB
ATOM    596  C14 PA      4     -14.674  -2.771  10.396  1.00  0.00      MEMB
ATOM    597  H4R PA      4     -15.401  -1.956  10.191  1.00  0.00      MEMB
ATOM    598  H4S PA      4     -14.845  -3.127  11.434  1.00  0.00      MEMB
ATOM    599  C15 PA      4     -15.292  -3.970   9.543  1.00  0.00      MEMB
ATOM    600  H5R PA      4     -16.386  -3.914   9.726  1.00  0.00      MEMB
ATOM    601  H5S PA      4     -15.000  -4.968   9.934  1.00  0.00      MEMB
ATOM    602  C16 PA      4     -15.130  -3.901   8.044  1.00  0.00      MEMB
ATOM    603  H6R PA      4     -14.134  -4.299   7.753  1.00  0.00      MEMB
ATOM    604  H6S PA      4     -15.333  -2.851   7.746  1.00  0.00      MEMB
ATOM    605  C17 PA      4     -16.171  -4.760   7.263  1.00  0.00      MEMB
ATOM    606  H7R PA      4     -17.164  -4.392   7.598  1.00  0.00      MEMB
ATOM    607  H7S PA      4     -15.993  -5.850   7.385  1.00  0.00      MEMB
ATOM    608  C18 PA      4     -15.885  -4.556   5.730  1.00  0.00      MEMB
ATOM    609  H8R PA      4     -16.163  -3.491   5.579  1.00  0.00      MEMB
ATOM    610  H8S PA      4     -16.516  -5.355   5.286  1.00  0.00      MEMB
ATOM    611  C19 PA      4     -14.447  -4.713   5.217  1.00  0.00      MEMB
ATOM    612  H9R PA      4     -14.181  -5.734   5.565  1.00  0.00      MEMB
ATOM    613  H9S PA      4     -13.902  -3.862   5.678  1.00  0.00      MEMB
ATOM    614 C110 PA      4     -14.363  -4.532   3.652  1.00  0.00      MEMB
ATOM    615 H10R PA      4     -13.314  -4.374   3.320  1.00  0.00      MEMB
ATOM    616 H10S PA      4     -14.924  -3.598   3.434  1.00  0.00      MEMB
ATOM    617 C111 PA      4     -14.822  -5.826   2.943  1.00  0.00      MEMB
ATOM    618 H11R PA      4     -15.930  -5.881   2.888  1.00  0.00      MEMB
ATOM    619 H11S PA      4     -14.242  -6.645   3.420  1.00  0.00      MEMB
ATOM    620 C112 PA      4     -14.263  -5.837   1.452  1.00  0.00      MEMB
ATOM    621 H12R PA      4     -14.249  -6.893   1.107  1.00  0.00      MEMB
ATOM    622 H12S PA      4     -13.216  -5.480   1.356  1.00  0.00      MEMB
ATOM    623 C113 PA      4     -15.124  -4.967   0.578  1.00  0.00      MEMB
ATOM    624 H13R PA      4     -15.162  -3.911   0.921  1.00  0.00      MEMB
ATOM    625 H13S PA      4     -16.194  -5.216   0.741  1.00  0.00      MEMB
ATOM    626 C114 PA      4     -14.681  -5.268  -0.872  1.00  0.00      MEMB
ATOM    627 H14R PA      4     -14.536  -4.219  -1.209  1.00  0.00      MEMB
ATOM    628 H14S PA      4     -15.483  -5.874  -1.345  1.00  0.00      MEMB
ATOM    629 C115 PA      4     -13.268  -5.669  -1.253  1.00  0.00      MEMB
ATOM    630 H15R PA      4     -13.049  -6.739  -1.054  1.00  0.00      MEMB
ATOM    631 H15S PA      4     -12.553  -4.922  -0.847  1.00  0.00      MEMB
ATOM    632 C116 PA      4     -13.047  -5.435  -2.740  1.00  0.00      MEMB
ATOM    633 H16R PA      4     -13.216  -4.345  -2.874  1.00  0.00      MEMB
ATOM    634 H16S PA      4     -13.724  -5.994  -3.421  1.00  0.00      MEMB
ATOM    635 H16T PA      4     -11.992  -5.566  -3.061  1.00  0.00      MEMB
ATOM    506  N31 PC      4      -9.906  -7.318  19.512  1.00  0.00      MEMB
ATOM    507  C33 PC      4      -8.906  -8.154  20.271  1.00  0.00      MEMB
ATOM    508  H3A PC      4      -9.171  -9.197  20.172  1.00  0.00      MEMB
ATOM    509  H3B PC      4      -9.062  -7.795  21.277  1.00  0.00      MEMB
ATOM    510  H3C PC      4      -7.875  -7.952  20.019  1.00  0.00      MEMB
ATOM    511  C34 PC      4      -9.364  -5.894  19.640  1.00  0.00      MEMB
ATOM    512  H4A PC      4      -9.241  -5.692  20.693  1.00  0.00      MEMB
ATOM    513  H4B PC      4     -10.008  -5.183  19.144  1.00  0.00      MEMB
ATOM    514  H4C PC      4      -8.388  -5.845  19.179  1.00  0.00      MEMB
ATOM    515  C35 PC      4      -9.964  -7.735  18.106  1.00  0.00      MEMB
ATOM    516  H5A PC      4     -10.685  -7.117  17.592  1.00  0.00      MEMB
ATOM    517  H5B PC      4     -10.245  -8.775  18.019  1.00  0.00      MEMB
ATOM    518  H5C PC      4      -9.022  -7.682  17.582  1.00  0.00      MEMB
ATOM    519  C32 PC      4     -11.263  -7.388  20.165  1.00  0.00      MEMB
ATOM    520  H2A PC      4     -11.352  -7.021  21.177  1.00  0.00      MEMB
ATOM    521  H2B PC      4     -11.507  -8.423  20.355  1.00  0.00      MEMB
ATOM    522  C31 PC      4     -12.476  -6.672  19.505  1.00  0.00      MEMB
ATOM    523  H1A PC      4     -13.377  -7.034  20.045  1.00  0.00      MEMB
ATOM    524  H1B PC      4     -12.590  -6.971  18.441  1.00  0.00      MEMB
ATOM    525  P31 PC      4     -12.628  -4.334  18.327  1.00  0.00      MEMB
ATOM    526  O33 PC      4     -12.375  -2.967  18.929  1.00  0.00      MEMB
ATOM    527  O34 PC      4     -13.810  -4.601  17.544  1.00  0.00      MEMB
ATOM    528  O31 PC      4     -11.418  -4.735  17.426  1.00  0.00      MEMB
ATOM    529  O32 PC      4     -12.465  -5.269  19.575  1.00  0.00      MEMB
ATOM    530  C3  PC      4     -10.857  -3.908  16.451  1.00  0.00      MEMB
ATOM    531  HA  PC      4      -9.766  -4.100  16.538  1.00  0.00      MEMB
ATOM    532  HB  PC      4     -10.957  -2.866  16.823  1.00  0.00      MEMB
ATOM    533  C2  PC      4     -11.307  -4.126  15.028  1.00  0.00      MEMB
ATOM    534  HX  PC      4     -12.392  -3.889  14.988  1.00  0.00      MEMB
ATOM    535  O21 PC      4     -11.026  -5.482  14.680  1.00  0.00      MEMB
ATOM    536  C21 PC      4     -11.982  -6.353  14.726  1.00  0.00      MEMB
ATOM    537  O22 PC      4     -13.148  -6.063  15.027  1.00  0.00      MEMB
ATOM    541  C1  PC      4     -10.583  -3.247  14.020  1.00  0.00      MEMB
ATOM    542  HR  PC      4      -9.495  -3.384  14.195  1.00  0.00      MEMB
ATOM    543  HS  PC      4     -10.700  -2.161  14.225  1.00  0.00      MEMB
ATOM    544  O11 PC      4     -11.068  -3.596  12.689  1.00  0.00      MEMB
ATOM    545  C11 PC      4     -12.104  -2.953  12.275  1.00  0.00      MEMB
ATOM    546  O12 PC      4     -12.807  -2.289  12.986  1.00  0.00      MEMB
ATOM    538  C12 PA      4     -11.485  -7.823  14.460  1.00  0.00      MEMB
ATOM    539  H2R PA      4     -12.368  -8.479  14.304  1.00  0.00      MEMB
ATOM    540  H2S PA      4     -11.017  -8.225  15.384  1.00  0.00      MEMB
ATOM    550  C13 PA      4     -10.421  -8.046  13.359  1.00  0.00      MEMB
ATOM    551  H3R PA      4     -10.062  -9.096  13.405  1.00  0.00      MEMB
ATOM    552  H3S PA      4      -9.526  -7.411  13.536  1.00  0.00      MEMB
ATOM    553  C14 PA      4     -10.958  -7.647  11.928  1.00  0.00      MEMB
ATOM    554  H4R PA      4     -10.840  -6.548  11.812  1.00  0.00      MEMB
ATOM    555  H4S PA      4     -12.062  -7.773  11.952  1.00  0.00      MEMB
ATOM    556  C15 PA      4     -10.232  -8.217  10.772  1.00  0.00      MEMB
ATOM    557  H5R PA      4     -10.377  -9.318  10.820  1.00  0.00      MEMB
ATOM    558  H5S PA      4      -9.138  -8.021  10.755  1.00  0.00      MEMB
ATOM    559  C16 PA      4     -10.910  -8.019   9.441  1.00  0.00      MEMB
ATOM    560  H6R PA      4     -11.881  -8.560   9.437  1.00  0.00      MEMB
ATOM    561  H6S PA      4     -10.509  -8.632   8.606  1.00  0.00      MEMB
ATOM    562  C17 PA      4     -11.153  -6.559   9.025  1.00  0.00      MEMB
ATOM    563  H7R PA      4     -10.215  -6.155   9.461  1.00  0.00      MEMB
ATOM    564  H7S PA      4     -12.004  -6.104   9.576  1.00  0.00      MEMB
ATOM    565  C18 PA      4     -11.333  -6.252   7.546  1.00  0.00      MEMB
ATOM    566  H8R PA      4     -12.353  -6.586   7.258  1.00  0.00      MEMB
ATOM    567  H8S PA      4     -10.771  -6.920   6.858  1.00  0.00      MEMB
ATOM    568  C19 PA      4     -11.111  -4.792   7.231  1.00  0.00      MEMB
ATOM    569  H9R PA      4     -11.601  -4.080   7.930  1.00  0.00      MEMB
ATOM    570  H9S PA      4     -11.642  -4.581   6.278  1.00  0.00      MEMB
ATOM    571 C110 PA      4      -9.691  -4.208   6.980  1.00  0.00      MEMB
ATOM    572 H10R PA      4      -9.191  -4.249   7.971  1.00  0.00      MEMB
ATOM    573 H10S PA      4      -9.853  -3.132   6.754  1.00  0.00      MEMB
ATOM    574 C111 PA      4      -8.908  -4.873   5.811  1.00  0.00      MEMB
ATOM    575 H11R PA      4      -9.100  -5.962   5.708  1.00  0.00      MEMB
ATOM    576 H11S PA      4      -7.850  -4.733   6.118  1.00  0.00      MEMB
ATOM    577 C112 PA      4      -9.138  -4.207   4.488  1.00  0.00      MEMB
ATOM    578 H12R PA      4      -8.889  -3.130   4.598  1.00  0.00      MEMB
ATOM    579 H12S PA      4     -10.210  -4.360   4.237  1.00  0.00      MEMB
ATOM    580 C113 PA      4      -8.363  -4.844   3.310  1.00  0.00      MEMB
ATOM    581 H13R PA      4      -8.425  -5.951   3.385  1.00  0.00      MEMB
ATOM    582 H13S PA      4      -7.295  -4.684   3.571  1.00  0.00      MEMB
ATOM    583 C114 PA      4      -8.579  -4.256   1.902  1.00  0.00      MEMB
ATOM    584 H14R PA      4      -7.636  -4.667   1.484  1.00  0.00      MEMB
ATOM    585 H14S PA      4      -8.362  -3.167   1.882  1.00  0.00      MEMB
ATOM    586 C115 PA      4      -9.874  -4.601   1.135  1.00  0.00      MEMB
ATOM    587 H15R PA      4     -10.369  -5.557   1.409  1.00  0.00      MEMB
ATOM    588 H15S PA      4      -9.501  -4.659   0.089  1.00  0.00      MEMB
ATOM    589 C116 PA      4     -10.976  -3.514   1.279  1.00  0.00      MEMB
ATOM    590 H16R PA      4     -11.661  -3.532   0.404  1.00  0.00      MEMB
ATOM    591 H16S PA      4     -10.459  -2.531   1.276  1.00  0.00      MEMB
ATOM    592 H16T PA      4     -11.645  -3.700   2.146  1.00  0.00      MEMB
TER   
ATOM    677  C12 PA      5      -4.036  16.869  15.320  1.00  0.00      MEMB
ATOM    678  H2R PA      5      -3.195  16.792  16.041  1.00  0.00      MEMB
ATOM    679  H2S PA      5      -4.210  17.933  15.053  1.00  0.00      MEMB
ATOM    723  C13 PA      5      -3.639  16.219  13.925  1.00  0.00      MEMB
ATOM    724  H3R PA      5      -3.108  16.995  13.334  1.00  0.00      MEMB
ATOM    725  H3S PA      5      -4.519  15.945  13.304  1.00  0.00      MEMB
ATOM    726  C14 PA      5      -2.670  15.043  14.246  1.00  0.00      MEMB
ATOM    727  H4R PA      5      -3.193  14.468  15.040  1.00  0.00      MEMB
ATOM    728  H4S PA      5      -1.678  15.400  14.596  1.00  0.00      MEMB
ATOM    729  C15 PA      5      -2.343  14.181  13.048  1.00  0.00      MEMB
ATOM    730  H5R PA      5      -3.276  13.920  12.503  1.00  0.00      MEMB
ATOM    731  H5S PA      5      -1.784  13.252  13.290  1.00  0.00      MEMB
ATOM    732  C16 PA      5      -1.542  14.895  11.913  1.00  0.00      MEMB
ATOM    733  H6R PA      5      -0.850  15.492  12.544  1.00  0.00      MEMB
ATOM    734  H6S PA      5      -2.095  15.624  11.283  1.00  0.00      MEMB
ATOM    735  C17 PA      5      -0.715  13.915  11.000  1.00  0.00      MEMB
ATOM    736  H7R PA      5      -0.266  13.050  11.534  1.00  0.00      MEMB
ATOM    737  H7S PA      5       0.190  14.458  10.652  1.00  0.00      MEMB
ATOM    738  C18 PA      5      -1.500  13.227   9.921  1.00  0.00      MEMB
ATOM    739  H8R PA      5      -2.437  12.865  10.394  1.00  0.00      MEMB
ATOM    740  H8S PA      5      -0.963  12.341   9.520  1.00  0.00      MEMB
ATOM    741  C19 PA      5      -2.080  14.213   8.868  1.00  0.00      MEMB
ATOM    742  H9R PA      5      -1.236  14.672   8.311  1.00  0.00      MEMB
ATOM    743  H9S PA      5      -2.749  14.956   9.354  1.00  0.00      MEMB
ATOM    744 C110 PA      5      -3.025  13.606   7.878  1.00  0.00      MEMB
ATOM    745 H10R PA      5      -3.791  13.037   8.446  1.00  0.00      MEMB
ATOM    746 H10S PA      5      -2.407  12.889   7.296  1.00  0.00      MEMB
ATOM    747 C111 PA      5      -3.760  14.452   6.825  1.00  0.00      MEMB
ATOM    748 H11R PA      5      -4.189  15.341   7.334  1.00  0.00      MEMB
ATOM    749 H11S PA      5      -4.612  13.898   6.377  1.00  0.00      MEMB
ATOM    750 C112 PA      5      -2.841  14.844   5.612  1.00  0.00      MEMB
ATOM    751 H12R PA      5      -2.438  13.895   5.196  1.00  0.00      MEMB
ATOM    752 H12S PA      5      -2.134  15.594   6.026  1.00  0.00      MEMB
ATOM    753 C113 PA      5      -3.619  15.566   4.468  1.00  0.00      MEMB
ATOM    754 H13R PA      5      -3.962  16.577   4.774  1.00  0.00      MEMB
ATOM    755 H13S PA      5      -4.498  14.943   4.200  1.00  0.00      MEMB
ATOM    756 C114 PA      5      -2.748  15.910   3.230  1.00  0.00      MEMB
ATOM    757 H14R PA      5      -2.100  15.062   2.923  1.00  0.00      MEMB
ATOM    758 H14S PA      5      -2.027  16.616   3.695  1.00  0.00      MEMB
ATOM    759 C115 PA      5      -3.488  16.526   1.986  1.00  0.00      MEMB
ATOM    760 H15R PA      5      -2.683  16.911   1.323  1.00  0.00      MEMB
ATOM    761 H15S PA      5      -4.167  17.371   2.230  1.00  0.00      MEMB
ATOM    762 C116 PA      5      -4.301  15.555   1.094  1.00  0.00      MEMB
ATOM    763 H16R PA      5      -4.346  15.938   0.052  1.00  0.00      MEMB
ATOM    764 H16S PA      5      -5.360  15.427   1.403  1.00  0.00      MEMB
ATOM    765 H16T PA      5      -3.861  14.535   1.068  1.00  0.00      MEMB
ATOM    636  N31 PC      5       0.404  11.667  19.772  1.00  0.00      MEMB
ATOM    637  C33 PC      5       0.508  13.186  20.055  1.00  0.00      MEMB
ATOM    638  H3A PC      5      -0.428  13.720  20.120  1.00  0.00      MEMB
ATOM    639  H3B PC      5       1.042  13.550  19.190  1.00  0.00      MEMB
ATOM    640  H3C PC      5       1.053  13.294  20.982  1.00  0.00      MEMB
ATOM    641  C34 PC      5       1.744  11.097  19.596  1.00  0.00      MEMB
ATOM    642  H4A PC      5       2.329  11.177  20.501  1.00  0.00      MEMB
ATOM    643  H4B PC      5       2.245  11.608  18.787  1.00  0.00      MEMB
ATOM    644  H4C PC      5       1.696  10.077  19.244  1.00  0.00      MEMB
ATOM    645  C35 PC      5      -0.248  10.890  20.909  1.00  0.00      MEMB
ATOM    646  H5A PC      5      -1.242  11.244  21.138  1.00  0.00      MEMB
ATOM    647  H5B PC      5       0.279  11.020  21.842  1.00  0.00      MEMB
ATOM    648  H5C PC      5      -0.140   9.871  20.568  1.00  0.00      MEMB
ATOM    649  C32 PC      5      -0.420  11.636  18.473  1.00  0.00      MEMB
ATOM    650  H2A PC      5      -0.084  10.887  17.772  1.00  0.00      MEMB
ATOM    651  H2B PC      5      -0.052  12.486  17.918  1.00  0.00      MEMB
ATOM    652  C31 PC      5      -1.917  11.646  18.601  1.00  0.00      MEMB
ATOM    653  H1A PC      5      -2.258  10.718  19.107  1.00  0.00      MEMB
ATOM    654  H1B PC      5      -2.230  11.518  17.543  1.00  0.00      MEMB
ATOM    655  P31 PC      5      -2.975  14.021  18.336  1.00  0.00      MEMB
ATOM    656  O33 PC      5      -1.969  14.272  17.302  1.00  0.00      MEMB
ATOM    657  O34 PC      5      -3.519  15.148  19.110  1.00  0.00      MEMB
ATOM    658  O31 PC      5      -4.114  13.247  17.540  1.00  0.00      MEMB
ATOM    659  O32 PC      5      -2.415  12.856  19.306  1.00  0.00      MEMB
ATOM    660  C3  PC      5      -5.385  12.947  18.106  1.00  0.00      MEMB
ATOM    661  HA  PC      5      -5.493  13.275  19.162  1.00  0.00      MEMB
ATOM    662  HB  PC      5      -5.664  11.874  18.037  1.00  0.00      MEMB
ATOM    663  C2  PC      5      -6.442  13.749  17.349  1.00  0.00      MEMB
ATOM    664  HX  PC      5      -7.397  13.380  17.780  1.00  0.00      MEMB
ATOM    665  O21 PC      5      -6.367  13.619  15.839  1.00  0.00      MEMB
ATOM    666  C21 PC      5      -6.905  12.601  15.281  1.00  0.00      MEMB
ATOM    667  O22 PC      5      -7.320  11.630  15.963  1.00  0.00      MEMB
ATOM    671  C1  PC      5      -6.472  15.262  17.642  1.00  0.00      MEMB
ATOM    672  HR  PC      5      -6.466  15.336  18.750  1.00  0.00      MEMB
ATOM    673  HS  PC      5      -7.451  15.530  17.190  1.00  0.00      MEMB
ATOM    674  O11 PC      5      -5.279  15.888  17.074  1.00  0.00      MEMB
ATOM    675  C11 PC      5      -5.379  16.278  15.845  1.00  0.00      MEMB
ATOM    676  O12 PC      5      -6.385  16.441  15.202  1.00  0.00      MEMB
ATOM    668  C12 PA      5      -6.652  12.734  13.758  1.00  0.00      MEMB
ATOM    669  H2R PA      5      -5.820  13.442  13.558  1.00  0.00      MEMB
ATOM    670  H2S PA      5      -7.614  12.913  13.230  1.00  0.00      MEMB
ATOM    680  C13 PA      5      -6.175  11.279  13.310  1.00  0.00      MEMB
ATOM    681  H3R PA      5      -6.953  10.536  13.589  1.00  0.00      MEMB
ATOM    682  H3S PA      5      -5.290  10.889  13.856  1.00  0.00      MEMB
ATOM    683  C14 PA      5      -5.898  11.102  11.835  1.00  0.00      MEMB
ATOM    684  H4R PA      5      -4.866  11.476  11.663  1.00  0.00      MEMB
ATOM    685  H4S PA      5      -6.690  11.625  11.257  1.00  0.00      MEMB
ATOM    686  C15 PA      5      -5.923   9.629  11.259  1.00  0.00      MEMB
ATOM    687  H5R PA      5      -7.000   9.419  11.087  1.00  0.00      MEMB
ATOM    688  H5S PA      5      -5.539   8.975  12.071  1.00  0.00      MEMB
ATOM    689  C16 PA      5      -5.010   9.342  10.061  1.00  0.00      MEMB
ATOM    690  H6R PA      5      -4.987   8.267   9.783  1.00  0.00      MEMB
ATOM    691  H6S PA      5      -3.975   9.437  10.455  1.00  0.00      MEMB
ATOM    692  C17 PA      5      -5.269  10.250   8.860  1.00  0.00      MEMB
ATOM    693  H7R PA      5      -5.387  11.334   9.074  1.00  0.00      MEMB
ATOM    694  H7S PA      5      -6.182   9.779   8.437  1.00  0.00      MEMB
ATOM    695  C18 PA      5      -4.121  10.259   7.787  1.00  0.00      MEMB
ATOM    696  H8R PA      5      -3.281  10.873   8.176  1.00  0.00      MEMB
ATOM    697  H8S PA      5      -4.647  10.828   6.990  1.00  0.00      MEMB
ATOM    698  C19 PA      5      -3.734   8.858   7.256  1.00  0.00      MEMB
ATOM    699  H9R PA      5      -4.646   8.386   6.830  1.00  0.00      MEMB
ATOM    700  H9S PA      5      -3.594   8.184   8.128  1.00  0.00      MEMB
ATOM    701 C110 PA      5      -2.498   8.788   6.362  1.00  0.00      MEMB
ATOM    702 H10R PA      5      -2.292   7.696   6.334  1.00  0.00      MEMB
ATOM    703 H10S PA      5      -1.630   9.290   6.841  1.00  0.00      MEMB
ATOM    704 C111 PA      5      -2.762   9.365   4.910  1.00  0.00      MEMB
ATOM    705 H11R PA      5      -3.827   9.296   4.601  1.00  0.00      MEMB
ATOM    706 H11S PA      5      -2.074   8.715   4.328  1.00  0.00      MEMB
ATOM    707 C112 PA      5      -2.285  10.819   4.703  1.00  0.00      MEMB
ATOM    708 H12R PA      5      -1.190  10.976   4.795  1.00  0.00      MEMB
ATOM    709 H12S PA      5      -2.802  11.390   5.504  1.00  0.00      MEMB
ATOM    710 C113 PA      5      -2.694  11.279   3.229  1.00  0.00      MEMB
ATOM    711 H13R PA      5      -2.677  12.389   3.196  1.00  0.00      MEMB
ATOM    712 H13S PA      5      -3.760  11.044   3.020  1.00  0.00      MEMB
ATOM    713 C114 PA      5      -1.923  10.678   2.044  1.00  0.00      MEMB
ATOM    714 H14R PA      5      -2.057   9.581   2.160  1.00  0.00      MEMB
ATOM    715 H14S PA      5      -0.838  10.908   2.105  1.00  0.00      MEMB
ATOM    716 C115 PA      5      -2.496  10.958   0.617  1.00  0.00      MEMB
ATOM    717 H15R PA      5      -2.260  12.004   0.329  1.00  0.00      MEMB
ATOM    718 H15S PA      5      -3.570  10.675   0.577  1.00  0.00      MEMB
ATOM    719 C116 PA      5      -1.794  10.123  -0.477  1.00  0.00      MEMB
ATOM    720 H16R PA      5      -0.689  10.102  -0.359  1.00  0.00      MEMB
ATOM    721 H16S PA      5      -2.244  10.475  -1.430  1.00  0.00      MEMB
ATOM    722 H16T PA      5      -2.102   9.068  -0.311  1.00  0.00      MEMB
TER   
ATOM    807  C12 PA      6       9.236  11.076  11.644  1.00  0.00      MEMB
ATOM    808  H2R PA      6       8.910  10.076  11.286  1.00  0.00      MEMB
ATOM    809  H2S PA      6      10.235  11.005  12.125  1.00  0.00      MEMB
ATOM    853  C13 PA      6       9.451  11.967  10.403  1.00  0.00      MEMB
ATOM    854  H3R PA      6      10.496  11.926  10.028  1.00  0.00      MEMB
ATOM    855  H3S PA      6       9.350  13.045  10.651  1.00  0.00      MEMB
ATOM    856  C14 PA      6       8.428  11.670   9.365  1.00  0.00      MEMB
ATOM    857  H4R PA      6       7.421  11.640   9.834  1.00  0.00      MEMB
ATOM    858  H4S PA      6       8.424  10.616   9.013  1.00  0.00      MEMB
ATOM    859  C15 PA      6       8.509  12.515   8.036  1.00  0.00      MEMB
ATOM    860  H5R PA      6       9.513  12.288   7.619  1.00  0.00      MEMB
ATOM    861  H5S PA      6       8.484  13.591   8.310  1.00  0.00      MEMB
ATOM    862  C16 PA      6       7.511  12.164   7.001  1.00  0.00      MEMB
ATOM    863  H6R PA      6       6.517  12.355   7.460  1.00  0.00      MEMB
ATOM    864  H6S PA      6       7.599  11.068   6.840  1.00  0.00      MEMB
ATOM    865  C17 PA      6       7.646  13.075   5.783  1.00  0.00      MEMB
ATOM    866  H7R PA      6       7.776  14.132   6.099  1.00  0.00      MEMB
ATOM    867  H7S PA      6       6.693  13.066   5.212  1.00  0.00      MEMB
ATOM    868  C18 PA      6       8.599  12.518   4.758  1.00  0.00      MEMB
ATOM    869  H8R PA      6       9.589  12.286   5.207  1.00  0.00      MEMB
ATOM    870  H8S PA      6       8.765  13.135   3.849  1.00  0.00      MEMB
ATOM    871  C19 PA      6       8.146  11.129   4.144  1.00  0.00      MEMB
ATOM    872  H9R PA      6       7.142  11.366   3.731  1.00  0.00      MEMB
ATOM    873  H9S PA      6       8.101  10.433   5.008  1.00  0.00      MEMB
ATOM    874 C110 PA      6       9.050  10.526   2.974  1.00  0.00      MEMB
ATOM    875 H10R PA      6       8.642   9.511   2.782  1.00  0.00      MEMB
ATOM    876 H10S PA      6      10.079  10.417   3.380  1.00  0.00      MEMB
ATOM    877 C111 PA      6       9.048  11.373   1.670  1.00  0.00      MEMB
ATOM    878 H11R PA      6       9.269  12.414   1.989  1.00  0.00      MEMB
ATOM    879 H11S PA      6       8.071  11.261   1.152  1.00  0.00      MEMB
ATOM    880 C112 PA      6      10.167  10.916   0.671  1.00  0.00      MEMB
ATOM    881 H12R PA      6       9.830   9.908   0.347  1.00  0.00      MEMB
ATOM    882 H12S PA      6      11.169  10.783   1.132  1.00  0.00      MEMB
ATOM    883 C113 PA      6      10.395  11.759  -0.538  1.00  0.00      MEMB
ATOM    884 H13R PA      6      11.026  11.183  -1.249  1.00  0.00      MEMB
ATOM    885 H13S PA      6      10.893  12.663  -0.128  1.00  0.00      MEMB
ATOM    886 C114 PA      6       9.130  12.120  -1.299  1.00  0.00      MEMB
ATOM    887 H14R PA      6       9.314  12.767  -2.184  1.00  0.00      MEMB
ATOM    888 H14S PA      6       8.376  12.700  -0.726  1.00  0.00      MEMB
ATOM    889 C115 PA      6       8.447  10.855  -1.925  1.00  0.00      MEMB
ATOM    890 H15R PA      6       8.264  10.223  -1.030  1.00  0.00      MEMB
ATOM    891 H15S PA      6       9.213  10.278  -2.486  1.00  0.00      MEMB
ATOM    892 C116 PA      6       7.098  11.019  -2.675  1.00  0.00      MEMB
ATOM    893 H16R PA      6       7.177  11.236  -3.762  1.00  0.00      MEMB
ATOM    894 H16S PA      6       6.707  11.933  -2.179  1.00  0.00      MEMB
ATOM    895 H16T PA      6       6.622  10.033  -2.482  1.00  0.00      MEMB
ATOM    766  N31 PC      6       5.786   6.437  19.057  1.00  0.00      MEMB
ATOM    767  C33 PC      6       5.768   6.241  20.617  1.00  0.00      MEMB
ATOM    768  H3A PC      6       4.918   5.694  20.997  1.00  0.00      MEMB
ATOM    769  H3B PC      6       5.738   7.226  21.059  1.00  0.00      MEMB
ATOM    770  H3C PC      6       6.716   5.813  20.909  1.00  0.00      MEMB
ATOM    771  C34 PC      6       5.773   5.105  18.444  1.00  0.00      MEMB
ATOM    772  H4A PC      6       6.717   4.682  18.757  1.00  0.00      MEMB
ATOM    773  H4B PC      6       5.660   5.143  17.371  1.00  0.00      MEMB
ATOM    774  H4C PC      6       4.928   4.524  18.782  1.00  0.00      MEMB
ATOM    775  C35 PC      6       4.483   7.142  18.684  1.00  0.00      MEMB
ATOM    776  H5A PC      6       4.683   8.149  19.019  1.00  0.00      MEMB
ATOM    777  H5B PC      6       3.734   6.608  19.250  1.00  0.00      MEMB
ATOM    778  H5C PC      6       4.343   7.148  17.614  1.00  0.00      MEMB
ATOM    779  C32 PC      6       7.021   7.189  18.643  1.00  0.00      MEMB
ATOM    780  H2A PC      6       6.914   7.524  17.621  1.00  0.00      MEMB
ATOM    781  H2B PC      6       7.859   6.509  18.674  1.00  0.00      MEMB
ATOM    782  C31 PC      6       7.416   8.462  19.528  1.00  0.00      MEMB
ATOM    783  H1A PC      6       8.264   8.899  18.958  1.00  0.00      MEMB
ATOM    784  H1B PC      6       7.798   8.154  20.525  1.00  0.00      MEMB
ATOM    785  P31 PC      6       6.031  10.603  18.830  1.00  0.00      MEMB
ATOM    786  O33 PC      6       6.585  11.890  19.380  1.00  0.00      MEMB
ATOM    787  O34 PC      6       4.603  10.545  18.565  1.00  0.00      MEMB
ATOM    788  O31 PC      6       6.679  10.163  17.489  1.00  0.00      MEMB
ATOM    789  O32 PC      6       6.305   9.332  19.762  1.00  0.00      MEMB
ATOM    790  C3  PC      6       5.843   9.704  16.405  1.00  0.00      MEMB
ATOM    791  HA  PC      6       5.058  10.469  16.224  1.00  0.00      MEMB
ATOM    792  HB  PC      6       5.297   8.816  16.789  1.00  0.00      MEMB
ATOM    793  C2  PC      6       6.600   9.416  15.124  1.00  0.00      MEMB
ATOM    794  HX  PC      6       5.941   9.001  14.332  1.00  0.00      MEMB
ATOM    795  O21 PC      6       7.646   8.542  15.530  1.00  0.00      MEMB
ATOM    796  C21 PC      6       7.514   7.262  15.211  1.00  0.00      MEMB
ATOM    797  O22 PC      6       6.523   6.688  14.813  1.00  0.00      MEMB
ATOM    801  C1  PC      6       7.207  10.753  14.593  1.00  0.00      MEMB
ATOM    802  HR  PC      6       7.801  11.243  15.395  1.00  0.00      MEMB
ATOM    803  HS  PC      6       6.361  11.418  14.316  1.00  0.00      MEMB
ATOM    804  O11 PC      6       8.009  10.582  13.556  1.00  0.00      MEMB
ATOM    805  C11 PC      6       8.195  11.562  12.659  1.00  0.00      MEMB
ATOM    806  O12 PC      6       7.600  12.629  12.588  1.00  0.00      MEMB
ATOM    798  C12 PA      6       8.920   6.588  15.253  1.00  0.00      MEMB
ATOM    799  H2R PA      6       9.027   5.881  16.103  1.00  0.00      MEMB
ATOM    800  H2S PA      6       9.740   7.317  15.425  1.00  0.00      MEMB
ATOM    810  C13 PA      6       9.247   5.762  13.961  1.00  0.00      MEMB
ATOM    811  H3R PA      6       8.582   4.872  13.939  1.00  0.00      MEMB
ATOM    812  H3S PA      6      10.296   5.399  14.006  1.00  0.00      MEMB
ATOM    813  C14 PA      6       9.086   6.586  12.680  1.00  0.00      MEMB
ATOM    814  H4R PA      6       9.871   7.370  12.745  1.00  0.00      MEMB
ATOM    815  H4S PA      6       8.112   7.120  12.655  1.00  0.00      MEMB
ATOM    816  C15 PA      6       9.209   5.740  11.431  1.00  0.00      MEMB
ATOM    817  H5R PA      6       8.628   4.794  11.476  1.00  0.00      MEMB
ATOM    818  H5S PA      6      10.256   5.408  11.598  1.00  0.00      MEMB
ATOM    819  C16 PA      6       9.073   6.461  10.091  1.00  0.00      MEMB
ATOM    820  H6R PA      6       9.360   5.740   9.297  1.00  0.00      MEMB
ATOM    821  H6S PA      6       9.852   7.249  10.001  1.00  0.00      MEMB
ATOM    822  C17 PA      6       7.760   7.087   9.758  1.00  0.00      MEMB
ATOM    823  H7R PA      6       7.539   7.965  10.401  1.00  0.00      MEMB
ATOM    824  H7S PA      6       7.002   6.306   9.980  1.00  0.00      MEMB
ATOM    825  C18 PA      6       7.786   7.558   8.279  1.00  0.00      MEMB
ATOM    826  H8R PA      6       8.154   6.705   7.668  1.00  0.00      MEMB
ATOM    827  H8S PA      6       8.623   8.285   8.201  1.00  0.00      MEMB
ATOM    828  C19 PA      6       6.433   8.083   7.742  1.00  0.00      MEMB
ATOM    829  H9R PA      6       6.265   9.104   8.145  1.00  0.00      MEMB
ATOM    830  H9S PA      6       5.606   7.430   8.094  1.00  0.00      MEMB
ATOM    831 C110 PA      6       6.335   8.051   6.226  1.00  0.00      MEMB
ATOM    832 H10R PA      6       5.985   7.065   5.852  1.00  0.00      MEMB
ATOM    833 H10S PA      6       7.371   8.273   5.892  1.00  0.00      MEMB
ATOM    834 C111 PA      6       5.325   9.070   5.613  1.00  0.00      MEMB
ATOM    835 H11R PA      6       5.839   9.970   5.212  1.00  0.00      MEMB
ATOM    836 H11S PA      6       4.813   9.397   6.543  1.00  0.00      MEMB
ATOM    837 C112 PA      6       4.445   8.516   4.537  1.00  0.00      MEMB
ATOM    838 H12R PA      6       3.631   9.230   4.288  1.00  0.00      MEMB
ATOM    839 H12S PA      6       3.854   7.707   5.017  1.00  0.00      MEMB
ATOM    840 C113 PA      6       5.275   8.173   3.333  1.00  0.00      MEMB
ATOM    841 H13R PA      6       6.059   7.452   3.648  1.00  0.00      MEMB
ATOM    842 H13S PA      6       5.773   9.099   2.973  1.00  0.00      MEMB
ATOM    843 C114 PA      6       4.403   7.523   2.239  1.00  0.00      MEMB
ATOM    844 H14R PA      6       3.545   8.214   2.095  1.00  0.00      MEMB
ATOM    845 H14S PA      6       3.840   6.588   2.446  1.00  0.00      MEMB
ATOM    846 C115 PA      6       5.118   7.157   0.961  1.00  0.00      MEMB
ATOM    847 H15R PA      6       4.257   6.892   0.311  1.00  0.00      MEMB
ATOM    848 H15S PA      6       5.757   6.258   1.093  1.00  0.00      MEMB
ATOM    849 C116 PA      6       5.934   8.282   0.279  1.00  0.00      MEMB
ATOM    850 H16R PA      6       6.881   8.323   0.859  1.00  0.00      MEMB
ATOM    851 H16S PA      6       5.409   9.259   0.353  1.00  0.00      MEMB
ATOM    852 H16T PA      6       6.109   8.035  -0.790  1.00  0.00      MEMB
TER   
ATOM    937  C12 PA      7       4.909  -4.654  12.714  1.00  0.00      MEMB
ATOM    938  H2R PA      7       4.427  -3.654  12.741  1.00  0.00      MEMB
ATOM    939  H2S PA      7       4.447  -5.190  11.858  1.00  0.00      MEMB
ATOM    983  C13 PA      7       6.366  -4.362  12.735  1.00  0.00      MEMB
ATOM    984  H3R PA      7       6.613  -3.702  13.593  1.00  0.00      MEMB
ATOM    985  H3S PA      7       6.579  -3.777  11.815  1.00  0.00      MEMB
ATOM    986  C14 PA      7       7.259  -5.616  12.583  1.00  0.00      MEMB
ATOM    987  H4R PA      7       6.921  -6.143  11.665  1.00  0.00      MEMB
ATOM    988  H4S PA      7       6.998  -6.199  13.492  1.00  0.00      MEMB
ATOM    989  C15 PA      7       8.730  -5.382  12.386  1.00  0.00      MEMB
ATOM    990  H5R PA      7       9.103  -6.420  12.516  1.00  0.00      MEMB
ATOM    991  H5S PA      7       9.153  -4.725  13.177  1.00  0.00      MEMB
ATOM    992  C16 PA      7       9.119  -4.963  10.964  1.00  0.00      MEMB
ATOM    993  H6R PA      7       8.934  -3.887  10.758  1.00  0.00      MEMB
ATOM    994  H6S PA      7       8.496  -5.626  10.326  1.00  0.00      MEMB
ATOM    995  C17 PA      7      10.687  -5.160  10.701  1.00  0.00      MEMB
ATOM    996  H7R PA      7      10.853  -6.245  10.531  1.00  0.00      MEMB
ATOM    997  H7S PA      7      11.154  -4.834  11.656  1.00  0.00      MEMB
ATOM    998  C18 PA      7      11.320  -4.276   9.523  1.00  0.00      MEMB
ATOM    999  H8R PA      7      12.421  -4.406   9.595  1.00  0.00      MEMB
ATOM   1000  H8S PA      7      11.008  -3.228   9.720  1.00  0.00      MEMB
ATOM   1001  C19 PA      7      10.835  -4.599   8.122  1.00  0.00      MEMB
ATOM   1002  H9R PA      7      11.476  -3.946   7.492  1.00  0.00      MEMB
ATOM   1003  H9S PA      7       9.799  -4.313   7.841  1.00  0.00      MEMB
ATOM   1004 C110 PA      7      10.929  -6.022   7.578  1.00  0.00      MEMB
ATOM   1005 H10R PA      7      10.592  -6.783   8.313  1.00  0.00      MEMB
ATOM   1006 H10S PA      7      11.986  -6.318   7.408  1.00  0.00      MEMB
ATOM   1007 C111 PA      7      10.088  -6.278   6.272  1.00  0.00      MEMB
ATOM   1008 H11R PA      7      10.288  -5.438   5.573  1.00  0.00      MEMB
ATOM   1009 H11S PA      7       9.067  -6.063   6.653  1.00  0.00      MEMB
ATOM   1010 C112 PA      7      10.222  -7.621   5.636  1.00  0.00      MEMB
ATOM   1011 H12R PA      7       9.390  -7.935   4.970  1.00  0.00      MEMB
ATOM   1012 H12S PA      7      10.141  -8.285   6.523  1.00  0.00      MEMB
ATOM   1013 C113 PA      7      11.604  -7.872   4.993  1.00  0.00      MEMB
ATOM   1014 H13R PA      7      12.436  -7.622   5.685  1.00  0.00      MEMB
ATOM   1015 H13S PA      7      11.769  -7.195   4.127  1.00  0.00      MEMB
ATOM   1016 C114 PA      7      11.634  -9.332   4.494  1.00  0.00      MEMB
ATOM   1017 H14R PA      7      11.234  -9.984   5.300  1.00  0.00      MEMB
ATOM   1018 H14S PA      7      12.635  -9.769   4.294  1.00  0.00      MEMB
ATOM   1019 C115 PA      7      10.644  -9.622   3.215  1.00  0.00      MEMB
ATOM   1020 H15R PA      7       9.582  -9.408   3.458  1.00  0.00      MEMB
ATOM   1021 H15S PA      7      10.632 -10.722   3.054  1.00  0.00      MEMB
ATOM   1022 C116 PA      7      10.967  -8.915   1.893  1.00  0.00      MEMB
ATOM   1023 H16R PA      7      10.458  -7.935   1.775  1.00  0.00      MEMB
ATOM   1024 H16S PA      7      10.472  -9.470   1.067  1.00  0.00      MEMB
ATOM   1025 H16T PA      7      12.035  -8.795   1.611  1.00  0.00      MEMB
ATOM    896  N31 PC      7      10.597  -9.515  19.275  1.00  0.00      MEMB
ATOM    897  C33 PC      7      11.376  -8.677  20.256  1.00  0.00      MEMB
ATOM    898  H3A PC      7      11.127  -9.044  21.240  1.00  0.00      MEMB
ATOM    899  H3B PC      7      10.989  -7.683  20.090  1.00  0.00      MEMB
ATOM    900  H3C PC      7      12.437  -8.804  20.098  1.00  0.00      MEMB
ATOM    901  C34 PC      7      11.044  -9.027  17.836  1.00  0.00      MEMB
ATOM    902  H4A PC      7      10.503  -8.125  17.587  1.00  0.00      MEMB
ATOM    903  H4B PC      7      10.724  -9.767  17.117  1.00  0.00      MEMB
ATOM    904  H4C PC      7      12.123  -9.014  17.861  1.00  0.00      MEMB
ATOM    905  C35 PC      7      10.857 -10.963  19.256  1.00  0.00      MEMB
ATOM    906  H5A PC      7      11.921 -11.108  19.140  1.00  0.00      MEMB
ATOM    907  H5B PC      7      10.203 -11.372  18.500  1.00  0.00      MEMB
ATOM    908  H5C PC      7      10.649 -11.295  20.262  1.00  0.00      MEMB
ATOM    909  C32 PC      7       9.132  -9.450  19.469  1.00  0.00      MEMB
ATOM    910  H2A PC      7       8.809 -10.058  20.301  1.00  0.00      MEMB
ATOM    911  H2B PC      7       8.664 -10.081  18.728  1.00  0.00      MEMB
ATOM    912  C31 PC      7       8.461  -8.055  19.593  1.00  0.00      MEMB
ATOM    913  H1A PC      7       8.844  -7.634  20.547  1.00  0.00      MEMB
ATOM    914  H1B PC      7       7.357  -8.158  19.664  1.00  0.00      MEMB
ATOM    915  P31 PC      7       8.953  -5.564  18.770  1.00  0.00      MEMB
ATOM    916  O33 PC      7      10.434  -5.328  18.787  1.00  0.00      MEMB
ATOM    917  O34 PC      7       8.136  -5.115  19.894  1.00  0.00      MEMB
ATOM    918  O31 PC      7       8.364  -5.120  17.330  1.00  0.00      MEMB
ATOM    919  O32 PC      7       8.762  -7.088  18.535  1.00  0.00      MEMB
ATOM    920  C3  PC      7       7.013  -4.675  17.279  1.00  0.00      MEMB
ATOM    921  HA  PC      7       7.006  -3.962  16.426  1.00  0.00      MEMB
ATOM    922  HB  PC      7       6.737  -4.070  18.169  1.00  0.00      MEMB
ATOM    923  C2  PC      7       6.043  -5.811  17.029  1.00  0.00      MEMB
ATOM    924  HX  PC      7       5.734  -6.307  17.974  1.00  0.00      MEMB
ATOM    925  O21 PC      7       6.649  -6.790  16.085  1.00  0.00      MEMB
ATOM    926  C21 PC      7       6.140  -8.020  16.123  1.00  0.00      MEMB
ATOM    927  O22 PC      7       5.395  -8.491  16.986  1.00  0.00      MEMB
ATOM    931  C1  PC      7       4.679  -5.465  16.353  1.00  0.00      MEMB
ATOM    932  HR  PC      7       4.144  -4.716  16.975  1.00  0.00      MEMB
ATOM    933  HS  PC      7       4.005  -6.349  16.332  1.00  0.00      MEMB
ATOM    934  O11 PC      7       4.876  -4.837  15.030  1.00  0.00      MEMB
ATOM    935  C11 PC      7       4.523  -5.450  13.929  1.00  0.00      MEMB
ATOM    936  O12 PC      7       4.136  -6.616  13.804  1.00  0.00      MEMB
ATOM    928  C12 PA      7       6.593  -8.768  14.805  1.00  0.00      MEMB
ATOM    929  H2R PA      7       7.703  -8.802  14.854  1.00  0.00      MEMB
ATOM    930  H2S PA      7       5.997  -8.271  14.011  1.00  0.00      MEMB
ATOM    940  C13 PA      7       6.149 -10.274  14.642  1.00  0.00      MEMB
ATOM    941  H3R PA      7       5.163 -10.260  14.130  1.00  0.00      MEMB
ATOM    942  H3S PA      7       6.040 -10.775  15.628  1.00  0.00      MEMB
ATOM    943  C14 PA      7       7.165 -11.160  13.757  1.00  0.00      MEMB
ATOM    944  H4R PA      7       6.893 -12.235  13.828  1.00  0.00      MEMB
ATOM    945  H4S PA      7       8.189 -11.063  14.177  1.00  0.00      MEMB
ATOM    946  C15 PA      7       7.054 -10.788  12.285  1.00  0.00      MEMB
ATOM    947  H5R PA      7       5.971 -10.767  12.035  1.00  0.00      MEMB
ATOM    948  H5S PA      7       7.553 -11.653  11.798  1.00  0.00      MEMB
ATOM    949  C16 PA      7       7.834  -9.539  11.790  1.00  0.00      MEMB
ATOM    950  H6R PA      7       8.892  -9.547  12.130  1.00  0.00      MEMB
ATOM    951  H6S PA      7       7.254  -8.613  11.989  1.00  0.00      MEMB
ATOM    952  C17 PA      7       7.964  -9.510  10.260  1.00  0.00      MEMB
ATOM    953  H7R PA      7       8.633 -10.325   9.911  1.00  0.00      MEMB
ATOM    954  H7S PA      7       8.374  -8.529   9.939  1.00  0.00      MEMB
ATOM    955  C18 PA      7       6.543  -9.514   9.531  1.00  0.00      MEMB
ATOM    956  H8R PA      7       5.926  -8.750  10.049  1.00  0.00      MEMB
ATOM    957  H8S PA      7       6.140 -10.548   9.572  1.00  0.00      MEMB
ATOM    958  C19 PA      7       6.516  -9.209   8.001  1.00  0.00      MEMB
ATOM    959  H9R PA      7       5.601  -9.791   7.761  1.00  0.00      MEMB
ATOM    960  H9S PA      7       7.470  -9.585   7.572  1.00  0.00      MEMB
ATOM    961 C110 PA      7       6.307  -7.754   7.755  1.00  0.00      MEMB
ATOM    962 H10R PA      7       7.123  -7.234   8.302  1.00  0.00      MEMB
ATOM    963 H10S PA      7       5.269  -7.526   8.079  1.00  0.00      MEMB
ATOM    964 C111 PA      7       6.258  -7.490   6.242  1.00  0.00      MEMB
ATOM    965 H11R PA      7       5.516  -8.139   5.730  1.00  0.00      MEMB
ATOM    966 H11S PA      7       7.266  -7.579   5.785  1.00  0.00      MEMB
ATOM    967 C112 PA      7       5.896  -6.014   5.904  1.00  0.00      MEMB
ATOM    968 H12R PA      7       6.685  -5.295   6.210  1.00  0.00      MEMB
ATOM    969 H12S PA      7       4.988  -5.758   6.491  1.00  0.00      MEMB
ATOM    970 C113 PA      7       5.526  -5.782   4.431  1.00  0.00      MEMB
ATOM    971 H13R PA      7       5.182  -4.725   4.440  1.00  0.00      MEMB
ATOM    972 H13S PA      7       4.714  -6.494   4.168  1.00  0.00      MEMB
ATOM    973 C114 PA      7       6.632  -5.836   3.342  1.00  0.00      MEMB
ATOM    974 H14R PA      7       7.340  -6.673   3.519  1.00  0.00      MEMB
ATOM    975 H14S PA      7       7.187  -4.874   3.298  1.00  0.00      MEMB
ATOM    976 C115 PA      7       6.051  -5.958   1.956  1.00  0.00      MEMB
ATOM    977 H15R PA      7       5.391  -6.849   1.879  1.00  0.00      MEMB
ATOM    978 H15S PA      7       6.868  -6.242   1.258  1.00  0.00      MEMB
ATOM    979 C116 PA      7       5.359  -4.774   1.272  1.00  0.00      MEMB
ATOM    980 H16R PA      7       4.523  -5.112   0.623  1.00  0.00      MEMB
ATOM    981 H16S PA      7       6.037  -4.113   0.692  1.00  0.00      MEMB
ATOM    982 H16T PA      7       4.937  -4.151   2.089  1.00  0.00      MEMB
TER   
ATOM   1067  C12 PA      8     -12.629   2.675  13.963  1.00  0.00      MEMB
ATOM   1068  H2R PA      8     -11.931   3.051  14.741  1.00  0.00      MEMB
ATOM   1069  H2S PA      8     -12.208   2.808  12.944  1.00  0.00      MEMB
ATOM   1113  C13 PA      8     -13.085   1.290  14.434  1.00  0.00      MEMB
ATOM   1114  H3R PA      8     -14.017   0.979  13.916  1.00  0.00      MEMB
ATOM   1115  H3S PA      8     -13.209   1.395  15.533  1.00  0.00      MEMB
ATOM   1116  C14 PA      8     -11.979   0.129  14.230  1.00  0.00      MEMB
ATOM   1117  H4R PA      8     -12.369  -0.808  14.681  1.00  0.00      MEMB
ATOM   1118  H4S PA      8     -11.010   0.461  14.660  1.00  0.00      MEMB
ATOM   1119  C15 PA      8     -11.724  -0.185  12.730  1.00  0.00      MEMB
ATOM   1120  H5R PA      8     -10.976  -1.006  12.745  1.00  0.00      MEMB
ATOM   1121  H5S PA      8     -11.280   0.713  12.251  1.00  0.00      MEMB
ATOM   1122  C16 PA      8     -12.974  -0.716  11.967  1.00  0.00      MEMB
ATOM   1123  H6R PA      8     -13.911  -0.124  12.041  1.00  0.00      MEMB
ATOM   1124  H6S PA      8     -13.270  -1.698  12.395  1.00  0.00      MEMB
ATOM   1125  C17 PA      8     -12.643  -0.993  10.444  1.00  0.00      MEMB
ATOM   1126  H7R PA      8     -13.561  -1.511  10.095  1.00  0.00      MEMB
ATOM   1127  H7S PA      8     -11.701  -1.548  10.246  1.00  0.00      MEMB
ATOM   1128  C18 PA      8     -12.554   0.336   9.594  1.00  0.00      MEMB
ATOM   1129  H8R PA      8     -11.997   1.193  10.030  1.00  0.00      MEMB
ATOM   1130  H8S PA      8     -13.596   0.654   9.381  1.00  0.00      MEMB
ATOM   1131  C19 PA      8     -12.085   0.055   8.163  1.00  0.00      MEMB
ATOM   1132  H9R PA      8     -12.662  -0.822   7.800  1.00  0.00      MEMB
ATOM   1133  H9S PA      8     -11.048  -0.253   8.416  1.00  0.00      MEMB
ATOM   1134 C110 PA      8     -12.081   1.390   7.306  1.00  0.00      MEMB
ATOM   1135 H10R PA      8     -11.553   1.224   6.343  1.00  0.00      MEMB
ATOM   1136 H10S PA      8     -11.589   2.193   7.894  1.00  0.00      MEMB
ATOM   1137 C111 PA      8     -13.461   1.869   6.895  1.00  0.00      MEMB
ATOM   1138 H11R PA      8     -13.627   2.704   7.609  1.00  0.00      MEMB
ATOM   1139 H11S PA      8     -14.309   1.153   6.942  1.00  0.00      MEMB
ATOM   1140 C112 PA      8     -13.637   2.486   5.492  1.00  0.00      MEMB
ATOM   1141 H12R PA      8     -14.090   1.670   4.890  1.00  0.00      MEMB
ATOM   1142 H12S PA      8     -12.683   2.594   4.932  1.00  0.00      MEMB
ATOM   1143 C113 PA      8     -14.353   3.860   5.548  1.00  0.00      MEMB
ATOM   1144 H13R PA      8     -13.803   4.579   6.193  1.00  0.00      MEMB
ATOM   1145 H13S PA      8     -15.367   3.744   5.988  1.00  0.00      MEMB
ATOM   1146 C114 PA      8     -14.730   4.424   4.130  1.00  0.00      MEMB
ATOM   1147 H14R PA      8     -15.135   5.438   4.336  1.00  0.00      MEMB
ATOM   1148 H14S PA      8     -15.609   3.879   3.725  1.00  0.00      MEMB
ATOM   1149 C115 PA      8     -13.746   4.766   3.031  1.00  0.00      MEMB
ATOM   1150 H15R PA      8     -12.711   4.953   3.390  1.00  0.00      MEMB
ATOM   1151 H15S PA      8     -14.072   5.630   2.413  1.00  0.00      MEMB
ATOM   1152 C116 PA      8     -13.662   3.618   2.017  1.00  0.00      MEMB
ATOM   1153 H16R PA      8     -13.615   2.659   2.575  1.00  0.00      MEMB
ATOM   1154 H16S PA      8     -12.842   3.778   1.285  1.00  0.00      MEMB
ATOM   1155 H16T PA      8     -14.604   3.622   1.427  1.00  0.00      MEMB
ATOM   1026  N31 PC      8     -11.676   3.113  19.859  1.00  0.00      MEMB
ATOM   1027  C33 PC      8     -11.027   2.030  19.041  1.00  0.00      MEMB
ATOM   1028  H3A PC      8     -10.483   2.491  18.229  1.00  0.00      MEMB
ATOM   1029  H3B PC      8     -11.815   1.496  18.532  1.00  0.00      MEMB
ATOM   1030  H3C PC      8     -10.425   1.449  19.724  1.00  0.00      MEMB
ATOM   1031  C34 PC      8     -12.482   2.535  20.974  1.00  0.00      MEMB
ATOM   1032  H4A PC      8     -13.267   1.919  20.562  1.00  0.00      MEMB
ATOM   1033  H4B PC      8     -12.960   3.397  21.416  1.00  0.00      MEMB
ATOM   1034  H4C PC      8     -11.840   2.013  21.667  1.00  0.00      MEMB
ATOM   1035  C35 PC      8     -10.567   4.006  20.522  1.00  0.00      MEMB
ATOM   1036  H5A PC      8     -10.021   3.392  21.222  1.00  0.00      MEMB
ATOM   1037  H5B PC      8     -11.051   4.828  21.028  1.00  0.00      MEMB
ATOM   1038  H5C PC      8      -9.985   4.456  19.731  1.00  0.00      MEMB
ATOM   1039  C32 PC      8     -12.581   4.052  19.071  1.00  0.00      MEMB
ATOM   1040  H2A PC      8     -12.007   4.697  18.422  1.00  0.00      MEMB
ATOM   1041  H2B PC      8     -13.191   4.569  19.798  1.00  0.00      MEMB
ATOM   1042  C31 PC      8     -13.718   3.362  18.217  1.00  0.00      MEMB
ATOM   1043  H1A PC      8     -13.196   2.918  17.342  1.00  0.00      MEMB
ATOM   1044  H1B PC      8     -14.382   4.184  17.874  1.00  0.00      MEMB
ATOM   1045  P31 PC      8     -15.015   1.009  18.282  1.00  0.00      MEMB
ATOM   1046  O33 PC      8     -15.990   0.469  19.230  1.00  0.00      MEMB
ATOM   1047  O34 PC      8     -13.801   0.284  18.029  1.00  0.00      MEMB
ATOM   1048  O31 PC      8     -15.777   1.342  16.939  1.00  0.00      MEMB
ATOM   1049  O32 PC      8     -14.613   2.427  18.837  1.00  0.00      MEMB
ATOM   1050  C3  PC      8     -16.738   2.321  16.913  1.00  0.00      MEMB
ATOM   1051  HA  PC      8     -16.625   3.086  17.710  1.00  0.00      MEMB
ATOM   1052  HB  PC      8     -17.736   1.860  17.078  1.00  0.00      MEMB
ATOM   1053  C2  PC      8     -16.934   3.056  15.585  1.00  0.00      MEMB
ATOM   1054  HX  PC      8     -17.934   3.535  15.652  1.00  0.00      MEMB
ATOM   1055  O21 PC      8     -17.032   2.019  14.580  1.00  0.00      MEMB
ATOM   1056  C21 PC      8     -17.426   2.394  13.335  1.00  0.00      MEMB
ATOM   1057  O22 PC      8     -17.849   3.468  13.042  1.00  0.00      MEMB
ATOM   1061  C1  PC      8     -15.797   4.135  15.286  1.00  0.00      MEMB
ATOM   1062  HR  PC      8     -15.784   4.816  16.164  1.00  0.00      MEMB
ATOM   1063  HS  PC      8     -16.176   4.709  14.413  1.00  0.00      MEMB
ATOM   1064  O11 PC      8     -14.561   3.472  15.142  1.00  0.00      MEMB
ATOM   1065  C11 PC      8     -13.920   3.547  13.938  1.00  0.00      MEMB
ATOM   1066  O12 PC      8     -14.323   4.192  12.999  1.00  0.00      MEMB
ATOM   1058  C12 PA      8     -17.193   1.277  12.305  1.00  0.00      MEMB
ATOM   1059  H2R PA      8     -18.025   0.542  12.262  1.00  0.00      MEMB
ATOM   1060  H2S PA      8     -16.184   0.842  12.475  1.00  0.00      MEMB
ATOM   1070  C13 PA      8     -17.184   2.007  10.930  1.00  0.00      MEMB
ATOM   1071  H3R PA      8     -16.550   2.918  10.989  1.00  0.00      MEMB
ATOM   1072  H3S PA      8     -18.205   2.368  10.681  1.00  0.00      MEMB
ATOM   1073  C14 PA      8     -16.513   1.087   9.893  1.00  0.00      MEMB
ATOM   1074  H4R PA      8     -15.524   0.801  10.309  1.00  0.00      MEMB
ATOM   1075  H4S PA      8     -16.337   1.556   8.901  1.00  0.00      MEMB
ATOM   1076  C15 PA      8     -17.276  -0.205   9.503  1.00  0.00      MEMB
ATOM   1077  H5R PA      8     -18.266  -0.382   9.975  1.00  0.00      MEMB
ATOM   1078  H5S PA      8     -16.709  -1.145   9.676  1.00  0.00      MEMB
ATOM   1079  C16 PA      8     -17.628  -0.244   7.981  1.00  0.00      MEMB
ATOM   1080  H6R PA      8     -18.186  -1.166   7.710  1.00  0.00      MEMB
ATOM   1081  H6S PA      8     -16.663  -0.433   7.464  1.00  0.00      MEMB
ATOM   1082  C17 PA      8     -18.326   0.976   7.433  1.00  0.00      MEMB
ATOM   1083  H7R PA      8     -17.705   1.869   7.660  1.00  0.00      MEMB
ATOM   1084  H7S PA      8     -19.354   1.136   7.824  1.00  0.00      MEMB
ATOM   1085  C18 PA      8     -18.450   0.968   5.890  1.00  0.00      MEMB
ATOM   1086  H8R PA      8     -18.928   1.927   5.595  1.00  0.00      MEMB
ATOM   1087  H8S PA      8     -19.020   0.096   5.505  1.00  0.00      MEMB
ATOM   1088  C19 PA      8     -17.102   0.794   5.142  1.00  0.00      MEMB
ATOM   1089  H9R PA      8     -16.652  -0.221   5.194  1.00  0.00      MEMB
ATOM   1090  H9S PA      8     -16.443   1.494   5.699  1.00  0.00      MEMB
ATOM   1091 C110 PA      8     -17.130   1.235   3.675  1.00  0.00      MEMB
ATOM   1092 H10R PA      8     -16.144   1.231   3.163  1.00  0.00      MEMB
ATOM   1093 H10S PA      8     -17.515   2.261   3.495  1.00  0.00      MEMB
ATOM   1094 C111 PA      8     -17.953   0.225   2.730  1.00  0.00      MEMB
ATOM   1095 H11R PA      8     -19.013   0.539   2.618  1.00  0.00      MEMB
ATOM   1096 H11S PA      8     -17.833  -0.739   3.269  1.00  0.00      MEMB
ATOM   1097 C112 PA      8     -17.371   0.276   1.296  1.00  0.00      MEMB
ATOM   1098 H12R PA      8     -17.859  -0.477   0.641  1.00  0.00      MEMB
ATOM   1099 H12S PA      8     -16.399  -0.262   1.341  1.00  0.00      MEMB
ATOM   1100 C113 PA      8     -17.409   1.661   0.590  1.00  0.00      MEMB
ATOM   1101 H13R PA      8     -17.032   2.464   1.259  1.00  0.00      MEMB
ATOM   1102 H13S PA      8     -18.475   1.764   0.298  1.00  0.00      MEMB
ATOM   1103 C114 PA      8     -16.789   1.497  -0.812  1.00  0.00      MEMB
ATOM   1104 H14R PA      8     -17.209   0.583  -1.283  1.00  0.00      MEMB
ATOM   1105 H14S PA      8     -15.681   1.453  -0.876  1.00  0.00      MEMB
ATOM   1106 C115 PA      8     -17.081   2.751  -1.693  1.00  0.00      MEMB
ATOM   1107 H15R PA      8     -18.174   2.603  -1.830  1.00  0.00      MEMB
ATOM   1108 H15S PA      8     -16.459   2.593  -2.599  1.00  0.00      MEMB
ATOM   1109 C116 PA      8     -16.670   4.095  -1.047  1.00  0.00      MEMB
ATOM   1110 H16R PA      8     -16.733   4.823  -1.884  1.00  0.00      MEMB
ATOM   1111 H16S PA      8     -15.616   4.033  -0.700  1.00  0.00      MEMB
ATOM   1112 H16T PA      8     -17.343   4.457  -0.242  1.00  0.00      MEMB
TER   
ATOM   1197  C12 PA      9       0.801 -14.733  15.201  1.00  0.00      MEMB
ATOM   1198  H2R PA      9       1.761 -14.524  14.684  1.00  0.00      MEMB
ATOM   1199  H2S PA      9       0.697 -13.968  16.001  1.00  0.00      MEMB
ATOM   1243  C13 PA      9      -0.374 -14.744  14.185  1.00  0.00      MEMB
ATOM   1244  H3R PA      9      -0.482 -13.730  13.745  1.00  0.00      MEMB
ATOM   1245  H3S PA      9      -1.308 -14.886  14.769  1.00  0.00      MEMB
ATOM   1246  C14 PA      9      -0.444 -15.696  12.991  1.00  0.00      MEMB
ATOM   1247  H4R PA      9      -1.332 -15.492  12.354  1.00  0.00      MEMB
ATOM   1248  H4S PA      9      -0.618 -16.734  13.345  1.00  0.00      MEMB
ATOM   1249  C15 PA      9       0.817 -15.581  12.114  1.00  0.00      MEMB
ATOM   1250  H5R PA      9       1.653 -15.690  12.838  1.00  0.00      MEMB
ATOM   1251  H5S PA      9       0.787 -14.552  11.696  1.00  0.00      MEMB
ATOM   1252  C16 PA      9       0.901 -16.433  10.843  1.00  0.00      MEMB
ATOM   1253  H6R PA      9      -0.058 -16.412  10.282  1.00  0.00      MEMB
ATOM   1254  H6S PA      9       1.121 -17.482  11.133  1.00  0.00      MEMB
ATOM   1255  C17 PA      9       2.080 -15.928   9.929  1.00  0.00      MEMB
ATOM   1256  H7R PA      9       3.012 -16.397  10.310  1.00  0.00      MEMB
ATOM   1257  H7S PA      9       2.213 -14.825   9.951  1.00  0.00      MEMB
ATOM   1258  C18 PA      9       1.875 -16.150   8.411  1.00  0.00      MEMB
ATOM   1259  H8R PA      9       0.983 -15.721   7.907  1.00  0.00      MEMB
ATOM   1260  H8S PA      9       1.721 -17.251   8.402  1.00  0.00      MEMB
ATOM   1261  C19 PA      9       3.145 -15.923   7.656  1.00  0.00      MEMB
ATOM   1262  H9R PA      9       3.827 -16.638   8.163  1.00  0.00      MEMB
ATOM   1263  H9S PA      9       3.565 -14.897   7.727  1.00  0.00      MEMB
ATOM   1264 C110 PA      9       3.072 -16.381   6.186  1.00  0.00      MEMB
ATOM   1265 H10R PA      9       2.224 -15.838   5.716  1.00  0.00      MEMB
ATOM   1266 H10S PA      9       2.859 -17.450   5.972  1.00  0.00      MEMB
ATOM   1267 C111 PA      9       4.358 -15.999   5.404  1.00  0.00      MEMB
ATOM   1268 H11R PA      9       5.233 -16.633   5.663  1.00  0.00      MEMB
ATOM   1269 H11S PA      9       4.625 -14.944   5.628  1.00  0.00      MEMB
ATOM   1270 C112 PA      9       4.177 -16.004   3.901  1.00  0.00      MEMB
ATOM   1271 H12R PA      9       5.084 -15.658   3.361  1.00  0.00      MEMB
ATOM   1272 H12S PA      9       3.428 -15.242   3.594  1.00  0.00      MEMB
ATOM   1273 C113 PA      9       3.673 -17.400   3.402  1.00  0.00      MEMB
ATOM   1274 H13R PA      9       2.717 -17.686   3.891  1.00  0.00      MEMB
ATOM   1275 H13S PA      9       4.322 -18.255   3.691  1.00  0.00      MEMB
ATOM   1276 C114 PA      9       3.476 -17.593   1.904  1.00  0.00      MEMB
ATOM   1277 H14R PA      9       3.083 -18.629   1.825  1.00  0.00      MEMB
ATOM   1278 H14S PA      9       4.462 -17.614   1.392  1.00  0.00      MEMB
ATOM   1279 C115 PA      9       2.433 -16.768   1.221  1.00  0.00      MEMB
ATOM   1280 H15R PA      9       2.743 -15.702   1.190  1.00  0.00      MEMB
ATOM   1281 H15S PA      9       1.470 -16.676   1.766  1.00  0.00      MEMB
ATOM   1282 C116 PA      9       2.021 -17.190  -0.182  1.00  0.00      MEMB
ATOM   1283 H16R PA      9       1.448 -18.140  -0.124  1.00  0.00      MEMB
ATOM   1284 H16S PA      9       2.843 -17.085  -0.921  1.00  0.00      MEMB
ATOM   1285 H16T PA      9       1.389 -16.348  -0.537  1.00  0.00      MEMB
ATOM   1156  N31 PC      9       2.491 -12.464  20.429  1.00  0.00      MEMB
ATOM   1157  C33 PC      9       3.924 -12.136  20.792  1.00  0.00      MEMB
ATOM   1158  H3A PC      9       4.436 -13.086  20.762  1.00  0.00      MEMB
ATOM   1159  H3B PC      9       3.893 -11.588  21.722  1.00  0.00      MEMB
ATOM   1160  H3C PC      9       4.341 -11.599  19.952  1.00  0.00      MEMB
ATOM   1161  C34 PC      9       1.837 -13.251  21.650  1.00  0.00      MEMB
ATOM   1162  H4A PC      9       2.013 -12.549  22.451  1.00  0.00      MEMB
ATOM   1163  H4B PC      9       2.276 -14.225  21.814  1.00  0.00      MEMB
ATOM   1164  H4C PC      9       0.760 -13.303  21.589  1.00  0.00      MEMB
ATOM   1165  C35 PC      9       1.688 -11.184  20.392  1.00  0.00      MEMB
ATOM   1166  H5A PC      9       2.255 -10.626  21.122  1.00  0.00      MEMB
ATOM   1167  H5B PC      9       0.642 -11.351  20.602  1.00  0.00      MEMB
ATOM   1168  H5C PC      9       1.817 -10.721  19.425  1.00  0.00      MEMB
ATOM   1169  C32 PC      9       2.382 -13.386  19.169  1.00  0.00      MEMB
ATOM   1170  H2A PC      9       2.619 -12.759  18.322  1.00  0.00      MEMB
ATOM   1171  H2B PC      9       1.406 -13.840  19.087  1.00  0.00      MEMB
ATOM   1172  C31 PC      9       3.332 -14.602  19.149  1.00  0.00      MEMB
ATOM   1173  H1A PC      9       2.982 -15.171  18.261  1.00  0.00      MEMB
ATOM   1174  H1B PC      9       3.202 -15.290  20.011  1.00  0.00      MEMB
ATOM   1175  P31 PC      9       5.214 -13.964  17.485  1.00  0.00      MEMB
ATOM   1176  O33 PC      9       6.656 -13.736  17.538  1.00  0.00      MEMB
ATOM   1177  O34 PC      9       4.366 -12.852  16.961  1.00  0.00      MEMB
ATOM   1178  O31 PC      9       4.913 -15.201  16.515  1.00  0.00      MEMB
ATOM   1179  O32 PC      9       4.706 -14.335  18.921  1.00  0.00      MEMB
ATOM   1180  C3  PC      9       5.048 -16.510  17.026  1.00  0.00      MEMB
ATOM   1181  HA  PC      9       4.790 -16.527  18.106  1.00  0.00      MEMB
ATOM   1182  HB  PC      9       6.145 -16.683  17.016  1.00  0.00      MEMB
ATOM   1183  C2  PC      9       4.283 -17.560  16.173  1.00  0.00      MEMB
ATOM   1184  HX  PC      9       4.729 -18.546  16.425  1.00  0.00      MEMB
ATOM   1185  O21 PC      9       4.475 -17.377  14.812  1.00  0.00      MEMB
ATOM   1186  C21 PC      9       5.631 -17.230  14.263  1.00  0.00      MEMB
ATOM   1187  O22 PC      9       6.654 -17.510  14.827  1.00  0.00      MEMB
ATOM   1191  C1  PC      9       2.746 -17.539  16.510  1.00  0.00      MEMB
ATOM   1192  HR  PC      9       2.464 -17.787  17.556  1.00  0.00      MEMB
ATOM   1193  HS  PC      9       2.226 -18.266  15.850  1.00  0.00      MEMB
ATOM   1194  O11 PC      9       2.256 -16.215  16.147  1.00  0.00      MEMB
ATOM   1195  C11 PC      9       0.973 -16.157  15.693  1.00  0.00      MEMB
ATOM   1196  O12 PC      9       0.223 -17.119  15.653  1.00  0.00      MEMB
ATOM   1188  C12 PA      9       5.533 -16.779  12.823  1.00  0.00      MEMB
ATOM   1189  H2R PA      9       4.555 -17.091  12.399  1.00  0.00      MEMB
ATOM   1190  H2S PA      9       6.330 -17.240  12.202  1.00  0.00      MEMB
ATOM   1200  C13 PA      9       5.472 -15.232  12.840  1.00  0.00      MEMB
ATOM   1201  H3R PA      9       6.286 -14.784  13.449  1.00  0.00      MEMB
ATOM   1202  H3S PA      9       4.505 -15.137  13.379  1.00  0.00      MEMB
ATOM   1203  C14 PA      9       5.541 -14.551  11.456  1.00  0.00      MEMB
ATOM   1204  H4R PA      9       4.767 -15.090  10.870  1.00  0.00      MEMB
ATOM   1205  H4S PA      9       6.533 -14.796  11.019  1.00  0.00      MEMB
ATOM   1206  C15 PA      9       5.233 -13.059  11.405  1.00  0.00      MEMB
ATOM   1207  H5R PA      9       6.145 -12.500  11.706  1.00  0.00      MEMB
ATOM   1208  H5S PA      9       4.316 -12.921  12.017  1.00  0.00      MEMB
ATOM   1209  C16 PA      9       4.949 -12.530   9.998  1.00  0.00      MEMB
ATOM   1210  H6R PA      9       3.977 -12.995   9.728  1.00  0.00      MEMB
ATOM   1211  H6S PA      9       5.551 -13.022   9.205  1.00  0.00      MEMB
ATOM   1212  C17 PA      9       5.018 -10.944   9.870  1.00  0.00      MEMB
ATOM   1213  H7R PA      9       6.010 -10.546  10.174  1.00  0.00      MEMB
ATOM   1214  H7S PA      9       4.231 -10.467  10.493  1.00  0.00      MEMB
ATOM   1215  C18 PA      9       4.762 -10.442   8.383  1.00  0.00      MEMB
ATOM   1216  H8R PA      9       4.898  -9.342   8.460  1.00  0.00      MEMB
ATOM   1217  H8S PA      9       3.746 -10.792   8.098  1.00  0.00      MEMB
ATOM   1218  C19 PA      9       5.775 -10.760   7.188  1.00  0.00      MEMB
ATOM   1219  H9R PA      9       5.878 -11.866   7.163  1.00  0.00      MEMB
ATOM   1220  H9S PA      9       6.806 -10.441   7.451  1.00  0.00      MEMB
ATOM   1221 C110 PA      9       5.332 -10.193   5.869  1.00  0.00      MEMB
ATOM   1222 H10R PA      9       5.253  -9.088   5.947  1.00  0.00      MEMB
ATOM   1223 H10S PA      9       4.296 -10.578   5.757  1.00  0.00      MEMB
ATOM   1224 C111 PA      9       6.139 -10.574   4.676  1.00  0.00      MEMB
ATOM   1225 H11R PA      9       6.446 -11.640   4.608  1.00  0.00      MEMB
ATOM   1226 H11S PA      9       7.165 -10.154   4.750  1.00  0.00      MEMB
ATOM   1227 C112 PA      9       5.419 -10.231   3.276  1.00  0.00      MEMB
ATOM   1228 H12R PA      9       6.131 -10.521   2.474  1.00  0.00      MEMB
ATOM   1229 H12S PA      9       5.341  -9.123   3.279  1.00  0.00      MEMB
ATOM   1230 C113 PA      9       4.126 -10.978   2.981  1.00  0.00      MEMB
ATOM   1231 H13R PA      9       3.326 -10.648   3.678  1.00  0.00      MEMB
ATOM   1232 H13S PA      9       4.228 -12.045   3.271  1.00  0.00      MEMB
ATOM   1233 C114 PA      9       3.648 -11.113   1.542  1.00  0.00      MEMB
ATOM   1234 H14R PA      9       4.174 -10.323   0.964  1.00  0.00      MEMB
ATOM   1235 H14S PA      9       2.569 -10.858   1.477  1.00  0.00      MEMB
ATOM   1236 C115 PA      9       4.099 -12.463   0.883  1.00  0.00      MEMB
ATOM   1237 H15R PA      9       3.440 -13.170   1.431  1.00  0.00      MEMB
ATOM   1238 H15S PA      9       5.151 -12.693   1.155  1.00  0.00      MEMB
ATOM   1239 C116 PA      9       3.854 -12.408  -0.646  1.00  0.00      MEMB
ATOM   1240 H16R PA      9       3.948 -13.458  -0.995  1.00  0.00      MEMB
ATOM   1241 H16S PA      9       4.675 -11.808  -1.095  1.00  0.00      MEMB
ATOM   1242 H16T PA      9       2.810 -12.066  -0.812  1.00  0.00      MEMB
TER   
ATOM   1327  C12 PA     10      11.786   1.451  11.945  1.00  0.00      MEMB
ATOM   1328  H2R PA     10      10.751   1.358  11.554  1.00  0.00      MEMB
ATOM   1329  H2S PA     10      11.981   0.548  12.562  1.00  0.00      MEMB
ATOM   1373  C13 PA     10      12.688   1.594  10.707  1.00  0.00      MEMB
ATOM   1374  H3R PA     10      12.702   2.585  10.204  1.00  0.00      MEMB
ATOM   1375  H3S PA     10      12.196   1.011   9.899  1.00  0.00      MEMB
ATOM   1376  C14 PA     10      14.046   0.849  10.828  1.00  0.00      MEMB
ATOM   1377  H4R PA     10      14.007  -0.192  11.215  1.00  0.00      MEMB
ATOM   1378  H4S PA     10      14.786   1.436  11.413  1.00  0.00      MEMB
ATOM   1379  C15 PA     10      14.698   0.731   9.494  1.00  0.00      MEMB
ATOM   1380  H5R PA     10      14.152   0.096   8.764  1.00  0.00      MEMB
ATOM   1381  H5S PA     10      15.682   0.242   9.662  1.00  0.00      MEMB
ATOM   1382  C16 PA     10      14.897   2.096   8.791  1.00  0.00      MEMB
ATOM   1383  H6R PA     10      15.489   2.714   9.499  1.00  0.00      MEMB
ATOM   1384  H6S PA     10      13.936   2.594   8.541  1.00  0.00      MEMB
ATOM   1385  C17 PA     10      15.753   1.978   7.471  1.00  0.00      MEMB
ATOM   1386  H7R PA     10      16.583   1.269   7.681  1.00  0.00      MEMB
ATOM   1387  H7S PA     10      16.015   3.040   7.281  1.00  0.00      MEMB
ATOM   1388  C18 PA     10      14.857   1.468   6.392  1.00  0.00      MEMB
ATOM   1389  H8R PA     10      14.227   2.346   6.134  1.00  0.00      MEMB
ATOM   1390  H8S PA     10      14.164   0.609   6.518  1.00  0.00      MEMB
ATOM   1391  C19 PA     10      15.643   1.070   5.117  1.00  0.00      MEMB
ATOM   1392  H9R PA     10      16.192   0.190   5.517  1.00  0.00      MEMB
ATOM   1393  H9S PA     10      16.353   1.900   4.913  1.00  0.00      MEMB
ATOM   1394 C110 PA     10      14.790   0.710   3.882  1.00  0.00      MEMB
ATOM   1395 H10R PA     10      14.205  -0.176   4.209  1.00  0.00      MEMB
ATOM   1396 H10S PA     10      15.594   0.525   3.137  1.00  0.00      MEMB
ATOM   1397 C111 PA     10      13.903   1.959   3.446  1.00  0.00      MEMB
ATOM   1398 H11R PA     10      14.537   2.768   3.023  1.00  0.00      MEMB
ATOM   1399 H11S PA     10      13.239   2.296   4.271  1.00  0.00      MEMB
ATOM   1400 C112 PA     10      12.900   1.585   2.332  1.00  0.00      MEMB
ATOM   1401 H12R PA     10      12.175   0.885   2.799  1.00  0.00      MEMB
ATOM   1402 H12S PA     10      13.511   0.994   1.616  1.00  0.00      MEMB
ATOM   1403 C113 PA     10      12.090   2.753   1.767  1.00  0.00      MEMB
ATOM   1404 H13R PA     10      11.782   2.510   0.728  1.00  0.00      MEMB
ATOM   1405 H13S PA     10      12.910   3.486   1.611  1.00  0.00      MEMB
ATOM   1406 C114 PA     10      11.046   3.451   2.670  1.00  0.00      MEMB
ATOM   1407 H14R PA     10      11.487   3.518   3.688  1.00  0.00      MEMB
ATOM   1408 H14S PA     10      10.102   2.870   2.606  1.00  0.00      MEMB
ATOM   1409 C115 PA     10      10.732   4.907   2.325  1.00  0.00      MEMB
ATOM   1410 H15R PA     10      11.764   5.318   2.326  1.00  0.00      MEMB
ATOM   1411 H15S PA     10      10.165   5.461   3.103  1.00  0.00      MEMB
ATOM   1412 C116 PA     10      10.095   5.236   0.924  1.00  0.00      MEMB
ATOM   1413 H16R PA     10       9.122   4.735   0.734  1.00  0.00      MEMB
ATOM   1414 H16S PA     10      10.745   4.848   0.111  1.00  0.00      MEMB
ATOM   1415 H16T PA     10       9.858   6.314   0.797  1.00  0.00      MEMB
ATOM   1286  N31 PC     10      15.178   6.048  21.090  1.00  0.00      MEMB
ATOM   1287  C33 PC     10      15.781   5.057  22.136  1.00  0.00      MEMB
ATOM   1288  H3A PC     10      15.642   4.031  21.831  1.00  0.00      MEMB
ATOM   1289  H3B PC     10      15.480   5.234  23.158  1.00  0.00      MEMB
ATOM   1290  H3C PC     10      16.835   5.257  22.261  1.00  0.00      MEMB
ATOM   1291  C34 PC     10      13.677   5.840  21.141  1.00  0.00      MEMB
ATOM   1292  H4A PC     10      13.284   6.815  20.892  1.00  0.00      MEMB
ATOM   1293  H4B PC     10      13.334   5.596  22.135  1.00  0.00      MEMB
ATOM   1294  H4C PC     10      13.387   5.024  20.497  1.00  0.00      MEMB
ATOM   1295  C35 PC     10      15.599   7.454  21.400  1.00  0.00      MEMB
ATOM   1296  H5A PC     10      15.386   8.020  20.505  1.00  0.00      MEMB
ATOM   1297  H5B PC     10      16.665   7.301  21.485  1.00  0.00      MEMB
ATOM   1298  H5C PC     10      15.066   7.819  22.265  1.00  0.00      MEMB
ATOM   1299  C32 PC     10      15.692   5.735  19.679  1.00  0.00      MEMB
ATOM   1300  H2A PC     10      15.428   4.712  19.453  1.00  0.00      MEMB
ATOM   1301  H2B PC     10      16.771   5.771  19.686  1.00  0.00      MEMB
ATOM   1302  C31 PC     10      15.218   6.657  18.528  1.00  0.00      MEMB
ATOM   1303  H1A PC     10      15.652   6.197  17.615  1.00  0.00      MEMB
ATOM   1304  H1B PC     10      15.637   7.677  18.668  1.00  0.00      MEMB
ATOM   1305  P31 PC     10      13.128   6.789  17.011  1.00  0.00      MEMB
ATOM   1306  O33 PC     10      13.582   8.054  16.367  1.00  0.00      MEMB
ATOM   1307  O34 PC     10      11.661   6.631  17.109  1.00  0.00      MEMB
ATOM   1308  O31 PC     10      13.695   5.510  16.115  1.00  0.00      MEMB
ATOM   1309  O32 PC     10      13.818   6.712  18.423  1.00  0.00      MEMB
ATOM   1310  C3  PC     10      13.638   4.241  16.753  1.00  0.00      MEMB
ATOM   1311  HA  PC     10      12.907   4.093  17.576  1.00  0.00      MEMB
ATOM   1312  HB  PC     10      14.570   4.047  17.326  1.00  0.00      MEMB
ATOM   1313  C2  PC     10      13.387   3.177  15.727  1.00  0.00      MEMB
ATOM   1314  HX  PC     10      13.420   2.157  16.165  1.00  0.00      MEMB
ATOM   1315  O21 PC     10      14.364   3.110  14.704  1.00  0.00      MEMB
ATOM   1316  C21 PC     10      15.599   2.775  15.041  1.00  0.00      MEMB
ATOM   1317  O22 PC     10      15.971   2.309  16.102  1.00  0.00      MEMB
ATOM   1321  C1  PC     10      11.981   3.449  15.084  1.00  0.00      MEMB
ATOM   1322  HR  PC     10      12.040   4.488  14.694  1.00  0.00      MEMB
ATOM   1323  HS  PC     10      11.212   3.347  15.879  1.00  0.00      MEMB
ATOM   1324  O11 PC     10      11.604   2.418  14.152  1.00  0.00      MEMB
ATOM   1325  C11 PC     10      11.788   2.675  12.867  1.00  0.00      MEMB
ATOM   1326  O12 PC     10      11.965   3.773  12.419  1.00  0.00      MEMB
ATOM   1318  C12 PA     10      16.562   2.810  13.885  1.00  0.00      MEMB
ATOM   1319  H2R PA     10      15.938   2.843  12.967  1.00  0.00      MEMB
ATOM   1320  H2S PA     10      17.087   1.838  13.997  1.00  0.00      MEMB
ATOM   1330  C13 PA     10      17.488   3.954  13.883  1.00  0.00      MEMB
ATOM   1331  H3R PA     10      18.369   3.677  13.265  1.00  0.00      MEMB
ATOM   1332  H3S PA     10      18.018   4.104  14.848  1.00  0.00      MEMB
ATOM   1333  C14 PA     10      16.738   5.275  13.578  1.00  0.00      MEMB
ATOM   1334  H4R PA     10      16.097   5.441  14.469  1.00  0.00      MEMB
ATOM   1335  H4S PA     10      16.077   5.249  12.685  1.00  0.00      MEMB
ATOM   1336  C15 PA     10      17.846   6.339  13.384  1.00  0.00      MEMB
ATOM   1337  H5R PA     10      18.503   6.455  14.272  1.00  0.00      MEMB
ATOM   1338  H5S PA     10      17.378   7.346  13.397  1.00  0.00      MEMB
ATOM   1339  C16 PA     10      18.723   6.177  12.115  1.00  0.00      MEMB
ATOM   1340  H6R PA     10      19.178   5.165  12.165  1.00  0.00      MEMB
ATOM   1341  H6S PA     10      19.552   6.916  12.125  1.00  0.00      MEMB
ATOM   1342  C17 PA     10      18.034   6.066  10.685  1.00  0.00      MEMB
ATOM   1343  H7R PA     10      17.315   5.226  10.792  1.00  0.00      MEMB
ATOM   1344  H7S PA     10      18.888   5.839  10.011  1.00  0.00      MEMB
ATOM   1345  C18 PA     10      17.398   7.381  10.342  1.00  0.00      MEMB
ATOM   1346  H8R PA     10      18.126   8.107   9.920  1.00  0.00      MEMB
ATOM   1347  H8S PA     10      16.860   7.807  11.216  1.00  0.00      MEMB
ATOM   1348  C19 PA     10      16.278   7.327   9.310  1.00  0.00      MEMB
ATOM   1349  H9R PA     10      16.700   7.098   8.308  1.00  0.00      MEMB
ATOM   1350  H9S PA     10      15.787   8.320   9.221  1.00  0.00      MEMB
ATOM   1351 C110 PA     10      15.058   6.585   9.710  1.00  0.00      MEMB
ATOM   1352 H10R PA     10      14.692   7.047  10.653  1.00  0.00      MEMB
ATOM   1353 H10S PA     10      15.283   5.528   9.964  1.00  0.00      MEMB
ATOM   1354 C111 PA     10      13.906   6.572   8.651  1.00  0.00      MEMB
ATOM   1355 H11R PA     10      13.575   7.632   8.659  1.00  0.00      MEMB
ATOM   1356 H11S PA     10      13.021   5.958   8.924  1.00  0.00      MEMB
ATOM   1357 C112 PA     10      14.498   6.129   7.288  1.00  0.00      MEMB
ATOM   1358 H12R PA     10      15.061   5.203   7.534  1.00  0.00      MEMB
ATOM   1359 H12S PA     10      15.221   6.843   6.840  1.00  0.00      MEMB
ATOM   1360 C113 PA     10      13.517   5.817   6.147  1.00  0.00      MEMB
ATOM   1361 H13R PA     10      12.885   6.691   5.881  1.00  0.00      MEMB
ATOM   1362 H13S PA     10      12.764   5.063   6.461  1.00  0.00      MEMB
ATOM   1363 C114 PA     10      14.194   5.244   4.911  1.00  0.00      MEMB
ATOM   1364 H14R PA     10      13.620   4.384   4.505  1.00  0.00      MEMB
ATOM   1365 H14S PA     10      15.214   4.978   5.260  1.00  0.00      MEMB
ATOM   1366 C115 PA     10      14.595   6.242   3.760  1.00  0.00      MEMB
ATOM   1367 H15R PA     10      15.389   6.860   4.231  1.00  0.00      MEMB
ATOM   1368 H15S PA     10      13.731   6.845   3.405  1.00  0.00      MEMB
ATOM   1369 C116 PA     10      15.145   5.616   2.512  1.00  0.00      MEMB
ATOM   1370 H16R PA     10      14.523   4.779   2.129  1.00  0.00      MEMB
ATOM   1371 H16S PA     10      16.169   5.201   2.635  1.00  0.00      MEMB
ATOM   1372 H16T PA     10      15.179   6.367   1.695  1.00  0.00      MEMB
TER   
ATOM   1457  C12 PA     11      -6.151 -12.742  16.795  1.00  0.00      MEMB
ATOM   1458  H2R PA     11      -5.672 -12.850  17.791  1.00  0.00      MEMB
ATOM   1459  H2S PA     11      -5.271 -12.759  16.117  1.00  0.00      MEMB
ATOM   1503  C13 PA     11      -7.189 -13.770  16.321  1.00  0.00      MEMB
ATOM   1504  H3R PA     11      -8.044 -13.795  17.031  1.00  0.00      MEMB
ATOM   1505  H3S PA     11      -6.593 -14.686  16.522  1.00  0.00      MEMB
ATOM   1506  C14 PA     11      -7.612 -13.581  14.860  1.00  0.00      MEMB
ATOM   1507  H4R PA     11      -6.751 -13.495  14.163  1.00  0.00      MEMB
ATOM   1508  H4S PA     11      -8.215 -12.653  14.759  1.00  0.00      MEMB
ATOM   1509  C15 PA     11      -8.528 -14.744  14.370  1.00  0.00      MEMB
ATOM   1510  H5R PA     11      -9.332 -14.790  15.135  1.00  0.00      MEMB
ATOM   1511  H5S PA     11      -7.871 -15.640  14.393  1.00  0.00      MEMB
ATOM   1512  C16 PA     11      -9.261 -14.625  12.988  1.00  0.00      MEMB
ATOM   1513  H6R PA     11      -9.601 -13.568  12.975  1.00  0.00      MEMB
ATOM   1514  H6S PA     11     -10.190 -15.233  12.957  1.00  0.00      MEMB
ATOM   1515  C17 PA     11      -8.273 -14.932  11.802  1.00  0.00      MEMB
ATOM   1516  H7R PA     11      -8.001 -16.009  11.835  1.00  0.00      MEMB
ATOM   1517  H7S PA     11      -7.307 -14.397  11.678  1.00  0.00      MEMB
ATOM   1518  C18 PA     11      -8.978 -14.615  10.434  1.00  0.00      MEMB
ATOM   1519  H8R PA     11      -9.195 -13.541  10.246  1.00  0.00      MEMB
ATOM   1520  H8S PA     11      -9.894 -15.244  10.426  1.00  0.00      MEMB
ATOM   1521  C19 PA     11      -8.160 -14.986   9.190  1.00  0.00      MEMB
ATOM   1522  H9R PA     11      -7.463 -15.819   9.421  1.00  0.00      MEMB
ATOM   1523  H9S PA     11      -7.622 -14.030   9.012  1.00  0.00      MEMB
ATOM   1524 C110 PA     11      -8.964 -15.396   7.932  1.00  0.00      MEMB
ATOM   1525 H10R PA     11      -9.783 -14.651   7.838  1.00  0.00      MEMB
ATOM   1526 H10S PA     11      -9.288 -16.454   8.035  1.00  0.00      MEMB
ATOM   1527 C111 PA     11      -8.024 -15.376   6.699  1.00  0.00      MEMB
ATOM   1528 H11R PA     11      -7.324 -16.237   6.751  1.00  0.00      MEMB
ATOM   1529 H11S PA     11      -7.390 -14.470   6.592  1.00  0.00      MEMB
ATOM   1530 C112 PA     11      -8.787 -15.416   5.422  1.00  0.00      MEMB
ATOM   1531 H12R PA     11      -9.670 -16.086   5.506  1.00  0.00      MEMB
ATOM   1532 H12S PA     11      -8.219 -15.910   4.605  1.00  0.00      MEMB
ATOM   1533 C113 PA     11      -9.166 -14.098   4.855  1.00  0.00      MEMB
ATOM   1534 H13R PA     11      -8.299 -13.513   4.480  1.00  0.00      MEMB
ATOM   1535 H13S PA     11      -9.498 -13.442   5.688  1.00  0.00      MEMB
ATOM   1536 C114 PA     11     -10.211 -14.130   3.691  1.00  0.00      MEMB
ATOM   1537 H14R PA     11     -11.030 -14.856   3.880  1.00  0.00      MEMB
ATOM   1538 H14S PA     11      -9.612 -14.606   2.885  1.00  0.00      MEMB
ATOM   1539 C115 PA     11     -10.778 -12.768   3.242  1.00  0.00      MEMB
ATOM   1540 H15R PA     11     -10.017 -11.964   3.146  1.00  0.00      MEMB
ATOM   1541 H15S PA     11     -11.447 -12.451   4.071  1.00  0.00      MEMB
ATOM   1542 C116 PA     11     -11.591 -12.884   1.914  1.00  0.00      MEMB
ATOM   1543 H16R PA     11     -12.130 -13.846   1.776  1.00  0.00      MEMB
ATOM   1544 H16S PA     11     -11.063 -12.836   0.938  1.00  0.00      MEMB
ATOM   1545 H16T PA     11     -12.431 -12.163   2.001  1.00  0.00      MEMB
ATOM   1416  N31 PC     11      -8.890 -15.782  20.352  1.00  0.00      MEMB
ATOM   1417  C33 PC     11      -7.996 -14.597  20.715  1.00  0.00      MEMB
ATOM   1418  H3A PC     11      -6.955 -14.876  20.786  1.00  0.00      MEMB
ATOM   1419  H3B PC     11      -8.222 -14.328  21.736  1.00  0.00      MEMB
ATOM   1420  H3C PC     11      -8.066 -13.816  19.972  1.00  0.00      MEMB
ATOM   1421  C34 PC     11      -8.659 -16.219  18.913  1.00  0.00      MEMB
ATOM   1422  H4A PC     11      -8.760 -15.293  18.366  1.00  0.00      MEMB
ATOM   1423  H4B PC     11      -9.376 -16.932  18.534  1.00  0.00      MEMB
ATOM   1424  H4C PC     11      -7.626 -16.499  18.775  1.00  0.00      MEMB
ATOM   1425  C35 PC     11      -8.395 -16.971  21.268  1.00  0.00      MEMB
ATOM   1426  H5A PC     11      -8.722 -17.934  20.903  1.00  0.00      MEMB
ATOM   1427  H5B PC     11      -8.739 -16.824  22.281  1.00  0.00      MEMB
ATOM   1428  H5C PC     11      -7.316 -16.997  21.264  1.00  0.00      MEMB
ATOM   1429  C32 PC     11     -10.348 -15.339  20.599  1.00  0.00      MEMB
ATOM   1430  H2A PC     11     -10.593 -15.169  21.637  1.00  0.00      MEMB
ATOM   1431  H2B PC     11     -10.943 -16.221  20.413  1.00  0.00      MEMB
ATOM   1432  C31 PC     11     -10.814 -13.999  19.828  1.00  0.00      MEMB
ATOM   1433  H1A PC     11     -10.547 -13.003  20.242  1.00  0.00      MEMB
ATOM   1434  H1B PC     11     -11.896 -14.008  20.081  1.00  0.00      MEMB
ATOM   1435  P31 PC     11     -11.263 -13.197  17.487  1.00  0.00      MEMB
ATOM   1436  O33 PC     11     -12.453 -12.528  18.062  1.00  0.00      MEMB
ATOM   1437  O34 PC     11     -11.445 -13.915  16.161  1.00  0.00      MEMB
ATOM   1438  O31 PC     11     -10.182 -12.098  17.151  1.00  0.00      MEMB
ATOM   1439  O32 PC     11     -10.519 -14.134  18.465  1.00  0.00      MEMB
ATOM   1440  C3  PC     11     -10.589 -10.729  17.435  1.00  0.00      MEMB
ATOM   1441  HA  PC     11     -10.613 -10.526  18.527  1.00  0.00      MEMB
ATOM   1442  HB  PC     11     -11.536 -10.464  16.917  1.00  0.00      MEMB
ATOM   1443  C2  PC     11      -9.537  -9.701  16.908  1.00  0.00      MEMB
ATOM   1444  HX  PC     11      -9.928  -8.671  17.051  1.00  0.00      MEMB
ATOM   1445  O21 PC     11      -9.200 -10.085  15.565  1.00  0.00      MEMB
ATOM   1446  C21 PC     11      -9.218  -9.190  14.657  1.00  0.00      MEMB
ATOM   1447  O22 PC     11      -9.262  -7.958  14.844  1.00  0.00      MEMB
ATOM   1451  C1  PC     11      -8.236  -9.784  17.726  1.00  0.00      MEMB
ATOM   1452  HR  PC     11      -8.613  -9.687  18.767  1.00  0.00      MEMB
ATOM   1453  HS  PC     11      -7.500  -8.983  17.498  1.00  0.00      MEMB
ATOM   1454  O11 PC     11      -7.607 -11.065  17.706  1.00  0.00      MEMB
ATOM   1455  C11 PC     11      -6.695 -11.313  16.767  1.00  0.00      MEMB
ATOM   1456  O12 PC     11      -6.342 -10.532  15.884  1.00  0.00      MEMB
ATOM   1448  C12 PA     11      -9.323  -9.822  13.310  1.00  0.00      MEMB
ATOM   1449  H2R PA     11      -9.979  -9.235  12.631  1.00  0.00      MEMB
ATOM   1450  H2S PA     11      -9.745 -10.849  13.326  1.00  0.00      MEMB
ATOM   1460  C13 PA     11      -7.907  -9.884  12.670  1.00  0.00      MEMB
ATOM   1461  H3R PA     11      -7.256 -10.605  13.210  1.00  0.00      MEMB
ATOM   1462  H3S PA     11      -7.499  -8.853  12.599  1.00  0.00      MEMB
ATOM   1463  C14 PA     11      -8.142 -10.505  11.206  1.00  0.00      MEMB
ATOM   1464  H4R PA     11      -9.017 -10.004  10.741  1.00  0.00      MEMB
ATOM   1465  H4S PA     11      -8.311 -11.599  11.309  1.00  0.00      MEMB
ATOM   1466  C15 PA     11      -6.825 -10.440  10.337  1.00  0.00      MEMB
ATOM   1467  H5R PA     11      -6.120 -11.166  10.795  1.00  0.00      MEMB
ATOM   1468  H5S PA     11      -6.348  -9.438  10.290  1.00  0.00      MEMB
ATOM   1469  C16 PA     11      -7.112 -10.966   8.824  1.00  0.00      MEMB
ATOM   1470  H6R PA     11      -7.450 -12.022   8.881  1.00  0.00      MEMB
ATOM   1471  H6S PA     11      -6.157 -10.814   8.276  1.00  0.00      MEMB
ATOM   1472  C17 PA     11      -8.112 -10.124   8.075  1.00  0.00      MEMB
ATOM   1473  H7R PA     11      -7.669  -9.179   8.455  1.00  0.00      MEMB
ATOM   1474  H7S PA     11      -9.085 -10.230   8.601  1.00  0.00      MEMB
ATOM   1475  C18 PA     11      -8.002 -10.218   6.508  1.00  0.00      MEMB
ATOM   1476  H8R PA     11      -8.095 -11.281   6.201  1.00  0.00      MEMB
ATOM   1477  H8S PA     11      -7.028  -9.869   6.104  1.00  0.00      MEMB
ATOM   1478  C19 PA     11      -9.113  -9.559   5.690  1.00  0.00      MEMB
ATOM   1479  H9R PA     11      -9.298  -8.533   6.072  1.00  0.00      MEMB
ATOM   1480  H9S PA     11     -10.040 -10.145   5.870  1.00  0.00      MEMB
ATOM   1481 C110 PA     11      -8.830  -9.435   4.206  1.00  0.00      MEMB
ATOM   1482 H10R PA     11      -8.457 -10.447   3.943  1.00  0.00      MEMB
ATOM   1483 H10S PA     11      -8.056  -8.637   4.198  1.00  0.00      MEMB
ATOM   1484 C111 PA     11     -10.127  -9.093   3.377  1.00  0.00      MEMB
ATOM   1485 H11R PA     11     -10.449  -8.072   3.673  1.00  0.00      MEMB
ATOM   1486 H11S PA     11     -10.970  -9.800   3.533  1.00  0.00      MEMB
ATOM   1487 C112 PA     11      -9.830  -8.929   1.882  1.00  0.00      MEMB
ATOM   1488 H12R PA     11      -9.266  -9.827   1.551  1.00  0.00      MEMB
ATOM   1489 H12S PA     11      -9.047  -8.142   1.901  1.00  0.00      MEMB
ATOM   1490 C113 PA     11     -11.046  -8.603   0.955  1.00  0.00      MEMB
ATOM   1491 H13R PA     11     -11.556  -7.702   1.357  1.00  0.00      MEMB
ATOM   1492 H13S PA     11     -11.690  -9.464   1.231  1.00  0.00      MEMB
ATOM   1493 C114 PA     11     -10.855  -8.576  -0.485  1.00  0.00      MEMB
ATOM   1494 H14R PA     11     -10.275  -7.690  -0.821  1.00  0.00      MEMB
ATOM   1495 H14S PA     11     -11.834  -8.602  -1.010  1.00  0.00      MEMB
ATOM   1496 C115 PA     11     -10.271  -9.933  -0.974  1.00  0.00      MEMB
ATOM   1497 H15R PA     11     -11.010 -10.763  -0.965  1.00  0.00      MEMB
ATOM   1498 H15S PA     11      -9.374 -10.212  -0.380  1.00  0.00      MEMB
ATOM   1499 C116 PA     11      -9.702  -9.736  -2.357  1.00  0.00      MEMB
ATOM   1500 H16R PA     11      -9.332 -10.688  -2.794  1.00  0.00      MEMB
ATOM   1501 H16S PA     11      -8.995  -8.887  -2.475  1.00  0.00      MEMB
ATOM   1502 H16T PA     11     -10.589  -9.469  -2.970  1.00  0.00      MEMB
TER   
ATOM   1587  C12 PA     12     -10.335  15.179   9.966  1.00  0.00      MEMB
ATOM   1588  H2R PA     12      -9.553  15.936   9.745  1.00  0.00      MEMB
ATOM   1589  H2S PA     12     -11.301  15.615   9.632  1.00  0.00      MEMB
ATOM   1633  C13 PA     12     -10.022  13.855   9.196  1.00  0.00      MEMB
ATOM   1634  H3R PA     12     -10.916  13.273   9.506  1.00  0.00      MEMB
ATOM   1635  H3S PA     12      -9.182  13.346   9.715  1.00  0.00      MEMB
ATOM   1636  C14 PA     12      -9.905  14.012   7.681  1.00  0.00      MEMB
ATOM   1637  H4R PA     12     -10.835  14.533   7.370  1.00  0.00      MEMB
ATOM   1638  H4S PA     12      -9.731  13.005   7.243  1.00  0.00      MEMB
ATOM   1639  C15 PA     12      -8.570  14.658   7.227  1.00  0.00      MEMB
ATOM   1640  H5R PA     12      -7.680  14.157   7.665  1.00  0.00      MEMB
ATOM   1641  H5S PA     12      -8.543  15.705   7.599  1.00  0.00      MEMB
ATOM   1642  C16 PA     12      -8.458  14.543   5.688  1.00  0.00      MEMB
ATOM   1643  H6R PA     12      -9.041  15.368   5.227  1.00  0.00      MEMB
ATOM   1644  H6S PA     12      -8.856  13.594   5.270  1.00  0.00      MEMB
ATOM   1645  C17 PA     12      -7.015  14.457   5.228  1.00  0.00      MEMB
ATOM   1646  H7R PA     12      -6.811  14.292   4.148  1.00  0.00      MEMB
ATOM   1647  H7S PA     12      -6.568  13.561   5.710  1.00  0.00      MEMB
ATOM   1648  C18 PA     12      -6.110  15.684   5.548  1.00  0.00      MEMB
ATOM   1649  H8R PA     12      -5.055  15.510   5.248  1.00  0.00      MEMB
ATOM   1650  H8S PA     12      -6.009  15.803   6.648  1.00  0.00      MEMB
ATOM   1651  C19 PA     12      -6.366  17.035   4.798  1.00  0.00      MEMB
ATOM   1652  H9R PA     12      -6.421  16.847   3.704  1.00  0.00      MEMB
ATOM   1653  H9S PA     12      -5.390  17.526   5.002  1.00  0.00      MEMB
ATOM   1654 C110 PA     12      -7.653  17.730   5.265  1.00  0.00      MEMB
ATOM   1655 H10R PA     12      -7.771  17.543   6.354  1.00  0.00      MEMB
ATOM   1656 H10S PA     12      -8.521  17.318   4.707  1.00  0.00      MEMB
ATOM   1657 C111 PA     12      -7.540  19.269   4.923  1.00  0.00      MEMB
ATOM   1658 H11R PA     12      -6.933  19.450   4.010  1.00  0.00      MEMB
ATOM   1659 H11S PA     12      -7.104  19.854   5.761  1.00  0.00      MEMB
ATOM   1660 C112 PA     12      -8.970  19.953   4.845  1.00  0.00      MEMB
ATOM   1661 H12R PA     12      -8.730  20.983   5.184  1.00  0.00      MEMB
ATOM   1662 H12S PA     12      -9.670  19.460   5.552  1.00  0.00      MEMB
ATOM   1663 C113 PA     12      -9.581  19.706   3.463  1.00  0.00      MEMB
ATOM   1664 H13R PA     12      -9.710  18.615   3.296  1.00  0.00      MEMB
ATOM   1665 H13S PA     12      -8.853  20.090   2.717  1.00  0.00      MEMB
ATOM   1666 C114 PA     12     -10.895  20.441   3.207  1.00  0.00      MEMB
ATOM   1667 H14R PA     12     -10.740  21.531   3.065  1.00  0.00      MEMB
ATOM   1668 H14S PA     12     -11.550  20.238   4.081  1.00  0.00      MEMB
ATOM   1669 C115 PA     12     -11.728  19.975   1.965  1.00  0.00      MEMB
ATOM   1670 H15R PA     12     -11.927  18.886   2.054  1.00  0.00      MEMB
ATOM   1671 H15S PA     12     -11.103  20.138   1.061  1.00  0.00      MEMB
ATOM   1672 C116 PA     12     -13.045  20.720   1.804  1.00  0.00      MEMB
ATOM   1673 H16R PA     12     -12.811  21.798   1.668  1.00  0.00      MEMB
ATOM   1674 H16S PA     12     -13.824  20.583   2.584  1.00  0.00      MEMB
ATOM   1675 H16T PA     12     -13.518  20.335   0.876  1.00  0.00      MEMB
ATOM   1546  N31 PC     12      -7.866  16.641  20.391  1.00  0.00      MEMB
ATOM   1547  C33 PC     12      -7.239  18.007  20.683  1.00  0.00      MEMB
ATOM   1548  H3A PC     12      -7.740  18.704  20.028  1.00  0.00      MEMB
ATOM   1549  H3B PC     12      -6.166  17.991  20.564  1.00  0.00      MEMB
ATOM   1550  H3C PC     12      -7.410  18.360  21.689  1.00  0.00      MEMB
ATOM   1551  C34 PC     12      -7.486  16.240  19.001  1.00  0.00      MEMB
ATOM   1552  H4A PC     12      -6.441  16.021  18.844  1.00  0.00      MEMB
ATOM   1553  H4B PC     12      -7.750  16.977  18.256  1.00  0.00      MEMB
ATOM   1554  H4C PC     12      -8.000  15.319  18.768  1.00  0.00      MEMB
ATOM   1555  C35 PC     12      -7.454  15.661  21.407  1.00  0.00      MEMB
ATOM   1556  H5A PC     12      -7.849  14.697  21.120  1.00  0.00      MEMB
ATOM   1557  H5B PC     12      -7.772  15.881  22.415  1.00  0.00      MEMB
ATOM   1558  H5C PC     12      -6.377  15.618  21.469  1.00  0.00      MEMB
ATOM   1559  C32 PC     12      -9.393  16.809  20.336  1.00  0.00      MEMB
ATOM   1560  H2A PC     12      -9.641  17.147  21.331  1.00  0.00      MEMB
ATOM   1561  H2B PC     12      -9.874  15.849  20.211  1.00  0.00      MEMB
ATOM   1562  C31 PC     12      -9.999  17.898  19.474  1.00  0.00      MEMB
ATOM   1563  H1A PC     12      -9.358  18.798  19.589  1.00  0.00      MEMB
ATOM   1564  H1B PC     12     -10.968  18.172  19.944  1.00  0.00      MEMB
ATOM   1565  P31 PC     12     -11.012  16.358  17.558  1.00  0.00      MEMB
ATOM   1566  O33 PC     12     -12.168  16.262  18.529  1.00  0.00      MEMB
ATOM   1567  O34 PC     12     -10.212  15.109  17.460  1.00  0.00      MEMB
ATOM   1568  O31 PC     12     -11.522  16.769  16.126  1.00  0.00      MEMB
ATOM   1569  O32 PC     12     -10.061  17.610  18.035  1.00  0.00      MEMB
ATOM   1570  C3  PC     12     -10.913  17.754  15.350  1.00  0.00      MEMB
ATOM   1571  HA  PC     12      -9.882  17.954  15.712  1.00  0.00      MEMB
ATOM   1572  HB  PC     12     -11.449  18.713  15.514  1.00  0.00      MEMB
ATOM   1573  C2  PC     12     -10.803  17.341  13.849  1.00  0.00      MEMB
ATOM   1574  HX  PC     12     -10.624  18.297  13.312  1.00  0.00      MEMB
ATOM   1575  O21 PC     12     -12.093  16.785  13.400  1.00  0.00      MEMB
ATOM   1576  C21 PC     12     -13.083  17.620  13.232  1.00  0.00      MEMB
ATOM   1577  O22 PC     12     -13.040  18.822  13.320  1.00  0.00      MEMB
ATOM   1581  C1  PC     12      -9.702  16.300  13.512  1.00  0.00      MEMB
ATOM   1582  HR  PC     12      -9.832  15.361  14.090  1.00  0.00      MEMB
ATOM   1583  HS  PC     12      -8.708  16.691  13.819  1.00  0.00      MEMB
ATOM   1584  O11 PC     12      -9.711  16.125  12.063  1.00  0.00      MEMB
ATOM   1585  C11 PC     12     -10.252  15.002  11.498  1.00  0.00      MEMB
ATOM   1586  O12 PC     12     -10.708  14.018  12.041  1.00  0.00      MEMB
ATOM   1578  C12 PA     12     -14.419  16.831  13.110  1.00  0.00      MEMB
ATOM   1579  H2R PA     12     -14.964  17.172  14.015  1.00  0.00      MEMB
ATOM   1580  H2S PA     12     -14.283  15.739  13.264  1.00  0.00      MEMB
ATOM   1590  C13 PA     12     -15.175  17.286  11.884  1.00  0.00      MEMB
ATOM   1591  H3R PA     12     -15.264  18.393  11.883  1.00  0.00      MEMB
ATOM   1592  H3S PA     12     -16.275  17.132  11.932  1.00  0.00      MEMB
ATOM   1593  C14 PA     12     -14.565  16.852  10.490  1.00  0.00      MEMB
ATOM   1594  H4R PA     12     -13.486  17.113  10.431  1.00  0.00      MEMB
ATOM   1595  H4S PA     12     -15.001  17.442   9.657  1.00  0.00      MEMB
ATOM   1596  C15 PA     12     -14.602  15.363  10.236  1.00  0.00      MEMB
ATOM   1597  H5R PA     12     -15.683  15.127  10.328  1.00  0.00      MEMB
ATOM   1598  H5S PA     12     -13.929  14.882  10.978  1.00  0.00      MEMB
ATOM   1599  C16 PA     12     -14.276  14.924   8.782  1.00  0.00      MEMB
ATOM   1600  H6R PA     12     -13.837  13.906   8.706  1.00  0.00      MEMB
ATOM   1601  H6S PA     12     -13.446  15.584   8.451  1.00  0.00      MEMB
ATOM   1602  C17 PA     12     -15.448  15.110   7.798  1.00  0.00      MEMB
ATOM   1603  H7R PA     12     -15.695  16.176   7.988  1.00  0.00      MEMB
ATOM   1604  H7S PA     12     -16.287  14.431   8.064  1.00  0.00      MEMB
ATOM   1605  C18 PA     12     -15.184  14.863   6.290  1.00  0.00      MEMB
ATOM   1606  H8R PA     12     -15.664  15.700   5.740  1.00  0.00      MEMB
ATOM   1607  H8S PA     12     -15.756  13.958   5.994  1.00  0.00      MEMB
ATOM   1608  C19 PA     12     -13.697  14.829   5.931  1.00  0.00      MEMB
ATOM   1609  H9R PA     12     -13.172  14.012   6.471  1.00  0.00      MEMB
ATOM   1610  H9S PA     12     -13.164  15.746   6.263  1.00  0.00      MEMB
ATOM   1611 C110 PA     12     -13.471  14.489   4.435  1.00  0.00      MEMB
ATOM   1612 H10R PA     12     -14.220  14.961   3.764  1.00  0.00      MEMB
ATOM   1613 H10S PA     12     -13.611  13.406   4.229  1.00  0.00      MEMB
ATOM   1614 C111 PA     12     -12.055  14.789   4.001  1.00  0.00      MEMB
ATOM   1615 H11R PA     12     -11.423  14.069   4.565  1.00  0.00      MEMB
ATOM   1616 H11S PA     12     -11.804  15.836   4.276  1.00  0.00      MEMB
ATOM   1617 C112 PA     12     -11.852  14.724   2.469  1.00  0.00      MEMB
ATOM   1618 H12R PA     12     -12.526  15.439   1.951  1.00  0.00      MEMB
ATOM   1619 H12S PA     12     -12.132  13.687   2.185  1.00  0.00      MEMB
ATOM   1620 C113 PA     12     -10.361  14.994   2.191  1.00  0.00      MEMB
ATOM   1621 H13R PA     12      -9.768  14.252   2.768  1.00  0.00      MEMB
ATOM   1622 H13S PA     12     -10.091  16.043   2.439  1.00  0.00      MEMB
ATOM   1623 C114 PA     12     -10.055  14.823   0.731  1.00  0.00      MEMB
ATOM   1624 H14R PA     12     -10.061  15.806   0.212  1.00  0.00      MEMB
ATOM   1625 H14S PA     12     -10.732  14.116   0.206  1.00  0.00      MEMB
ATOM   1626 C115 PA     12      -8.640  14.266   0.415  1.00  0.00      MEMB
ATOM   1627 H15R PA     12      -8.508  13.833  -0.600  1.00  0.00      MEMB
ATOM   1628 H15S PA     12      -8.434  13.389   1.065  1.00  0.00      MEMB
ATOM   1629 C116 PA     12      -7.587  15.467   0.588  1.00  0.00      MEMB
ATOM   1630 H16R PA     12      -6.540  15.169   0.370  1.00  0.00      MEMB
ATOM   1631 H16S PA     12      -7.527  15.754   1.660  1.00  0.00      MEMB
ATOM   1632 H16T PA     12      -7.902  16.269  -0.114  1.00  0.00      MEMB
TER   
ATOM   1717  C12 PA     13     -11.696  12.722  14.234  1.00  0.00      MEMB
ATOM   1718  H2R PA     13     -11.621  12.097  15.150  1.00  0.00      MEMB
ATOM   1719  H2S PA     13     -10.680  13.070  13.950  1.00  0.00      MEMB
ATOM   1763  C13 PA     13     -12.281  11.775  13.154  1.00  0.00      MEMB
ATOM   1764  H3R PA     13     -11.509  10.983  13.043  1.00  0.00      MEMB
ATOM   1765  H3S PA     13     -12.321  12.355  12.208  1.00  0.00      MEMB
ATOM   1766  C14 PA     13     -13.688  11.192  13.359  1.00  0.00      MEMB
ATOM   1767  H4R PA     13     -14.393  11.910  12.889  1.00  0.00      MEMB
ATOM   1768  H4S PA     13     -13.878  11.186  14.454  1.00  0.00      MEMB
ATOM   1769  C15 PA     13     -13.951   9.784  12.930  1.00  0.00      MEMB
ATOM   1770  H5R PA     13     -14.907   9.531  13.437  1.00  0.00      MEMB
ATOM   1771  H5S PA     13     -13.083   9.160  13.232  1.00  0.00      MEMB
ATOM   1772  C16 PA     13     -14.170   9.593  11.415  1.00  0.00      MEMB
ATOM   1773  H6R PA     13     -14.601  10.535  11.015  1.00  0.00      MEMB
ATOM   1774  H6S PA     13     -15.004   8.868  11.298  1.00  0.00      MEMB
ATOM   1775  C17 PA     13     -12.962   9.021  10.638  1.00  0.00      MEMB
ATOM   1776  H7R PA     13     -12.517   8.175  11.204  1.00  0.00      MEMB
ATOM   1777  H7S PA     13     -12.190   9.816  10.715  1.00  0.00      MEMB
ATOM   1778  C18 PA     13     -13.302   8.503   9.299  1.00  0.00      MEMB
ATOM   1779  H8R PA     13     -13.850   7.550   9.136  1.00  0.00      MEMB
ATOM   1780  H8S PA     13     -12.327   8.494   8.765  1.00  0.00      MEMB
ATOM   1781  C19 PA     13     -14.104   9.532   8.382  1.00  0.00      MEMB
ATOM   1782  H9R PA     13     -13.690  10.540   8.598  1.00  0.00      MEMB
ATOM   1783  H9S PA     13     -15.142   9.621   8.768  1.00  0.00      MEMB
ATOM   1784 C110 PA     13     -13.960   9.167   6.905  1.00  0.00      MEMB
ATOM   1785 H10R PA     13     -14.675   8.364   6.625  1.00  0.00      MEMB
ATOM   1786 H10S PA     13     -12.981   8.691   6.685  1.00  0.00      MEMB
ATOM   1787 C111 PA     13     -14.057  10.380   5.900  1.00  0.00      MEMB
ATOM   1788 H11R PA     13     -15.090  10.790   5.913  1.00  0.00      MEMB
ATOM   1789 H11S PA     13     -13.833   9.873   4.938  1.00  0.00      MEMB
ATOM   1790 C112 PA     13     -12.938  11.454   5.995  1.00  0.00      MEMB
ATOM   1791 H12R PA     13     -12.006  10.906   6.251  1.00  0.00      MEMB
ATOM   1792 H12S PA     13     -13.094  12.116   6.874  1.00  0.00      MEMB
ATOM   1793 C113 PA     13     -12.684  12.241   4.684  1.00  0.00      MEMB
ATOM   1794 H13R PA     13     -12.574  11.622   3.768  1.00  0.00      MEMB
ATOM   1795 H13S PA     13     -11.625  12.556   4.800  1.00  0.00      MEMB
ATOM   1796 C114 PA     13     -13.497  13.542   4.377  1.00  0.00      MEMB
ATOM   1797 H14R PA     13     -12.911  14.115   3.627  1.00  0.00      MEMB
ATOM   1798 H14S PA     13     -13.564  14.209   5.263  1.00  0.00      MEMB
ATOM   1799 C115 PA     13     -14.871  13.309   3.772  1.00  0.00      MEMB
ATOM   1800 H15R PA     13     -15.356  14.285   3.560  1.00  0.00      MEMB
ATOM   1801 H15S PA     13     -15.667  12.777   4.336  1.00  0.00      MEMB
ATOM   1802 C116 PA     13     -14.662  12.640   2.352  1.00  0.00      MEMB
ATOM   1803 H16R PA     13     -14.932  11.564   2.404  1.00  0.00      MEMB
ATOM   1804 H16S PA     13     -13.584  12.700   2.089  1.00  0.00      MEMB
ATOM   1805 H16T PA     13     -15.345  12.969   1.540  1.00  0.00      MEMB
ATOM   1676  N31 PC     13     -16.865  11.328  20.889  1.00  0.00      MEMB
ATOM   1677  C33 PC     13     -17.925  11.990  20.027  1.00  0.00      MEMB
ATOM   1678  H3A PC     13     -17.497  12.038  19.036  1.00  0.00      MEMB
ATOM   1679  H3B PC     13     -18.055  12.984  20.429  1.00  0.00      MEMB
ATOM   1680  H3C PC     13     -18.814  11.378  19.984  1.00  0.00      MEMB
ATOM   1681  C34 PC     13     -15.624  12.190  20.723  1.00  0.00      MEMB
ATOM   1682  H4A PC     13     -15.186  12.147  19.737  1.00  0.00      MEMB
ATOM   1683  H4B PC     13     -14.812  11.734  21.269  1.00  0.00      MEMB
ATOM   1684  H4C PC     13     -15.760  13.247  20.901  1.00  0.00      MEMB
ATOM   1685  C35 PC     13     -17.323  11.321  22.358  1.00  0.00      MEMB
ATOM   1686  H5A PC     13     -17.474  12.343  22.672  1.00  0.00      MEMB
ATOM   1687  H5B PC     13     -16.596  10.926  23.052  1.00  0.00      MEMB
ATOM   1688  H5C PC     13     -18.234  10.741  22.383  1.00  0.00      MEMB
ATOM   1689  C32 PC     13     -16.656   9.930  20.321  1.00  0.00      MEMB
ATOM   1690  H2A PC     13     -17.498   9.299  20.567  1.00  0.00      MEMB
ATOM   1691  H2B PC     13     -15.820   9.589  20.914  1.00  0.00      MEMB
ATOM   1692  C31 PC     13     -16.211   9.653  18.782  1.00  0.00      MEMB
ATOM   1693  H1A PC     13     -16.979   9.835  18.000  1.00  0.00      MEMB
ATOM   1694  H1B PC     13     -16.046   8.554  18.801  1.00  0.00      MEMB
ATOM   1695  P31 PC     13     -14.737  11.001  17.136  1.00  0.00      MEMB
ATOM   1696  O33 PC     13     -15.393  10.052  16.214  1.00  0.00      MEMB
ATOM   1697  O34 PC     13     -13.308  11.400  17.015  1.00  0.00      MEMB
ATOM   1698  O31 PC     13     -15.576  12.327  16.962  1.00  0.00      MEMB
ATOM   1699  O32 PC     13     -14.962  10.404  18.573  1.00  0.00      MEMB
ATOM   1700  C3  PC     13     -15.341  13.531  17.622  1.00  0.00      MEMB
ATOM   1701  HA  PC     13     -14.556  13.418  18.400  1.00  0.00      MEMB
ATOM   1702  HB  PC     13     -16.242  13.783  18.220  1.00  0.00      MEMB
ATOM   1703  C2  PC     13     -15.119  14.698  16.642  1.00  0.00      MEMB
ATOM   1704  HX  PC     13     -15.426  15.592  17.226  1.00  0.00      MEMB
ATOM   1705  O21 PC     13     -15.848  14.570  15.396  1.00  0.00      MEMB
ATOM   1706  C21 PC     13     -17.154  14.530  15.480  1.00  0.00      MEMB
ATOM   1707  O22 PC     13     -17.845  14.542  16.507  1.00  0.00      MEMB
ATOM   1711  C1  PC     13     -13.680  15.067  16.238  1.00  0.00      MEMB
ATOM   1712  HR  PC     13     -13.233  15.373  17.208  1.00  0.00      MEMB
ATOM   1713  HS  PC     13     -13.777  15.887  15.495  1.00  0.00      MEMB
ATOM   1714  O11 PC     13     -12.966  13.938  15.799  1.00  0.00      MEMB
ATOM   1715  C11 PC     13     -12.646  13.964  14.459  1.00  0.00      MEMB
ATOM   1716  O12 PC     13     -12.944  14.823  13.613  1.00  0.00      MEMB
ATOM   1708  C12 PA     13     -17.714  14.227  14.141  1.00  0.00      MEMB
ATOM   1709  H2R PA     13     -17.833  15.199  13.616  1.00  0.00      MEMB
ATOM   1710  H2S PA     13     -18.711  13.745  14.227  1.00  0.00      MEMB
ATOM   1720  C13 PA     13     -16.949  13.208  13.324  1.00  0.00      MEMB
ATOM   1721  H3R PA     13     -16.757  12.238  13.830  1.00  0.00      MEMB
ATOM   1722  H3S PA     13     -15.955  13.648  13.095  1.00  0.00      MEMB
ATOM   1723  C14 PA     13     -17.447  13.082  11.863  1.00  0.00      MEMB
ATOM   1724  H4R PA     13     -17.502  14.052  11.324  1.00  0.00      MEMB
ATOM   1725  H4S PA     13     -18.432  12.577  11.955  1.00  0.00      MEMB
ATOM   1726  C15 PA     13     -16.728  12.138  10.893  1.00  0.00      MEMB
ATOM   1727  H5R PA     13     -16.681  11.077  11.218  1.00  0.00      MEMB
ATOM   1728  H5S PA     13     -15.665  12.448  10.805  1.00  0.00      MEMB
ATOM   1729  C16 PA     13     -17.373  12.062   9.476  1.00  0.00      MEMB
ATOM   1730  H6R PA     13     -18.384  11.604   9.528  1.00  0.00      MEMB
ATOM   1731  H6S PA     13     -16.647  11.431   8.920  1.00  0.00      MEMB
ATOM   1732  C17 PA     13     -17.505  13.411   8.770  1.00  0.00      MEMB
ATOM   1733  H7R PA     13     -16.599  14.051   8.709  1.00  0.00      MEMB
ATOM   1734  H7S PA     13     -18.278  13.937   9.370  1.00  0.00      MEMB
ATOM   1735  C18 PA     13     -18.078  13.254   7.310  1.00  0.00      MEMB
ATOM   1736  H8R PA     13     -18.911  12.533   7.170  1.00  0.00      MEMB
ATOM   1737  H8S PA     13     -17.140  12.996   6.773  1.00  0.00      MEMB
ATOM   1738  C19 PA     13     -18.633  14.662   6.933  1.00  0.00      MEMB
ATOM   1739  H9R PA     13     -18.093  15.473   7.467  1.00  0.00      MEMB
ATOM   1740  H9S PA     13     -19.722  14.723   7.145  1.00  0.00      MEMB
ATOM   1741 C110 PA     13     -18.503  14.949   5.411  1.00  0.00      MEMB
ATOM   1742 H10R PA     13     -17.474  14.728   5.054  1.00  0.00      MEMB
ATOM   1743 H10S PA     13     -18.484  16.058   5.466  1.00  0.00      MEMB
ATOM   1744 C111 PA     13     -19.639  14.346   4.537  1.00  0.00      MEMB
ATOM   1745 H11R PA     13     -20.661  14.580   4.906  1.00  0.00      MEMB
ATOM   1746 H11S PA     13     -19.608  13.262   4.777  1.00  0.00      MEMB
ATOM   1747 C112 PA     13     -19.441  14.438   3.037  1.00  0.00      MEMB
ATOM   1748 H12R PA     13     -19.822  15.422   2.690  1.00  0.00      MEMB
ATOM   1749 H12S PA     13     -20.017  13.658   2.496  1.00  0.00      MEMB
ATOM   1750 C113 PA     13     -18.099  14.186   2.494  1.00  0.00      MEMB
ATOM   1751 H13R PA     13     -17.839  13.121   2.676  1.00  0.00      MEMB
ATOM   1752 H13S PA     13     -17.314  14.848   2.919  1.00  0.00      MEMB
ATOM   1753 C114 PA     13     -18.021  14.479   0.973  1.00  0.00      MEMB
ATOM   1754 H14R PA     13     -16.933  14.606   0.784  1.00  0.00      MEMB
ATOM   1755 H14S PA     13     -18.505  15.438   0.692  1.00  0.00      MEMB
ATOM   1756 C115 PA     13     -18.580  13.353   0.102  1.00  0.00      MEMB
ATOM   1757 H15R PA     13     -18.870  13.720  -0.906  1.00  0.00      MEMB
ATOM   1758 H15S PA     13     -19.552  13.053   0.549  1.00  0.00      MEMB
ATOM   1759 C116 PA     13     -17.665  12.155  -0.083  1.00  0.00      MEMB
ATOM   1760 H16R PA     13     -16.690  12.479  -0.506  1.00  0.00      MEMB
ATOM   1761 H16S PA     13     -18.122  11.376  -0.731  1.00  0.00      MEMB
ATOM   1762 H16T PA     13     -17.370  11.703   0.888  1.00  0.00      MEMB
TER   
ATOM   1847  C12 PA     14      13.598  -0.494  10.391  1.00  0.00      MEMB
ATOM   1848  H2R PA     14      14.257   0.389  10.244  1.00  0.00      MEMB
ATOM   1849  H2S PA     14      12.600  -0.064  10.621  1.00  0.00      MEMB
ATOM   1893  C13 PA     14      13.442  -1.341   9.102  1.00  0.00      MEMB
ATOM   1894  H3R PA     14      12.670  -0.790   8.524  1.00  0.00      MEMB
ATOM   1895  H3S PA     14      12.874  -2.221   9.472  1.00  0.00      MEMB
ATOM   1896  C14 PA     14      14.786  -1.521   8.356  1.00  0.00      MEMB
ATOM   1897  H4R PA     14      15.630  -1.767   9.036  1.00  0.00      MEMB
ATOM   1898  H4S PA     14      15.041  -0.574   7.833  1.00  0.00      MEMB
ATOM   1899  C15 PA     14      14.685  -2.681   7.259  1.00  0.00      MEMB
ATOM   1900  H5R PA     14      13.949  -3.479   7.494  1.00  0.00      MEMB
ATOM   1901  H5S PA     14      15.715  -3.035   7.045  1.00  0.00      MEMB
ATOM   1902  C16 PA     14      14.263  -2.258   5.824  1.00  0.00      MEMB
ATOM   1903  H6R PA     14      14.444  -3.052   5.068  1.00  0.00      MEMB
ATOM   1904  H6S PA     14      14.942  -1.482   5.410  1.00  0.00      MEMB
ATOM   1905  C17 PA     14      12.742  -1.792   5.733  1.00  0.00      MEMB
ATOM   1906  H7R PA     14      12.560  -0.857   6.306  1.00  0.00      MEMB
ATOM   1907  H7S PA     14      12.156  -2.570   6.266  1.00  0.00      MEMB
ATOM   1908  C18 PA     14      12.198  -1.732   4.313  1.00  0.00      MEMB
ATOM   1909  H8R PA     14      11.088  -1.761   4.371  1.00  0.00      MEMB
ATOM   1910  H8S PA     14      12.580  -2.556   3.674  1.00  0.00      MEMB
ATOM   1911  C19 PA     14      12.581  -0.496   3.506  1.00  0.00      MEMB
ATOM   1912  H9R PA     14      13.642  -0.222   3.687  1.00  0.00      MEMB
ATOM   1913  H9S PA     14      11.954   0.349   3.863  1.00  0.00      MEMB
ATOM   1914 C110 PA     14      12.430  -0.680   1.988  1.00  0.00      MEMB
ATOM   1915 H10R PA     14      12.732   0.259   1.477  1.00  0.00      MEMB
ATOM   1916 H10S PA     14      11.340  -0.844   1.849  1.00  0.00      MEMB
ATOM   1917 C111 PA     14      13.157  -1.829   1.231  1.00  0.00      MEMB
ATOM   1918 H11R PA     14      12.752  -1.659   0.211  1.00  0.00      MEMB
ATOM   1919 H11S PA     14      12.667  -2.703   1.711  1.00  0.00      MEMB
ATOM   1920 C112 PA     14      14.710  -1.906   1.386  1.00  0.00      MEMB
ATOM   1921 H12R PA     14      14.821  -2.077   2.478  1.00  0.00      MEMB
ATOM   1922 H12S PA     14      15.074  -0.918   1.030  1.00  0.00      MEMB
ATOM   1923 C113 PA     14      15.386  -3.063   0.553  1.00  0.00      MEMB
ATOM   1924 H13R PA     14      16.472  -2.893   0.397  1.00  0.00      MEMB
ATOM   1925 H13S PA     14      14.892  -3.032  -0.442  1.00  0.00      MEMB
ATOM   1926 C114 PA     14      15.297  -4.402   1.267  1.00  0.00      MEMB
ATOM   1927 H14R PA     14      14.248  -4.763   1.311  1.00  0.00      MEMB
ATOM   1928 H14S PA     14      15.677  -4.361   2.310  1.00  0.00      MEMB
ATOM   1929 C115 PA     14      16.225  -5.510   0.717  1.00  0.00      MEMB
ATOM   1930 H15R PA     14      17.265  -5.151   0.569  1.00  0.00      MEMB
ATOM   1931 H15S PA     14      15.888  -5.741  -0.317  1.00  0.00      MEMB
ATOM   1932 C116 PA     14      16.372  -6.812   1.513  1.00  0.00      MEMB
ATOM   1933 H16R PA     14      16.757  -7.696   0.961  1.00  0.00      MEMB
ATOM   1934 H16S PA     14      15.363  -7.128   1.853  1.00  0.00      MEMB
ATOM   1935 H16T PA     14      17.049  -6.547   2.353  1.00  0.00      MEMB
ATOM   1806  N31 PC     14      16.236  -3.127  20.892  1.00  0.00      MEMB
ATOM   1807  C33 PC     14      16.412  -3.368  22.379  1.00  0.00      MEMB
ATOM   1808  H3A PC     14      17.283  -3.968  22.595  1.00  0.00      MEMB
ATOM   1809  H3B PC     14      15.569  -3.963  22.699  1.00  0.00      MEMB
ATOM   1810  H3C PC     14      16.448  -2.521  23.048  1.00  0.00      MEMB
ATOM   1811  C34 PC     14      15.646  -4.383  20.120  1.00  0.00      MEMB
ATOM   1812  H4A PC     14      14.701  -4.612  20.591  1.00  0.00      MEMB
ATOM   1813  H4B PC     14      16.272  -5.250  20.268  1.00  0.00      MEMB
ATOM   1814  H4C PC     14      15.609  -4.165  19.063  1.00  0.00      MEMB
ATOM   1815  C35 PC     14      15.226  -1.952  20.728  1.00  0.00      MEMB
ATOM   1816  H5A PC     14      14.522  -2.015  21.544  1.00  0.00      MEMB
ATOM   1817  H5B PC     14      14.877  -1.983  19.706  1.00  0.00      MEMB
ATOM   1818  H5C PC     14      15.677  -0.971  20.693  1.00  0.00      MEMB
ATOM   1819  C32 PC     14      17.592  -2.676  20.336  1.00  0.00      MEMB
ATOM   1820  H2A PC     14      18.315  -3.443  20.572  1.00  0.00      MEMB
ATOM   1821  H2B PC     14      17.879  -1.713  20.731  1.00  0.00      MEMB
ATOM   1822  C31 PC     14      17.780  -2.470  18.800  1.00  0.00      MEMB
ATOM   1823  H1A PC     14      18.243  -3.390  18.383  1.00  0.00      MEMB
ATOM   1824  H1B PC     14      18.592  -1.721  18.683  1.00  0.00      MEMB
ATOM   1825  P31 PC     14      16.501  -0.908  17.155  1.00  0.00      MEMB
ATOM   1826  O33 PC     14      17.219   0.194  17.844  1.00  0.00      MEMB
ATOM   1827  O34 PC     14      15.087  -0.631  16.795  1.00  0.00      MEMB
ATOM   1828  O31 PC     14      17.344  -1.267  15.892  1.00  0.00      MEMB
ATOM   1829  O32 PC     14      16.610  -2.157  18.059  1.00  0.00      MEMB
ATOM   1830  C3  PC     14      17.058  -2.315  15.068  1.00  0.00      MEMB
ATOM   1831  HA  PC     14      16.479  -3.108  15.587  1.00  0.00      MEMB
ATOM   1832  HB  PC     14      17.963  -2.954  14.989  1.00  0.00      MEMB
ATOM   1833  C2  PC     14      16.489  -1.894  13.648  1.00  0.00      MEMB
ATOM   1834  HX  PC     14      16.366  -2.869  13.130  1.00  0.00      MEMB
ATOM   1835  O21 PC     14      17.464  -1.082  12.989  1.00  0.00      MEMB
ATOM   1836  C21 PC     14      18.479  -1.800  12.440  1.00  0.00      MEMB
ATOM   1837  O22 PC     14      18.617  -3.032  12.552  1.00  0.00      MEMB
ATOM   1841  C1  PC     14      15.173  -1.075  13.751  1.00  0.00      MEMB
ATOM   1842  HR  PC     14      15.524  -0.150  14.256  1.00  0.00      MEMB
ATOM   1843  HS  PC     14      14.329  -1.437  14.377  1.00  0.00      MEMB
ATOM   1844  O11 PC     14      14.744  -0.512  12.474  1.00  0.00      MEMB
ATOM   1845  C11 PC     14      14.148  -1.300  11.560  1.00  0.00      MEMB
ATOM   1846  O12 PC     14      14.012  -2.481  11.691  1.00  0.00      MEMB
ATOM   1838  C12 PA     14      19.480  -0.876  11.818  1.00  0.00      MEMB
ATOM   1839  H2R PA     14      20.452  -1.366  11.595  1.00  0.00      MEMB
ATOM   1840  H2S PA     14      19.686  -0.029  12.507  1.00  0.00      MEMB
ATOM   1850  C13 PA     14      19.057  -0.302  10.441  1.00  0.00      MEMB
ATOM   1851  H3R PA     14      18.340  -1.046  10.034  1.00  0.00      MEMB
ATOM   1852  H3S PA     14      19.977  -0.136   9.840  1.00  0.00      MEMB
ATOM   1853  C14 PA     14      18.284   0.979  10.368  1.00  0.00      MEMB
ATOM   1854  H4R PA     14      18.696   1.585  11.203  1.00  0.00      MEMB
ATOM   1855  H4S PA     14      17.230   0.964  10.720  1.00  0.00      MEMB
ATOM   1856  C15 PA     14      18.527   1.817   9.053  1.00  0.00      MEMB
ATOM   1857  H5R PA     14      19.617   1.791   8.839  1.00  0.00      MEMB
ATOM   1858  H5S PA     14      18.155   2.823   9.344  1.00  0.00      MEMB
ATOM   1859  C16 PA     14      17.840   1.271   7.821  1.00  0.00      MEMB
ATOM   1860  H6R PA     14      16.737   1.139   7.849  1.00  0.00      MEMB
ATOM   1861  H6S PA     14      18.212   0.227   7.751  1.00  0.00      MEMB
ATOM   1862  C17 PA     14      18.287   1.994   6.541  1.00  0.00      MEMB
ATOM   1863  H7R PA     14      19.394   2.064   6.477  1.00  0.00      MEMB
ATOM   1864  H7S PA     14      17.763   2.973   6.493  1.00  0.00      MEMB
ATOM   1865  C18 PA     14      17.908   1.259   5.233  1.00  0.00      MEMB
ATOM   1866  H8R PA     14      16.823   1.041   5.327  1.00  0.00      MEMB
ATOM   1867  H8S PA     14      18.441   0.285   5.214  1.00  0.00      MEMB
ATOM   1868  C19 PA     14      18.262   2.094   3.955  1.00  0.00      MEMB
ATOM   1869  H9R PA     14      19.314   2.449   3.986  1.00  0.00      MEMB
ATOM   1870  H9S PA     14      17.567   2.961   3.943  1.00  0.00      MEMB
ATOM   1871 C110 PA     14      18.094   1.301   2.581  1.00  0.00      MEMB
ATOM   1872 H10R PA     14      18.309   2.076   1.814  1.00  0.00      MEMB
ATOM   1873 H10S PA     14      17.014   1.054   2.657  1.00  0.00      MEMB
ATOM   1874 C111 PA     14      19.069   0.156   2.399  1.00  0.00      MEMB
ATOM   1875 H11R PA     14      18.873  -0.541   3.241  1.00  0.00      MEMB
ATOM   1876 H11S PA     14      20.058   0.660   2.345  1.00  0.00      MEMB
ATOM   1877 C112 PA     14      18.989  -0.553   1.006  1.00  0.00      MEMB
ATOM   1878 H12R PA     14      18.929   0.259   0.251  1.00  0.00      MEMB
ATOM   1879 H12S PA     14      18.042  -1.135   1.009  1.00  0.00      MEMB
ATOM   1880 C113 PA     14      20.176  -1.444   0.789  1.00  0.00      MEMB
ATOM   1881 H13R PA     14      20.211  -2.063   1.711  1.00  0.00      MEMB
ATOM   1882 H13S PA     14      21.152  -0.916   0.748  1.00  0.00      MEMB
ATOM   1883 C114 PA     14      19.992  -2.348  -0.474  1.00  0.00      MEMB
ATOM   1884 H14R PA     14      20.348  -1.810  -1.378  1.00  0.00      MEMB
ATOM   1885 H14S PA     14      18.942  -2.681  -0.622  1.00  0.00      MEMB
ATOM   1886 C115 PA     14      20.618  -3.762  -0.322  1.00  0.00      MEMB
ATOM   1887 H15R PA     14      20.329  -4.082   0.702  1.00  0.00      MEMB
ATOM   1888 H15S PA     14      21.713  -3.613  -0.437  1.00  0.00      MEMB
ATOM   1889 C116 PA     14      20.132  -4.935  -1.178  1.00  0.00      MEMB
ATOM   1890 H16R PA     14      20.147  -4.717  -2.267  1.00  0.00      MEMB
ATOM   1891 H16S PA     14      19.092  -5.245  -0.940  1.00  0.00      MEMB
ATOM   1892 H16T PA     14      20.764  -5.838  -1.038  1.00  0.00      MEMB
TER   
ATOM   1977  C12 PA     15      -0.798 -15.999  12.958  1.00  0.00      MEMB
ATOM   1978  H2R PA     15      -1.080 -16.891  12.357  1.00  0.00      MEMB
ATOM   1979  H2S PA     15      -0.246 -16.189  13.903  1.00  0.00      MEMB
ATOM   2023  C13 PA     15       0.135 -15.080  12.065  1.00  0.00      MEMB
ATOM   2024  H3R PA     15       0.571 -14.182  12.553  1.00  0.00      MEMB
ATOM   2025  H3S PA     15      -0.361 -14.699  11.147  1.00  0.00      MEMB
ATOM   2026  C14 PA     15       1.354 -15.927  11.639  1.00  0.00      MEMB
ATOM   2027  H4R PA     15       1.991 -16.083  12.536  1.00  0.00      MEMB
ATOM   2028  H4S PA     15       1.968 -15.417  10.866  1.00  0.00      MEMB
ATOM   2029  C15 PA     15       1.068 -17.250  10.863  1.00  0.00      MEMB
ATOM   2030  H5R PA     15       0.706 -17.970  11.627  1.00  0.00      MEMB
ATOM   2031  H5S PA     15       2.064 -17.530  10.458  1.00  0.00      MEMB
ATOM   2032  C16 PA     15       0.112 -17.185   9.618  1.00  0.00      MEMB
ATOM   2033  H6R PA     15       0.603 -16.597   8.813  1.00  0.00      MEMB
ATOM   2034  H6S PA     15      -0.849 -16.741   9.952  1.00  0.00      MEMB
ATOM   2035  C17 PA     15      -0.200 -18.619   9.129  1.00  0.00      MEMB
ATOM   2036  H7R PA     15      -0.783 -19.244   9.838  1.00  0.00      MEMB
ATOM   2037  H7S PA     15       0.759 -19.179   9.106  1.00  0.00      MEMB
ATOM   2038  C18 PA     15      -0.831 -18.605   7.749  1.00  0.00      MEMB
ATOM   2039  H8R PA     15      -1.900 -18.332   7.879  1.00  0.00      MEMB
ATOM   2040  H8S PA     15      -0.784 -19.682   7.479  1.00  0.00      MEMB
ATOM   2041  C19 PA     15      -0.072 -17.714   6.726  1.00  0.00      MEMB
ATOM   2042  H9R PA     15       0.993 -17.932   6.953  1.00  0.00      MEMB
ATOM   2043  H9S PA     15      -0.462 -16.688   6.902  1.00  0.00      MEMB
ATOM   2044 C110 PA     15      -0.480 -18.110   5.281  1.00  0.00      MEMB
ATOM   2045 H10R PA     15      -1.495 -17.710   5.071  1.00  0.00      MEMB
ATOM   2046 H10S PA     15      -0.412 -19.216   5.192  1.00  0.00      MEMB
ATOM   2047 C111 PA     15       0.414 -17.665   4.167  1.00  0.00      MEMB
ATOM   2048 H11R PA     15       1.376 -18.200   4.321  1.00  0.00      MEMB
ATOM   2049 H11S PA     15       0.619 -16.573   4.171  1.00  0.00      MEMB
ATOM   2050 C112 PA     15      -0.108 -17.929   2.827  1.00  0.00      MEMB
ATOM   2051 H12R PA     15      -0.695 -18.870   2.759  1.00  0.00      MEMB
ATOM   2052 H12S PA     15       0.725 -18.115   2.116  1.00  0.00      MEMB
ATOM   2053 C113 PA     15      -0.969 -16.855   2.250  1.00  0.00      MEMB
ATOM   2054 H13R PA     15      -0.432 -15.882   2.241  1.00  0.00      MEMB
ATOM   2055 H13S PA     15      -1.933 -16.734   2.790  1.00  0.00      MEMB
ATOM   2056 C114 PA     15      -1.226 -17.171   0.700  1.00  0.00      MEMB
ATOM   2057 H14R PA     15      -0.313 -17.146   0.068  1.00  0.00      MEMB
ATOM   2058 H14S PA     15      -1.850 -16.380   0.234  1.00  0.00      MEMB
ATOM   2059 C115 PA     15      -1.951 -18.518   0.419  1.00  0.00      MEMB
ATOM   2060 H15R PA     15      -1.184 -19.317   0.331  1.00  0.00      MEMB
ATOM   2061 H15S PA     15      -2.488 -18.458  -0.551  1.00  0.00      MEMB
ATOM   2062 C116 PA     15      -2.992 -18.957   1.468  1.00  0.00      MEMB
ATOM   2063 H16R PA     15      -3.323 -18.073   2.054  1.00  0.00      MEMB
ATOM   2064 H16S PA     15      -2.630 -19.656   2.251  1.00  0.00      MEMB
ATOM   2065 H16T PA     15      -3.812 -19.434   0.889  1.00  0.00      MEMB
ATOM   1936  N31 PC     15      -1.666 -17.848  20.786  1.00  0.00      MEMB
ATOM   1937  C33 PC     15      -2.210 -16.516  20.466  1.00  0.00      MEMB
ATOM   1938  H3A PC     15      -1.496 -15.705  20.455  1.00  0.00      MEMB
ATOM   1939  H3B PC     15      -2.944 -16.382  21.247  1.00  0.00      MEMB
ATOM   1940  H3C PC     15      -2.621 -16.639  19.475  1.00  0.00      MEMB
ATOM   1941  C34 PC     15      -0.558 -18.190  19.772  1.00  0.00      MEMB
ATOM   1942  H4A PC     15      -0.931 -18.551  18.825  1.00  0.00      MEMB
ATOM   1943  H4B PC     15       0.119 -18.870  20.269  1.00  0.00      MEMB
ATOM   1944  H4C PC     15       0.038 -17.326  19.516  1.00  0.00      MEMB
ATOM   1945  C35 PC     15      -1.037 -17.795  22.201  1.00  0.00      MEMB
ATOM   1946  H5A PC     15      -1.861 -17.700  22.892  1.00  0.00      MEMB
ATOM   1947  H5B PC     15      -0.308 -17.003  22.296  1.00  0.00      MEMB
ATOM   1948  H5C PC     15      -0.620 -18.792  22.211  1.00  0.00      MEMB
ATOM   1949  C32 PC     15      -2.731 -18.930  20.766  1.00  0.00      MEMB
ATOM   1950  H2A PC     15      -3.349 -18.620  21.596  1.00  0.00      MEMB
ATOM   1951  H2B PC     15      -2.298 -19.894  20.991  1.00  0.00      MEMB
ATOM   1952  C31 PC     15      -3.620 -19.185  19.444  1.00  0.00      MEMB
ATOM   1953  H1A PC     15      -4.270 -18.297  19.601  1.00  0.00      MEMB
ATOM   1954  H1B PC     15      -4.150 -20.160  19.397  1.00  0.00      MEMB
ATOM   1955  P31 PC     15      -3.766 -18.671  17.028  1.00  0.00      MEMB
ATOM   1956  O33 PC     15      -5.062 -19.367  17.150  1.00  0.00      MEMB
ATOM   1957  O34 PC     15      -3.001 -18.873  15.778  1.00  0.00      MEMB
ATOM   1958  O31 PC     15      -3.927 -17.116  17.352  1.00  0.00      MEMB
ATOM   1959  O32 PC     15      -2.810 -18.969  18.256  1.00  0.00      MEMB
ATOM   1960  C3  PC     15      -3.290 -15.978  16.829  1.00  0.00      MEMB
ATOM   1961  HA  PC     15      -2.240 -16.214  16.553  1.00  0.00      MEMB
ATOM   1962  HB  PC     15      -3.223 -15.133  17.547  1.00  0.00      MEMB
ATOM   1963  C2  PC     15      -4.172 -15.312  15.633  1.00  0.00      MEMB
ATOM   1964  HX  PC     15      -5.092 -14.956  16.144  1.00  0.00      MEMB
ATOM   1965  O21 PC     15      -4.421 -16.370  14.699  1.00  0.00      MEMB
ATOM   1966  C21 PC     15      -5.598 -16.695  14.235  1.00  0.00      MEMB
ATOM   1967  O22 PC     15      -6.629 -16.218  14.670  1.00  0.00      MEMB
ATOM   1971  C1  PC     15      -3.362 -14.180  14.867  1.00  0.00      MEMB
ATOM   1972  HR  PC     15      -3.313 -13.268  15.500  1.00  0.00      MEMB
ATOM   1973  HS  PC     15      -3.959 -13.812  14.005  1.00  0.00      MEMB
ATOM   1974  O11 PC     15      -2.088 -14.650  14.418  1.00  0.00      MEMB
ATOM   1975  C11 PC     15      -2.044 -15.125  13.203  1.00  0.00      MEMB
ATOM   1976  O12 PC     15      -2.922 -14.971  12.312  1.00  0.00      MEMB
ATOM   1968  C12 PA     15      -5.371 -17.531  12.980  1.00  0.00      MEMB
ATOM   1969  H2R PA     15      -4.293 -17.463  12.720  1.00  0.00      MEMB
ATOM   1970  H2S PA     15      -5.993 -17.095  12.169  1.00  0.00      MEMB
ATOM   1980  C13 PA     15      -5.797 -18.948  13.297  1.00  0.00      MEMB
ATOM   1981  H3R PA     15      -6.775 -18.832  13.811  1.00  0.00      MEMB
ATOM   1982  H3S PA     15      -5.065 -19.371  14.017  1.00  0.00      MEMB
ATOM   1983  C14 PA     15      -5.908 -19.938  12.170  1.00  0.00      MEMB
ATOM   1984  H4R PA     15      -6.685 -19.631  11.437  1.00  0.00      MEMB
ATOM   1985  H4S PA     15      -6.128 -20.924  12.632  1.00  0.00      MEMB
ATOM   1986  C15 PA     15      -4.531 -20.115  11.417  1.00  0.00      MEMB
ATOM   1987  H5R PA     15      -3.666 -20.336  12.079  1.00  0.00      MEMB
ATOM   1988  H5S PA     15      -4.278 -19.097  11.050  1.00  0.00      MEMB
ATOM   1989  C16 PA     15      -4.454 -21.071  10.171  1.00  0.00      MEMB
ATOM   1990  H6R PA     15      -4.722 -22.106  10.473  1.00  0.00      MEMB
ATOM   1991  H6S PA     15      -3.443 -21.157   9.718  1.00  0.00      MEMB
ATOM   1992  C17 PA     15      -5.410 -20.669   9.035  1.00  0.00      MEMB
ATOM   1993  H7R PA     15      -6.375 -20.313   9.454  1.00  0.00      MEMB
ATOM   1994  H7S PA     15      -5.608 -21.611   8.481  1.00  0.00      MEMB
ATOM   1995  C18 PA     15      -4.909 -19.616   8.030  1.00  0.00      MEMB
ATOM   1996  H8R PA     15      -4.009 -19.884   7.436  1.00  0.00      MEMB
ATOM   1997  H8S PA     15      -4.723 -18.733   8.679  1.00  0.00      MEMB
ATOM   1998  C19 PA     15      -6.012 -19.320   7.001  1.00  0.00      MEMB
ATOM   1999  H9R PA     15      -6.968 -19.049   7.498  1.00  0.00      MEMB
ATOM   2000  H9S PA     15      -6.277 -20.202   6.379  1.00  0.00      MEMB
ATOM   2001 C110 PA     15      -5.525 -18.310   5.974  1.00  0.00      MEMB
ATOM   2002 H10R PA     15      -6.316 -18.269   5.195  1.00  0.00      MEMB
ATOM   2003 H10S PA     15      -4.491 -18.519   5.624  1.00  0.00      MEMB
ATOM   2004 C111 PA     15      -5.463 -16.902   6.602  1.00  0.00      MEMB
ATOM   2005 H11R PA     15      -4.674 -16.865   7.384  1.00  0.00      MEMB
ATOM   2006 H11S PA     15      -6.449 -16.747   7.090  1.00  0.00      MEMB
ATOM   2007 C112 PA     15      -5.187 -15.796   5.597  1.00  0.00      MEMB
ATOM   2008 H12R PA     15      -5.163 -14.840   6.162  1.00  0.00      MEMB
ATOM   2009 H12S PA     15      -6.024 -15.716   4.870  1.00  0.00      MEMB
ATOM   2010 C113 PA     15      -3.832 -15.971   4.899  1.00  0.00      MEMB
ATOM   2011 H13R PA     15      -4.099 -16.682   4.088  1.00  0.00      MEMB
ATOM   2012 H13S PA     15      -3.066 -16.361   5.603  1.00  0.00      MEMB
ATOM   2013 C114 PA     15      -3.270 -14.647   4.280  1.00  0.00      MEMB
ATOM   2014 H14R PA     15      -2.248 -14.701   3.847  1.00  0.00      MEMB
ATOM   2015 H14S PA     15      -3.063 -13.902   5.078  1.00  0.00      MEMB
ATOM   2016 C115 PA     15      -4.191 -14.105   3.114  1.00  0.00      MEMB
ATOM   2017 H15R PA     15      -3.805 -13.088   2.886  1.00  0.00      MEMB
ATOM   2018 H15S PA     15      -5.246 -14.030   3.455  1.00  0.00      MEMB
ATOM   2019 C116 PA     15      -4.029 -14.849   1.819  1.00  0.00      MEMB
ATOM   2020 H16R PA     15      -3.133 -14.522   1.249  1.00  0.00      MEMB
ATOM   2021 H16S PA     15      -4.946 -14.822   1.192  1.00  0.00      MEMB
ATOM   2022 H16T PA     15      -3.911 -15.899   2.162  1.00  0.00      MEMB
TER   
ATOM   2107  C12 PA     16     -16.753  -6.638  11.175  1.00  0.00      MEMB
ATOM   2108  H2R PA     16     -16.084  -5.760  11.304  1.00  0.00      MEMB
ATOM   2109  H2S PA     16     -17.544  -6.342  10.453  1.00  0.00      MEMB
ATOM   2153  C13 PA     16     -16.019  -7.888  10.646  1.00  0.00      MEMB
ATOM   2154  H3R PA     16     -16.654  -8.792  10.523  1.00  0.00      MEMB
ATOM   2155  H3S PA     16     -15.326  -8.250  11.434  1.00  0.00      MEMB
ATOM   2156  C14 PA     16     -15.143  -7.582   9.483  1.00  0.00      MEMB
ATOM   2157  H4R PA     16     -14.699  -8.520   9.088  1.00  0.00      MEMB
ATOM   2158  H4S PA     16     -14.355  -6.905   9.876  1.00  0.00      MEMB
ATOM   2159  C15 PA     16     -15.872  -6.816   8.318  1.00  0.00      MEMB
ATOM   2160  H5R PA     16     -15.004  -6.514   7.694  1.00  0.00      MEMB
ATOM   2161  H5S PA     16     -16.444  -5.929   8.667  1.00  0.00      MEMB
ATOM   2162  C16 PA     16     -16.823  -7.630   7.380  1.00  0.00      MEMB
ATOM   2163  H6R PA     16     -17.429  -6.834   6.898  1.00  0.00      MEMB
ATOM   2164  H6S PA     16     -17.479  -8.271   8.007  1.00  0.00      MEMB
ATOM   2165  C17 PA     16     -16.091  -8.456   6.337  1.00  0.00      MEMB
ATOM   2166  H7R PA     16     -16.738  -9.270   5.945  1.00  0.00      MEMB
ATOM   2167  H7S PA     16     -15.262  -8.980   6.857  1.00  0.00      MEMB
ATOM   2168  C18 PA     16     -15.312  -7.639   5.239  1.00  0.00      MEMB
ATOM   2169  H8R PA     16     -14.700  -8.343   4.636  1.00  0.00      MEMB
ATOM   2170  H8S PA     16     -14.619  -6.919   5.723  1.00  0.00      MEMB
ATOM   2171  C19 PA     16     -16.196  -6.775   4.315  1.00  0.00      MEMB
ATOM   2172  H9R PA     16     -16.541  -5.908   4.919  1.00  0.00      MEMB
ATOM   2173  H9S PA     16     -17.108  -7.357   4.063  1.00  0.00      MEMB
ATOM   2174 C110 PA     16     -15.468  -6.245   2.986  1.00  0.00      MEMB
ATOM   2175 H10R PA     16     -14.820  -7.097   2.687  1.00  0.00      MEMB
ATOM   2176 H10S PA     16     -14.809  -5.410   3.306  1.00  0.00      MEMB
ATOM   2177 C111 PA     16     -16.528  -5.942   1.901  1.00  0.00      MEMB
ATOM   2178 H11R PA     16     -17.244  -5.278   2.431  1.00  0.00      MEMB
ATOM   2179 H11S PA     16     -16.992  -6.857   1.475  1.00  0.00      MEMB
ATOM   2180 C112 PA     16     -15.939  -5.209   0.769  1.00  0.00      MEMB
ATOM   2181 H12R PA     16     -16.651  -5.047  -0.069  1.00  0.00      MEMB
ATOM   2182 H12S PA     16     -15.100  -5.791   0.332  1.00  0.00      MEMB
ATOM   2183 C113 PA     16     -15.513  -3.823   1.224  1.00  0.00      MEMB
ATOM   2184 H13R PA     16     -14.676  -3.839   1.954  1.00  0.00      MEMB
ATOM   2185 H13S PA     16     -16.442  -3.579   1.783  1.00  0.00      MEMB
ATOM   2186 C114 PA     16     -15.368  -2.853   0.094  1.00  0.00      MEMB
ATOM   2187 H14R PA     16     -16.278  -2.880  -0.543  1.00  0.00      MEMB
ATOM   2188 H14S PA     16     -14.520  -3.078  -0.589  1.00  0.00      MEMB
ATOM   2189 C115 PA     16     -15.246  -1.385   0.657  1.00  0.00      MEMB
ATOM   2190 H15R PA     16     -14.963  -0.792  -0.239  1.00  0.00      MEMB
ATOM   2191 H15S PA     16     -14.399  -1.331   1.374  1.00  0.00      MEMB
ATOM   2192 C116 PA     16     -16.508  -0.890   1.278  1.00  0.00      MEMB
ATOM   2193 H16R PA     16     -16.777  -1.288   2.280  1.00  0.00      MEMB
ATOM   2194 H16S PA     16     -17.331  -1.066   0.553  1.00  0.00      MEMB
ATOM   2195 H16T PA     16     -16.409   0.200   1.468  1.00  0.00      MEMB
ATOM   2066  N31 PC     16     -17.236  -1.896  19.354  1.00  0.00      MEMB
ATOM   2067  C33 PC     16     -16.288  -1.864  20.532  1.00  0.00      MEMB
ATOM   2068  H3A PC     16     -15.621  -2.713  20.553  1.00  0.00      MEMB
ATOM   2069  H3B PC     16     -16.882  -2.010  21.422  1.00  0.00      MEMB
ATOM   2070  H3C PC     16     -15.839  -0.884  20.598  1.00  0.00      MEMB
ATOM   2071  C34 PC     16     -18.299  -0.895  19.756  1.00  0.00      MEMB
ATOM   2072  H4A PC     16     -18.923  -0.591  18.929  1.00  0.00      MEMB
ATOM   2073  H4B PC     16     -17.776   0.010  20.028  1.00  0.00      MEMB
ATOM   2074  H4C PC     16     -18.941  -1.177  20.577  1.00  0.00      MEMB
ATOM   2075  C35 PC     16     -16.526  -1.381  18.099  1.00  0.00      MEMB
ATOM   2076  H5A PC     16     -15.706  -2.083  18.083  1.00  0.00      MEMB
ATOM   2077  H5B PC     16     -16.232  -0.365  18.319  1.00  0.00      MEMB
ATOM   2078  H5C PC     16     -17.289  -1.375  17.334  1.00  0.00      MEMB
ATOM   2079  C32 PC     16     -17.635  -3.298  19.143  1.00  0.00      MEMB
ATOM   2080  H2A PC     16     -16.735  -3.874  19.297  1.00  0.00      MEMB
ATOM   2081  H2B PC     16     -17.881  -3.358  18.093  1.00  0.00      MEMB
ATOM   2082  C31 PC     16     -18.798  -4.013  19.953  1.00  0.00      MEMB
ATOM   2083  H1A PC     16     -18.579  -4.040  21.042  1.00  0.00      MEMB
ATOM   2084  H1B PC     16     -18.845  -5.107  19.768  1.00  0.00      MEMB
ATOM   2085  P31 PC     16     -20.826  -4.061  18.441  1.00  0.00      MEMB
ATOM   2086  O33 PC     16     -21.989  -3.187  18.076  1.00  0.00      MEMB
ATOM   2087  O34 PC     16     -21.030  -5.458  18.755  1.00  0.00      MEMB
ATOM   2088  O31 PC     16     -19.772  -4.062  17.270  1.00  0.00      MEMB
ATOM   2089  O32 PC     16     -20.017  -3.449  19.620  1.00  0.00      MEMB
ATOM   2090  C3  PC     16     -19.430  -5.303  16.680  1.00  0.00      MEMB
ATOM   2091  HA  PC     16     -20.343  -5.775  16.258  1.00  0.00      MEMB
ATOM   2092  HB  PC     16     -18.986  -6.011  17.412  1.00  0.00      MEMB
ATOM   2093  C2  PC     16     -18.646  -5.073  15.397  1.00  0.00      MEMB
ATOM   2094  HX  PC     16     -17.639  -4.747  15.734  1.00  0.00      MEMB
ATOM   2095  O21 PC     16     -19.269  -4.118  14.591  1.00  0.00      MEMB
ATOM   2096  C21 PC     16     -19.009  -2.836  14.729  1.00  0.00      MEMB
ATOM   2097  O22 PC     16     -18.138  -2.371  15.463  1.00  0.00      MEMB
ATOM   2101  C1  PC     16     -18.479  -6.329  14.459  1.00  0.00      MEMB
ATOM   2102  HR  PC     16     -19.457  -6.841  14.330  1.00  0.00      MEMB
ATOM   2103  HS  PC     16     -17.850  -7.028  15.050  1.00  0.00      MEMB
ATOM   2104  O11 PC     16     -17.883  -5.949  13.161  1.00  0.00      MEMB
ATOM   2105  C11 PC     16     -17.413  -6.997  12.451  1.00  0.00      MEMB
ATOM   2106  O12 PC     16     -17.408  -8.137  12.857  1.00  0.00      MEMB
ATOM   2098  C12 PA     16     -19.698  -1.836  13.832  1.00  0.00      MEMB
ATOM   2099  H2R PA     16     -19.298  -0.800  13.875  1.00  0.00      MEMB
ATOM   2100  H2S PA     16     -20.791  -1.917  14.015  1.00  0.00      MEMB
ATOM   2110  C13 PA     16     -19.393  -2.444  12.455  1.00  0.00      MEMB
ATOM   2111  H3R PA     16     -19.913  -3.405  12.256  1.00  0.00      MEMB
ATOM   2112  H3S PA     16     -18.316  -2.698  12.355  1.00  0.00      MEMB
ATOM   2113  C14 PA     16     -19.589  -1.559  11.228  1.00  0.00      MEMB
ATOM   2114  H4R PA     16     -18.618  -1.110  10.927  1.00  0.00      MEMB
ATOM   2115  H4S PA     16     -20.252  -0.700  11.467  1.00  0.00      MEMB
ATOM   2116  C15 PA     16     -20.232  -2.316  10.052  1.00  0.00      MEMB
ATOM   2117  H5R PA     16     -20.428  -1.670   9.169  1.00  0.00      MEMB
ATOM   2118  H5S PA     16     -21.281  -2.478  10.382  1.00  0.00      MEMB
ATOM   2119  C16 PA     16     -19.503  -3.595   9.515  1.00  0.00      MEMB
ATOM   2120  H6R PA     16     -19.571  -4.376  10.301  1.00  0.00      MEMB
ATOM   2121  H6S PA     16     -18.432  -3.430   9.269  1.00  0.00      MEMB
ATOM   2122  C17 PA     16     -20.089  -4.350   8.334  1.00  0.00      MEMB
ATOM   2123  H7R PA     16     -21.099  -4.692   8.646  1.00  0.00      MEMB
ATOM   2124  H7S PA     16     -19.552  -5.252   7.971  1.00  0.00      MEMB
ATOM   2125  C18 PA     16     -20.107  -3.279   7.148  1.00  0.00      MEMB
ATOM   2126  H8R PA     16     -19.065  -2.900   7.088  1.00  0.00      MEMB
ATOM   2127  H8S PA     16     -20.675  -2.351   7.373  1.00  0.00      MEMB
ATOM   2128  C19 PA     16     -20.495  -3.951   5.808  1.00  0.00      MEMB
ATOM   2129  H9R PA     16     -21.516  -4.373   5.922  1.00  0.00      MEMB
ATOM   2130  H9S PA     16     -19.755  -4.725   5.512  1.00  0.00      MEMB
ATOM   2131 C110 PA     16     -20.475  -3.014   4.629  1.00  0.00      MEMB
ATOM   2132 H10R PA     16     -19.442  -2.659   4.428  1.00  0.00      MEMB
ATOM   2133 H10S PA     16     -21.146  -2.166   4.884  1.00  0.00      MEMB
ATOM   2134 C111 PA     16     -20.886  -3.700   3.274  1.00  0.00      MEMB
ATOM   2135 H11R PA     16     -21.860  -4.192   3.483  1.00  0.00      MEMB
ATOM   2136 H11S PA     16     -20.142  -4.451   2.932  1.00  0.00      MEMB
ATOM   2137 C112 PA     16     -20.940  -2.656   2.193  1.00  0.00      MEMB
ATOM   2138 H12R PA     16     -20.097  -1.944   2.320  1.00  0.00      MEMB
ATOM   2139 H12S PA     16     -21.853  -2.038   2.325  1.00  0.00      MEMB
ATOM   2140 C113 PA     16     -20.998  -3.272   0.741  1.00  0.00      MEMB
ATOM   2141 H13R PA     16     -21.886  -3.936   0.809  1.00  0.00      MEMB
ATOM   2142 H13S PA     16     -20.120  -3.928   0.553  1.00  0.00      MEMB
ATOM   2143 C114 PA     16     -21.060  -2.234  -0.348  1.00  0.00      MEMB
ATOM   2144 H14R PA     16     -20.177  -1.579  -0.189  1.00  0.00      MEMB
ATOM   2145 H14S PA     16     -21.913  -1.539  -0.190  1.00  0.00      MEMB
ATOM   2146 C115 PA     16     -21.114  -2.760  -1.804  1.00  0.00      MEMB
ATOM   2147 H15R PA     16     -20.183  -3.352  -1.935  1.00  0.00      MEMB
ATOM   2148 H15S PA     16     -20.981  -1.874  -2.460  1.00  0.00      MEMB
ATOM   2149 C116 PA     16     -22.299  -3.604  -2.308  1.00  0.00      MEMB
ATOM   2150 H16R PA     16     -22.135  -3.746  -3.397  1.00  0.00      MEMB
ATOM   2151 H16S PA     16     -23.300  -3.139  -2.185  1.00  0.00      MEMB
ATOM   2152 H16T PA     16     -22.343  -4.574  -1.767  1.00  0.00      MEMB
TER   
ATOM   2237  C12 PA     17       1.934  19.664  11.612  1.00  0.00      MEMB
ATOM   2238  H2R PA     17       1.595  20.368  12.402  1.00  0.00      MEMB
ATOM   2239  H2S PA     17       1.603  19.980  10.599  1.00  0.00      MEMB
ATOM   2283  C13 PA     17       3.474  19.652  11.399  1.00  0.00      MEMB
ATOM   2284  H3R PA     17       3.609  18.992  10.515  1.00  0.00      MEMB
ATOM   2285  H3S PA     17       4.061  19.180  12.215  1.00  0.00      MEMB
ATOM   2286  C14 PA     17       4.131  21.026  11.308  1.00  0.00      MEMB
ATOM   2287  H4R PA     17       4.295  21.423  12.333  1.00  0.00      MEMB
ATOM   2288  H4S PA     17       3.537  21.676  10.630  1.00  0.00      MEMB
ATOM   2289  C15 PA     17       5.607  20.949  10.910  1.00  0.00      MEMB
ATOM   2290  H5R PA     17       6.112  20.341  11.691  1.00  0.00      MEMB
ATOM   2291  H5S PA     17       6.033  21.958  11.096  1.00  0.00      MEMB
ATOM   2292  C16 PA     17       5.799  20.498   9.429  1.00  0.00      MEMB
ATOM   2293  H6R PA     17       5.746  21.421   8.812  1.00  0.00      MEMB
ATOM   2294  H6S PA     17       5.047  19.779   9.039  1.00  0.00      MEMB
ATOM   2295  C17 PA     17       7.141  19.851   9.135  1.00  0.00      MEMB
ATOM   2296  H7R PA     17       7.185  18.889   9.689  1.00  0.00      MEMB
ATOM   2297  H7S PA     17       7.945  20.549   9.452  1.00  0.00      MEMB
ATOM   2298  C18 PA     17       7.526  19.714   7.656  1.00  0.00      MEMB
ATOM   2299  H8R PA     17       8.584  19.388   7.564  1.00  0.00      MEMB
ATOM   2300  H8S PA     17       7.552  20.758   7.278  1.00  0.00      MEMB
ATOM   2301  C19 PA     17       6.678  18.756   6.971  1.00  0.00      MEMB
ATOM   2302  H9R PA     17       5.634  19.093   7.148  1.00  0.00      MEMB
ATOM   2303  H9S PA     17       6.851  17.749   7.407  1.00  0.00      MEMB
ATOM   2304 C110 PA     17       6.979  18.654   5.429  1.00  0.00      MEMB
ATOM   2305 H10R PA     17       7.918  18.060   5.450  1.00  0.00      MEMB
ATOM   2306 H10S PA     17       7.116  19.610   4.880  1.00  0.00      MEMB
ATOM   2307 C111 PA     17       5.994  17.791   4.644  1.00  0.00      MEMB
ATOM   2308 H11R PA     17       6.382  17.602   3.620  1.00  0.00      MEMB
ATOM   2309 H11S PA     17       4.999  18.275   4.747  1.00  0.00      MEMB
ATOM   2310 C112 PA     17       5.799  16.339   5.270  1.00  0.00      MEMB
ATOM   2311 H12R PA     17       5.449  16.386   6.324  1.00  0.00      MEMB
ATOM   2312 H12S PA     17       6.758  15.784   5.184  1.00  0.00      MEMB
ATOM   2313 C113 PA     17       4.711  15.484   4.509  1.00  0.00      MEMB
ATOM   2314 H13R PA     17       3.755  15.959   4.815  1.00  0.00      MEMB
ATOM   2315 H13S PA     17       4.766  14.422   4.829  1.00  0.00      MEMB
ATOM   2316 C114 PA     17       4.706  15.557   2.964  1.00  0.00      MEMB
ATOM   2317 H14R PA     17       5.688  15.114   2.695  1.00  0.00      MEMB
ATOM   2318 H14S PA     17       4.573  16.594   2.587  1.00  0.00      MEMB
ATOM   2319 C115 PA     17       3.628  14.609   2.420  1.00  0.00      MEMB
ATOM   2320 H15R PA     17       3.910  13.568   2.687  1.00  0.00      MEMB
ATOM   2321 H15S PA     17       3.829  14.700   1.331  1.00  0.00      MEMB
ATOM   2322 C116 PA     17       2.170  14.858   2.673  1.00  0.00      MEMB
ATOM   2323 H16R PA     17       1.538  14.015   2.320  1.00  0.00      MEMB
ATOM   2324 H16S PA     17       1.841  15.754   2.104  1.00  0.00      MEMB
ATOM   2325 H16T PA     17       1.979  14.927   3.766  1.00  0.00      MEMB
ATOM   2196  N31 PC     17       5.123  18.373  21.067  1.00  0.00      MEMB
ATOM   2197  C33 PC     17       3.736  18.936  21.389  1.00  0.00      MEMB
ATOM   2198  H3A PC     17       3.148  19.102  20.498  1.00  0.00      MEMB
ATOM   2199  H3B PC     17       3.904  19.839  21.957  1.00  0.00      MEMB
ATOM   2200  H3C PC     17       3.148  18.250  21.980  1.00  0.00      MEMB
ATOM   2201  C34 PC     17       6.002  19.237  20.251  1.00  0.00      MEMB
ATOM   2202  H4A PC     17       5.502  19.517  19.335  1.00  0.00      MEMB
ATOM   2203  H4B PC     17       6.866  18.712  19.871  1.00  0.00      MEMB
ATOM   2204  H4C PC     17       6.232  20.145  20.787  1.00  0.00      MEMB
ATOM   2205  C35 PC     17       5.802  18.186  22.406  1.00  0.00      MEMB
ATOM   2206  H5A PC     17       6.687  17.572  22.329  1.00  0.00      MEMB
ATOM   2207  H5B PC     17       5.011  17.715  22.971  1.00  0.00      MEMB
ATOM   2208  H5C PC     17       5.987  19.103  22.945  1.00  0.00      MEMB
ATOM   2209  C32 PC     17       4.961  17.016  20.392  1.00  0.00      MEMB
ATOM   2210  H2A PC     17       4.320  16.433  21.036  1.00  0.00      MEMB
ATOM   2211  H2B PC     17       5.925  16.532  20.331  1.00  0.00      MEMB
ATOM   2212  C31 PC     17       4.120  16.975  19.018  1.00  0.00      MEMB
ATOM   2213  H1A PC     17       3.039  17.020  19.268  1.00  0.00      MEMB
ATOM   2214  H1B PC     17       4.252  15.955  18.597  1.00  0.00      MEMB
ATOM   2215  P31 PC     17       5.477  17.567  16.873  1.00  0.00      MEMB
ATOM   2216  O33 PC     17       6.672  16.955  17.491  1.00  0.00      MEMB
ATOM   2217  O34 PC     17       5.605  18.726  15.911  1.00  0.00      MEMB
ATOM   2218  O31 PC     17       4.641  16.499  16.094  1.00  0.00      MEMB
ATOM   2219  O32 PC     17       4.469  17.971  18.109  1.00  0.00      MEMB
ATOM   2220  C3  PC     17       3.307  16.914  15.644  1.00  0.00      MEMB
ATOM   2221  HA  PC     17       3.268  17.982  15.338  1.00  0.00      MEMB
ATOM   2222  HB  PC     17       2.522  16.672  16.393  1.00  0.00      MEMB
ATOM   2223  C2  PC     17       2.899  16.102  14.351  1.00  0.00      MEMB
ATOM   2224  HX  PC     17       2.731  15.049  14.663  1.00  0.00      MEMB
ATOM   2225  O21 PC     17       4.037  16.239  13.459  1.00  0.00      MEMB
ATOM   2226  C21 PC     17       4.023  15.257  12.583  1.00  0.00      MEMB
ATOM   2227  O22 PC     17       3.268  14.303  12.629  1.00  0.00      MEMB
ATOM   2231  C1  PC     17       1.590  16.617  13.746  1.00  0.00      MEMB
ATOM   2232  HR  PC     17       0.738  16.663  14.458  1.00  0.00      MEMB
ATOM   2233  HS  PC     17       1.195  16.021  12.895  1.00  0.00      MEMB
ATOM   2234  O11 PC     17       1.738  17.957  13.227  1.00  0.00      MEMB
ATOM   2235  C11 PC     17       1.377  18.245  11.982  1.00  0.00      MEMB
ATOM   2236  O12 PC     17       0.682  17.493  11.276  1.00  0.00      MEMB
ATOM   2228  C12 PA     17       5.093  15.523  11.507  1.00  0.00      MEMB
ATOM   2229  H2R PA     17       5.940  14.827  11.683  1.00  0.00      MEMB
ATOM   2230  H2S PA     17       5.393  16.592  11.475  1.00  0.00      MEMB
ATOM   2240  C13 PA     17       4.557  15.121  10.085  1.00  0.00      MEMB
ATOM   2241  H3R PA     17       4.236  14.065  10.212  1.00  0.00      MEMB
ATOM   2242  H3S PA     17       5.441  15.169   9.414  1.00  0.00      MEMB
ATOM   2243  C14 PA     17       3.500  16.158   9.752  1.00  0.00      MEMB
ATOM   2244  H4R PA     17       3.988  17.115  10.037  1.00  0.00      MEMB
ATOM   2245  H4S PA     17       2.581  15.842  10.289  1.00  0.00      MEMB
ATOM   2246  C15 PA     17       3.137  16.177   8.319  1.00  0.00      MEMB
ATOM   2247  H5R PA     17       2.523  15.270   8.133  1.00  0.00      MEMB
ATOM   2248  H5S PA     17       4.057  16.111   7.699  1.00  0.00      MEMB
ATOM   2249  C16 PA     17       2.167  17.332   7.999  1.00  0.00      MEMB
ATOM   2250  H6R PA     17       1.568  17.593   8.898  1.00  0.00      MEMB
ATOM   2251  H6S PA     17       1.523  17.037   7.143  1.00  0.00      MEMB
ATOM   2252  C17 PA     17       2.804  18.675   7.518  1.00  0.00      MEMB
ATOM   2253  H7R PA     17       3.146  18.469   6.481  1.00  0.00      MEMB
ATOM   2254  H7S PA     17       3.648  18.860   8.216  1.00  0.00      MEMB
ATOM   2255  C18 PA     17       1.802  19.812   7.320  1.00  0.00      MEMB
ATOM   2256  H8R PA     17       1.561  20.288   8.294  1.00  0.00      MEMB
ATOM   2257  H8S PA     17       0.910  19.452   6.764  1.00  0.00      MEMB
ATOM   2258  C19 PA     17       2.491  20.973   6.456  1.00  0.00      MEMB
ATOM   2259  H9R PA     17       3.457  21.202   6.954  1.00  0.00      MEMB
ATOM   2260  H9S PA     17       1.796  21.840   6.470  1.00  0.00      MEMB
ATOM   2261 C110 PA     17       2.842  20.611   4.997  1.00  0.00      MEMB
ATOM   2262 H10R PA     17       3.795  20.047   4.905  1.00  0.00      MEMB
ATOM   2263 H10S PA     17       3.112  21.472   4.349  1.00  0.00      MEMB
ATOM   2264 C111 PA     17       1.767  19.975   4.118  1.00  0.00      MEMB
ATOM   2265 H11R PA     17       0.824  20.545   3.975  1.00  0.00      MEMB
ATOM   2266 H11S PA     17       1.606  18.940   4.488  1.00  0.00      MEMB
ATOM   2267 C112 PA     17       2.298  19.646   2.727  1.00  0.00      MEMB
ATOM   2268 H12R PA     17       3.350  19.382   2.970  1.00  0.00      MEMB
ATOM   2269 H12S PA     17       2.289  20.595   2.151  1.00  0.00      MEMB
ATOM   2270 C113 PA     17       1.550  18.612   1.989  1.00  0.00      MEMB
ATOM   2271 H13R PA     17       0.461  18.783   1.857  1.00  0.00      MEMB
ATOM   2272 H13S PA     17       1.528  17.693   2.613  1.00  0.00      MEMB
ATOM   2273 C114 PA     17       2.293  18.174   0.730  1.00  0.00      MEMB
ATOM   2274 H14R PA     17       1.946  17.165   0.421  1.00  0.00      MEMB
ATOM   2275 H14S PA     17       3.396  18.268   0.818  1.00  0.00      MEMB
ATOM   2276 C115 PA     17       1.941  19.091  -0.462  1.00  0.00      MEMB
ATOM   2277 H15R PA     17       2.692  19.902  -0.570  1.00  0.00      MEMB
ATOM   2278 H15S PA     17       1.021  19.694  -0.308  1.00  0.00      MEMB
ATOM   2279 C116 PA     17       1.911  18.470  -1.822  1.00  0.00      MEMB
ATOM   2280 H16R PA     17       1.660  17.389  -1.864  1.00  0.00      MEMB
ATOM   2281 H16S PA     17       2.943  18.629  -2.203  1.00  0.00      MEMB
ATOM   2282 H16T PA     17       1.253  18.966  -2.566  1.00  0.00      MEMB
TER   
ATOM   2367  C12 PA     18     -14.175  -9.526  14.078  1.00  0.00      MEMB
ATOM   2368  H2R PA     18     -14.051  -9.819  15.142  1.00  0.00      MEMB
ATOM   2369  H2S PA     18     -13.695  -8.527  13.995  1.00  0.00      MEMB
ATOM   2413  C13 PA     18     -13.370 -10.449  13.080  1.00  0.00      MEMB
ATOM   2414  H3R PA     18     -12.307 -10.141  12.985  1.00  0.00      MEMB
ATOM   2415  H3S PA     18     -13.847 -10.228  12.101  1.00  0.00      MEMB
ATOM   2416  C14 PA     18     -13.312 -12.039  13.238  1.00  0.00      MEMB
ATOM   2417  H4R PA     18     -14.341 -12.358  13.507  1.00  0.00      MEMB
ATOM   2418  H4S PA     18     -12.632 -12.169  14.108  1.00  0.00      MEMB
ATOM   2419  C15 PA     18     -12.686 -12.828  12.027  1.00  0.00      MEMB
ATOM   2420  H5R PA     18     -12.674 -13.880  12.382  1.00  0.00      MEMB
ATOM   2421  H5S PA     18     -11.623 -12.509  11.973  1.00  0.00      MEMB
ATOM   2422  C16 PA     18     -13.534 -12.645  10.736  1.00  0.00      MEMB
ATOM   2423  H6R PA     18     -12.728 -12.781   9.984  1.00  0.00      MEMB
ATOM   2424  H6S PA     18     -13.935 -11.630  10.527  1.00  0.00      MEMB
ATOM   2425  C17 PA     18     -14.594 -13.786  10.533  1.00  0.00      MEMB
ATOM   2426  H7R PA     18     -15.163 -13.876  11.483  1.00  0.00      MEMB
ATOM   2427  H7S PA     18     -13.946 -14.687  10.506  1.00  0.00      MEMB
ATOM   2428  C18 PA     18     -15.398 -13.642   9.260  1.00  0.00      MEMB
ATOM   2429  H8R PA     18     -16.134 -12.810   9.290  1.00  0.00      MEMB
ATOM   2430  H8S PA     18     -15.964 -14.587   9.114  1.00  0.00      MEMB
ATOM   2431  C19 PA     18     -14.477 -13.405   8.031  1.00  0.00      MEMB
ATOM   2432  H9R PA     18     -13.805 -14.290   7.997  1.00  0.00      MEMB
ATOM   2433  H9S PA     18     -13.929 -12.458   8.223  1.00  0.00      MEMB
ATOM   2434 C110 PA     18     -15.330 -13.406   6.753  1.00  0.00      MEMB
ATOM   2435 H10R PA     18     -15.890 -14.365   6.765  1.00  0.00      MEMB
ATOM   2436 H10S PA     18     -14.771 -13.359   5.794  1.00  0.00      MEMB
ATOM   2437 C111 PA     18     -16.256 -12.260   6.590  1.00  0.00      MEMB
ATOM   2438 H11R PA     18     -15.763 -11.353   7.000  1.00  0.00      MEMB
ATOM   2439 H11S PA     18     -17.216 -12.235   7.149  1.00  0.00      MEMB
ATOM   2440 C112 PA     18     -16.673 -11.969   5.085  1.00  0.00      MEMB
ATOM   2441 H12R PA     18     -15.863 -11.975   4.325  1.00  0.00      MEMB
ATOM   2442 H12S PA     18     -17.286 -11.043   5.079  1.00  0.00      MEMB
ATOM   2443 C113 PA     18     -17.554 -13.138   4.590  1.00  0.00      MEMB
ATOM   2444 H13R PA     18     -18.403 -13.106   5.307  1.00  0.00      MEMB
ATOM   2445 H13S PA     18     -17.093 -14.134   4.757  1.00  0.00      MEMB
ATOM   2446 C114 PA     18     -18.041 -13.115   3.156  1.00  0.00      MEMB
ATOM   2447 H14R PA     18     -18.069 -12.031   2.911  1.00  0.00      MEMB
ATOM   2448 H14S PA     18     -19.040 -13.599   3.102  1.00  0.00      MEMB
ATOM   2449 C115 PA     18     -17.007 -13.781   2.203  1.00  0.00      MEMB
ATOM   2450 H15R PA     18     -16.868 -14.870   2.370  1.00  0.00      MEMB
ATOM   2451 H15S PA     18     -16.063 -13.206   2.316  1.00  0.00      MEMB
ATOM   2452 C116 PA     18     -17.402 -13.822   0.710  1.00  0.00      MEMB
ATOM   2453 H16R PA     18     -18.409 -14.279   0.604  1.00  0.00      MEMB
ATOM   2454 H16S PA     18     -16.716 -14.345   0.010  1.00  0.00      MEMB
ATOM   2455 H16T PA     18     -17.494 -12.789   0.311  1.00  0.00      MEMB
ATOM   2326  N31 PC     18     -20.052 -12.754  19.428  1.00  0.00      MEMB
ATOM   2327  C33 PC     18     -19.745 -13.472  20.755  1.00  0.00      MEMB
ATOM   2328  H3A PC     18     -20.487 -13.190  21.488  1.00  0.00      MEMB
ATOM   2329  H3B PC     18     -18.771 -13.103  21.041  1.00  0.00      MEMB
ATOM   2330  H3C PC     18     -19.670 -14.511  20.469  1.00  0.00      MEMB
ATOM   2331  C34 PC     18     -21.462 -13.054  18.904  1.00  0.00      MEMB
ATOM   2332  H4A PC     18     -22.203 -12.920  19.678  1.00  0.00      MEMB
ATOM   2333  H4B PC     18     -21.577 -14.080  18.586  1.00  0.00      MEMB
ATOM   2334  H4C PC     18     -21.645 -12.499  17.996  1.00  0.00      MEMB
ATOM   2335  C35 PC     18     -20.024 -11.271  19.878  1.00  0.00      MEMB
ATOM   2336  H5A PC     18     -20.450 -10.646  19.107  1.00  0.00      MEMB
ATOM   2337  H5B PC     18     -19.046 -10.959  20.214  1.00  0.00      MEMB
ATOM   2338  H5C PC     18     -20.817 -11.160  20.603  1.00  0.00      MEMB
ATOM   2339  C32 PC     18     -18.946 -13.038  18.396  1.00  0.00      MEMB
ATOM   2340  H2A PC     18     -19.235 -12.489  17.512  1.00  0.00      MEMB
ATOM   2341  H2B PC     18     -19.078 -14.077  18.130  1.00  0.00      MEMB
ATOM   2342  C31 PC     18     -17.491 -12.719  18.761  1.00  0.00      MEMB
ATOM   2343  H1A PC     18     -16.913 -12.906  17.831  1.00  0.00      MEMB
ATOM   2344  H1B PC     18     -17.085 -13.446  19.496  1.00  0.00      MEMB
ATOM   2345  P31 PC     18     -16.151 -10.476  18.628  1.00  0.00      MEMB
ATOM   2346  O33 PC     18     -14.911 -11.238  18.433  1.00  0.00      MEMB
ATOM   2347  O34 PC     18     -16.131  -9.223  19.364  1.00  0.00      MEMB
ATOM   2348  O31 PC     18     -16.698 -10.339  17.147  1.00  0.00      MEMB
ATOM   2349  O32 PC     18     -17.268 -11.416  19.306  1.00  0.00      MEMB
ATOM   2350  C3  PC     18     -17.925  -9.736  17.028  1.00  0.00      MEMB
ATOM   2351  HA  PC     18     -17.844  -8.677  17.354  1.00  0.00      MEMB
ATOM   2352  HB  PC     18     -18.770 -10.269  17.514  1.00  0.00      MEMB
ATOM   2353  C2  PC     18     -18.390  -9.764  15.581  1.00  0.00      MEMB
ATOM   2354  HX  PC     18     -19.433  -9.385  15.533  1.00  0.00      MEMB
ATOM   2355  O21 PC     18     -18.193 -10.916  14.956  1.00  0.00      MEMB
ATOM   2356  C21 PC     18     -19.250 -11.728  14.957  1.00  0.00      MEMB
ATOM   2357  O22 PC     18     -20.364 -11.523  15.408  1.00  0.00      MEMB
ATOM   2361  C1  PC     18     -17.543  -8.673  14.823  1.00  0.00      MEMB
ATOM   2362  HR  PC     18     -17.645  -7.672  15.294  1.00  0.00      MEMB
ATOM   2363  HS  PC     18     -17.904  -8.509  13.785  1.00  0.00      MEMB
ATOM   2364  O11 PC     18     -16.181  -8.992  14.816  1.00  0.00      MEMB
ATOM   2365  C11 PC     18     -15.663  -9.520  13.770  1.00  0.00      MEMB
ATOM   2366  O12 PC     18     -16.199  -9.981  12.803  1.00  0.00      MEMB
ATOM   2358  C12 PA     18     -18.686 -13.107  14.482  1.00  0.00      MEMB
ATOM   2359  H2R PA     18     -18.420 -13.812  15.298  1.00  0.00      MEMB
ATOM   2360  H2S PA     18     -17.724 -12.955  13.948  1.00  0.00      MEMB
ATOM   2370  C13 PA     18     -19.716 -13.666  13.450  1.00  0.00      MEMB
ATOM   2371  H3R PA     18     -20.583 -14.097  13.995  1.00  0.00      MEMB
ATOM   2372  H3S PA     18     -19.186 -14.463  12.886  1.00  0.00      MEMB
ATOM   2373  C14 PA     18     -20.279 -12.670  12.415  1.00  0.00      MEMB
ATOM   2374  H4R PA     18     -20.622 -11.680  12.785  1.00  0.00      MEMB
ATOM   2375  H4S PA     18     -21.055 -13.190  11.813  1.00  0.00      MEMB
ATOM   2376  C15 PA     18     -19.195 -12.441  11.372  1.00  0.00      MEMB
ATOM   2377  H5R PA     18     -18.764 -13.418  11.066  1.00  0.00      MEMB
ATOM   2378  H5S PA     18     -18.369 -11.846  11.817  1.00  0.00      MEMB
ATOM   2379  C16 PA     18     -19.596 -11.664  10.086  1.00  0.00      MEMB
ATOM   2380  H6R PA     18     -18.580 -11.448   9.694  1.00  0.00      MEMB
ATOM   2381  H6S PA     18     -20.105 -10.745  10.448  1.00  0.00      MEMB
ATOM   2382  C17 PA     18     -20.533 -12.452   9.108  1.00  0.00      MEMB
ATOM   2383  H7R PA     18     -21.490 -12.652   9.636  1.00  0.00      MEMB
ATOM   2384  H7S PA     18     -20.047 -13.443   8.984  1.00  0.00      MEMB
ATOM   2385  C18 PA     18     -20.715 -11.776   7.722  1.00  0.00      MEMB
ATOM   2386  H8R PA     18     -21.405 -12.396   7.110  1.00  0.00      MEMB
ATOM   2387  H8S PA     18     -19.728 -11.848   7.218  1.00  0.00      MEMB
ATOM   2388  C19 PA     18     -21.427 -10.425   7.759  1.00  0.00      MEMB
ATOM   2389  H9R PA     18     -21.128  -9.852   8.662  1.00  0.00      MEMB
ATOM   2390  H9S PA     18     -22.535 -10.488   7.788  1.00  0.00      MEMB
ATOM   2391 C110 PA     18     -21.056  -9.525   6.565  1.00  0.00      MEMB
ATOM   2392 H10R PA     18     -19.995  -9.219   6.688  1.00  0.00      MEMB
ATOM   2393 H10S PA     18     -21.631  -8.575   6.532  1.00  0.00      MEMB
ATOM   2394 C111 PA     18     -21.052 -10.256   5.242  1.00  0.00      MEMB
ATOM   2395 H11R PA     18     -22.069 -10.698   5.169  1.00  0.00      MEMB
ATOM   2396 H11S PA     18     -20.265 -11.041   5.238  1.00  0.00      MEMB
ATOM   2397 C112 PA     18     -20.776  -9.353   4.032  1.00  0.00      MEMB
ATOM   2398 H12R PA     18     -21.636  -8.662   3.899  1.00  0.00      MEMB
ATOM   2399 H12S PA     18     -20.749  -9.913   3.073  1.00  0.00      MEMB
ATOM   2400 C113 PA     18     -19.402  -8.501   4.024  1.00  0.00      MEMB
ATOM   2401 H13R PA     18     -18.603  -9.265   4.141  1.00  0.00      MEMB
ATOM   2402 H13S PA     18     -19.222  -7.833   4.893  1.00  0.00      MEMB
ATOM   2403 C114 PA     18     -19.188  -7.658   2.813  1.00  0.00      MEMB
ATOM   2404 H14R PA     18     -19.820  -6.748   2.895  1.00  0.00      MEMB
ATOM   2405 H14S PA     18     -19.542  -8.072   1.846  1.00  0.00      MEMB
ATOM   2406 C115 PA     18     -17.705  -7.208   2.606  1.00  0.00      MEMB
ATOM   2407 H15R PA     18     -17.195  -7.017   3.575  1.00  0.00      MEMB
ATOM   2408 H15S PA     18     -17.738  -6.206   2.127  1.00  0.00      MEMB
ATOM   2409 C116 PA     18     -16.964  -8.198   1.785  1.00  0.00      MEMB
ATOM   2410 H16R PA     18     -15.979  -7.816   1.442  1.00  0.00      MEMB
ATOM   2411 H16S PA     18     -17.508  -8.304   0.821  1.00  0.00      MEMB
ATOM   2412 H16T PA     18     -16.881  -9.251   2.132  1.00  0.00      MEMB
TER   
ATOM   2497  C12 PA     19      15.243 -19.721  17.501  1.00  0.00      MEMB
ATOM   2498  H2R PA     19      14.682 -19.540  18.443  1.00  0.00      MEMB
ATOM   2499  H2S PA     19      16.128 -20.384  17.601  1.00  0.00      MEMB
ATOM   2543  C13 PA     19      14.285 -20.279  16.297  1.00  0.00      MEMB
ATOM   2544  H3R PA     19      13.867 -21.268  16.581  1.00  0.00      MEMB
ATOM   2545  H3S PA     19      14.952 -20.438  15.422  1.00  0.00      MEMB
ATOM   2546  C14 PA     19      13.151 -19.256  15.742  1.00  0.00      MEMB
ATOM   2547  H4R PA     19      13.530 -18.212  15.764  1.00  0.00      MEMB
ATOM   2548  H4S PA     19      12.237 -19.224  16.374  1.00  0.00      MEMB
ATOM   2549  C15 PA     19      12.600 -19.479  14.362  1.00  0.00      MEMB
ATOM   2550  H5R PA     19      11.614 -18.970  14.304  1.00  0.00      MEMB
ATOM   2551  H5S PA     19      12.363 -20.564  14.353  1.00  0.00      MEMB
ATOM   2552  C16 PA     19      13.513 -18.779  13.247  1.00  0.00      MEMB
ATOM   2553  H6R PA     19      14.508 -19.273  13.263  1.00  0.00      MEMB
ATOM   2554  H6S PA     19      13.660 -17.678  13.272  1.00  0.00      MEMB
ATOM   2555  C17 PA     19      13.048 -19.211  11.851  1.00  0.00      MEMB
ATOM   2556  H7R PA     19      13.145 -20.311  11.731  1.00  0.00      MEMB
ATOM   2557  H7S PA     19      13.781 -18.728  11.169  1.00  0.00      MEMB
ATOM   2558  C18 PA     19      11.683 -18.610  11.591  1.00  0.00      MEMB
ATOM   2559  H8R PA     19      11.383 -17.556  11.772  1.00  0.00      MEMB
ATOM   2560  H8S PA     19      10.973 -19.178  12.228  1.00  0.00      MEMB
ATOM   2561  C19 PA     19      11.106 -18.864  10.143  1.00  0.00      MEMB
ATOM   2562  H9R PA     19      10.031 -18.592  10.214  1.00  0.00      MEMB
ATOM   2563  H9S PA     19      11.055 -19.968  10.030  1.00  0.00      MEMB
ATOM   2564 C110 PA     19      11.812 -18.196   8.999  1.00  0.00      MEMB
ATOM   2565 H10R PA     19      12.869 -18.493   8.828  1.00  0.00      MEMB
ATOM   2566 H10S PA     19      11.909 -17.119   9.251  1.00  0.00      MEMB
ATOM   2567 C111 PA     19      11.016 -18.245   7.718  1.00  0.00      MEMB
ATOM   2568 H11R PA     19      10.142 -17.624   8.008  1.00  0.00      MEMB
ATOM   2569 H11S PA     19      10.734 -19.300   7.511  1.00  0.00      MEMB
ATOM   2570 C112 PA     19      11.741 -17.588   6.567  1.00  0.00      MEMB
ATOM   2571 H12R PA     19      12.811 -17.446   6.832  1.00  0.00      MEMB
ATOM   2572 H12S PA     19      11.465 -16.566   6.231  1.00  0.00      MEMB
ATOM   2573 C113 PA     19      11.659 -18.609   5.406  1.00  0.00      MEMB
ATOM   2574 H13R PA     19      10.614 -18.976   5.487  1.00  0.00      MEMB
ATOM   2575 H13S PA     19      12.458 -19.367   5.556  1.00  0.00      MEMB
ATOM   2576 C114 PA     19      11.693 -18.026   3.999  1.00  0.00      MEMB
ATOM   2577 H14R PA     19      12.664 -17.534   3.779  1.00  0.00      MEMB
ATOM   2578 H14S PA     19      10.865 -17.286   4.000  1.00  0.00      MEMB
ATOM   2579 C115 PA     19      11.579 -19.016   2.811  1.00  0.00      MEMB
ATOM   2580 H15R PA     19      10.721 -19.706   2.962  1.00  0.00      MEMB
ATOM   2581 H15S PA     19      12.519 -19.604   2.887  1.00  0.00      MEMB
ATOM   2582 C116 PA     19      11.421 -18.318   1.453  1.00  0.00      MEMB
ATOM   2583 H16R PA     19      10.433 -17.812   1.401  1.00  0.00      MEMB
ATOM   2584 H16S PA     19      11.534 -19.018   0.597  1.00  0.00      MEMB
ATOM   2585 H16T PA     19      12.329 -17.678   1.433  1.00  0.00      MEMB
ATOM   2456  N31 PC     19       9.712 -16.809  18.050  1.00  0.00      MEMB
ATOM   2457  C33 PC     19       9.578 -16.410  16.605  1.00  0.00      MEMB
ATOM   2458  H3A PC     19      10.317 -15.667  16.344  1.00  0.00      MEMB
ATOM   2459  H3B PC     19       8.605 -15.999  16.378  1.00  0.00      MEMB
ATOM   2460  H3C PC     19       9.811 -17.242  15.957  1.00  0.00      MEMB
ATOM   2461  C34 PC     19       9.382 -15.596  18.783  1.00  0.00      MEMB
ATOM   2462  H4A PC     19       9.625 -15.631  19.835  1.00  0.00      MEMB
ATOM   2463  H4B PC     19       8.420 -15.177  18.528  1.00  0.00      MEMB
ATOM   2464  H4C PC     19      10.100 -14.830  18.532  1.00  0.00      MEMB
ATOM   2465  C35 PC     19       8.721 -17.826  18.332  1.00  0.00      MEMB
ATOM   2466  H5A PC     19       8.998 -18.723  17.798  1.00  0.00      MEMB
ATOM   2467  H5B PC     19       7.749 -17.478  18.013  1.00  0.00      MEMB
ATOM   2468  H5C PC     19       8.685 -17.995  19.398  1.00  0.00      MEMB
ATOM   2469  C32 PC     19      11.053 -17.397  18.410  1.00  0.00      MEMB
ATOM   2470  H2A PC     19      11.207 -18.283  17.813  1.00  0.00      MEMB
ATOM   2471  H2B PC     19      11.095 -17.756  19.428  1.00  0.00      MEMB
ATOM   2472  C31 PC     19      12.304 -16.508  18.129  1.00  0.00      MEMB
ATOM   2473  H1A PC     19      12.239 -15.996  17.145  1.00  0.00      MEMB
ATOM   2474  H1B PC     19      13.212 -17.148  18.157  1.00  0.00      MEMB
ATOM   2475  P31 PC     19      13.311 -15.685  20.249  1.00  0.00      MEMB
ATOM   2476  O33 PC     19      12.993 -17.046  20.809  1.00  0.00      MEMB
ATOM   2477  O34 PC     19      13.428 -14.481  21.078  1.00  0.00      MEMB
ATOM   2478  O31 PC     19      14.728 -15.854  19.539  1.00  0.00      MEMB
ATOM   2479  O32 PC     19      12.389 -15.397  19.015  1.00  0.00      MEMB
ATOM   2480  C3  PC     19      15.555 -14.786  19.124  1.00  0.00      MEMB
ATOM   2481  HA  PC     19      16.250 -14.570  19.963  1.00  0.00      MEMB
ATOM   2482  HB  PC     19      14.968 -13.858  18.959  1.00  0.00      MEMB
ATOM   2483  C2  PC     19      16.324 -15.073  17.859  1.00  0.00      MEMB
ATOM   2484  HX  PC     19      17.232 -14.437  17.788  1.00  0.00      MEMB
ATOM   2485  O21 PC     19      15.454 -15.015  16.725  1.00  0.00      MEMB
ATOM   2486  C21 PC     19      15.203 -13.736  16.306  1.00  0.00      MEMB
ATOM   2487  O22 PC     19      15.691 -12.688  16.726  1.00  0.00      MEMB
ATOM   2491  C1  PC     19      17.052 -16.439  17.865  1.00  0.00      MEMB
ATOM   2492  HR  PC     19      17.755 -16.551  18.718  1.00  0.00      MEMB
ATOM   2493  HS  PC     19      17.664 -16.553  16.945  1.00  0.00      MEMB
ATOM   2494  O11 PC     19      16.131 -17.577  18.107  1.00  0.00      MEMB
ATOM   2495  C11 PC     19      15.839 -18.297  17.024  1.00  0.00      MEMB
ATOM   2496  O12 PC     19      16.131 -18.022  15.889  1.00  0.00      MEMB
ATOM   2488  C12 PA     19      13.992 -13.710  15.416  1.00  0.00      MEMB
ATOM   2489  H2R PA     19      13.118 -13.747  16.102  1.00  0.00      MEMB
ATOM   2490  H2S PA     19      13.805 -14.572  14.741  1.00  0.00      MEMB
ATOM   2500  C13 PA     19      13.869 -12.440  14.582  1.00  0.00      MEMB
ATOM   2501  H3R PA     19      14.393 -11.550  14.991  1.00  0.00      MEMB
ATOM   2502  H3S PA     19      12.807 -12.142  14.453  1.00  0.00      MEMB
ATOM   2503  C14 PA     19      14.624 -12.651  13.265  1.00  0.00      MEMB
ATOM   2504  H4R PA     19      14.074 -13.081  12.401  1.00  0.00      MEMB
ATOM   2505  H4S PA     19      15.436 -13.343  13.577  1.00  0.00      MEMB
ATOM   2506  C15 PA     19      15.023 -11.319  12.574  1.00  0.00      MEMB
ATOM   2507  H5R PA     19      15.563 -10.715  13.334  1.00  0.00      MEMB
ATOM   2508  H5S PA     19      14.090 -10.794  12.275  1.00  0.00      MEMB
ATOM   2509  C16 PA     19      15.980 -11.502  11.360  1.00  0.00      MEMB
ATOM   2510  H6R PA     19      16.919 -11.841  11.846  1.00  0.00      MEMB
ATOM   2511  H6S PA     19      16.166 -10.491  10.938  1.00  0.00      MEMB
ATOM   2512  C17 PA     19      15.411 -12.370  10.179  1.00  0.00      MEMB
ATOM   2513  H7R PA     19      14.473 -11.906   9.808  1.00  0.00      MEMB
ATOM   2514  H7S PA     19      15.192 -13.410  10.504  1.00  0.00      MEMB
ATOM   2515  C18 PA     19      16.505 -12.575   9.150  1.00  0.00      MEMB
ATOM   2516  H8R PA     19      17.529 -12.279   9.462  1.00  0.00      MEMB
ATOM   2517  H8S PA     19      16.149 -11.837   8.399  1.00  0.00      MEMB
ATOM   2518  C19 PA     19      16.712 -13.914   8.446  1.00  0.00      MEMB
ATOM   2519  H9R PA     19      16.988 -14.725   9.154  1.00  0.00      MEMB
ATOM   2520  H9S PA     19      17.478 -13.745   7.660  1.00  0.00      MEMB
ATOM   2521 C110 PA     19      15.439 -14.477   7.669  1.00  0.00      MEMB
ATOM   2522 H10R PA     19      14.551 -14.397   8.332  1.00  0.00      MEMB
ATOM   2523 H10S PA     19      15.500 -15.554   7.400  1.00  0.00      MEMB
ATOM   2524 C111 PA     19      15.075 -13.730   6.408  1.00  0.00      MEMB
ATOM   2525 H11R PA     19      15.956 -13.885   5.749  1.00  0.00      MEMB
ATOM   2526 H11S PA     19      14.794 -12.696   6.699  1.00  0.00      MEMB
ATOM   2527 C112 PA     19      13.736 -14.121   5.697  1.00  0.00      MEMB
ATOM   2528 H12R PA     19      13.055 -14.327   6.551  1.00  0.00      MEMB
ATOM   2529 H12S PA     19      13.816 -15.072   5.128  1.00  0.00      MEMB
ATOM   2530 C113 PA     19      13.073 -13.028   4.800  1.00  0.00      MEMB
ATOM   2531 H13R PA     19      13.836 -12.389   4.307  1.00  0.00      MEMB
ATOM   2532 H13S PA     19      12.601 -12.242   5.427  1.00  0.00      MEMB
ATOM   2533 C114 PA     19      12.046 -13.599   3.752  1.00  0.00      MEMB
ATOM   2534 H14R PA     19      11.113 -13.693   4.348  1.00  0.00      MEMB
ATOM   2535 H14S PA     19      12.253 -14.616   3.355  1.00  0.00      MEMB
ATOM   2536 C115 PA     19      11.679 -12.547   2.724  1.00  0.00      MEMB
ATOM   2537 H15R PA     19      11.536 -11.556   3.203  1.00  0.00      MEMB
ATOM   2538 H15S PA     19      10.714 -12.828   2.251  1.00  0.00      MEMB
ATOM   2539 C116 PA     19      12.674 -12.479   1.555  1.00  0.00      MEMB
ATOM   2540 H16R PA     19      13.055 -13.432   1.131  1.00  0.00      MEMB
ATOM   2541 H16S PA     19      13.608 -11.958   1.855  1.00  0.00      MEMB
ATOM   2542 H16T PA     19      12.237 -11.951   0.680  1.00  0.00      MEMB
TER   
ATOM   2627  C12 PA     20       1.854  22.294  10.709  1.00  0.00      MEMB
ATOM   2628  H2R PA     20       2.699  22.766  10.164  1.00  0.00      MEMB
ATOM   2629  H2S PA     20       0.918  22.399  10.119  1.00  0.00      MEMB
ATOM   2673  C13 PA     20       1.956  20.724  10.981  1.00  0.00      MEMB
ATOM   2674  H3R PA     20       1.126  20.259  11.554  1.00  0.00      MEMB
ATOM   2675  H3S PA     20       2.688  20.662  11.814  1.00  0.00      MEMB
ATOM   2676  C14 PA     20       2.191  19.883   9.740  1.00  0.00      MEMB
ATOM   2677  H4R PA     20       2.425  18.839  10.040  1.00  0.00      MEMB
ATOM   2678  H4S PA     20       2.959  20.451   9.173  1.00  0.00      MEMB
ATOM   2679  C15 PA     20       0.841  19.747   9.007  1.00  0.00      MEMB
ATOM   2680  H5R PA     20       0.492  20.785   8.824  1.00  0.00      MEMB
ATOM   2681  H5S PA     20       0.138  19.336   9.763  1.00  0.00      MEMB
ATOM   2682  C16 PA     20       0.867  18.903   7.706  1.00  0.00      MEMB
ATOM   2683  H6R PA     20       1.127  17.852   7.954  1.00  0.00      MEMB
ATOM   2684  H6S PA     20       1.612  19.323   6.996  1.00  0.00      MEMB
ATOM   2685  C17 PA     20      -0.383  19.003   6.888  1.00  0.00      MEMB
ATOM   2686  H7R PA     20      -0.187  18.397   5.977  1.00  0.00      MEMB
ATOM   2687  H7S PA     20      -0.485  20.083   6.647  1.00  0.00      MEMB
ATOM   2688  C18 PA     20      -1.732  18.514   7.531  1.00  0.00      MEMB
ATOM   2689  H8R PA     20      -1.740  19.098   8.477  1.00  0.00      MEMB
ATOM   2690  H8S PA     20      -1.597  17.424   7.695  1.00  0.00      MEMB
ATOM   2691  C19 PA     20      -2.982  18.713   6.612  1.00  0.00      MEMB
ATOM   2692  H9R PA     20      -3.827  19.099   7.220  1.00  0.00      MEMB
ATOM   2693  H9S PA     20      -3.339  17.732   6.232  1.00  0.00      MEMB
ATOM   2694 C110 PA     20      -2.800  19.599   5.302  1.00  0.00      MEMB
ATOM   2695 H10R PA     20      -2.090  19.094   4.613  1.00  0.00      MEMB
ATOM   2696 H10S PA     20      -2.516  20.616   5.645  1.00  0.00      MEMB
ATOM   2697 C111 PA     20      -4.139  19.925   4.551  1.00  0.00      MEMB
ATOM   2698 H11R PA     20      -4.996  20.226   5.192  1.00  0.00      MEMB
ATOM   2699 H11S PA     20      -4.463  18.932   4.172  1.00  0.00      MEMB
ATOM   2700 C112 PA     20      -3.941  20.999   3.429  1.00  0.00      MEMB
ATOM   2701 H12R PA     20      -4.821  20.904   2.757  1.00  0.00      MEMB
ATOM   2702 H12S PA     20      -3.008  20.670   2.924  1.00  0.00      MEMB
ATOM   2703 C113 PA     20      -3.768  22.389   3.908  1.00  0.00      MEMB
ATOM   2704 H13R PA     20      -3.025  22.381   4.734  1.00  0.00      MEMB
ATOM   2705 H13S PA     20      -4.744  22.762   4.285  1.00  0.00      MEMB
ATOM   2706 C114 PA     20      -3.359  23.342   2.846  1.00  0.00      MEMB
ATOM   2707 H14R PA     20      -2.334  23.048   2.534  1.00  0.00      MEMB
ATOM   2708 H14S PA     20      -3.315  24.409   3.154  1.00  0.00      MEMB
ATOM   2709 C115 PA     20      -4.300  23.212   1.646  1.00  0.00      MEMB
ATOM   2710 H15R PA     20      -5.343  23.063   1.999  1.00  0.00      MEMB
ATOM   2711 H15S PA     20      -4.026  22.310   1.059  1.00  0.00      MEMB
ATOM   2712 C116 PA     20      -4.222  24.423   0.698  1.00  0.00      MEMB
ATOM   2713 H16R PA     20      -4.836  24.266  -0.215  1.00  0.00      MEMB
ATOM   2714 H16S PA     20      -3.202  24.486   0.261  1.00  0.00      MEMB
ATOM   2715 H16T PA     20      -4.593  25.403   1.067  1.00  0.00      MEMB
ATOM   2586  N31 PC     20      -3.331  21.870  20.940  1.00  0.00      MEMB
ATOM   2587  C33 PC     20      -4.473  21.984  20.034  1.00  0.00      MEMB
ATOM   2588  H3A PC     20      -4.961  21.037  19.858  1.00  0.00      MEMB
ATOM   2589  H3B PC     20      -4.081  22.392  19.114  1.00  0.00      MEMB
ATOM   2590  H3C PC     20      -5.152  22.602  20.603  1.00  0.00      MEMB
ATOM   2591  C34 PC     20      -2.938  23.311  21.285  1.00  0.00      MEMB
ATOM   2592  H4A PC     20      -3.773  23.791  21.774  1.00  0.00      MEMB
ATOM   2593  H4B PC     20      -2.621  23.780  20.366  1.00  0.00      MEMB
ATOM   2594  H4C PC     20      -2.170  23.304  22.044  1.00  0.00      MEMB
ATOM   2595  C35 PC     20      -3.700  21.052  22.160  1.00  0.00      MEMB
ATOM   2596  H5A PC     20      -4.173  20.130  21.855  1.00  0.00      MEMB
ATOM   2597  H5B PC     20      -4.547  21.623  22.513  1.00  0.00      MEMB
ATOM   2598  H5C PC     20      -2.934  20.963  22.916  1.00  0.00      MEMB
ATOM   2599  C32 PC     20      -2.104  21.324  20.246  1.00  0.00      MEMB
ATOM   2600  H2A PC     20      -2.321  20.322  19.906  1.00  0.00      MEMB
ATOM   2601  H2B PC     20      -1.353  21.211  21.015  1.00  0.00      MEMB
ATOM   2602  C31 PC     20      -1.461  22.089  19.092  1.00  0.00      MEMB
ATOM   2603  H1A PC     20      -0.503  21.544  18.951  1.00  0.00      MEMB
ATOM   2604  H1B PC     20      -1.201  23.133  19.370  1.00  0.00      MEMB
ATOM   2605  P31 PC     20      -2.523  20.968  17.083  1.00  0.00      MEMB
ATOM   2606  O33 PC     20      -4.032  20.831  16.777  1.00  0.00      MEMB
ATOM   2607  O34 PC     20      -1.802  19.748  17.587  1.00  0.00      MEMB
ATOM   2608  O31 PC     20      -1.752  21.502  15.806  1.00  0.00      MEMB
ATOM   2609  O32 PC     20      -2.319  22.204  17.990  1.00  0.00      MEMB
ATOM   2610  C3  PC     20      -1.569  22.899  15.532  1.00  0.00      MEMB
ATOM   2611  HA  PC     20      -0.955  23.454  16.274  1.00  0.00      MEMB
ATOM   2612  HB  PC     20      -2.557  23.404  15.587  1.00  0.00      MEMB
ATOM   2613  C2  PC     20      -0.828  22.953  14.184  1.00  0.00      MEMB
ATOM   2614  HX  PC     20      -0.848  23.998  13.808  1.00  0.00      MEMB
ATOM   2615  O21 PC     20      -1.414  22.045  13.249  1.00  0.00      MEMB
ATOM   2616  C21 PC     20      -2.657  22.424  12.749  1.00  0.00      MEMB
ATOM   2617  O22 PC     20      -3.265  23.394  13.096  1.00  0.00      MEMB
ATOM   2621  C1  PC     20       0.743  22.612  14.291  1.00  0.00      MEMB
ATOM   2622  HR  PC     20       0.850  21.779  15.017  1.00  0.00      MEMB
ATOM   2623  HS  PC     20       1.231  23.512  14.722  1.00  0.00      MEMB
ATOM   2624  O11 PC     20       1.380  22.266  13.075  1.00  0.00      MEMB
ATOM   2625  C11 PC     20       1.517  23.097  12.011  1.00  0.00      MEMB
ATOM   2626  O12 PC     20       1.294  24.275  12.035  1.00  0.00      MEMB
ATOM   2618  C12 PA     20      -3.098  21.489  11.683  1.00  0.00      MEMB
ATOM   2619  H2R PA     20      -3.981  20.875  11.961  1.00  0.00      MEMB
ATOM   2620  H2S PA     20      -2.201  20.943  11.320  1.00  0.00      MEMB
ATOM   2630  C13 PA     20      -3.724  22.087  10.372  1.00  0.00      MEMB
ATOM   2631  H3R PA     20      -4.727  22.487  10.635  1.00  0.00      MEMB
ATOM   2632  H3S PA     20      -3.885  21.175   9.758  1.00  0.00      MEMB
ATOM   2633  C14 PA     20      -2.780  23.185   9.629  1.00  0.00      MEMB
ATOM   2634  H4R PA     20      -1.759  22.749   9.666  1.00  0.00      MEMB
ATOM   2635  H4S PA     20      -2.720  24.052  10.322  1.00  0.00      MEMB
ATOM   2636  C15 PA     20      -3.236  23.418   8.190  1.00  0.00      MEMB
ATOM   2637  H5R PA     20      -4.345  23.375   8.125  1.00  0.00      MEMB
ATOM   2638  H5S PA     20      -2.893  22.670   7.445  1.00  0.00      MEMB
ATOM   2639  C16 PA     20      -2.739  24.755   7.545  1.00  0.00      MEMB
ATOM   2640  H6R PA     20      -3.315  25.645   7.877  1.00  0.00      MEMB
ATOM   2641  H6S PA     20      -2.835  24.662   6.442  1.00  0.00      MEMB
ATOM   2642  C17 PA     20      -1.218  25.028   7.821  1.00  0.00      MEMB
ATOM   2643  H7R PA     20      -0.926  24.746   8.855  1.00  0.00      MEMB
ATOM   2644  H7S PA     20      -1.278  26.128   7.678  1.00  0.00      MEMB
ATOM   2645  C18 PA     20      -0.252  24.543   6.775  1.00  0.00      MEMB
ATOM   2646  H8R PA     20      -0.492  23.478   6.570  1.00  0.00      MEMB
ATOM   2647  H8S PA     20       0.797  24.506   7.137  1.00  0.00      MEMB
ATOM   2648  C19 PA     20      -0.300  25.365   5.428  1.00  0.00      MEMB
ATOM   2649  H9R PA     20       0.444  26.189   5.470  1.00  0.00      MEMB
ATOM   2650  H9S PA     20      -1.323  25.790   5.520  1.00  0.00      MEMB
ATOM   2651 C110 PA     20      -0.038  24.484   4.192  1.00  0.00      MEMB
ATOM   2652 H10R PA     20      -0.486  25.071   3.362  1.00  0.00      MEMB
ATOM   2653 H10S PA     20      -0.603  23.534   4.304  1.00  0.00      MEMB
ATOM   2654 C111 PA     20       1.453  24.429   3.851  1.00  0.00      MEMB
ATOM   2655 H11R PA     20       1.993  23.774   4.567  1.00  0.00      MEMB
ATOM   2656 H11S PA     20       1.729  25.504   3.794  1.00  0.00      MEMB
ATOM   2657 C112 PA     20       1.686  23.882   2.436  1.00  0.00      MEMB
ATOM   2658 H12R PA     20       2.738  23.573   2.257  1.00  0.00      MEMB
ATOM   2659 H12S PA     20       1.230  24.639   1.763  1.00  0.00      MEMB
ATOM   2660 C113 PA     20       1.021  22.507   2.153  1.00  0.00      MEMB
ATOM   2661 H13R PA     20      -0.068  22.723   2.198  1.00  0.00      MEMB
ATOM   2662 H13S PA     20       1.369  21.931   3.037  1.00  0.00      MEMB
ATOM   2663 C114 PA     20       1.488  21.790   0.857  1.00  0.00      MEMB
ATOM   2664 H14R PA     20       2.594  21.835   0.957  1.00  0.00      MEMB
ATOM   2665 H14S PA     20       1.036  22.186  -0.078  1.00  0.00      MEMB
ATOM   2666 C115 PA     20       1.047  20.295   0.718  1.00  0.00      MEMB
ATOM   2667 H15R PA     20       1.411  19.820   1.654  1.00  0.00      MEMB
ATOM   2668 H15S PA     20       1.532  19.933  -0.213  1.00  0.00      MEMB
ATOM   2669 C116 PA     20      -0.483  20.003   0.492  1.00  0.00      MEMB
ATOM   2670 H16R PA     20      -0.486  18.900   0.357  1.00  0.00      MEMB
ATOM   2671 H16S PA     20      -0.664  20.480  -0.495  1.00  0.00      MEMB
ATOM   2672 H16T PA     20      -1.262  20.312   1.221  1.00  0.00      MEMB
TER   
ATOM   2757  C12 PA     21      16.884  15.518  11.052  1.00  0.00      MEMB
ATOM   2758  H2R PA     21      15.997  14.904  10.782  1.00  0.00      MEMB
ATOM   2759  H2S PA     21      17.669  14.892  10.576  1.00  0.00      MEMB
ATOM   2803  C13 PA     21      17.028  16.934  10.558  1.00  0.00      MEMB
ATOM   2804  H3R PA     21      17.931  17.339  11.063  1.00  0.00      MEMB
ATOM   2805  H3S PA     21      16.165  17.575  10.841  1.00  0.00      MEMB
ATOM   2806  C14 PA     21      17.226  17.107   9.027  1.00  0.00      MEMB
ATOM   2807  H4R PA     21      18.084  16.507   8.654  1.00  0.00      MEMB
ATOM   2808  H4S PA     21      17.492  18.172   8.858  1.00  0.00      MEMB
ATOM   2809  C15 PA     21      15.976  16.829   8.185  1.00  0.00      MEMB
ATOM   2810  H5R PA     21      15.463  15.888   8.477  1.00  0.00      MEMB
ATOM   2811  H5S PA     21      16.322  16.759   7.131  1.00  0.00      MEMB
ATOM   2812  C16 PA     21      14.871  17.882   8.248  1.00  0.00      MEMB
ATOM   2813  H6R PA     21      15.329  18.890   8.156  1.00  0.00      MEMB
ATOM   2814  H6S PA     21      14.351  17.751   9.221  1.00  0.00      MEMB
ATOM   2815  C17 PA     21      13.728  17.796   7.188  1.00  0.00      MEMB
ATOM   2816  H7R PA     21      12.999  18.610   7.388  1.00  0.00      MEMB
ATOM   2817  H7S PA     21      13.182  16.831   7.259  1.00  0.00      MEMB
ATOM   2818  C18 PA     21      14.211  17.963   5.753  1.00  0.00      MEMB
ATOM   2819  H8R PA     21      15.033  17.301   5.407  1.00  0.00      MEMB
ATOM   2820  H8S PA     21      14.663  18.978   5.786  1.00  0.00      MEMB
ATOM   2821  C19 PA     21      13.042  17.855   4.716  1.00  0.00      MEMB
ATOM   2822  H9R PA     21      12.156  18.411   5.091  1.00  0.00      MEMB
ATOM   2823  H9S PA     21      12.741  16.786   4.687  1.00  0.00      MEMB
ATOM   2824 C110 PA     21      13.398  18.419   3.341  1.00  0.00      MEMB
ATOM   2825 H10R PA     21      14.398  18.035   3.046  1.00  0.00      MEMB
ATOM   2826 H10S PA     21      13.594  19.499   3.510  1.00  0.00      MEMB
ATOM   2827 C111 PA     21      12.337  18.203   2.260  1.00  0.00      MEMB
ATOM   2828 H11R PA     21      11.372  18.657   2.571  1.00  0.00      MEMB
ATOM   2829 H11S PA     21      12.147  17.117   2.123  1.00  0.00      MEMB
ATOM   2830 C112 PA     21      12.857  18.663   0.917  1.00  0.00      MEMB
ATOM   2831 H12R PA     21      13.353  19.620   1.186  1.00  0.00      MEMB
ATOM   2832 H12S PA     21      11.941  18.966   0.366  1.00  0.00      MEMB
ATOM   2833 C113 PA     21      13.702  17.751  -0.028  1.00  0.00      MEMB
ATOM   2834 H13R PA     21      13.943  18.382  -0.910  1.00  0.00      MEMB
ATOM   2835 H13S PA     21      12.952  16.992  -0.338  1.00  0.00      MEMB
ATOM   2836 C114 PA     21      14.865  16.918   0.615  1.00  0.00      MEMB
ATOM   2837 H14R PA     21      14.526  16.492   1.584  1.00  0.00      MEMB
ATOM   2838 H14S PA     21      15.753  17.585   0.641  1.00  0.00      MEMB
ATOM   2839 C115 PA     21      15.398  15.729  -0.152  1.00  0.00      MEMB
ATOM   2840 H15R PA     21      16.392  15.395   0.216  1.00  0.00      MEMB
ATOM   2841 H15S PA     21      15.409  16.052  -1.215  1.00  0.00      MEMB
ATOM   2842 C116 PA     21      14.394  14.565  -0.226  1.00  0.00      MEMB
ATOM   2843 H16R PA     21      14.570  13.826  -1.037  1.00  0.00      MEMB
ATOM   2844 H16S PA     21      13.381  15.011  -0.314  1.00  0.00      MEMB
ATOM   2845 H16T PA     21      14.490  14.009   0.731  1.00  0.00      MEMB
ATOM   2716  N31 PC     21      12.342  16.352  20.543  1.00  0.00      MEMB
ATOM   2717  C33 PC     21      11.445  16.964  19.515  1.00  0.00      MEMB
ATOM   2718  H3A PC     21      10.449  16.740  19.867  1.00  0.00      MEMB
ATOM   2719  H3B PC     21      11.735  16.552  18.559  1.00  0.00      MEMB
ATOM   2720  H3C PC     21      11.698  18.014  19.497  1.00  0.00      MEMB
ATOM   2721  C34 PC     21      13.761  16.406  19.980  1.00  0.00      MEMB
ATOM   2722  H4A PC     21      13.909  17.392  19.566  1.00  0.00      MEMB
ATOM   2723  H4B PC     21      13.794  15.665  19.195  1.00  0.00      MEMB
ATOM   2724  H4C PC     21      14.430  16.259  20.815  1.00  0.00      MEMB
ATOM   2725  C35 PC     21      12.193  17.021  21.860  1.00  0.00      MEMB
ATOM   2726  H5A PC     21      11.142  17.165  22.061  1.00  0.00      MEMB
ATOM   2727  H5B PC     21      12.618  18.007  21.744  1.00  0.00      MEMB
ATOM   2728  H5C PC     21      12.773  16.605  22.671  1.00  0.00      MEMB
ATOM   2729  C32 PC     21      11.992  14.853  20.705  1.00  0.00      MEMB
ATOM   2730  H2A PC     21      10.913  14.823  20.693  1.00  0.00      MEMB
ATOM   2731  H2B PC     21      12.254  14.559  21.710  1.00  0.00      MEMB
ATOM   2732  C31 PC     21      12.580  13.771  19.736  1.00  0.00      MEMB
ATOM   2733  H1A PC     21      12.061  12.798  19.873  1.00  0.00      MEMB
ATOM   2734  H1B PC     21      13.621  13.566  20.065  1.00  0.00      MEMB
ATOM   2735  P31 PC     21      12.792  13.204  17.334  1.00  0.00      MEMB
ATOM   2736  O33 PC     21      11.994  13.779  16.229  1.00  0.00      MEMB
ATOM   2737  O34 PC     21      12.536  11.782  17.729  1.00  0.00      MEMB
ATOM   2738  O31 PC     21      14.335  13.339  16.919  1.00  0.00      MEMB
ATOM   2739  O32 PC     21      12.529  14.170  18.450  1.00  0.00      MEMB
ATOM   2740  C3  PC     21      14.904  14.599  16.655  1.00  0.00      MEMB
ATOM   2741  HA  PC     21      15.983  14.546  16.917  1.00  0.00      MEMB
ATOM   2742  HB  PC     21      14.339  15.406  17.168  1.00  0.00      MEMB
ATOM   2743  C2  PC     21      14.788  15.036  15.152  1.00  0.00      MEMB
ATOM   2744  HX  PC     21      13.936  15.733  15.008  1.00  0.00      MEMB
ATOM   2745  O21 PC     21      14.455  13.861  14.367  1.00  0.00      MEMB
ATOM   2746  C21 PC     21      13.718  13.991  13.245  1.00  0.00      MEMB
ATOM   2747  O22 PC     21      13.180  14.967  12.841  1.00  0.00      MEMB
ATOM   2751  C1  PC     21      16.145  15.731  14.693  1.00  0.00      MEMB
ATOM   2752  HR  PC     21      16.968  15.084  15.065  1.00  0.00      MEMB
ATOM   2753  HS  PC     21      16.362  16.649  15.279  1.00  0.00      MEMB
ATOM   2754  O11 PC     21      16.263  15.998  13.285  1.00  0.00      MEMB
ATOM   2755  C11 PC     21      17.185  15.294  12.576  1.00  0.00      MEMB
ATOM   2756  O12 PC     21      18.075  14.639  13.032  1.00  0.00      MEMB
ATOM   2748  C12 PA     21      13.507  12.604  12.546  1.00  0.00      MEMB
ATOM   2749  H2R PA     21      13.231  11.835  13.299  1.00  0.00      MEMB
ATOM   2750  H2S PA     21      14.451  12.229  12.096  1.00  0.00      MEMB
ATOM   2760  C13 PA     21      12.692  12.780  11.341  1.00  0.00      MEMB
ATOM   2761  H3R PA     21      13.080  13.690  10.836  1.00  0.00      MEMB
ATOM   2762  H3S PA     21      11.651  12.923  11.703  1.00  0.00      MEMB
ATOM   2763  C14 PA     21      12.694  11.517  10.504  1.00  0.00      MEMB
ATOM   2764  H4R PA     21      11.869  11.596   9.765  1.00  0.00      MEMB
ATOM   2765  H4S PA     21      12.390  10.597  11.048  1.00  0.00      MEMB
ATOM   2766  C15 PA     21      13.919  11.266   9.575  1.00  0.00      MEMB
ATOM   2767  H5R PA     21      13.650  10.444   8.878  1.00  0.00      MEMB
ATOM   2768  H5S PA     21      14.797  10.941  10.174  1.00  0.00      MEMB
ATOM   2769  C16 PA     21      14.285  12.461   8.638  1.00  0.00      MEMB
ATOM   2770  H6R PA     21      14.423  13.346   9.296  1.00  0.00      MEMB
ATOM   2771  H6S PA     21      13.418  12.602   7.958  1.00  0.00      MEMB
ATOM   2772  C17 PA     21      15.622  12.198   7.837  1.00  0.00      MEMB
ATOM   2773  H7R PA     21      15.407  11.288   7.238  1.00  0.00      MEMB
ATOM   2774  H7S PA     21      16.436  12.001   8.567  1.00  0.00      MEMB
ATOM   2775  C18 PA     21      16.046  13.316   6.904  1.00  0.00      MEMB
ATOM   2776  H8R PA     21      16.952  13.012   6.337  1.00  0.00      MEMB
ATOM   2777  H8S PA     21      16.459  14.156   7.502  1.00  0.00      MEMB
ATOM   2778  C19 PA     21      15.098  14.125   5.961  1.00  0.00      MEMB
ATOM   2779  H9R PA     21      15.545  14.941   5.354  1.00  0.00      MEMB
ATOM   2780  H9S PA     21      14.299  14.625   6.549  1.00  0.00      MEMB
ATOM   2781 C110 PA     21      14.325  13.269   5.012  1.00  0.00      MEMB
ATOM   2782 H10R PA     21      14.104  12.330   5.562  1.00  0.00      MEMB
ATOM   2783 H10S PA     21      15.001  13.022   4.166  1.00  0.00      MEMB
ATOM   2784 C111 PA     21      13.138  13.925   4.393  1.00  0.00      MEMB
ATOM   2785 H11R PA     21      13.486  14.768   3.758  1.00  0.00      MEMB
ATOM   2786 H11S PA     21      12.525  14.343   5.220  1.00  0.00      MEMB
ATOM   2787 C112 PA     21      12.322  13.022   3.521  1.00  0.00      MEMB
ATOM   2788 H12R PA     21      11.483  12.661   4.153  1.00  0.00      MEMB
ATOM   2789 H12S PA     21      12.921  12.259   2.980  1.00  0.00      MEMB
ATOM   2790 C113 PA     21      11.766  13.808   2.304  1.00  0.00      MEMB
ATOM   2791 H13R PA     21      12.644  14.088   1.684  1.00  0.00      MEMB
ATOM   2792 H13S PA     21      11.134  14.649   2.661  1.00  0.00      MEMB
ATOM   2793 C114 PA     21      10.930  12.983   1.361  1.00  0.00      MEMB
ATOM   2794 H14R PA     21      10.536  13.744   0.654  1.00  0.00      MEMB
ATOM   2795 H14S PA     21      10.038  12.547   1.857  1.00  0.00      MEMB
ATOM   2796 C115 PA     21      11.586  11.894   0.555  1.00  0.00      MEMB
ATOM   2797 H15R PA     21      11.669  10.921   1.086  1.00  0.00      MEMB
ATOM   2798 H15S PA     21      12.627  12.180   0.296  1.00  0.00      MEMB
ATOM   2799 C116 PA     21      10.790  11.640  -0.719  1.00  0.00      MEMB
ATOM   2800 H16R PA     21      10.737  12.605  -1.268  1.00  0.00      MEMB
ATOM   2801 H16S PA     21       9.762  11.322  -0.441  1.00  0.00      MEMB
ATOM   2802 H16T PA     21      11.199  10.795  -1.313  1.00  0.00      MEMB
TER   
ATOM   2887  C12 PA     22     -20.420   7.261  11.475  1.00  0.00      MEMB
ATOM   2888  H2R PA     22     -19.432   7.695  11.739  1.00  0.00      MEMB
ATOM   2889  H2S PA     22     -20.473   6.996  10.398  1.00  0.00      MEMB
ATOM   2933  C13 PA     22     -20.387   5.915  12.233  1.00  0.00      MEMB
ATOM   2934  H3R PA     22     -21.379   5.424  12.329  1.00  0.00      MEMB
ATOM   2935  H3S PA     22     -19.975   6.209  13.222  1.00  0.00      MEMB
ATOM   2936  C14 PA     22     -19.323   4.877  11.621  1.00  0.00      MEMB
ATOM   2937  H4R PA     22     -19.017   4.205  12.451  1.00  0.00      MEMB
ATOM   2938  H4S PA     22     -18.453   5.546  11.446  1.00  0.00      MEMB
ATOM   2939  C15 PA     22     -19.792   4.077  10.405  1.00  0.00      MEMB
ATOM   2940  H5R PA     22     -20.175   4.700   9.569  1.00  0.00      MEMB
ATOM   2941  H5S PA     22     -20.652   3.422  10.658  1.00  0.00      MEMB
ATOM   2942  C16 PA     22     -18.805   3.038   9.784  1.00  0.00      MEMB
ATOM   2943  H6R PA     22     -18.553   2.313  10.588  1.00  0.00      MEMB
ATOM   2944  H6S PA     22     -17.860   3.405   9.329  1.00  0.00      MEMB
ATOM   2945  C17 PA     22     -19.544   2.058   8.749  1.00  0.00      MEMB
ATOM   2946  H7R PA     22     -20.637   1.993   8.940  1.00  0.00      MEMB
ATOM   2947  H7S PA     22     -19.071   1.055   8.811  1.00  0.00      MEMB
ATOM   2948  C18 PA     22     -19.331   2.506   7.358  1.00  0.00      MEMB
ATOM   2949  H8R PA     22     -18.226   2.516   7.249  1.00  0.00      MEMB
ATOM   2950  H8S PA     22     -19.607   3.566   7.172  1.00  0.00      MEMB
ATOM   2951  C19 PA     22     -19.960   1.557   6.289  1.00  0.00      MEMB
ATOM   2952  H9R PA     22     -21.060   1.548   6.441  1.00  0.00      MEMB
ATOM   2953  H9S PA     22     -19.569   0.518   6.345  1.00  0.00      MEMB
ATOM   2954 C110 PA     22     -19.713   2.079   4.854  1.00  0.00      MEMB
ATOM   2955 H10R PA     22     -19.899   1.231   4.160  1.00  0.00      MEMB
ATOM   2956 H10S PA     22     -18.656   2.403   4.740  1.00  0.00      MEMB
ATOM   2957 C111 PA     22     -20.723   3.197   4.574  1.00  0.00      MEMB
ATOM   2958 H11R PA     22     -20.150   3.839   3.871  1.00  0.00      MEMB
ATOM   2959 H11S PA     22     -20.701   3.817   5.496  1.00  0.00      MEMB
ATOM   2960 C112 PA     22     -22.148   2.907   3.997  1.00  0.00      MEMB
ATOM   2961 H12R PA     22     -22.745   2.464   4.823  1.00  0.00      MEMB
ATOM   2962 H12S PA     22     -22.011   2.222   3.133  1.00  0.00      MEMB
ATOM   2963 C113 PA     22     -22.876   4.119   3.462  1.00  0.00      MEMB
ATOM   2964 H13R PA     22     -22.660   4.998   4.105  1.00  0.00      MEMB
ATOM   2965 H13S PA     22     -23.981   3.998   3.456  1.00  0.00      MEMB
ATOM   2966 C114 PA     22     -22.387   4.574   2.010  1.00  0.00      MEMB
ATOM   2967 H14R PA     22     -22.624   3.679   1.395  1.00  0.00      MEMB
ATOM   2968 H14S PA     22     -21.319   4.861   1.910  1.00  0.00      MEMB
ATOM   2969 C115 PA     22     -23.048   5.854   1.526  1.00  0.00      MEMB
ATOM   2970 H15R PA     22     -22.680   6.077   0.502  1.00  0.00      MEMB
ATOM   2971 H15S PA     22     -22.777   6.753   2.121  1.00  0.00      MEMB
ATOM   2972 C116 PA     22     -24.549   5.854   1.419  1.00  0.00      MEMB
ATOM   2973 H16R PA     22     -25.066   5.030   0.883  1.00  0.00      MEMB
ATOM   2974 H16S PA     22     -24.852   6.889   1.152  1.00  0.00      MEMB
ATOM   2975 H16T PA     22     -25.040   5.672   2.399  1.00  0.00      MEMB
ATOM   2846  N31 PC     22     -22.228   5.381  20.992  1.00  0.00      MEMB
ATOM   2847  C33 PC     22     -23.125   4.371  20.269  1.00  0.00      MEMB
ATOM   2848  H3A PC     22     -24.095   4.335  20.744  1.00  0.00      MEMB
ATOM   2849  H3B PC     22     -22.641   3.408  20.333  1.00  0.00      MEMB
ATOM   2850  H3C PC     22     -23.152   4.748  19.257  1.00  0.00      MEMB
ATOM   2851  C34 PC     22     -22.777   6.763  20.709  1.00  0.00      MEMB
ATOM   2852  H4A PC     22     -22.790   6.925  19.641  1.00  0.00      MEMB
ATOM   2853  H4B PC     22     -22.291   7.491  21.341  1.00  0.00      MEMB
ATOM   2854  H4C PC     22     -23.793   6.690  21.069  1.00  0.00      MEMB
ATOM   2855  C35 PC     22     -22.427   5.168  22.504  1.00  0.00      MEMB
ATOM   2856  H5A PC     22     -22.191   4.134  22.706  1.00  0.00      MEMB
ATOM   2857  H5B PC     22     -23.483   5.292  22.692  1.00  0.00      MEMB
ATOM   2858  H5C PC     22     -21.804   5.898  23.000  1.00  0.00      MEMB
ATOM   2859  C32 PC     22     -20.770   5.323  20.676  1.00  0.00      MEMB
ATOM   2860  H2A PC     22     -20.394   4.336  20.904  1.00  0.00      MEMB
ATOM   2861  H2B PC     22     -20.228   5.986  21.334  1.00  0.00      MEMB
ATOM   2862  C31 PC     22     -20.362   5.621  19.267  1.00  0.00      MEMB
ATOM   2863  H1A PC     22     -19.267   5.437  19.276  1.00  0.00      MEMB
ATOM   2864  H1B PC     22     -20.544   6.691  19.026  1.00  0.00      MEMB
ATOM   2865  P31 PC     22     -20.752   5.016  16.865  1.00  0.00      MEMB
ATOM   2866  O33 PC     22     -21.313   3.883  16.054  1.00  0.00      MEMB
ATOM   2867  O34 PC     22     -19.322   5.215  16.674  1.00  0.00      MEMB
ATOM   2868  O31 PC     22     -21.548   6.250  16.580  1.00  0.00      MEMB
ATOM   2869  O32 PC     22     -21.011   4.725  18.410  1.00  0.00      MEMB
ATOM   2870  C3  PC     22     -21.199   7.311  15.754  1.00  0.00      MEMB
ATOM   2871  HA  PC     22     -20.577   6.991  14.891  1.00  0.00      MEMB
ATOM   2872  HB  PC     22     -20.716   8.173  16.262  1.00  0.00      MEMB
ATOM   2873  C2  PC     22     -22.512   7.711  15.057  1.00  0.00      MEMB
ATOM   2874  HX  PC     22     -23.213   8.024  15.860  1.00  0.00      MEMB
ATOM   2875  O21 PC     22     -22.991   6.457  14.360  1.00  0.00      MEMB
ATOM   2876  C21 PC     22     -24.336   6.392  14.171  1.00  0.00      MEMB
ATOM   2877  O22 PC     22     -25.142   7.254  14.434  1.00  0.00      MEMB
ATOM   2881  C1  PC     22     -22.370   8.908  14.044  1.00  0.00      MEMB
ATOM   2882  HR  PC     22     -22.140   9.840  14.604  1.00  0.00      MEMB
ATOM   2883  HS  PC     22     -23.317   9.146  13.516  1.00  0.00      MEMB
ATOM   2884  O11 PC     22     -21.304   8.639  13.081  1.00  0.00      MEMB
ATOM   2885  C11 PC     22     -21.625   8.099  11.871  1.00  0.00      MEMB
ATOM   2886  O12 PC     22     -22.726   8.127  11.363  1.00  0.00      MEMB
ATOM   2878  C12 PA     22     -24.762   5.018  13.498  1.00  0.00      MEMB
ATOM   2879  H2R PA     22     -25.690   4.571  13.914  1.00  0.00      MEMB
ATOM   2880  H2S PA     22     -23.948   4.271  13.614  1.00  0.00      MEMB
ATOM   2890  C13 PA     22     -24.756   5.382  12.052  1.00  0.00      MEMB
ATOM   2891  H3R PA     22     -23.767   5.752  11.706  1.00  0.00      MEMB
ATOM   2892  H3S PA     22     -25.460   6.232  11.924  1.00  0.00      MEMB
ATOM   2893  C14 PA     22     -25.160   4.334  11.030  1.00  0.00      MEMB
ATOM   2894  H4R PA     22     -26.263   4.469  11.003  1.00  0.00      MEMB
ATOM   2895  H4S PA     22     -24.859   3.312  11.346  1.00  0.00      MEMB
ATOM   2896  C15 PA     22     -24.711   4.631   9.522  1.00  0.00      MEMB
ATOM   2897  H5R PA     22     -24.973   5.699   9.361  1.00  0.00      MEMB
ATOM   2898  H5S PA     22     -25.351   3.963   8.907  1.00  0.00      MEMB
ATOM   2899  C16 PA     22     -23.208   4.366   9.227  1.00  0.00      MEMB
ATOM   2900  H6R PA     22     -23.006   3.287   9.399  1.00  0.00      MEMB
ATOM   2901  H6S PA     22     -22.603   4.915   9.980  1.00  0.00      MEMB
ATOM   2902  C17 PA     22     -22.619   4.680   7.791  1.00  0.00      MEMB
ATOM   2903  H7R PA     22     -23.251   4.432   6.911  1.00  0.00      MEMB
ATOM   2904  H7S PA     22     -21.587   4.271   7.835  1.00  0.00      MEMB
ATOM   2905  C18 PA     22     -22.356   6.206   7.714  1.00  0.00      MEMB
ATOM   2906  H8R PA     22     -22.178   6.544   8.757  1.00  0.00      MEMB
ATOM   2907  H8S PA     22     -23.224   6.682   7.210  1.00  0.00      MEMB
ATOM   2908  C19 PA     22     -21.152   6.648   6.843  1.00  0.00      MEMB
ATOM   2909  H9R PA     22     -21.268   6.383   5.770  1.00  0.00      MEMB
ATOM   2910  H9S PA     22     -20.343   6.006   7.251  1.00  0.00      MEMB
ATOM   2911 C110 PA     22     -20.854   8.141   6.989  1.00  0.00      MEMB
ATOM   2912 H10R PA     22     -19.910   8.322   7.546  1.00  0.00      MEMB
ATOM   2913 H10S PA     22     -21.677   8.608   7.570  1.00  0.00      MEMB
ATOM   2914 C111 PA     22     -20.665   9.015   5.705  1.00  0.00      MEMB
ATOM   2915 H11R PA     22     -19.739   8.604   5.249  1.00  0.00      MEMB
ATOM   2916 H11S PA     22     -20.523  10.072   6.015  1.00  0.00      MEMB
ATOM   2917 C112 PA     22     -21.833   8.888   4.683  1.00  0.00      MEMB
ATOM   2918 H12R PA     22     -22.761   9.353   5.079  1.00  0.00      MEMB
ATOM   2919 H12S PA     22     -22.022   7.822   4.431  1.00  0.00      MEMB
ATOM   2920 C113 PA     22     -21.610   9.529   3.272  1.00  0.00      MEMB
ATOM   2921 H13R PA     22     -21.410  10.620   3.325  1.00  0.00      MEMB
ATOM   2922 H13S PA     22     -22.605   9.426   2.788  1.00  0.00      MEMB
ATOM   2923 C114 PA     22     -20.521   8.812   2.456  1.00  0.00      MEMB
ATOM   2924 H14R PA     22     -20.802   7.741   2.367  1.00  0.00      MEMB
ATOM   2925 H14S PA     22     -19.564   8.968   2.998  1.00  0.00      MEMB
ATOM   2926 C115 PA     22     -20.330   9.320   1.065  1.00  0.00      MEMB
ATOM   2927 H15R PA     22     -19.326   9.024   0.692  1.00  0.00      MEMB
ATOM   2928 H15S PA     22     -20.334  10.425   1.174  1.00  0.00      MEMB
ATOM   2929 C116 PA     22     -21.374   8.919  -0.075  1.00  0.00      MEMB
ATOM   2930 H16R PA     22     -22.379   9.137   0.346  1.00  0.00      MEMB
ATOM   2931 H16S PA     22     -21.369   7.829  -0.288  1.00  0.00      MEMB
ATOM   2932 H16T PA     22     -21.134   9.491  -0.997  1.00  0.00      MEMB
TER   
ATOM   3017  C12 PA     23      17.429  -7.657  14.973  1.00  0.00      MEMB
ATOM   3018  H2R PA     23      17.473  -8.696  15.363  1.00  0.00      MEMB
ATOM   3019  H2S PA     23      17.930  -6.893  15.606  1.00  0.00      MEMB
ATOM   3063  C13 PA     23      17.919  -7.684  13.565  1.00  0.00      MEMB
ATOM   3064  H3R PA     23      17.826  -6.732  13.001  1.00  0.00      MEMB
ATOM   3065  H3S PA     23      17.378  -8.483  13.014  1.00  0.00      MEMB
ATOM   3066  C14 PA     23      19.464  -7.887  13.472  1.00  0.00      MEMB
ATOM   3067  H4R PA     23      20.055  -7.003  13.793  1.00  0.00      MEMB
ATOM   3068  H4S PA     23      19.622  -7.911  12.373  1.00  0.00      MEMB
ATOM   3069  C15 PA     23      20.090  -9.162  14.009  1.00  0.00      MEMB
ATOM   3070  H5R PA     23      19.385  -9.613  14.739  1.00  0.00      MEMB
ATOM   3071  H5S PA     23      21.048  -8.899  14.505  1.00  0.00      MEMB
ATOM   3072  C16 PA     23      20.502 -10.204  12.896  1.00  0.00      MEMB
ATOM   3073  H6R PA     23      20.776 -11.166  13.379  1.00  0.00      MEMB
ATOM   3074  H6S PA     23      21.304  -9.732  12.289  1.00  0.00      MEMB
ATOM   3075  C17 PA     23      19.329 -10.594  11.967  1.00  0.00      MEMB
ATOM   3076  H7R PA     23      19.461  -9.826  11.175  1.00  0.00      MEMB
ATOM   3077  H7S PA     23      18.340 -10.601  12.474  1.00  0.00      MEMB
ATOM   3078  C18 PA     23      19.481 -11.919  11.256  1.00  0.00      MEMB
ATOM   3079  H8R PA     23      19.688 -12.647  12.070  1.00  0.00      MEMB
ATOM   3080  H8S PA     23      20.345 -11.911  10.557  1.00  0.00      MEMB
ATOM   3081  C19 PA     23      18.300 -12.328  10.494  1.00  0.00      MEMB
ATOM   3082  H9R PA     23      17.368 -11.975  10.984  1.00  0.00      MEMB
ATOM   3083  H9S PA     23      18.338 -13.429  10.350  1.00  0.00      MEMB
ATOM   3084 C110 PA     23      18.211 -11.674   9.127  1.00  0.00      MEMB
ATOM   3085 H10R PA     23      19.026 -12.058   8.477  1.00  0.00      MEMB
ATOM   3086 H10S PA     23      18.293 -10.567   9.167  1.00  0.00      MEMB
ATOM   3087 C111 PA     23      16.866 -11.994   8.402  1.00  0.00      MEMB
ATOM   3088 H11R PA     23      15.962 -11.801   9.019  1.00  0.00      MEMB
ATOM   3089 H11S PA     23      16.809 -13.078   8.166  1.00  0.00      MEMB
ATOM   3090 C112 PA     23      16.840 -11.196   7.102  1.00  0.00      MEMB
ATOM   3091 H12R PA     23      17.295 -10.190   7.223  1.00  0.00      MEMB
ATOM   3092 H12S PA     23      15.783 -10.973   6.842  1.00  0.00      MEMB
ATOM   3093 C113 PA     23      17.670 -11.974   6.051  1.00  0.00      MEMB
ATOM   3094 H13R PA     23      17.037 -12.804   5.669  1.00  0.00      MEMB
ATOM   3095 H13S PA     23      18.604 -12.391   6.485  1.00  0.00      MEMB
ATOM   3096 C114 PA     23      17.949 -11.209   4.783  1.00  0.00      MEMB
ATOM   3097 H14R PA     23      18.724 -11.778   4.227  1.00  0.00      MEMB
ATOM   3098 H14S PA     23      18.483 -10.245   4.928  1.00  0.00      MEMB
ATOM   3099 C115 PA     23      16.708 -11.010   3.885  1.00  0.00      MEMB
ATOM   3100 H15R PA     23      16.035 -10.257   4.349  1.00  0.00      MEMB
ATOM   3101 H15S PA     23      16.185 -11.954   3.621  1.00  0.00      MEMB
ATOM   3102 C116 PA     23      17.155 -10.408   2.552  1.00  0.00      MEMB
ATOM   3103 H16R PA     23      17.933 -11.083   2.136  1.00  0.00      MEMB
ATOM   3104 H16S PA     23      17.651  -9.427   2.714  1.00  0.00      MEMB
ATOM   3105 H16T PA     23      16.314 -10.269   1.839  1.00  0.00      MEMB
ATOM   2976  N31 PC     23      19.544 -10.549  17.975  1.00  0.00      MEMB
ATOM   2977  C33 PC     23      20.635 -11.261  17.391  1.00  0.00      MEMB
ATOM   2978  H3A PC     23      20.417 -12.287  17.131  1.00  0.00      MEMB
ATOM   2979  H3B PC     23      21.411 -11.268  18.142  1.00  0.00      MEMB
ATOM   2980  H3C PC     23      20.965 -10.789  16.478  1.00  0.00      MEMB
ATOM   2981  C34 PC     23      19.868  -9.078  18.101  1.00  0.00      MEMB
ATOM   2982  H4A PC     23      20.497  -8.943  18.968  1.00  0.00      MEMB
ATOM   2983  H4B PC     23      18.963  -8.502  18.222  1.00  0.00      MEMB
ATOM   2984  H4C PC     23      20.423  -8.816  17.212  1.00  0.00      MEMB
ATOM   2985  C35 PC     23      18.295 -10.709  17.173  1.00  0.00      MEMB
ATOM   2986  H5A PC     23      17.470 -10.235  17.684  1.00  0.00      MEMB
ATOM   2987  H5B PC     23      18.073 -11.741  16.949  1.00  0.00      MEMB
ATOM   2988  H5C PC     23      18.492 -10.192  16.246  1.00  0.00      MEMB
ATOM   2989  C32 PC     23      19.247 -11.158  19.313  1.00  0.00      MEMB
ATOM   2990  H2A PC     23      20.149 -11.230  19.903  1.00  0.00      MEMB
ATOM   2991  H2B PC     23      19.028 -12.201  19.138  1.00  0.00      MEMB
ATOM   2992  C31 PC     23      18.341 -10.504  20.383  1.00  0.00      MEMB
ATOM   2993  H1A PC     23      18.798  -9.590  20.819  1.00  0.00      MEMB
ATOM   2994  H1B PC     23      18.214 -11.317  21.128  1.00  0.00      MEMB
ATOM   2995  P31 PC     23      15.730 -10.888  19.792  1.00  0.00      MEMB
ATOM   2996  O33 PC     23      14.929 -10.462  20.938  1.00  0.00      MEMB
ATOM   2997  O34 PC     23      15.942 -12.330  19.768  1.00  0.00      MEMB
ATOM   2998  O31 PC     23      15.045 -10.337  18.421  1.00  0.00      MEMB
ATOM   2999  O32 PC     23      17.099 -10.103  19.746  1.00  0.00      MEMB
ATOM   3000  C3  PC     23      15.109  -8.948  18.139  1.00  0.00      MEMB
ATOM   3001  HA  PC     23      16.148  -8.611  17.937  1.00  0.00      MEMB
ATOM   3002  HB  PC     23      14.828  -8.306  19.001  1.00  0.00      MEMB
ATOM   3003  C2  PC     23      14.097  -8.744  17.024  1.00  0.00      MEMB
ATOM   3004  HX  PC     23      13.108  -8.987  17.467  1.00  0.00      MEMB
ATOM   3005  O21 PC     23      14.375  -9.743  15.980  1.00  0.00      MEMB
ATOM   3006  C21 PC     23      13.582  -9.925  14.900  1.00  0.00      MEMB
ATOM   3007  O22 PC     23      12.540  -9.359  14.636  1.00  0.00      MEMB
ATOM   3011  C1  PC     23      14.283  -7.278  16.571  1.00  0.00      MEMB
ATOM   3012  HR  PC     23      14.045  -6.492  17.320  1.00  0.00      MEMB
ATOM   3013  HS  PC     23      13.567  -7.068  15.749  1.00  0.00      MEMB
ATOM   3014  O11 PC     23      15.610  -7.166  16.169  1.00  0.00      MEMB
ATOM   3015  C11 PC     23      16.025  -7.181  14.943  1.00  0.00      MEMB
ATOM   3016  O12 PC     23      15.328  -6.946  13.928  1.00  0.00      MEMB
ATOM   3008  C12 PA     23      14.296 -10.755  13.762  1.00  0.00      MEMB
ATOM   3009  H2R PA     23      14.451 -11.778  14.165  1.00  0.00      MEMB
ATOM   3010  H2S PA     23      15.220 -10.200  13.491  1.00  0.00      MEMB
ATOM   3020  C13 PA     23      13.423 -10.780  12.514  1.00  0.00      MEMB
ATOM   3021  H3R PA     23      13.370  -9.725  12.168  1.00  0.00      MEMB
ATOM   3022  H3S PA     23      12.403 -11.188  12.678  1.00  0.00      MEMB
ATOM   3023  C14 PA     23      14.064 -11.653  11.508  1.00  0.00      MEMB
ATOM   3024  H4R PA     23      14.309 -12.648  11.937  1.00  0.00      MEMB
ATOM   3025  H4S PA     23      14.944 -11.135  11.071  1.00  0.00      MEMB
ATOM   3026  C15 PA     23      13.055 -11.883  10.303  1.00  0.00      MEMB
ATOM   3027  H5R PA     23      12.073 -12.221  10.697  1.00  0.00      MEMB
ATOM   3028  H5S PA     23      13.406 -12.655   9.586  1.00  0.00      MEMB
ATOM   3029  C16 PA     23      12.867 -10.522   9.612  1.00  0.00      MEMB
ATOM   3030  H6R PA     23      13.890 -10.089   9.630  1.00  0.00      MEMB
ATOM   3031  H6S PA     23      12.197  -9.828  10.163  1.00  0.00      MEMB
ATOM   3032  C17 PA     23      12.442 -10.636   8.117  1.00  0.00      MEMB
ATOM   3033  H7R PA     23      11.570 -11.323   8.065  1.00  0.00      MEMB
ATOM   3034  H7S PA     23      13.203 -11.088   7.445  1.00  0.00      MEMB
ATOM   3035  C18 PA     23      11.855  -9.360   7.463  1.00  0.00      MEMB
ATOM   3036  H8R PA     23      11.374  -8.751   8.258  1.00  0.00      MEMB
ATOM   3037  H8S PA     23      11.020  -9.661   6.795  1.00  0.00      MEMB
ATOM   3038  C19 PA     23      12.854  -8.464   6.696  1.00  0.00      MEMB
ATOM   3039  H9R PA     23      13.663  -8.173   7.400  1.00  0.00      MEMB
ATOM   3040  H9S PA     23      12.218  -7.652   6.284  1.00  0.00      MEMB
ATOM   3041 C110 PA     23      13.322  -9.083   5.394  1.00  0.00      MEMB
ATOM   3042 H10R PA     23      12.487  -9.582   4.858  1.00  0.00      MEMB
ATOM   3043 H10S PA     23      14.123  -9.833   5.565  1.00  0.00      MEMB
ATOM   3044 C111 PA     23      13.886  -8.028   4.448  1.00  0.00      MEMB
ATOM   3045 H11R PA     23      14.934  -7.722   4.655  1.00  0.00      MEMB
ATOM   3046 H11S PA     23      13.242  -7.123   4.482  1.00  0.00      MEMB
ATOM   3047 C112 PA     23      13.802  -8.537   2.983  1.00  0.00      MEMB
ATOM   3048 H12R PA     23      12.762  -8.320   2.657  1.00  0.00      MEMB
ATOM   3049 H12S PA     23      13.823  -9.647   2.958  1.00  0.00      MEMB
ATOM   3050 C113 PA     23      14.737  -7.764   1.998  1.00  0.00      MEMB
ATOM   3051 H13R PA     23      15.712  -7.915   2.509  1.00  0.00      MEMB
ATOM   3052 H13S PA     23      14.440  -6.708   2.169  1.00  0.00      MEMB
ATOM   3053 C114 PA     23      14.803  -8.205   0.482  1.00  0.00      MEMB
ATOM   3054 H14R PA     23      13.916  -7.788  -0.041  1.00  0.00      MEMB
ATOM   3055 H14S PA     23      14.829  -9.316   0.506  1.00  0.00      MEMB
ATOM   3056 C115 PA     23      16.174  -7.770  -0.168  1.00  0.00      MEMB
ATOM   3057 H15R PA     23      17.097  -8.000   0.406  1.00  0.00      MEMB
ATOM   3058 H15S PA     23      16.117  -6.691  -0.425  1.00  0.00      MEMB
ATOM   3059 C116 PA     23      16.341  -8.497  -1.483  1.00  0.00      MEMB
ATOM   3060 H16R PA     23      16.461  -9.588  -1.312  1.00  0.00      MEMB
ATOM   3061 H16S PA     23      17.265  -8.074  -1.932  1.00  0.00      MEMB
ATOM   3062 H16T PA     23      15.549  -8.286  -2.233  1.00  0.00      MEMB
TER   
ATOM   3147  C12 PA     24       8.329 -22.681  11.359  1.00  0.00      MEMB
ATOM   3148  H2R PA     24       7.575 -21.889  11.166  1.00  0.00      MEMB
ATOM   3149  H2S PA     24       7.810 -23.663  11.378  1.00  0.00      MEMB
ATOM   3193  C13 PA     24       9.474 -22.781  10.336  1.00  0.00      MEMB
ATOM   3194  H3R PA     24       9.983 -23.768  10.357  1.00  0.00      MEMB
ATOM   3195  H3S PA     24      10.196 -21.951  10.493  1.00  0.00      MEMB
ATOM   3196  C14 PA     24       8.809 -22.815   8.953  1.00  0.00      MEMB
ATOM   3197  H4R PA     24       8.397 -21.792   8.820  1.00  0.00      MEMB
ATOM   3198  H4S PA     24       7.979 -23.540   8.817  1.00  0.00      MEMB
ATOM   3199  C15 PA     24       9.941 -22.826   7.879  1.00  0.00      MEMB
ATOM   3200  H5R PA     24      10.508 -23.779   7.943  1.00  0.00      MEMB
ATOM   3201  H5S PA     24      10.610 -21.954   8.038  1.00  0.00      MEMB
ATOM   3202  C16 PA     24       9.310 -22.712   6.447  1.00  0.00      MEMB
ATOM   3203  H6R PA     24       8.799 -21.728   6.379  1.00  0.00      MEMB
ATOM   3204  H6S PA     24       8.500 -23.460   6.315  1.00  0.00      MEMB
ATOM   3205  C17 PA     24      10.363 -22.908   5.304  1.00  0.00      MEMB
ATOM   3206  H7R PA     24      11.080 -23.723   5.544  1.00  0.00      MEMB
ATOM   3207  H7S PA     24      11.060 -22.043   5.286  1.00  0.00      MEMB
ATOM   3208  C18 PA     24       9.920 -22.839   3.853  1.00  0.00      MEMB
ATOM   3209  H8R PA     24      10.732 -23.098   3.140  1.00  0.00      MEMB
ATOM   3210  H8S PA     24       9.643 -21.808   3.544  1.00  0.00      MEMB
ATOM   3211  C19 PA     24       8.676 -23.724   3.600  1.00  0.00      MEMB
ATOM   3212  H9R PA     24       7.907 -23.527   4.378  1.00  0.00      MEMB
ATOM   3213  H9S PA     24       9.071 -24.746   3.782  1.00  0.00      MEMB
ATOM   3214 C110 PA     24       8.028 -23.676   2.208  1.00  0.00      MEMB
ATOM   3215 H10R PA     24       8.906 -23.642   1.529  1.00  0.00      MEMB
ATOM   3216 H10S PA     24       7.546 -22.687   2.057  1.00  0.00      MEMB
ATOM   3217 C111 PA     24       7.124 -24.896   1.932  1.00  0.00      MEMB
ATOM   3218 H11R PA     24       6.225 -24.714   2.559  1.00  0.00      MEMB
ATOM   3219 H11S PA     24       7.559 -25.890   2.170  1.00  0.00      MEMB
ATOM   3220 C112 PA     24       6.763 -25.005   0.433  1.00  0.00      MEMB
ATOM   3221 H12R PA     24       6.565 -24.007  -0.013  1.00  0.00      MEMB
ATOM   3222 H12S PA     24       5.840 -25.574   0.188  1.00  0.00      MEMB
ATOM   3223 C113 PA     24       7.909 -25.652  -0.391  1.00  0.00      MEMB
ATOM   3224 H13R PA     24       8.155 -26.690  -0.079  1.00  0.00      MEMB
ATOM   3225 H13S PA     24       8.792 -24.999  -0.224  1.00  0.00      MEMB
ATOM   3226 C114 PA     24       7.551 -25.708  -1.917  1.00  0.00      MEMB
ATOM   3227 H14R PA     24       6.857 -26.561  -2.071  1.00  0.00      MEMB
ATOM   3228 H14S PA     24       8.469 -25.910  -2.510  1.00  0.00      MEMB
ATOM   3229 C115 PA     24       6.834 -24.460  -2.579  1.00  0.00      MEMB
ATOM   3230 H15R PA     24       5.887 -24.242  -2.040  1.00  0.00      MEMB
ATOM   3231 H15S PA     24       6.648 -24.876  -3.592  1.00  0.00      MEMB
ATOM   3232 C116 PA     24       7.746 -23.296  -2.644  1.00  0.00      MEMB
ATOM   3233 H16R PA     24       7.264 -22.348  -2.966  1.00  0.00      MEMB
ATOM   3234 H16S PA     24       8.492 -23.597  -3.410  1.00  0.00      MEMB
ATOM   3235 H16T PA     24       8.286 -23.028  -1.711  1.00  0.00      MEMB
ATOM   3106  N31 PC     24       3.588 -20.565  20.510  1.00  0.00      MEMB
ATOM   3107  C33 PC     24       4.388 -19.293  20.476  1.00  0.00      MEMB
ATOM   3108  H3A PC     24       5.314 -19.350  19.923  1.00  0.00      MEMB
ATOM   3109  H3B PC     24       4.610 -19.127  21.520  1.00  0.00      MEMB
ATOM   3110  H3C PC     24       3.849 -18.481  20.011  1.00  0.00      MEMB
ATOM   3111  C34 PC     24       4.234 -21.564  21.348  1.00  0.00      MEMB
ATOM   3112  H4A PC     24       3.649 -22.471  21.329  1.00  0.00      MEMB
ATOM   3113  H4B PC     24       4.236 -21.137  22.340  1.00  0.00      MEMB
ATOM   3114  H4C PC     24       5.200 -21.830  20.945  1.00  0.00      MEMB
ATOM   3115  C35 PC     24       2.223 -20.203  21.053  1.00  0.00      MEMB
ATOM   3116  H5A PC     24       1.735 -19.529  20.365  1.00  0.00      MEMB
ATOM   3117  H5B PC     24       2.359 -19.784  22.039  1.00  0.00      MEMB
ATOM   3118  H5C PC     24       1.616 -21.090  21.160  1.00  0.00      MEMB
ATOM   3119  C32 PC     24       3.363 -21.079  19.064  1.00  0.00      MEMB
ATOM   3120  H2A PC     24       2.826 -20.317  18.520  1.00  0.00      MEMB
ATOM   3121  H2B PC     24       2.941 -22.072  19.102  1.00  0.00      MEMB
ATOM   3122  C31 PC     24       4.621 -21.251  18.124  1.00  0.00      MEMB
ATOM   3123  H1A PC     24       5.131 -20.286  17.918  1.00  0.00      MEMB
ATOM   3124  H1B PC     24       4.253 -21.626  17.145  1.00  0.00      MEMB
ATOM   3125  P31 PC     24       6.832 -22.649  17.686  1.00  0.00      MEMB
ATOM   3126  O33 PC     24       6.306 -23.494  16.548  1.00  0.00      MEMB
ATOM   3127  O34 PC     24       7.947 -23.282  18.484  1.00  0.00      MEMB
ATOM   3128  O31 PC     24       7.459 -21.342  17.072  1.00  0.00      MEMB
ATOM   3129  O32 PC     24       5.573 -22.229  18.635  1.00  0.00      MEMB
ATOM   3130  C3  PC     24       8.758 -21.282  16.439  1.00  0.00      MEMB
ATOM   3131  HA  PC     24       8.772 -22.249  15.891  1.00  0.00      MEMB
ATOM   3132  HB  PC     24       9.587 -21.215  17.175  1.00  0.00      MEMB
ATOM   3133  C2  PC     24       8.783 -20.179  15.361  1.00  0.00      MEMB
ATOM   3134  HX  PC     24       9.228 -19.258  15.794  1.00  0.00      MEMB
ATOM   3135  O21 PC     24       7.379 -19.869  15.000  1.00  0.00      MEMB
ATOM   3136  C21 PC     24       6.767 -18.739  15.256  1.00  0.00      MEMB
ATOM   3137  O22 PC     24       7.286 -17.782  15.701  1.00  0.00      MEMB
ATOM   3141  C1  PC     24       9.492 -20.506  14.032  1.00  0.00      MEMB
ATOM   3142  HR  PC     24      10.413 -21.090  14.246  1.00  0.00      MEMB
ATOM   3143  HS  PC     24       9.718 -19.493  13.636  1.00  0.00      MEMB
ATOM   3144  O11 PC     24       8.702 -21.163  13.080  1.00  0.00      MEMB
ATOM   3145  C11 PC     24       9.074 -22.435  12.705  1.00  0.00      MEMB
ATOM   3146  O12 PC     24       9.929 -23.102  13.140  1.00  0.00      MEMB
ATOM   3138  C12 PA     24       5.266 -18.997  15.117  1.00  0.00      MEMB
ATOM   3139  H2R PA     24       4.825 -19.234  16.109  1.00  0.00      MEMB
ATOM   3140  H2S PA     24       4.977 -19.763  14.366  1.00  0.00      MEMB
ATOM   3150  C13 PA     24       4.565 -17.755  14.597  1.00  0.00      MEMB
ATOM   3151  H3R PA     24       4.805 -16.979  15.355  1.00  0.00      MEMB
ATOM   3152  H3S PA     24       3.465 -17.897  14.653  1.00  0.00      MEMB
ATOM   3153  C14 PA     24       4.998 -17.074  13.242  1.00  0.00      MEMB
ATOM   3154  H4R PA     24       6.105 -17.134  13.176  1.00  0.00      MEMB
ATOM   3155  H4S PA     24       4.741 -16.003  13.389  1.00  0.00      MEMB
ATOM   3156  C15 PA     24       4.550 -17.516  11.885  1.00  0.00      MEMB
ATOM   3157  H5R PA     24       5.156 -16.951  11.145  1.00  0.00      MEMB
ATOM   3158  H5S PA     24       3.491 -17.410  11.567  1.00  0.00      MEMB
ATOM   3159  C16 PA     24       4.764 -19.003  11.615  1.00  0.00      MEMB
ATOM   3160  H6R PA     24       4.055 -19.565  12.259  1.00  0.00      MEMB
ATOM   3161  H6S PA     24       5.791 -19.251  11.960  1.00  0.00      MEMB
ATOM   3162  C17 PA     24       4.553 -19.426  10.132  1.00  0.00      MEMB
ATOM   3163  H7R PA     24       4.676 -18.544   9.467  1.00  0.00      MEMB
ATOM   3164  H7S PA     24       3.499 -19.774  10.075  1.00  0.00      MEMB
ATOM   3165  C18 PA     24       5.386 -20.567   9.597  1.00  0.00      MEMB
ATOM   3166  H8R PA     24       5.284 -21.501  10.191  1.00  0.00      MEMB
ATOM   3167  H8S PA     24       6.462 -20.392   9.812  1.00  0.00      MEMB
ATOM   3168  C19 PA     24       5.203 -20.983   8.073  1.00  0.00      MEMB
ATOM   3169  H9R PA     24       4.117 -21.115   7.880  1.00  0.00      MEMB
ATOM   3170  H9S PA     24       5.859 -21.851   7.850  1.00  0.00      MEMB
ATOM   3171 C110 PA     24       5.611 -19.888   7.048  1.00  0.00      MEMB
ATOM   3172 H10R PA     24       6.658 -19.547   7.194  1.00  0.00      MEMB
ATOM   3173 H10S PA     24       4.985 -18.976   7.152  1.00  0.00      MEMB
ATOM   3174 C111 PA     24       5.525 -20.330   5.608  1.00  0.00      MEMB
ATOM   3175 H11R PA     24       4.445 -20.572   5.508  1.00  0.00      MEMB
ATOM   3176 H11S PA     24       6.045 -21.301   5.463  1.00  0.00      MEMB
ATOM   3177 C112 PA     24       5.957 -19.249   4.646  1.00  0.00      MEMB
ATOM   3178 H12R PA     24       6.925 -18.891   5.059  1.00  0.00      MEMB
ATOM   3179 H12S PA     24       5.288 -18.363   4.623  1.00  0.00      MEMB
ATOM   3180 C113 PA     24       6.101 -19.759   3.211  1.00  0.00      MEMB
ATOM   3181 H13R PA     24       6.911 -20.517   3.157  1.00  0.00      MEMB
ATOM   3182 H13S PA     24       6.386 -18.890   2.579  1.00  0.00      MEMB
ATOM   3183 C114 PA     24       4.763 -20.373   2.714  1.00  0.00      MEMB
ATOM   3184 H14R PA     24       4.006 -19.618   2.411  1.00  0.00      MEMB
ATOM   3185 H14S PA     24       4.282 -21.089   3.414  1.00  0.00      MEMB
ATOM   3186 C115 PA     24       4.989 -21.230   1.375  1.00  0.00      MEMB
ATOM   3187 H15R PA     24       4.019 -21.371   0.851  1.00  0.00      MEMB
ATOM   3188 H15S PA     24       5.245 -22.229   1.789  1.00  0.00      MEMB
ATOM   3189 C116 PA     24       5.978 -20.825   0.326  1.00  0.00      MEMB
ATOM   3190 H16R PA     24       5.597 -20.032  -0.352  1.00  0.00      MEMB
ATOM   3191 H16S PA     24       6.216 -21.704  -0.310  1.00  0.00      MEMB
ATOM   3192 H16T PA     24       6.910 -20.452   0.802  1.00  0.00      MEMB
TER   
ATOM   3277  C12 PA     25      20.576   0.956  10.391  1.00  0.00      MEMB
ATOM   3278  H2R PA     25      19.866   1.798  10.244  1.00  0.00      MEMB
ATOM   3279  H2S PA     25      19.930   0.082  10.621  1.00  0.00      MEMB
ATOM   3323  C13 PA     25      21.365   0.612   9.102  1.00  0.00      MEMB
ATOM   3324  H3R PA     25      20.653  -0.015   8.524  1.00  0.00      MEMB
ATOM   3325  H3S PA     25      22.093  -0.142   9.472  1.00  0.00      MEMB
ATOM   3326  C14 PA     25      21.846   1.880   8.356  1.00  0.00      MEMB
ATOM   3327  H4R PA     25      22.277   2.645   9.036  1.00  0.00      MEMB
ATOM   3328  H4S PA     25      20.982   2.343   7.833  1.00  0.00      MEMB
ATOM   3329  C15 PA     25      22.952   1.517   7.259  1.00  0.00      MEMB
ATOM   3330  H5R PA     25      23.562   0.618   7.494  1.00  0.00      MEMB
ATOM   3331  H5S PA     25      23.532   2.440   7.045  1.00  0.00      MEMB
ATOM   3332  C16 PA     25      22.445   1.202   5.824  1.00  0.00      MEMB
ATOM   3333  H6R PA     25      23.259   1.198   5.068  1.00  0.00      MEMB
ATOM   3334  H6S PA     25      21.843   2.040   5.410  1.00  0.00      MEMB
ATOM   3335  C17 PA     25      21.645  -0.173   5.733  1.00  0.00      MEMB
ATOM   3336  H7R PA     25      20.694  -0.137   6.306  1.00  0.00      MEMB
ATOM   3337  H7S PA     25      22.270  -0.921   6.266  1.00  0.00      MEMB
ATOM   3338  C18 PA     25      21.463  -0.690   4.313  1.00  0.00      MEMB
ATOM   3339  H8R PA     25      21.239  -1.776   4.371  1.00  0.00      MEMB
ATOM   3340  H8S PA     25      22.353  -0.504   3.674  1.00  0.00      MEMB
ATOM   3341  C19 PA     25      20.347  -0.035   3.506  1.00  0.00      MEMB
ATOM   3342  H9R PA     25      20.321   1.060   3.687  1.00  0.00      MEMB
ATOM   3343  H9S PA     25      19.381  -0.454   3.863  1.00  0.00      MEMB
ATOM   3344 C110 PA     25      20.492  -0.224   1.988  1.00  0.00      MEMB
ATOM   3345 H10R PA     25      19.646   0.283   1.477  1.00  0.00      MEMB
ATOM   3346 H10S PA     25      20.403  -1.323   1.849  1.00  0.00      MEMB
ATOM   3347 C111 PA     25      21.775   0.223   1.231  1.00  0.00      MEMB
ATOM   3348 H11R PA     25      21.518  -0.133   0.211  1.00  0.00      MEMB
ATOM   3349 H11S PA     25      22.515  -0.453   1.711  1.00  0.00      MEMB
ATOM   3350 C112 PA     25      22.204   1.717   1.386  1.00  0.00      MEMB
ATOM   3351 H12R PA     25      22.396   1.787   2.478  1.00  0.00      MEMB
ATOM   3352 H12S PA     25      21.325   2.297   1.030  1.00  0.00      MEMB
ATOM   3353 C113 PA     25      23.484   2.112   0.553  1.00  0.00      MEMB
ATOM   3354 H13R PA     25      23.566   3.209   0.397  1.00  0.00      MEMB
ATOM   3355 H13S PA     25      23.342   1.639  -0.442  1.00  0.00      MEMB
ATOM   3356 C114 PA     25      24.768   1.722   1.267  1.00  0.00      MEMB
ATOM   3357 H14R PA     25      24.881   0.617   1.311  1.00  0.00      MEMB
ATOM   3358 H14S PA     25      24.815   2.101   2.310  1.00  0.00      MEMB
ATOM   3359 C115 PA     25      26.058   2.373   0.717  1.00  0.00      MEMB
ATOM   3360 H15R PA     25      25.945   3.468   0.569  1.00  0.00      MEMB
ATOM   3361 H15S PA     25      26.206   1.993  -0.317  1.00  0.00      MEMB
ATOM   3362 C116 PA     25      27.359   2.220   1.513  1.00  0.00      MEMB
ATOM   3363 H16R PA     25      28.308   2.394   0.961  1.00  0.00      MEMB
ATOM   3364 H16S PA     25      27.438   1.166   1.853  1.00  0.00      MEMB
ATOM   3365 H16T PA     25      27.255   2.939   2.353  1.00  0.00      MEMB
ATOM   3236  N31 PC     25      23.740   2.926  20.892  1.00  0.00      MEMB
ATOM   3237  C33 PC     25      24.015   3.042  22.379  1.00  0.00      MEMB
ATOM   3238  H3A PC     25      24.797   3.754  22.595  1.00  0.00      MEMB
ATOM   3239  H3B PC     25      24.402   2.086  22.699  1.00  0.00      MEMB
ATOM   3240  H3C PC     25      23.198   3.270  23.048  1.00  0.00      MEMB
ATOM   3241  C34 PC     25      24.829   2.065  20.120  1.00  0.00      MEMB
ATOM   3242  H4A PC     25      24.837   1.093  20.591  1.00  0.00      MEMB
ATOM   3243  H4B PC     25      25.816   2.478  20.268  1.00  0.00      MEMB
ATOM   3244  H4C PC     25      24.608   2.079  19.063  1.00  0.00      MEMB
ATOM   3245  C35 PC     25      22.366   2.210  20.728  1.00  0.00      MEMB
ATOM   3246  H5A PC     25      22.267   1.509  21.544  1.00  0.00      MEMB
ATOM   3247  H5B PC     25      22.317   1.862  19.706  1.00  0.00      MEMB
ATOM   3248  H5C PC     25      21.513   2.872  20.693  1.00  0.00      MEMB
ATOM   3249  C32 PC     25      23.610   4.349  20.336  1.00  0.00      MEMB
ATOM   3250  H2A PC     25      24.521   4.878  20.572  1.00  0.00      MEMB
ATOM   3251  H2B PC     25      22.737   4.847  20.731  1.00  0.00      MEMB
ATOM   3252  C31 PC     25      23.452   4.579  18.800  1.00  0.00      MEMB
ATOM   3253  H1A PC     25      24.453   4.820  18.383  1.00  0.00      MEMB
ATOM   3254  H1B PC     25      22.907   5.540  18.683  1.00  0.00      MEMB
ATOM   3255  P31 PC     25      21.639   3.688  17.155  1.00  0.00      MEMB
ATOM   3256  O33 PC     25      20.729   4.638  17.844  1.00  0.00      MEMB
ATOM   3257  O34 PC     25      21.048   2.375  16.795  1.00  0.00      MEMB
ATOM   3258  O31 PC     25      22.181   4.428  15.892  1.00  0.00      MEMB
ATOM   3259  O32 PC     25      22.880   3.511  18.059  1.00  0.00      MEMB
ATOM   3260  C3  PC     25      23.136   3.911  15.068  1.00  0.00      MEMB
ATOM   3261  HA  PC     25      23.777   3.167  15.587  1.00  0.00      MEMB
ATOM   3262  HB  PC     25      23.965   4.647  14.989  1.00  0.00      MEMB
ATOM   3263  C2  PC     25      22.596   3.452  13.648  1.00  0.00      MEMB
ATOM   3264  HX  PC     25      23.519   3.111  13.130  1.00  0.00      MEMB
ATOM   3265  O21 PC     25      22.028   4.587  12.989  1.00  0.00      MEMB
ATOM   3266  C21 PC     25      22.958   5.412  12.440  1.00  0.00      MEMB
ATOM   3267  O22 PC     25      24.189   5.266  12.552  1.00  0.00      MEMB
ATOM   3271  C1  PC     25      21.500   2.357  13.751  1.00  0.00      MEMB
ATOM   3272  HR  PC     25      20.679   2.909  14.256  1.00  0.00      MEMB
ATOM   3273  HS  PC     25      21.661   1.453  14.377  1.00  0.00      MEMB
ATOM   3274  O11 PC     25      20.855   2.067  12.474  1.00  0.00      MEMB
ATOM   3275  C11 PC     25      21.486   1.308  11.560  1.00  0.00      MEMB
ATOM   3276  O12 PC     25      22.605   0.907  11.691  1.00  0.00      MEMB
ATOM   3268  C12 PA     25      22.286   6.597  11.818  1.00  0.00      MEMB
ATOM   3269  H2R PA     25      22.984   7.432  11.595  1.00  0.00      MEMB
ATOM   3270  H2S PA     25      21.508   6.990  12.507  1.00  0.00      MEMB
ATOM   3280  C13 PA     25      21.630   6.316  10.441  1.00  0.00      MEMB
ATOM   3281  H3R PA     25      22.192   5.448  10.034  1.00  0.00      MEMB
ATOM   3282  H3S PA     25      21.678   7.249   9.840  1.00  0.00      MEMB
ATOM   3283  C14 PA     25      20.208   5.854  10.368  1.00  0.00      MEMB
ATOM   3284  H4R PA     25      19.711   6.393  11.203  1.00  0.00      MEMB
ATOM   3285  H4S PA     25      19.982   4.824  10.720  1.00  0.00      MEMB
ATOM   3286  C15 PA     25      19.447   6.282   9.053  1.00  0.00      MEMB
ATOM   3287  H5R PA     25      19.720   7.337   8.839  1.00  0.00      MEMB
ATOM   3288  H5S PA     25      18.383   6.148   9.344  1.00  0.00      MEMB
ATOM   3289  C16 PA     25      19.822   5.488   7.821  1.00  0.00      MEMB
ATOM   3290  H6R PA     25      19.700   4.384   7.849  1.00  0.00      MEMB
ATOM   3291  H6S PA     25      20.923   5.612   7.751  1.00  0.00      MEMB
ATOM   3292  C17 PA     25      19.219   6.088   6.541  1.00  0.00      MEMB
ATOM   3293  H7R PA     25      19.403   7.182   6.477  1.00  0.00      MEMB
ATOM   3294  H7S PA     25      18.147   5.801   6.493  1.00  0.00      MEMB
ATOM   3295  C18 PA     25      19.849   5.552   5.233  1.00  0.00      MEMB
ATOM   3296  H8R PA     25      19.814   4.445   5.327  1.00  0.00      MEMB
ATOM   3297  H8S PA     25      20.919   5.849   5.214  1.00  0.00      MEMB
ATOM   3298  C19 PA     25      19.116   6.086   3.955  1.00  0.00      MEMB
ATOM   3299  H9R PA     25      19.010   7.192   3.986  1.00  0.00      MEMB
ATOM   3300  H9S PA     25      18.115   5.606   3.943  1.00  0.00      MEMB
ATOM   3301 C110 PA     25      19.850   5.743   2.581  1.00  0.00      MEMB
ATOM   3302 H10R PA     25      19.145   6.128   1.814  1.00  0.00      MEMB
ATOM   3303 H10S PA     25      19.846   4.634   2.657  1.00  0.00      MEMB
ATOM   3304 C111 PA     25      21.187   6.432   2.399  1.00  0.00      MEMB
ATOM   3305 H11R PA     25      21.822   6.082   3.241  1.00  0.00      MEMB
ATOM   3306 H11S PA     25      20.922   7.509   2.345  1.00  0.00      MEMB
ATOM   3307 C112 PA     25      21.860   6.192   1.006  1.00  0.00      MEMB
ATOM   3308 H12R PA     25      21.055   6.319   0.251  1.00  0.00      MEMB
ATOM   3309 H12S PA     25      22.211   5.138   1.009  1.00  0.00      MEMB
ATOM   3310 C113 PA     25      22.998   7.145   0.789  1.00  0.00      MEMB
ATOM   3311 H13R PA     25      23.608   7.038   1.711  1.00  0.00      MEMB
ATOM   3312 H13S PA     25      22.705   8.216   0.748  1.00  0.00      MEMB
ATOM   3313 C114 PA     25      23.836   6.760  -0.474  1.00  0.00      MEMB
ATOM   3314 H14R PA     25      23.393   7.230  -1.378  1.00  0.00      MEMB
ATOM   3315 H14S PA     25      23.922   5.663  -0.622  1.00  0.00      MEMB
ATOM   3316 C115 PA     25      25.355   7.048  -0.322  1.00  0.00      MEMB
ATOM   3317 H15R PA     25      25.601   6.695   0.702  1.00  0.00      MEMB
ATOM   3318 H15S PA     25      25.459   8.148  -0.437  1.00  0.00      MEMB
ATOM   3319 C116 PA     25      26.387   6.308  -1.178  1.00  0.00      MEMB
ATOM   3320 H16R PA     25      26.178   6.373  -2.267  1.00  0.00      MEMB
ATOM   3321 H16S PA     25      26.452   5.225  -0.940  1.00  0.00      MEMB
ATOM   3322 H16T PA     25      27.409   6.719  -1.038  1.00  0.00      MEMB
TER   
ATOM   3407  C12 PA     26      22.715   9.861   9.503  1.00  0.00      MEMB
ATOM   3408  H2R PA     26      21.912   9.999   8.747  1.00  0.00      MEMB
ATOM   3409  H2S PA     26      22.927   8.776   9.390  1.00  0.00      MEMB
ATOM   3453  C13 PA     26      23.951  10.791   9.100  1.00  0.00      MEMB
ATOM   3454  H3R PA     26      24.894  10.374   9.513  1.00  0.00      MEMB
ATOM   3455  H3S PA     26      23.823  11.798   9.552  1.00  0.00      MEMB
ATOM   3456  C14 PA     26      24.185  10.799   7.616  1.00  0.00      MEMB
ATOM   3457  H4R PA     26      23.152  11.011   7.268  1.00  0.00      MEMB
ATOM   3458  H4S PA     26      24.588   9.808   7.317  1.00  0.00      MEMB
ATOM   3459  C15 PA     26      25.222  11.751   7.077  1.00  0.00      MEMB
ATOM   3460  H5R PA     26      26.258  11.393   7.256  1.00  0.00      MEMB
ATOM   3461  H5S PA     26      25.168  12.805   7.423  1.00  0.00      MEMB
ATOM   3462  C16 PA     26      24.785  11.802   5.577  1.00  0.00      MEMB
ATOM   3463  H6R PA     26      24.148  12.711   5.525  1.00  0.00      MEMB
ATOM   3464  H6S PA     26      24.137  10.937   5.320  1.00  0.00      MEMB
ATOM   3465  C17 PA     26      25.865  11.684   4.533  1.00  0.00      MEMB
ATOM   3466  H7R PA     26      26.630  12.474   4.686  1.00  0.00      MEMB
ATOM   3467  H7S PA     26      25.392  11.841   3.540  1.00  0.00      MEMB
ATOM   3468  C18 PA     26      26.629  10.313   4.667  1.00  0.00      MEMB
ATOM   3469  H8R PA     26      27.158  10.207   5.639  1.00  0.00      MEMB
ATOM   3470  H8S PA     26      27.402  10.351   3.870  1.00  0.00      MEMB
ATOM   3471  C19 PA     26      25.732   9.148   4.305  1.00  0.00      MEMB
ATOM   3472  H9R PA     26      25.082   8.910   5.174  1.00  0.00      MEMB
ATOM   3473  H9S PA     26      26.343   8.220   4.281  1.00  0.00      MEMB
ATOM   3474 C110 PA     26      24.850   9.160   3.043  1.00  0.00      MEMB
ATOM   3475 H10R PA     26      24.194  10.055   3.001  1.00  0.00      MEMB
ATOM   3476 H10S PA     26      24.079   8.363   3.119  1.00  0.00      MEMB
ATOM   3477 C111 PA     26      25.700   9.237   1.800  1.00  0.00      MEMB
ATOM   3478 H11R PA     26      26.128   8.256   1.501  1.00  0.00      MEMB
ATOM   3479 H11S PA     26      26.571   9.898   1.998  1.00  0.00      MEMB
ATOM   3480 C112 PA     26      24.966   9.851   0.527  1.00  0.00      MEMB
ATOM   3481 H12R PA     26      25.752  10.287  -0.125  1.00  0.00      MEMB
ATOM   3482 H12S PA     26      24.349  10.682   0.931  1.00  0.00      MEMB
ATOM   3483 C113 PA     26      24.191   8.816  -0.282  1.00  0.00      MEMB
ATOM   3484 H13R PA     26      24.984   8.098  -0.583  1.00  0.00      MEMB
ATOM   3485 H13S PA     26      23.851   9.291  -1.227  1.00  0.00      MEMB
ATOM   3486 C114 PA     26      23.118   8.037   0.443  1.00  0.00      MEMB
ATOM   3487 H14R PA     26      23.489   7.287   1.175  1.00  0.00      MEMB
ATOM   3488 H14S PA     26      22.663   7.537  -0.438  1.00  0.00      MEMB
ATOM   3489 C115 PA     26      21.927   8.897   0.940  1.00  0.00      MEMB
ATOM   3490 H15R PA     26      21.979   9.716   0.191  1.00  0.00      MEMB
ATOM   3491 H15S PA     26      22.196   9.233   1.964  1.00  0.00      MEMB
ATOM   3492 C116 PA     26      20.487   8.240   1.077  1.00  0.00      MEMB
ATOM   3493 H16R PA     26      20.335   7.380   1.765  1.00  0.00      MEMB
ATOM   3494 H16S PA     26      20.206   7.841   0.079  1.00  0.00      MEMB
ATOM   3495 H16T PA     26      19.771   9.028   1.392  1.00  0.00      MEMB
ATOM   3366  N31 PC     26      19.928  12.822  20.761  1.00  0.00      MEMB
ATOM   3367  C33 PC     26      19.819  12.527  22.258  1.00  0.00      MEMB
ATOM   3368  H3A PC     26      20.096  11.507  22.478  1.00  0.00      MEMB
ATOM   3369  H3B PC     26      18.859  12.744  22.702  1.00  0.00      MEMB
ATOM   3370  H3C PC     26      20.522  13.219  22.699  1.00  0.00      MEMB
ATOM   3371  C34 PC     26      18.787  12.285  19.928  1.00  0.00      MEMB
ATOM   3372  H4A PC     26      18.907  12.620  18.908  1.00  0.00      MEMB
ATOM   3373  H4B PC     26      17.895  12.664  20.404  1.00  0.00      MEMB
ATOM   3374  H4C PC     26      18.863  11.208  19.901  1.00  0.00      MEMB
ATOM   3375  C35 PC     26      19.990  14.301  20.649  1.00  0.00      MEMB
ATOM   3376  H5A PC     26      20.814  14.672  21.240  1.00  0.00      MEMB
ATOM   3377  H5B PC     26      19.081  14.764  21.004  1.00  0.00      MEMB
ATOM   3378  H5C PC     26      20.012  14.616  19.616  1.00  0.00      MEMB
ATOM   3379  C32 PC     26      21.269  12.156  20.340  1.00  0.00      MEMB
ATOM   3380  H2A PC     26      21.234  11.077  20.371  1.00  0.00      MEMB
ATOM   3381  H2B PC     26      22.063  12.485  20.994  1.00  0.00      MEMB
ATOM   3382  C31 PC     26      21.836  12.462  18.928  1.00  0.00      MEMB
ATOM   3383  H1A PC     26      22.807  11.970  18.706  1.00  0.00      MEMB
ATOM   3384  H1B PC     26      22.172  13.512  18.794  1.00  0.00      MEMB
ATOM   3385  P31 PC     26      20.868  10.642  17.251  1.00  0.00      MEMB
ATOM   3386  O33 PC     26      19.490  10.217  16.994  1.00  0.00      MEMB
ATOM   3387  O34 PC     26      21.680   9.731  18.142  1.00  0.00      MEMB
ATOM   3388  O31 PC     26      21.693  10.907  15.865  1.00  0.00      MEMB
ATOM   3389  O32 PC     26      20.840  12.122  17.885  1.00  0.00      MEMB
ATOM   3390  C3  PC     26      22.621   9.892  15.576  1.00  0.00      MEMB
ATOM   3391  HA  PC     26      22.386   8.816  15.719  1.00  0.00      MEMB
ATOM   3392  HB  PC     26      23.456   9.926  16.308  1.00  0.00      MEMB
ATOM   3393  C2  PC     26      23.287   9.933  14.085  1.00  0.00      MEMB
ATOM   3394  HX  PC     26      24.355   9.652  14.199  1.00  0.00      MEMB
ATOM   3395  O21 PC     26      23.182  11.205  13.475  1.00  0.00      MEMB
ATOM   3396  C21 PC     26      23.614  12.369  14.016  1.00  0.00      MEMB
ATOM   3397  O22 PC     26      24.030  12.479  15.131  1.00  0.00      MEMB
ATOM   3401  C1  PC     26      22.638   8.888  13.118  1.00  0.00      MEMB
ATOM   3402  HR  PC     26      21.569   9.055  13.370  1.00  0.00      MEMB
ATOM   3403  HS  PC     26      22.785   7.809  13.341  1.00  0.00      MEMB
ATOM   3404  O11 PC     26      22.999   9.137  11.731  1.00  0.00      MEMB
ATOM   3405  C11 PC     26      22.193   9.943  10.953  1.00  0.00      MEMB
ATOM   3406  O12 PC     26      21.305  10.657  11.344  1.00  0.00      MEMB
ATOM   3398  C12 PA     26      23.319  13.483  13.008  1.00  0.00      MEMB
ATOM   3399  H2R PA     26      22.740  13.085  12.147  1.00  0.00      MEMB
ATOM   3400  H2S PA     26      24.304  13.879  12.682  1.00  0.00      MEMB
ATOM   3410  C13 PA     26      22.420  14.526  13.704  1.00  0.00      MEMB
ATOM   3411  H3R PA     26      22.904  14.941  14.614  1.00  0.00      MEMB
ATOM   3412  H3S PA     26      21.470  14.026  13.991  1.00  0.00      MEMB
ATOM   3413  C14 PA     26      22.111  15.769  12.812  1.00  0.00      MEMB
ATOM   3414  H4R PA     26      23.062  16.285  12.563  1.00  0.00      MEMB
ATOM   3415  H4S PA     26      21.510  16.534  13.348  1.00  0.00      MEMB
ATOM   3416  C15 PA     26      21.343  15.392  11.512  1.00  0.00      MEMB
ATOM   3417  H5R PA     26      22.025  14.758  10.906  1.00  0.00      MEMB
ATOM   3418  H5S PA     26      21.188  16.377  11.023  1.00  0.00      MEMB
ATOM   3419  C16 PA     26      19.933  14.749  11.797  1.00  0.00      MEMB
ATOM   3420  H6R PA     26      19.625  15.561  12.489  1.00  0.00      MEMB
ATOM   3421  H6S PA     26      20.134  13.793  12.326  1.00  0.00      MEMB
ATOM   3422  C17 PA     26      18.957  14.603  10.634  1.00  0.00      MEMB
ATOM   3423  H7R PA     26      18.640  15.613  10.297  1.00  0.00      MEMB
ATOM   3424  H7S PA     26      18.098  14.036  11.052  1.00  0.00      MEMB
ATOM   3425  C18 PA     26      19.337  13.787   9.417  1.00  0.00      MEMB
ATOM   3426  H8R PA     26      18.378  13.534   8.916  1.00  0.00      MEMB
ATOM   3427  H8S PA     26      19.625  12.802   9.842  1.00  0.00      MEMB
ATOM   3428  C19 PA     26      20.262  14.449   8.384  1.00  0.00      MEMB
ATOM   3429  H9R PA     26      21.338  14.429   8.660  1.00  0.00      MEMB
ATOM   3430  H9S PA     26      19.983  15.521   8.307  1.00  0.00      MEMB
ATOM   3431 C110 PA     26      20.009  13.917   6.922  1.00  0.00      MEMB
ATOM   3432 H10R PA     26      20.842  14.382   6.353  1.00  0.00      MEMB
ATOM   3433 H10S PA     26      19.033  14.317   6.573  1.00  0.00      MEMB
ATOM   3434 C111 PA     26      20.115  12.318   6.751  1.00  0.00      MEMB
ATOM   3435 H11R PA     26      19.109  11.849   6.706  1.00  0.00      MEMB
ATOM   3436 H11S PA     26      20.668  11.872   7.605  1.00  0.00      MEMB
ATOM   3437 C112 PA     26      20.763  11.897   5.450  1.00  0.00      MEMB
ATOM   3438 H12R PA     26      20.955  10.811   5.577  1.00  0.00      MEMB
ATOM   3439 H12S PA     26      21.783  12.323   5.330  1.00  0.00      MEMB
ATOM   3440 C113 PA     26      19.898  12.127   4.213  1.00  0.00      MEMB
ATOM   3441 H13R PA     26      19.755  13.220   4.077  1.00  0.00      MEMB
ATOM   3442 H13S PA     26      18.996  11.523   4.450  1.00  0.00      MEMB
ATOM   3443 C114 PA     26      20.467  11.423   2.940  1.00  0.00      MEMB
ATOM   3444 H14R PA     26      19.596  11.383   2.252  1.00  0.00      MEMB
ATOM   3445 H14S PA     26      20.775  10.382   3.175  1.00  0.00      MEMB
ATOM   3446 C115 PA     26      21.713  12.125   2.270  1.00  0.00      MEMB
ATOM   3447 H15R PA     26      22.013  11.375   1.507  1.00  0.00      MEMB
ATOM   3448 H15S PA     26      22.562  12.161   2.986  1.00  0.00      MEMB
ATOM   3449 C116 PA     26      21.405  13.435   1.524  1.00  0.00      MEMB
ATOM   3450 H16R PA     26      22.367  13.893   1.206  1.00  0.00      MEMB
ATOM   3451 H16S PA     26      20.902  14.093   2.264  1.00  0.00      MEMB
ATOM   3452 H16T PA     26      20.756  13.269   0.638  1.00  0.00      MEMB
TER   
ATOM   3537  C12 PA     27     -22.177  19.630  12.804  1.00  0.00      MEMB
ATOM   3538  H2R PA     27     -21.161  19.388  12.426  1.00  0.00      MEMB
ATOM   3539  H2S PA     27     -22.425  20.712  12.751  1.00  0.00      MEMB
ATOM   3583  C13 PA     27     -23.220  18.786  11.998  1.00  0.00      MEMB
ATOM   3584  H3R PA     27     -24.196  19.091  12.433  1.00  0.00      MEMB
ATOM   3585  H3S PA     27     -23.028  17.698  12.112  1.00  0.00      MEMB
ATOM   3586  C14 PA     27     -23.065  19.002  10.493  1.00  0.00      MEMB
ATOM   3587  H4R PA     27     -23.849  18.350  10.050  1.00  0.00      MEMB
ATOM   3588  H4S PA     27     -22.101  18.550  10.177  1.00  0.00      MEMB
ATOM   3589  C15 PA     27     -23.046  20.485   9.942  1.00  0.00      MEMB
ATOM   3590  H5R PA     27     -22.166  20.976  10.411  1.00  0.00      MEMB
ATOM   3591  H5S PA     27     -23.995  20.911  10.333  1.00  0.00      MEMB
ATOM   3592  C16 PA     27     -22.895  20.776   8.383  1.00  0.00      MEMB
ATOM   3593  H6R PA     27     -23.071  21.852   8.173  1.00  0.00      MEMB
ATOM   3594  H6S PA     27     -23.732  20.168   7.977  1.00  0.00      MEMB
ATOM   3595  C17 PA     27     -21.601  20.261   7.796  1.00  0.00      MEMB
ATOM   3596  H7R PA     27     -21.432  19.193   8.054  1.00  0.00      MEMB
ATOM   3597  H7S PA     27     -20.704  20.826   8.126  1.00  0.00      MEMB
ATOM   3598  C18 PA     27     -21.716  20.388   6.255  1.00  0.00      MEMB
ATOM   3599  H8R PA     27     -22.699  20.001   5.912  1.00  0.00      MEMB
ATOM   3600  H8S PA     27     -20.959  19.689   5.838  1.00  0.00      MEMB
ATOM   3601  C19 PA     27     -21.462  21.787   5.678  1.00  0.00      MEMB
ATOM   3602  H9R PA     27     -20.422  22.112   5.895  1.00  0.00      MEMB
ATOM   3603  H9S PA     27     -22.053  22.528   6.256  1.00  0.00      MEMB
ATOM   3604 C110 PA     27     -21.819  21.890   4.221  1.00  0.00      MEMB
ATOM   3605 H10R PA     27     -21.534  22.882   3.810  1.00  0.00      MEMB
ATOM   3606 H10S PA     27     -22.905  21.691   4.097  1.00  0.00      MEMB
ATOM   3607 C111 PA     27     -21.229  20.784   3.272  1.00  0.00      MEMB
ATOM   3608 H11R PA     27     -21.475  19.763   3.633  1.00  0.00      MEMB
ATOM   3609 H11S PA     27     -20.185  21.158   3.336  1.00  0.00      MEMB
ATOM   3610 C112 PA     27     -21.543  20.803   1.713  1.00  0.00      MEMB
ATOM   3611 H12R PA     27     -21.609  21.845   1.334  1.00  0.00      MEMB
ATOM   3612 H12S PA     27     -22.594  20.500   1.516  1.00  0.00      MEMB
ATOM   3613 C113 PA     27     -20.586  19.843   0.801  1.00  0.00      MEMB
ATOM   3614 H13R PA     27     -20.756  18.834   1.233  1.00  0.00      MEMB
ATOM   3615 H13S PA     27     -19.550  20.100   1.109  1.00  0.00      MEMB
ATOM   3616 C114 PA     27     -20.811  20.009  -0.702  1.00  0.00      MEMB
ATOM   3617 H14R PA     27     -20.411  20.988  -1.044  1.00  0.00      MEMB
ATOM   3618 H14S PA     27     -21.893  20.011  -0.955  1.00  0.00      MEMB
ATOM   3619 C115 PA     27     -20.103  18.942  -1.540  1.00  0.00      MEMB
ATOM   3620 H15R PA     27     -20.679  18.807  -2.480  1.00  0.00      MEMB
ATOM   3621 H15S PA     27     -20.176  17.945  -1.057  1.00  0.00      MEMB
ATOM   3622 C116 PA     27     -18.711  19.085  -1.976  1.00  0.00      MEMB
ATOM   3623 H16R PA     27     -18.365  18.229  -2.594  1.00  0.00      MEMB
ATOM   3624 H16S PA     27     -18.050  19.043  -1.084  1.00  0.00      MEMB
ATOM   3625 H16T PA     27     -18.499  19.977  -2.604  1.00  0.00      MEMB
ATOM   3496  N31 PC     27     -16.259  21.355  18.106  1.00  0.00      MEMB
ATOM   3497  C33 PC     27     -16.221  22.319  16.879  1.00  0.00      MEMB
ATOM   3498  H3A PC     27     -16.578  23.288  17.198  1.00  0.00      MEMB
ATOM   3499  H3B PC     27     -16.905  21.898  16.158  1.00  0.00      MEMB
ATOM   3500  H3C PC     27     -15.232  22.492  16.481  1.00  0.00      MEMB
ATOM   3501  C34 PC     27     -15.750  20.003  17.596  1.00  0.00      MEMB
ATOM   3502  H4A PC     27     -15.425  19.373  18.411  1.00  0.00      MEMB
ATOM   3503  H4B PC     27     -14.883  19.959  16.954  1.00  0.00      MEMB
ATOM   3504  H4C PC     27     -16.589  19.577  17.065  1.00  0.00      MEMB
ATOM   3505  C35 PC     27     -15.204  21.997  19.008  1.00  0.00      MEMB
ATOM   3506  H5A PC     27     -15.095  21.397  19.899  1.00  0.00      MEMB
ATOM   3507  H5B PC     27     -15.573  22.983  19.249  1.00  0.00      MEMB
ATOM   3508  H5C PC     27     -14.242  21.909  18.526  1.00  0.00      MEMB
ATOM   3509  C32 PC     27     -17.606  21.338  18.650  1.00  0.00      MEMB
ATOM   3510  H2A PC     27     -18.244  20.842  17.934  1.00  0.00      MEMB
ATOM   3511  H2B PC     27     -17.952  22.317  18.945  1.00  0.00      MEMB
ATOM   3512  C31 PC     27     -17.841  20.515  19.952  1.00  0.00      MEMB
ATOM   3513  H1A PC     27     -18.925  20.530  20.193  1.00  0.00      MEMB
ATOM   3514  H1B PC     27     -17.396  21.184  20.719  1.00  0.00      MEMB
ATOM   3515  P31 PC     27     -17.974  17.804  19.796  1.00  0.00      MEMB
ATOM   3516  O33 PC     27     -19.045  17.761  20.822  1.00  0.00      MEMB
ATOM   3517  O34 PC     27     -17.068  16.658  19.802  1.00  0.00      MEMB
ATOM   3518  O31 PC     27     -18.651  17.989  18.403  1.00  0.00      MEMB
ATOM   3519  O32 PC     27     -17.163  19.238  19.986  1.00  0.00      MEMB
ATOM   3520  C3  PC     27     -19.891  18.622  18.192  1.00  0.00      MEMB
ATOM   3521  HA  PC     27     -20.014  19.536  18.812  1.00  0.00      MEMB
ATOM   3522  HB  PC     27     -20.627  17.805  18.352  1.00  0.00      MEMB
ATOM   3523  C2  PC     27     -20.034  18.966  16.690  1.00  0.00      MEMB
ATOM   3524  HX  PC     27     -20.455  18.098  16.138  1.00  0.00      MEMB
ATOM   3525  O21 PC     27     -18.819  19.389  16.065  1.00  0.00      MEMB
ATOM   3526  C21 PC     27     -18.351  18.753  15.086  1.00  0.00      MEMB
ATOM   3527  O22 PC     27     -18.865  17.801  14.510  1.00  0.00      MEMB
ATOM   3531  C1  PC     27     -21.126  20.013  16.342  1.00  0.00      MEMB
ATOM   3532  HR  PC     27     -20.798  20.953  16.836  1.00  0.00      MEMB
ATOM   3533  HS  PC     27     -22.064  19.828  16.908  1.00  0.00      MEMB
ATOM   3534  O11 PC     27     -21.396  20.107  14.969  1.00  0.00      MEMB
ATOM   3535  C11 PC     27     -22.142  19.212  14.342  1.00  0.00      MEMB
ATOM   3536  O12 PC     27     -22.729  18.286  14.820  1.00  0.00      MEMB
ATOM   3528  C12 PA     27     -17.079  19.413  14.611  1.00  0.00      MEMB
ATOM   3529  H2R PA     27     -16.281  18.996  15.263  1.00  0.00      MEMB
ATOM   3530  H2S PA     27     -17.101  20.508  14.797  1.00  0.00      MEMB
ATOM   3540  C13 PA     27     -16.957  19.067  13.132  1.00  0.00      MEMB
ATOM   3541  H3R PA     27     -16.197  19.765  12.721  1.00  0.00      MEMB
ATOM   3542  H3S PA     27     -17.839  19.347  12.518  1.00  0.00      MEMB
ATOM   3543  C14 PA     27     -16.428  17.680  12.783  1.00  0.00      MEMB
ATOM   3544  H4R PA     27     -17.298  17.010  12.955  1.00  0.00      MEMB
ATOM   3545  H4S PA     27     -15.618  17.382  13.482  1.00  0.00      MEMB
ATOM   3546  C15 PA     27     -15.853  17.642  11.318  1.00  0.00      MEMB
ATOM   3547  H5R PA     27     -15.400  16.653  11.094  1.00  0.00      MEMB
ATOM   3548  H5S PA     27     -15.065  18.425  11.333  1.00  0.00      MEMB
ATOM   3549  C16 PA     27     -16.702  18.188  10.130  1.00  0.00      MEMB
ATOM   3550  H6R PA     27     -16.024  18.604   9.354  1.00  0.00      MEMB
ATOM   3551  H6S PA     27     -17.487  18.929  10.395  1.00  0.00      MEMB
ATOM   3552  C17 PA     27     -17.539  17.048   9.477  1.00  0.00      MEMB
ATOM   3553  H7R PA     27     -17.838  16.350  10.288  1.00  0.00      MEMB
ATOM   3554  H7S PA     27     -16.887  16.573   8.713  1.00  0.00      MEMB
ATOM   3555  C18 PA     27     -18.719  17.567   8.704  1.00  0.00      MEMB
ATOM   3556  H8R PA     27     -19.511  18.038   9.325  1.00  0.00      MEMB
ATOM   3557  H8S PA     27     -19.152  16.704   8.155  1.00  0.00      MEMB
ATOM   3558  C19 PA     27     -18.344  18.461   7.396  1.00  0.00      MEMB
ATOM   3559  H9R PA     27     -18.321  19.518   7.739  1.00  0.00      MEMB
ATOM   3560  H9S PA     27     -19.290  18.278   6.844  1.00  0.00      MEMB
ATOM   3561 C110 PA     27     -17.165  17.955   6.592  1.00  0.00      MEMB
ATOM   3562 H10R PA     27     -17.078  16.848   6.613  1.00  0.00      MEMB
ATOM   3563 H10S PA     27     -16.257  18.284   7.142  1.00  0.00      MEMB
ATOM   3564 C111 PA     27     -17.125  18.514   5.188  1.00  0.00      MEMB
ATOM   3565 H11R PA     27     -18.158  18.345   4.813  1.00  0.00      MEMB
ATOM   3566 H11S PA     27     -16.374  17.895   4.652  1.00  0.00      MEMB
ATOM   3567 C112 PA     27     -16.840  19.972   5.116  1.00  0.00      MEMB
ATOM   3568 H12R PA     27     -16.043  20.158   5.868  1.00  0.00      MEMB
ATOM   3569 H12S PA     27     -17.767  20.455   5.491  1.00  0.00      MEMB
ATOM   3570 C113 PA     27     -16.327  20.401   3.756  1.00  0.00      MEMB
ATOM   3571 H13R PA     27     -17.035  19.963   3.020  1.00  0.00      MEMB
ATOM   3572 H13S PA     27     -15.313  20.102   3.414  1.00  0.00      MEMB
ATOM   3573 C114 PA     27     -16.260  21.984   3.630  1.00  0.00      MEMB
ATOM   3574 H14R PA     27     -15.698  22.205   2.697  1.00  0.00      MEMB
ATOM   3575 H14S PA     27     -15.690  22.408   4.484  1.00  0.00      MEMB
ATOM   3576 C115 PA     27     -17.559  22.799   3.616  1.00  0.00      MEMB
ATOM   3577 H15R PA     27     -17.481  23.903   3.719  1.00  0.00      MEMB
ATOM   3578 H15S PA     27     -18.186  22.502   4.484  1.00  0.00      MEMB
ATOM   3579 C116 PA     27     -18.308  22.572   2.296  1.00  0.00      MEMB
ATOM   3580 H16R PA     27     -19.375  22.878   2.242  1.00  0.00      MEMB
ATOM   3581 H16S PA     27     -18.390  21.468   2.199  1.00  0.00      MEMB
ATOM   3582 H16T PA     27     -17.799  22.904   1.366  1.00  0.00      MEMB
TER   
ATOM   3667  C12 PA     28     -12.947 -18.107  12.529  1.00  0.00      MEMB
ATOM   3668  H2R PA     28     -11.921 -18.514  12.405  1.00  0.00      MEMB
ATOM   3669  H2S PA     28     -12.833 -17.006  12.432  1.00  0.00      MEMB
ATOM   3713  C13 PA     28     -13.827 -18.578  11.290  1.00  0.00      MEMB
ATOM   3714  H3R PA     28     -14.775 -18.015  11.430  1.00  0.00      MEMB
ATOM   3715  H3S PA     28     -14.080 -19.642  11.485  1.00  0.00      MEMB
ATOM   3716  C14 PA     28     -13.298 -18.383   9.860  1.00  0.00      MEMB
ATOM   3717  H4R PA     28     -14.060 -18.889   9.228  1.00  0.00      MEMB
ATOM   3718  H4S PA     28     -12.344 -18.948   9.784  1.00  0.00      MEMB
ATOM   3719  C15 PA     28     -13.059 -16.854   9.574  1.00  0.00      MEMB
ATOM   3720  H5R PA     28     -12.199 -16.388  10.102  1.00  0.00      MEMB
ATOM   3721  H5S PA     28     -13.930 -16.271   9.941  1.00  0.00      MEMB
ATOM   3722  C16 PA     28     -12.948 -16.504   8.034  1.00  0.00      MEMB
ATOM   3723  H6R PA     28     -12.051 -17.004   7.611  1.00  0.00      MEMB
ATOM   3724  H6S PA     28     -12.639 -15.450   7.867  1.00  0.00      MEMB
ATOM   3725  C17 PA     28     -14.204 -16.831   7.219  1.00  0.00      MEMB
ATOM   3726  H7R PA     28     -14.849 -15.926   7.199  1.00  0.00      MEMB
ATOM   3727  H7S PA     28     -14.786 -17.599   7.771  1.00  0.00      MEMB
ATOM   3728  C18 PA     28     -14.053 -17.249   5.711  1.00  0.00      MEMB
ATOM   3729  H8R PA     28     -15.051 -17.605   5.378  1.00  0.00      MEMB
ATOM   3730  H8S PA     28     -13.442 -18.176   5.750  1.00  0.00      MEMB
ATOM   3731  C19 PA     28     -13.463 -16.109   4.836  1.00  0.00      MEMB
ATOM   3732  H9R PA     28     -12.406 -15.790   4.962  1.00  0.00      MEMB
ATOM   3733  H9S PA     28     -14.108 -15.249   5.116  1.00  0.00      MEMB
ATOM   3734 C110 PA     28     -13.579 -16.491   3.290  1.00  0.00      MEMB
ATOM   3735 H10R PA     28     -12.957 -17.334   2.920  1.00  0.00      MEMB
ATOM   3736 H10S PA     28     -13.288 -15.549   2.779  1.00  0.00      MEMB
ATOM   3737 C111 PA     28     -15.004 -16.894   2.750  1.00  0.00      MEMB
ATOM   3738 H11R PA     28     -15.680 -16.070   3.065  1.00  0.00      MEMB
ATOM   3739 H11S PA     28     -15.308 -17.857   3.214  1.00  0.00      MEMB
ATOM   3740 C112 PA     28     -15.358 -16.886   1.294  1.00  0.00      MEMB
ATOM   3741 H12R PA     28     -14.943 -15.998   0.771  1.00  0.00      MEMB
ATOM   3742 H12S PA     28     -16.466 -16.801   1.325  1.00  0.00      MEMB
ATOM   3743 C113 PA     28     -14.824 -18.109   0.430  1.00  0.00      MEMB
ATOM   3744 H13R PA     28     -15.628 -18.362  -0.294  1.00  0.00      MEMB
ATOM   3745 H13S PA     28     -14.687 -19.021   1.051  1.00  0.00      MEMB
ATOM   3746 C114 PA     28     -13.555 -17.807  -0.307  1.00  0.00      MEMB
ATOM   3747 H14R PA     28     -12.959 -17.611   0.610  1.00  0.00      MEMB
ATOM   3748 H14S PA     28     -13.735 -16.884  -0.899  1.00  0.00      MEMB
ATOM   3749 C115 PA     28     -13.043 -18.895  -1.278  1.00  0.00      MEMB
ATOM   3750 H15R PA     28     -12.174 -18.468  -1.823  1.00  0.00      MEMB
ATOM   3751 H15S PA     28     -13.869 -19.086  -1.996  1.00  0.00      MEMB
ATOM   3752 C116 PA     28     -12.681 -20.199  -0.624  1.00  0.00      MEMB
ATOM   3753 H16R PA     28     -11.950 -20.033   0.196  1.00  0.00      MEMB
ATOM   3754 H16S PA     28     -12.281 -20.910  -1.378  1.00  0.00      MEMB
ATOM   3755 H16T PA     28     -13.575 -20.618  -0.115  1.00  0.00      MEMB
ATOM   3626  N31 PC     28     -15.891 -22.131  19.835  1.00  0.00      MEMB
ATOM   3627  C33 PC     28     -16.024 -23.637  20.034  1.00  0.00      MEMB
ATOM   3628  H3A PC     28     -15.101 -24.047  19.654  1.00  0.00      MEMB
ATOM   3629  H3B PC     28     -16.972 -24.005  19.673  1.00  0.00      MEMB
ATOM   3630  H3C PC     28     -15.930 -23.842  21.091  1.00  0.00      MEMB
ATOM   3631  C34 PC     28     -16.923 -21.487  20.770  1.00  0.00      MEMB
ATOM   3632  H4A PC     28     -16.799 -20.416  20.708  1.00  0.00      MEMB
ATOM   3633  H4B PC     28     -16.689 -21.739  21.794  1.00  0.00      MEMB
ATOM   3634  H4C PC     28     -17.936 -21.729  20.482  1.00  0.00      MEMB
ATOM   3635  C35 PC     28     -14.524 -21.607  20.277  1.00  0.00      MEMB
ATOM   3636  H5A PC     28     -14.489 -20.531  20.365  1.00  0.00      MEMB
ATOM   3637  H5B PC     28     -13.714 -21.958  19.654  1.00  0.00      MEMB
ATOM   3638  H5C PC     28     -14.503 -22.067  21.253  1.00  0.00      MEMB
ATOM   3639  C32 PC     28     -16.163 -21.724  18.403  1.00  0.00      MEMB
ATOM   3640  H2A PC     28     -17.158 -22.057  18.148  1.00  0.00      MEMB
ATOM   3641  H2B PC     28     -15.525 -22.333  17.780  1.00  0.00      MEMB
ATOM   3642  C31 PC     28     -15.948 -20.241  17.976  1.00  0.00      MEMB
ATOM   3643  H1A PC     28     -16.112 -19.925  16.924  1.00  0.00      MEMB
ATOM   3644  H1B PC     28     -14.864 -20.063  18.141  1.00  0.00      MEMB
ATOM   3645  P31 PC     28     -17.884 -18.430  18.381  1.00  0.00      MEMB
ATOM   3646  O33 PC     28     -18.082 -17.309  19.417  1.00  0.00      MEMB
ATOM   3647  O34 PC     28     -19.105 -19.190  17.890  1.00  0.00      MEMB
ATOM   3648  O31 PC     28     -17.161 -17.818  17.115  1.00  0.00      MEMB
ATOM   3649  O32 PC     28     -16.751 -19.420  18.902  1.00  0.00      MEMB
ATOM   3650  C3  PC     28     -16.310 -16.676  17.214  1.00  0.00      MEMB
ATOM   3651  HA  PC     28     -15.535 -16.755  18.006  1.00  0.00      MEMB
ATOM   3652  HB  PC     28     -16.869 -15.754  17.482  1.00  0.00      MEMB
ATOM   3653  C2  PC     28     -15.533 -16.357  15.909  1.00  0.00      MEMB
ATOM   3654  HX  PC     28     -15.010 -15.379  15.842  1.00  0.00      MEMB
ATOM   3655  O21 PC     28     -16.298 -16.476  14.693  1.00  0.00      MEMB
ATOM   3656  C21 PC     28     -17.024 -15.431  14.382  1.00  0.00      MEMB
ATOM   3657  O22 PC     28     -17.006 -14.356  14.959  1.00  0.00      MEMB
ATOM   3661  C1  PC     28     -14.268 -17.393  15.932  1.00  0.00      MEMB
ATOM   3662  HR  PC     28     -14.549 -18.426  16.229  1.00  0.00      MEMB
ATOM   3663  HS  PC     28     -13.486 -16.916  16.561  1.00  0.00      MEMB
ATOM   3664  O11 PC     28     -13.609 -17.395  14.592  1.00  0.00      MEMB
ATOM   3665  C11 PC     28     -13.693 -18.452  13.825  1.00  0.00      MEMB
ATOM   3666  O12 PC     28     -14.355 -19.468  13.996  1.00  0.00      MEMB
ATOM   3658  C12 PA     28     -17.972 -15.843  13.280  1.00  0.00      MEMB
ATOM   3659  H2R PA     28     -18.564 -14.905  13.210  1.00  0.00      MEMB
ATOM   3660  H2S PA     28     -18.665 -16.616  13.676  1.00  0.00      MEMB
ATOM   3670  C13 PA     28     -17.290 -16.168  11.976  1.00  0.00      MEMB
ATOM   3671  H3R PA     28     -16.774 -17.150  12.026  1.00  0.00      MEMB
ATOM   3672  H3S PA     28     -16.473 -15.431  11.819  1.00  0.00      MEMB
ATOM   3673  C14 PA     28     -18.266 -16.240  10.715  1.00  0.00      MEMB
ATOM   3674  H4R PA     28     -18.792 -15.262  10.698  1.00  0.00      MEMB
ATOM   3675  H4S PA     28     -19.061 -17.002  10.861  1.00  0.00      MEMB
ATOM   3676  C15 PA     28     -17.508 -16.605   9.384  1.00  0.00      MEMB
ATOM   3677  H5R PA     28     -17.069 -17.611   9.553  1.00  0.00      MEMB
ATOM   3678  H5S PA     28     -16.639 -15.937   9.199  1.00  0.00      MEMB
ATOM   3679  C16 PA     28     -18.534 -16.382   8.222  1.00  0.00      MEMB
ATOM   3680  H6R PA     28     -18.868 -15.328   8.121  1.00  0.00      MEMB
ATOM   3681  H6S PA     28     -19.491 -16.929   8.366  1.00  0.00      MEMB
ATOM   3682  C17 PA     28     -18.097 -16.897   6.858  1.00  0.00      MEMB
ATOM   3683  H7R PA     28     -18.079 -18.001   6.729  1.00  0.00      MEMB
ATOM   3684  H7S PA     28     -17.060 -16.515   6.739  1.00  0.00      MEMB
ATOM   3685  C18 PA     28     -19.083 -16.512   5.649  1.00  0.00      MEMB
ATOM   3686  H8R PA     28     -19.118 -15.401   5.655  1.00  0.00      MEMB
ATOM   3687  H8S PA     28     -20.117 -16.873   5.832  1.00  0.00      MEMB
ATOM   3688  C19 PA     28     -18.502 -16.900   4.321  1.00  0.00      MEMB
ATOM   3689  H9R PA     28     -17.463 -16.505   4.305  1.00  0.00      MEMB
ATOM   3690  H9S PA     28     -19.063 -16.325   3.553  1.00  0.00      MEMB
ATOM   3691 C110 PA     28     -18.319 -18.419   4.097  1.00  0.00      MEMB
ATOM   3692 H10R PA     28     -17.282 -18.765   4.298  1.00  0.00      MEMB
ATOM   3693 H10S PA     28     -18.508 -18.515   3.006  1.00  0.00      MEMB
ATOM   3694 C111 PA     28     -19.323 -19.444   4.671  1.00  0.00      MEMB
ATOM   3695 H11R PA     28     -20.355 -19.045   4.564  1.00  0.00      MEMB
ATOM   3696 H11S PA     28     -19.224 -19.488   5.777  1.00  0.00      MEMB
ATOM   3697 C112 PA     28     -19.291 -20.854   4.101  1.00  0.00      MEMB
ATOM   3698 H12R PA     28     -19.545 -20.855   3.020  1.00  0.00      MEMB
ATOM   3699 H12S PA     28     -20.228 -21.261   4.538  1.00  0.00      MEMB
ATOM   3700 C113 PA     28     -18.163 -21.721   4.623  1.00  0.00      MEMB
ATOM   3701 H13R PA     28     -18.434 -22.794   4.528  1.00  0.00      MEMB
ATOM   3702 H13S PA     28     -18.117 -21.600   5.727  1.00  0.00      MEMB
ATOM   3703 C114 PA     28     -16.753 -21.489   3.923  1.00  0.00      MEMB
ATOM   3704 H14R PA     28     -16.035 -22.197   4.390  1.00  0.00      MEMB
ATOM   3705 H14S PA     28     -16.441 -20.487   4.288  1.00  0.00      MEMB
ATOM   3706 C115 PA     28     -16.649 -21.555   2.412  1.00  0.00      MEMB
ATOM   3707 H15R PA     28     -15.647 -21.205   2.084  1.00  0.00      MEMB
ATOM   3708 H15S PA     28     -17.404 -20.833   2.034  1.00  0.00      MEMB
ATOM   3709 C116 PA     28     -16.891 -22.890   1.800  1.00  0.00      MEMB
ATOM   3710 H16R PA     28     -16.919 -22.852   0.690  1.00  0.00      MEMB
ATOM   3711 H16S PA     28     -17.855 -23.351   2.107  1.00  0.00      MEMB
ATOM   3712 H16T PA     28     -15.927 -23.394   2.026  1.00  0.00      MEMB
TER   
ATOM   3797  C12 PA     29      -9.575 -20.780  14.647  1.00  0.00      MEMB
ATOM   3798  H2R PA     29      -9.720 -21.868  14.819  1.00  0.00      MEMB
ATOM   3799  H2S PA     29      -8.797 -20.487  15.384  1.00  0.00      MEMB
ATOM   3843  C13 PA     29      -9.362 -20.430  13.113  1.00  0.00      MEMB
ATOM   3844  H3R PA     29      -8.933 -19.418  12.957  1.00  0.00      MEMB
ATOM   3845  H3S PA     29     -10.346 -20.443  12.597  1.00  0.00      MEMB
ATOM   3846  C14 PA     29      -8.684 -21.471  12.328  1.00  0.00      MEMB
ATOM   3847  H4R PA     29      -9.317 -22.361  12.126  1.00  0.00      MEMB
ATOM   3848  H4S PA     29      -7.789 -21.824  12.882  1.00  0.00      MEMB
ATOM   3849  C15 PA     29      -8.241 -20.922  10.950  1.00  0.00      MEMB
ATOM   3850  H5R PA     29      -7.414 -20.202  11.127  1.00  0.00      MEMB
ATOM   3851  H5S PA     29      -9.093 -20.492  10.382  1.00  0.00      MEMB
ATOM   3852  C16 PA     29      -7.774 -21.949   9.936  1.00  0.00      MEMB
ATOM   3853  H6R PA     29      -8.516 -22.673   9.536  1.00  0.00      MEMB
ATOM   3854  H6S PA     29      -7.094 -22.630  10.491  1.00  0.00      MEMB
ATOM   3855  C17 PA     29      -7.025 -21.321   8.781  1.00  0.00      MEMB
ATOM   3856  H7R PA     29      -6.440 -22.114   8.268  1.00  0.00      MEMB
ATOM   3857  H7S PA     29      -6.315 -20.605   9.247  1.00  0.00      MEMB
ATOM   3858  C18 PA     29      -7.825 -20.550   7.698  1.00  0.00      MEMB
ATOM   3859  H8R PA     29      -7.171 -19.951   7.029  1.00  0.00      MEMB
ATOM   3860  H8S PA     29      -8.472 -19.814   8.221  1.00  0.00      MEMB
ATOM   3861  C19 PA     29      -8.860 -21.372   6.933  1.00  0.00      MEMB
ATOM   3862  H9R PA     29      -9.434 -20.679   6.281  1.00  0.00      MEMB
ATOM   3863  H9S PA     29      -9.533 -21.739   7.737  1.00  0.00      MEMB
ATOM   3864 C110 PA     29      -8.221 -22.473   6.076  1.00  0.00      MEMB
ATOM   3865 H10R PA     29      -7.525 -23.020   6.748  1.00  0.00      MEMB
ATOM   3866 H10S PA     29      -7.702 -22.012   5.208  1.00  0.00      MEMB
ATOM   3867 C111 PA     29      -9.291 -23.462   5.501  1.00  0.00      MEMB
ATOM   3868 H11R PA     29     -10.066 -22.848   4.994  1.00  0.00      MEMB
ATOM   3869 H11S PA     29      -9.796 -24.019   6.320  1.00  0.00      MEMB
ATOM   3870 C112 PA     29      -8.835 -24.539   4.478  1.00  0.00      MEMB
ATOM   3871 H12R PA     29      -9.543 -25.395   4.482  1.00  0.00      MEMB
ATOM   3872 H12S PA     29      -7.796 -24.828   4.745  1.00  0.00      MEMB
ATOM   3873 C113 PA     29      -8.835 -24.144   3.007  1.00  0.00      MEMB
ATOM   3874 H13R PA     29      -7.918 -23.541   2.839  1.00  0.00      MEMB
ATOM   3875 H13S PA     29      -9.721 -23.502   2.815  1.00  0.00      MEMB
ATOM   3876 C114 PA     29      -8.788 -25.362   2.005  1.00  0.00      MEMB
ATOM   3877 H14R PA     29      -9.716 -25.945   2.190  1.00  0.00      MEMB
ATOM   3878 H14S PA     29      -7.891 -25.988   2.197  1.00  0.00      MEMB
ATOM   3879 C115 PA     29      -8.783 -24.982   0.529  1.00  0.00      MEMB
ATOM   3880 H15R PA     29      -9.208 -25.887   0.044  1.00  0.00      MEMB
ATOM   3881 H15S PA     29      -7.769 -24.810   0.107  1.00  0.00      MEMB
ATOM   3882 C116 PA     29      -9.782 -23.826   0.220  1.00  0.00      MEMB
ATOM   3883 H16R PA     29     -10.791 -24.188   0.514  1.00  0.00      MEMB
ATOM   3884 H16S PA     29      -9.830 -23.674  -0.880  1.00  0.00      MEMB
ATOM   3885 H16T PA     29      -9.585 -22.900   0.801  1.00  0.00      MEMB
ATOM   3756  N31 PC     29      -7.553 -23.581  20.271  1.00  0.00      MEMB
ATOM   3757  C33 PC     29      -8.123 -23.297  21.568  1.00  0.00      MEMB
ATOM   3758  H3A PC     29      -7.669 -22.406  21.977  1.00  0.00      MEMB
ATOM   3759  H3B PC     29      -7.988 -24.046  22.334  1.00  0.00      MEMB
ATOM   3760  H3C PC     29      -9.201 -23.238  21.600  1.00  0.00      MEMB
ATOM   3761  C34 PC     29      -6.022 -23.541  20.375  1.00  0.00      MEMB
ATOM   3762  H4A PC     29      -5.639 -23.596  19.367  1.00  0.00      MEMB
ATOM   3763  H4B PC     29      -5.735 -24.290  21.098  1.00  0.00      MEMB
ATOM   3764  H4C PC     29      -5.599 -22.611  20.725  1.00  0.00      MEMB
ATOM   3765  C35 PC     29      -8.059 -24.965  19.905  1.00  0.00      MEMB
ATOM   3766  H5A PC     29      -7.411 -25.772  20.213  1.00  0.00      MEMB
ATOM   3767  H5B PC     29      -8.003 -24.982  18.826  1.00  0.00      MEMB
ATOM   3768  H5C PC     29      -9.017 -25.217  20.335  1.00  0.00      MEMB
ATOM   3769  C32 PC     29      -8.038 -22.631  19.222  1.00  0.00      MEMB
ATOM   3770  H2A PC     29      -7.514 -22.937  18.329  1.00  0.00      MEMB
ATOM   3771  H2B PC     29      -7.692 -21.692  19.628  1.00  0.00      MEMB
ATOM   3772  C31 PC     29      -9.637 -22.435  19.196  1.00  0.00      MEMB
ATOM   3773  H1A PC     29      -9.785 -21.635  18.440  1.00  0.00      MEMB
ATOM   3774  H1B PC     29      -9.899 -22.004  20.187  1.00  0.00      MEMB
ATOM   3775  P31 PC     29     -10.638 -24.284  17.647  1.00  0.00      MEMB
ATOM   3776  O33 PC     29     -11.184 -25.641  17.971  1.00  0.00      MEMB
ATOM   3777  O34 PC     29      -9.354 -24.267  16.849  1.00  0.00      MEMB
ATOM   3778  O31 PC     29     -11.734 -23.382  16.909  1.00  0.00      MEMB
ATOM   3779  O32 PC     29     -10.502 -23.528  19.087  1.00  0.00      MEMB
ATOM   3780  C3  PC     29     -12.823 -22.712  17.543  1.00  0.00      MEMB
ATOM   3781  HA  PC     29     -12.473 -22.114  18.412  1.00  0.00      MEMB
ATOM   3782  HB  PC     29     -13.552 -23.441  17.959  1.00  0.00      MEMB
ATOM   3783  C2  PC     29     -13.563 -21.785  16.518  1.00  0.00      MEMB
ATOM   3784  HX  PC     29     -14.560 -21.622  16.979  1.00  0.00      MEMB
ATOM   3785  O21 PC     29     -13.749 -22.362  15.187  1.00  0.00      MEMB
ATOM   3786  C21 PC     29     -14.893 -21.976  14.621  1.00  0.00      MEMB
ATOM   3787  O22 PC     29     -15.851 -21.408  15.187  1.00  0.00      MEMB
ATOM   3791  C1  PC     29     -12.797 -20.485  16.364  1.00  0.00      MEMB
ATOM   3792  HR  PC     29     -12.769 -19.869  17.288  1.00  0.00      MEMB
ATOM   3793  HS  PC     29     -13.251 -19.851  15.574  1.00  0.00      MEMB
ATOM   3794  O11 PC     29     -11.398 -20.821  16.110  1.00  0.00      MEMB
ATOM   3795  C11 PC     29     -10.951 -20.178  15.019  1.00  0.00      MEMB
ATOM   3796  O12 PC     29     -11.430 -19.209  14.450  1.00  0.00      MEMB
ATOM   3788  C12 PA     29     -14.895 -22.368  13.170  1.00  0.00      MEMB
ATOM   3789  H2R PA     29     -15.126 -21.440  12.606  1.00  0.00      MEMB
ATOM   3790  H2S PA     29     -15.782 -23.018  13.015  1.00  0.00      MEMB
ATOM   3800  C13 PA     29     -13.600 -22.957  12.665  1.00  0.00      MEMB
ATOM   3801  H3R PA     29     -13.392 -23.891  13.229  1.00  0.00      MEMB
ATOM   3802  H3S PA     29     -12.722 -22.289  12.798  1.00  0.00      MEMB
ATOM   3803  C14 PA     29     -13.730 -23.198  11.144  1.00  0.00      MEMB
ATOM   3804  H4R PA     29     -14.231 -22.320  10.683  1.00  0.00      MEMB
ATOM   3805  H4S PA     29     -14.356 -24.116  11.108  1.00  0.00      MEMB
ATOM   3806  C15 PA     29     -12.419 -23.412  10.432  1.00  0.00      MEMB
ATOM   3807  H5R PA     29     -11.884 -24.256  10.918  1.00  0.00      MEMB
ATOM   3808  H5S PA     29     -11.867 -22.492  10.718  1.00  0.00      MEMB
ATOM   3809  C16 PA     29     -12.575 -23.413   8.884  1.00  0.00      MEMB
ATOM   3810  H6R PA     29     -11.522 -23.224   8.586  1.00  0.00      MEMB
ATOM   3811  H6S PA     29     -13.201 -22.575   8.510  1.00  0.00      MEMB
ATOM   3812  C17 PA     29     -12.950 -24.724   8.169  1.00  0.00      MEMB
ATOM   3813  H7R PA     29     -13.950 -25.003   8.564  1.00  0.00      MEMB
ATOM   3814  H7S PA     29     -12.177 -25.496   8.372  1.00  0.00      MEMB
ATOM   3815  C18 PA     29     -13.078 -24.551   6.672  1.00  0.00      MEMB
ATOM   3816  H8R PA     29     -13.197 -25.611   6.361  1.00  0.00      MEMB
ATOM   3817  H8S PA     29     -12.143 -24.186   6.197  1.00  0.00      MEMB
ATOM   3818  C19 PA     29     -14.305 -23.656   6.237  1.00  0.00      MEMB
ATOM   3819  H9R PA     29     -14.007 -22.693   6.703  1.00  0.00      MEMB
ATOM   3820  H9S PA     29     -15.263 -24.019   6.666  1.00  0.00      MEMB
ATOM   3821 C110 PA     29     -14.635 -23.552   4.729  1.00  0.00      MEMB
ATOM   3822 H10R PA     29     -15.565 -22.984   4.509  1.00  0.00      MEMB
ATOM   3823 H10S PA     29     -15.011 -24.566   4.474  1.00  0.00      MEMB
ATOM   3824 C111 PA     29     -13.602 -23.055   3.646  1.00  0.00      MEMB
ATOM   3825 H11R PA     29     -14.209 -23.157   2.722  1.00  0.00      MEMB
ATOM   3826 H11S PA     29     -12.695 -23.694   3.713  1.00  0.00      MEMB
ATOM   3827 C112 PA     29     -13.297 -21.557   3.707  1.00  0.00      MEMB
ATOM   3828 H12R PA     29     -12.987 -21.265   4.733  1.00  0.00      MEMB
ATOM   3829 H12S PA     29     -14.264 -21.021   3.592  1.00  0.00      MEMB
ATOM   3830 C113 PA     29     -12.226 -21.216   2.644  1.00  0.00      MEMB
ATOM   3831 H13R PA     29     -12.841 -20.646   1.915  1.00  0.00      MEMB
ATOM   3832 H13S PA     29     -11.858 -22.019   1.971  1.00  0.00      MEMB
ATOM   3833 C114 PA     29     -11.108 -20.345   3.213  1.00  0.00      MEMB
ATOM   3834 H14R PA     29     -10.597 -20.954   3.990  1.00  0.00      MEMB
ATOM   3835 H14S PA     29     -11.534 -19.478   3.763  1.00  0.00      MEMB
ATOM   3836 C115 PA     29     -10.008 -19.875   2.205  1.00  0.00      MEMB
ATOM   3837 H15R PA     29      -9.573 -20.740   1.660  1.00  0.00      MEMB
ATOM   3838 H15S PA     29      -9.291 -19.338   2.861  1.00  0.00      MEMB
ATOM   3839 C116 PA     29     -10.684 -18.982   1.177  1.00  0.00      MEMB
ATOM   3840 H16R PA     29     -11.069 -19.711   0.432  1.00  0.00      MEMB
ATOM   3841 H16S PA     29      -9.982 -18.284   0.671  1.00  0.00      MEMB
ATOM   3842 H16T PA     29     -11.525 -18.457   1.677  1.00  0.00      MEMB
TER   
ATOM   3927  C12 PA     30     -13.062  25.075   9.521  1.00  0.00      MEMB
ATOM   3928  H2R PA     30     -12.691  25.700   8.681  1.00  0.00      MEMB
ATOM   3929  H2S PA     30     -14.085  24.678   9.345  1.00  0.00      MEMB
ATOM   3973  C13 PA     30     -12.184  23.773   9.738  1.00  0.00      MEMB
ATOM   3974  H3R PA     30     -12.666  23.179  10.543  1.00  0.00      MEMB
ATOM   3975  H3S PA     30     -11.259  24.103  10.259  1.00  0.00      MEMB
ATOM   3976  C14 PA     30     -11.905  22.829   8.559  1.00  0.00      MEMB
ATOM   3977  H4R PA     30     -11.500  21.847   8.888  1.00  0.00      MEMB
ATOM   3978  H4S PA     30     -11.136  23.276   7.893  1.00  0.00      MEMB
ATOM   3979  C15 PA     30     -13.075  22.526   7.651  1.00  0.00      MEMB
ATOM   3980  H5R PA     30     -14.009  22.630   8.244  1.00  0.00      MEMB
ATOM   3981  H5S PA     30     -13.027  21.461   7.337  1.00  0.00      MEMB
ATOM   3982  C16 PA     30     -13.235  23.386   6.320  1.00  0.00      MEMB
ATOM   3983  H6R PA     30     -13.171  24.455   6.616  1.00  0.00      MEMB
ATOM   3984  H6S PA     30     -14.190  23.173   5.794  1.00  0.00      MEMB
ATOM   3985  C17 PA     30     -12.214  23.038   5.200  1.00  0.00      MEMB
ATOM   3986  H7R PA     30     -11.278  23.006   5.798  1.00  0.00      MEMB
ATOM   3987  H7S PA     30     -11.981  23.851   4.480  1.00  0.00      MEMB
ATOM   3988  C18 PA     30     -12.459  21.770   4.347  1.00  0.00      MEMB
ATOM   3989  H8R PA     30     -13.391  21.977   3.779  1.00  0.00      MEMB
ATOM   3990  H8S PA     30     -12.672  21.011   5.130  1.00  0.00      MEMB
ATOM   3991  C19 PA     30     -11.169  21.355   3.596  1.00  0.00      MEMB
ATOM   3992  H9R PA     30     -11.312  20.406   3.036  1.00  0.00      MEMB
ATOM   3993  H9S PA     30     -10.357  21.067   4.298  1.00  0.00      MEMB
ATOM   3994 C110 PA     30     -10.705  22.415   2.549  1.00  0.00      MEMB
ATOM   3995 H10R PA     30     -10.436  23.426   2.922  1.00  0.00      MEMB
ATOM   3996 H10S PA     30     -11.477  22.532   1.759  1.00  0.00      MEMB
ATOM   3997 C111 PA     30      -9.513  21.793   1.813  1.00  0.00      MEMB
ATOM   3998 H11R PA     30      -9.314  20.722   2.033  1.00  0.00      MEMB
ATOM   3999 H11S PA     30      -8.623  22.302   2.241  1.00  0.00      MEMB
ATOM   4000 C112 PA     30      -9.482  21.925   0.318  1.00  0.00      MEMB
ATOM   4001 H12R PA     30     -10.404  21.429  -0.053  1.00  0.00      MEMB
ATOM   4002 H12S PA     30      -8.595  21.331   0.012  1.00  0.00      MEMB
ATOM   4003 C113 PA     30      -9.192  23.275  -0.300  1.00  0.00      MEMB
ATOM   4004 H13R PA     30      -8.403  23.815   0.266  1.00  0.00      MEMB
ATOM   4005 H13S PA     30     -10.066  23.942  -0.137  1.00  0.00      MEMB
ATOM   4006 C114 PA     30      -8.922  23.216  -1.849  1.00  0.00      MEMB
ATOM   4007 H14R PA     30      -7.934  22.733  -2.011  1.00  0.00      MEMB
ATOM   4008 H14S PA     30      -8.874  24.279  -2.169  1.00  0.00      MEMB
ATOM   4009 C115 PA     30      -9.992  22.442  -2.634  1.00  0.00      MEMB
ATOM   4010 H15R PA     30     -10.027  21.420  -2.199  1.00  0.00      MEMB
ATOM   4011 H15S PA     30      -9.628  22.341  -3.679  1.00  0.00      MEMB
ATOM   4012 C116 PA     30     -11.354  23.144  -2.599  1.00  0.00      MEMB
ATOM   4013 H16R PA     30     -11.720  23.398  -1.581  1.00  0.00      MEMB
ATOM   4014 H16S PA     30     -12.213  22.534  -2.951  1.00  0.00      MEMB
ATOM   4015 H16T PA     30     -11.169  24.074  -3.178  1.00  0.00      MEMB
ATOM   3886  N31 PC     30     -11.743  24.365  20.842  1.00  0.00      MEMB
ATOM   3887  C33 PC     30     -12.264  23.226  21.720  1.00  0.00      MEMB
ATOM   3888  H3A PC     30     -12.800  23.690  22.534  1.00  0.00      MEMB
ATOM   3889  H3B PC     30     -11.378  22.684  22.014  1.00  0.00      MEMB
ATOM   3890  H3C PC     30     -12.929  22.648  21.094  1.00  0.00      MEMB
ATOM   3891  C34 PC     30     -13.052  25.228  20.658  1.00  0.00      MEMB
ATOM   3892  H4A PC     30     -13.254  25.687  21.614  1.00  0.00      MEMB
ATOM   3893  H4B PC     30     -13.822  24.568  20.284  1.00  0.00      MEMB
ATOM   3894  H4C PC     30     -12.815  25.989  19.929  1.00  0.00      MEMB
ATOM   3895  C35 PC     30     -10.639  25.180  21.568  1.00  0.00      MEMB
ATOM   3896  H5A PC     30     -10.363  26.032  20.964  1.00  0.00      MEMB
ATOM   3897  H5B PC     30      -9.754  24.561  21.545  1.00  0.00      MEMB
ATOM   3898  H5C PC     30     -10.901  25.492  22.568  1.00  0.00      MEMB
ATOM   3899  C32 PC     30     -11.170  23.868  19.557  1.00  0.00      MEMB
ATOM   3900  H2A PC     30     -11.661  22.915  19.425  1.00  0.00      MEMB
ATOM   3901  H2B PC     30     -10.116  23.687  19.711  1.00  0.00      MEMB
ATOM   3902  C31 PC     30     -11.439  24.703  18.233  1.00  0.00      MEMB
ATOM   3903  H1A PC     30     -12.461  25.055  17.975  1.00  0.00      MEMB
ATOM   3904  H1B PC     30     -11.124  24.012  17.422  1.00  0.00      MEMB
ATOM   3905  P31 PC     30      -9.396  26.191  17.268  1.00  0.00      MEMB
ATOM   3906  O33 PC     30      -8.140  25.597  17.672  1.00  0.00      MEMB
ATOM   3907  O34 PC     30      -9.346  27.636  17.186  1.00  0.00      MEMB
ATOM   3908  O31 PC     30      -9.916  25.482  15.979  1.00  0.00      MEMB
ATOM   3909  O32 PC     30     -10.595  25.818  18.317  1.00  0.00      MEMB
ATOM   3910  C3  PC     30     -10.900  26.151  15.107  1.00  0.00      MEMB
ATOM   3911  HA  PC     30     -10.655  27.228  14.991  1.00  0.00      MEMB
ATOM   3912  HB  PC     30     -11.853  26.024  15.665  1.00  0.00      MEMB
ATOM   3913  C2  PC     30     -11.056  25.480  13.760  1.00  0.00      MEMB
ATOM   3914  HX  PC     30     -11.307  24.411  13.931  1.00  0.00      MEMB
ATOM   3915  O21 PC     30      -9.857  25.542  12.891  1.00  0.00      MEMB
ATOM   3916  C21 PC     30      -9.029  24.548  12.944  1.00  0.00      MEMB
ATOM   3917  O22 PC     30      -9.100  23.475  13.565  1.00  0.00      MEMB
ATOM   3921  C1  PC     30     -12.267  26.163  12.977  1.00  0.00      MEMB
ATOM   3922  HR  PC     30     -11.998  27.215  12.742  1.00  0.00      MEMB
ATOM   3923  HS  PC     30     -13.162  26.231  13.632  1.00  0.00      MEMB
ATOM   3924  O11 PC     30     -12.437  25.439  11.758  1.00  0.00      MEMB
ATOM   3925  C11 PC     30     -13.245  25.972  10.789  1.00  0.00      MEMB
ATOM   3926  O12 PC     30     -13.936  26.941  10.930  1.00  0.00      MEMB
ATOM   3918  C12 PA     30      -7.728  25.061  12.262  1.00  0.00      MEMB
ATOM   3919  H2R PA     30      -6.919  24.343  12.518  1.00  0.00      MEMB
ATOM   3920  H2S PA     30      -7.458  26.022  12.748  1.00  0.00      MEMB
ATOM   3930  C13 PA     30      -8.015  25.313  10.742  1.00  0.00      MEMB
ATOM   3931  H3R PA     30      -8.682  24.515  10.353  1.00  0.00      MEMB
ATOM   3932  H3S PA     30      -7.044  25.127  10.235  1.00  0.00      MEMB
ATOM   3933  C14 PA     30      -8.618  26.660  10.297  1.00  0.00      MEMB
ATOM   3934  H4R PA     30      -7.829  27.439  10.237  1.00  0.00      MEMB
ATOM   3935  H4S PA     30      -9.470  26.889  10.973  1.00  0.00      MEMB
ATOM   3936  C15 PA     30      -9.159  26.481   8.803  1.00  0.00      MEMB
ATOM   3937  H5R PA     30      -9.712  25.525   8.918  1.00  0.00      MEMB
ATOM   3938  H5S PA     30      -8.404  26.271   8.016  1.00  0.00      MEMB
ATOM   3939  C16 PA     30     -10.161  27.547   8.309  1.00  0.00      MEMB
ATOM   3940  H6R PA     30      -9.633  28.523   8.250  1.00  0.00      MEMB
ATOM   3941  H6S PA     30     -10.891  27.672   9.136  1.00  0.00      MEMB
ATOM   3942  C17 PA     30     -10.800  27.123   7.022  1.00  0.00      MEMB
ATOM   3943  H7R PA     30     -11.663  27.818   6.945  1.00  0.00      MEMB
ATOM   3944  H7S PA     30     -11.163  26.073   7.002  1.00  0.00      MEMB
ATOM   3945  C18 PA     30      -9.960  27.389   5.854  1.00  0.00      MEMB
ATOM   3946  H8R PA     30      -9.077  26.714   5.849  1.00  0.00      MEMB
ATOM   3947  H8S PA     30      -9.594  28.435   5.926  1.00  0.00      MEMB
ATOM   3948  C19 PA     30     -10.643  27.196   4.504  1.00  0.00      MEMB
ATOM   3949  H9R PA     30     -11.593  27.771   4.534  1.00  0.00      MEMB
ATOM   3950  H9S PA     30     -10.977  26.155   4.312  1.00  0.00      MEMB
ATOM   3951 C110 PA     30      -9.792  27.612   3.307  1.00  0.00      MEMB
ATOM   3952 H10R PA     30      -8.908  26.944   3.396  1.00  0.00      MEMB
ATOM   3953 H10S PA     30      -9.491  28.665   3.490  1.00  0.00      MEMB
ATOM   3954 C111 PA     30     -10.558  27.479   1.978  1.00  0.00      MEMB
ATOM   3955 H11R PA     30     -11.444  28.142   2.086  1.00  0.00      MEMB
ATOM   3956 H11S PA     30     -10.986  26.454   1.983  1.00  0.00      MEMB
ATOM   3957 C112 PA     30      -9.738  27.686   0.739  1.00  0.00      MEMB
ATOM   3958 H12R PA     30      -8.744  27.193   0.670  1.00  0.00      MEMB
ATOM   3959 H12S PA     30      -9.600  28.755   0.470  1.00  0.00      MEMB
ATOM   3960 C113 PA     30     -10.494  27.191  -0.549  1.00  0.00      MEMB
ATOM   3961 H13R PA     30     -10.662  26.093  -0.580  1.00  0.00      MEMB
ATOM   3962 H13S PA     30      -9.913  27.297  -1.490  1.00  0.00      MEMB
ATOM   3963 C114 PA     30     -11.811  27.929  -0.797  1.00  0.00      MEMB
ATOM   3964 H14R PA     30     -11.685  29.025  -0.672  1.00  0.00      MEMB
ATOM   3965 H14S PA     30     -12.469  27.659   0.057  1.00  0.00      MEMB
ATOM   3966 C115 PA     30     -12.594  27.750  -2.091  1.00  0.00      MEMB
ATOM   3967 H15R PA     30     -12.472  26.724  -2.500  1.00  0.00      MEMB
ATOM   3968 H15S PA     30     -12.183  28.457  -2.843  1.00  0.00      MEMB
ATOM   3969 C116 PA     30     -14.079  28.045  -1.856  1.00  0.00      MEMB
ATOM   3970 H16R PA     30     -14.621  27.394  -1.137  1.00  0.00      MEMB
ATOM   3971 H16S PA     30     -14.720  28.116  -2.761  1.00  0.00      MEMB
ATOM   3972 H16T PA     30     -14.156  29.017  -1.323  1.00  0.00      MEMB
TER   
ATOM   4057  C12 PA     31     -29.512  -6.778  13.357  1.00  0.00      MEMB
ATOM   4058  H2R PA     31     -30.211  -5.942  13.143  1.00  0.00      MEMB
ATOM   4059  H2S PA     31     -30.032  -7.752  13.230  1.00  0.00      MEMB
ATOM   4103  C13 PA     31     -28.289  -6.823  12.440  1.00  0.00      MEMB
ATOM   4104  H3R PA     31     -27.745  -5.882  12.669  1.00  0.00      MEMB
ATOM   4105  H3S PA     31     -28.548  -6.880  11.362  1.00  0.00      MEMB
ATOM   4106  C14 PA     31     -27.394  -8.070  12.523  1.00  0.00      MEMB
ATOM   4107  H4R PA     31     -27.850  -8.990  12.099  1.00  0.00      MEMB
ATOM   4108  H4S PA     31     -27.306  -8.236  13.618  1.00  0.00      MEMB
ATOM   4109  C15 PA     31     -25.988  -7.727  11.991  1.00  0.00      MEMB
ATOM   4110  H5R PA     31     -25.159  -8.391  12.316  1.00  0.00      MEMB
ATOM   4111  H5S PA     31     -25.686  -6.800  12.523  1.00  0.00      MEMB
ATOM   4112  C16 PA     31     -25.940  -7.514  10.434  1.00  0.00      MEMB
ATOM   4113  H6R PA     31     -26.843  -6.950  10.116  1.00  0.00      MEMB
ATOM   4114  H6S PA     31     -25.977  -8.553  10.042  1.00  0.00      MEMB
ATOM   4115  C17 PA     31     -24.644  -6.780   9.791  1.00  0.00      MEMB
ATOM   4116  H7R PA     31     -23.837  -7.415   9.367  1.00  0.00      MEMB
ATOM   4117  H7S PA     31     -24.271  -6.205  10.666  1.00  0.00      MEMB
ATOM   4118  C18 PA     31     -25.079  -5.712   8.773  1.00  0.00      MEMB
ATOM   4119  H8R PA     31     -24.257  -4.974   8.660  1.00  0.00      MEMB
ATOM   4120  H8S PA     31     -25.963  -5.257   9.268  1.00  0.00      MEMB
ATOM   4121  C19 PA     31     -25.454  -6.313   7.450  1.00  0.00      MEMB
ATOM   4122  H9R PA     31     -25.164  -7.382   7.370  1.00  0.00      MEMB
ATOM   4123  H9S PA     31     -25.042  -5.751   6.584  1.00  0.00      MEMB
ATOM   4124 C110 PA     31     -26.966  -6.213   7.153  1.00  0.00      MEMB
ATOM   4125 H10R PA     31     -27.441  -6.598   8.081  1.00  0.00      MEMB
ATOM   4126 H10S PA     31     -27.158  -6.932   6.329  1.00  0.00      MEMB
ATOM   4127 C111 PA     31     -27.357  -4.786   6.852  1.00  0.00      MEMB
ATOM   4128 H11R PA     31     -26.787  -4.349   6.004  1.00  0.00      MEMB
ATOM   4129 H11S PA     31     -27.035  -4.122   7.682  1.00  0.00      MEMB
ATOM   4130 C112 PA     31     -28.920  -4.624   6.794  1.00  0.00      MEMB
ATOM   4131 H12R PA     31     -29.043  -3.555   6.518  1.00  0.00      MEMB
ATOM   4132 H12S PA     31     -29.283  -4.832   7.824  1.00  0.00      MEMB
ATOM   4133 C113 PA     31     -29.601  -5.450   5.751  1.00  0.00      MEMB
ATOM   4134 H13R PA     31     -30.680  -5.217   5.631  1.00  0.00      MEMB
ATOM   4135 H13S PA     31     -29.637  -6.531   6.002  1.00  0.00      MEMB
ATOM   4136 C114 PA     31     -28.982  -5.152   4.326  1.00  0.00      MEMB
ATOM   4137 H14R PA     31     -27.986  -5.641   4.270  1.00  0.00      MEMB
ATOM   4138 H14S PA     31     -28.868  -4.049   4.249  1.00  0.00      MEMB
ATOM   4139 C115 PA     31     -29.579  -5.797   3.022  1.00  0.00      MEMB
ATOM   4140 H15R PA     31     -30.302  -5.054   2.623  1.00  0.00      MEMB
ATOM   4141 H15S PA     31     -30.157  -6.708   3.283  1.00  0.00      MEMB
ATOM   4142 C116 PA     31     -28.457  -6.156   2.019  1.00  0.00      MEMB
ATOM   4143 H16R PA     31     -28.077  -7.190   2.163  1.00  0.00      MEMB
ATOM   4144 H16S PA     31     -27.608  -5.449   1.901  1.00  0.00      MEMB
ATOM   4145 H16T PA     31     -29.029  -6.189   1.068  1.00  0.00      MEMB
ATOM   4016  N31 PC     31     -24.826  -9.742  17.674  1.00  0.00      MEMB
ATOM   4017  C33 PC     31     -23.604  -9.962  18.427  1.00  0.00      MEMB
ATOM   4018  H3A PC     31     -23.696  -9.440  19.367  1.00  0.00      MEMB
ATOM   4019  H3B PC     31     -22.730  -9.605  17.903  1.00  0.00      MEMB
ATOM   4020  H3C PC     31     -23.257 -10.982  18.504  1.00  0.00      MEMB
ATOM   4021  C34 PC     31     -24.626 -10.093  16.278  1.00  0.00      MEMB
ATOM   4022  H4A PC     31     -24.598 -11.169  16.193  1.00  0.00      MEMB
ATOM   4023  H4B PC     31     -23.764  -9.552  15.916  1.00  0.00      MEMB
ATOM   4024  H4C PC     31     -25.388  -9.710  15.615  1.00  0.00      MEMB
ATOM   4025  C35 PC     31     -25.952 -10.654  18.266  1.00  0.00      MEMB
ATOM   4026  H5A PC     31     -25.592 -11.668  18.170  1.00  0.00      MEMB
ATOM   4027  H5B PC     31     -26.826 -10.531  17.644  1.00  0.00      MEMB
ATOM   4028  H5C PC     31     -26.101 -10.458  19.317  1.00  0.00      MEMB
ATOM   4029  C32 PC     31     -25.289  -8.302  17.726  1.00  0.00      MEMB
ATOM   4030  H2A PC     31     -26.240  -8.295  17.215  1.00  0.00      MEMB
ATOM   4031  H2B PC     31     -24.568  -7.825  17.077  1.00  0.00      MEMB
ATOM   4032  C31 PC     31     -25.165  -7.667  19.123  1.00  0.00      MEMB
ATOM   4033  H1A PC     31     -25.588  -6.643  19.036  1.00  0.00      MEMB
ATOM   4034  H1B PC     31     -24.112  -7.652  19.479  1.00  0.00      MEMB
ATOM   4035  P31 PC     31     -27.389  -7.973  20.376  1.00  0.00      MEMB
ATOM   4036  O33 PC     31     -27.525  -6.517  20.706  1.00  0.00      MEMB
ATOM   4037  O34 PC     31     -27.923  -8.977  21.307  1.00  0.00      MEMB
ATOM   4038  O31 PC     31     -27.961  -8.162  18.941  1.00  0.00      MEMB
ATOM   4039  O32 PC     31     -25.853  -8.363  20.178  1.00  0.00      MEMB
ATOM   4040  C3  PC     31     -29.289  -8.734  18.841  1.00  0.00      MEMB
ATOM   4041  HA  PC     31     -29.961  -8.091  19.449  1.00  0.00      MEMB
ATOM   4042  HB  PC     31     -29.314  -9.808  19.123  1.00  0.00      MEMB
ATOM   4043  C2  PC     31     -29.884  -8.613  17.405  1.00  0.00      MEMB
ATOM   4044  HX  PC     31     -30.915  -9.028  17.383  1.00  0.00      MEMB
ATOM   4045  O21 PC     31     -29.101  -9.284  16.374  1.00  0.00      MEMB
ATOM   4046  C21 PC     31     -29.117 -10.583  16.406  1.00  0.00      MEMB
ATOM   4047  O22 PC     31     -29.602 -11.301  17.289  1.00  0.00      MEMB
ATOM   4051  C1  PC     31     -29.842  -7.063  17.023  1.00  0.00      MEMB
ATOM   4052  HR  PC     31     -28.978  -6.498  17.434  1.00  0.00      MEMB
ATOM   4053  HS  PC     31     -30.661  -6.544  17.566  1.00  0.00      MEMB
ATOM   4054  O11 PC     31     -30.102  -6.853  15.633  1.00  0.00      MEMB
ATOM   4055  C11 PC     31     -29.098  -6.703  14.843  1.00  0.00      MEMB
ATOM   4056  O12 PC     31     -27.928  -6.514  15.227  1.00  0.00      MEMB
ATOM   4048  C12 PA     31     -28.334 -11.174  15.171  1.00  0.00      MEMB
ATOM   4049  H2R PA     31     -27.557 -10.466  14.811  1.00  0.00      MEMB
ATOM   4050  H2S PA     31     -29.163 -11.163  14.431  1.00  0.00      MEMB
ATOM   4060  C13 PA     31     -27.880 -12.614  15.315  1.00  0.00      MEMB
ATOM   4061  H3R PA     31     -28.719 -13.321  15.494  1.00  0.00      MEMB
ATOM   4062  H3S PA     31     -27.308 -12.839  16.240  1.00  0.00      MEMB
ATOM   4063  C14 PA     31     -27.042 -13.114  14.130  1.00  0.00      MEMB
ATOM   4064  H4R PA     31     -27.707 -13.257  13.251  1.00  0.00      MEMB
ATOM   4065  H4S PA     31     -26.762 -14.158  14.385  1.00  0.00      MEMB
ATOM   4066  C15 PA     31     -25.800 -12.329  13.818  1.00  0.00      MEMB
ATOM   4067  H5R PA     31     -24.992 -12.432  14.574  1.00  0.00      MEMB
ATOM   4068  H5S PA     31     -25.944 -11.228  13.850  1.00  0.00      MEMB
ATOM   4069  C16 PA     31     -25.243 -12.582  12.384  1.00  0.00      MEMB
ATOM   4070  H6R PA     31     -25.914 -12.463  11.507  1.00  0.00      MEMB
ATOM   4071  H6S PA     31     -24.910 -13.629  12.219  1.00  0.00      MEMB
ATOM   4072  C17 PA     31     -24.009 -11.665  12.043  1.00  0.00      MEMB
ATOM   4073  H7R PA     31     -23.056 -12.109  12.403  1.00  0.00      MEMB
ATOM   4074  H7S PA     31     -24.088 -10.761  12.684  1.00  0.00      MEMB
ATOM   4075  C18 PA     31     -23.913 -11.151  10.605  1.00  0.00      MEMB
ATOM   4076  H8R PA     31     -23.002 -10.545  10.416  1.00  0.00      MEMB
ATOM   4077  H8S PA     31     -24.739 -10.419  10.478  1.00  0.00      MEMB
ATOM   4078  C19 PA     31     -24.133 -12.251   9.507  1.00  0.00      MEMB
ATOM   4079  H9R PA     31     -25.088 -12.804   9.640  1.00  0.00      MEMB
ATOM   4080  H9S PA     31     -23.287 -12.951   9.674  1.00  0.00      MEMB
ATOM   4081 C110 PA     31     -23.967 -11.787   8.040  1.00  0.00      MEMB
ATOM   4082 H10R PA     31     -23.850 -12.691   7.404  1.00  0.00      MEMB
ATOM   4083 H10S PA     31     -23.080 -11.131   7.908  1.00  0.00      MEMB
ATOM   4084 C111 PA     31     -25.181 -11.023   7.542  1.00  0.00      MEMB
ATOM   4085 H11R PA     31     -25.382 -10.096   8.121  1.00  0.00      MEMB
ATOM   4086 H11S PA     31     -26.073 -11.683   7.593  1.00  0.00      MEMB
ATOM   4087 C112 PA     31     -25.187 -10.630   6.053  1.00  0.00      MEMB
ATOM   4088 H12R PA     31     -25.132 -11.611   5.533  1.00  0.00      MEMB
ATOM   4089 H12S PA     31     -24.373  -9.914   5.815  1.00  0.00      MEMB
ATOM   4090 C113 PA     31     -26.449  -9.916   5.531  1.00  0.00      MEMB
ATOM   4091 H13R PA     31     -26.286  -8.878   5.894  1.00  0.00      MEMB
ATOM   4092 H13S PA     31     -27.425 -10.250   5.944  1.00  0.00      MEMB
ATOM   4093 C114 PA     31     -26.692  -9.983   3.990  1.00  0.00      MEMB
ATOM   4094 H14R PA     31     -26.704 -11.056   3.704  1.00  0.00      MEMB
ATOM   4095 H14S PA     31     -25.920  -9.416   3.427  1.00  0.00      MEMB
ATOM   4096 C115 PA     31     -28.120  -9.357   3.626  1.00  0.00      MEMB
ATOM   4097 H15R PA     31     -28.159  -8.247   3.665  1.00  0.00      MEMB
ATOM   4098 H15S PA     31     -28.733  -9.667   4.499  1.00  0.00      MEMB
ATOM   4099 C116 PA     31     -28.799  -9.870   2.324  1.00  0.00      MEMB
ATOM   4100 H16R PA     31     -28.185  -9.677   1.419  1.00  0.00      MEMB
ATOM   4101 H16S PA     31     -29.793  -9.387   2.211  1.00  0.00      MEMB
ATOM   4102 H16T PA     31     -28.851 -10.974   2.443  1.00  0.00      MEMB
TER   
ATOM   4187  C12 PA     32     -21.024  18.083  11.702  1.00  0.00      MEMB
ATOM   4188  H2R PA     32     -20.814  17.519  10.769  1.00  0.00      MEMB
ATOM   4189  H2S PA     32     -20.016  18.523  11.856  1.00  0.00      MEMB
ATOM   4233  C13 PA     32     -22.182  19.171  11.627  1.00  0.00      MEMB
ATOM   4234  H3R PA     32     -21.975  19.932  10.844  1.00  0.00      MEMB
ATOM   4235  H3S PA     32     -22.287  19.822  12.522  1.00  0.00      MEMB
ATOM   4236  C14 PA     32     -23.632  18.609  11.335  1.00  0.00      MEMB
ATOM   4237  H4R PA     32     -24.302  19.484  11.476  1.00  0.00      MEMB
ATOM   4238  H4S PA     32     -23.899  17.765  12.006  1.00  0.00      MEMB
ATOM   4239  C15 PA     32     -23.810  17.951   9.969  1.00  0.00      MEMB
ATOM   4240  H5R PA     32     -24.898  17.726   9.999  1.00  0.00      MEMB
ATOM   4241  H5S PA     32     -23.336  16.952   9.864  1.00  0.00      MEMB
ATOM   4242  C16 PA     32     -23.340  18.665   8.681  1.00  0.00      MEMB
ATOM   4243  H6R PA     32     -22.241  18.698   8.839  1.00  0.00      MEMB
ATOM   4244  H6S PA     32     -23.558  19.749   8.567  1.00  0.00      MEMB
ATOM   4245  C17 PA     32     -23.512  17.929   7.361  1.00  0.00      MEMB
ATOM   4246  H7R PA     32     -23.320  16.847   7.524  1.00  0.00      MEMB
ATOM   4247  H7S PA     32     -22.688  18.242   6.685  1.00  0.00      MEMB
ATOM   4248  C18 PA     32     -24.907  18.280   6.778  1.00  0.00      MEMB
ATOM   4249  H8R PA     32     -24.873  19.345   6.465  1.00  0.00      MEMB
ATOM   4250  H8S PA     32     -25.573  18.169   7.661  1.00  0.00      MEMB
ATOM   4251  C19 PA     32     -25.444  17.521   5.606  1.00  0.00      MEMB
ATOM   4252  H9R PA     32     -26.504  17.849   5.546  1.00  0.00      MEMB
ATOM   4253  H9S PA     32     -25.652  16.437   5.730  1.00  0.00      MEMB
ATOM   4254 C110 PA     32     -24.684  17.866   4.294  1.00  0.00      MEMB
ATOM   4255 H10R PA     32     -23.837  17.148   4.248  1.00  0.00      MEMB
ATOM   4256 H10S PA     32     -24.246  18.881   4.397  1.00  0.00      MEMB
ATOM   4257 C111 PA     32     -25.457  17.880   3.075  1.00  0.00      MEMB
ATOM   4258 H11R PA     32     -26.299  18.604   3.106  1.00  0.00      MEMB
ATOM   4259 H11S PA     32     -25.910  16.885   2.876  1.00  0.00      MEMB
ATOM   4260 C112 PA     32     -24.764  18.538   1.851  1.00  0.00      MEMB
ATOM   4261 H12R PA     32     -24.638  19.635   1.978  1.00  0.00      MEMB
ATOM   4262 H12S PA     32     -25.301  18.328   0.901  1.00  0.00      MEMB
ATOM   4263 C113 PA     32     -23.313  18.070   1.664  1.00  0.00      MEMB
ATOM   4264 H13R PA     32     -23.362  16.978   1.467  1.00  0.00      MEMB
ATOM   4265 H13S PA     32     -22.841  18.258   2.652  1.00  0.00      MEMB
ATOM   4266 C114 PA     32     -22.516  18.852   0.569  1.00  0.00      MEMB
ATOM   4267 H14R PA     32     -22.580  19.954   0.688  1.00  0.00      MEMB
ATOM   4268 H14S PA     32     -23.081  18.610  -0.357  1.00  0.00      MEMB
ATOM   4269 C115 PA     32     -21.085  18.315   0.360  1.00  0.00      MEMB
ATOM   4270 H15R PA     32     -20.639  17.954   1.311  1.00  0.00      MEMB
ATOM   4271 H15S PA     32     -20.542  19.145  -0.140  1.00  0.00      MEMB
ATOM   4272 C116 PA     32     -21.020  17.149  -0.658  1.00  0.00      MEMB
ATOM   4273 H16R PA     32     -20.036  16.637  -0.593  1.00  0.00      MEMB
ATOM   4274 H16S PA     32     -21.123  17.557  -1.686  1.00  0.00      MEMB
ATOM   4275 H16T PA     32     -21.852  16.450  -0.428  1.00  0.00      MEMB
ATOM   4146  N31 PC     32     -24.809  14.430  20.396  1.00  0.00      MEMB
ATOM   4147  C33 PC     32     -23.878  15.380  21.078  1.00  0.00      MEMB
ATOM   4148  H3A PC     32     -23.415  15.063  22.001  1.00  0.00      MEMB
ATOM   4149  H3B PC     32     -24.316  16.356  21.230  1.00  0.00      MEMB
ATOM   4150  H3C PC     32     -23.102  15.517  20.339  1.00  0.00      MEMB
ATOM   4151  C34 PC     32     -26.024  14.103  21.214  1.00  0.00      MEMB
ATOM   4152  H4A PC     32     -26.568  13.324  20.699  1.00  0.00      MEMB
ATOM   4153  H4B PC     32     -26.632  14.995  21.251  1.00  0.00      MEMB
ATOM   4154  H4C PC     32     -25.723  13.867  22.224  1.00  0.00      MEMB
ATOM   4155  C35 PC     32     -25.243  15.128  19.082  1.00  0.00      MEMB
ATOM   4156  H5A PC     32     -24.340  15.345  18.531  1.00  0.00      MEMB
ATOM   4157  H5B PC     32     -25.695  16.069  19.361  1.00  0.00      MEMB
ATOM   4158  H5C PC     32     -25.899  14.558  18.440  1.00  0.00      MEMB
ATOM   4159  C32 PC     32     -24.171  13.073  20.193  1.00  0.00      MEMB
ATOM   4160  H2A PC     32     -24.900  12.549  19.592  1.00  0.00      MEMB
ATOM   4161  H2B PC     32     -24.053  12.588  21.151  1.00  0.00      MEMB
ATOM   4162  C31 PC     32     -22.839  13.069  19.391  1.00  0.00      MEMB
ATOM   4163  H1A PC     32     -22.565  11.994  19.439  1.00  0.00      MEMB
ATOM   4164  H1B PC     32     -22.094  13.636  19.989  1.00  0.00      MEMB
ATOM   4165  P31 PC     32     -21.942  14.479  17.516  1.00  0.00      MEMB
ATOM   4166  O33 PC     32     -22.090  14.475  16.001  1.00  0.00      MEMB
ATOM   4167  O34 PC     32     -20.588  14.153  18.020  1.00  0.00      MEMB
ATOM   4168  O31 PC     32     -22.424  15.916  18.045  1.00  0.00      MEMB
ATOM   4169  O32 PC     32     -22.977  13.432  18.064  1.00  0.00      MEMB
ATOM   4170  C3  PC     32     -21.754  17.134  17.602  1.00  0.00      MEMB
ATOM   4171  HA  PC     32     -20.649  17.054  17.673  1.00  0.00      MEMB
ATOM   4172  HB  PC     32     -21.981  17.855  18.415  1.00  0.00      MEMB
ATOM   4173  C2  PC     32     -22.066  17.805  16.212  1.00  0.00      MEMB
ATOM   4174  HX  PC     32     -22.066  18.915  16.252  1.00  0.00      MEMB
ATOM   4175  O21 PC     32     -23.221  17.315  15.564  1.00  0.00      MEMB
ATOM   4176  C21 PC     32     -24.310  17.623  16.219  1.00  0.00      MEMB
ATOM   4177  O22 PC     32     -24.414  18.278  17.230  1.00  0.00      MEMB
ATOM   4181  C1  PC     32     -20.829  17.492  15.294  1.00  0.00      MEMB
ATOM   4182  HR  PC     32     -20.578  16.416  15.413  1.00  0.00      MEMB
ATOM   4183  HS  PC     32     -20.038  18.062  15.827  1.00  0.00      MEMB
ATOM   4184  O11 PC     32     -20.969  18.058  13.962  1.00  0.00      MEMB
ATOM   4185  C11 PC     32     -21.165  17.185  12.988  1.00  0.00      MEMB
ATOM   4186  O12 PC     32     -21.060  15.979  12.981  1.00  0.00      MEMB
ATOM   4178  C12 PA     32     -25.515  17.089  15.404  1.00  0.00      MEMB
ATOM   4179  H2R PA     32     -25.459  17.607  14.422  1.00  0.00      MEMB
ATOM   4180  H2S PA     32     -26.466  17.320  15.930  1.00  0.00      MEMB
ATOM   4190  C13 PA     32     -25.447  15.559  15.203  1.00  0.00      MEMB
ATOM   4191  H3R PA     32     -26.363  14.992  14.930  1.00  0.00      MEMB
ATOM   4192  H3S PA     32     -25.043  15.118  16.140  1.00  0.00      MEMB
ATOM   4193  C14 PA     32     -24.491  15.021  14.093  1.00  0.00      MEMB
ATOM   4194  H4R PA     32     -24.267  14.022  14.525  1.00  0.00      MEMB
ATOM   4195  H4S PA     32     -23.531  15.559  13.943  1.00  0.00      MEMB
ATOM   4196  C15 PA     32     -25.171  14.727  12.723  1.00  0.00      MEMB
ATOM   4197  H5R PA     32     -25.990  15.379  12.350  1.00  0.00      MEMB
ATOM   4198  H5S PA     32     -25.655  13.734  12.841  1.00  0.00      MEMB
ATOM   4199  C16 PA     32     -24.153  14.654  11.553  1.00  0.00      MEMB
ATOM   4200  H6R PA     32     -23.326  13.964  11.824  1.00  0.00      MEMB
ATOM   4201  H6S PA     32     -23.846  15.702  11.349  1.00  0.00      MEMB
ATOM   4202  C17 PA     32     -24.918  14.160  10.276  1.00  0.00      MEMB
ATOM   4203  H7R PA     32     -25.707  14.897  10.015  1.00  0.00      MEMB
ATOM   4204  H7S PA     32     -25.260  13.148  10.580  1.00  0.00      MEMB
ATOM   4205  C18 PA     32     -24.061  13.964   9.047  1.00  0.00      MEMB
ATOM   4206  H8R PA     32     -23.083  13.458   9.194  1.00  0.00      MEMB
ATOM   4207  H8S PA     32     -23.657  14.979   8.847  1.00  0.00      MEMB
ATOM   4208  C19 PA     32     -24.923  13.620   7.831  1.00  0.00      MEMB
ATOM   4209  H9R PA     32     -25.574  14.446   7.473  1.00  0.00      MEMB
ATOM   4210  H9S PA     32     -25.657  12.840   8.128  1.00  0.00      MEMB
ATOM   4211 C110 PA     32     -24.039  13.115   6.684  1.00  0.00      MEMB
ATOM   4212 H10R PA     32     -24.588  12.286   6.187  1.00  0.00      MEMB
ATOM   4213 H10S PA     32     -23.152  12.540   7.026  1.00  0.00      MEMB
ATOM   4214 C111 PA     32     -23.564  14.292   5.767  1.00  0.00      MEMB
ATOM   4215 H11R PA     32     -22.941  14.978   6.380  1.00  0.00      MEMB
ATOM   4216 H11S PA     32     -24.504  14.724   5.362  1.00  0.00      MEMB
ATOM   4217 C112 PA     32     -22.677  13.695   4.649  1.00  0.00      MEMB
ATOM   4218 H12R PA     32     -23.379  12.949   4.219  1.00  0.00      MEMB
ATOM   4219 H12S PA     32     -21.784  13.099   4.931  1.00  0.00      MEMB
ATOM   4220 C113 PA     32     -22.319  14.777   3.730  1.00  0.00      MEMB
ATOM   4221 H13R PA     32     -21.606  15.452   4.249  1.00  0.00      MEMB
ATOM   4222 H13S PA     32     -23.195  15.414   3.485  1.00  0.00      MEMB
ATOM   4223 C114 PA     32     -21.689  14.273   2.406  1.00  0.00      MEMB
ATOM   4224 H14R PA     32     -20.736  13.745   2.621  1.00  0.00      MEMB
ATOM   4225 H14S PA     32     -21.294  15.218   1.976  1.00  0.00      MEMB
ATOM   4226 C115 PA     32     -22.575  13.536   1.396  1.00  0.00      MEMB
ATOM   4227 H15R PA     32     -22.932  12.588   1.852  1.00  0.00      MEMB
ATOM   4228 H15S PA     32     -21.907  13.143   0.600  1.00  0.00      MEMB
ATOM   4229 C116 PA     32     -23.836  14.276   0.919  1.00  0.00      MEMB
ATOM   4230 H16R PA     32     -24.447  14.574   1.797  1.00  0.00      MEMB
ATOM   4231 H16S PA     32     -24.466  13.538   0.378  1.00  0.00      MEMB
ATOM   4232 H16T PA     32     -23.626  15.171   0.295  1.00  0.00      MEMB
TER   
ATOM   4317  C12 PA     33       5.369  29.064  14.796  1.00  0.00      MEMB
ATOM   4318  H2R PA     33       5.408  28.041  15.227  1.00  0.00      MEMB
ATOM   4319  H2S PA     33       6.103  29.684  15.355  1.00  0.00      MEMB
ATOM   4363  C13 PA     33       5.835  28.981  13.330  1.00  0.00      MEMB
ATOM   4364  H3R PA     33       6.886  28.658  13.490  1.00  0.00      MEMB
ATOM   4365  H3S PA     33       5.766  29.973  12.833  1.00  0.00      MEMB
ATOM   4366  C14 PA     33       5.156  27.821  12.531  1.00  0.00      MEMB
ATOM   4367  H4R PA     33       4.956  27.022  13.277  1.00  0.00      MEMB
ATOM   4368  H4S PA     33       5.825  27.308  11.807  1.00  0.00      MEMB
ATOM   4369  C15 PA     33       3.882  28.196  11.737  1.00  0.00      MEMB
ATOM   4370  H5R PA     33       3.338  28.973  12.316  1.00  0.00      MEMB
ATOM   4371  H5S PA     33       3.275  27.267  11.775  1.00  0.00      MEMB
ATOM   4372  C16 PA     33       4.201  28.576  10.307  1.00  0.00      MEMB
ATOM   4373  H6R PA     33       5.027  29.315  10.371  1.00  0.00      MEMB
ATOM   4374  H6S PA     33       3.284  29.109   9.974  1.00  0.00      MEMB
ATOM   4375  C17 PA     33       4.639  27.494   9.252  1.00  0.00      MEMB
ATOM   4376  H7R PA     33       3.916  26.652   9.204  1.00  0.00      MEMB
ATOM   4377  H7S PA     33       5.549  26.972   9.618  1.00  0.00      MEMB
ATOM   4378  C18 PA     33       4.777  28.041   7.810  1.00  0.00      MEMB
ATOM   4379  H8R PA     33       5.246  29.046   7.874  1.00  0.00      MEMB
ATOM   4380  H8S PA     33       3.802  28.208   7.304  1.00  0.00      MEMB
ATOM   4381  C19 PA     33       5.577  27.099   6.960  1.00  0.00      MEMB
ATOM   4382  H9R PA     33       5.000  26.362   6.362  1.00  0.00      MEMB
ATOM   4383  H9S PA     33       6.325  26.584   7.599  1.00  0.00      MEMB
ATOM   4384 C110 PA     33       6.401  27.995   5.948  1.00  0.00      MEMB
ATOM   4385 H10R PA     33       7.135  27.363   5.403  1.00  0.00      MEMB
ATOM   4386 H10S PA     33       6.983  28.852   6.350  1.00  0.00      MEMB
ATOM   4387 C111 PA     33       5.478  28.682   4.892  1.00  0.00      MEMB
ATOM   4388 H11R PA     33       6.119  29.218   4.160  1.00  0.00      MEMB
ATOM   4389 H11S PA     33       4.860  29.550   5.208  1.00  0.00      MEMB
ATOM   4390 C112 PA     33       4.511  27.765   4.226  1.00  0.00      MEMB
ATOM   4391 H12R PA     33       3.908  28.207   3.404  1.00  0.00      MEMB
ATOM   4392 H12S PA     33       3.837  27.284   4.966  1.00  0.00      MEMB
ATOM   4393 C113 PA     33       5.126  26.518   3.530  1.00  0.00      MEMB
ATOM   4394 H13R PA     33       5.709  26.012   4.328  1.00  0.00      MEMB
ATOM   4395 H13S PA     33       5.722  27.051   2.759  1.00  0.00      MEMB
ATOM   4396 C114 PA     33       4.171  25.584   2.817  1.00  0.00      MEMB
ATOM   4397 H14R PA     33       3.583  25.048   3.592  1.00  0.00      MEMB
ATOM   4398 H14S PA     33       4.772  24.784   2.335  1.00  0.00      MEMB
ATOM   4399 C115 PA     33       3.323  26.258   1.736  1.00  0.00      MEMB
ATOM   4400 H15R PA     33       2.572  26.961   2.156  1.00  0.00      MEMB
ATOM   4401 H15S PA     33       2.745  25.399   1.334  1.00  0.00      MEMB
ATOM   4402 C116 PA     33       4.004  26.973   0.567  1.00  0.00      MEMB
ATOM   4403 H16R PA     33       4.568  27.887   0.851  1.00  0.00      MEMB
ATOM   4404 H16S PA     33       3.232  27.319  -0.153  1.00  0.00      MEMB
ATOM   4405 H16T PA     33       4.738  26.359   0.002  1.00  0.00      MEMB
ATOM   4276  N31 PC     33       3.672  28.809  20.228  1.00  0.00      MEMB
ATOM   4277  C33 PC     33       2.345  29.322  19.858  1.00  0.00      MEMB
ATOM   4278  H3A PC     33       1.989  28.635  19.105  1.00  0.00      MEMB
ATOM   4279  H3B PC     33       2.258  30.337  19.501  1.00  0.00      MEMB
ATOM   4280  H3C PC     33       1.650  29.346  20.685  1.00  0.00      MEMB
ATOM   4281  C34 PC     33       4.619  28.965  19.067  1.00  0.00      MEMB
ATOM   4282  H4A PC     33       4.451  29.942  18.638  1.00  0.00      MEMB
ATOM   4283  H4B PC     33       4.457  28.177  18.346  1.00  0.00      MEMB
ATOM   4284  H4C PC     33       5.604  28.871  19.500  1.00  0.00      MEMB
ATOM   4285  C35 PC     33       4.189  29.815  21.263  1.00  0.00      MEMB
ATOM   4286  H5A PC     33       5.255  29.679  21.365  1.00  0.00      MEMB
ATOM   4287  H5B PC     33       3.520  29.672  22.099  1.00  0.00      MEMB
ATOM   4288  H5C PC     33       3.852  30.769  20.883  1.00  0.00      MEMB
ATOM   4289  C32 PC     33       3.791  27.396  20.859  1.00  0.00      MEMB
ATOM   4290  H2A PC     33       2.946  27.283  21.521  1.00  0.00      MEMB
ATOM   4291  H2B PC     33       4.671  27.290  21.475  1.00  0.00      MEMB
ATOM   4292  C31 PC     33       3.878  26.234  19.812  1.00  0.00      MEMB
ATOM   4293  H1A PC     33       3.687  25.329  20.427  1.00  0.00      MEMB
ATOM   4294  H1B PC     33       4.866  26.276  19.306  1.00  0.00      MEMB
ATOM   4295  P31 PC     33       2.830  25.222  17.561  1.00  0.00      MEMB
ATOM   4296  O33 PC     33       1.746  24.263  17.876  1.00  0.00      MEMB
ATOM   4297  O34 PC     33       4.159  24.675  17.231  1.00  0.00      MEMB
ATOM   4298  O31 PC     33       2.316  26.249  16.464  1.00  0.00      MEMB
ATOM   4299  O32 PC     33       2.938  26.268  18.780  1.00  0.00      MEMB
ATOM   4300  C3  PC     33       1.058  26.904  16.616  1.00  0.00      MEMB
ATOM   4301  HA  PC     33       1.047  27.456  17.580  1.00  0.00      MEMB
ATOM   4302  HB  PC     33       0.283  26.111  16.679  1.00  0.00      MEMB
ATOM   4303  C2  PC     33       0.755  27.828  15.423  1.00  0.00      MEMB
ATOM   4304  HX  PC     33      -0.301  28.150  15.539  1.00  0.00      MEMB
ATOM   4305  O21 PC     33       0.889  27.220  14.128  1.00  0.00      MEMB
ATOM   4306  C21 PC     33      -0.009  26.172  13.934  1.00  0.00      MEMB
ATOM   4307  O22 PC     33      -0.885  25.887  14.736  1.00  0.00      MEMB
ATOM   4311  C1  PC     33       1.652  29.105  15.496  1.00  0.00      MEMB
ATOM   4312  HR  PC     33       1.639  29.562  16.509  1.00  0.00      MEMB
ATOM   4313  HS  PC     33       1.287  29.953  14.878  1.00  0.00      MEMB
ATOM   4314  O11 PC     33       3.023  28.809  15.198  1.00  0.00      MEMB
ATOM   4315  C11 PC     33       3.929  29.692  14.841  1.00  0.00      MEMB
ATOM   4316  O12 PC     33       3.679  30.842  14.543  1.00  0.00      MEMB
ATOM   4308  C12 PA     33       0.301  25.464  12.609  1.00  0.00      MEMB
ATOM   4309  H2R PA     33       0.692  26.157  11.833  1.00  0.00      MEMB
ATOM   4310  H2S PA     33      -0.627  25.072  12.140  1.00  0.00      MEMB
ATOM   4320  C13 PA     33       1.284  24.335  12.897  1.00  0.00      MEMB
ATOM   4321  H3R PA     33       0.960  23.395  13.395  1.00  0.00      MEMB
ATOM   4322  H3S PA     33       2.098  24.758  13.523  1.00  0.00      MEMB
ATOM   4323  C14 PA     33       1.959  23.703  11.665  1.00  0.00      MEMB
ATOM   4324  H4R PA     33       1.237  23.644  10.822  1.00  0.00      MEMB
ATOM   4325  H4S PA     33       2.312  22.672  11.877  1.00  0.00      MEMB
ATOM   4326  C15 PA     33       3.122  24.494  11.102  1.00  0.00      MEMB
ATOM   4327  H5R PA     33       3.770  24.751  11.967  1.00  0.00      MEMB
ATOM   4328  H5S PA     33       2.741  25.430  10.640  1.00  0.00      MEMB
ATOM   4329  C16 PA     33       3.888  23.710  10.010  1.00  0.00      MEMB
ATOM   4330  H6R PA     33       4.372  22.822  10.471  1.00  0.00      MEMB
ATOM   4331  H6S PA     33       4.718  24.352   9.644  1.00  0.00      MEMB
ATOM   4332  C17 PA     33       3.228  23.165   8.710  1.00  0.00      MEMB
ATOM   4333  H7R PA     33       2.486  22.404   9.034  1.00  0.00      MEMB
ATOM   4334  H7S PA     33       4.067  22.641   8.204  1.00  0.00      MEMB
ATOM   4335  C18 PA     33       2.485  24.108   7.730  1.00  0.00      MEMB
ATOM   4336  H8R PA     33       1.962  23.477   6.981  1.00  0.00      MEMB
ATOM   4337  H8S PA     33       3.220  24.824   7.304  1.00  0.00      MEMB
ATOM   4338  C19 PA     33       1.249  24.965   8.319  1.00  0.00      MEMB
ATOM   4339  H9R PA     33       1.658  25.742   8.999  1.00  0.00      MEMB
ATOM   4340  H9S PA     33       0.522  24.302   8.834  1.00  0.00      MEMB
ATOM   4341 C110 PA     33       0.416  25.690   7.221  1.00  0.00      MEMB
ATOM   4342 H10R PA     33      -0.496  26.027   7.758  1.00  0.00      MEMB
ATOM   4343 H10S PA     33       0.074  24.846   6.584  1.00  0.00      MEMB
ATOM   4344 C111 PA     33       1.078  26.756   6.377  1.00  0.00      MEMB
ATOM   4345 H11R PA     33       1.754  26.241   5.661  1.00  0.00      MEMB
ATOM   4346 H11S PA     33       1.605  27.508   7.001  1.00  0.00      MEMB
ATOM   4347 C112 PA     33      -0.069  27.528   5.580  1.00  0.00      MEMB
ATOM   4348 H12R PA     33      -0.928  27.500   6.284  1.00  0.00      MEMB
ATOM   4349 H12S PA     33      -0.197  26.904   4.670  1.00  0.00      MEMB
ATOM   4350 C113 PA     33       0.012  29.004   5.228  1.00  0.00      MEMB
ATOM   4351 H13R PA     33       0.362  29.586   6.107  1.00  0.00      MEMB
ATOM   4352 H13S PA     33      -1.012  29.364   4.992  1.00  0.00      MEMB
ATOM   4353 C114 PA     33       0.936  29.301   4.037  1.00  0.00      MEMB
ATOM   4354 H14R PA     33       1.049  28.373   3.436  1.00  0.00      MEMB
ATOM   4355 H14S PA     33       1.954  29.444   4.458  1.00  0.00      MEMB
ATOM   4356 C115 PA     33       0.424  30.540   3.246  1.00  0.00      MEMB
ATOM   4357 H15R PA     33       0.304  31.382   3.960  1.00  0.00      MEMB
ATOM   4358 H15S PA     33      -0.501  30.305   2.677  1.00  0.00      MEMB
ATOM   4359 C116 PA     33       1.464  31.057   2.250  1.00  0.00      MEMB
ATOM   4360 H16R PA     33       2.547  31.125   2.487  1.00  0.00      MEMB
ATOM   4361 H16S PA     33       1.225  32.104   1.965  1.00  0.00      MEMB
ATOM   4362 H16T PA     33       1.431  30.492   1.294  1.00  0.00      MEMB
TER   
ATOM   4447  C12 PA     34      21.321  -2.974   9.455  1.00  0.00      MEMB
ATOM   4448  H2R PA     34      22.090  -3.726   9.175  1.00  0.00      MEMB
ATOM   4449  H2S PA     34      21.542  -2.050   8.880  1.00  0.00      MEMB
ATOM   4493  C13 PA     34      19.824  -3.383   9.323  1.00  0.00      MEMB
ATOM   4494  H3R PA     34      19.298  -2.417   9.482  1.00  0.00      MEMB
ATOM   4495  H3S PA     34      19.594  -3.953  10.249  1.00  0.00      MEMB
ATOM   4496  C14 PA     34      19.411  -4.083   8.007  1.00  0.00      MEMB
ATOM   4497  H4R PA     34      18.343  -4.387   7.968  1.00  0.00      MEMB
ATOM   4498  H4S PA     34      20.090  -4.940   7.807  1.00  0.00      MEMB
ATOM   4499  C15 PA     34      19.543  -3.046   6.758  1.00  0.00      MEMB
ATOM   4500  H5R PA     34      20.625  -2.798   6.733  1.00  0.00      MEMB
ATOM   4501  H5S PA     34      18.893  -2.211   7.096  1.00  0.00      MEMB
ATOM   4502  C16 PA     34      19.082  -3.636   5.450  1.00  0.00      MEMB
ATOM   4503  H6R PA     34      18.098  -4.121   5.624  1.00  0.00      MEMB
ATOM   4504  H6S PA     34      19.802  -4.451   5.225  1.00  0.00      MEMB
ATOM   4505  C17 PA     34      18.987  -2.679   4.268  1.00  0.00      MEMB
ATOM   4506  H7R PA     34      18.716  -1.689   4.692  1.00  0.00      MEMB
ATOM   4507  H7S PA     34      18.094  -2.962   3.670  1.00  0.00      MEMB
ATOM   4508  C18 PA     34      20.341  -2.430   3.478  1.00  0.00      MEMB
ATOM   4509  H8R PA     34      20.712  -3.386   3.051  1.00  0.00      MEMB
ATOM   4510  H8S PA     34      21.065  -2.126   4.264  1.00  0.00      MEMB
ATOM   4511  C19 PA     34      20.348  -1.470   2.294  1.00  0.00      MEMB
ATOM   4512  H9R PA     34      20.338  -0.408   2.620  1.00  0.00      MEMB
ATOM   4513  H9S PA     34      19.430  -1.726   1.723  1.00  0.00      MEMB
ATOM   4514 C110 PA     34      21.548  -1.721   1.294  1.00  0.00      MEMB
ATOM   4515 H10R PA     34      21.565  -0.999   0.449  1.00  0.00      MEMB
ATOM   4516 H10S PA     34      21.287  -2.692   0.822  1.00  0.00      MEMB
ATOM   4517 C111 PA     34      22.888  -1.848   1.880  1.00  0.00      MEMB
ATOM   4518 H11R PA     34      22.855  -2.457   2.809  1.00  0.00      MEMB
ATOM   4519 H11S PA     34      23.268  -0.824   2.080  1.00  0.00      MEMB
ATOM   4520 C112 PA     34      23.853  -2.510   0.787  1.00  0.00      MEMB
ATOM   4521 H12R PA     34      23.975  -1.679   0.059  1.00  0.00      MEMB
ATOM   4522 H12S PA     34      23.437  -3.460   0.388  1.00  0.00      MEMB
ATOM   4523 C113 PA     34      25.235  -2.757   1.405  1.00  0.00      MEMB
ATOM   4524 H13R PA     34      25.147  -3.291   2.376  1.00  0.00      MEMB
ATOM   4525 H13S PA     34      25.819  -1.827   1.574  1.00  0.00      MEMB
ATOM   4526 C114 PA     34      26.122  -3.772   0.559  1.00  0.00      MEMB
ATOM   4527 H14R PA     34      26.532  -3.205  -0.305  1.00  0.00      MEMB
ATOM   4528 H14S PA     34      25.498  -4.602   0.163  1.00  0.00      MEMB
ATOM   4529 C115 PA     34      27.226  -4.352   1.415  1.00  0.00      MEMB
ATOM   4530 H15R PA     34      27.919  -4.899   0.741  1.00  0.00      MEMB
ATOM   4531 H15S PA     34      26.755  -4.977   2.204  1.00  0.00      MEMB
ATOM   4532 C116 PA     34      28.108  -3.299   2.140  1.00  0.00      MEMB
ATOM   4533 H16R PA     34      28.252  -2.539   1.342  1.00  0.00      MEMB
ATOM   4534 H16S PA     34      28.959  -3.749   2.694  1.00  0.00      MEMB
ATOM   4535 H16T PA     34      27.587  -2.829   3.002  1.00  0.00      MEMB
ATOM   4406  N31 PC     34      24.523  -6.166  20.884  1.00  0.00      MEMB
ATOM   4407  C33 PC     34      24.335  -6.969  22.168  1.00  0.00      MEMB
ATOM   4408  H3A PC     34      23.517  -6.658  22.800  1.00  0.00      MEMB
ATOM   4409  H3B PC     34      25.206  -6.873  22.799  1.00  0.00      MEMB
ATOM   4410  H3C PC     34      24.191  -7.996  21.865  1.00  0.00      MEMB
ATOM   4411  C34 PC     34      24.654  -4.675  21.135  1.00  0.00      MEMB
ATOM   4412  H4A PC     34      25.297  -4.588  21.998  1.00  0.00      MEMB
ATOM   4413  H4B PC     34      23.684  -4.225  21.285  1.00  0.00      MEMB
ATOM   4414  H4C PC     34      25.254  -4.272  20.332  1.00  0.00      MEMB
ATOM   4415  C35 PC     34      25.766  -6.684  20.276  1.00  0.00      MEMB
ATOM   4416  H5A PC     34      26.676  -6.440  20.804  1.00  0.00      MEMB
ATOM   4417  H5B PC     34      25.987  -6.171  19.352  1.00  0.00      MEMB
ATOM   4418  H5C PC     34      25.761  -7.763  20.218  1.00  0.00      MEMB
ATOM   4419  C32 PC     34      23.310  -6.538  20.097  1.00  0.00      MEMB
ATOM   4420  H2A PC     34      22.455  -6.519  20.756  1.00  0.00      MEMB
ATOM   4421  H2B PC     34      23.436  -7.579  19.837  1.00  0.00      MEMB
ATOM   4422  C31 PC     34      23.036  -5.706  18.812  1.00  0.00      MEMB
ATOM   4423  H1A PC     34      22.522  -4.751  19.053  1.00  0.00      MEMB
ATOM   4424  H1B PC     34      22.362  -6.356  18.214  1.00  0.00      MEMB
ATOM   4425  P31 PC     34      24.271  -4.291  17.135  1.00  0.00      MEMB
ATOM   4426  O33 PC     34      25.354  -4.299  16.120  1.00  0.00      MEMB
ATOM   4427  O34 PC     34      23.889  -3.033  17.805  1.00  0.00      MEMB
ATOM   4428  O31 PC     34      22.937  -4.628  16.346  1.00  0.00      MEMB
ATOM   4429  O32 PC     34      24.320  -5.481  18.222  1.00  0.00      MEMB
ATOM   4430  C3  PC     34      22.352  -3.743  15.455  1.00  0.00      MEMB
ATOM   4431  HA  PC     34      22.590  -2.666  15.588  1.00  0.00      MEMB
ATOM   4432  HB  PC     34      21.260  -3.826  15.643  1.00  0.00      MEMB
ATOM   4433  C2  PC     34      22.507  -4.235  13.971  1.00  0.00      MEMB
ATOM   4434  HX  PC     34      21.755  -5.023  13.752  1.00  0.00      MEMB
ATOM   4435  O21 PC     34      23.814  -4.775  13.670  1.00  0.00      MEMB
ATOM   4436  C21 PC     34      23.946  -6.074  13.237  1.00  0.00      MEMB
ATOM   4437  O22 PC     34      22.987  -6.820  13.221  1.00  0.00      MEMB
ATOM   4441  C1  PC     34      22.172  -3.042  12.951  1.00  0.00      MEMB
ATOM   4442  HR  PC     34      23.027  -2.348  13.101  1.00  0.00      MEMB
ATOM   4443  HS  PC     34      21.273  -2.534  13.361  1.00  0.00      MEMB
ATOM   4444  O11 PC     34      22.059  -3.502  11.622  1.00  0.00      MEMB
ATOM   4445  C11 PC     34      21.613  -2.471  10.886  1.00  0.00      MEMB
ATOM   4446  O12 PC     34      21.229  -1.411  11.335  1.00  0.00      MEMB
ATOM   4438  C12 PA     34      25.375  -6.423  12.752  1.00  0.00      MEMB
ATOM   4439  H2R PA     34      25.878  -6.745  13.689  1.00  0.00      MEMB
ATOM   4440  H2S PA     34      25.792  -5.501  12.294  1.00  0.00      MEMB
ATOM   4450  C13 PA     34      25.364  -7.654  11.735  1.00  0.00      MEMB
ATOM   4451  H3R PA     34      24.500  -8.289  12.026  1.00  0.00      MEMB
ATOM   4452  H3S PA     34      26.230  -8.336  11.875  1.00  0.00      MEMB
ATOM   4453  C14 PA     34      25.469  -7.305  10.264  1.00  0.00      MEMB
ATOM   4454  H4R PA     34      25.737  -8.176   9.628  1.00  0.00      MEMB
ATOM   4455  H4S PA     34      26.322  -6.600  10.167  1.00  0.00      MEMB
ATOM   4456  C15 PA     34      24.272  -6.577   9.661  1.00  0.00      MEMB
ATOM   4457  H5R PA     34      24.347  -5.580  10.145  1.00  0.00      MEMB
ATOM   4458  H5S PA     34      23.308  -7.048   9.948  1.00  0.00      MEMB
ATOM   4459  C16 PA     34      24.312  -6.372   8.157  1.00  0.00      MEMB
ATOM   4460  H6R PA     34      24.240  -7.296   7.545  1.00  0.00      MEMB
ATOM   4461  H6S PA     34      25.281  -5.883   7.920  1.00  0.00      MEMB
ATOM   4462  C17 PA     34      23.322  -5.345   7.481  1.00  0.00      MEMB
ATOM   4463  H7R PA     34      23.568  -4.314   7.815  1.00  0.00      MEMB
ATOM   4464  H7S PA     34      22.325  -5.611   7.892  1.00  0.00      MEMB
ATOM   4465  C18 PA     34      23.454  -5.336   5.986  1.00  0.00      MEMB
ATOM   4466  H8R PA     34      24.554  -5.388   5.844  1.00  0.00      MEMB
ATOM   4467  H8S PA     34      23.051  -4.372   5.608  1.00  0.00      MEMB
ATOM   4468  C19 PA     34      22.737  -6.517   5.372  1.00  0.00      MEMB
ATOM   4469  H9R PA     34      21.653  -6.476   5.612  1.00  0.00      MEMB
ATOM   4470  H9S PA     34      23.251  -7.428   5.747  1.00  0.00      MEMB
ATOM   4471 C110 PA     34      22.803  -6.670   3.795  1.00  0.00      MEMB
ATOM   4472 H10R PA     34      23.712  -7.216   3.461  1.00  0.00      MEMB
ATOM   4473 H10S PA     34      22.928  -5.684   3.299  1.00  0.00      MEMB
ATOM   4474 C111 PA     34      21.581  -7.453   3.182  1.00  0.00      MEMB
ATOM   4475 H11R PA     34      20.545  -7.081   3.337  1.00  0.00      MEMB
ATOM   4476 H11S PA     34      21.600  -8.488   3.584  1.00  0.00      MEMB
ATOM   4477 C112 PA     34      21.744  -7.585   1.649  1.00  0.00      MEMB
ATOM   4478 H12R PA     34      20.979  -8.251   1.197  1.00  0.00      MEMB
ATOM   4479 H12S PA     34      22.794  -7.850   1.399  1.00  0.00      MEMB
ATOM   4480 C113 PA     34      21.531  -6.294   0.816  1.00  0.00      MEMB
ATOM   4481 H13R PA     34      22.273  -5.531   1.134  1.00  0.00      MEMB
ATOM   4482 H13S PA     34      20.544  -5.871   1.104  1.00  0.00      MEMB
ATOM   4483 C114 PA     34      21.733  -6.463  -0.715  1.00  0.00      MEMB
ATOM   4484 H14R PA     34      22.699  -6.947  -0.971  1.00  0.00      MEMB
ATOM   4485 H14S PA     34      21.746  -5.401  -1.041  1.00  0.00      MEMB
ATOM   4486 C115 PA     34      20.589  -7.064  -1.613  1.00  0.00      MEMB
ATOM   4487 H15R PA     34      20.359  -8.094  -1.266  1.00  0.00      MEMB
ATOM   4488 H15S PA     34      21.044  -7.126  -2.625  1.00  0.00      MEMB
ATOM   4489 C116 PA     34      19.229  -6.381  -1.695  1.00  0.00      MEMB
ATOM   4490 H16R PA     34      18.524  -6.923  -2.361  1.00  0.00      MEMB
ATOM   4491 H16S PA     34      19.256  -5.378  -2.171  1.00  0.00      MEMB
ATOM   4492 H16T PA     34      18.775  -6.436  -0.682  1.00  0.00      MEMB
TER   
ATOM   4577  C12 PA     35      -5.391 -25.016  13.541  1.00  0.00      MEMB
ATOM   4578  H2R PA     35      -4.295 -25.195  13.553  1.00  0.00      MEMB
ATOM   4579  H2S PA     35      -5.623 -23.938  13.406  1.00  0.00      MEMB
ATOM   4623  C13 PA     35      -5.923 -25.693  12.340  1.00  0.00      MEMB
ATOM   4624  H3R PA     35      -7.031 -25.696  12.264  1.00  0.00      MEMB
ATOM   4625  H3S PA     35      -5.699 -26.763  12.536  1.00  0.00      MEMB
ATOM   4626  C14 PA     35      -5.260 -25.389  11.053  1.00  0.00      MEMB
ATOM   4627  H4R PA     35      -4.691 -26.307  10.793  1.00  0.00      MEMB
ATOM   4628  H4S PA     35      -4.563 -24.526  11.110  1.00  0.00      MEMB
ATOM   4629  C15 PA     35      -6.269 -25.075   9.910  1.00  0.00      MEMB
ATOM   4630  H5R PA     35      -6.653 -24.034   9.943  1.00  0.00      MEMB
ATOM   4631  H5S PA     35      -7.122 -25.777  10.029  1.00  0.00      MEMB
ATOM   4632  C16 PA     35      -5.612 -25.225   8.519  1.00  0.00      MEMB
ATOM   4633  H6R PA     35      -6.392 -25.173   7.729  1.00  0.00      MEMB
ATOM   4634  H6S PA     35      -5.167 -26.210   8.266  1.00  0.00      MEMB
ATOM   4635  C17 PA     35      -4.550 -24.156   8.072  1.00  0.00      MEMB
ATOM   4636  H7R PA     35      -4.210 -23.647   8.998  1.00  0.00      MEMB
ATOM   4637  H7S PA     35      -5.174 -23.555   7.377  1.00  0.00      MEMB
ATOM   4638  C18 PA     35      -3.295 -24.726   7.286  1.00  0.00      MEMB
ATOM   4639  H8R PA     35      -2.741 -23.923   6.756  1.00  0.00      MEMB
ATOM   4640  H8S PA     35      -3.644 -25.415   6.487  1.00  0.00      MEMB
ATOM   4641  C19 PA     35      -2.282 -25.490   8.191  1.00  0.00      MEMB
ATOM   4642  H9R PA     35      -2.850 -26.316   8.671  1.00  0.00      MEMB
ATOM   4643  H9S PA     35      -1.822 -24.790   8.920  1.00  0.00      MEMB
ATOM   4644 C110 PA     35      -1.075 -26.249   7.481  1.00  0.00      MEMB
ATOM   4645 H10R PA     35      -1.405 -26.804   6.577  1.00  0.00      MEMB
ATOM   4646 H10S PA     35      -0.634 -27.049   8.113  1.00  0.00      MEMB
ATOM   4647 C111 PA     35      -0.006 -25.236   6.984  1.00  0.00      MEMB
ATOM   4648 H11R PA     35       0.205 -24.443   7.733  1.00  0.00      MEMB
ATOM   4649 H11S PA     35      -0.462 -24.668   6.144  1.00  0.00      MEMB
ATOM   4650 C112 PA     35       1.270 -25.915   6.486  1.00  0.00      MEMB
ATOM   4651 H12R PA     35       1.597 -26.581   7.312  1.00  0.00      MEMB
ATOM   4652 H12S PA     35       1.926 -25.068   6.189  1.00  0.00      MEMB
ATOM   4653 C113 PA     35       1.185 -26.824   5.304  1.00  0.00      MEMB
ATOM   4654 H13R PA     35       0.375 -27.574   5.426  1.00  0.00      MEMB
ATOM   4655 H13S PA     35       2.178 -27.300   5.159  1.00  0.00      MEMB
ATOM   4656 C114 PA     35       0.848 -26.129   4.028  1.00  0.00      MEMB
ATOM   4657 H14R PA     35       1.750 -25.534   3.770  1.00  0.00      MEMB
ATOM   4658 H14S PA     35      -0.048 -25.497   4.206  1.00  0.00      MEMB
ATOM   4659 C115 PA     35       0.683 -27.006   2.768  1.00  0.00      MEMB
ATOM   4660 H15R PA     35       0.100 -27.902   3.070  1.00  0.00      MEMB
ATOM   4661 H15S PA     35       1.739 -27.317   2.615  1.00  0.00      MEMB
ATOM   4662 C116 PA     35       0.008 -26.537   1.501  1.00  0.00      MEMB
ATOM   4663 H16R PA     35      -1.091 -26.380   1.550  1.00  0.00      MEMB
ATOM   4664 H16S PA     35       0.117 -27.278   0.681  1.00  0.00      MEMB
ATOM   4665 H16T PA     35       0.451 -25.573   1.172  1.00  0.00      MEMB
ATOM   4536  N31 PC     35      -0.355 -27.733  20.965  1.00  0.00      MEMB
ATOM   4537  C33 PC     35      -0.375 -28.691  22.125  1.00  0.00      MEMB
ATOM   4538  H3A PC     35      -1.301 -29.240  22.202  1.00  0.00      MEMB
ATOM   4539  H3B PC     35      -0.130 -28.170  23.039  1.00  0.00      MEMB
ATOM   4540  H3C PC     35       0.342 -29.453  21.858  1.00  0.00      MEMB
ATOM   4541  C34 PC     35      -1.522 -26.747  21.155  1.00  0.00      MEMB
ATOM   4542  H4A PC     35      -1.492 -26.293  22.135  1.00  0.00      MEMB
ATOM   4543  H4B PC     35      -2.496 -27.153  20.928  1.00  0.00      MEMB
ATOM   4544  H4C PC     35      -1.336 -25.950  20.450  1.00  0.00      MEMB
ATOM   4545  C35 PC     35       0.874 -26.811  21.174  1.00  0.00      MEMB
ATOM   4546  H5A PC     35       1.780 -27.392  21.261  1.00  0.00      MEMB
ATOM   4547  H5B PC     35       0.628 -26.231  22.051  1.00  0.00      MEMB
ATOM   4548  H5C PC     35       0.906 -26.067  20.391  1.00  0.00      MEMB
ATOM   4549  C32 PC     35      -0.394 -28.476  19.671  1.00  0.00      MEMB
ATOM   4550  H2A PC     35      -1.334 -29.004  19.607  1.00  0.00      MEMB
ATOM   4551  H2B PC     35       0.432 -29.170  19.630  1.00  0.00      MEMB
ATOM   4552  C31 PC     35      -0.311 -27.666  18.363  1.00  0.00      MEMB
ATOM   4553  H1A PC     35      -0.227 -28.300  17.454  1.00  0.00      MEMB
ATOM   4554  H1B PC     35       0.580 -27.003  18.354  1.00  0.00      MEMB
ATOM   4555  P31 PC     35      -1.961 -26.031  17.064  1.00  0.00      MEMB
ATOM   4556  O33 PC     35      -0.851 -25.656  16.166  1.00  0.00      MEMB
ATOM   4557  O34 PC     35      -2.937 -24.981  17.447  1.00  0.00      MEMB
ATOM   4558  O31 PC     35      -2.861 -27.297  16.539  1.00  0.00      MEMB
ATOM   4559  O32 PC     35      -1.481 -26.804  18.333  1.00  0.00      MEMB
ATOM   4560  C3  PC     35      -3.588 -28.169  17.320  1.00  0.00      MEMB
ATOM   4561  HA  PC     35      -3.880 -27.832  18.337  1.00  0.00      MEMB
ATOM   4562  HB  PC     35      -2.946 -29.065  17.458  1.00  0.00      MEMB
ATOM   4563  C2  PC     35      -4.904 -28.580  16.595  1.00  0.00      MEMB
ATOM   4564  HX  PC     35      -5.545 -29.256  17.201  1.00  0.00      MEMB
ATOM   4565  O21 PC     35      -4.743 -29.227  15.290  1.00  0.00      MEMB
ATOM   4566  C21 PC     35      -4.170 -30.476  15.409  1.00  0.00      MEMB
ATOM   4567  O22 PC     35      -4.048 -31.164  16.401  1.00  0.00      MEMB
ATOM   4571  C1  PC     35      -5.722 -27.298  16.415  1.00  0.00      MEMB
ATOM   4572  HR  PC     35      -5.678 -26.646  17.314  1.00  0.00      MEMB
ATOM   4573  HS  PC     35      -6.770 -27.537  16.137  1.00  0.00      MEMB
ATOM   4574  O11 PC     35      -5.178 -26.483  15.352  1.00  0.00      MEMB
ATOM   4575  C11 PC     35      -5.988 -25.520  14.872  1.00  0.00      MEMB
ATOM   4576  O12 PC     35      -7.032 -25.114  15.397  1.00  0.00      MEMB
ATOM   4568  C12 PA     35      -3.865 -30.975  14.051  1.00  0.00      MEMB
ATOM   4569  H2R PA     35      -4.639 -31.611  13.571  1.00  0.00      MEMB
ATOM   4570  H2S PA     35      -3.053 -31.721  14.184  1.00  0.00      MEMB
ATOM   4580  C13 PA     35      -3.471 -29.870  13.137  1.00  0.00      MEMB
ATOM   4581  H3R PA     35      -2.683 -29.359  13.731  1.00  0.00      MEMB
ATOM   4582  H3S PA     35      -4.243 -29.094  12.949  1.00  0.00      MEMB
ATOM   4583  C14 PA     35      -2.890 -30.314  11.828  1.00  0.00      MEMB
ATOM   4584  H4R PA     35      -2.075 -31.046  12.016  1.00  0.00      MEMB
ATOM   4585  H4S PA     35      -2.452 -29.375  11.427  1.00  0.00      MEMB
ATOM   4586  C15 PA     35      -3.786 -30.804  10.698  1.00  0.00      MEMB
ATOM   4587  H5R PA     35      -4.116 -31.836  10.945  1.00  0.00      MEMB
ATOM   4588  H5S PA     35      -3.094 -30.901   9.834  1.00  0.00      MEMB
ATOM   4589  C16 PA     35      -4.933 -29.898  10.427  1.00  0.00      MEMB
ATOM   4590  H6R PA     35      -4.442 -28.973  10.056  1.00  0.00      MEMB
ATOM   4591  H6S PA     35      -5.500 -29.499  11.295  1.00  0.00      MEMB
ATOM   4592  C17 PA     35      -6.012 -30.409   9.403  1.00  0.00      MEMB
ATOM   4593  H7R PA     35      -6.813 -29.652   9.257  1.00  0.00      MEMB
ATOM   4594  H7S PA     35      -6.348 -31.367   9.854  1.00  0.00      MEMB
ATOM   4595  C18 PA     35      -5.425 -30.916   8.147  1.00  0.00      MEMB
ATOM   4596  H8R PA     35      -6.188 -31.564   7.665  1.00  0.00      MEMB
ATOM   4597  H8S PA     35      -4.557 -31.602   8.246  1.00  0.00      MEMB
ATOM   4598  C19 PA     35      -4.944 -29.882   7.142  1.00  0.00      MEMB
ATOM   4599  H9R PA     35      -4.624 -30.486   6.266  1.00  0.00      MEMB
ATOM   4600  H9S PA     35      -4.257 -29.145   7.610  1.00  0.00      MEMB
ATOM   4601 C110 PA     35      -6.099 -29.125   6.492  1.00  0.00      MEMB
ATOM   4602 H10R PA     35      -6.603 -28.504   7.263  1.00  0.00      MEMB
ATOM   4603 H10S PA     35      -6.826 -29.894   6.153  1.00  0.00      MEMB
ATOM   4604 C111 PA     35      -5.639 -28.109   5.436  1.00  0.00      MEMB
ATOM   4605 H11R PA     35      -4.932 -27.330   5.795  1.00  0.00      MEMB
ATOM   4606 H11S PA     35      -6.532 -27.619   4.991  1.00  0.00      MEMB
ATOM   4607 C112 PA     35      -5.058 -28.749   4.177  1.00  0.00      MEMB
ATOM   4608 H12R PA     35      -5.812 -29.518   3.906  1.00  0.00      MEMB
ATOM   4609 H12S PA     35      -4.100 -29.193   4.523  1.00  0.00      MEMB
ATOM   4610 C113 PA     35      -4.725 -27.791   3.011  1.00  0.00      MEMB
ATOM   4611 H13R PA     35      -3.717 -27.405   3.273  1.00  0.00      MEMB
ATOM   4612 H13S PA     35      -5.466 -26.964   2.981  1.00  0.00      MEMB
ATOM   4613 C114 PA     35      -4.531 -28.484   1.575  1.00  0.00      MEMB
ATOM   4614 H14R PA     35      -3.701 -29.213   1.688  1.00  0.00      MEMB
ATOM   4615 H14S PA     35      -4.077 -27.726   0.902  1.00  0.00      MEMB
ATOM   4616 C115 PA     35      -5.775 -29.273   1.175  1.00  0.00      MEMB
ATOM   4617 H15R PA     35      -6.061 -30.086   1.876  1.00  0.00      MEMB
ATOM   4618 H15S PA     35      -5.508 -29.719   0.193  1.00  0.00      MEMB
ATOM   4619 C116 PA     35      -7.038 -28.449   0.950  1.00  0.00      MEMB
ATOM   4620 H16R PA     35      -6.795 -27.537   0.364  1.00  0.00      MEMB
ATOM   4621 H16S PA     35      -7.469 -28.171   1.935  1.00  0.00      MEMB
ATOM   4622 H16T PA     35      -7.902 -28.992   0.508  1.00  0.00      MEMB
TER   
ATOM   4707  C12 PA     36     -25.341   5.462  11.776  1.00  0.00      MEMB
ATOM   4708  H2R PA     36     -24.637   4.639  11.531  1.00  0.00      MEMB
ATOM   4709  H2S PA     36     -24.797   6.421  11.917  1.00  0.00      MEMB
ATOM   4753  C13 PA     36     -26.319   5.771  10.621  1.00  0.00      MEMB
ATOM   4754  H3R PA     36     -25.615   6.155   9.851  1.00  0.00      MEMB
ATOM   4755  H3S PA     36     -26.987   6.608  10.915  1.00  0.00      MEMB
ATOM   4756  C14 PA     36     -27.151   4.630  10.120  1.00  0.00      MEMB
ATOM   4757  H4R PA     36     -27.931   4.482  10.898  1.00  0.00      MEMB
ATOM   4758  H4S PA     36     -26.568   3.693   9.993  1.00  0.00      MEMB
ATOM   4759  C15 PA     36     -27.855   5.059   8.787  1.00  0.00      MEMB
ATOM   4760  H5R PA     36     -27.084   5.215   8.002  1.00  0.00      MEMB
ATOM   4761  H5S PA     36     -28.169   6.081   9.087  1.00  0.00      MEMB
ATOM   4762  C16 PA     36     -29.106   4.186   8.393  1.00  0.00      MEMB
ATOM   4763  H6R PA     36     -29.629   4.632   7.520  1.00  0.00      MEMB
ATOM   4764  H6S PA     36     -29.835   4.148   9.230  1.00  0.00      MEMB
ATOM   4765  C17 PA     36     -28.704   2.740   8.115  1.00  0.00      MEMB
ATOM   4766  H7R PA     36     -28.178   2.246   8.960  1.00  0.00      MEMB
ATOM   4767  H7S PA     36     -27.938   2.857   7.318  1.00  0.00      MEMB
ATOM   4768  C18 PA     36     -29.762   1.975   7.427  1.00  0.00      MEMB
ATOM   4769  H8R PA     36     -30.050   2.505   6.494  1.00  0.00      MEMB
ATOM   4770  H8S PA     36     -30.613   1.890   8.137  1.00  0.00      MEMB
ATOM   4771  C19 PA     36     -29.425   0.564   6.924  1.00  0.00      MEMB
ATOM   4772  H9R PA     36     -30.382   0.018   6.782  1.00  0.00      MEMB
ATOM   4773  H9S PA     36     -28.853   0.019   7.705  1.00  0.00      MEMB
ATOM   4774 C110 PA     36     -28.620   0.461   5.591  1.00  0.00      MEMB
ATOM   4775 H10R PA     36     -27.682   1.047   5.692  1.00  0.00      MEMB
ATOM   4776 H10S PA     36     -29.263   0.851   4.773  1.00  0.00      MEMB
ATOM   4777 C111 PA     36     -28.281  -0.972   5.148  1.00  0.00      MEMB
ATOM   4778 H11R PA     36     -29.215  -1.572   5.105  1.00  0.00      MEMB
ATOM   4779 H11S PA     36     -27.597  -1.332   5.946  1.00  0.00      MEMB
ATOM   4780 C112 PA     36     -27.457  -1.065   3.820  1.00  0.00      MEMB
ATOM   4781 H12R PA     36     -27.082  -2.090   3.613  1.00  0.00      MEMB
ATOM   4782 H12S PA     36     -26.557  -0.434   3.980  1.00  0.00      MEMB
ATOM   4783 C113 PA     36     -28.055  -0.408   2.564  1.00  0.00      MEMB
ATOM   4784 H13R PA     36     -27.414  -0.549   1.667  1.00  0.00      MEMB
ATOM   4785 H13S PA     36     -28.224   0.683   2.687  1.00  0.00      MEMB
ATOM   4786 C114 PA     36     -29.519  -0.964   2.233  1.00  0.00      MEMB
ATOM   4787 H14R PA     36     -30.218  -0.559   2.996  1.00  0.00      MEMB
ATOM   4788 H14S PA     36     -29.381  -2.039   2.480  1.00  0.00      MEMB
ATOM   4789 C115 PA     36     -29.931  -0.795   0.699  1.00  0.00      MEMB
ATOM   4790 H15R PA     36     -29.777   0.282   0.472  1.00  0.00      MEMB
ATOM   4791 H15S PA     36     -30.932  -1.260   0.568  1.00  0.00      MEMB
ATOM   4792 C116 PA     36     -28.991  -1.588  -0.220  1.00  0.00      MEMB
ATOM   4793 H16R PA     36     -28.780  -2.570   0.254  1.00  0.00      MEMB
ATOM   4794 H16S PA     36     -28.053  -1.134  -0.607  1.00  0.00      MEMB
ATOM   4795 H16T PA     36     -29.510  -1.857  -1.164  1.00  0.00      MEMB
ATOM   4666  N31 PC     36     -26.257  -0.262  20.748  1.00  0.00      MEMB
ATOM   4667  C33 PC     36     -25.605  -1.140  21.823  1.00  0.00      MEMB
ATOM   4668  H3A PC     36     -24.864  -0.618  22.411  1.00  0.00      MEMB
ATOM   4669  H3B PC     36     -25.187  -2.049  21.415  1.00  0.00      MEMB
ATOM   4670  H3C PC     36     -26.386  -1.451  22.501  1.00  0.00      MEMB
ATOM   4671  C34 PC     36     -26.600   1.044  21.442  1.00  0.00      MEMB
ATOM   4672  H4A PC     36     -25.836   1.548  22.015  1.00  0.00      MEMB
ATOM   4673  H4B PC     36     -27.281   0.663  22.189  1.00  0.00      MEMB
ATOM   4674  H4C PC     36     -27.086   1.662  20.703  1.00  0.00      MEMB
ATOM   4675  C35 PC     36     -25.277  -0.068  19.609  1.00  0.00      MEMB
ATOM   4676  H5A PC     36     -25.721   0.643  18.928  1.00  0.00      MEMB
ATOM   4677  H5B PC     36     -24.984  -0.970  19.091  1.00  0.00      MEMB
ATOM   4678  H5C PC     36     -24.402   0.381  20.054  1.00  0.00      MEMB
ATOM   4679  C32 PC     36     -27.483  -1.013  20.331  1.00  0.00      MEMB
ATOM   4680  H2A PC     36     -27.834  -1.474  21.242  1.00  0.00      MEMB
ATOM   4681  H2B PC     36     -27.259  -1.824  19.654  1.00  0.00      MEMB
ATOM   4682  C31 PC     36     -28.569  -0.065  19.626  1.00  0.00      MEMB
ATOM   4683  H1A PC     36     -28.916   0.684  20.369  1.00  0.00      MEMB
ATOM   4684  H1B PC     36     -29.388  -0.776  19.384  1.00  0.00      MEMB
ATOM   4685  P31 PC     36     -28.372  -0.123  17.061  1.00  0.00      MEMB
ATOM   4686  O33 PC     36     -29.869   0.023  17.025  1.00  0.00      MEMB
ATOM   4687  O34 PC     36     -27.784  -1.412  16.875  1.00  0.00      MEMB
ATOM   4688  O31 PC     36     -27.689   0.843  16.010  1.00  0.00      MEMB
ATOM   4689  O32 PC     36     -27.963   0.537  18.451  1.00  0.00      MEMB
ATOM   4690  C3  PC     36     -26.830   1.894  16.244  1.00  0.00      MEMB
ATOM   4691  HA  PC     36     -25.815   1.531  16.516  1.00  0.00      MEMB
ATOM   4692  HB  PC     36     -27.191   2.539  17.074  1.00  0.00      MEMB
ATOM   4693  C2  PC     36     -26.660   2.655  14.944  1.00  0.00      MEMB
ATOM   4694  HX  PC     36     -27.670   2.961  14.598  1.00  0.00      MEMB
ATOM   4695  O21 PC     36     -25.986   1.770  14.009  1.00  0.00      MEMB
ATOM   4696  C21 PC     36     -26.461   1.564  12.765  1.00  0.00      MEMB
ATOM   4697  O22 PC     36     -27.511   1.988  12.352  1.00  0.00      MEMB
ATOM   4701  C1  PC     36     -25.843   3.967  15.127  1.00  0.00      MEMB
ATOM   4702  HR  PC     36     -24.978   3.569  15.700  1.00  0.00      MEMB
ATOM   4703  HS  PC     36     -26.306   4.703  15.819  1.00  0.00      MEMB
ATOM   4704  O11 PC     36     -25.283   4.394  13.937  1.00  0.00      MEMB
ATOM   4705  C11 PC     36     -26.108   5.134  13.097  1.00  0.00      MEMB
ATOM   4706  O12 PC     36     -27.205   5.511  13.424  1.00  0.00      MEMB
ATOM   4698  C12 PA     36     -25.476   0.654  11.946  1.00  0.00      MEMB
ATOM   4699  H2R PA     36     -24.811   0.096  12.640  1.00  0.00      MEMB
ATOM   4700  H2S PA     36     -24.941   1.320  11.236  1.00  0.00      MEMB
ATOM   4710  C13 PA     36     -26.305  -0.391  11.109  1.00  0.00      MEMB
ATOM   4711  H3R PA     36     -26.930  -0.020  10.269  1.00  0.00      MEMB
ATOM   4712  H3S PA     36     -27.067  -0.853  11.773  1.00  0.00      MEMB
ATOM   4713  C14 PA     36     -25.389  -1.514  10.443  1.00  0.00      MEMB
ATOM   4714  H4R PA     36     -26.135  -2.143   9.913  1.00  0.00      MEMB
ATOM   4715  H4S PA     36     -24.947  -2.014  11.331  1.00  0.00      MEMB
ATOM   4716  C15 PA     36     -24.329  -1.144   9.393  1.00  0.00      MEMB
ATOM   4717  H5R PA     36     -23.769  -2.042   9.053  1.00  0.00      MEMB
ATOM   4718  H5S PA     36     -23.580  -0.526   9.932  1.00  0.00      MEMB
ATOM   4719  C16 PA     36     -24.780  -0.444   8.115  1.00  0.00      MEMB
ATOM   4720  H6R PA     36     -25.436   0.403   8.409  1.00  0.00      MEMB
ATOM   4721  H6S PA     36     -25.316  -1.181   7.480  1.00  0.00      MEMB
ATOM   4722  C17 PA     36     -23.668   0.075   7.302  1.00  0.00      MEMB
ATOM   4723  H7R PA     36     -23.025  -0.724   6.876  1.00  0.00      MEMB
ATOM   4724  H7S PA     36     -22.975   0.666   7.938  1.00  0.00      MEMB
ATOM   4725  C18 PA     36     -24.214   0.964   6.236  1.00  0.00      MEMB
ATOM   4726  H8R PA     36     -24.291   2.054   6.437  1.00  0.00      MEMB
ATOM   4727  H8S PA     36     -25.251   0.759   5.894  1.00  0.00      MEMB
ATOM   4728  C19 PA     36     -23.318   1.036   4.956  1.00  0.00      MEMB
ATOM   4729  H9R PA     36     -22.277   1.284   5.253  1.00  0.00      MEMB
ATOM   4730  H9S PA     36     -23.735   1.872   4.355  1.00  0.00      MEMB
ATOM   4731 C110 PA     36     -23.359  -0.193   4.069  1.00  0.00      MEMB
ATOM   4732 H10R PA     36     -24.387  -0.231   3.650  1.00  0.00      MEMB
ATOM   4733 H10S PA     36     -22.991  -1.056   4.666  1.00  0.00      MEMB
ATOM   4734 C111 PA     36     -22.464  -0.162   2.862  1.00  0.00      MEMB
ATOM   4735 H11R PA     36     -22.575  -1.040   2.190  1.00  0.00      MEMB
ATOM   4736 H11S PA     36     -21.473  -0.297   3.347  1.00  0.00      MEMB
ATOM   4737 C112 PA     36     -22.371   1.062   1.963  1.00  0.00      MEMB
ATOM   4738 H12R PA     36     -21.344   1.220   1.572  1.00  0.00      MEMB
ATOM   4739 H12S PA     36     -22.518   1.919   2.654  1.00  0.00      MEMB
ATOM   4740 C113 PA     36     -23.355   1.221   0.791  1.00  0.00      MEMB
ATOM   4741 H13R PA     36     -23.312   0.328   0.130  1.00  0.00      MEMB
ATOM   4742 H13S PA     36     -23.023   2.107   0.208  1.00  0.00      MEMB
ATOM   4743 C114 PA     36     -24.832   1.522   1.128  1.00  0.00      MEMB
ATOM   4744 H14R PA     36     -25.117   0.874   1.984  1.00  0.00      MEMB
ATOM   4745 H14S PA     36     -25.409   1.206   0.233  1.00  0.00      MEMB
ATOM   4746 C115 PA     36     -25.217   2.929   1.467  1.00  0.00      MEMB
ATOM   4747 H15R PA     36     -25.031   3.501   0.533  1.00  0.00      MEMB
ATOM   4748 H15S PA     36     -24.646   3.383   2.305  1.00  0.00      MEMB
ATOM   4749 C116 PA     36     -26.677   3.090   1.835  1.00  0.00      MEMB
ATOM   4750 H16R PA     36     -26.876   4.097   2.260  1.00  0.00      MEMB
ATOM   4751 H16S PA     36     -26.870   2.419   2.699  1.00  0.00      MEMB
ATOM   4752 H16T PA     36     -27.355   2.736   1.029  1.00  0.00      MEMB
TER   
ATOM   4837  C12 PA     37      15.313  25.279  14.149  1.00  0.00      MEMB
ATOM   4838  H2R PA     37      15.990  25.732  13.394  1.00  0.00      MEMB
ATOM   4839  H2S PA     37      14.285  25.516  13.797  1.00  0.00      MEMB
ATOM   4883  C13 PA     37      15.407  23.716  14.248  1.00  0.00      MEMB
ATOM   4884  H3R PA     37      14.992  23.327  15.202  1.00  0.00      MEMB
ATOM   4885  H3S PA     37      16.480  23.461  14.380  1.00  0.00      MEMB
ATOM   4886  C14 PA     37      14.742  23.094  12.974  1.00  0.00      MEMB
ATOM   4887  H4R PA     37      13.668  23.365  13.052  1.00  0.00      MEMB
ATOM   4888  H4S PA     37      14.913  22.009  13.139  1.00  0.00      MEMB
ATOM   4889  C15 PA     37      15.348  23.467  11.634  1.00  0.00      MEMB
ATOM   4890  H5R PA     37      15.147  22.643  10.917  1.00  0.00      MEMB
ATOM   4891  H5S PA     37      16.455  23.524  11.703  1.00  0.00      MEMB
ATOM   4892  C16 PA     37      14.853  24.808  11.066  1.00  0.00      MEMB
ATOM   4893  H6R PA     37      14.980  25.676  11.748  1.00  0.00      MEMB
ATOM   4894  H6S PA     37      13.762  24.629  10.955  1.00  0.00      MEMB
ATOM   4895  C17 PA     37      15.282  25.023   9.597  1.00  0.00      MEMB
ATOM   4896  H7R PA     37      15.099  24.020   9.155  1.00  0.00      MEMB
ATOM   4897  H7S PA     37      16.382  25.147   9.504  1.00  0.00      MEMB
ATOM   4898  C18 PA     37      14.455  26.106   8.942  1.00  0.00      MEMB
ATOM   4899  H8R PA     37      15.018  27.063   8.891  1.00  0.00      MEMB
ATOM   4900  H8S PA     37      13.577  26.347   9.577  1.00  0.00      MEMB
ATOM   4901  C19 PA     37      13.779  25.800   7.611  1.00  0.00      MEMB
ATOM   4902  H9R PA     37      13.111  26.636   7.312  1.00  0.00      MEMB
ATOM   4903  H9S PA     37      13.161  24.883   7.720  1.00  0.00      MEMB
ATOM   4904 C110 PA     37      14.761  25.405   6.427  1.00  0.00      MEMB
ATOM   4905 H10R PA     37      15.223  24.429   6.685  1.00  0.00      MEMB
ATOM   4906 H10S PA     37      15.431  26.289   6.353  1.00  0.00      MEMB
ATOM   4907 C111 PA     37      14.018  25.230   5.066  1.00  0.00      MEMB
ATOM   4908 H11R PA     37      13.473  26.183   4.894  1.00  0.00      MEMB
ATOM   4909 H11S PA     37      13.249  24.440   5.196  1.00  0.00      MEMB
ATOM   4910 C112 PA     37      14.908  24.770   3.857  1.00  0.00      MEMB
ATOM   4911 H12R PA     37      15.483  23.826   3.972  1.00  0.00      MEMB
ATOM   4912 H12S PA     37      15.690  25.557   3.800  1.00  0.00      MEMB
ATOM   4913 C113 PA     37      14.198  24.739   2.507  1.00  0.00      MEMB
ATOM   4914 H13R PA     37      13.763  25.729   2.251  1.00  0.00      MEMB
ATOM   4915 H13S PA     37      13.297  24.090   2.533  1.00  0.00      MEMB
ATOM   4916 C114 PA     37      15.129  24.117   1.376  1.00  0.00      MEMB
ATOM   4917 H14R PA     37      15.552  23.161   1.751  1.00  0.00      MEMB
ATOM   4918 H14S PA     37      16.053  24.730   1.311  1.00  0.00      MEMB
ATOM   4919 C115 PA     37      14.443  23.864  -0.005  1.00  0.00      MEMB
ATOM   4920 H15R PA     37      14.092  24.805  -0.480  1.00  0.00      MEMB
ATOM   4921 H15S PA     37      13.617  23.163   0.240  1.00  0.00      MEMB
ATOM   4922 C116 PA     37      15.311  23.157  -0.933  1.00  0.00      MEMB
ATOM   4923 H16R PA     37      14.782  22.893  -1.874  1.00  0.00      MEMB
ATOM   4924 H16S PA     37      15.757  22.317  -0.359  1.00  0.00      MEMB
ATOM   4925 H16T PA     37      16.105  23.838  -1.305  1.00  0.00      MEMB
ATOM   4796  N31 PC     37       9.423  22.910  19.480  1.00  0.00      MEMB
ATOM   4797  C33 PC     37       9.105  21.556  18.935  1.00  0.00      MEMB
ATOM   4798  H3A PC     37       9.797  21.172  18.200  1.00  0.00      MEMB
ATOM   4799  H3B PC     37       8.145  21.457  18.450  1.00  0.00      MEMB
ATOM   4800  H3C PC     37       8.962  20.966  19.828  1.00  0.00      MEMB
ATOM   4801  C34 PC     37       8.217  23.482  20.219  1.00  0.00      MEMB
ATOM   4802  H4A PC     37       7.321  23.023  19.828  1.00  0.00      MEMB
ATOM   4803  H4B PC     37       8.146  24.557  20.147  1.00  0.00      MEMB
ATOM   4804  H4C PC     37       8.393  23.078  21.205  1.00  0.00      MEMB
ATOM   4805  C35 PC     37      10.572  22.697  20.502  1.00  0.00      MEMB
ATOM   4806  H5A PC     37      10.179  22.154  21.349  1.00  0.00      MEMB
ATOM   4807  H5B PC     37      10.877  23.703  20.751  1.00  0.00      MEMB
ATOM   4808  H5C PC     37      11.340  22.189  19.937  1.00  0.00      MEMB
ATOM   4809  C32 PC     37       9.832  23.676  18.292  1.00  0.00      MEMB
ATOM   4810  H2A PC     37       8.990  23.796  17.626  1.00  0.00      MEMB
ATOM   4811  H2B PC     37      10.549  23.039  17.793  1.00  0.00      MEMB
ATOM   4812  C31 PC     37      10.521  25.052  18.466  1.00  0.00      MEMB
ATOM   4813  H1A PC     37       9.766  25.744  18.898  1.00  0.00      MEMB
ATOM   4814  H1B PC     37      10.624  25.506  17.457  1.00  0.00      MEMB
ATOM   4815  P31 PC     37      13.094  24.828  18.609  1.00  0.00      MEMB
ATOM   4816  O33 PC     37      13.063  23.665  17.731  1.00  0.00      MEMB
ATOM   4817  O34 PC     37      14.046  24.910  19.743  1.00  0.00      MEMB
ATOM   4818  O31 PC     37      13.165  26.165  17.747  1.00  0.00      MEMB
ATOM   4819  O32 PC     37      11.697  25.073  19.278  1.00  0.00      MEMB
ATOM   4820  C3  PC     37      13.694  27.379  18.243  1.00  0.00      MEMB
ATOM   4821  HA  PC     37      14.653  27.195  18.772  1.00  0.00      MEMB
ATOM   4822  HB  PC     37      12.955  27.817  18.948  1.00  0.00      MEMB
ATOM   4823  C2  PC     37      13.937  28.416  17.058  1.00  0.00      MEMB
ATOM   4824  HX  PC     37      13.999  29.455  17.448  1.00  0.00      MEMB
ATOM   4825  O21 PC     37      12.894  28.422  16.053  1.00  0.00      MEMB
ATOM   4826  C21 PC     37      11.622  28.398  16.343  1.00  0.00      MEMB
ATOM   4827  O22 PC     37      11.131  28.370  17.457  1.00  0.00      MEMB
ATOM   4831  C1  PC     37      15.290  28.120  16.401  1.00  0.00      MEMB
ATOM   4832  HR  PC     37      16.044  27.844  17.170  1.00  0.00      MEMB
ATOM   4833  HS  PC     37      15.564  29.133  16.039  1.00  0.00      MEMB
ATOM   4834  O11 PC     37      15.147  27.247  15.321  1.00  0.00      MEMB
ATOM   4835  C11 PC     37      15.617  26.049  15.416  1.00  0.00      MEMB
ATOM   4836  O12 PC     37      16.084  25.535  16.430  1.00  0.00      MEMB
ATOM   4828  C12 PA     37      10.881  28.660  15.065  1.00  0.00      MEMB
ATOM   4829  H2R PA     37      11.297  29.520  14.498  1.00  0.00      MEMB
ATOM   4830  H2S PA     37       9.833  28.837  15.391  1.00  0.00      MEMB
ATOM   4840  C13 PA     37      10.899  27.466  14.164  1.00  0.00      MEMB
ATOM   4841  H3R PA     37      10.114  26.732  14.446  1.00  0.00      MEMB
ATOM   4842  H3S PA     37      11.889  26.966  14.223  1.00  0.00      MEMB
ATOM   4843  C14 PA     37      10.719  27.863  12.699  1.00  0.00      MEMB
ATOM   4844  H4R PA     37      10.822  26.901  12.154  1.00  0.00      MEMB
ATOM   4845  H4S PA     37      11.498  28.554  12.312  1.00  0.00      MEMB
ATOM   4846  C15 PA     37       9.335  28.480  12.448  1.00  0.00      MEMB
ATOM   4847  H5R PA     37       9.137  29.324  13.143  1.00  0.00      MEMB
ATOM   4848  H5S PA     37       8.632  27.654  12.691  1.00  0.00      MEMB
ATOM   4849  C16 PA     37       9.068  28.999  10.967  1.00  0.00      MEMB
ATOM   4850  H6R PA     37       9.950  29.646  10.774  1.00  0.00      MEMB
ATOM   4851  H6S PA     37       8.098  29.522  10.824  1.00  0.00      MEMB
ATOM   4852  C17 PA     37       9.143  27.847   9.951  1.00  0.00      MEMB
ATOM   4853  H7R PA     37       8.320  27.112  10.081  1.00  0.00      MEMB
ATOM   4854  H7S PA     37      10.051  27.253  10.188  1.00  0.00      MEMB
ATOM   4855  C18 PA     37       9.121  28.486   8.604  1.00  0.00      MEMB
ATOM   4856  H8R PA     37      10.123  28.952   8.484  1.00  0.00      MEMB
ATOM   4857  H8S PA     37       8.241  29.163   8.591  1.00  0.00      MEMB
ATOM   4858  C19 PA     37       8.771  27.532   7.416  1.00  0.00      MEMB
ATOM   4859  H9R PA     37       8.664  28.172   6.514  1.00  0.00      MEMB
ATOM   4860  H9S PA     37       7.722  27.172   7.474  1.00  0.00      MEMB
ATOM   4861 C110 PA     37       9.758  26.417   7.132  1.00  0.00      MEMB
ATOM   4862 H10R PA     37       9.857  25.908   8.114  1.00  0.00      MEMB
ATOM   4863 H10S PA     37      10.709  26.758   6.671  1.00  0.00      MEMB
ATOM   4864 C111 PA     37       9.277  25.234   6.175  1.00  0.00      MEMB
ATOM   4865 H11R PA     37       8.485  24.837   6.846  1.00  0.00      MEMB
ATOM   4866 H11S PA     37      10.129  24.534   6.032  1.00  0.00      MEMB
ATOM   4867 C112 PA     37       8.911  25.713   4.843  1.00  0.00      MEMB
ATOM   4868 H12R PA     37       9.594  26.507   4.472  1.00  0.00      MEMB
ATOM   4869 H12S PA     37       7.943  26.230   5.013  1.00  0.00      MEMB
ATOM   4870 C113 PA     37       8.732  24.577   3.843  1.00  0.00      MEMB
ATOM   4871 H13R PA     37       7.973  24.834   3.073  1.00  0.00      MEMB
ATOM   4872 H13S PA     37       8.216  23.731   4.344  1.00  0.00      MEMB
ATOM   4873 C114 PA     37       9.999  24.136   3.102  1.00  0.00      MEMB
ATOM   4874 H14R PA     37      10.739  23.871   3.887  1.00  0.00      MEMB
ATOM   4875 H14S PA     37      10.475  24.994   2.580  1.00  0.00      MEMB
ATOM   4876 C115 PA     37       9.716  22.967   2.145  1.00  0.00      MEMB
ATOM   4877 H15R PA     37       9.455  23.429   1.169  1.00  0.00      MEMB
ATOM   4878 H15S PA     37       8.835  22.387   2.493  1.00  0.00      MEMB
ATOM   4879 C116 PA     37      10.892  21.959   2.017  1.00  0.00      MEMB
ATOM   4880 H16R PA     37      11.056  21.316   2.908  1.00  0.00      MEMB
ATOM   4881 H16S PA     37      11.779  22.607   1.853  1.00  0.00      MEMB
ATOM   4882 H16T PA     37      10.780  21.221   1.195  1.00  0.00      MEMB
TER   
ATOM   4967  C12 PA     38      21.656 -21.184  15.070  1.00  0.00      MEMB
ATOM   4968  H2R PA     38      21.205 -22.093  15.524  1.00  0.00      MEMB
ATOM   4969  H2S PA     38      22.125 -21.559  14.135  1.00  0.00      MEMB
ATOM   5013  C13 PA     38      20.457 -20.183  14.881  1.00  0.00      MEMB
ATOM   5014  H3R PA     38      20.801 -19.161  14.616  1.00  0.00      MEMB
ATOM   5015  H3S PA     38      19.846 -20.261  15.806  1.00  0.00      MEMB
ATOM   5016  C14 PA     38      19.483 -20.598  13.821  1.00  0.00      MEMB
ATOM   5017  H4R PA     38      18.429 -20.531  14.166  1.00  0.00      MEMB
ATOM   5018  H4S PA     38      19.660 -21.654  13.524  1.00  0.00      MEMB
ATOM   5019  C15 PA     38      19.593 -19.740  12.571  1.00  0.00      MEMB
ATOM   5020  H5R PA     38      19.144 -20.407  11.803  1.00  0.00      MEMB
ATOM   5021  H5S PA     38      20.650 -19.509  12.317  1.00  0.00      MEMB
ATOM   5022  C16 PA     38      18.876 -18.450  12.548  1.00  0.00      MEMB
ATOM   5023  H6R PA     38      19.153 -17.859  13.447  1.00  0.00      MEMB
ATOM   5024  H6S PA     38      17.785 -18.452  12.756  1.00  0.00      MEMB
ATOM   5025  C17 PA     38      19.128 -17.488  11.292  1.00  0.00      MEMB
ATOM   5026  H7R PA     38      20.194 -17.220  11.131  1.00  0.00      MEMB
ATOM   5027  H7S PA     38      18.483 -16.596  11.442  1.00  0.00      MEMB
ATOM   5028  C18 PA     38      18.684 -18.069   9.978  1.00  0.00      MEMB
ATOM   5029  H8R PA     38      17.597 -18.259   9.849  1.00  0.00      MEMB
ATOM   5030  H8S PA     38      19.213 -19.013   9.724  1.00  0.00      MEMB
ATOM   5031  C19 PA     38      19.075 -17.276   8.737  1.00  0.00      MEMB
ATOM   5032  H9R PA     38      20.170 -17.138   8.605  1.00  0.00      MEMB
ATOM   5033  H9S PA     38      18.582 -16.280   8.765  1.00  0.00      MEMB
ATOM   5034 C110 PA     38      18.588 -17.828   7.442  1.00  0.00      MEMB
ATOM   5035 H10R PA     38      17.492 -17.683   7.330  1.00  0.00      MEMB
ATOM   5036 H10S PA     38      18.524 -18.937   7.468  1.00  0.00      MEMB
ATOM   5037 C111 PA     38      19.131 -17.127   6.203  1.00  0.00      MEMB
ATOM   5038 H11R PA     38      20.162 -17.519   6.073  1.00  0.00      MEMB
ATOM   5039 H11S PA     38      19.002 -16.023   6.228  1.00  0.00      MEMB
ATOM   5040 C112 PA     38      18.513 -17.527   4.834  1.00  0.00      MEMB
ATOM   5041 H12R PA     38      18.569 -16.637   4.172  1.00  0.00      MEMB
ATOM   5042 H12S PA     38      17.438 -17.765   4.987  1.00  0.00      MEMB
ATOM   5043 C113 PA     38      19.190 -18.737   4.057  1.00  0.00      MEMB
ATOM   5044 H13R PA     38      19.284 -19.731   4.543  1.00  0.00      MEMB
ATOM   5045 H13S PA     38      20.261 -18.459   3.951  1.00  0.00      MEMB
ATOM   5046 C114 PA     38      18.473 -19.093   2.747  1.00  0.00      MEMB
ATOM   5047 H14R PA     38      17.444 -19.423   3.005  1.00  0.00      MEMB
ATOM   5048 H14S PA     38      19.030 -19.983   2.385  1.00  0.00      MEMB
ATOM   5049 C115 PA     38      18.479 -18.089   1.581  1.00  0.00      MEMB
ATOM   5050 H15R PA     38      18.055 -17.106   1.880  1.00  0.00      MEMB
ATOM   5051 H15S PA     38      17.826 -18.474   0.768  1.00  0.00      MEMB
ATOM   5052 C116 PA     38      19.907 -17.830   1.046  1.00  0.00      MEMB
ATOM   5053 H16R PA     38      20.499 -17.355   1.858  1.00  0.00      MEMB
ATOM   5054 H16S PA     38      19.829 -17.086   0.225  1.00  0.00      MEMB
ATOM   5055 H16T PA     38      20.372 -18.808   0.796  1.00  0.00      MEMB
ATOM   4926  N31 PC     38      18.687 -20.641  20.184  1.00  0.00      MEMB
ATOM   4927  C33 PC     38      17.759 -19.477  20.346  1.00  0.00      MEMB
ATOM   4928  H3A PC     38      16.734 -19.728  20.120  1.00  0.00      MEMB
ATOM   4929  H3B PC     38      18.214 -18.660  19.805  1.00  0.00      MEMB
ATOM   4930  H3C PC     38      17.823 -19.239  21.397  1.00  0.00      MEMB
ATOM   4931  C34 PC     38      18.417 -21.637  21.283  1.00  0.00      MEMB
ATOM   4932  H4A PC     38      18.532 -21.143  22.237  1.00  0.00      MEMB
ATOM   4933  H4B PC     38      19.154 -22.425  21.326  1.00  0.00      MEMB
ATOM   4934  H4C PC     38      17.392 -21.967  21.374  1.00  0.00      MEMB
ATOM   4935  C35 PC     38      18.720 -21.304  18.802  1.00  0.00      MEMB
ATOM   4936  H5A PC     38      19.016 -20.687  17.967  1.00  0.00      MEMB
ATOM   4937  H5B PC     38      17.735 -21.620  18.493  1.00  0.00      MEMB
ATOM   4938  H5C PC     38      19.475 -22.065  18.924  1.00  0.00      MEMB
ATOM   4939  C32 PC     38      20.182 -20.174  20.411  1.00  0.00      MEMB
ATOM   4940  H2A PC     38      20.790 -21.033  20.657  1.00  0.00      MEMB
ATOM   4941  H2B PC     38      20.102 -19.517  21.264  1.00  0.00      MEMB
ATOM   4942  C31 PC     38      20.841 -19.384  19.316  1.00  0.00      MEMB
ATOM   4943  H1A PC     38      20.858 -19.989  18.383  1.00  0.00      MEMB
ATOM   4944  H1B PC     38      21.858 -19.113  19.671  1.00  0.00      MEMB
ATOM   4945  P31 PC     38      19.925 -17.541  17.675  1.00  0.00      MEMB
ATOM   4946  O33 PC     38      19.727 -16.077  17.810  1.00  0.00      MEMB
ATOM   4947  O34 PC     38      18.836 -18.349  17.044  1.00  0.00      MEMB
ATOM   4948  O31 PC     38      21.324 -17.767  16.983  1.00  0.00      MEMB
ATOM   4949  O32 PC     38      20.180 -18.131  19.146  1.00  0.00      MEMB
ATOM   4950  C3  PC     38      22.473 -17.036  17.279  1.00  0.00      MEMB
ATOM   4951  HA  PC     38      23.002 -17.440  18.168  1.00  0.00      MEMB
ATOM   4952  HB  PC     38      22.280 -15.958  17.471  1.00  0.00      MEMB
ATOM   4953  C2  PC     38      23.511 -17.165  16.053  1.00  0.00      MEMB
ATOM   4954  HX  PC     38      24.328 -16.439  16.256  1.00  0.00      MEMB
ATOM   4955  O21 PC     38      22.711 -16.794  14.859  1.00  0.00      MEMB
ATOM   4956  C21 PC     38      22.615 -15.447  14.540  1.00  0.00      MEMB
ATOM   4957  O22 PC     38      23.046 -14.528  15.147  1.00  0.00      MEMB
ATOM   4961  C1  PC     38      24.124 -18.607  15.986  1.00  0.00      MEMB
ATOM   4962  HR  PC     38      24.314 -18.908  17.039  1.00  0.00      MEMB
ATOM   4963  HS  PC     38      25.088 -18.614  15.434  1.00  0.00      MEMB
ATOM   4964  O11 PC     38      23.207 -19.534  15.360  1.00  0.00      MEMB
ATOM   4965  C11 PC     38      22.711 -20.600  15.949  1.00  0.00      MEMB
ATOM   4966  O12 PC     38      23.157 -21.069  16.993  1.00  0.00      MEMB
ATOM   4958  C12 PA     38      21.813 -15.374  13.245  1.00  0.00      MEMB
ATOM   4959  H2R PA     38      21.043 -14.610  13.485  1.00  0.00      MEMB
ATOM   4960  H2S PA     38      21.225 -16.266  12.941  1.00  0.00      MEMB
ATOM   4970  C13 PA     38      22.636 -14.853  12.047  1.00  0.00      MEMB
ATOM   4971  H3R PA     38      23.341 -14.082  12.425  1.00  0.00      MEMB
ATOM   4972  H3S PA     38      21.902 -14.292  11.430  1.00  0.00      MEMB
ATOM   4973  C14 PA     38      23.221 -15.953  11.153  1.00  0.00      MEMB
ATOM   4974  H4R PA     38      22.433 -16.714  10.971  1.00  0.00      MEMB
ATOM   4975  H4S PA     38      24.032 -16.474  11.705  1.00  0.00      MEMB
ATOM   4976  C15 PA     38      23.861 -15.260   9.929  1.00  0.00      MEMB
ATOM   4977  H5R PA     38      24.844 -14.780  10.117  1.00  0.00      MEMB
ATOM   4978  H5S PA     38      23.180 -14.432   9.636  1.00  0.00      MEMB
ATOM   4979  C16 PA     38      24.161 -16.167   8.730  1.00  0.00      MEMB
ATOM   4980  H6R PA     38      23.302 -16.857   8.585  1.00  0.00      MEMB
ATOM   4981  H6S PA     38      24.930 -16.954   8.881  1.00  0.00      MEMB
ATOM   4982  C17 PA     38      24.457 -15.416   7.410  1.00  0.00      MEMB
ATOM   4983  H7R PA     38      25.050 -14.514   7.672  1.00  0.00      MEMB
ATOM   4984  H7S PA     38      23.468 -15.185   6.958  1.00  0.00      MEMB
ATOM   4985  C18 PA     38      25.336 -16.251   6.407  1.00  0.00      MEMB
ATOM   4986  H8R PA     38      26.014 -16.897   7.006  1.00  0.00      MEMB
ATOM   4987  H8S PA     38      25.963 -15.546   5.820  1.00  0.00      MEMB
ATOM   4988  C19 PA     38      24.517 -17.092   5.448  1.00  0.00      MEMB
ATOM   4989  H9R PA     38      23.561 -16.558   5.260  1.00  0.00      MEMB
ATOM   4990  H9S PA     38      24.420 -18.105   5.895  1.00  0.00      MEMB
ATOM   4991 C110 PA     38      25.278 -17.455   4.130  1.00  0.00      MEMB
ATOM   4992 H10R PA     38      26.085 -18.186   4.348  1.00  0.00      MEMB
ATOM   4993 H10S PA     38      25.755 -16.589   3.622  1.00  0.00      MEMB
ATOM   4994 C111 PA     38      24.317 -18.085   3.074  1.00  0.00      MEMB
ATOM   4995 H11R PA     38      23.596 -17.303   2.755  1.00  0.00      MEMB
ATOM   4996 H11S PA     38      23.768 -18.863   3.647  1.00  0.00      MEMB
ATOM   4997 C112 PA     38      25.146 -18.714   1.986  1.00  0.00      MEMB
ATOM   4998 H12R PA     38      25.826 -19.414   2.517  1.00  0.00      MEMB
ATOM   4999 H12S PA     38      25.813 -17.916   1.594  1.00  0.00      MEMB
ATOM   5000 C113 PA     38      24.452 -19.340   0.756  1.00  0.00      MEMB
ATOM   5001 H13R PA     38      24.026 -20.206   1.305  1.00  0.00      MEMB
ATOM   5002 H13S PA     38      25.142 -19.849   0.050  1.00  0.00      MEMB
ATOM   5003 C114 PA     38      23.420 -18.483  -0.045  1.00  0.00      MEMB
ATOM   5004 H14R PA     38      23.702 -17.429  -0.253  1.00  0.00      MEMB
ATOM   5005 H14S PA     38      22.595 -18.463   0.699  1.00  0.00      MEMB
ATOM   5006 C115 PA     38      22.920 -19.142  -1.294  1.00  0.00      MEMB
ATOM   5007 H15R PA     38      23.631 -19.247  -2.141  1.00  0.00      MEMB
ATOM   5008 H15S PA     38      22.104 -18.519  -1.719  1.00  0.00      MEMB
ATOM   5009 C116 PA     38      22.397 -20.644  -1.100  1.00  0.00      MEMB
ATOM   5010 H16R PA     38      21.849 -20.915  -2.027  1.00  0.00      MEMB
ATOM   5011 H16S PA     38      21.695 -20.613  -0.239  1.00  0.00      MEMB
ATOM   5012 H16T PA     38      23.182 -21.429  -1.039  1.00  0.00      MEMB
TER   
ATOM   5097  C12 PA     39      14.785 -18.541  15.730  1.00  0.00      MEMB
ATOM   5098  H2R PA     39      15.594 -18.942  16.377  1.00  0.00      MEMB
ATOM   5099  H2S PA     39      14.921 -17.479  15.431  1.00  0.00      MEMB
ATOM   5143  C13 PA     39      14.475 -19.456  14.543  1.00  0.00      MEMB
ATOM   5144  H3R PA     39      13.846 -18.826  13.879  1.00  0.00      MEMB
ATOM   5145  H3S PA     39      13.785 -20.254  14.892  1.00  0.00      MEMB
ATOM   5146  C14 PA     39      15.759 -19.943  13.835  1.00  0.00      MEMB
ATOM   5147  H4R PA     39      16.080 -20.830  14.422  1.00  0.00      MEMB
ATOM   5148  H4S PA     39      16.488 -19.114  13.709  1.00  0.00      MEMB
ATOM   5149  C15 PA     39      15.399 -20.392  12.360  1.00  0.00      MEMB
ATOM   5150  H5R PA     39      14.361 -20.784  12.302  1.00  0.00      MEMB
ATOM   5151  H5S PA     39      16.101 -21.229  12.157  1.00  0.00      MEMB
ATOM   5152  C16 PA     39      15.605 -19.370  11.252  1.00  0.00      MEMB
ATOM   5153  H6R PA     39      16.541 -18.819  11.485  1.00  0.00      MEMB
ATOM   5154  H6S PA     39      14.844 -18.574  11.105  1.00  0.00      MEMB
ATOM   5155  C17 PA     39      15.927 -19.984   9.929  1.00  0.00      MEMB
ATOM   5156  H7R PA     39      16.930 -20.453   9.840  1.00  0.00      MEMB
ATOM   5157  H7S PA     39      15.851 -19.099   9.262  1.00  0.00      MEMB
ATOM   5158  C18 PA     39      14.923 -21.065   9.477  1.00  0.00      MEMB
ATOM   5159  H8R PA     39      13.864 -20.728   9.498  1.00  0.00      MEMB
ATOM   5160  H8S PA     39      14.900 -21.965  10.129  1.00  0.00      MEMB
ATOM   5161  C19 PA     39      15.214 -21.497   8.039  1.00  0.00      MEMB
ATOM   5162  H9R PA     39      15.230 -20.626   7.350  1.00  0.00      MEMB
ATOM   5163  H9S PA     39      14.389 -22.191   7.768  1.00  0.00      MEMB
ATOM   5164 C110 PA     39      16.572 -22.220   7.967  1.00  0.00      MEMB
ATOM   5165 H10R PA     39      16.499 -23.010   8.744  1.00  0.00      MEMB
ATOM   5166 H10S PA     39      17.402 -21.521   8.206  1.00  0.00      MEMB
ATOM   5167 C111 PA     39      16.764 -22.852   6.619  1.00  0.00      MEMB
ATOM   5168 H11R PA     39      15.900 -23.535   6.474  1.00  0.00      MEMB
ATOM   5169 H11S PA     39      17.684 -23.472   6.669  1.00  0.00      MEMB
ATOM   5170 C112 PA     39      16.948 -21.843   5.401  1.00  0.00      MEMB
ATOM   5171 H12R PA     39      17.802 -21.189   5.681  1.00  0.00      MEMB
ATOM   5172 H12S PA     39      15.992 -21.278   5.385  1.00  0.00      MEMB
ATOM   5173 C113 PA     39      17.239 -22.419   4.033  1.00  0.00      MEMB
ATOM   5174 H13R PA     39      18.038 -23.173   4.198  1.00  0.00      MEMB
ATOM   5175 H13S PA     39      17.494 -21.512   3.445  1.00  0.00      MEMB
ATOM   5176 C114 PA     39      16.036 -23.190   3.435  1.00  0.00      MEMB
ATOM   5177 H14R PA     39      15.224 -22.435   3.374  1.00  0.00      MEMB
ATOM   5178 H14S PA     39      15.706 -23.995   4.126  1.00  0.00      MEMB
ATOM   5179 C115 PA     39      16.396 -23.832   2.072  1.00  0.00      MEMB
ATOM   5180 H15R PA     39      17.214 -24.582   2.133  1.00  0.00      MEMB
ATOM   5181 H15S PA     39      16.725 -23.102   1.302  1.00  0.00      MEMB
ATOM   5182 C116 PA     39      15.175 -24.611   1.519  1.00  0.00      MEMB
ATOM   5183 H16R PA     39      15.541 -24.997   0.544  1.00  0.00      MEMB
ATOM   5184 H16S PA     39      14.534 -23.742   1.255  1.00  0.00      MEMB
ATOM   5185 H16T PA     39      14.761 -25.352   2.236  1.00  0.00      MEMB
ATOM   5056  N31 PC     39      14.109 -25.668  17.397  1.00  0.00      MEMB
ATOM   5057  C33 PC     39      15.293 -24.665  17.587  1.00  0.00      MEMB
ATOM   5058  H3A PC     39      16.107 -25.202  17.123  1.00  0.00      MEMB
ATOM   5059  H3B PC     39      15.481 -24.361  18.606  1.00  0.00      MEMB
ATOM   5060  H3C PC     39      15.025 -23.801  16.997  1.00  0.00      MEMB
ATOM   5061  C34 PC     39      14.067 -26.042  15.953  1.00  0.00      MEMB
ATOM   5062  H4A PC     39      13.331 -26.829  15.877  1.00  0.00      MEMB
ATOM   5063  H4B PC     39      15.046 -26.405  15.675  1.00  0.00      MEMB
ATOM   5064  H4C PC     39      14.037 -25.234  15.238  1.00  0.00      MEMB
ATOM   5065  C35 PC     39      14.350 -26.874  18.158  1.00  0.00      MEMB
ATOM   5066  H5A PC     39      15.296 -27.331  17.905  1.00  0.00      MEMB
ATOM   5067  H5B PC     39      13.568 -27.615  18.076  1.00  0.00      MEMB
ATOM   5068  H5C PC     39      14.336 -26.653  19.215  1.00  0.00      MEMB
ATOM   5069  C32 PC     39      12.712 -25.090  17.734  1.00  0.00      MEMB
ATOM   5070  H2A PC     39      11.887 -25.583  17.240  1.00  0.00      MEMB
ATOM   5071  H2B PC     39      12.736 -24.048  17.451  1.00  0.00      MEMB
ATOM   5072  C31 PC     39      12.368 -25.116  19.286  1.00  0.00      MEMB
ATOM   5073  H1A PC     39      12.234 -26.193  19.523  1.00  0.00      MEMB
ATOM   5074  H1B PC     39      11.372 -24.644  19.421  1.00  0.00      MEMB
ATOM   5075  P31 PC     39      13.469 -23.131  20.628  1.00  0.00      MEMB
ATOM   5076  O33 PC     39      14.816 -22.933  21.219  1.00  0.00      MEMB
ATOM   5077  O34 PC     39      12.310 -23.089  21.583  1.00  0.00      MEMB
ATOM   5078  O31 PC     39      13.230 -22.135  19.470  1.00  0.00      MEMB
ATOM   5079  O32 PC     39      13.520 -24.595  19.985  1.00  0.00      MEMB
ATOM   5080  C3  PC     39      13.378 -20.734  19.632  1.00  0.00      MEMB
ATOM   5081  HA  PC     39      14.352 -20.553  19.131  1.00  0.00      MEMB
ATOM   5082  HB  PC     39      13.408 -20.396  20.690  1.00  0.00      MEMB
ATOM   5083  C2  PC     39      12.136 -19.999  18.975  1.00  0.00      MEMB
ATOM   5084  HX  PC     39      11.390 -19.973  19.798  1.00  0.00      MEMB
ATOM   5085  O21 PC     39      11.759 -20.788  17.774  1.00  0.00      MEMB
ATOM   5086  C21 PC     39      10.747 -21.669  17.883  1.00  0.00      MEMB
ATOM   5087  O22 PC     39      10.008 -21.780  18.835  1.00  0.00      MEMB
ATOM   5091  C1  PC     39      12.554 -18.512  18.636  1.00  0.00      MEMB
ATOM   5092  HR  PC     39      12.814 -18.074  19.624  1.00  0.00      MEMB
ATOM   5093  HS  PC     39      11.651 -17.955  18.309  1.00  0.00      MEMB
ATOM   5094  O11 PC     39      13.687 -18.324  17.793  1.00  0.00      MEMB
ATOM   5095  C11 PC     39      13.440 -18.398  16.492  1.00  0.00      MEMB
ATOM   5096  O12 PC     39      12.326 -18.425  16.030  1.00  0.00      MEMB
ATOM   5088  C12 PA     39      10.558 -22.520  16.625  1.00  0.00      MEMB
ATOM   5089  H2R PA     39       9.534 -22.949  16.654  1.00  0.00      MEMB
ATOM   5090  H2S PA     39      11.235 -23.386  16.791  1.00  0.00      MEMB
ATOM   5100  C13 PA     39      10.836 -21.724  15.302  1.00  0.00      MEMB
ATOM   5101  H3R PA     39      11.829 -21.246  15.443  1.00  0.00      MEMB
ATOM   5102  H3S PA     39      10.036 -20.959  15.211  1.00  0.00      MEMB
ATOM   5103  C14 PA     39      10.919 -22.639  14.077  1.00  0.00      MEMB
ATOM   5104  H4R PA     39      10.848 -22.016  13.160  1.00  0.00      MEMB
ATOM   5105  H4S PA     39      10.087 -23.359  13.925  1.00  0.00      MEMB
ATOM   5106  C15 PA     39      12.302 -23.348  14.044  1.00  0.00      MEMB
ATOM   5107  H5R PA     39      12.135 -23.902  14.992  1.00  0.00      MEMB
ATOM   5108  H5S PA     39      13.241 -22.773  14.189  1.00  0.00      MEMB
ATOM   5109  C16 PA     39      12.516 -24.480  13.056  1.00  0.00      MEMB
ATOM   5110  H6R PA     39      11.565 -25.046  12.957  1.00  0.00      MEMB
ATOM   5111  H6S PA     39      13.264 -25.147  13.535  1.00  0.00      MEMB
ATOM   5112  C17 PA     39      13.099 -24.126  11.666  1.00  0.00      MEMB
ATOM   5113  H7R PA     39      14.200 -24.157  11.813  1.00  0.00      MEMB
ATOM   5114  H7S PA     39      12.710 -23.091  11.558  1.00  0.00      MEMB
ATOM   5115  C18 PA     39      12.430 -24.956  10.497  1.00  0.00      MEMB
ATOM   5116  H8R PA     39      11.400 -25.215  10.822  1.00  0.00      MEMB
ATOM   5117  H8S PA     39      12.995 -25.911  10.436  1.00  0.00      MEMB
ATOM   5118  C19 PA     39      12.455 -24.216   9.183  1.00  0.00      MEMB
ATOM   5119  H9R PA     39      13.511 -23.889   9.071  1.00  0.00      MEMB
ATOM   5120  H9S PA     39      11.993 -23.213   9.302  1.00  0.00      MEMB
ATOM   5121 C110 PA     39      11.901 -24.964   7.975  1.00  0.00      MEMB
ATOM   5122 H10R PA     39      10.825 -25.088   8.224  1.00  0.00      MEMB
ATOM   5123 H10S PA     39      12.390 -25.962   7.958  1.00  0.00      MEMB
ATOM   5124 C111 PA     39      12.171 -24.164   6.704  1.00  0.00      MEMB
ATOM   5125 H11R PA     39      13.266 -23.994   6.634  1.00  0.00      MEMB
ATOM   5126 H11S PA     39      11.641 -23.191   6.791  1.00  0.00      MEMB
ATOM   5127 C112 PA     39      11.636 -24.842   5.444  1.00  0.00      MEMB
ATOM   5128 H12R PA     39      10.587 -25.205   5.463  1.00  0.00      MEMB
ATOM   5129 H12S PA     39      12.178 -25.790   5.240  1.00  0.00      MEMB
ATOM   5130 C113 PA     39      11.965 -24.018   4.134  1.00  0.00      MEMB
ATOM   5131 H13R PA     39      11.419 -24.596   3.358  1.00  0.00      MEMB
ATOM   5132 H13S PA     39      13.064 -23.972   3.979  1.00  0.00      MEMB
ATOM   5133 C114 PA     39      11.465 -22.596   4.225  1.00  0.00      MEMB
ATOM   5134 H14R PA     39      11.903 -22.024   5.070  1.00  0.00      MEMB
ATOM   5135 H14S PA     39      10.387 -22.639   4.491  1.00  0.00      MEMB
ATOM   5136 C115 PA     39      11.762 -21.809   2.986  1.00  0.00      MEMB
ATOM   5137 H15R PA     39      12.846 -21.839   2.743  1.00  0.00      MEMB
ATOM   5138 H15S PA     39      11.606 -20.715   3.104  1.00  0.00      MEMB
ATOM   5139 C116 PA     39      11.004 -22.363   1.756  1.00  0.00      MEMB
ATOM   5140 H16R PA     39       9.907 -22.364   1.931  1.00  0.00      MEMB
ATOM   5141 H16S PA     39      11.302 -23.423   1.609  1.00  0.00      MEMB
ATOM   5142 H16T PA     39      11.238 -21.712   0.887  1.00  0.00      MEMB
TER   
ATOM   5227  C12 PA     40     -21.449 -16.707  13.885  1.00  0.00      MEMB
ATOM   5228  H2R PA     40     -22.533 -16.770  13.651  1.00  0.00      MEMB
ATOM   5229  H2S PA     40     -21.216 -17.729  14.254  1.00  0.00      MEMB
ATOM   5273  C13 PA     40     -20.544 -16.388  12.686  1.00  0.00      MEMB
ATOM   5274  H3R PA     40     -19.553 -16.297  13.180  1.00  0.00      MEMB
ATOM   5275  H3S PA     40     -20.885 -15.491  12.126  1.00  0.00      MEMB
[truncated: 3,810,906 more chars]
