# Supplementary material for: Computation of Förster Resonance Energy Transfer in Lipid Bilayer Membranes
Source: J Phys Chem A. 2022 Oct 19;126(43):8070–81. doi: 10.1021/acs.jpca.2c04524 (PMC9639162; doi:10.1021/acs.jpca.2c04524)
Supplement: Supplementary file 2 — jp2c04524_si_002.zip [file jp2c04524_si_002.zip › Ru_B.pdb]

ATOM      1  N3  MOL     1       0.000  -2.572  20.622  1.00  0.00      HETA
ATOM      2  C18 MOL     1      -0.350  -3.870  20.633  1.00  0.00      HETA
ATOM      3  H14 MOL     1      -1.392  -4.095  20.463  1.00  0.00      HETA
ATOM      4  C17 MOL     1       0.574  -4.888  20.851  1.00  0.00      HETA
ATOM      5  H13 MOL     1       0.262  -5.922  20.853  1.00  0.00      HETA
ATOM      6  C14 MOL     1       1.911  -4.549  21.066  1.00  0.00      HETA
ATOM      7  H10 MOL     1       2.652  -5.317  21.232  1.00  0.00      HETA
ATOM      8  C10 MOL     1       2.275  -3.204  21.062  1.00  0.00      HETA
ATOM      9  H8  MOL     1       3.303  -2.918  21.228  1.00  0.00      HETA
ATOM     10  C13 MOL     1       1.299  -2.227  20.841  1.00  0.00      HETA
ATOM     11  C11 MOL     1       1.570  -0.779  20.835  1.00  0.00      HETA
ATOM     12  C7  MOL     1       2.832  -0.218  21.058  1.00  0.00      HETA
ATOM     13  H5  MOL     1       3.691  -0.854  21.211  1.00  0.00      HETA
ATOM     14  C6  MOL     1       2.973   1.167  21.081  1.00  0.00      HETA
ATOM     15  H3  MOL     1       3.940   1.618  21.247  1.00  0.00      HETA
ATOM     16  C9  MOL     1       1.844   1.964  20.886  1.00  0.00      HETA
ATOM     17  H6  MOL     1       1.920   3.041  20.913  1.00  0.00      HETA
ATOM     18  C12 MOL     1       0.618   1.347  20.656  1.00  0.00      HETA
ATOM     19  H11 MOL     1      -0.274   1.933  20.493  1.00  0.00      HETA
ATOM     20  N2  MOL     1       0.480   0.010  20.624  1.00  0.00      HETA
ATOM     21  Ru1 MOL     1      -1.291  -0.997  20.258  1.00  0.00      HETA
ATOM     22  N5  MOL     1      -3.026  -2.116  20.079  1.00  0.00      HETA
ATOM     23  C21 MOL     1      -3.517  -2.607  18.927  1.00  0.00      HETA
ATOM     24  H12 MOL     1      -2.933  -2.433  18.035  1.00  0.00      HETA
ATOM     25  C22 MOL     1      -4.718  -3.308  18.868  1.00  0.00      HETA
ATOM     26  H16 MOL     1      -5.085  -3.691  17.927  1.00  0.00      HETA
ATOM     27  C27 MOL     1      -5.440  -3.507  20.047  1.00  0.00      HETA
ATOM     28  H21 MOL     1      -6.376  -4.045  20.033  1.00  0.00      HETA
ATOM     29  C29 MOL     1      -4.932  -3.000  21.241  1.00  0.00      HETA
ATOM     30  H23 MOL     1      -5.473  -3.141  22.165  1.00  0.00      HETA
ATOM     31  C26 MOL     1      -3.718  -2.307  21.236  1.00  0.00      HETA
ATOM     32  C28 MOL     1      -3.088  -1.743  22.442  1.00  0.00      HETA
ATOM     33  C31 MOL     1      -3.618  -1.870  23.731  1.00  0.03      HETA
ATOM     34  H24 MOL     1      -4.545  -2.401  23.887  1.00  0.03      HETA
ATOM     35  C32 MOL     1      -2.942  -1.307  24.810  1.00  0.05      HETA
ATOM     36  H25 MOL     1      -3.337  -1.394  25.811  1.00  0.06      HETA
ATOM     37  C30 MOL     1      -1.744  -0.627  24.577  1.00  0.04      HETA
ATOM     38  H22 MOL     1      -1.197  -0.181  25.394  1.00  0.06      HETA
ATOM     39  C25 MOL     1      -1.269  -0.534  23.273  1.00  0.02      HETA
ATOM     40  H18 MOL     1      -0.346  -0.018  23.056  1.00  0.00      HETA
ATOM     41  N6  MOL     1      -1.923  -1.073  22.228  1.00  0.00      HETA
ATOM     42  N1  MOL     1      -0.914  -0.898  18.222  1.00  0.00      HETA
ATOM     43  C4  MOL     1      -0.088  -1.709  17.539  1.00  0.00      HETA
ATOM     44  H4  MOL     1       0.434  -2.462  18.109  1.00  0.00      HETA
ATOM     45  C1  MOL     1       0.099  -1.600  16.167  1.00  0.00      HETA
ATOM     46  H2  MOL     1       0.777  -2.269  15.658  1.00  0.00      HETA
ATOM     47  C2  MOL     1      -0.594  -0.620  15.444  1.00  0.00      HETA
ATOM     48  C5  MOL     1      -0.458  -0.489  13.954  1.00  0.00      HETA
ATOM     49  H7  MOL     1       0.550  -0.862  13.674  1.00  0.00      HETA
ATOM     50  H26 MOL     1      -0.550   0.589  13.701  1.00  0.00      HETA
ATOM     51  C33 MOL     1      -1.533  -1.290  13.200  1.00  0.00      HETA
ATOM     52  H27 MOL     1      -2.535  -0.924  13.511  1.00  0.00      HETA
ATOM     53  H28 MOL     1      -1.439  -2.361  13.476  1.00  0.00      HETA
ATOM     54  C34 MOL     1      -1.413  -1.162  11.682  1.00  0.00      HETA
ATOM     55  H29 MOL     1      -0.411  -1.526  11.372  1.00  0.00      HETA
ATOM     56  H30 MOL     1      -1.507  -0.090  11.406  1.00  0.00      HETA
ATOM     57  C35 MOL     1      -2.480  -1.958  10.927  1.00  0.00      HETA
ATOM     58  H31 MOL     1      -3.479  -1.628  11.283  1.00  0.00      HETA
ATOM     59  H32 MOL     1      -2.349  -3.034  11.167  1.00  0.00      HETA
ATOM     60  C36 MOL     1      -2.434  -1.796   9.405  1.00  0.00      HETA
ATOM     61  H33 MOL     1      -2.505  -0.714   9.166  1.00  0.00      HETA
ATOM     62  H34 MOL     1      -3.312  -2.319   8.971  1.00  0.00      HETA
ATOM     63  C37 MOL     1      -1.167  -2.353   8.748  1.00  0.00      HETA
ATOM     64  H35 MOL     1      -1.037  -3.406   9.075  1.00  0.00      HETA
ATOM     65  H36 MOL     1      -0.299  -1.756   9.100  1.00  0.00      HETA
ATOM     66  C38 MOL     1      -1.182  -2.323   7.216  1.00  0.00      HETA
ATOM     67  H37 MOL     1      -2.084  -2.867   6.866  1.00  0.00      HETA
ATOM     68  H38 MOL     1      -0.277  -2.851   6.848  1.00  0.00      HETA
ATOM     69  C39 MOL     1      -1.200  -0.920   6.603  1.00  0.00      HETA
ATOM     70  H39 MOL     1      -0.327  -0.351   6.988  1.00  0.00      HETA
ATOM     71  H40 MOL     1      -2.132  -0.405   6.918  1.00  0.00      HETA
ATOM     72  C40 MOL     1      -1.140  -0.933   5.076  1.00  0.00      HETA
ATOM     73  H41 MOL     1      -2.012  -1.484   4.664  1.00  0.00      HETA
ATOM     74  H42 MOL     1      -0.210  -1.437   4.738  1.00  0.00      HETA
ATOM     75  H43 MOL     1      -1.163   0.108   4.687  1.00  0.00      HETA
ATOM     76  C3  MOL     1      -1.455   0.214  16.167  1.00  0.00      HETA
ATOM     77  H1  MOL     1      -2.019   0.977  15.650  1.00  0.00      HETA
ATOM     78  C8  MOL     1      -1.592   0.071  17.547  1.00  0.00      HETA
ATOM     79  C15 MOL     1      -2.427   0.951  18.386  1.00  0.00      HETA
ATOM     80  C16 MOL     1      -3.154   2.032  17.890  1.00  0.00      HETA
ATOM     81  H9  MOL     1      -3.189   2.209  16.825  1.00  0.00      HETA
ATOM     82  C19 MOL     1      -3.839   2.891  18.759  1.00  0.00      HETA
ATOM     83  C20 MOL     1      -4.576   4.105  18.251  1.00  0.00      HETA
ATOM     84  H15 MOL     1      -4.902   4.676  19.146  1.00  0.00      HETA
ATOM     85  H17 MOL     1      -5.460   3.729  17.694  1.00  0.00      HETA
ATOM     86  C41 MOL     1      -3.778   5.048  17.330  1.00  0.00      HETA
ATOM     87  H44 MOL     1      -4.484   5.797  16.914  1.00  0.00      HETA
ATOM     88  H45 MOL     1      -3.363   4.442  16.497  1.00  0.00      HETA
ATOM     89  C42 MOL     1      -2.616   5.807  17.988  1.00  0.00      HETA
ATOM     90  H46 MOL     1      -3.003   6.279  18.915  1.00  0.00      HETA
ATOM     91  H47 MOL     1      -2.292   6.603  17.285  1.00  0.00      HETA
ATOM     92  C43 MOL     1      -1.376   4.983  18.365  1.00  0.00      HETA
ATOM     93  H48 MOL     1      -1.693   4.173  19.055  1.00  0.00      HETA
ATOM     94  H49 MOL     1      -0.663   5.650  18.894  1.00  0.00      HETA
ATOM     95  C44 MOL     1      -0.648   4.346  17.180  1.00  0.00      HETA
ATOM     96  H50 MOL     1      -0.163   5.151  16.588  1.00  0.00      HETA
ATOM     97  H51 MOL     1      -1.395   3.830  16.540  1.00  0.00      HETA
ATOM     98  C45 MOL     1       0.418   3.336  17.595  1.00  0.00      HETA
ATOM     99  H52 MOL     1      -0.063   2.554  18.219  1.00  0.00      HETA
ATOM    100  H53 MOL     1       1.183   3.863  18.204  1.00  0.00      HETA
ATOM    101  C46 MOL     1       1.120   2.654  16.420  1.00  0.00      HETA
ATOM    102  H54 MOL     1       1.708   3.419  15.870  1.00  0.00      HETA
ATOM    103  H55 MOL     1       0.345   2.239  15.741  1.00  0.00      HETA
ATOM    104  C47 MOL     1       2.065   1.518  16.829  1.00  0.00      HETA
ATOM    105  H56 MOL     1       2.339   0.945  15.918  1.00  0.00      HETA
ATOM    106  H57 MOL     1       1.524   0.847  17.528  1.00  0.00      HETA
ATOM    107  C48 MOL     1       3.352   1.988  17.509  1.00  0.00      HETA
ATOM    108  H58 MOL     1       3.110   2.552  18.435  1.00  0.00      HETA
ATOM    109  H59 MOL     1       3.919   2.656  16.825  1.00  0.00      HETA
ATOM    110  H60 MOL     1       3.978   1.112  17.780  1.00  0.00      HETA
ATOM    111  C24 MOL     1      -3.805   2.570  20.123  1.00  0.00      HETA
ATOM    112  H20 MOL     1      -4.331   3.188  20.836  1.00  0.00      HETA
ATOM    113  C23 MOL     1      -3.095   1.457  20.558  1.00  0.00      HETA
ATOM    114  H19 MOL     1      -3.077   1.188  21.603  1.00  0.00      HETA
ATOM    115  N4  MOL     1      -2.404   0.669  19.719  1.00  0.00      HETA
TER
ATOM    157  C12 PA      1       2.096  -3.254  15.376  1.00  0.00      MEMB
ATOM    158  H2R PA      1       2.102  -2.252  15.855  1.00  0.00      MEMB
ATOM    159  H2S PA      1       1.173  -3.767  15.720  1.00  0.00      MEMB
ATOM    203  C13 PA      1       1.976  -3.124  13.854  1.00  0.00      MEMB
ATOM    204  H3R PA      1       0.973  -2.752  13.557  1.00  0.00      MEMB
ATOM    205  H3S PA      1       2.304  -4.027  13.296  1.00  0.00      MEMB
ATOM    206  C14 PA      1       2.844  -2.073  13.155  1.00  0.00      MEMB
ATOM    207  H4R PA      1       3.923  -2.194  13.386  1.00  0.00      MEMB
ATOM    208  H4S PA      1       2.495  -1.085  13.525  1.00  0.00      MEMB
ATOM    209  C15 PA      1       2.731  -2.157  11.633  1.00  0.00      MEMB
ATOM    210  H5R PA      1       1.683  -2.036  11.285  1.00  0.00      MEMB
ATOM    211  H5S PA      1       3.085  -3.136  11.246  1.00  0.00      MEMB
ATOM    212  C16 PA      1       3.593  -1.107  10.923  1.00  0.00      MEMB
ATOM    213  H6R PA      1       4.466  -1.665  10.522  1.00  0.00      MEMB
ATOM    214  H6S PA      1       3.896  -0.369  11.696  1.00  0.00      MEMB
ATOM    215  C17 PA      1       2.909  -0.574   9.589  1.00  0.00      MEMB
ATOM    216  H7R PA      1       3.488   0.281   9.180  1.00  0.00      MEMB
ATOM    217  H7S PA      1       1.902  -0.191   9.859  1.00  0.00      MEMB
ATOM    218  C18 PA      1       2.843  -1.693   8.593  1.00  0.00      MEMB
ATOM    219  H8R PA      1       2.300  -2.587   8.967  1.00  0.00      MEMB
ATOM    220  H8S PA      1       3.863  -2.040   8.321  1.00  0.00      MEMB
ATOM    221  C19 PA      1       2.070  -1.353   7.310  1.00  0.00      MEMB
ATOM    222  H9R PA      1       2.373  -0.387   6.852  1.00  0.00      MEMB
ATOM    223  H9S PA      1       1.015  -1.325   7.659  1.00  0.00      MEMB
ATOM    224 C110 PA      1       2.325  -2.382   6.223  1.00  0.00      MEMB
ATOM    225 H10R PA      1       2.124  -3.387   6.651  1.00  0.00      MEMB
ATOM    226 H10S PA      1       3.416  -2.319   6.026  1.00  0.00      MEMB
ATOM    227 C111 PA      1       1.566  -2.269   4.832  1.00  0.00      MEMB
ATOM    228 H11R PA      1       1.391  -1.211   4.544  1.00  0.00      MEMB
ATOM    229 H11S PA      1       0.500  -2.553   4.965  1.00  0.00      MEMB
ATOM    230 C112 PA      1       2.226  -3.124   3.733  1.00  0.00      MEMB
ATOM    231 H12R PA      1       1.504  -3.405   2.936  1.00  0.00      MEMB
ATOM    232 H12S PA      1       2.539  -4.086   4.193  1.00  0.00      MEMB
ATOM    233 C113 PA      1       3.355  -2.360   3.083  1.00  0.00      MEMB
ATOM    234 H13R PA      1       4.176  -2.108   3.788  1.00  0.00      MEMB
ATOM    235 H13S PA      1       2.906  -1.410   2.722  1.00  0.00      MEMB
ATOM    236 C114 PA      1       4.074  -3.063   1.974  1.00  0.00      MEMB
ATOM    237 H14R PA      1       3.393  -3.752   1.432  1.00  0.00      MEMB
ATOM    238 H14S PA      1       4.788  -3.744   2.484  1.00  0.00      MEMB
ATOM    239 C115 PA      1       4.895  -2.200   1.050  1.00  0.00      MEMB
ATOM    240 H15R PA      1       5.420  -2.916   0.382  1.00  0.00      MEMB
ATOM    241 H15S PA      1       5.689  -1.662   1.611  1.00  0.00      MEMB
ATOM    242 C116 PA      1       3.983  -1.311   0.124  1.00  0.00      MEMB
ATOM    243 H16R PA      1       3.627  -0.385   0.622  1.00  0.00      MEMB
ATOM    244 H16S PA      1       3.114  -1.856  -0.303  1.00  0.00      MEMB
ATOM    245 H16T PA      1       4.667  -1.057  -0.714  1.00  0.00      MEMB
ATOM    116  N31 PC      1       5.616   1.744  18.583  1.00  0.00      MEMB
ATOM    117  C33 PC      1       6.852   2.088  17.865  1.00  0.00      MEMB
ATOM    118  H3A PC      1       6.755   2.484  16.865  1.00  0.00      MEMB
ATOM    119  H3B PC      1       7.491   1.220  17.928  1.00  0.00      MEMB
ATOM    120  H3C PC      1       7.337   2.805  18.511  1.00  0.00      MEMB
ATOM    121  C34 PC      1       6.011   1.257  19.987  1.00  0.00      MEMB
ATOM    122  H4A PC      1       6.561   2.053  20.468  1.00  0.00      MEMB
ATOM    123  H4B PC      1       6.692   0.423  19.905  1.00  0.00      MEMB
ATOM    124  H4C PC      1       5.176   1.103  20.655  1.00  0.00      MEMB
ATOM    125  C35 PC      1       4.837   3.045  18.733  1.00  0.00      MEMB
ATOM    126  H5A PC      1       5.336   3.596  19.517  1.00  0.00      MEMB
ATOM    127  H5B PC      1       3.828   2.852  19.067  1.00  0.00      MEMB
ATOM    128  H5C PC      1       4.715   3.495  17.759  1.00  0.00      MEMB
ATOM    129  C32 PC      1       4.933   0.693  17.717  1.00  0.00      MEMB
ATOM    130  H2A PC      1       5.693  -0.074  17.687  1.00  0.00      MEMB
ATOM    131  H2B PC      1       4.785   1.205  16.778  1.00  0.00      MEMB
ATOM    132  C31 PC      1       3.583   0.132  18.282  1.00  0.00      MEMB
ATOM    133  H1A PC      1       3.319  -0.619  17.507  1.00  0.00      MEMB
ATOM    134  H1B PC      1       2.871   0.984  18.319  1.00  0.00      MEMB
ATOM    135  P31 PC      1       4.309  -1.992  19.648  1.00  0.00      MEMB
ATOM    136  O33 PC      1       3.357  -3.113  19.441  1.00  0.00      MEMB
ATOM    137  O34 PC      1       5.097  -2.044  20.849  1.00  0.00      MEMB
ATOM    138  O31 PC      1       5.212  -2.035  18.370  1.00  0.00      MEMB
ATOM    139  O32 PC      1       3.647  -0.524  19.525  1.00  0.00      MEMB
ATOM    140  C3  PC      1       6.282  -2.906  18.191  1.00  0.00      MEMB
ATOM    141  HA  PC      1       6.130  -3.924  18.607  1.00  0.00      MEMB
ATOM    142  HB  PC      1       7.140  -2.472  18.748  1.00  0.00      MEMB
ATOM    143  C2  PC      1       6.675  -2.986  16.735  1.00  0.00      MEMB
ATOM    144  HX  PC      1       7.726  -3.338  16.666  1.00  0.00      MEMB
ATOM    145  O21 PC      1       6.640  -1.670  16.060  1.00  0.00      MEMB
ATOM    146  C21 PC      1       7.247  -1.481  14.882  1.00  0.00      MEMB
ATOM    147  O22 PC      1       7.911  -2.326  14.291  1.00  0.00      MEMB
ATOM    151  C1  PC      1       5.758  -4.031  15.954  1.00  0.00      MEMB
ATOM    152  HR  PC      1       5.623  -5.018  16.446  1.00  0.00      MEMB
ATOM    153  HS  PC      1       6.220  -4.190  14.957  1.00  0.00      MEMB
ATOM    154  O11 PC      1       4.434  -3.364  15.697  1.00  0.00      MEMB
ATOM    155  C11 PC      1       3.290  -4.130  15.612  1.00  0.00      MEMB
ATOM    156  O12 PC      1       3.310  -5.356  15.756  1.00  0.00      MEMB
ATOM    148  C12 PA      1       6.917  -0.111  14.214  1.00  0.00      MEMB
ATOM    149  H2R PA      1       7.356   0.735  14.786  1.00  0.00      MEMB
ATOM    150  H2S PA      1       5.828   0.099  14.149  1.00  0.00      MEMB
ATOM    160  C13 PA      1       7.308   0.049  12.721  1.00  0.00      MEMB
ATOM    161  H3R PA      1       6.912   0.962  12.227  1.00  0.00      MEMB
ATOM    162  H3S PA      1       6.852  -0.798  12.165  1.00  0.00      MEMB
ATOM    163  C14 PA      1       8.853   0.146  12.405  1.00  0.00      MEMB
ATOM    164  H4R PA      1       9.306  -0.675  13.001  1.00  0.00      MEMB
ATOM    165  H4S PA      1       9.285   1.010  12.953  1.00  0.00      MEMB
ATOM    166  C15 PA      1       9.318  -0.011  11.041  1.00  0.00      MEMB
ATOM    167  H5R PA      1      10.395   0.251  10.974  1.00  0.00      MEMB
ATOM    168  H5S PA      1       8.848   0.812  10.460  1.00  0.00      MEMB
ATOM    169  C16 PA      1       9.053  -1.359  10.462  1.00  0.00      MEMB
ATOM    170  H6R PA      1       7.948  -1.480  10.490  1.00  0.00      MEMB
ATOM    171  H6S PA      1       9.513  -2.111  11.138  1.00  0.00      MEMB
ATOM    172  C17 PA      1       9.551  -1.609   9.096  1.00  0.00      MEMB
ATOM    173  H7R PA      1       9.252  -2.640   8.811  1.00  0.00      MEMB
ATOM    174  H7S PA      1      10.649  -1.452   9.152  1.00  0.00      MEMB
ATOM    175  C18 PA      1       9.047  -0.610   8.022  1.00  0.00      MEMB
ATOM    176  H8R PA      1       9.810  -0.699   7.220  1.00  0.00      MEMB
ATOM    177  H8S PA      1       9.017   0.441   8.380  1.00  0.00      MEMB
ATOM    178  C19 PA      1       7.637  -0.936   7.450  1.00  0.00      MEMB
ATOM    179  H9R PA      1       6.892  -0.878   8.272  1.00  0.00      MEMB
ATOM    180  H9S PA      1       7.661  -1.954   7.007  1.00  0.00      MEMB
ATOM    181 C110 PA      1       7.175   0.078   6.365  1.00  0.00      MEMB
ATOM    182 H10R PA      1       7.761   0.013   5.423  1.00  0.00      MEMB
ATOM    183 H10S PA      1       7.261   1.140   6.678  1.00  0.00      MEMB
ATOM    184 C111 PA      1       5.647  -0.194   6.026  1.00  0.00      MEMB
ATOM    185 H11R PA      1       4.929  -0.190   6.874  1.00  0.00      MEMB
ATOM    186 H11S PA      1       5.631  -1.176   5.508  1.00  0.00      MEMB
ATOM    187 C112 PA      1       5.100   0.735   4.842  1.00  0.00      MEMB
ATOM    188 H12R PA      1       4.991   1.792   5.163  1.00  0.00      MEMB
ATOM    189 H12S PA      1       4.143   0.251   4.550  1.00  0.00      MEMB
ATOM    190 C113 PA      1       5.925   0.795   3.554  1.00  0.00      MEMB
ATOM    191 H13R PA      1       6.191  -0.247   3.275  1.00  0.00      MEMB
ATOM    192 H13S PA      1       6.917   1.145   3.912  1.00  0.00      MEMB
ATOM    193 C114 PA      1       5.384   1.702   2.398  1.00  0.00      MEMB
ATOM    194 H14R PA      1       4.900   2.627   2.778  1.00  0.00      MEMB
ATOM    195 H14S PA      1       4.625   1.125   1.827  1.00  0.00      MEMB
ATOM    196 C115 PA      1       6.552   1.930   1.407  1.00  0.00      MEMB
ATOM    197 H15R PA      1       7.295   2.579   1.919  1.00  0.00      MEMB
ATOM    198 H15S PA      1       6.094   2.634   0.679  1.00  0.00      MEMB
ATOM    199 C116 PA      1       7.175   0.714   0.766  1.00  0.00      MEMB
ATOM    200 H16R PA      1       7.955   1.080   0.064  1.00  0.00      MEMB
ATOM    201 H16S PA      1       6.402   0.227   0.134  1.00  0.00      MEMB
ATOM    202 H16T PA      1       7.599   0.030   1.532  1.00  0.00      MEMB
TER   
ATOM    287  C12 PA      2       1.097  10.268  12.989  1.00  0.00      MEMB
ATOM    288  H2R PA      2       1.025   9.370  13.639  1.00  0.00      MEMB
ATOM    289  H2S PA      2       2.026  10.847  13.182  1.00  0.00      MEMB
ATOM    333  C13 PA      2       1.124   9.678  11.552  1.00  0.00      MEMB
ATOM    334  H3R PA      2       2.021   9.035  11.428  1.00  0.00      MEMB
ATOM    335  H3S PA      2       1.159  10.359  10.675  1.00  0.00      MEMB
ATOM    336  C14 PA      2      -0.078   8.747  11.137  1.00  0.00      MEMB
ATOM    337  H4R PA      2       0.331   8.403  10.163  1.00  0.00      MEMB
ATOM    338  H4S PA      2      -0.940   9.432  10.989  1.00  0.00      MEMB
ATOM    339  C15 PA      2      -0.422   7.621  12.074  1.00  0.00      MEMB
ATOM    340  H5R PA      2      -1.029   7.876  12.968  1.00  0.00      MEMB
ATOM    341  H5S PA      2       0.498   7.139  12.469  1.00  0.00      MEMB
ATOM    342  C16 PA      2      -1.145   6.517  11.279  1.00  0.00      MEMB
ATOM    343  H6R PA      2      -1.389   5.684  11.972  1.00  0.00      MEMB
ATOM    344  H6S PA      2      -0.380   6.034  10.633  1.00  0.00      MEMB
ATOM    345  C17 PA      2      -2.284   7.075  10.438  1.00  0.00      MEMB
ATOM    346  H7R PA      2      -1.906   7.698   9.600  1.00  0.00      MEMB
ATOM    347  H7S PA      2      -3.047   7.574  11.074  1.00  0.00      MEMB
ATOM    348  C18 PA      2      -3.080   5.904   9.861  1.00  0.00      MEMB
ATOM    349  H8R PA      2      -3.400   5.245  10.697  1.00  0.00      MEMB
ATOM    350  H8S PA      2      -2.348   5.363   9.223  1.00  0.00      MEMB
ATOM    351  C19 PA      2      -4.233   6.264   8.835  1.00  0.00      MEMB
ATOM    352  H9R PA      2      -4.893   7.034   9.290  1.00  0.00      MEMB
ATOM    353  H9S PA      2      -4.786   5.309   8.708  1.00  0.00      MEMB
ATOM    354 C110 PA      2      -3.697   6.883   7.536  1.00  0.00      MEMB
ATOM    355 H10R PA      2      -2.778   6.378   7.168  1.00  0.00      MEMB
ATOM    356 H10S PA      2      -3.237   7.847   7.841  1.00  0.00      MEMB
ATOM    357 C111 PA      2      -4.747   7.092   6.508  1.00  0.00      MEMB
ATOM    358 H11R PA      2      -5.672   7.567   6.897  1.00  0.00      MEMB
ATOM    359 H11S PA      2      -5.072   6.111   6.098  1.00  0.00      MEMB
ATOM    360 C112 PA      2      -4.373   7.963   5.326  1.00  0.00      MEMB
ATOM    361 H12R PA      2      -3.999   8.989   5.532  1.00  0.00      MEMB
ATOM    362 H12S PA      2      -5.332   8.080   4.777  1.00  0.00      MEMB
ATOM    363 C113 PA      2      -3.299   7.248   4.429  1.00  0.00      MEMB
ATOM    364 H13R PA      2      -3.864   6.331   4.156  1.00  0.00      MEMB
ATOM    365 H13S PA      2      -2.374   6.996   4.990  1.00  0.00      MEMB
ATOM    366 C114 PA      2      -3.021   8.023   3.077  1.00  0.00      MEMB
ATOM    367 H14R PA      2      -2.021   7.699   2.719  1.00  0.00      MEMB
ATOM    368 H14S PA      2      -2.846   9.063   3.426  1.00  0.00      MEMB
ATOM    369 C115 PA      2      -4.115   7.960   2.123  1.00  0.00      MEMB
ATOM    370 H15R PA      2      -5.011   8.564   2.379  1.00  0.00      MEMB
ATOM    371 H15S PA      2      -4.504   6.922   2.044  1.00  0.00      MEMB
ATOM    372 C116 PA      2      -3.747   8.408   0.741  1.00  0.00      MEMB
ATOM    373 H16R PA      2      -2.966   7.756   0.294  1.00  0.00      MEMB
ATOM    374 H16S PA      2      -3.359   9.445   0.643  1.00  0.00      MEMB
ATOM    375 H16T PA      2      -4.618   8.379   0.052  1.00  0.00      MEMB
ATOM    246  N31 PC      2      -1.574   6.265  20.939  1.00  0.00      MEMB
ATOM    247  C33 PC      2      -2.437   5.420  21.729  1.00  0.00      MEMB
ATOM    248  H3A PC      2      -3.065   4.809  21.097  1.00  0.00      MEMB
ATOM    249  H3B PC      2      -3.084   6.000  22.370  1.00  0.00      MEMB
ATOM    250  H3C PC      2      -1.807   4.766  22.314  1.00  0.00      MEMB
ATOM    251  C34 PC      2      -0.464   6.993  21.732  1.00  0.00      MEMB
ATOM    252  H4A PC      2      -0.009   7.766  21.131  1.00  0.00      MEMB
ATOM    253  H4B PC      2       0.192   6.215  22.095  1.00  0.00      MEMB
ATOM    254  H4C PC      2      -1.004   7.552  22.481  1.00  0.00      MEMB
ATOM    255  C35 PC      2      -0.682   5.476  19.916  1.00  0.00      MEMB
ATOM    256  H5A PC      2      -1.230   4.883  19.200  1.00  0.00      MEMB
ATOM    257  H5B PC      2      -0.212   4.665  20.452  1.00  0.00      MEMB
ATOM    258  H5C PC      2       0.019   6.136  19.426  1.00  0.00      MEMB
ATOM    259  C32 PC      2      -2.491   7.256  20.255  1.00  0.00      MEMB
ATOM    260  H2A PC      2      -3.062   7.827  20.972  1.00  0.00      MEMB
ATOM    261  H2B PC      2      -3.204   6.609  19.765  1.00  0.00      MEMB
ATOM    262  C31 PC      2      -1.768   8.262  19.297  1.00  0.00      MEMB
ATOM    263  H1A PC      2      -0.936   8.749  19.850  1.00  0.00      MEMB
ATOM    264  H1B PC      2      -2.442   9.099  19.015  1.00  0.00      MEMB
ATOM    265  P31 PC      2      -2.308   7.284  17.008  1.00  0.00      MEMB
ATOM    266  O33 PC      2      -3.449   6.561  17.533  1.00  0.00      MEMB
ATOM    267  O34 PC      2      -1.514   6.685  15.932  1.00  0.00      MEMB
ATOM    268  O31 PC      2      -2.746   8.729  16.530  1.00  0.00      MEMB
ATOM    269  O32 PC      2      -1.270   7.540  18.129  1.00  0.00      MEMB
ATOM    270  C3  PC      2      -1.665   9.701  16.336  1.00  0.00      MEMB
ATOM    271  HA  PC      2      -0.782   9.350  15.759  1.00  0.00      MEMB
ATOM    272  HB  PC      2      -1.197   9.944  17.314  1.00  0.00      MEMB
ATOM    273  C2  PC      2      -2.330  11.020  15.665  1.00  0.00      MEMB
ATOM    274  HX  PC      2      -2.918  11.487  16.484  1.00  0.00      MEMB
ATOM    275  O21 PC      2      -3.190  10.727  14.566  1.00  0.00      MEMB
ATOM    276  C21 PC      2      -4.168  11.641  14.210  1.00  0.00      MEMB
ATOM    277  O22 PC      2      -4.351  12.657  14.848  1.00  0.00      MEMB
ATOM    281  C1  PC      2      -1.207  11.988  15.169  1.00  0.00      MEMB
ATOM    282  HR  PC      2      -0.756  12.466  16.066  1.00  0.00      MEMB
ATOM    283  HS  PC      2      -1.536  12.847  14.545  1.00  0.00      MEMB
ATOM    284  O11 PC      2      -0.121  11.346  14.497  1.00  0.00      MEMB
ATOM    285  C11 PC      2      -0.162  11.148  13.209  1.00  0.00      MEMB
ATOM    286  O12 PC      2      -0.924  11.494  12.317  1.00  0.00      MEMB
ATOM    278  C12 PA      2      -5.032  11.178  12.996  1.00  0.00      MEMB
ATOM    279  H2R PA      2      -6.056  11.607  13.001  1.00  0.00      MEMB
ATOM    280  H2S PA      2      -5.073  10.068  12.978  1.00  0.00      MEMB
ATOM    290  C13 PA      2      -4.187  11.372  11.754  1.00  0.00      MEMB
ATOM    291  H3R PA      2      -3.330  10.667  11.697  1.00  0.00      MEMB
ATOM    292  H3S PA      2      -3.933  12.453  11.732  1.00  0.00      MEMB
ATOM    293  C14 PA      2      -5.005  11.122  10.523  1.00  0.00      MEMB
ATOM    294  H4R PA      2      -6.070  11.439  10.545  1.00  0.00      MEMB
ATOM    295  H4S PA      2      -5.054  10.015  10.439  1.00  0.00      MEMB
ATOM    296  C15 PA      2      -4.328  11.750   9.275  1.00  0.00      MEMB
ATOM    297  H5R PA      2      -4.122  12.803   9.561  1.00  0.00      MEMB
ATOM    298  H5S PA      2      -5.154  11.572   8.554  1.00  0.00      MEMB
ATOM    299  C16 PA      2      -3.026  11.074   8.800  1.00  0.00      MEMB
ATOM    300  H6R PA      2      -3.045   9.968   8.688  1.00  0.00      MEMB
ATOM    301  H6S PA      2      -2.340  11.253   9.655  1.00  0.00      MEMB
ATOM    302  C17 PA      2      -2.504  11.730   7.488  1.00  0.00      MEMB
ATOM    303  H7R PA      2      -2.538  12.835   7.603  1.00  0.00      MEMB
ATOM    304  H7S PA      2      -3.149  11.384   6.653  1.00  0.00      MEMB
ATOM    305  C18 PA      2      -1.054  11.242   7.137  1.00  0.00      MEMB
ATOM    306  H8R PA      2      -1.136  10.160   6.899  1.00  0.00      MEMB
ATOM    307  H8S PA      2      -0.511  11.430   8.088  1.00  0.00      MEMB
ATOM    308  C19 PA      2      -0.219  12.026   6.153  1.00  0.00      MEMB
ATOM    309  H9R PA      2      -0.264  13.127   6.297  1.00  0.00      MEMB
ATOM    310  H9S PA      2      -0.625  11.845   5.135  1.00  0.00      MEMB
ATOM    311 C110 PA      2       1.357  11.706   5.959  1.00  0.00      MEMB
ATOM    312 H10R PA      2       1.902  11.852   6.916  1.00  0.00      MEMB
ATOM    313 H10S PA      2       1.845  12.279   5.142  1.00  0.00      MEMB
ATOM    314 C111 PA      2       1.542  10.191   5.621  1.00  0.00      MEMB
ATOM    315 H11R PA      2       1.291   9.586   6.518  1.00  0.00      MEMB
ATOM    316 H11S PA      2       2.629  10.016   5.472  1.00  0.00      MEMB
ATOM    317 C112 PA      2       1.049   9.712   4.280  1.00  0.00      MEMB
ATOM    318 H12R PA      2      -0.051   9.728   4.121  1.00  0.00      MEMB
ATOM    319 H12S PA      2       1.338   8.644   4.175  1.00  0.00      MEMB
ATOM    320 C113 PA      2       1.689  10.525   3.113  1.00  0.00      MEMB
ATOM    321 H13R PA      2       2.753  10.545   3.434  1.00  0.00      MEMB
ATOM    322 H13S PA      2       1.289  11.562   3.111  1.00  0.00      MEMB
ATOM    323 C114 PA      2       1.647   9.916   1.702  1.00  0.00      MEMB
ATOM    324 H14R PA      2       2.325   9.037   1.668  1.00  0.00      MEMB
ATOM    325 H14S PA      2       1.992  10.692   0.985  1.00  0.00      MEMB
ATOM    326 C115 PA      2       0.282   9.382   1.256  1.00  0.00      MEMB
ATOM    327 H15R PA      2      -0.490  10.147   1.483  1.00  0.00      MEMB
ATOM    328 H15S PA      2       0.067   8.434   1.794  1.00  0.00      MEMB
ATOM    329 C116 PA      2       0.066   9.153  -0.307  1.00  0.00      MEMB
ATOM    330 H16R PA      2       0.607   9.904  -0.921  1.00  0.00      MEMB
ATOM    331 H16S PA      2      -1.025   9.226  -0.504  1.00  0.00      MEMB
ATOM    332 H16T PA      2       0.509   8.210  -0.693  1.00  0.00      MEMB
TER   
ATOM    417  C12 PA      3      -6.313  -2.211  11.269  1.00  0.00      MEMB
ATOM    418  H2R PA      3      -6.154  -3.113  10.641  1.00  0.00      MEMB
ATOM    419  H2S PA      3      -5.920  -1.329  10.720  1.00  0.00      MEMB
ATOM    463  C13 PA      3      -7.836  -1.940  11.365  1.00  0.00      MEMB
ATOM    464  H3R PA      3      -8.034  -1.178  12.149  1.00  0.00      MEMB
ATOM    465  H3S PA      3      -8.278  -2.914  11.665  1.00  0.00      MEMB
ATOM    466  C14 PA      3      -8.605  -1.488  10.106  1.00  0.00      MEMB
ATOM    467  H4R PA      3      -8.108  -0.575   9.713  1.00  0.00      MEMB
ATOM    468  H4S PA      3      -9.683  -1.326  10.320  1.00  0.00      MEMB
ATOM    469  C15 PA      3      -8.429  -2.557   8.949  1.00  0.00      MEMB
ATOM    470  H5R PA      3      -8.269  -3.543   9.434  1.00  0.00      MEMB
ATOM    471  H5S PA      3      -7.449  -2.383   8.455  1.00  0.00      MEMB
ATOM    472  C16 PA      3      -9.478  -2.482   7.906  1.00  0.00      MEMB
ATOM    473  H6R PA      3      -9.631  -1.462   7.492  1.00  0.00      MEMB
ATOM    474  H6S PA      3     -10.441  -2.632   8.441  1.00  0.00      MEMB
ATOM    475  C17 PA      3      -9.487  -3.477   6.693  1.00  0.00      MEMB
ATOM    476  H7R PA      3     -10.415  -3.342   6.098  1.00  0.00      MEMB
ATOM    477  H7S PA      3      -9.611  -4.494   7.123  1.00  0.00      MEMB
ATOM    478  C18 PA      3      -8.215  -3.431   5.740  1.00  0.00      MEMB
ATOM    479  H8R PA      3      -7.434  -4.080   6.192  1.00  0.00      MEMB
ATOM    480  H8S PA      3      -7.693  -2.452   5.807  1.00  0.00      MEMB
ATOM    481  C19 PA      3      -8.541  -3.681   4.348  1.00  0.00      MEMB
ATOM    482  H9R PA      3      -9.000  -4.664   4.106  1.00  0.00      MEMB
ATOM    483  H9S PA      3      -7.596  -3.850   3.788  1.00  0.00      MEMB
ATOM    484 C110 PA      3      -9.226  -2.476   3.672  1.00  0.00      MEMB
ATOM    485 H10R PA      3      -8.466  -1.667   3.717  1.00  0.00      MEMB
ATOM    486 H10S PA      3     -10.165  -2.157   4.173  1.00  0.00      MEMB
ATOM    487 C111 PA      3      -9.350  -2.607   2.161  1.00  0.00      MEMB
ATOM    488 H11R PA      3     -10.111  -3.388   1.948  1.00  0.00      MEMB
ATOM    489 H11S PA      3      -8.354  -2.941   1.800  1.00  0.00      MEMB
ATOM    490 C112 PA      3      -9.710  -1.290   1.434  1.00  0.00      MEMB
ATOM    491 H12R PA      3      -8.870  -0.602   1.197  1.00  0.00      MEMB
ATOM    492 H12S PA      3     -10.392  -0.764   2.136  1.00  0.00      MEMB
ATOM    493 C113 PA      3     -10.290  -1.447   0.046  1.00  0.00      MEMB
ATOM    494 H13R PA      3     -10.225  -0.478  -0.494  1.00  0.00      MEMB
ATOM    495 H13S PA      3     -11.366  -1.718   0.103  1.00  0.00      MEMB
ATOM    496 C114 PA      3      -9.483  -2.485  -0.744  1.00  0.00      MEMB
ATOM    497 H14R PA      3      -9.689  -3.549  -0.501  1.00  0.00      MEMB
ATOM    498 H14S PA      3      -8.420  -2.325  -0.460  1.00  0.00      MEMB
ATOM    499 C115 PA      3      -9.465  -2.238  -2.279  1.00  0.00      MEMB
ATOM    500 H15R PA      3      -9.297  -1.143  -2.364  1.00  0.00      MEMB
ATOM    501 H15S PA      3     -10.509  -2.521  -2.533  1.00  0.00      MEMB
ATOM    502 C116 PA      3      -8.411  -3.124  -3.052  1.00  0.00      MEMB
ATOM    503 H16R PA      3      -8.505  -4.174  -2.701  1.00  0.00      MEMB
ATOM    504 H16S PA      3      -7.352  -2.799  -3.139  1.00  0.00      MEMB
ATOM    505 H16T PA      3      -8.640  -3.127  -4.139  1.00  0.00      MEMB
ATOM    376  N31 PC      3      -8.722  -2.002  20.529  1.00  0.00      MEMB
ATOM    377  C33 PC      3      -9.420  -2.401  21.768  1.00  0.00      MEMB
ATOM    378  H3A PC      3     -10.343  -2.888  21.490  1.00  0.00      MEMB
ATOM    379  H3B PC      3      -9.628  -1.517  22.352  1.00  0.00      MEMB
ATOM    380  H3C PC      3      -8.795  -3.120  22.277  1.00  0.00      MEMB
ATOM    381  C34 PC      3      -7.256  -1.643  20.809  1.00  0.00      MEMB
ATOM    382  H4A PC      3      -7.465  -0.773  21.415  1.00  0.00      MEMB
ATOM    383  H4B PC      3      -6.861  -1.371  19.841  1.00  0.00      MEMB
ATOM    384  H4C PC      3      -6.832  -2.523  21.268  1.00  0.00      MEMB
ATOM    385  C35 PC      3      -8.813  -3.210  19.572  1.00  0.00      MEMB
ATOM    386  H5A PC      3      -8.347  -4.126  19.905  1.00  0.00      MEMB
ATOM    387  H5B PC      3      -8.248  -2.929  18.695  1.00  0.00      MEMB
ATOM    388  H5C PC      3      -9.814  -3.447  19.244  1.00  0.00      MEMB
ATOM    389  C32 PC      3      -9.487  -0.888  19.867  1.00  0.00      MEMB
ATOM    390  H2A PC      3      -9.528  -0.070  20.571  1.00  0.00      MEMB
ATOM    391  H2B PC      3     -10.536  -1.123  19.771  1.00  0.00      MEMB
ATOM    392  C31 PC      3      -8.971  -0.366  18.509  1.00  0.00      MEMB
ATOM    393  H1A PC      3      -9.784   0.366  18.316  1.00  0.00      MEMB
ATOM    394  H1B PC      3      -9.157  -1.158  17.752  1.00  0.00      MEMB
ATOM    395  P31 PC      3      -7.169   1.370  17.630  1.00  0.00      MEMB
ATOM    396  O33 PC      3      -5.750   1.616  17.803  1.00  0.00      MEMB
ATOM    397  O34 PC      3      -8.114   2.491  17.722  1.00  0.00      MEMB
ATOM    398  O31 PC      3      -7.411   0.806  16.217  1.00  0.00      MEMB
ATOM    399  O32 PC      3      -7.626   0.140  18.575  1.00  0.00      MEMB
ATOM    400  C3  PC      3      -7.171  -0.506  15.842  1.00  0.00      MEMB
ATOM    401  HA  PC      3      -7.744  -0.637  14.899  1.00  0.00      MEMB
ATOM    402  HB  PC      3      -7.423  -1.344  16.527  1.00  0.00      MEMB
ATOM    403  C2  PC      3      -5.610  -0.630  15.591  1.00  0.00      MEMB
ATOM    404  HX  PC      3      -5.032  -0.603  16.540  1.00  0.00      MEMB
ATOM    405  O21 PC      3      -5.181   0.488  14.833  1.00  0.00      MEMB
ATOM    406  C21 PC      3      -3.863   0.781  14.919  1.00  0.00      MEMB
ATOM    407  O22 PC      3      -2.991   0.087  15.426  1.00  0.00      MEMB
ATOM    411  C1  PC      3      -5.354  -1.949  14.851  1.00  0.00      MEMB
ATOM    412  HR  PC      3      -5.724  -2.748  15.529  1.00  0.00      MEMB
ATOM    413  HS  PC      3      -4.255  -2.108  14.807  1.00  0.00      MEMB
ATOM    414  O11 PC      3      -6.187  -2.013  13.623  1.00  0.00      MEMB
ATOM    415  C11 PC      3      -5.472  -2.425  12.548  1.00  0.00      MEMB
ATOM    416  O12 PC      3      -4.283  -2.774  12.497  1.00  0.00      MEMB
ATOM    408  C12 PA      3      -3.574   2.139  14.222  1.00  0.00      MEMB
ATOM    409  H2R PA      3      -2.625   2.596  14.576  1.00  0.00      MEMB
ATOM    410  H2S PA      3      -4.348   2.895  14.472  1.00  0.00      MEMB
ATOM    420  C13 PA      3      -3.590   1.949  12.640  1.00  0.00      MEMB
ATOM    421  H3R PA      3      -3.219   0.925  12.422  1.00  0.00      MEMB
ATOM    422  H3S PA      3      -3.041   2.722  12.061  1.00  0.00      MEMB
ATOM    423  C14 PA      3      -4.983   2.158  11.920  1.00  0.00      MEMB
ATOM    424  H4R PA      3      -5.358   3.170  12.185  1.00  0.00      MEMB
ATOM    425  H4S PA      3      -5.791   1.511  12.323  1.00  0.00      MEMB
ATOM    426  C15 PA      3      -4.872   1.962  10.397  1.00  0.00      MEMB
ATOM    427  H5R PA      3      -4.504   0.934  10.192  1.00  0.00      MEMB
ATOM    428  H5S PA      3      -4.025   2.572  10.019  1.00  0.00      MEMB
ATOM    429  C16 PA      3      -6.054   2.306   9.521  1.00  0.00      MEMB
ATOM    430  H6R PA      3      -6.224   3.403   9.470  1.00  0.00      MEMB
ATOM    431  H6S PA      3      -6.893   1.896  10.123  1.00  0.00      MEMB
ATOM    432  C17 PA      3      -5.884   1.814   8.061  1.00  0.00      MEMB
ATOM    433  H7R PA      3      -5.356   0.836   8.059  1.00  0.00      MEMB
ATOM    434  H7S PA      3      -5.004   2.385   7.693  1.00  0.00      MEMB
ATOM    435  C18 PA      3      -7.040   1.777   7.052  1.00  0.00      MEMB
ATOM    436  H8R PA      3      -7.648   2.707   7.063  1.00  0.00      MEMB
ATOM    437  H8S PA      3      -7.748   0.989   7.388  1.00  0.00      MEMB
ATOM    438  C19 PA      3      -6.576   1.606   5.642  1.00  0.00      MEMB
ATOM    439  H9R PA      3      -5.924   0.719   5.784  1.00  0.00      MEMB
ATOM    440  H9S PA      3      -5.954   2.480   5.354  1.00  0.00      MEMB
ATOM    441 C110 PA      3      -7.582   1.321   4.543  1.00  0.00      MEMB
ATOM    442 H10R PA      3      -8.482   1.972   4.504  1.00  0.00      MEMB
ATOM    443 H10S PA      3      -7.982   0.308   4.760  1.00  0.00      MEMB
ATOM    444 C111 PA      3      -6.973   1.166   3.165  1.00  0.00      MEMB
ATOM    445 H11R PA      3      -6.575   2.160   2.869  1.00  0.00      MEMB
ATOM    446 H11S PA      3      -7.758   0.953   2.409  1.00  0.00      MEMB
ATOM    447 C112 PA      3      -6.014   0.017   2.993  1.00  0.00      MEMB
ATOM    448 H12R PA      3      -6.562  -0.950   2.980  1.00  0.00      MEMB
ATOM    449 H12S PA      3      -5.217  -0.045   3.765  1.00  0.00      MEMB
ATOM    450 C113 PA      3      -5.278   0.190   1.621  1.00  0.00      MEMB
ATOM    451 H13R PA      3      -4.478   0.944   1.783  1.00  0.00      MEMB
ATOM    452 H13S PA      3      -6.011   0.529   0.859  1.00  0.00      MEMB
ATOM    453 C114 PA      3      -4.560  -1.074   1.218  1.00  0.00      MEMB
ATOM    454 H14R PA      3      -5.163  -2.007   1.227  1.00  0.00      MEMB
ATOM    455 H14S PA      3      -3.876  -1.451   2.008  1.00  0.00      MEMB
ATOM    456 C115 PA      3      -3.791  -0.854  -0.087  1.00  0.00      MEMB
ATOM    457 H15R PA      3      -4.461  -0.999  -0.961  1.00  0.00      MEMB
ATOM    458 H15S PA      3      -2.914  -1.519  -0.239  1.00  0.00      MEMB
ATOM    459 C116 PA      3      -3.116   0.518  -0.217  1.00  0.00      MEMB
ATOM    460 H16R PA      3      -2.453   0.844   0.613  1.00  0.00      MEMB
ATOM    461 H16S PA      3      -3.980   1.189  -0.410  1.00  0.00      MEMB
ATOM    462 H16T PA      3      -2.522   0.374  -1.145  1.00  0.00      MEMB
TER   
ATOM    547  C12 PA      4      -3.892  -7.824  14.699  1.00  0.00      MEMB
ATOM    548  H2R PA      4      -3.411  -7.007  14.120  1.00  0.00      MEMB
ATOM    549  H2S PA      4      -4.162  -7.516  15.732  1.00  0.00      MEMB
ATOM    593  C13 PA      4      -5.211  -8.076  13.959  1.00  0.00      MEMB
ATOM    594  H3R PA      4      -5.942  -7.264  14.160  1.00  0.00      MEMB
ATOM    595  H3S PA      4      -5.652  -8.983  14.425  1.00  0.00      MEMB
ATOM    596  C14 PA      4      -5.083  -7.957  12.387  1.00  0.00      MEMB
ATOM    597  H4R PA      4      -4.447  -8.812  12.070  1.00  0.00      MEMB
ATOM    598  H4S PA      4      -4.589  -7.003  12.104  1.00  0.00      MEMB
ATOM    599  C15 PA      4      -6.451  -8.124  11.719  1.00  0.00      MEMB
ATOM    600  H5R PA      4      -7.204  -7.540  12.290  1.00  0.00      MEMB
ATOM    601  H5S PA      4      -6.804  -9.176  11.768  1.00  0.00      MEMB
ATOM    602  C16 PA      4      -6.418  -7.566  10.323  1.00  0.00      MEMB
ATOM    603  H6R PA      4      -5.664  -8.130   9.733  1.00  0.00      MEMB
ATOM    604  H6S PA      4      -6.257  -6.467  10.307  1.00  0.00      MEMB
ATOM    605  C17 PA      4      -7.779  -7.692   9.723  1.00  0.00      MEMB
ATOM    606  H7R PA      4      -8.554  -7.157  10.312  1.00  0.00      MEMB
ATOM    607  H7S PA      4      -8.045  -8.770   9.773  1.00  0.00      MEMB
ATOM    608  C18 PA      4      -7.812  -7.288   8.240  1.00  0.00      MEMB
ATOM    609  H8R PA      4      -7.637  -6.210   8.033  1.00  0.00      MEMB
ATOM    610  H8S PA      4      -8.814  -7.648   7.923  1.00  0.00      MEMB
ATOM    611  C19 PA      4      -6.713  -7.990   7.318  1.00  0.00      MEMB
ATOM    612  H9R PA      4      -6.628  -9.050   7.639  1.00  0.00      MEMB
ATOM    613  H9S PA      4      -5.731  -7.599   7.659  1.00  0.00      MEMB
ATOM    614 C110 PA      4      -6.917  -7.998   5.817  1.00  0.00      MEMB
ATOM    615 H10R PA      4      -7.302  -6.995   5.537  1.00  0.00      MEMB
ATOM    616 H10S PA      4      -7.748  -8.699   5.586  1.00  0.00      MEMB
ATOM    617 C111 PA      4      -5.584  -8.313   5.150  1.00  0.00      MEMB
ATOM    618 H11R PA      4      -4.738  -7.837   5.690  1.00  0.00      MEMB
ATOM    619 H11S PA      4      -5.802  -7.832   4.172  1.00  0.00      MEMB
ATOM    620 C112 PA      4      -5.389  -9.825   5.042  1.00  0.00      MEMB
ATOM    621 H12R PA      4      -6.289 -10.424   4.786  1.00  0.00      MEMB
ATOM    622 H12S PA      4      -4.962 -10.222   5.988  1.00  0.00      MEMB
ATOM    623 C113 PA      4      -4.518 -10.338   3.846  1.00  0.00      MEMB
ATOM    624 H13R PA      4      -4.326 -11.432   3.812  1.00  0.00      MEMB
ATOM    625 H13S PA      4      -3.477 -10.001   4.037  1.00  0.00      MEMB
ATOM    626 C114 PA      4      -4.751  -9.750   2.487  1.00  0.00      MEMB
ATOM    627 H14R PA      4      -4.389  -8.700   2.474  1.00  0.00      MEMB
ATOM    628 H14S PA      4      -5.842  -9.744   2.278  1.00  0.00      MEMB
ATOM    629 C115 PA      4      -4.151 -10.637   1.371  1.00  0.00      MEMB
ATOM    630 H15R PA      4      -4.437 -11.695   1.553  1.00  0.00      MEMB
ATOM    631 H15S PA      4      -3.040 -10.644   1.344  1.00  0.00      MEMB
ATOM    632 C116 PA      4      -4.459 -10.198  -0.071  1.00  0.00      MEMB
ATOM    633 H16R PA      4      -5.497 -10.469  -0.361  1.00  0.00      MEMB
ATOM    634 H16S PA      4      -3.683 -10.677  -0.706  1.00  0.00      MEMB
ATOM    635 H16T PA      4      -4.386  -9.090  -0.124  1.00  0.00      MEMB
ATOM    506  N31 PC      4      -1.478  -6.425  18.779  1.00  0.00      MEMB
ATOM    507  C33 PC      4      -0.032  -6.150  19.078  1.00  0.00      MEMB
ATOM    508  H3A PC      4       0.369  -5.766  18.152  1.00  0.00      MEMB
ATOM    509  H3B PC      4       0.486  -7.086  19.229  1.00  0.00      MEMB
ATOM    510  H3C PC      4       0.234  -5.409  19.817  1.00  0.00      MEMB
ATOM    511  C34 PC      4      -2.307  -5.382  18.253  1.00  0.00      MEMB
ATOM    512  H4A PC      4      -2.342  -4.499  18.873  1.00  0.00      MEMB
ATOM    513  H4B PC      4      -3.270  -5.859  18.145  1.00  0.00      MEMB
ATOM    514  H4C PC      4      -1.881  -5.098  17.302  1.00  0.00      MEMB
ATOM    515  C35 PC      4      -1.325  -7.449  17.629  1.00  0.00      MEMB
ATOM    516  H5A PC      4      -2.289  -7.824  17.315  1.00  0.00      MEMB
ATOM    517  H5B PC      4      -0.761  -8.265  18.054  1.00  0.00      MEMB
ATOM    518  H5C PC      4      -0.798  -7.014  16.793  1.00  0.00      MEMB
ATOM    519  C32 PC      4      -2.085  -7.091  19.983  1.00  0.00      MEMB
ATOM    520  H2A PC      4      -1.824  -6.515  20.859  1.00  0.00      MEMB
ATOM    521  H2B PC      4      -1.606  -8.053  20.089  1.00  0.00      MEMB
ATOM    522  C31 PC      4      -3.663  -7.266  20.014  1.00  0.00      MEMB
ATOM    523  H1A PC      4      -4.075  -6.237  19.945  1.00  0.00      MEMB
ATOM    524  H1B PC      4      -4.005  -7.642  21.002  1.00  0.00      MEMB
ATOM    525  P31 PC      4      -4.200  -9.563  19.104  1.00  0.00      MEMB
ATOM    526  O33 PC      4      -5.321 -10.164  18.270  1.00  0.00      MEMB
ATOM    527  O34 PC      4      -4.213  -9.980  20.525  1.00  0.00      MEMB
ATOM    528  O31 PC      4      -2.799  -9.852  18.444  1.00  0.00      MEMB
ATOM    529  O32 PC      4      -4.200  -7.994  18.923  1.00  0.00      MEMB
ATOM    530  C3  PC      4      -2.346 -11.191  18.313  1.00  0.00      MEMB
ATOM    531  HA  PC      4      -3.134 -11.966  18.431  1.00  0.00      MEMB
ATOM    532  HB  PC      4      -1.559 -11.231  19.096  1.00  0.00      MEMB
ATOM    533  C2  PC      4      -1.647 -11.303  16.906  1.00  0.00      MEMB
ATOM    534  HX  PC      4      -1.208 -12.324  16.899  1.00  0.00      MEMB
ATOM    535  O21 PC      4      -0.607 -10.280  16.654  1.00  0.00      MEMB
ATOM    536  C21 PC      4       0.600 -10.557  17.133  1.00  0.00      MEMB
ATOM    537  O22 PC      4       0.916 -11.567  17.729  1.00  0.00      MEMB
ATOM    541  C1  PC      4      -2.496 -11.112  15.656  1.00  0.00      MEMB
ATOM    542  HR  PC      4      -3.256 -11.915  15.757  1.00  0.00      MEMB
ATOM    543  HS  PC      4      -1.943 -11.361  14.725  1.00  0.00      MEMB
ATOM    544  O11 PC      4      -3.091  -9.749  15.749  1.00  0.00      MEMB
ATOM    545  C11 PC      4      -2.961  -9.035  14.696  1.00  0.00      MEMB
ATOM    546  O12 PC      4      -2.223  -9.170  13.738  1.00  0.00      MEMB
ATOM    538  C12 PA      4       1.503  -9.471  16.703  1.00  0.00      MEMB
ATOM    539  H2R PA      4       2.502  -9.913  16.500  1.00  0.00      MEMB
ATOM    540  H2S PA      4       1.630  -8.792  17.573  1.00  0.00      MEMB
ATOM    550  C13 PA      4       0.989  -8.682  15.567  1.00  0.00      MEMB
ATOM    551  H3R PA      4       0.039  -8.109  15.622  1.00  0.00      MEMB
ATOM    552  H3S PA      4       0.878  -9.368  14.700  1.00  0.00      MEMB
ATOM    553  C14 PA      4       1.946  -7.589  14.955  1.00  0.00      MEMB
ATOM    554  H4R PA      4       2.839  -8.121  14.563  1.00  0.00      MEMB
ATOM    555  H4S PA      4       2.297  -6.929  15.777  1.00  0.00      MEMB
ATOM    556  C15 PA      4       1.353  -6.779  13.770  1.00  0.00      MEMB
ATOM    557  H5R PA      4       1.088  -7.613  13.085  1.00  0.00      MEMB
ATOM    558  H5S PA      4       2.231  -6.269  13.318  1.00  0.00      MEMB
ATOM    559  C16 PA      4       0.254  -5.796  14.025  1.00  0.00      MEMB
ATOM    560  H6R PA      4       0.556  -5.121  14.854  1.00  0.00      MEMB
ATOM    561  H6S PA      4      -0.641  -6.321  14.421  1.00  0.00      MEMB
ATOM    562  C17 PA      4      -0.304  -5.023  12.806  1.00  0.00      MEMB
ATOM    563  H7R PA      4       0.478  -4.550  12.174  1.00  0.00      MEMB
ATOM    564  H7S PA      4      -0.896  -4.191  13.243  1.00  0.00      MEMB
ATOM    565  C18 PA      4      -1.349  -5.850  11.967  1.00  0.00      MEMB
ATOM    566  H8R PA      4      -2.389  -5.517  12.170  1.00  0.00      MEMB
ATOM    567  H8S PA      4      -1.306  -6.927  12.237  1.00  0.00      MEMB
ATOM    568  C19 PA      4      -1.121  -5.664  10.439  1.00  0.00      MEMB
ATOM    569  H9R PA      4      -0.238  -6.303  10.226  1.00  0.00      MEMB
ATOM    570  H9S PA      4      -0.730  -4.643  10.241  1.00  0.00      MEMB
ATOM    571 C110 PA      4      -2.356  -6.043   9.624  1.00  0.00      MEMB
ATOM    572 H10R PA      4      -3.053  -5.178   9.634  1.00  0.00      MEMB
ATOM    573 H10S PA      4      -2.863  -6.952  10.014  1.00  0.00      MEMB
ATOM    574 C111 PA      4      -1.999  -6.150   8.096  1.00  0.00      MEMB
ATOM    575 H11R PA      4      -1.095  -5.504   8.080  1.00  0.00      MEMB
ATOM    576 H11S PA      4      -2.837  -5.845   7.434  1.00  0.00      MEMB
ATOM    577 C112 PA      4      -1.692  -7.546   7.561  1.00  0.00      MEMB
ATOM    578 H12R PA      4      -2.658  -8.090   7.638  1.00  0.00      MEMB
ATOM    579 H12S PA      4      -1.116  -7.933   8.428  1.00  0.00      MEMB
ATOM    580 C113 PA      4      -0.974  -7.606   6.277  1.00  0.00      MEMB
ATOM    581 H13R PA      4      -0.702  -8.677   6.164  1.00  0.00      MEMB
ATOM    582 H13S PA      4       0.005  -7.081   6.294  1.00  0.00      MEMB
ATOM    583 C114 PA      4      -1.838  -7.071   5.112  1.00  0.00      MEMB
ATOM    584 H14R PA      4      -2.258  -6.062   5.314  1.00  0.00      MEMB
ATOM    585 H14S PA      4      -2.744  -7.698   4.971  1.00  0.00      MEMB
ATOM    586 C115 PA      4      -1.139  -6.959   3.789  1.00  0.00      MEMB
ATOM    587 H15R PA      4      -0.573  -7.872   3.507  1.00  0.00      MEMB
ATOM    588 H15S PA      4      -0.370  -6.159   3.736  1.00  0.00      MEMB
ATOM    589 C116 PA      4      -2.008  -6.630   2.556  1.00  0.00      MEMB
ATOM    590 H16R PA      4      -1.410  -6.383   1.653  1.00  0.00      MEMB
ATOM    591 H16S PA      4      -2.798  -5.907   2.851  1.00  0.00      MEMB
ATOM    592 H16T PA      4      -2.531  -7.540   2.194  1.00  0.00      MEMB
TER   
ATOM    677  C12 PA      5     -13.006   6.566  11.426  1.00  0.00      MEMB
ATOM    678  H2R PA      5     -13.862   5.860  11.363  1.00  0.00      MEMB
ATOM    679  H2S PA      5     -12.144   6.349  10.759  1.00  0.00      MEMB
ATOM    723  C13 PA      5     -13.612   7.959  11.024  1.00  0.00      MEMB
ATOM    724  H3R PA      5     -12.807   8.715  11.143  1.00  0.00      MEMB
ATOM    725  H3S PA      5     -14.425   8.124  11.762  1.00  0.00      MEMB
ATOM    726  C14 PA      5     -14.145   8.026   9.588  1.00  0.00      MEMB
ATOM    727  H4R PA      5     -14.557   9.058   9.588  1.00  0.00      MEMB
ATOM    728  H4S PA      5     -14.942   7.267   9.439  1.00  0.00      MEMB
ATOM    729  C15 PA      5     -13.108   7.857   8.474  1.00  0.00      MEMB
ATOM    730  H5R PA      5     -12.625   6.857   8.486  1.00  0.00      MEMB
ATOM    731  H5S PA      5     -12.320   8.608   8.699  1.00  0.00      MEMB
ATOM    732  C16 PA      5     -13.702   8.059   7.024  1.00  0.00      MEMB
ATOM    733  H6R PA      5     -12.848   8.167   6.321  1.00  0.00      MEMB
ATOM    734  H6S PA      5     -14.209   9.046   6.955  1.00  0.00      MEMB
ATOM    735  C17 PA      5     -14.765   7.049   6.560  1.00  0.00      MEMB
ATOM    736  H7R PA      5     -15.652   7.158   7.221  1.00  0.00      MEMB
ATOM    737  H7S PA      5     -14.412   5.999   6.639  1.00  0.00      MEMB
ATOM    738  C18 PA      5     -15.230   7.373   5.126  1.00  0.00      MEMB
ATOM    739  H8R PA      5     -15.493   8.452   5.163  1.00  0.00      MEMB
ATOM    740  H8S PA      5     -16.204   6.846   5.030  1.00  0.00      MEMB
ATOM    741  C19 PA      5     -14.212   7.131   4.012  1.00  0.00      MEMB
ATOM    742  H9R PA      5     -14.047   6.034   3.960  1.00  0.00      MEMB
ATOM    743  H9S PA      5     -13.254   7.586   4.343  1.00  0.00      MEMB
ATOM    744 C110 PA      5     -14.583   7.670   2.589  1.00  0.00      MEMB
ATOM    745 H10R PA      5     -15.631   7.442   2.296  1.00  0.00      MEMB
ATOM    746 H10S PA      5     -14.002   7.139   1.805  1.00  0.00      MEMB
ATOM    747 C111 PA      5     -14.421   9.176   2.284  1.00  0.00      MEMB
ATOM    748 H11R PA      5     -15.006   9.689   3.078  1.00  0.00      MEMB
ATOM    749 H11S PA      5     -14.842   9.476   1.300  1.00  0.00      MEMB
ATOM    750 C112 PA      5     -13.049   9.820   2.325  1.00  0.00      MEMB
ATOM    751 H12R PA      5     -12.663   9.722   3.362  1.00  0.00      MEMB
ATOM    752 H12S PA      5     -13.160  10.915   2.173  1.00  0.00      MEMB
ATOM    753 C113 PA      5     -12.072   9.253   1.232  1.00  0.00      MEMB
ATOM    754 H13R PA      5     -12.422   9.698   0.276  1.00  0.00      MEMB
ATOM    755 H13S PA      5     -12.228   8.164   1.079  1.00  0.00      MEMB
ATOM    756 C114 PA      5     -10.550   9.535   1.546  1.00  0.00      MEMB
ATOM    757 H14R PA      5     -10.335   8.840   2.385  1.00  0.00      MEMB
ATOM    758 H14S PA      5     -10.306  10.516   2.006  1.00  0.00      MEMB
ATOM    759 C115 PA      5      -9.606   9.358   0.317  1.00  0.00      MEMB
ATOM    760 H15R PA      5      -8.572   9.364   0.724  1.00  0.00      MEMB
ATOM    761 H15S PA      5      -9.706  10.272  -0.307  1.00  0.00      MEMB
ATOM    762 C116 PA      5      -9.823   8.083  -0.455  1.00  0.00      MEMB
ATOM    763 H16R PA      5     -10.839   8.002  -0.898  1.00  0.00      MEMB
ATOM    764 H16S PA      5      -9.536   7.211   0.171  1.00  0.00      MEMB
ATOM    765 H16T PA      5      -9.181   8.004  -1.358  1.00  0.00      MEMB
ATOM    636  N31 PC      5     -12.381   7.162  20.188  1.00  0.00      MEMB
ATOM    637  C33 PC      5     -13.791   7.741  20.417  1.00  0.00      MEMB
ATOM    638  H3A PC      5     -14.154   8.413  19.653  1.00  0.00      MEMB
ATOM    639  H3B PC      5     -13.878   8.168  21.406  1.00  0.00      MEMB
ATOM    640  H3C PC      5     -14.469   6.904  20.336  1.00  0.00      MEMB
ATOM    641  C34 PC      5     -11.468   8.245  20.534  1.00  0.00      MEMB
ATOM    642  H4A PC      5     -11.757   8.582  21.518  1.00  0.00      MEMB
ATOM    643  H4B PC      5     -11.663   8.966  19.754  1.00  0.00      MEMB
ATOM    644  H4C PC      5     -10.438   7.928  20.617  1.00  0.00      MEMB
ATOM    645  C35 PC      5     -12.204   5.946  21.093  1.00  0.00      MEMB
ATOM    646  H5A PC      5     -12.276   6.394  22.073  1.00  0.00      MEMB
ATOM    647  H5B PC      5     -11.325   5.384  20.813  1.00  0.00      MEMB
ATOM    648  H5C PC      5     -13.008   5.226  21.055  1.00  0.00      MEMB
ATOM    649  C32 PC      5     -12.411   6.774  18.701  1.00  0.00      MEMB
ATOM    650  H2A PC      5     -12.496   7.719  18.185  1.00  0.00      MEMB
ATOM    651  H2B PC      5     -13.201   6.038  18.665  1.00  0.00      MEMB
ATOM    652  C31 PC      5     -11.183   6.005  18.197  1.00  0.00      MEMB
ATOM    653  H1A PC      5     -11.253   5.957  17.089  1.00  0.00      MEMB
ATOM    654  H1B PC      5     -11.223   4.994  18.655  1.00  0.00      MEMB
ATOM    655  P31 PC      5      -8.954   7.489  17.984  1.00  0.00      MEMB
ATOM    656  O33 PC      5      -7.632   6.963  18.346  1.00  0.00      MEMB
ATOM    657  O34 PC      5      -9.382   8.806  18.444  1.00  0.00      MEMB
ATOM    658  O31 PC      5      -9.226   7.256  16.460  1.00  0.00      MEMB
ATOM    659  O32 PC      5     -10.034   6.536  18.637  1.00  0.00      MEMB
ATOM    660  C3  PC      5      -8.750   6.150  15.813  1.00  0.00      MEMB
ATOM    661  HA  PC      5      -9.171   5.196  16.195  1.00  0.00      MEMB
ATOM    662  HB  PC      5      -7.645   6.157  15.928  1.00  0.00      MEMB
ATOM    663  C2  PC      5      -9.221   6.299  14.333  1.00  0.00      MEMB
ATOM    664  HX  PC      5      -8.799   5.398  13.839  1.00  0.00      MEMB
ATOM    665  O21 PC      5      -8.616   7.540  13.904  1.00  0.00      MEMB
ATOM    666  C21 PC      5      -8.509   7.590  12.564  1.00  0.00      MEMB
ATOM    667  O22 PC      5      -8.669   6.630  11.846  1.00  0.00      MEMB
ATOM    671  C1  PC      5     -10.713   6.332  14.353  1.00  0.00      MEMB
ATOM    672  HR  PC      5     -11.060   7.164  15.002  1.00  0.00      MEMB
ATOM    673  HS  PC      5     -11.187   5.399  14.728  1.00  0.00      MEMB
ATOM    674  O11 PC      5     -11.200   6.487  12.996  1.00  0.00      MEMB
ATOM    675  C11 PC      5     -12.592   6.523  12.873  1.00  0.00      MEMB
ATOM    676  O12 PC      5     -13.300   6.483  13.841  1.00  0.00      MEMB
ATOM    668  C12 PA      5      -7.971   8.952  12.114  1.00  0.00      MEMB
ATOM    669  H2R PA      5      -6.891   8.946  12.377  1.00  0.00      MEMB
ATOM    670  H2S PA      5      -8.479   9.782  12.651  1.00  0.00      MEMB
ATOM    680  C13 PA      5      -7.888   9.063  10.595  1.00  0.00      MEMB
ATOM    681  H3R PA      5      -7.653   8.116  10.063  1.00  0.00      MEMB
ATOM    682  H3S PA      5      -7.189   9.899  10.382  1.00  0.00      MEMB
ATOM    683  C14 PA      5      -9.302   9.311   9.908  1.00  0.00      MEMB
ATOM    684  H4R PA      5      -9.852  10.186  10.315  1.00  0.00      MEMB
ATOM    685  H4S PA      5      -9.884   8.402  10.172  1.00  0.00      MEMB
ATOM    686  C15 PA      5      -9.270   9.368   8.343  1.00  0.00      MEMB
ATOM    687  H5R PA      5      -8.497  10.033   7.903  1.00  0.00      MEMB
ATOM    688  H5S PA      5     -10.244   9.786   8.010  1.00  0.00      MEMB
ATOM    689  C16 PA      5      -9.034   7.992   7.814  1.00  0.00      MEMB
ATOM    690  H6R PA      5      -9.553   7.181   8.369  1.00  0.00      MEMB
ATOM    691  H6S PA      5      -7.976   7.663   7.891  1.00  0.00      MEMB
ATOM    692  C17 PA      5      -9.318   7.769   6.347  1.00  0.00      MEMB
ATOM    693  H7R PA      5      -8.367   8.210   5.980  1.00  0.00      MEMB
ATOM    694  H7S PA      5     -10.258   8.268   6.027  1.00  0.00      MEMB
ATOM    695  C18 PA      5      -9.169   6.368   5.984  1.00  0.00      MEMB
ATOM    696  H8R PA      5      -9.938   5.837   6.584  1.00  0.00      MEMB
ATOM    697  H8S PA      5      -8.224   5.934   6.374  1.00  0.00      MEMB
ATOM    698  C19 PA      5      -9.301   6.202   4.507  1.00  0.00      MEMB
ATOM    699  H9R PA      5      -8.967   5.198   4.170  1.00  0.00      MEMB
ATOM    700  H9S PA      5      -8.684   7.009   4.058  1.00  0.00      MEMB
ATOM    701 C110 PA      5     -10.761   6.213   4.163  1.00  0.00      MEMB
ATOM    702 H10R PA      5     -11.260   7.160   4.463  1.00  0.00      MEMB
ATOM    703 H10S PA      5     -11.251   5.415   4.760  1.00  0.00      MEMB
ATOM    704 C111 PA      5     -10.970   5.956   2.646  1.00  0.00      MEMB
ATOM    705 H11R PA      5     -10.170   6.312   1.963  1.00  0.00      MEMB
ATOM    706 H11S PA      5     -11.891   6.509   2.363  1.00  0.00      MEMB
ATOM    707 C112 PA      5     -11.088   4.512   2.345  1.00  0.00      MEMB
ATOM    708 H12R PA      5     -12.130   4.133   2.420  1.00  0.00      MEMB
ATOM    709 H12S PA      5     -10.474   3.891   3.031  1.00  0.00      MEMB
ATOM    710 C113 PA      5     -10.625   4.160   0.927  1.00  0.00      MEMB
ATOM    711 H13R PA      5     -10.966   4.928   0.201  1.00  0.00      MEMB
ATOM    712 H13S PA      5     -11.077   3.226   0.531  1.00  0.00      MEMB
ATOM    713 C114 PA      5      -9.088   3.972   0.808  1.00  0.00      MEMB
ATOM    714 H14R PA      5      -8.575   4.957   0.840  1.00  0.00      MEMB
ATOM    715 H14S PA      5      -8.989   3.648  -0.250  1.00  0.00      MEMB
ATOM    716 C115 PA      5      -8.332   2.903   1.713  1.00  0.00      MEMB
ATOM    717 H15R PA      5      -8.691   3.115   2.743  1.00  0.00      MEMB
ATOM    718 H15S PA      5      -7.255   3.169   1.657  1.00  0.00      MEMB
ATOM    719 C116 PA      5      -8.501   1.439   1.305  1.00  0.00      MEMB
ATOM    720 H16R PA      5      -9.505   1.096   1.635  1.00  0.00      MEMB
ATOM    721 H16S PA      5      -7.719   0.893   1.876  1.00  0.00      MEMB
ATOM    722 H16T PA      5      -8.403   1.454   0.198  1.00  0.00      MEMB
TER   
ATOM    807  C12 PA      6      10.851   6.476  11.965  1.00  0.00      MEMB
ATOM    808  H2R PA      6       9.832   6.886  12.127  1.00  0.00      MEMB
ATOM    809  H2S PA      6      10.851   5.426  12.327  1.00  0.00      MEMB
ATOM    853  C13 PA      6      11.112   6.426  10.453  1.00  0.00      MEMB
ATOM    854  H3R PA      6      12.147   6.158  10.151  1.00  0.00      MEMB
ATOM    855  H3S PA      6      11.020   7.418   9.962  1.00  0.00      MEMB
ATOM    856  C14 PA      6      10.271   5.323   9.807  1.00  0.00      MEMB
ATOM    857  H4R PA      6       9.197   5.453  10.058  1.00  0.00      MEMB
ATOM    858  H4S PA      6      10.542   4.496  10.498  1.00  0.00      MEMB
ATOM    859  C15 PA      6      10.621   4.965   8.357  1.00  0.00      MEMB
ATOM    860  H5R PA      6      10.203   3.968   8.099  1.00  0.00      MEMB
ATOM    861  H5S PA      6      11.725   4.858   8.292  1.00  0.00      MEMB
ATOM    862  C16 PA      6      10.301   6.117   7.345  1.00  0.00      MEMB
ATOM    863  H6R PA      6      11.288   6.313   6.876  1.00  0.00      MEMB
ATOM    864  H6S PA      6      10.020   7.003   7.955  1.00  0.00      MEMB
ATOM    865  C17 PA      6       9.201   5.937   6.374  1.00  0.00      MEMB
ATOM    866  H7R PA      6       9.304   6.815   5.701  1.00  0.00      MEMB
ATOM    867  H7S PA      6       8.223   5.926   6.900  1.00  0.00      MEMB
ATOM    868  C18 PA      6       9.204   4.703   5.481  1.00  0.00      MEMB
ATOM    869  H8R PA      6       8.456   4.894   4.682  1.00  0.00      MEMB
ATOM    870  H8S PA      6       8.951   3.775   6.036  1.00  0.00      MEMB
ATOM    871  C19 PA      6      10.533   4.407   4.715  1.00  0.00      MEMB
ATOM    872  H9R PA      6      10.400   3.482   4.114  1.00  0.00      MEMB
ATOM    873  H9S PA      6      11.226   4.042   5.502  1.00  0.00      MEMB
ATOM    874 C110 PA      6      11.085   5.504   3.771  1.00  0.00      MEMB
ATOM    875 H10R PA      6      11.291   6.460   4.298  1.00  0.00      MEMB
ATOM    876 H10S PA      6      10.300   5.596   2.990  1.00  0.00      MEMB
ATOM    877 C111 PA      6      12.396   5.018   3.073  1.00  0.00      MEMB
ATOM    878 H11R PA      6      12.224   4.018   2.621  1.00  0.00      MEMB
ATOM    879 H11S PA      6      13.214   4.795   3.792  1.00  0.00      MEMB
ATOM    880 C112 PA      6      12.809   6.045   2.010  1.00  0.00      MEMB
ATOM    881 H12R PA      6      13.571   5.600   1.335  1.00  0.00      MEMB
ATOM    882 H12S PA      6      13.319   6.925   2.456  1.00  0.00      MEMB
ATOM    883 C113 PA      6      11.747   6.546   1.077  1.00  0.00      MEMB
ATOM    884 H13R PA      6      12.159   7.418   0.526  1.00  0.00      MEMB
ATOM    885 H13S PA      6      10.924   7.057   1.620  1.00  0.00      MEMB
ATOM    886 C114 PA      6      11.266   5.386   0.107  1.00  0.00      MEMB
ATOM    887 H14R PA      6      10.534   4.823   0.723  1.00  0.00      MEMB
ATOM    888 H14S PA      6      12.126   4.735  -0.160  1.00  0.00      MEMB
ATOM    889 C115 PA      6      10.682   5.987  -1.169  1.00  0.00      MEMB
ATOM    890 H15R PA      6      11.509   6.678  -1.438  1.00  0.00      MEMB
ATOM    891 H15S PA      6       9.735   6.565  -1.112  1.00  0.00      MEMB
ATOM    892 C116 PA      6      10.535   4.927  -2.250  1.00  0.00      MEMB
ATOM    893 H16R PA      6      11.441   4.306  -2.416  1.00  0.00      MEMB
ATOM    894 H16S PA      6      10.169   5.500  -3.129  1.00  0.00      MEMB
ATOM    895 H16T PA      6       9.718   4.286  -1.855  1.00  0.00      MEMB
ATOM    766  N31 PC      6       8.875   6.767  21.004  1.00  0.00      MEMB
ATOM    767  C33 PC      6       8.249   8.102  20.800  1.00  0.00      MEMB
ATOM    768  H3A PC      6       7.655   8.384  21.657  1.00  0.00      MEMB
ATOM    769  H3B PC      6       7.602   8.151  19.937  1.00  0.00      MEMB
ATOM    770  H3C PC      6       9.006   8.820  20.520  1.00  0.00      MEMB
ATOM    771  C34 PC      6       9.756   6.824  22.235  1.00  0.00      MEMB
ATOM    772  H4A PC      6       9.321   7.100  23.184  1.00  0.00      MEMB
ATOM    773  H4B PC      6      10.377   7.694  22.081  1.00  0.00      MEMB
ATOM    774  H4C PC      6      10.418   5.977  22.338  1.00  0.00      MEMB
ATOM    775  C35 PC      6       7.955   5.679  21.288  1.00  0.00      MEMB
ATOM    776  H5A PC      6       8.411   4.760  21.625  1.00  0.00      MEMB
ATOM    777  H5B PC      6       7.324   5.487  20.433  1.00  0.00      MEMB
ATOM    778  H5C PC      6       7.237   5.799  22.087  1.00  0.00      MEMB
ATOM    779  C32 PC      6       9.756   6.554  19.759  1.00  0.00      MEMB
ATOM    780  H2A PC      6      10.545   5.882  20.066  1.00  0.00      MEMB
ATOM    781  H2B PC      6      10.274   7.459  19.480  1.00  0.00      MEMB
ATOM    782  C31 PC      6       8.995   5.990  18.520  1.00  0.00      MEMB
ATOM    783  H1A PC      6       8.565   4.991  18.749  1.00  0.00      MEMB
ATOM    784  H1B PC      6       9.735   5.690  17.747  1.00  0.00      MEMB
ATOM    785  P31 PC      6       8.362   7.994  17.098  1.00  0.00      MEMB
ATOM    786  O33 PC      6       8.749   9.126  17.893  1.00  0.00      MEMB
ATOM    787  O34 PC      6       7.326   8.183  16.074  1.00  0.00      MEMB
ATOM    788  O31 PC      6       9.695   7.505  16.268  1.00  0.00      MEMB
ATOM    789  O32 PC      6       7.926   6.779  18.059  1.00  0.00      MEMB
ATOM    790  C3  PC      6      11.004   7.974  16.630  1.00  0.00      MEMB
ATOM    791  HA  PC      6      11.618   7.050  16.693  1.00  0.00      MEMB
ATOM    792  HB  PC      6      11.154   8.451  17.621  1.00  0.00      MEMB
ATOM    793  C2  PC      6      11.620   8.958  15.643  1.00  0.00      MEMB
ATOM    794  HX  PC      6      12.233   9.721  16.169  1.00  0.00      MEMB
ATOM    795  O21 PC      6      10.565   9.547  15.029  1.00  0.00      MEMB
ATOM    796  C21 PC      6      10.837  10.768  14.433  1.00  0.00      MEMB
ATOM    797  O22 PC      6      11.924  11.277  14.429  1.00  0.00      MEMB
ATOM    801  C1  PC      6      12.535   8.221  14.629  1.00  0.00      MEMB
ATOM    802  HR  PC      6      13.348   7.621  15.091  1.00  0.00      MEMB
ATOM    803  HS  PC      6      13.133   8.918  14.003  1.00  0.00      MEMB
ATOM    804  O11 PC      6      11.820   7.230  13.927  1.00  0.00      MEMB
ATOM    805  C11 PC      6      11.786   7.469  12.604  1.00  0.00      MEMB
ATOM    806  O12 PC      6      12.381   8.382  12.045  1.00  0.00      MEMB
ATOM    798  C12 PA      6       9.519  11.154  13.754  1.00  0.00      MEMB
ATOM    799  H2R PA      6       8.901  11.817  14.397  1.00  0.00      MEMB
ATOM    800  H2S PA      6       8.915  10.234  13.605  1.00  0.00      MEMB
ATOM    810  C13 PA      6       9.887  11.824  12.428  1.00  0.00      MEMB
ATOM    811  H3R PA      6      10.912  12.247  12.506  1.00  0.00      MEMB
ATOM    812  H3S PA      6       9.200  12.668  12.204  1.00  0.00      MEMB
ATOM    813  C14 PA      6       9.799  10.796  11.248  1.00  0.00      MEMB
ATOM    814  H4R PA      6      10.460   9.904  11.214  1.00  0.00      MEMB
ATOM    815  H4S PA      6      10.068  11.489  10.422  1.00  0.00      MEMB
ATOM    816  C15 PA      6       8.309  10.331  10.982  1.00  0.00      MEMB
ATOM    817  H5R PA      6       7.667  11.238  10.969  1.00  0.00      MEMB
ATOM    818  H5S PA      6       8.095   9.771  11.917  1.00  0.00      MEMB
ATOM    819  C16 PA      6       7.952   9.521   9.770  1.00  0.00      MEMB
ATOM    820  H6R PA      6       6.890   9.263   9.971  1.00  0.00      MEMB
ATOM    821  H6S PA      6       8.517   8.566   9.814  1.00  0.00      MEMB
ATOM    822  C17 PA      6       8.336  10.104   8.374  1.00  0.00      MEMB
ATOM    823  H7R PA      6       9.446  10.069   8.337  1.00  0.00      MEMB
ATOM    824  H7S PA      6       7.863  11.101   8.247  1.00  0.00      MEMB
ATOM    825  C18 PA      6       7.845   9.377   7.121  1.00  0.00      MEMB
ATOM    826  H8R PA      6       6.742   9.254   7.186  1.00  0.00      MEMB
ATOM    827  H8S PA      6       8.297   8.363   7.170  1.00  0.00      MEMB
ATOM    828  C19 PA      6       8.102  10.178   5.830  1.00  0.00      MEMB
ATOM    829  H9R PA      6       9.202  10.303   5.747  1.00  0.00      MEMB
ATOM    830  H9S PA      6       7.602  11.170   5.819  1.00  0.00      MEMB
ATOM    831 C110 PA      6       7.618   9.339   4.619  1.00  0.00      MEMB
ATOM    832 H10R PA      6       6.519   9.460   4.514  1.00  0.00      MEMB
ATOM    833 H10S PA      6       7.882   8.297   4.900  1.00  0.00      MEMB
ATOM    834 C111 PA      6       8.348   9.825   3.353  1.00  0.00      MEMB
ATOM    835 H11R PA      6       9.351   9.352   3.431  1.00  0.00      MEMB
ATOM    836 H11S PA      6       8.365  10.930   3.240  1.00  0.00      MEMB
ATOM    837 C112 PA      6       7.598   9.532   2.029  1.00  0.00      MEMB
ATOM    838 H12R PA      6       6.592   9.993   2.127  1.00  0.00      MEMB
ATOM    839 H12S PA      6       7.540   8.453   1.771  1.00  0.00      MEMB
ATOM    840 C113 PA      6       8.318  10.316   0.892  1.00  0.00      MEMB
ATOM    841 H13R PA      6       9.368  10.024   1.109  1.00  0.00      MEMB
ATOM    842 H13S PA      6       8.191  11.398   1.111  1.00  0.00      MEMB
ATOM    843 C114 PA      6       7.840   9.940  -0.513  1.00  0.00      MEMB
ATOM    844 H14R PA      6       6.785  10.286  -0.519  1.00  0.00      MEMB
ATOM    845 H14S PA      6       7.872   8.843  -0.687  1.00  0.00      MEMB
ATOM    846 C115 PA      6       8.537  10.518  -1.818  1.00  0.00      MEMB
ATOM    847 H15R PA      6       8.391  11.618  -1.860  1.00  0.00      MEMB
ATOM    848 H15S PA      6       8.090  10.155  -2.768  1.00  0.00      MEMB
ATOM    849 C116 PA      6      10.069  10.347  -1.978  1.00  0.00      MEMB
ATOM    850 H16R PA      6      10.685  10.689  -1.119  1.00  0.00      MEMB
ATOM    851 H16S PA      6      10.451  10.682  -2.966  1.00  0.00      MEMB
ATOM    852 H16T PA      6      10.146   9.253  -2.157  1.00  0.00      MEMB
TER   
ATOM    937  C12 PA      7       5.253 -10.980  13.388  1.00  0.00      MEMB
ATOM    938  H2R PA      7       5.473 -10.027  13.916  1.00  0.00      MEMB
ATOM    939  H2S PA      7       4.189 -11.273  13.510  1.00  0.00      MEMB
ATOM    983  C13 PA      7       5.428 -10.936  11.884  1.00  0.00      MEMB
ATOM    984  H3R PA      7       5.140 -11.975  11.617  1.00  0.00      MEMB
ATOM    985  H3S PA      7       6.505 -10.910  11.613  1.00  0.00      MEMB
ATOM    986  C14 PA      7       4.509 -10.068  11.088  1.00  0.00      MEMB
ATOM    987  H4R PA      7       4.607  -9.075  11.578  1.00  0.00      MEMB
ATOM    988  H4S PA      7       3.444 -10.323  11.278  1.00  0.00      MEMB
ATOM    989  C15 PA      7       4.911 -10.120   9.572  1.00  0.00      MEMB
ATOM    990  H5R PA      7       5.105 -11.175   9.280  1.00  0.00      MEMB
ATOM    991  H5S PA      7       5.853  -9.548   9.437  1.00  0.00      MEMB
ATOM    992  C16 PA      7       3.915  -9.442   8.787  1.00  0.00      MEMB
ATOM    993  H6R PA      7       3.895  -8.378   9.107  1.00  0.00      MEMB
ATOM    994  H6S PA      7       2.899  -9.880   8.889  1.00  0.00      MEMB
ATOM    995  C17 PA      7       4.221  -9.242   7.299  1.00  0.00      MEMB
ATOM    996  H7R PA      7       5.203  -8.754   7.126  1.00  0.00      MEMB
ATOM    997  H7S PA      7       3.397  -8.695   6.792  1.00  0.00      MEMB
ATOM    998  C18 PA      7       4.303 -10.512   6.472  1.00  0.00      MEMB
ATOM    999  H8R PA      7       3.530 -11.297   6.616  1.00  0.00      MEMB
ATOM   1000  H8S PA      7       5.310 -10.979   6.503  1.00  0.00      MEMB
ATOM   1001  C19 PA      7       3.972 -10.121   5.032  1.00  0.00      MEMB
ATOM   1002  H9R PA      7       4.741  -9.348   4.817  1.00  0.00      MEMB
ATOM   1003  H9S PA      7       2.981  -9.618   5.059  1.00  0.00      MEMB
ATOM   1004 C110 PA      7       3.879 -11.222   4.066  1.00  0.00      MEMB
ATOM   1005 H10R PA      7       2.947 -11.793   4.264  1.00  0.00      MEMB
ATOM   1006 H10S PA      7       4.734 -11.917   4.210  1.00  0.00      MEMB
ATOM   1007 C111 PA      7       4.044 -10.739   2.645  1.00  0.00      MEMB
ATOM   1008 H11R PA      7       4.389 -11.619   2.061  1.00  0.00      MEMB
ATOM   1009 H11S PA      7       4.956 -10.105   2.665  1.00  0.00      MEMB
ATOM   1010 C112 PA      7       2.973  -9.804   1.977  1.00  0.00      MEMB
ATOM   1011 H12R PA      7       2.953  -8.869   2.577  1.00  0.00      MEMB
ATOM   1012 H12S PA      7       1.973 -10.216   2.230  1.00  0.00      MEMB
ATOM   1013 C113 PA      7       3.274  -9.465   0.585  1.00  0.00      MEMB
ATOM   1014 H13R PA      7       3.382 -10.330  -0.104  1.00  0.00      MEMB
ATOM   1015 H13S PA      7       4.271  -8.976   0.623  1.00  0.00      MEMB
ATOM   1016 C114 PA      7       2.199  -8.544  -0.011  1.00  0.00      MEMB
ATOM   1017 H14R PA      7       1.891  -7.789   0.743  1.00  0.00      MEMB
ATOM   1018 H14S PA      7       1.396  -9.269  -0.263  1.00  0.00      MEMB
ATOM   1019 C115 PA      7       2.759  -7.751  -1.251  1.00  0.00      MEMB
ATOM   1020 H15R PA      7       1.824  -7.272  -1.611  1.00  0.00      MEMB
ATOM   1021 H15S PA      7       3.169  -8.500  -1.961  1.00  0.00      MEMB
ATOM   1022 C116 PA      7       3.739  -6.614  -0.920  1.00  0.00      MEMB
ATOM   1023 H16R PA      7       3.944  -6.128  -1.898  1.00  0.00      MEMB
ATOM   1024 H16S PA      7       4.692  -7.048  -0.550  1.00  0.00      MEMB
ATOM   1025 H16T PA      7       3.361  -5.829  -0.230  1.00  0.00      MEMB
ATOM    896  N31 PC      7       6.562  -7.306  21.106  1.00  0.00      MEMB
ATOM    897  C33 PC      7       7.773  -8.140  21.491  1.00  0.00      MEMB
ATOM    898  H3A PC      7       8.029  -8.763  20.646  1.00  0.00      MEMB
ATOM    899  H3B PC      7       7.538  -8.715  22.374  1.00  0.00      MEMB
ATOM    900  H3C PC      7       8.499  -7.402  21.799  1.00  0.00      MEMB
ATOM    901  C34 PC      7       5.291  -8.091  21.058  1.00  0.00      MEMB
ATOM    902  H4A PC      7       5.116  -8.507  22.039  1.00  0.00      MEMB
ATOM    903  H4B PC      7       5.269  -8.920  20.366  1.00  0.00      MEMB
ATOM    904  H4C PC      7       4.466  -7.426  20.849  1.00  0.00      MEMB
ATOM    905  C35 PC      7       6.382  -6.327  22.281  1.00  0.00      MEMB
ATOM    906  H5A PC      7       5.878  -5.427  21.962  1.00  0.00      MEMB
ATOM    907  H5B PC      7       7.337  -6.029  22.689  1.00  0.00      MEMB
ATOM    908  H5C PC      7       5.887  -6.888  23.060  1.00  0.00      MEMB
ATOM    909  C32 PC      7       6.842  -6.574  19.757  1.00  0.00      MEMB
ATOM    910  H2A PC      7       7.712  -5.956  19.923  1.00  0.00      MEMB
ATOM    911  H2B PC      7       6.090  -5.800  19.712  1.00  0.00      MEMB
ATOM    912  C31 PC      7       6.981  -7.357  18.414  1.00  0.00      MEMB
ATOM    913  H1A PC      7       7.900  -7.976  18.493  1.00  0.00      MEMB
ATOM    914  H1B PC      7       7.104  -6.630  17.583  1.00  0.00      MEMB
ATOM    915  P31 PC      7       5.740  -9.133  16.931  1.00  0.00      MEMB
ATOM    916  O33 PC      7       5.525  -8.296  15.663  1.00  0.00      MEMB
ATOM    917  O34 PC      7       4.794 -10.220  17.297  1.00  0.00      MEMB
ATOM    918  O31 PC      7       7.153  -9.750  16.858  1.00  0.00      MEMB
ATOM    919  O32 PC      7       5.835  -8.162  18.143  1.00  0.00      MEMB
ATOM    920  C3  PC      7       7.560 -10.892  17.584  1.00  0.00      MEMB
ATOM    921  HA  PC      7       6.742 -11.323  18.199  1.00  0.00      MEMB
ATOM    922  HB  PC      7       8.356 -10.546  18.277  1.00  0.00      MEMB
ATOM    923  C2  PC      7       8.175 -11.891  16.566  1.00  0.00      MEMB
ATOM    924  HX  PC      7       8.908 -12.567  17.056  1.00  0.00      MEMB
ATOM    925  O21 PC      7       8.781 -11.252  15.431  1.00  0.00      MEMB
ATOM    926  C21 PC      7       9.909 -10.689  15.656  1.00  0.00      MEMB
ATOM    927  O22 PC      7      10.608 -10.698  16.672  1.00  0.00      MEMB
ATOM    931  C1  PC      7       7.041 -12.761  16.051  1.00  0.00      MEMB
ATOM    932  HR  PC      7       6.551 -13.149  16.969  1.00  0.00      MEMB
ATOM    933  HS  PC      7       7.400 -13.612  15.433  1.00  0.00      MEMB
ATOM    934  O11 PC      7       6.015 -12.028  15.337  1.00  0.00      MEMB
ATOM    935  C11 PC      7       6.172 -12.044  14.014  1.00  0.00      MEMB
ATOM    936  O12 PC      7       6.866 -12.889  13.473  1.00  0.00      MEMB
ATOM    928  C12 PA      7      10.284  -9.883  14.410  1.00  0.00      MEMB
ATOM    929  H2R PA      7      11.375  -9.704  14.514  1.00  0.00      MEMB
ATOM    930  H2S PA      7       9.763  -8.902  14.420  1.00  0.00      MEMB
ATOM    940  C13 PA      7      10.031 -10.791  13.175  1.00  0.00      MEMB
ATOM    941  H3R PA      7       8.981 -11.150  13.214  1.00  0.00      MEMB
ATOM    942  H3S PA      7      10.601 -11.736  13.303  1.00  0.00      MEMB
ATOM    943  C14 PA      7      10.340 -10.072  11.865  1.00  0.00      MEMB
ATOM    944  H4R PA      7      10.618 -10.885  11.160  1.00  0.00      MEMB
ATOM    945  H4S PA      7      11.281  -9.526  12.090  1.00  0.00      MEMB
ATOM    946  C15 PA      7       9.193  -9.168  11.295  1.00  0.00      MEMB
ATOM    947  H5R PA      7       8.809  -8.506  12.100  1.00  0.00      MEMB
ATOM    948  H5S PA      7       8.340  -9.817  11.001  1.00  0.00      MEMB
ATOM    949  C16 PA      7       9.694  -8.456  10.024  1.00  0.00      MEMB
ATOM    950  H6R PA      7      10.550  -7.772  10.204  1.00  0.00      MEMB
ATOM    951  H6S PA      7       8.878  -7.829   9.605  1.00  0.00      MEMB
ATOM    952  C17 PA      7      10.093  -9.408   8.864  1.00  0.00      MEMB
ATOM    953  H7R PA      7      10.841 -10.168   9.179  1.00  0.00      MEMB
ATOM    954  H7S PA      7      10.617  -8.774   8.117  1.00  0.00      MEMB
ATOM    955  C18 PA      7       8.911 -10.097   8.084  1.00  0.00      MEMB
ATOM    956  H8R PA      7       8.501  -9.290   7.439  1.00  0.00      MEMB
ATOM    957  H8S PA      7       8.133 -10.289   8.853  1.00  0.00      MEMB
ATOM    958  C19 PA      7       9.211 -11.392   7.206  1.00  0.00      MEMB
ATOM    959  H9R PA      7       8.342 -11.816   6.658  1.00  0.00      MEMB
ATOM    960  H9S PA      7       9.537 -12.202   7.892  1.00  0.00      MEMB
ATOM    961 C110 PA      7      10.240 -11.332   6.037  1.00  0.00      MEMB
ATOM    962 H10R PA      7      10.584 -12.289   5.589  1.00  0.00      MEMB
ATOM    963 H10S PA      7      11.199 -10.937   6.438  1.00  0.00      MEMB
ATOM    964 C111 PA      7       9.847 -10.489   4.797  1.00  0.00      MEMB
ATOM    965 H11R PA      7       9.959  -9.421   5.081  1.00  0.00      MEMB
ATOM    966 H11S PA      7       8.786 -10.683   4.531  1.00  0.00      MEMB
ATOM    967 C112 PA      7      10.702 -10.792   3.484  1.00  0.00      MEMB
ATOM    968 H12R PA      7      10.927 -11.872   3.353  1.00  0.00      MEMB
ATOM    969 H12S PA      7      11.695 -10.304   3.578  1.00  0.00      MEMB
ATOM    970 C113 PA      7       9.940 -10.240   2.179  1.00  0.00      MEMB
ATOM    971 H13R PA      7       8.904 -10.636   2.106  1.00  0.00      MEMB
ATOM    972 H13S PA      7      10.452 -10.540   1.240  1.00  0.00      MEMB
ATOM    973 C114 PA      7       9.697  -8.676   2.264  1.00  0.00      MEMB
ATOM    974 H14R PA      7      10.607  -8.094   2.521  1.00  0.00      MEMB
ATOM    975 H14S PA      7       8.942  -8.733   3.077  1.00  0.00      MEMB
ATOM    976 C115 PA      7       8.991  -8.057   1.023  1.00  0.00      MEMB
ATOM    977 H15R PA      7       9.148  -6.959   1.096  1.00  0.00      MEMB
ATOM    978 H15S PA      7       7.919  -8.321   1.146  1.00  0.00      MEMB
ATOM    979 C116 PA      7       9.518  -8.408  -0.343  1.00  0.00      MEMB
ATOM    980 H16R PA      7       9.430  -9.514  -0.403  1.00  0.00      MEMB
ATOM    981 H16S PA      7      10.608  -8.207  -0.413  1.00  0.00      MEMB
ATOM    982 H16T PA      7       8.907  -7.786  -1.033  1.00  0.00      MEMB
TER   
ATOM   1067  C12 PA      8      -4.338  14.043  12.261  1.00  0.00      MEMB
ATOM   1068  H2R PA      8      -3.582  13.879  13.058  1.00  0.00      MEMB
ATOM   1069  H2S PA      8      -3.911  14.373  11.290  1.00  0.00      MEMB
ATOM   1113  C13 PA      8      -5.058  12.719  12.011  1.00  0.00      MEMB
ATOM   1114  H3R PA      8      -5.901  12.836  11.297  1.00  0.00      MEMB
ATOM   1115  H3S PA      8      -5.337  12.301  13.002  1.00  0.00      MEMB
ATOM   1116  C14 PA      8      -4.134  11.632  11.440  1.00  0.00      MEMB
ATOM   1117  H4R PA      8      -3.437  11.403  12.275  1.00  0.00      MEMB
ATOM   1118  H4S PA      8      -3.581  12.034  10.564  1.00  0.00      MEMB
ATOM   1119  C15 PA      8      -4.881  10.374  11.058  1.00  0.00      MEMB
ATOM   1120  H5R PA      8      -5.737  10.113  11.716  1.00  0.00      MEMB
ATOM   1121  H5S PA      8      -4.154   9.554  11.240  1.00  0.00      MEMB
ATOM   1122  C16 PA      8      -5.359  10.259   9.564  1.00  0.00      MEMB
ATOM   1123  H6R PA      8      -5.707   9.239   9.296  1.00  0.00      MEMB
ATOM   1124  H6S PA      8      -4.427  10.293   8.960  1.00  0.00      MEMB
ATOM   1125  C17 PA      8      -6.395  11.267   9.298  1.00  0.00      MEMB
ATOM   1126  H7R PA      8      -5.940  12.281   9.316  1.00  0.00      MEMB
ATOM   1127  H7S PA      8      -7.173  11.242  10.091  1.00  0.00      MEMB
ATOM   1128  C18 PA      8      -7.065  11.171   7.965  1.00  0.00      MEMB
ATOM   1129  H8R PA      8      -7.801  11.994   7.840  1.00  0.00      MEMB
ATOM   1130  H8S PA      8      -7.498  10.165   7.777  1.00  0.00      MEMB
ATOM   1131  C19 PA      8      -6.031  11.442   6.847  1.00  0.00      MEMB
ATOM   1132  H9R PA      8      -5.234  10.676   6.952  1.00  0.00      MEMB
ATOM   1133  H9S PA      8      -5.587  12.436   7.071  1.00  0.00      MEMB
ATOM   1134 C110 PA      8      -6.598  11.404   5.448  1.00  0.00      MEMB
ATOM   1135 H10R PA      8      -7.397  12.176   5.442  1.00  0.00      MEMB
ATOM   1136 H10S PA      8      -7.090  10.429   5.245  1.00  0.00      MEMB
ATOM   1137 C111 PA      8      -5.502  11.728   4.434  1.00  0.00      MEMB
ATOM   1138 H11R PA      8      -4.769  10.896   4.364  1.00  0.00      MEMB
ATOM   1139 H11S PA      8      -4.945  12.610   4.815  1.00  0.00      MEMB
ATOM   1140 C112 PA      8      -6.142  12.167   3.093  1.00  0.00      MEMB
ATOM   1141 H12R PA      8      -7.059  12.759   3.299  1.00  0.00      MEMB
ATOM   1142 H12S PA      8      -6.479  11.248   2.568  1.00  0.00      MEMB
ATOM   1143 C113 PA      8      -5.250  12.975   2.162  1.00  0.00      MEMB
ATOM   1144 H13R PA      8      -4.680  13.652   2.834  1.00  0.00      MEMB
ATOM   1145 H13S PA      8      -5.980  13.576   1.580  1.00  0.00      MEMB
ATOM   1146 C114 PA      8      -4.094  12.377   1.310  1.00  0.00      MEMB
ATOM   1147 H14R PA      8      -3.302  11.943   1.956  1.00  0.00      MEMB
ATOM   1148 H14S PA      8      -3.682  13.209   0.700  1.00  0.00      MEMB
ATOM   1149 C115 PA      8      -4.516  11.199   0.390  1.00  0.00      MEMB
ATOM   1150 H15R PA      8      -4.655  10.343   1.085  1.00  0.00      MEMB
ATOM   1151 H15S PA      8      -3.751  10.917  -0.364  1.00  0.00      MEMB
ATOM   1152 C116 PA      8      -5.810  11.446  -0.347  1.00  0.00      MEMB
ATOM   1153 H16R PA      8      -6.657  11.668   0.336  1.00  0.00      MEMB
ATOM   1154 H16S PA      8      -6.085  10.600  -1.012  1.00  0.00      MEMB
ATOM   1155 H16T PA      8      -5.819  12.328  -1.022  1.00  0.00      MEMB
ATOM   1026  N31 PC      8      -3.201  13.892  19.056  1.00  0.00      MEMB
ATOM   1027  C33 PC      8      -3.462  15.369  18.663  1.00  0.00      MEMB
ATOM   1028  H3A PC      8      -3.015  16.018  19.402  1.00  0.00      MEMB
ATOM   1029  H3B PC      8      -4.519  15.561  18.554  1.00  0.00      MEMB
ATOM   1030  H3C PC      8      -2.856  15.617  17.804  1.00  0.00      MEMB
ATOM   1031  C34 PC      8      -3.175  12.996  17.875  1.00  0.00      MEMB
ATOM   1032  H4A PC      8      -3.369  11.980  18.183  1.00  0.00      MEMB
ATOM   1033  H4B PC      8      -2.169  13.092  17.494  1.00  0.00      MEMB
ATOM   1034  H4C PC      8      -3.922  13.257  17.140  1.00  0.00      MEMB
ATOM   1035  C35 PC      8      -1.759  13.868  19.653  1.00  0.00      MEMB
ATOM   1036  H5A PC      8      -1.809  13.814  20.731  1.00  0.00      MEMB
ATOM   1037  H5B PC      8      -1.212  14.755  19.369  1.00  0.00      MEMB
ATOM   1038  H5C PC      8      -1.215  13.000  19.311  1.00  0.00      MEMB
ATOM   1039  C32 PC      8      -4.201  13.564  20.165  1.00  0.00      MEMB
ATOM   1040  H2A PC      8      -4.271  14.427  20.811  1.00  0.00      MEMB
ATOM   1041  H2B PC      8      -3.777  12.789  20.786  1.00  0.00      MEMB
ATOM   1042  C31 PC      8      -5.686  13.225  19.645  1.00  0.00      MEMB
ATOM   1043  H1A PC      8      -6.288  12.968  20.542  1.00  0.00      MEMB
ATOM   1044  H1B PC      8      -5.658  12.378  18.927  1.00  0.00      MEMB
ATOM   1045  P31 PC      8      -7.792  14.611  18.852  1.00  0.00      MEMB
ATOM   1046  O33 PC      8      -8.109  16.020  18.873  1.00  0.00      MEMB
ATOM   1047  O34 PC      8      -8.583  13.718  19.771  1.00  0.00      MEMB
ATOM   1048  O31 PC      8      -7.860  14.063  17.332  1.00  0.00      MEMB
ATOM   1049  O32 PC      8      -6.228  14.394  19.116  1.00  0.00      MEMB
ATOM   1050  C3  PC      8      -6.802  14.420  16.448  1.00  0.00      MEMB
ATOM   1051  HA  PC      8      -6.591  13.499  15.863  1.00  0.00      MEMB
ATOM   1052  HB  PC      8      -5.842  14.630  16.967  1.00  0.00      MEMB
ATOM   1053  C2  PC      8      -7.240  15.682  15.530  1.00  0.00      MEMB
ATOM   1054  HX  PC      8      -7.696  16.428  16.216  1.00  0.00      MEMB
ATOM   1055  O21 PC      8      -8.219  15.195  14.614  1.00  0.00      MEMB
ATOM   1056  C21 PC      8      -8.870  16.148  13.928  1.00  0.00      MEMB
ATOM   1057  O22 PC      8      -8.558  17.292  13.918  1.00  0.00      MEMB
ATOM   1061  C1  PC      8      -5.925  16.192  14.813  1.00  0.00      MEMB
ATOM   1062  HR  PC      8      -5.091  16.400  15.517  1.00  0.00      MEMB
ATOM   1063  HS  PC      8      -6.132  17.121  14.241  1.00  0.00      MEMB
ATOM   1064  O11 PC      8      -5.368  15.121  14.095  1.00  0.00      MEMB
ATOM   1065  C11 PC      8      -5.283  15.180  12.819  1.00  0.00      MEMB
ATOM   1066  O12 PC      8      -5.711  16.052  12.092  1.00  0.00      MEMB
ATOM   1058  C12 PA      8     -10.194  15.600  13.170  1.00  0.00      MEMB
ATOM   1059  H2R PA      8     -11.002  15.920  13.862  1.00  0.00      MEMB
ATOM   1060  H2S PA      8     -10.157  14.490  13.153  1.00  0.00      MEMB
ATOM   1070  C13 PA      8     -10.387  16.053  11.733  1.00  0.00      MEMB
ATOM   1071  H3R PA      8     -10.471  17.154  11.853  1.00  0.00      MEMB
ATOM   1072  H3S PA      8     -11.337  15.756  11.241  1.00  0.00      MEMB
ATOM   1073  C14 PA      8      -9.107  15.700  10.920  1.00  0.00      MEMB
ATOM   1074  H4R PA      8      -8.930  14.615  11.083  1.00  0.00      MEMB
ATOM   1075  H4S PA      8      -8.295  16.343  11.322  1.00  0.00      MEMB
ATOM   1076  C15 PA      8      -9.264  15.963   9.445  1.00  0.00      MEMB
ATOM   1077  H5R PA      8      -9.287  17.066   9.312  1.00  0.00      MEMB
ATOM   1078  H5S PA      8     -10.251  15.593   9.095  1.00  0.00      MEMB
ATOM   1079  C16 PA      8      -8.303  15.169   8.502  1.00  0.00      MEMB
ATOM   1080  H6R PA      8      -8.874  14.313   8.083  1.00  0.00      MEMB
ATOM   1081  H6S PA      8      -7.411  14.753   9.017  1.00  0.00      MEMB
ATOM   1082  C17 PA      8      -8.004  16.025   7.258  1.00  0.00      MEMB
ATOM   1083  H7R PA      8      -7.323  16.889   7.414  1.00  0.00      MEMB
ATOM   1084  H7S PA      8      -8.900  16.480   6.785  1.00  0.00      MEMB
ATOM   1085  C18 PA      8      -7.194  15.127   6.315  1.00  0.00      MEMB
ATOM   1086  H8R PA      8      -7.264  14.054   6.592  1.00  0.00      MEMB
ATOM   1087  H8S PA      8      -6.140  15.391   6.548  1.00  0.00      MEMB
ATOM   1088  C19 PA      8      -7.707  15.271   4.928  1.00  0.00      MEMB
ATOM   1089  H9R PA      8      -8.787  15.014   4.967  1.00  0.00      MEMB
ATOM   1090  H9S PA      8      -7.124  14.569   4.295  1.00  0.00      MEMB
ATOM   1091 C110 PA      8      -7.407  16.689   4.326  1.00  0.00      MEMB
ATOM   1092 H10R PA      8      -7.874  17.453   4.983  1.00  0.00      MEMB
ATOM   1093 H10S PA      8      -7.968  16.650   3.368  1.00  0.00      MEMB
ATOM   1094 C111 PA      8      -5.870  17.033   4.186  1.00  0.00      MEMB
ATOM   1095 H11R PA      8      -5.413  16.108   3.773  1.00  0.00      MEMB
ATOM   1096 H11S PA      8      -5.523  17.144   5.235  1.00  0.00      MEMB
ATOM   1097 C112 PA      8      -5.681  18.331   3.544  1.00  0.00      MEMB
ATOM   1098 H12R PA      8      -4.795  18.879   3.929  1.00  0.00      MEMB
ATOM   1099 H12S PA      8      -6.410  19.104   3.868  1.00  0.00      MEMB
ATOM   1100 C113 PA      8      -5.429  18.353   2.032  1.00  0.00      MEMB
ATOM   1101 H13R PA      8      -6.408  18.162   1.543  1.00  0.00      MEMB
ATOM   1102 H13S PA      8      -4.728  17.548   1.725  1.00  0.00      MEMB
ATOM   1103 C114 PA      8      -4.870  19.705   1.542  1.00  0.00      MEMB
ATOM   1104 H14R PA      8      -3.936  19.848   2.126  1.00  0.00      MEMB
ATOM   1105 H14S PA      8      -5.665  20.448   1.765  1.00  0.00      MEMB
ATOM   1106 C115 PA      8      -4.538  19.675   0.026  1.00  0.00      MEMB
ATOM   1107 H15R PA      8      -3.809  18.881  -0.246  1.00  0.00      MEMB
ATOM   1108 H15S PA      8      -4.023  20.599  -0.312  1.00  0.00      MEMB
ATOM   1109 C116 PA      8      -5.802  19.508  -0.846  1.00  0.00      MEMB
ATOM   1110 H16R PA      8      -5.783  20.093  -1.791  1.00  0.00      MEMB
ATOM   1111 H16S PA      8      -6.719  19.903  -0.357  1.00  0.00      MEMB
ATOM   1112 H16T PA      8      -5.832  18.407  -0.989  1.00  0.00      MEMB
TER   
ATOM   1197  C12 PA      9     -15.677  -7.962  11.772  1.00  0.00      MEMB
ATOM   1198  H2R PA      9     -14.984  -7.240  11.291  1.00  0.00      MEMB
ATOM   1199  H2S PA      9     -16.614  -7.796  11.198  1.00  0.00      MEMB
ATOM   1243  C13 PA      9     -15.222  -9.426  11.465  1.00  0.00      MEMB
ATOM   1244  H3R PA      9     -15.978 -10.103  11.916  1.00  0.00      MEMB
ATOM   1245  H3S PA      9     -14.269  -9.695  11.970  1.00  0.00      MEMB
ATOM   1246  C14 PA      9     -15.059  -9.737   9.972  1.00  0.00      MEMB
ATOM   1247  H4R PA      9     -14.387  -9.058   9.405  1.00  0.00      MEMB
ATOM   1248  H4S PA      9     -16.016  -9.622   9.420  1.00  0.00      MEMB
ATOM   1249  C15 PA      9     -14.385 -11.127   9.661  1.00  0.00      MEMB
ATOM   1250  H5R PA      9     -14.772 -11.923  10.333  1.00  0.00      MEMB
ATOM   1251  H5S PA      9     -13.308 -11.168   9.930  1.00  0.00      MEMB
ATOM   1252  C16 PA      9     -14.582 -11.374   8.141  1.00  0.00      MEMB
ATOM   1253  H6R PA      9     -15.632 -11.396   7.780  1.00  0.00      MEMB
ATOM   1254  H6S PA      9     -14.162 -12.373   7.896  1.00  0.00      MEMB
ATOM   1255  C17 PA      9     -13.870 -10.488   7.135  1.00  0.00      MEMB
ATOM   1256  H7R PA      9     -14.151  -9.418   7.242  1.00  0.00      MEMB
ATOM   1257  H7S PA      9     -14.366 -10.690   6.162  1.00  0.00      MEMB
ATOM   1258  C18 PA      9     -12.290 -10.636   7.104  1.00  0.00      MEMB
ATOM   1259  H8R PA      9     -11.987 -11.704   7.149  1.00  0.00      MEMB
ATOM   1260  H8S PA      9     -11.921 -10.091   7.999  1.00  0.00      MEMB
ATOM   1261  C19 PA      9     -11.666  -9.854   5.951  1.00  0.00      MEMB
ATOM   1262  H9R PA      9     -11.995  -8.798   6.062  1.00  0.00      MEMB
ATOM   1263  H9S PA      9     -12.033 -10.273   4.989  1.00  0.00      MEMB
ATOM   1264 C110 PA      9     -10.138  -9.804   5.903  1.00  0.00      MEMB
ATOM   1265 H10R PA      9      -9.651 -10.802   5.889  1.00  0.00      MEMB
ATOM   1266 H10S PA      9      -9.945  -9.247   6.845  1.00  0.00      MEMB
ATOM   1267 C111 PA      9      -9.576  -9.037   4.746  1.00  0.00      MEMB
ATOM   1268 H11R PA      9      -8.573  -8.733   5.115  1.00  0.00      MEMB
ATOM   1269 H11S PA      9     -10.227  -8.141   4.657  1.00  0.00      MEMB
ATOM   1270 C112 PA      9      -9.549  -9.629   3.322  1.00  0.00      MEMB
ATOM   1271 H12R PA      9     -10.561  -9.937   2.981  1.00  0.00      MEMB
ATOM   1272 H12S PA      9      -9.052 -10.617   3.422  1.00  0.00      MEMB
ATOM   1273 C113 PA      9      -8.806  -8.661   2.347  1.00  0.00      MEMB
ATOM   1274 H13R PA      9      -8.736  -9.326   1.460  1.00  0.00      MEMB
ATOM   1275 H13S PA      9      -7.784  -8.480   2.742  1.00  0.00      MEMB
ATOM   1276 C114 PA      9      -9.612  -7.462   1.997  1.00  0.00      MEMB
ATOM   1277 H14R PA      9      -9.577  -6.820   2.902  1.00  0.00      MEMB
ATOM   1278 H14S PA      9     -10.687  -7.638   1.777  1.00  0.00      MEMB
ATOM   1279 C115 PA      9      -8.941  -6.574   0.926  1.00  0.00      MEMB
ATOM   1280 H15R PA      9      -8.885  -7.107  -0.047  1.00  0.00      MEMB
ATOM   1281 H15S PA      9      -7.963  -6.412   1.427  1.00  0.00      MEMB
ATOM   1282 C116 PA      9      -9.503  -5.186   0.540  1.00  0.00      MEMB
ATOM   1283 H16R PA      9     -10.410  -5.261  -0.098  1.00  0.00      MEMB
ATOM   1284 H16S PA      9      -8.710  -4.776  -0.122  1.00  0.00      MEMB
ATOM   1285 H16T PA      9      -9.781  -4.588   1.433  1.00  0.00      MEMB
ATOM   1156  N31 PC      9     -10.480  -9.535  19.352  1.00  0.00      MEMB
ATOM   1157  C33 PC      9     -10.497  -9.054  20.749  1.00  0.00      MEMB
ATOM   1158  H3A PC      9      -9.505  -8.715  21.007  1.00  0.00      MEMB
ATOM   1159  H3B PC      9     -10.729  -9.804  21.491  1.00  0.00      MEMB
ATOM   1160  H3C PC      9     -11.083  -8.175  20.972  1.00  0.00      MEMB
ATOM   1161  C34 PC      9      -9.477 -10.640  19.138  1.00  0.00      MEMB
ATOM   1162  H4A PC      9      -9.501 -10.846  18.078  1.00  0.00      MEMB
ATOM   1163  H4B PC      9      -9.841 -11.532  19.627  1.00  0.00      MEMB
ATOM   1164  H4C PC      9      -8.526 -10.360  19.566  1.00  0.00      MEMB
ATOM   1165  C35 PC      9     -11.796 -10.178  18.937  1.00  0.00      MEMB
ATOM   1166  H5A PC      9     -11.868 -11.026  19.602  1.00  0.00      MEMB
ATOM   1167  H5B PC      9     -11.799 -10.597  17.941  1.00  0.00      MEMB
ATOM   1168  H5C PC      9     -12.631  -9.547  19.204  1.00  0.00      MEMB
ATOM   1169  C32 PC      9      -9.996  -8.401  18.417  1.00  0.00      MEMB
ATOM   1170  H2A PC      9      -9.449  -8.809  17.580  1.00  0.00      MEMB
ATOM   1171  H2B PC      9      -9.179  -7.925  18.939  1.00  0.00      MEMB
ATOM   1172  C31 PC      9     -10.970  -7.291  18.017  1.00  0.00      MEMB
ATOM   1173  H1A PC      9     -11.541  -7.718  17.165  1.00  0.00      MEMB
ATOM   1174  H1B PC      9     -10.225  -6.595  17.575  1.00  0.00      MEMB
ATOM   1175  P31 PC      9     -13.230  -6.350  18.892  1.00  0.00      MEMB
ATOM   1176  O33 PC      9     -13.388  -5.318  19.989  1.00  0.00      MEMB
ATOM   1177  O34 PC      9     -14.015  -7.601  18.952  1.00  0.00      MEMB
ATOM   1178  O31 PC      9     -13.285  -5.594  17.463  1.00  0.00      MEMB
ATOM   1179  O32 PC      9     -11.711  -6.709  19.094  1.00  0.00      MEMB
ATOM   1180  C3  PC      9     -14.534  -5.578  16.811  1.00  0.00      MEMB
ATOM   1181  HA  PC      9     -14.950  -4.550  16.881  1.00  0.00      MEMB
ATOM   1182  HB  PC      9     -15.197  -6.340  17.274  1.00  0.00      MEMB
ATOM   1183  C2  PC      9     -14.481  -5.936  15.251  1.00  0.00      MEMB
ATOM   1184  HX  PC      9     -14.281  -7.029  15.218  1.00  0.00      MEMB
ATOM   1185  O21 PC      9     -13.449  -5.127  14.557  1.00  0.00      MEMB
ATOM   1186  C21 PC      9     -12.739  -5.602  13.554  1.00  0.00      MEMB
ATOM   1187  O22 PC      9     -12.977  -6.697  13.052  1.00  0.00      MEMB
ATOM   1191  C1  PC      9     -15.821  -5.682  14.585  1.00  0.00      MEMB
ATOM   1192  HR  PC      9     -15.953  -4.581  14.509  1.00  0.00      MEMB
ATOM   1193  HS  PC      9     -16.659  -6.166  15.130  1.00  0.00      MEMB
ATOM   1194  O11 PC      9     -15.798  -6.266  13.238  1.00  0.00      MEMB
ATOM   1195  C11 PC      9     -15.867  -7.591  13.195  1.00  0.00      MEMB
ATOM   1196  O12 PC      9     -16.080  -8.335  14.142  1.00  0.00      MEMB
ATOM   1188  C12 PA      9     -11.683  -4.633  13.133  1.00  0.00      MEMB
ATOM   1189  H2R PA      9     -10.918  -5.031  12.433  1.00  0.00      MEMB
ATOM   1190  H2S PA      9     -11.145  -4.188  13.998  1.00  0.00      MEMB
ATOM   1200  C13 PA      9     -12.414  -3.478  12.427  1.00  0.00      MEMB
ATOM   1201  H3R PA      9     -11.626  -2.780  12.072  1.00  0.00      MEMB
ATOM   1202  H3S PA      9     -13.180  -2.990  13.067  1.00  0.00      MEMB
ATOM   1203  C14 PA      9     -13.251  -3.959  11.217  1.00  0.00      MEMB
ATOM   1204  H4R PA      9     -13.757  -3.114  10.703  1.00  0.00      MEMB
ATOM   1205  H4S PA      9     -14.118  -4.544  11.591  1.00  0.00      MEMB
ATOM   1206  C15 PA      9     -12.411  -4.857  10.252  1.00  0.00      MEMB
ATOM   1207  H5R PA      9     -11.764  -5.682  10.622  1.00  0.00      MEMB
ATOM   1208  H5S PA      9     -11.731  -4.123   9.769  1.00  0.00      MEMB
ATOM   1209  C16 PA      9     -13.340  -5.492   9.121  1.00  0.00      MEMB
ATOM   1210  H6R PA      9     -13.930  -4.646   8.707  1.00  0.00      MEMB
ATOM   1211  H6S PA      9     -14.270  -5.943   9.530  1.00  0.00      MEMB
ATOM   1212  C17 PA      9     -12.746  -6.252   7.937  1.00  0.00      MEMB
ATOM   1213  H7R PA      9     -13.538  -6.583   7.232  1.00  0.00      MEMB
ATOM   1214  H7S PA      9     -12.271  -7.190   8.296  1.00  0.00      MEMB
ATOM   1215  C18 PA      9     -11.632  -5.576   7.088  1.00  0.00      MEMB
ATOM   1216  H8R PA      9     -11.315  -6.346   6.353  1.00  0.00      MEMB
ATOM   1217  H8S PA      9     -10.756  -5.321   7.722  1.00  0.00      MEMB
ATOM   1218  C19 PA      9     -12.229  -4.267   6.417  1.00  0.00      MEMB
ATOM   1219  H9R PA      9     -11.402  -3.957   5.743  1.00  0.00      MEMB
ATOM   1220  H9S PA      9     -12.465  -3.478   7.163  1.00  0.00      MEMB
ATOM   1221 C110 PA      9     -13.505  -4.442   5.552  1.00  0.00      MEMB
ATOM   1222 H10R PA      9     -13.742  -3.412   5.212  1.00  0.00      MEMB
ATOM   1223 H10S PA      9     -14.339  -4.747   6.220  1.00  0.00      MEMB
ATOM   1224 C111 PA      9     -13.325  -5.318   4.279  1.00  0.00      MEMB
ATOM   1225 H11R PA      9     -12.624  -6.137   4.547  1.00  0.00      MEMB
ATOM   1226 H11S PA      9     -12.749  -4.802   3.481  1.00  0.00      MEMB
ATOM   1227 C112 PA      9     -14.666  -5.856   3.736  1.00  0.00      MEMB
ATOM   1228 H12R PA      9     -15.234  -4.939   3.470  1.00  0.00      MEMB
ATOM   1229 H12S PA      9     -15.142  -6.382   4.592  1.00  0.00      MEMB
ATOM   1230 C113 PA      9     -14.616  -6.765   2.503  1.00  0.00      MEMB
ATOM   1231 H13R PA      9     -14.146  -7.717   2.827  1.00  0.00      MEMB
ATOM   1232 H13S PA      9     -14.148  -6.323   1.597  1.00  0.00      MEMB
ATOM   1233 C114 PA      9     -16.049  -7.233   2.011  1.00  0.00      MEMB
ATOM   1234 H14R PA      9     -16.219  -7.282   0.914  1.00  0.00      MEMB
ATOM   1235 H14S PA      9     -16.686  -6.447   2.470  1.00  0.00      MEMB
ATOM   1236 C115 PA      9     -16.364  -8.672   2.495  1.00  0.00      MEMB
ATOM   1237 H15R PA      9     -17.437  -8.924   2.354  1.00  0.00      MEMB
ATOM   1238 H15S PA      9     -16.371  -8.686   3.606  1.00  0.00      MEMB
ATOM   1239 C116 PA      9     -15.586  -9.851   1.885  1.00  0.00      MEMB
ATOM   1240 H16R PA      9     -16.287 -10.667   2.165  1.00  0.00      MEMB
ATOM   1241 H16S PA      9     -14.612 -10.088   2.364  1.00  0.00      MEMB
ATOM   1242 H16T PA      9     -15.578  -9.878   0.775  1.00  0.00      MEMB
TER   
ATOM   1327  C12 PA     10      10.820  -1.986  15.570  1.00  0.00      MEMB
ATOM   1328  H2R PA     10      11.038  -0.897  15.534  1.00  0.00      MEMB
ATOM   1329  H2S PA     10      11.033  -2.316  16.609  1.00  0.00      MEMB
ATOM   1373  C13 PA     10       9.458  -2.288  14.974  1.00  0.00      MEMB
ATOM   1374  H3R PA     10       8.688  -2.101  15.753  1.00  0.00      MEMB
ATOM   1375  H3S PA     10       9.355  -3.346  14.650  1.00  0.00      MEMB
ATOM   1376  C14 PA     10       9.232  -1.341  13.701  1.00  0.00      MEMB
ATOM   1377  H4R PA     10       8.165  -1.585  13.506  1.00  0.00      MEMB
ATOM   1378  H4S PA     10       9.862  -1.737  12.876  1.00  0.00      MEMB
ATOM   1379  C15 PA     10       9.351   0.151  13.807  1.00  0.00      MEMB
ATOM   1380  H5R PA     10      10.250   0.516  14.348  1.00  0.00      MEMB
ATOM   1381  H5S PA     10       8.590   0.526  14.524  1.00  0.00      MEMB
ATOM   1382  C16 PA     10       9.088   0.816  12.393  1.00  0.00      MEMB
ATOM   1383  H6R PA     10       8.616   1.780  12.680  1.00  0.00      MEMB
ATOM   1384  H6S PA     10       8.247   0.276  11.909  1.00  0.00      MEMB
ATOM   1385  C17 PA     10      10.475   0.871  11.742  1.00  0.00      MEMB
ATOM   1386  H7R PA     10      11.275   0.387  12.342  1.00  0.00      MEMB
ATOM   1387  H7S PA     10      10.920   1.884  11.649  1.00  0.00      MEMB
ATOM   1388  C18 PA     10      10.531   0.276  10.333  1.00  0.00      MEMB
ATOM   1389  H8R PA     10       9.726   0.718   9.708  1.00  0.00      MEMB
ATOM   1390  H8S PA     10      10.278  -0.806  10.323  1.00  0.00      MEMB
ATOM   1391  C19 PA     10      11.801   0.451   9.477  1.00  0.00      MEMB
ATOM   1392  H9R PA     10      12.706   0.086  10.009  1.00  0.00      MEMB
ATOM   1393  H9S PA     10      11.931   1.549   9.375  1.00  0.00      MEMB
ATOM   1394 C110 PA     10      11.841  -0.199   8.082  1.00  0.00      MEMB
ATOM   1395 H10R PA     10      12.809   0.242   7.760  1.00  0.00      MEMB
ATOM   1396 H10S PA     10      11.066   0.378   7.534  1.00  0.00      MEMB
ATOM   1397 C111 PA     10      11.864  -1.753   8.191  1.00  0.00      MEMB
ATOM   1398 H11R PA     10      11.079  -2.265   8.788  1.00  0.00      MEMB
ATOM   1399 H11S PA     10      12.843  -1.907   8.694  1.00  0.00      MEMB
ATOM   1400 C112 PA     10      12.079  -2.332   6.791  1.00  0.00      MEMB
ATOM   1401 H12R PA     10      12.451  -3.378   6.811  1.00  0.00      MEMB
ATOM   1402 H12S PA     10      12.679  -1.715   6.089  1.00  0.00      MEMB
ATOM   1403 C113 PA     10      10.783  -2.248   5.983  1.00  0.00      MEMB
ATOM   1404 H13R PA     10      10.368  -1.218   5.959  1.00  0.00      MEMB
ATOM   1405 H13S PA     10      10.075  -2.930   6.501  1.00  0.00      MEMB
ATOM   1406 C114 PA     10      10.878  -2.831   4.579  1.00  0.00      MEMB
ATOM   1407 H14R PA     10       9.866  -3.163   4.265  1.00  0.00      MEMB
ATOM   1408 H14S PA     10      11.451  -3.783   4.577  1.00  0.00      MEMB
ATOM   1409 C115 PA     10      11.555  -1.918   3.530  1.00  0.00      MEMB
ATOM   1410 H15R PA     10      12.632  -1.745   3.740  1.00  0.00      MEMB
ATOM   1411 H15S PA     10      11.004  -0.955   3.572  1.00  0.00      MEMB
ATOM   1412 C116 PA     10      11.557  -2.430   2.094  1.00  0.00      MEMB
ATOM   1413 H16R PA     10      12.254  -1.736   1.578  1.00  0.00      MEMB
ATOM   1414 H16S PA     10      10.589  -2.396   1.549  1.00  0.00      MEMB
ATOM   1415 H16T PA     10      11.998  -3.437   1.937  1.00  0.00      MEMB
ATOM   1286  N31 PC     10      11.303   1.045  18.790  1.00  0.00      MEMB
ATOM   1287  C33 PC     10      10.613   1.901  17.746  1.00  0.00      MEMB
ATOM   1288  H3A PC     10      10.387   2.822  18.261  1.00  0.00      MEMB
ATOM   1289  H3B PC     10       9.723   1.389  17.412  1.00  0.00      MEMB
ATOM   1290  H3C PC     10      11.287   2.067  16.919  1.00  0.00      MEMB
ATOM   1291  C34 PC     10      12.458   1.919  19.258  1.00  0.00      MEMB
ATOM   1292  H4A PC     10      12.936   2.090  18.305  1.00  0.00      MEMB
ATOM   1293  H4B PC     10      13.131   1.371  19.900  1.00  0.00      MEMB
ATOM   1294  H4C PC     10      12.083   2.850  19.655  1.00  0.00      MEMB
ATOM   1295  C35 PC     10      10.316   0.710  19.854  1.00  0.00      MEMB
ATOM   1296  H5A PC     10      10.805   0.090  20.591  1.00  0.00      MEMB
ATOM   1297  H5B PC     10       9.582   0.052  19.413  1.00  0.00      MEMB
ATOM   1298  H5C PC     10       9.859   1.572  20.315  1.00  0.00      MEMB
ATOM   1299  C32 PC     10      11.758  -0.264  18.206  1.00  0.00      MEMB
ATOM   1300  H2A PC     10      12.602  -0.176  17.538  1.00  0.00      MEMB
ATOM   1301  H2B PC     10      10.942  -0.633  17.603  1.00  0.00      MEMB
ATOM   1302  C31 PC     10      12.196  -1.420  19.104  1.00  0.00      MEMB
ATOM   1303  H1A PC     10      12.413  -2.383  18.594  1.00  0.00      MEMB
ATOM   1304  H1B PC     10      11.426  -1.653  19.870  1.00  0.00      MEMB
ATOM   1305  P31 PC     10      14.833  -1.051  19.213  1.00  0.00      MEMB
ATOM   1306  O33 PC     10      15.521  -2.193  19.902  1.00  0.00      MEMB
ATOM   1307  O34 PC     10      15.472   0.285  19.413  1.00  0.00      MEMB
ATOM   1308  O31 PC     10      14.628  -1.353  17.668  1.00  0.00      MEMB
ATOM   1309  O32 PC     10      13.363  -0.963  19.846  1.00  0.00      MEMB
ATOM   1310  C3  PC     10      15.703  -1.882  16.878  1.00  0.00      MEMB
ATOM   1311  HA  PC     10      15.985  -2.903  17.214  1.00  0.00      MEMB
ATOM   1312  HB  PC     10      16.666  -1.343  17.003  1.00  0.00      MEMB
ATOM   1313  C2  PC     10      15.363  -2.046  15.354  1.00  0.00      MEMB
ATOM   1314  HX  PC     10      16.274  -2.429  14.846  1.00  0.00      MEMB
ATOM   1315  O21 PC     10      15.007  -0.747  14.826  1.00  0.00      MEMB
ATOM   1316  C21 PC     10      15.795   0.269  14.786  1.00  0.00      MEMB
ATOM   1317  O22 PC     10      16.916   0.371  15.277  1.00  0.00      MEMB
ATOM   1321  C1  PC     10      14.221  -3.010  15.066  1.00  0.00      MEMB
ATOM   1322  HR  PC     10      14.300  -3.891  15.737  1.00  0.00      MEMB
ATOM   1323  HS  PC     10      14.292  -3.323  14.003  1.00  0.00      MEMB
ATOM   1324  O11 PC     10      12.991  -2.396  15.447  1.00  0.00      MEMB
ATOM   1325  C11 PC     10      11.901  -2.589  14.737  1.00  0.00      MEMB
ATOM   1326  O12 PC     10      11.803  -3.177  13.648  1.00  0.00      MEMB
ATOM   1318  C12 PA     10      15.075   1.351  13.951  1.00  0.00      MEMB
ATOM   1319  H2R PA     10      14.164   1.654  14.510  1.00  0.00      MEMB
ATOM   1320  H2S PA     10      14.853   0.807  13.008  1.00  0.00      MEMB
ATOM   1330  C13 PA     10      16.045   2.463  13.413  1.00  0.00      MEMB
ATOM   1331  H3R PA     10      16.504   2.897  14.327  1.00  0.00      MEMB
ATOM   1332  H3S PA     10      15.448   3.259  12.919  1.00  0.00      MEMB
ATOM   1333  C14 PA     10      17.160   2.099  12.438  1.00  0.00      MEMB
ATOM   1334  H4R PA     10      17.810   1.390  12.994  1.00  0.00      MEMB
ATOM   1335  H4S PA     10      17.693   3.036  12.167  1.00  0.00      MEMB
ATOM   1336  C15 PA     10      16.692   1.441  11.160  1.00  0.00      MEMB
ATOM   1337  H5R PA     10      16.047   2.223  10.704  1.00  0.00      MEMB
ATOM   1338  H5S PA     10      16.070   0.551  11.394  1.00  0.00      MEMB
ATOM   1339  C16 PA     10      17.846   1.049  10.221  1.00  0.00      MEMB
ATOM   1340  H6R PA     10      18.363   0.120  10.544  1.00  0.00      MEMB
ATOM   1341  H6S PA     10      18.562   1.896  10.154  1.00  0.00      MEMB
ATOM   1342  C17 PA     10      17.305   0.738   8.795  1.00  0.00      MEMB
ATOM   1343  H7R PA     10      16.765  -0.231   8.855  1.00  0.00      MEMB
ATOM   1344  H7S PA     10      18.162   0.520   8.121  1.00  0.00      MEMB
ATOM   1345  C18 PA     10      16.452   1.839   8.139  1.00  0.00      MEMB
ATOM   1346  H8R PA     10      16.962   2.801   8.361  1.00  0.00      MEMB
ATOM   1347  H8S PA     10      15.404   1.911   8.500  1.00  0.00      MEMB
ATOM   1348  C19 PA     10      16.302   1.589   6.640  1.00  0.00      MEMB
ATOM   1349  H9R PA     10      15.623   2.364   6.224  1.00  0.00      MEMB
ATOM   1350  H9S PA     10      15.806   0.605   6.494  1.00  0.00      MEMB
ATOM   1351 C110 PA     10      17.654   1.648   5.823  1.00  0.00      MEMB
ATOM   1352 H10R PA     10      18.306   0.773   6.034  1.00  0.00      MEMB
ATOM   1353 H10S PA     10      17.991   2.650   6.163  1.00  0.00      MEMB
ATOM   1354 C111 PA     10      17.515   1.674   4.289  1.00  0.00      MEMB
ATOM   1355 H11R PA     10      18.421   2.232   3.972  1.00  0.00      MEMB
ATOM   1356 H11S PA     10      16.684   2.406   4.192  1.00  0.00      MEMB
ATOM   1357 C112 PA     10      17.330   0.351   3.575  1.00  0.00      MEMB
ATOM   1358 H12R PA     10      16.409  -0.107   3.995  1.00  0.00      MEMB
ATOM   1359 H12S PA     10      18.091  -0.382   3.918  1.00  0.00      MEMB
ATOM   1360 C113 PA     10      17.336   0.548   2.072  1.00  0.00      MEMB
ATOM   1361 H13R PA     10      17.446  -0.459   1.615  1.00  0.00      MEMB
ATOM   1362 H13S PA     10      18.257   1.128   1.850  1.00  0.00      MEMB
ATOM   1363 C114 PA     10      16.075   1.282   1.460  1.00  0.00      MEMB
ATOM   1364 H14R PA     10      15.862   2.294   1.868  1.00  0.00      MEMB
ATOM   1365 H14S PA     10      15.160   0.696   1.693  1.00  0.00      MEMB
ATOM   1366 C115 PA     10      16.002   1.393  -0.110  1.00  0.00      MEMB
ATOM   1367 H15R PA     10      15.005   1.577  -0.564  1.00  0.00      MEMB
ATOM   1368 H15S PA     10      16.391   0.436  -0.520  1.00  0.00      MEMB
ATOM   1369 C116 PA     10      16.832   2.506  -0.647  1.00  0.00      MEMB
ATOM   1370 H16R PA     10      16.647   3.444  -0.081  1.00  0.00      MEMB
ATOM   1371 H16S PA     10      16.481   2.609  -1.696  1.00  0.00      MEMB
ATOM   1372 H16T PA     10      17.923   2.336  -0.775  1.00  0.00      MEMB
TER   
ATOM   1457  C12 PA     11       4.959  10.643  14.848  1.00  0.00      MEMB
ATOM   1458  H2R PA     11       3.937  10.809  15.250  1.00  0.00      MEMB
ATOM   1459  H2S PA     11       4.950   9.543  15.002  1.00  0.00      MEMB
ATOM   1503  C13 PA     11       4.968  11.071  13.341  1.00  0.00      MEMB
ATOM   1504  H3R PA     11       5.984  10.959  12.906  1.00  0.00      MEMB
ATOM   1505  H3S PA     11       4.733  12.157  13.368  1.00  0.00      MEMB
ATOM   1506  C14 PA     11       4.065  10.239  12.348  1.00  0.00      MEMB
ATOM   1507  H4R PA     11       4.270   9.210  12.712  1.00  0.00      MEMB
ATOM   1508  H4S PA     11       4.290  10.415  11.274  1.00  0.00      MEMB
ATOM   1509  C15 PA     11       2.558  10.455  12.503  1.00  0.00      MEMB
ATOM   1510  H5R PA     11       2.185  11.493  12.365  1.00  0.00      MEMB
ATOM   1511  H5S PA     11       2.224  10.323  13.555  1.00  0.00      MEMB
ATOM   1512  C16 PA     11       1.784   9.504  11.508  1.00  0.00      MEMB
ATOM   1513  H6R PA     11       0.713   9.705  11.724  1.00  0.00      MEMB
ATOM   1514  H6S PA     11       2.125   8.446  11.506  1.00  0.00      MEMB
ATOM   1515  C17 PA     11       1.850   9.852   9.977  1.00  0.00      MEMB
ATOM   1516  H7R PA     11       1.055   9.305   9.427  1.00  0.00      MEMB
ATOM   1517  H7S PA     11       2.856   9.563   9.605  1.00  0.00      MEMB
ATOM   1518  C18 PA     11       1.757  11.326   9.635  1.00  0.00      MEMB
ATOM   1519  H8R PA     11       2.644  11.839  10.065  1.00  0.00      MEMB
ATOM   1520  H8S PA     11       0.789  11.748   9.981  1.00  0.00      MEMB
ATOM   1521  C19 PA     11       1.866  11.515   8.071  1.00  0.00      MEMB
ATOM   1522  H9R PA     11       0.875  11.219   7.664  1.00  0.00      MEMB
ATOM   1523  H9S PA     11       2.654  10.865   7.636  1.00  0.00      MEMB
ATOM   1524 C110 PA     11       2.282  12.985   7.695  1.00  0.00      MEMB
ATOM   1525 H10R PA     11       3.169  13.134   7.043  1.00  0.00      MEMB
ATOM   1526 H10S PA     11       2.660  13.407   8.651  1.00  0.00      MEMB
ATOM   1527 C111 PA     11       1.151  13.703   6.909  1.00  0.00      MEMB
ATOM   1528 H11R PA     11       0.328  13.673   7.655  1.00  0.00      MEMB
ATOM   1529 H11S PA     11       0.714  13.180   6.032  1.00  0.00      MEMB
ATOM   1530 C112 PA     11       1.468  15.186   6.543  1.00  0.00      MEMB
ATOM   1531 H12R PA     11       2.431  15.495   7.004  1.00  0.00      MEMB
ATOM   1532 H12S PA     11       0.654  15.805   6.975  1.00  0.00      MEMB
ATOM   1533 C113 PA     11       1.421  15.445   4.977  1.00  0.00      MEMB
ATOM   1534 H13R PA     11       1.428  16.521   4.699  1.00  0.00      MEMB
ATOM   1535 H13S PA     11       0.455  14.965   4.711  1.00  0.00      MEMB
ATOM   1536 C114 PA     11       2.495  14.739   4.202  1.00  0.00      MEMB
ATOM   1537 H14R PA     11       2.902  13.821   4.679  1.00  0.00      MEMB
ATOM   1538 H14S PA     11       3.430  15.340   4.200  1.00  0.00      MEMB
ATOM   1539 C115 PA     11       2.096  14.375   2.762  1.00  0.00      MEMB
ATOM   1540 H15R PA     11       1.520  13.437   2.915  1.00  0.00      MEMB
ATOM   1541 H15S PA     11       3.043  14.139   2.231  1.00  0.00      MEMB
ATOM   1542 C116 PA     11       1.304  15.361   1.912  1.00  0.00      MEMB
ATOM   1543 H16R PA     11       1.090  15.001   0.883  1.00  0.00      MEMB
ATOM   1544 H16S PA     11       1.849  16.319   1.771  1.00  0.00      MEMB
ATOM   1545 H16T PA     11       0.330  15.612   2.384  1.00  0.00      MEMB
ATOM   1416  N31 PC     11       3.586  12.410  20.727  1.00  0.00      MEMB
ATOM   1417  C33 PC     11       2.206  12.407  21.297  1.00  0.00      MEMB
ATOM   1418  H3A PC     11       1.750  11.434  21.192  1.00  0.00      MEMB
ATOM   1419  H3B PC     11       1.582  13.145  20.814  1.00  0.00      MEMB
ATOM   1420  H3C PC     11       2.374  12.641  22.338  1.00  0.00      MEMB
ATOM   1421  C34 PC     11       4.300  13.665  20.984  1.00  0.00      MEMB
ATOM   1422  H4A PC     11       3.810  14.535  20.573  1.00  0.00      MEMB
ATOM   1423  H4B PC     11       5.292  13.790  20.577  1.00  0.00      MEMB
ATOM   1424  H4C PC     11       4.398  13.811  22.049  1.00  0.00      MEMB
ATOM   1425  C35 PC     11       4.322  11.307  21.467  1.00  0.00      MEMB
ATOM   1426  H5A PC     11       4.328  11.547  22.520  1.00  0.00      MEMB
ATOM   1427  H5B PC     11       5.314  11.191  21.055  1.00  0.00      MEMB
ATOM   1428  H5C PC     11       3.728  10.419  21.311  1.00  0.00      MEMB
ATOM   1429  C32 PC     11       3.627  11.983  19.309  1.00  0.00      MEMB
ATOM   1430  H2A PC     11       3.337  10.953  19.158  1.00  0.00      MEMB
ATOM   1431  H2B PC     11       4.667  12.043  19.024  1.00  0.00      MEMB
ATOM   1432  C31 PC     11       2.732  12.840  18.338  1.00  0.00      MEMB
ATOM   1433  H1A PC     11       1.801  12.299  18.613  1.00  0.00      MEMB
ATOM   1434  H1B PC     11       2.943  12.523  17.294  1.00  0.00      MEMB
ATOM   1435  P31 PC     11       2.911  15.318  17.311  1.00  0.00      MEMB
ATOM   1436  O33 PC     11       3.094  16.680  17.900  1.00  0.00      MEMB
ATOM   1437  O34 PC     11       1.833  15.083  16.351  1.00  0.00      MEMB
ATOM   1438  O31 PC     11       4.335  14.883  16.778  1.00  0.00      MEMB
ATOM   1439  O32 PC     11       2.652  14.242  18.538  1.00  0.00      MEMB
ATOM   1440  C3  PC     11       5.443  14.853  17.736  1.00  0.00      MEMB
ATOM   1441  HA  PC     11       5.116  14.413  18.703  1.00  0.00      MEMB
ATOM   1442  HB  PC     11       5.699  15.920  17.915  1.00  0.00      MEMB
ATOM   1443  C2  PC     11       6.711  14.267  17.162  1.00  0.00      MEMB
ATOM   1444  HX  PC     11       7.566  14.679  17.741  1.00  0.00      MEMB
ATOM   1445  O21 PC     11       6.835  14.571  15.737  1.00  0.00      MEMB
ATOM   1446  C21 PC     11       7.251  15.765  15.502  1.00  0.00      MEMB
ATOM   1447  O22 PC     11       7.827  16.540  16.307  1.00  0.00      MEMB
ATOM   1451  C1  PC     11       6.643  12.788  17.397  1.00  0.00      MEMB
ATOM   1452  HR  PC     11       6.495  12.563  18.475  1.00  0.00      MEMB
ATOM   1453  HS  PC     11       7.681  12.405  17.300  1.00  0.00      MEMB
ATOM   1454  O11 PC     11       5.664  12.112  16.619  1.00  0.00      MEMB
ATOM   1455  C11 PC     11       6.114  11.276  15.693  1.00  0.00      MEMB
ATOM   1456  O12 PC     11       7.302  10.989  15.516  1.00  0.00      MEMB
ATOM   1448  C12 PA     11       6.988  16.040  14.024  1.00  0.00      MEMB
ATOM   1449  H2R PA     11       7.817  15.540  13.479  1.00  0.00      MEMB
ATOM   1450  H2S PA     11       6.980  17.143  13.892  1.00  0.00      MEMB
ATOM   1460  C13 PA     11       5.641  15.613  13.565  1.00  0.00      MEMB
ATOM   1461  H3R PA     11       4.939  15.665  14.425  1.00  0.00      MEMB
ATOM   1462  H3S PA     11       5.694  14.519  13.382  1.00  0.00      MEMB
ATOM   1463  C14 PA     11       5.061  16.227  12.314  1.00  0.00      MEMB
ATOM   1464  H4R PA     11       4.900  17.308  12.511  1.00  0.00      MEMB
ATOM   1465  H4S PA     11       4.035  15.804  12.256  1.00  0.00      MEMB
ATOM   1466  C15 PA     11       5.915  16.181  11.117  1.00  0.00      MEMB
ATOM   1467  H5R PA     11       6.830  16.719  11.444  1.00  0.00      MEMB
ATOM   1468  H5S PA     11       5.380  16.651  10.264  1.00  0.00      MEMB
ATOM   1469  C16 PA     11       6.370  14.828  10.449  1.00  0.00      MEMB
ATOM   1470  H6R PA     11       6.909  14.242  11.224  1.00  0.00      MEMB
ATOM   1471  H6S PA     11       6.995  15.063   9.560  1.00  0.00      MEMB
ATOM   1472  C17 PA     11       5.198  13.882  10.041  1.00  0.00      MEMB
ATOM   1473  H7R PA     11       4.675  14.236   9.127  1.00  0.00      MEMB
ATOM   1474  H7S PA     11       4.456  13.731  10.854  1.00  0.00      MEMB
ATOM   1475  C18 PA     11       5.641  12.454   9.640  1.00  0.00      MEMB
ATOM   1476  H8R PA     11       4.826  11.854   9.182  1.00  0.00      MEMB
ATOM   1477  H8S PA     11       6.137  11.870  10.445  1.00  0.00      MEMB
ATOM   1478  C19 PA     11       6.797  12.403   8.625  1.00  0.00      MEMB
ATOM   1479  H9R PA     11       7.074  11.327   8.600  1.00  0.00      MEMB
ATOM   1480  H9S PA     11       7.642  13.087   8.852  1.00  0.00      MEMB
ATOM   1481 C110 PA     11       6.292  12.852   7.223  1.00  0.00      MEMB
ATOM   1482 H10R PA     11       5.827  13.861   7.185  1.00  0.00      MEMB
ATOM   1483 H10S PA     11       5.500  12.114   6.975  1.00  0.00      MEMB
ATOM   1484 C111 PA     11       7.441  12.821   6.186  1.00  0.00      MEMB
ATOM   1485 H11R PA     11       7.931  11.840   6.363  1.00  0.00      MEMB
ATOM   1486 H11S PA     11       8.159  13.612   6.492  1.00  0.00      MEMB
ATOM   1487 C112 PA     11       7.065  12.897   4.713  1.00  0.00      MEMB
ATOM   1488 H12R PA     11       6.635  13.913   4.577  1.00  0.00      MEMB
ATOM   1489 H12S PA     11       6.246  12.225   4.379  1.00  0.00      MEMB
ATOM   1490 C113 PA     11       8.287  12.957   3.807  1.00  0.00      MEMB
ATOM   1491 H13R PA     11       8.692  11.963   3.521  1.00  0.00      MEMB
ATOM   1492 H13S PA     11       9.088  13.570   4.274  1.00  0.00      MEMB
ATOM   1493 C114 PA     11       8.187  13.634   2.385  1.00  0.00      MEMB
ATOM   1494 H14R PA     11       7.361  14.377   2.381  1.00  0.00      MEMB
ATOM   1495 H14S PA     11       7.781  12.870   1.688  1.00  0.00      MEMB
ATOM   1496 C115 PA     11       9.470  14.221   1.800  1.00  0.00      MEMB
ATOM   1497 H15R PA     11      10.232  13.420   1.912  1.00  0.00      MEMB
ATOM   1498 H15S PA     11       9.766  15.141   2.349  1.00  0.00      MEMB
ATOM   1499 C116 PA     11       9.375  14.531   0.352  1.00  0.00      MEMB
ATOM   1500 H16R PA     11      10.073  15.340   0.050  1.00  0.00      MEMB
ATOM   1501 H16S PA     11       8.354  14.948   0.221  1.00  0.00      MEMB
ATOM   1502 H16T PA     11       9.664  13.713  -0.342  1.00  0.00      MEMB
TER   
ATOM   1587  C12 PA     12      -0.020 -18.720  12.877  1.00  0.00      MEMB
ATOM   1588  H2R PA     12       0.262 -19.400  12.045  1.00  0.00      MEMB
ATOM   1589  H2S PA     12       0.565 -17.795  12.686  1.00  0.00      MEMB
ATOM   1633  C13 PA     12      -1.502 -18.275  12.949  1.00  0.00      MEMB
ATOM   1634  H3R PA     12      -1.727 -17.566  13.774  1.00  0.00      MEMB
ATOM   1635  H3S PA     12      -2.189 -19.116  13.181  1.00  0.00      MEMB
ATOM   1636  C14 PA     12      -1.878 -17.461  11.692  1.00  0.00      MEMB
ATOM   1637  H4R PA     12      -1.215 -16.596  11.474  1.00  0.00      MEMB
ATOM   1638  H4S PA     12      -2.783 -16.874  11.958  1.00  0.00      MEMB
ATOM   1639  C15 PA     12      -2.138 -18.425  10.531  1.00  0.00      MEMB
ATOM   1640  H5R PA     12      -2.677 -19.299  10.957  1.00  0.00      MEMB
ATOM   1641  H5S PA     12      -1.199 -18.843  10.109  1.00  0.00      MEMB
ATOM   1642  C16 PA     12      -2.890 -17.684   9.354  1.00  0.00      MEMB
ATOM   1643  H6R PA     12      -3.752 -17.119   9.768  1.00  0.00      MEMB
ATOM   1644  H6S PA     12      -3.279 -18.496   8.704  1.00  0.00      MEMB
ATOM   1645  C17 PA     12      -1.996 -16.712   8.497  1.00  0.00      MEMB
ATOM   1646  H7R PA     12      -1.112 -17.347   8.276  1.00  0.00      MEMB
ATOM   1647  H7S PA     12      -1.701 -15.879   9.172  1.00  0.00      MEMB
ATOM   1648  C18 PA     12      -2.844 -16.241   7.299  1.00  0.00      MEMB
ATOM   1649  H8R PA     12      -3.548 -15.523   7.772  1.00  0.00      MEMB
ATOM   1650  H8S PA     12      -3.375 -17.120   6.874  1.00  0.00      MEMB
ATOM   1651  C19 PA     12      -2.210 -15.348   6.204  1.00  0.00      MEMB
ATOM   1652  H9R PA     12      -1.837 -14.378   6.598  1.00  0.00      MEMB
ATOM   1653  H9S PA     12      -3.126 -15.107   5.623  1.00  0.00      MEMB
ATOM   1654 C110 PA     12      -1.117 -16.041   5.396  1.00  0.00      MEMB
ATOM   1655 H10R PA     12      -1.476 -16.934   4.840  1.00  0.00      MEMB
ATOM   1656 H10S PA     12      -0.280 -16.538   5.932  1.00  0.00      MEMB
ATOM   1657 C111 PA     12      -0.505 -15.225   4.291  1.00  0.00      MEMB
ATOM   1658 H11R PA     12       0.410 -15.697   3.874  1.00  0.00      MEMB
ATOM   1659 H11S PA     12      -0.184 -14.247   4.710  1.00  0.00      MEMB
ATOM   1660 C112 PA     12      -1.424 -14.890   3.179  1.00  0.00      MEMB
ATOM   1661 H12R PA     12      -0.752 -14.268   2.551  1.00  0.00      MEMB
ATOM   1662 H12S PA     12      -2.258 -14.312   3.632  1.00  0.00      MEMB
ATOM   1663 C113 PA     12      -1.981 -16.140   2.364  1.00  0.00      MEMB
ATOM   1664 H13R PA     12      -2.497 -15.792   1.444  1.00  0.00      MEMB
ATOM   1665 H13S PA     12      -2.748 -16.628   3.004  1.00  0.00      MEMB
ATOM   1666 C114 PA     12      -0.975 -17.281   2.057  1.00  0.00      MEMB
ATOM   1667 H14R PA     12      -1.514 -18.203   1.750  1.00  0.00      MEMB
ATOM   1668 H14S PA     12      -0.275 -17.559   2.873  1.00  0.00      MEMB
ATOM   1669 C115 PA     12      -0.029 -16.893   0.872  1.00  0.00      MEMB
ATOM   1670 H15R PA     12       0.494 -16.025   1.329  1.00  0.00      MEMB
ATOM   1671 H15S PA     12      -0.636 -16.483   0.037  1.00  0.00      MEMB
ATOM   1672 C116 PA     12       1.003 -17.945   0.399  1.00  0.00      MEMB
ATOM   1673 H16R PA     12       1.629 -17.573  -0.440  1.00  0.00      MEMB
ATOM   1674 H16S PA     12       0.507 -18.845  -0.023  1.00  0.00      MEMB
ATOM   1675 H16T PA     12       1.709 -18.205   1.217  1.00  0.00      MEMB
ATOM   1546  N31 PC     12       2.052 -13.858  20.616  1.00  0.00      MEMB
ATOM   1547  C33 PC     12       2.127 -15.309  20.994  1.00  0.00      MEMB
ATOM   1548  H3A PC     12       2.740 -15.300  21.883  1.00  0.00      MEMB
ATOM   1549  H3B PC     12       2.493 -15.949  20.206  1.00  0.00      MEMB
ATOM   1550  H3C PC     12       1.090 -15.543  21.187  1.00  0.00      MEMB
ATOM   1551  C34 PC     12       1.252 -13.219  21.656  1.00  0.00      MEMB
ATOM   1552  H4A PC     12       0.401 -13.860  21.830  1.00  0.00      MEMB
ATOM   1553  H4B PC     12       0.801 -12.290  21.339  1.00  0.00      MEMB
ATOM   1554  H4C PC     12       1.845 -13.012  22.534  1.00  0.00      MEMB
ATOM   1555  C35 PC     12       3.389 -13.184  20.616  1.00  0.00      MEMB
ATOM   1556  H5A PC     12       4.089 -13.578  19.894  1.00  0.00      MEMB
ATOM   1557  H5B PC     12       3.784 -13.255  21.618  1.00  0.00      MEMB
ATOM   1558  H5C PC     12       3.294 -12.203  20.174  1.00  0.00      MEMB
ATOM   1559  C32 PC     12       1.437 -13.642  19.301  1.00  0.00      MEMB
ATOM   1560  H2A PC     12       1.257 -12.584  19.176  1.00  0.00      MEMB
ATOM   1561  H2B PC     12       0.394 -13.917  19.251  1.00  0.00      MEMB
ATOM   1562  C31 PC     12       2.054 -14.177  18.008  1.00  0.00      MEMB
ATOM   1563  H1A PC     12       3.138 -13.937  18.053  1.00  0.00      MEMB
ATOM   1564  H1B PC     12       1.693 -13.709  17.067  1.00  0.00      MEMB
ATOM   1565  P31 PC     12       0.613 -16.285  17.575  1.00  0.00      MEMB
ATOM   1566  O33 PC     12      -0.071 -15.312  16.709  1.00  0.00      MEMB
ATOM   1567  O34 PC     12      -0.072 -16.701  18.823  1.00  0.00      MEMB
ATOM   1568  O31 PC     12       0.964 -17.598  16.710  1.00  0.00      MEMB
ATOM   1569  O32 PC     12       1.979 -15.596  17.991  1.00  0.00      MEMB
ATOM   1570  C3  PC     12       1.946 -18.473  17.330  1.00  0.00      MEMB
ATOM   1571  HA  PC     12       1.451 -19.370  17.760  1.00  0.00      MEMB
ATOM   1572  HB  PC     12       2.627 -17.974  18.052  1.00  0.00      MEMB
ATOM   1573  C2  PC     12       2.998 -19.153  16.321  1.00  0.00      MEMB
ATOM   1574  HX  PC     12       3.711 -19.682  16.989  1.00  0.00      MEMB
ATOM   1575  O21 PC     12       3.699 -18.081  15.589  1.00  0.00      MEMB
ATOM   1576  C21 PC     12       4.391 -17.129  16.148  1.00  0.00      MEMB
ATOM   1577  O22 PC     12       4.467 -16.899  17.368  1.00  0.00      MEMB
ATOM   1581  C1  PC     12       2.423 -20.028  15.282  1.00  0.00      MEMB
ATOM   1582  HR  PC     12       1.844 -20.852  15.751  1.00  0.00      MEMB
ATOM   1583  HS  PC     12       3.273 -20.628  14.892  1.00  0.00      MEMB
ATOM   1584  O11 PC     12       1.764 -19.355  14.285  1.00  0.00      MEMB
ATOM   1585  C11 PC     12       0.452 -19.357  14.210  1.00  0.00      MEMB
ATOM   1586  O12 PC     12      -0.324 -19.817  15.021  1.00  0.00      MEMB
ATOM   1578  C12 PA     12       5.149 -16.401  15.077  1.00  0.00      MEMB
ATOM   1579  H2R PA     12       5.588 -17.240  14.497  1.00  0.00      MEMB
ATOM   1580  H2S PA     12       6.016 -15.766  15.360  1.00  0.00      MEMB
ATOM   1590  C13 PA     12       4.070 -15.836  14.090  1.00  0.00      MEMB
ATOM   1591  H3R PA     12       3.433 -16.525  13.495  1.00  0.00      MEMB
ATOM   1592  H3S PA     12       4.700 -15.421  13.274  1.00  0.00      MEMB
ATOM   1593  C14 PA     12       3.191 -14.631  14.545  1.00  0.00      MEMB
ATOM   1594  H4R PA     12       3.899 -13.801  14.754  1.00  0.00      MEMB
ATOM   1595  H4S PA     12       2.553 -14.942  15.401  1.00  0.00      MEMB
ATOM   1596  C15 PA     12       2.147 -14.151  13.498  1.00  0.00      MEMB
ATOM   1597  H5R PA     12       1.365 -13.487  13.924  1.00  0.00      MEMB
ATOM   1598  H5S PA     12       1.597 -15.043  13.127  1.00  0.00      MEMB
ATOM   1599  C16 PA     12       2.765 -13.522  12.224  1.00  0.00      MEMB
ATOM   1600  H6R PA     12       3.601 -14.180  11.903  1.00  0.00      MEMB
ATOM   1601  H6S PA     12       3.279 -12.593  12.550  1.00  0.00      MEMB
ATOM   1602  C17 PA     12       1.681 -13.093  11.209  1.00  0.00      MEMB
ATOM   1603  H7R PA     12       2.151 -12.611  10.326  1.00  0.00      MEMB
ATOM   1604  H7S PA     12       0.932 -12.554  11.828  1.00  0.00      MEMB
ATOM   1605  C18 PA     12       0.765 -14.215  10.647  1.00  0.00      MEMB
ATOM   1606  H8R PA     12       0.090 -13.876   9.832  1.00  0.00      MEMB
ATOM   1607  H8S PA     12       0.089 -14.587  11.447  1.00  0.00      MEMB
ATOM   1608  C19 PA     12       1.435 -15.517   9.999  1.00  0.00      MEMB
ATOM   1609  H9R PA     12       0.684 -16.273   9.684  1.00  0.00      MEMB
ATOM   1610  H9S PA     12       1.953 -15.992  10.860  1.00  0.00      MEMB
ATOM   1611 C110 PA     12       2.381 -15.227   8.724  1.00  0.00      MEMB
ATOM   1612 H10R PA     12       3.334 -14.757   9.049  1.00  0.00      MEMB
ATOM   1613 H10S PA     12       1.910 -14.482   8.048  1.00  0.00      MEMB
ATOM   1614 C111 PA     12       2.653 -16.479   7.855  1.00  0.00      MEMB
ATOM   1615 H11R PA     12       1.762 -17.021   7.472  1.00  0.00      MEMB
ATOM   1616 H11S PA     12       3.169 -17.249   8.469  1.00  0.00      MEMB
ATOM   1617 C112 PA     12       3.614 -16.140   6.641  1.00  0.00      MEMB
ATOM   1618 H12R PA     12       4.075 -17.148   6.560  1.00  0.00      MEMB
ATOM   1619 H12S PA     12       4.272 -15.328   7.015  1.00  0.00      MEMB
ATOM   1620 C113 PA     12       2.857 -15.667   5.405  1.00  0.00      MEMB
ATOM   1621 H13R PA     12       2.091 -14.876   5.553  1.00  0.00      MEMB
ATOM   1622 H13S PA     12       2.352 -16.545   4.950  1.00  0.00      MEMB
ATOM   1623 C114 PA     12       3.790 -15.234   4.305  1.00  0.00      MEMB
ATOM   1624 H14R PA     12       4.440 -16.122   4.151  1.00  0.00      MEMB
ATOM   1625 H14S PA     12       4.349 -14.378   4.740  1.00  0.00      MEMB
ATOM   1626 C115 PA     12       3.124 -15.019   2.958  1.00  0.00      MEMB
ATOM   1627 H15R PA     12       2.258 -14.323   2.968  1.00  0.00      MEMB
ATOM   1628 H15S PA     12       2.851 -16.059   2.677  1.00  0.00      MEMB
ATOM   1629 C116 PA     12       4.064 -14.310   1.997  1.00  0.00      MEMB
ATOM   1630 H16R PA     12       4.968 -14.934   1.833  1.00  0.00      MEMB
ATOM   1631 H16S PA     12       4.311 -13.342   2.483  1.00  0.00      MEMB
ATOM   1632 H16T PA     12       3.526 -14.205   1.030  1.00  0.00      MEMB
TER   
ATOM   1717  C12 PA     13     -13.643  -2.121  11.080  1.00  0.00      MEMB
ATOM   1718  H2R PA     13     -14.332  -1.582  10.395  1.00  0.00      MEMB
ATOM   1719  H2S PA     13     -13.964  -3.183  11.132  1.00  0.00      MEMB
ATOM   1763  C13 PA     13     -12.221  -2.299  10.398  1.00  0.00      MEMB
ATOM   1764  H3R PA     13     -11.496  -2.784  11.086  1.00  0.00      MEMB
ATOM   1765  H3S PA     13     -11.842  -1.289  10.130  1.00  0.00      MEMB
ATOM   1766  C14 PA     13     -12.162  -3.090   9.000  1.00  0.00      MEMB
ATOM   1767  H4R PA     13     -12.543  -4.127   9.120  1.00  0.00      MEMB
ATOM   1768  H4S PA     13     -11.124  -3.095   8.605  1.00  0.00      MEMB
ATOM   1769  C15 PA     13     -12.958  -2.503   7.834  1.00  0.00      MEMB
ATOM   1770  H5R PA     13     -12.649  -1.520   7.420  1.00  0.00      MEMB
ATOM   1771  H5S PA     13     -13.950  -2.323   8.299  1.00  0.00      MEMB
ATOM   1772  C16 PA     13     -13.261  -3.455   6.664  1.00  0.00      MEMB
ATOM   1773  H6R PA     13     -13.892  -2.863   5.966  1.00  0.00      MEMB
ATOM   1774  H6S PA     13     -13.777  -4.289   7.186  1.00  0.00      MEMB
ATOM   1775  C17 PA     13     -12.084  -4.092   5.943  1.00  0.00      MEMB
ATOM   1776  H7R PA     13     -12.412  -4.618   5.021  1.00  0.00      MEMB
ATOM   1777  H7S PA     13     -11.705  -4.799   6.711  1.00  0.00      MEMB
ATOM   1778  C18 PA     13     -11.043  -3.053   5.404  1.00  0.00      MEMB
ATOM   1779  H8R PA     13     -10.152  -3.650   5.112  1.00  0.00      MEMB
ATOM   1780  H8S PA     13     -10.766  -2.406   6.264  1.00  0.00      MEMB
ATOM   1781  C19 PA     13     -11.611  -2.111   4.268  1.00  0.00      MEMB
ATOM   1782  H9R PA     13     -11.400  -1.042   4.482  1.00  0.00      MEMB
ATOM   1783  H9S PA     13     -12.713  -2.227   4.350  1.00  0.00      MEMB
ATOM   1784 C110 PA     13     -11.309  -2.461   2.769  1.00  0.00      MEMB
ATOM   1785 H10R PA     13     -11.456  -3.557   2.653  1.00  0.00      MEMB
ATOM   1786 H10S PA     13     -10.210  -2.342   2.654  1.00  0.00      MEMB
ATOM   1787 C111 PA     13     -12.246  -1.793   1.753  1.00  0.00      MEMB
ATOM   1788 H11R PA     13     -13.262  -1.927   2.182  1.00  0.00      MEMB
ATOM   1789 H11S PA     13     -12.090  -2.470   0.886  1.00  0.00      MEMB
ATOM   1790 C112 PA     13     -11.800  -0.371   1.474  1.00  0.00      MEMB
ATOM   1791 H12R PA     13     -10.804  -0.571   1.026  1.00  0.00      MEMB
ATOM   1792 H12S PA     13     -11.676   0.171   2.436  1.00  0.00      MEMB
ATOM   1793 C113 PA     13     -12.759   0.466   0.494  1.00  0.00      MEMB
ATOM   1794 H13R PA     13     -12.268   1.462   0.476  1.00  0.00      MEMB
ATOM   1795 H13S PA     13     -13.764   0.607   0.947  1.00  0.00      MEMB
ATOM   1796 C114 PA     13     -12.839  -0.201  -0.896  1.00  0.00      MEMB
ATOM   1797 H14R PA     13     -13.241  -1.232  -0.800  1.00  0.00      MEMB
ATOM   1798 H14S PA     13     -11.769  -0.183  -1.195  1.00  0.00      MEMB
ATOM   1799 C115 PA     13     -13.746   0.629  -1.790  1.00  0.00      MEMB
ATOM   1800 H15R PA     13     -13.545   1.721  -1.796  1.00  0.00      MEMB
ATOM   1801 H15S PA     13     -14.771   0.428  -1.411  1.00  0.00      MEMB
ATOM   1802 C116 PA     13     -13.546   0.210  -3.208  1.00  0.00      MEMB
ATOM   1803 H16R PA     13     -12.447   0.235  -3.373  1.00  0.00      MEMB
ATOM   1804 H16S PA     13     -13.966   0.847  -4.014  1.00  0.00      MEMB
ATOM   1805 H16T PA     13     -14.035  -0.787  -3.179  1.00  0.00      MEMB
ATOM   1676  N31 PC     13     -15.598  -2.112  20.476  1.00  0.00      MEMB
ATOM   1677  C33 PC     13     -14.334  -1.495  19.989  1.00  0.00      MEMB
ATOM   1678  H3A PC     13     -14.448  -1.366  18.923  1.00  0.00      MEMB
ATOM   1679  H3B PC     13     -13.478  -2.104  20.241  1.00  0.00      MEMB
ATOM   1680  H3C PC     13     -14.228  -0.467  20.301  1.00  0.00      MEMB
ATOM   1681  C34 PC     13     -15.917  -3.385  19.678  1.00  0.00      MEMB
ATOM   1682  H4A PC     13     -16.219  -3.075  18.689  1.00  0.00      MEMB
ATOM   1683  H4B PC     13     -16.791  -3.895  20.054  1.00  0.00      MEMB
ATOM   1684  H4C PC     13     -15.124  -4.119  19.671  1.00  0.00      MEMB
ATOM   1685  C35 PC     13     -15.390  -2.422  21.893  1.00  0.00      MEMB
ATOM   1686  H5A PC     13     -14.496  -3.027  21.876  1.00  0.00      MEMB
ATOM   1687  H5B PC     13     -16.183  -3.073  22.234  1.00  0.00      MEMB
ATOM   1688  H5C PC     13     -15.187  -1.523  22.455  1.00  0.00      MEMB
ATOM   1689  C32 PC     13     -16.705  -1.139  20.350  1.00  0.00      MEMB
ATOM   1690  H2A PC     13     -16.269  -0.222  20.717  1.00  0.00      MEMB
ATOM   1691  H2B PC     13     -17.528  -1.452  20.975  1.00  0.00      MEMB
ATOM   1692  C31 PC     13     -17.381  -0.874  19.020  1.00  0.00      MEMB
ATOM   1693  H1A PC     13     -18.192  -0.165  19.290  1.00  0.00      MEMB
ATOM   1694  H1B PC     13     -17.948  -1.747  18.632  1.00  0.00      MEMB
ATOM   1695  P31 PC     13     -16.692   1.091  17.535  1.00  0.00      MEMB
ATOM   1696  O33 PC     13     -16.270   2.094  18.570  1.00  0.00      MEMB
ATOM   1697  O34 PC     13     -18.129   1.203  17.182  1.00  0.00      MEMB
ATOM   1698  O31 PC     13     -15.849   1.150  16.229  1.00  0.00      MEMB
ATOM   1699  O32 PC     13     -16.477  -0.370  18.077  1.00  0.00      MEMB
ATOM   1700  C3  PC     13     -14.475   0.793  16.351  1.00  0.00      MEMB
ATOM   1701  HA  PC     13     -14.336  -0.168  16.890  1.00  0.00      MEMB
ATOM   1702  HB  PC     13     -13.924   1.680  16.731  1.00  0.00      MEMB
ATOM   1703  C2  PC     13     -14.035   0.461  14.875  1.00  0.00      MEMB
ATOM   1704  HX  PC     13     -12.940   0.273  14.887  1.00  0.00      MEMB
ATOM   1705  O21 PC     13     -14.466   1.390  13.950  1.00  0.00      MEMB
ATOM   1706  C21 PC     13     -14.010   2.657  13.991  1.00  0.00      MEMB
ATOM   1707  O22 PC     13     -13.331   3.142  14.871  1.00  0.00      MEMB
ATOM   1711  C1  PC     13     -14.641  -0.864  14.364  1.00  0.00      MEMB
ATOM   1712  HR  PC     13     -15.700  -0.909  14.698  1.00  0.00      MEMB
ATOM   1713  HS  PC     13     -14.124  -1.671  14.925  1.00  0.00      MEMB
ATOM   1714  O11 PC     13     -14.593  -1.040  12.869  1.00  0.00      MEMB
ATOM   1715  C11 PC     13     -13.425  -1.600  12.493  1.00  0.00      MEMB
ATOM   1716  O12 PC     13     -12.436  -1.771  13.213  1.00  0.00      MEMB
ATOM   1708  C12 PA     13     -14.592   3.406  12.776  1.00  0.00      MEMB
ATOM   1709  H2R PA     13     -14.417   2.964  11.772  1.00  0.00      MEMB
ATOM   1710  H2S PA     13     -14.022   4.358  12.731  1.00  0.00      MEMB
ATOM   1720  C13 PA     13     -16.166   3.524  13.054  1.00  0.00      MEMB
ATOM   1721  H3R PA     13     -16.503   4.334  12.372  1.00  0.00      MEMB
ATOM   1722  H3S PA     13     -16.337   3.957  14.063  1.00  0.00      MEMB
ATOM   1723  C14 PA     13     -17.122   2.300  12.701  1.00  0.00      MEMB
ATOM   1724  H4R PA     13     -18.170   2.604  12.492  1.00  0.00      MEMB
ATOM   1725  H4S PA     13     -17.295   1.641  13.579  1.00  0.00      MEMB
ATOM   1726  C15 PA     13     -16.573   1.390  11.603  1.00  0.00      MEMB
ATOM   1727  H5R PA     13     -15.652   0.850  11.909  1.00  0.00      MEMB
ATOM   1728  H5S PA     13     -16.186   1.940  10.719  1.00  0.00      MEMB
ATOM   1729  C16 PA     13     -17.767   0.548  10.964  1.00  0.00      MEMB
ATOM   1730  H6R PA     13     -18.393   1.333  10.489  1.00  0.00      MEMB
ATOM   1731  H6S PA     13     -18.465   0.234  11.770  1.00  0.00      MEMB
ATOM   1732  C17 PA     13     -17.442  -0.734  10.146  1.00  0.00      MEMB
ATOM   1733  H7R PA     13     -18.434  -1.181   9.922  1.00  0.00      MEMB
ATOM   1734  H7S PA     13     -16.828  -1.382  10.806  1.00  0.00      MEMB
ATOM   1735  C18 PA     13     -16.821  -0.545   8.802  1.00  0.00      MEMB
ATOM   1736  H8R PA     13     -17.199  -1.414   8.222  1.00  0.00      MEMB
ATOM   1737  H8S PA     13     -15.714  -0.485   8.870  1.00  0.00      MEMB
ATOM   1738  C19 PA     13     -17.494   0.681   7.962  1.00  0.00      MEMB
ATOM   1739  H9R PA     13     -17.129   1.665   8.326  1.00  0.00      MEMB
ATOM   1740  H9S PA     13     -18.591   0.739   8.127  1.00  0.00      MEMB
ATOM   1741 C110 PA     13     -17.364   0.641   6.437  1.00  0.00      MEMB
ATOM   1742 H10R PA     13     -16.290   0.618   6.154  1.00  0.00      MEMB
ATOM   1743 H10S PA     13     -17.845   1.593   6.126  1.00  0.00      MEMB
ATOM   1744 C111 PA     13     -18.121  -0.557   5.707  1.00  0.00      MEMB
ATOM   1745 H11R PA     13     -19.190  -0.618   6.006  1.00  0.00      MEMB
ATOM   1746 H11S PA     13     -17.528  -1.496   5.730  1.00  0.00      MEMB
ATOM   1747 C112 PA     13     -18.163  -0.389   4.194  1.00  0.00      MEMB
ATOM   1748 H12R PA     13     -18.867   0.443   3.978  1.00  0.00      MEMB
ATOM   1749 H12S PA     13     -18.812  -1.250   3.926  1.00  0.00      MEMB
ATOM   1750 C113 PA     13     -16.869  -0.344   3.408  1.00  0.00      MEMB
ATOM   1751 H13R PA     13     -16.249   0.418   3.929  1.00  0.00      MEMB
ATOM   1752 H13S PA     13     -16.961   0.009   2.358  1.00  0.00      MEMB
ATOM   1753 C114 PA     13     -16.007  -1.649   3.476  1.00  0.00      MEMB
ATOM   1754 H14R PA     13     -15.843  -1.960   4.530  1.00  0.00      MEMB
ATOM   1755 H14S PA     13     -15.027  -1.453   2.989  1.00  0.00      MEMB
ATOM   1756 C115 PA     13     -16.501  -2.982   2.805  1.00  0.00      MEMB
ATOM   1757 H15R PA     13     -16.634  -2.646   1.755  1.00  0.00      MEMB
ATOM   1758 H15S PA     13     -17.501  -3.002   3.288  1.00  0.00      MEMB
ATOM   1759 C116 PA     13     -15.688  -4.240   2.886  1.00  0.00      MEMB
ATOM   1760 H16R PA     13     -16.347  -5.123   2.742  1.00  0.00      MEMB
ATOM   1761 H16S PA     13     -15.257  -4.381   3.901  1.00  0.00      MEMB
ATOM   1762 H16T PA     13     -14.875  -4.356   2.138  1.00  0.00      MEMB
TER   
ATOM   1847  C12 PA     14     -12.853 -11.954  13.748  1.00  0.00      MEMB
ATOM   1848  H2R PA     14     -12.759 -10.851  13.654  1.00  0.00      MEMB
ATOM   1849  H2S PA     14     -13.823 -12.250  14.202  1.00  0.00      MEMB
ATOM   1893  C13 PA     14     -12.469 -12.593  12.394  1.00  0.00      MEMB
ATOM   1894  H3R PA     14     -12.362 -13.672  12.634  1.00  0.00      MEMB
ATOM   1895  H3S PA     14     -11.384 -12.376  12.298  1.00  0.00      MEMB
ATOM   1896  C14 PA     14     -13.348 -12.305  11.225  1.00  0.00      MEMB
ATOM   1897  H4R PA     14     -13.338 -11.221  10.982  1.00  0.00      MEMB
ATOM   1898  H4S PA     14     -14.436 -12.358  11.443  1.00  0.00      MEMB
ATOM   1899  C15 PA     14     -12.904 -13.130   9.936  1.00  0.00      MEMB
ATOM   1900  H5R PA     14     -11.982 -12.678   9.512  1.00  0.00      MEMB
ATOM   1901  H5S PA     14     -13.796 -12.953   9.297  1.00  0.00      MEMB
ATOM   1902  C16 PA     14     -12.777 -14.621  10.137  1.00  0.00      MEMB
ATOM   1903  H6R PA     14     -13.618 -14.749  10.852  1.00  0.00      MEMB
ATOM   1904  H6S PA     14     -11.783 -14.787  10.606  1.00  0.00      MEMB
ATOM   1905  C17 PA     14     -12.900 -15.462   8.832  1.00  0.00      MEMB
ATOM   1906  H7R PA     14     -13.869 -15.209   8.351  1.00  0.00      MEMB
ATOM   1907  H7S PA     14     -12.783 -16.523   9.140  1.00  0.00      MEMB
ATOM   1908  C18 PA     14     -11.766 -15.231   7.818  1.00  0.00      MEMB
ATOM   1909  H8R PA     14     -10.819 -15.562   8.297  1.00  0.00      MEMB
ATOM   1910  H8S PA     14     -11.569 -14.191   7.483  1.00  0.00      MEMB
ATOM   1911  C19 PA     14     -11.857 -16.217   6.559  1.00  0.00      MEMB
ATOM   1912  H9R PA     14     -12.804 -15.982   6.027  1.00  0.00      MEMB
ATOM   1913  H9S PA     14     -11.954 -17.259   6.932  1.00  0.00      MEMB
ATOM   1914 C110 PA     14     -10.685 -16.152   5.624  1.00  0.00      MEMB
ATOM   1915 H10R PA     14      -9.815 -16.490   6.227  1.00  0.00      MEMB
ATOM   1916 H10S PA     14     -10.510 -15.096   5.328  1.00  0.00      MEMB
ATOM   1917 C111 PA     14     -10.781 -17.114   4.387  1.00  0.00      MEMB
ATOM   1918 H11R PA     14     -11.460 -16.647   3.641  1.00  0.00      MEMB
ATOM   1919 H11S PA     14     -11.028 -18.132   4.755  1.00  0.00      MEMB
ATOM   1920 C112 PA     14      -9.395 -17.205   3.643  1.00  0.00      MEMB
ATOM   1921 H12R PA     14      -9.505 -18.051   2.931  1.00  0.00      MEMB
ATOM   1922 H12S PA     14      -8.602 -17.419   4.391  1.00  0.00      MEMB
ATOM   1923 C113 PA     14      -9.011 -16.087   2.765  1.00  0.00      MEMB
ATOM   1924 H13R PA     14      -7.980 -16.280   2.398  1.00  0.00      MEMB
ATOM   1925 H13S PA     14      -8.930 -15.144   3.346  1.00  0.00      MEMB
ATOM   1926 C114 PA     14      -9.812 -16.047   1.463  1.00  0.00      MEMB
ATOM   1927 H14R PA     14     -10.889 -16.167   1.708  1.00  0.00      MEMB
ATOM   1928 H14S PA     14      -9.629 -17.015   0.949  1.00  0.00      MEMB
ATOM   1929 C115 PA     14      -9.828 -14.802   0.554  1.00  0.00      MEMB
ATOM   1930 H15R PA     14      -9.398 -13.935   1.100  1.00  0.00      MEMB
ATOM   1931 H15S PA     14     -10.897 -14.528   0.426  1.00  0.00      MEMB
ATOM   1932 C116 PA     14      -9.166 -14.973  -0.826  1.00  0.00      MEMB
ATOM   1933 H16R PA     14      -9.336 -14.015  -1.362  1.00  0.00      MEMB
ATOM   1934 H16S PA     14      -9.624 -15.859  -1.316  1.00  0.00      MEMB
ATOM   1935 H16T PA     14      -8.066 -15.021  -0.680  1.00  0.00      MEMB
ATOM   1806  N31 PC     14      -6.641 -13.308  19.962  1.00  0.00      MEMB
ATOM   1807  C33 PC     14      -6.511 -12.397  21.052  1.00  0.00      MEMB
ATOM   1808  H3A PC     14      -6.178 -11.458  20.636  1.00  0.00      MEMB
ATOM   1809  H3B PC     14      -5.736 -12.668  21.754  1.00  0.00      MEMB
ATOM   1810  H3C PC     14      -7.408 -12.206  21.623  1.00  0.00      MEMB
ATOM   1811  C34 PC     14      -7.723 -12.837  19.040  1.00  0.00      MEMB
ATOM   1812  H4A PC     14      -7.574 -11.944  18.451  1.00  0.00      MEMB
ATOM   1813  H4B PC     14      -8.610 -12.627  19.618  1.00  0.00      MEMB
ATOM   1814  H4C PC     14      -7.858 -13.657  18.350  1.00  0.00      MEMB
ATOM   1815  C35 PC     14      -5.347 -13.392  19.192  1.00  0.00      MEMB
ATOM   1816  H5A PC     14      -5.415 -14.180  18.457  1.00  0.00      MEMB
ATOM   1817  H5B PC     14      -4.462 -13.591  19.779  1.00  0.00      MEMB
ATOM   1818  H5C PC     14      -5.177 -12.475  18.646  1.00  0.00      MEMB
ATOM   1819  C32 PC     14      -7.006 -14.675  20.499  1.00  0.00      MEMB
ATOM   1820  H2A PC     14      -8.023 -14.802  20.841  1.00  0.00      MEMB
ATOM   1821  H2B PC     14      -6.452 -14.869  21.405  1.00  0.00      MEMB
ATOM   1822  C31 PC     14      -6.626 -15.948  19.667  1.00  0.00      MEMB
ATOM   1823  H1A PC     14      -7.061 -16.774  20.270  1.00  0.00      MEMB
ATOM   1824  H1B PC     14      -5.536 -16.161  19.639  1.00  0.00      MEMB
ATOM   1825  P31 PC     14      -8.426 -16.583  17.917  1.00  0.00      MEMB
ATOM   1826  O33 PC     14      -8.819 -17.842  18.643  1.00  0.00      MEMB
ATOM   1827  O34 PC     14      -8.223 -16.688  16.468  1.00  0.00      MEMB
ATOM   1828  O31 PC     14      -9.442 -15.419  18.166  1.00  0.00      MEMB
ATOM   1829  O32 PC     14      -7.090 -15.884  18.394  1.00  0.00      MEMB
ATOM   1830  C3  PC     14     -10.842 -15.647  18.245  1.00  0.00      MEMB
ATOM   1831  HA  PC     14     -11.064 -14.999  19.120  1.00  0.00      MEMB
ATOM   1832  HB  PC     14     -11.057 -16.686  18.574  1.00  0.00      MEMB
ATOM   1833  C2  PC     14     -11.629 -15.236  17.029  1.00  0.00      MEMB
ATOM   1834  HX  PC     14     -12.701 -15.156  17.311  1.00  0.00      MEMB
ATOM   1835  O21 PC     14     -11.216 -16.208  16.030  1.00  0.00      MEMB
ATOM   1836  C21 PC     14     -12.195 -16.585  15.270  1.00  0.00      MEMB
ATOM   1837  O22 PC     14     -13.356 -16.229  15.287  1.00  0.00      MEMB
ATOM   1841  C1  PC     14     -11.241 -13.752  16.629  1.00  0.00      MEMB
ATOM   1842  HR  PC     14     -10.161 -13.689  16.377  1.00  0.00      MEMB
ATOM   1843  HS  PC     14     -11.398 -13.080  17.499  1.00  0.00      MEMB
ATOM   1844  O11 PC     14     -12.112 -13.408  15.544  1.00  0.00      MEMB
ATOM   1845  C11 PC     14     -11.764 -12.374  14.787  1.00  0.00      MEMB
ATOM   1846  O12 PC     14     -10.733 -11.773  14.974  1.00  0.00      MEMB
ATOM   1838  C12 PA     14     -11.663 -17.573  14.202  1.00  0.00      MEMB
ATOM   1839  H2R PA     14     -12.197 -18.524  14.413  1.00  0.00      MEMB
ATOM   1840  H2S PA     14     -10.625 -17.785  14.539  1.00  0.00      MEMB
ATOM   1850  C13 PA     14     -11.679 -16.957  12.813  1.00  0.00      MEMB
ATOM   1851  H3R PA     14     -11.124 -16.028  13.062  1.00  0.00      MEMB
ATOM   1852  H3S PA     14     -12.661 -16.747  12.338  1.00  0.00      MEMB
ATOM   1853  C14 PA     14     -10.799 -17.736  11.870  1.00  0.00      MEMB
ATOM   1854  H4R PA     14     -11.028 -17.357  10.851  1.00  0.00      MEMB
ATOM   1855  H4S PA     14     -11.133 -18.789  11.992  1.00  0.00      MEMB
ATOM   1856  C15 PA     14      -9.275 -17.736  11.982  1.00  0.00      MEMB
ATOM   1857  H5R PA     14      -9.001 -18.663  11.435  1.00  0.00      MEMB
ATOM   1858  H5S PA     14      -8.934 -17.928  13.022  1.00  0.00      MEMB
ATOM   1859  C16 PA     14      -8.599 -16.402  11.544  1.00  0.00      MEMB
ATOM   1860  H6R PA     14      -7.510 -16.604  11.632  1.00  0.00      MEMB
ATOM   1861  H6S PA     14      -8.746 -15.538  12.228  1.00  0.00      MEMB
ATOM   1862  C17 PA     14      -8.844 -16.097  10.049  1.00  0.00      MEMB
ATOM   1863  H7R PA     14      -9.889 -15.734   9.947  1.00  0.00      MEMB
ATOM   1864  H7S PA     14      -8.685 -17.065   9.529  1.00  0.00      MEMB
ATOM   1865  C18 PA     14      -7.945 -15.032   9.269  1.00  0.00      MEMB
ATOM   1866  H8R PA     14      -8.200 -15.233   8.206  1.00  0.00      MEMB
ATOM   1867  H8S PA     14      -6.872 -15.257   9.449  1.00  0.00      MEMB
ATOM   1868  C19 PA     14      -8.335 -13.573   9.541  1.00  0.00      MEMB
ATOM   1869  H9R PA     14      -7.712 -13.215  10.388  1.00  0.00      MEMB
ATOM   1870  H9S PA     14      -9.387 -13.692   9.877  1.00  0.00      MEMB
ATOM   1871 C110 PA     14      -8.184 -12.516   8.395  1.00  0.00      MEMB
ATOM   1872 H10R PA     14      -8.376 -11.547   8.904  1.00  0.00      MEMB
ATOM   1873 H10S PA     14      -9.005 -12.738   7.681  1.00  0.00      MEMB
ATOM   1874 C111 PA     14      -6.887 -12.590   7.621  1.00  0.00      MEMB
ATOM   1875 H11R PA     14      -6.773 -13.585   7.140  1.00  0.00      MEMB
ATOM   1876 H11S PA     14      -6.033 -12.368   8.296  1.00  0.00      MEMB
ATOM   1877 C112 PA     14      -6.872 -11.615   6.372  1.00  0.00      MEMB
ATOM   1878 H12R PA     14      -5.859 -11.667   5.918  1.00  0.00      MEMB
ATOM   1879 H12S PA     14      -6.962 -10.581   6.769  1.00  0.00      MEMB
ATOM   1880 C113 PA     14      -8.002 -11.922   5.240  1.00  0.00      MEMB
ATOM   1881 H13R PA     14      -8.646 -12.767   5.563  1.00  0.00      MEMB
ATOM   1882 H13S PA     14      -7.427 -12.407   4.422  1.00  0.00      MEMB
ATOM   1883 C114 PA     14      -8.701 -10.700   4.804  1.00  0.00      MEMB
ATOM   1884 H14R PA     14      -8.092  -9.795   4.597  1.00  0.00      MEMB
ATOM   1885 H14S PA     14      -9.369 -10.379   5.632  1.00  0.00      MEMB
ATOM   1886 C115 PA     14      -9.633 -10.943   3.537  1.00  0.00      MEMB
ATOM   1887 H15R PA     14     -10.326 -10.076   3.584  1.00  0.00      MEMB
ATOM   1888 H15S PA     14     -10.286 -11.835   3.650  1.00  0.00      MEMB
ATOM   1889 C116 PA     14      -8.765 -10.987   2.233  1.00  0.00      MEMB
ATOM   1890 H16R PA     14      -9.268 -10.470   1.387  1.00  0.00      MEMB
ATOM   1891 H16S PA     14      -8.495 -12.026   1.946  1.00  0.00      MEMB
ATOM   1892 H16T PA     14      -7.780 -10.546   2.495  1.00  0.00      MEMB
TER   
ATOM   1977  C12 PA     15      -9.716  14.856  14.838  1.00  0.00      MEMB
ATOM   1978  H2R PA     15      -9.287  15.573  14.106  1.00  0.00      MEMB
ATOM   1979  H2S PA     15     -10.805  14.808  14.620  1.00  0.00      MEMB
ATOM   2023  C13 PA     15      -9.067  13.487  14.501  1.00  0.00      MEMB
ATOM   2024  H3R PA     15      -9.675  12.734  15.046  1.00  0.00      MEMB
ATOM   2025  H3S PA     15      -8.035  13.460  14.911  1.00  0.00      MEMB
ATOM   2026  C14 PA     15      -8.994  13.096  13.068  1.00  0.00      MEMB
ATOM   2027  H4R PA     15      -8.891  12.017  12.825  1.00  0.00      MEMB
ATOM   2028  H4S PA     15      -8.007  13.470  12.721  1.00  0.00      MEMB
ATOM   2029  C15 PA     15     -10.169  13.579  12.223  1.00  0.00      MEMB
ATOM   2030  H5R PA     15      -9.988  14.655  12.015  1.00  0.00      MEMB
ATOM   2031  H5S PA     15     -11.106  13.293  12.747  1.00  0.00      MEMB
ATOM   2032  C16 PA     15     -10.274  12.940  10.846  1.00  0.00      MEMB
ATOM   2033  H6R PA     15      -9.976  11.869  10.862  1.00  0.00      MEMB
ATOM   2034  H6S PA     15      -9.419  13.354  10.270  1.00  0.00      MEMB
ATOM   2035  C17 PA     15     -11.635  13.281  10.281  1.00  0.00      MEMB
ATOM   2036  H7R PA     15     -12.084  14.285  10.437  1.00  0.00      MEMB
ATOM   2037  H7S PA     15     -12.300  12.661  10.919  1.00  0.00      MEMB
ATOM   2038  C18 PA     15     -11.831  12.823   8.803  1.00  0.00      MEMB
ATOM   2039  H8R PA     15     -11.566  11.748   8.716  1.00  0.00      MEMB
ATOM   2040  H8S PA     15     -11.089  13.323   8.145  1.00  0.00      MEMB
ATOM   2041  C19 PA     15     -13.280  12.906   8.210  1.00  0.00      MEMB
ATOM   2042  H9R PA     15     -13.711  13.908   8.418  1.00  0.00      MEMB
ATOM   2043  H9S PA     15     -13.978  12.195   8.704  1.00  0.00      MEMB
ATOM   2044 C110 PA     15     -13.159  12.573   6.703  1.00  0.00      MEMB
ATOM   2045 H10R PA     15     -12.883  11.501   6.600  1.00  0.00      MEMB
ATOM   2046 H10S PA     15     -12.424  13.317   6.327  1.00  0.00      MEMB
ATOM   2047 C111 PA     15     -14.554  12.857   5.896  1.00  0.00      MEMB
ATOM   2048 H11R PA     15     -14.615  13.951   6.082  1.00  0.00      MEMB
ATOM   2049 H11S PA     15     -15.468  12.458   6.386  1.00  0.00      MEMB
ATOM   2050 C112 PA     15     -14.586  12.605   4.411  1.00  0.00      MEMB
ATOM   2051 H12R PA     15     -14.401  11.522   4.242  1.00  0.00      MEMB
ATOM   2052 H12S PA     15     -13.784  13.163   3.882  1.00  0.00      MEMB
ATOM   2053 C113 PA     15     -15.967  12.852   3.708  1.00  0.00      MEMB
ATOM   2054 H13R PA     15     -16.305  13.891   3.911  1.00  0.00      MEMB
ATOM   2055 H13S PA     15     -16.766  12.270   4.213  1.00  0.00      MEMB
ATOM   2056 C114 PA     15     -15.960  12.526   2.164  1.00  0.00      MEMB
ATOM   2057 H14R PA     15     -16.793  13.128   1.741  1.00  0.00      MEMB
ATOM   2058 H14S PA     15     -16.141  11.440   2.016  1.00  0.00      MEMB
ATOM   2059 C115 PA     15     -14.659  12.777   1.381  1.00  0.00      MEMB
ATOM   2060 H15R PA     15     -13.770  12.213   1.735  1.00  0.00      MEMB
ATOM   2061 H15S PA     15     -14.422  13.800   1.743  1.00  0.00      MEMB
ATOM   2062 C116 PA     15     -14.865  12.843  -0.124  1.00  0.00      MEMB
ATOM   2063 H16R PA     15     -13.850  13.025  -0.538  1.00  0.00      MEMB
ATOM   2064 H16S PA     15     -15.601  13.649  -0.332  1.00  0.00      MEMB
ATOM   2065 H16T PA     15     -15.238  11.884  -0.541  1.00  0.00      MEMB
ATOM   1936  N31 PC     15     -15.947  14.393  20.924  1.00  0.00      MEMB
ATOM   1937  C33 PC     15     -14.909  15.524  20.840  1.00  0.00      MEMB
ATOM   1938  H3A PC     15     -13.996  14.948  20.806  1.00  0.00      MEMB
ATOM   1939  H3B PC     15     -14.838  16.044  21.784  1.00  0.00      MEMB
ATOM   1940  H3C PC     15     -15.188  16.051  19.940  1.00  0.00      MEMB
ATOM   1941  C34 PC     15     -15.500  13.563  22.165  1.00  0.00      MEMB
ATOM   1942  H4A PC     15     -15.910  14.106  23.003  1.00  0.00      MEMB
ATOM   1943  H4B PC     15     -14.439  13.389  22.262  1.00  0.00      MEMB
ATOM   1944  H4C PC     15     -15.976  12.608  21.993  1.00  0.00      MEMB
ATOM   1945  C35 PC     15     -17.356  14.963  21.245  1.00  0.00      MEMB
ATOM   1946  H5A PC     15     -18.105  14.201  21.087  1.00  0.00      MEMB
ATOM   1947  H5B PC     15     -17.641  15.756  20.569  1.00  0.00      MEMB
ATOM   1948  H5C PC     15     -17.411  15.405  22.229  1.00  0.00      MEMB
ATOM   1949  C32 PC     15     -15.847  13.508  19.671  1.00  0.00      MEMB
ATOM   1950  H2A PC     15     -16.626  12.768  19.777  1.00  0.00      MEMB
ATOM   1951  H2B PC     15     -14.855  13.091  19.768  1.00  0.00      MEMB
ATOM   1952  C31 PC     15     -15.949  14.123  18.258  1.00  0.00      MEMB
ATOM   1953  H1A PC     15     -16.859  14.744  18.118  1.00  0.00      MEMB
ATOM   1954  H1B PC     15     -16.000  13.274  17.543  1.00  0.00      MEMB
ATOM   1955  P31 PC     15     -13.558  14.528  17.149  1.00  0.00      MEMB
ATOM   1956  O33 PC     15     -13.886  13.981  15.813  1.00  0.00      MEMB
ATOM   1957  O34 PC     15     -12.784  13.608  17.982  1.00  0.00      MEMB
ATOM   1958  O31 PC     15     -12.718  15.865  16.991  1.00  0.00      MEMB
ATOM   1959  O32 PC     15     -14.839  14.958  17.963  1.00  0.00      MEMB
ATOM   1960  C3  PC     15     -12.446  16.554  18.257  1.00  0.00      MEMB
ATOM   1961  HA  PC     15     -12.061  15.883  19.054  1.00  0.00      MEMB
ATOM   1962  HB  PC     15     -13.295  17.137  18.675  1.00  0.00      MEMB
ATOM   1963  C2  PC     15     -11.342  17.631  18.102  1.00  0.00      MEMB
ATOM   1964  HX  PC     15     -11.203  18.179  19.058  1.00  0.00      MEMB
ATOM   1965  O21 PC     15     -11.465  18.550  17.052  1.00  0.00      MEMB
ATOM   1966  C21 PC     15     -12.640  19.010  16.601  1.00  0.00      MEMB
ATOM   1967  O22 PC     15     -13.713  18.919  17.207  1.00  0.00      MEMB
ATOM   1971  C1  PC     15      -9.988  16.857  17.800  1.00  0.00      MEMB
ATOM   1972  HR  PC     15      -9.915  16.082  18.593  1.00  0.00      MEMB
ATOM   1973  HS  PC     15      -9.212  17.639  17.940  1.00  0.00      MEMB
ATOM   1974  O11 PC     15      -9.990  16.361  16.459  1.00  0.00      MEMB
ATOM   1975  C11 PC     15      -9.395  15.171  16.294  1.00  0.00      MEMB
ATOM   1976  O12 PC     15      -8.913  14.467  17.156  1.00  0.00      MEMB
ATOM   1968  C12 PA     15     -12.524  19.622  15.182  1.00  0.00      MEMB
ATOM   1969  H2R PA     15     -11.449  19.724  14.921  1.00  0.00      MEMB
ATOM   1970  H2S PA     15     -13.069  20.573  15.362  1.00  0.00      MEMB
ATOM   1980  C13 PA     15     -13.288  18.802  14.068  1.00  0.00      MEMB
ATOM   1981  H3R PA     15     -13.407  19.400  13.139  1.00  0.00      MEMB
ATOM   1982  H3S PA     15     -14.341  18.637  14.384  1.00  0.00      MEMB
ATOM   1983  C14 PA     15     -12.581  17.517  13.470  1.00  0.00      MEMB
ATOM   1984  H4R PA     15     -12.674  16.919  14.402  1.00  0.00      MEMB
ATOM   1985  H4S PA     15     -11.503  17.777  13.404  1.00  0.00      MEMB
ATOM   1986  C15 PA     15     -13.248  16.788  12.283  1.00  0.00      MEMB
ATOM   1987  H5R PA     15     -14.345  16.915  12.400  1.00  0.00      MEMB
ATOM   1988  H5S PA     15     -12.918  15.730  12.349  1.00  0.00      MEMB
ATOM   1989  C16 PA     15     -12.852  17.275  10.869  1.00  0.00      MEMB
ATOM   1990  H6R PA     15     -13.386  18.235  10.702  1.00  0.00      MEMB
ATOM   1991  H6S PA     15     -13.195  16.562  10.089  1.00  0.00      MEMB
ATOM   1992  C17 PA     15     -11.330  17.379  10.720  1.00  0.00      MEMB
ATOM   1993  H7R PA     15     -10.952  16.371  10.994  1.00  0.00      MEMB
ATOM   1994  H7S PA     15     -11.082  18.242  11.375  1.00  0.00      MEMB
ATOM   1995  C18 PA     15     -11.001  17.711   9.279  1.00  0.00      MEMB
ATOM   1996  H8R PA     15     -10.085  18.307   9.080  1.00  0.00      MEMB
ATOM   1997  H8S PA     15     -11.819  18.325   8.846  1.00  0.00      MEMB
ATOM   1998  C19 PA     15     -10.869  16.405   8.426  1.00  0.00      MEMB
ATOM   1999  H9R PA     15     -11.818  15.833   8.514  1.00  0.00      MEMB
ATOM   2000  H9S PA     15      -9.975  15.786   8.653  1.00  0.00      MEMB
ATOM   2001 C110 PA     15     -10.919  16.618   6.904  1.00  0.00      MEMB
ATOM   2002 H10R PA     15     -10.733  15.611   6.473  1.00  0.00      MEMB
ATOM   2003 H10S PA     15      -9.978  17.167   6.688  1.00  0.00      MEMB
ATOM   2004 C111 PA     15     -12.287  17.201   6.307  1.00  0.00      MEMB
ATOM   2005 H11R PA     15     -12.516  18.232   6.654  1.00  0.00      MEMB
ATOM   2006 H11S PA     15     -13.161  16.549   6.520  1.00  0.00      MEMB
ATOM   2007 C112 PA     15     -12.301  17.287   4.748  1.00  0.00      MEMB
ATOM   2008 H12R PA     15     -12.511  16.237   4.452  1.00  0.00      MEMB
ATOM   2009 H12S PA     15     -11.298  17.602   4.388  1.00  0.00      MEMB
ATOM   2010 C113 PA     15     -13.466  18.101   4.208  1.00  0.00      MEMB
ATOM   2011 H13R PA     15     -13.271  19.192   4.292  1.00  0.00      MEMB
ATOM   2012 H13S PA     15     -14.384  17.789   4.750  1.00  0.00      MEMB
ATOM   2013 C114 PA     15     -13.637  17.687   2.726  1.00  0.00      MEMB
ATOM   2014 H14R PA     15     -13.824  16.595   2.645  1.00  0.00      MEMB
ATOM   2015 H14S PA     15     -12.628  17.869   2.299  1.00  0.00      MEMB
ATOM   2016 C115 PA     15     -14.730  18.435   1.848  1.00  0.00      MEMB
ATOM   2017 H15R PA     15     -15.764  18.229   2.198  1.00  0.00      MEMB
ATOM   2018 H15S PA     15     -14.675  17.953   0.849  1.00  0.00      MEMB
ATOM   2019 C116 PA     15     -14.340  19.900   1.685  1.00  0.00      MEMB
ATOM   2020 H16R PA     15     -14.273  20.407   2.671  1.00  0.00      MEMB
ATOM   2021 H16S PA     15     -15.090  20.444   1.072  1.00  0.00      MEMB
ATOM   2022 H16T PA     15     -13.390  19.934   1.110  1.00  0.00      MEMB
TER   
ATOM   2107  C12 PA     16      20.562   5.998  10.575  1.00  0.00      MEMB
ATOM   2108  H2R PA     16      20.806   4.918  10.666  1.00  0.00      MEMB
ATOM   2109  H2S PA     16      21.399   6.438   9.992  1.00  0.00      MEMB
ATOM   2153  C13 PA     16      19.210   6.307   9.870  1.00  0.00      MEMB
ATOM   2154  H3R PA     16      18.384   5.806  10.417  1.00  0.00      MEMB
ATOM   2155  H3S PA     16      19.398   5.868   8.867  1.00  0.00      MEMB
ATOM   2156  C14 PA     16      18.938   7.813   9.814  1.00  0.00      MEMB
ATOM   2157  H4R PA     16      19.855   8.441   9.793  1.00  0.00      MEMB
ATOM   2158  H4S PA     16      18.358   7.989  10.744  1.00  0.00      MEMB
ATOM   2159  C15 PA     16      18.093   8.167   8.571  1.00  0.00      MEMB
ATOM   2160  H5R PA     16      17.143   7.616   8.407  1.00  0.00      MEMB
ATOM   2161  H5S PA     16      18.753   7.855   7.733  1.00  0.00      MEMB
ATOM   2162  C16 PA     16      17.786   9.687   8.385  1.00  0.00      MEMB
ATOM   2163  H6R PA     16      18.697  10.154   8.814  1.00  0.00      MEMB
ATOM   2164  H6S PA     16      16.911   9.978   9.005  1.00  0.00      MEMB
ATOM   2165  C17 PA     16      17.464  10.157   6.974  1.00  0.00      MEMB
ATOM   2166  H7R PA     16      17.346  11.260   7.036  1.00  0.00      MEMB
ATOM   2167  H7S PA     16      16.614   9.574   6.560  1.00  0.00      MEMB
ATOM   2168  C18 PA     16      18.411   9.849   5.804  1.00  0.00      MEMB
ATOM   2169  H8R PA     16      18.609   8.761   5.693  1.00  0.00      MEMB
ATOM   2170  H8S PA     16      19.427  10.215   6.068  1.00  0.00      MEMB
ATOM   2171  C19 PA     16      17.902  10.430   4.424  1.00  0.00      MEMB
ATOM   2172  H9R PA     16      17.582  11.493   4.483  1.00  0.00      MEMB
ATOM   2173  H9S PA     16      17.053   9.768   4.149  1.00  0.00      MEMB
ATOM   2174 C110 PA     16      18.953  10.311   3.308  1.00  0.00      MEMB
ATOM   2175 H10R PA     16      19.365   9.280   3.264  1.00  0.00      MEMB
ATOM   2176 H10S PA     16      19.746  11.067   3.492  1.00  0.00      MEMB
ATOM   2177 C111 PA     16      18.427  10.734   1.961  1.00  0.00      MEMB
ATOM   2178 H11R PA     16      17.839  11.672   2.056  1.00  0.00      MEMB
ATOM   2179 H11S PA     16      17.856   9.822   1.685  1.00  0.00      MEMB
ATOM   2180 C112 PA     16      19.456  10.890   0.889  1.00  0.00      MEMB
ATOM   2181 H12R PA     16      20.040   9.959   0.731  1.00  0.00      MEMB
ATOM   2182 H12S PA     16      20.214  11.566   1.340  1.00  0.00      MEMB
ATOM   2183 C113 PA     16      18.953  11.297  -0.456  1.00  0.00      MEMB
ATOM   2184 H13R PA     16      18.409  12.263  -0.383  1.00  0.00      MEMB
ATOM   2185 H13S PA     16      18.187  10.604  -0.865  1.00  0.00      MEMB
ATOM   2186 C114 PA     16      20.132  11.411  -1.477  1.00  0.00      MEMB
ATOM   2187 H14R PA     16      20.884  12.003  -0.913  1.00  0.00      MEMB
ATOM   2188 H14S PA     16      19.842  12.007  -2.369  1.00  0.00      MEMB
ATOM   2189 C115 PA     16      20.795  10.095  -1.908  1.00  0.00      MEMB
ATOM   2190 H15R PA     16      21.222   9.560  -1.032  1.00  0.00      MEMB
ATOM   2191 H15S PA     16      21.659  10.239  -2.590  1.00  0.00      MEMB
ATOM   2192 C116 PA     16      19.716   9.230  -2.495  1.00  0.00      MEMB
ATOM   2193 H16R PA     16      20.121   8.357  -3.051  1.00  0.00      MEMB
ATOM   2194 H16S PA     16      19.176   9.687  -3.351  1.00  0.00      MEMB
ATOM   2195 H16T PA     16      19.018   8.972  -1.670  1.00  0.00      MEMB
ATOM   2066  N31 PC     16      16.269   5.535  19.782  1.00  0.00      MEMB
ATOM   2067  C33 PC     16      15.236   6.118  18.932  1.00  0.00      MEMB
ATOM   2068  H3A PC     16      15.027   5.434  18.122  1.00  0.00      MEMB
ATOM   2069  H3B PC     16      15.588   7.034  18.480  1.00  0.00      MEMB
ATOM   2070  H3C PC     16      14.285   6.275  19.419  1.00  0.00      MEMB
ATOM   2071  C34 PC     16      15.699   4.268  20.441  1.00  0.00      MEMB
ATOM   2072  H4A PC     16      14.783   4.529  20.950  1.00  0.00      MEMB
ATOM   2073  H4B PC     16      16.476   3.832  21.052  1.00  0.00      MEMB
ATOM   2074  H4C PC     16      15.494   3.603  19.615  1.00  0.00      MEMB
ATOM   2075  C35 PC     16      17.328   4.942  18.922  1.00  0.00      MEMB
ATOM   2076  H5A PC     16      18.148   4.450  19.425  1.00  0.00      MEMB
ATOM   2077  H5B PC     16      17.865   5.750  18.448  1.00  0.00      MEMB
ATOM   2078  H5C PC     16      16.978   4.445  18.030  1.00  0.00      MEMB
ATOM   2079  C32 PC     16      16.781   6.516  20.782  1.00  0.00      MEMB
ATOM   2080  H2A PC     16      17.287   5.939  21.541  1.00  0.00      MEMB
ATOM   2081  H2B PC     16      15.847   6.858  21.202  1.00  0.00      MEMB
ATOM   2082  C31 PC     16      17.718   7.568  20.301  1.00  0.00      MEMB
ATOM   2083  H1A PC     16      18.606   7.050  19.879  1.00  0.00      MEMB
ATOM   2084  H1B PC     16      18.038   8.224  21.138  1.00  0.00      MEMB
ATOM   2085  P31 PC     16      17.868   8.750  17.951  1.00  0.00      MEMB
ATOM   2086  O33 PC     16      19.219   9.170  18.416  1.00  0.00      MEMB
ATOM   2087  O34 PC     16      17.000   9.768  17.194  1.00  0.00      MEMB
ATOM   2088  O31 PC     16      18.047   7.481  17.048  1.00  0.00      MEMB
ATOM   2089  O32 PC     16      17.115   8.322  19.231  1.00  0.00      MEMB
ATOM   2090  C3  PC     16      19.282   7.120  16.452  1.00  0.00      MEMB
ATOM   2091  HA  PC     16      19.622   6.217  17.004  1.00  0.00      MEMB
ATOM   2092  HB  PC     16      20.094   7.868  16.581  1.00  0.00      MEMB
ATOM   2093  C2  PC     16      19.223   7.037  14.838  1.00  0.00      MEMB
ATOM   2094  HX  PC     16      19.243   8.013  14.307  1.00  0.00      MEMB
ATOM   2095  O21 PC     16      18.054   6.343  14.517  1.00  0.00      MEMB
ATOM   2096  C21 PC     16      16.887   6.948  14.563  1.00  0.00      MEMB
ATOM   2097  O22 PC     16      16.658   8.122  14.896  1.00  0.00      MEMB
ATOM   2101  C1  PC     16      20.430   6.231  14.239  1.00  0.00      MEMB
ATOM   2102  HR  PC     16      20.507   5.293  14.830  1.00  0.00      MEMB
ATOM   2103  HS  PC     16      21.401   6.738  14.427  1.00  0.00      MEMB
ATOM   2104  O11 PC     16      20.193   5.828  12.882  1.00  0.00      MEMB
ATOM   2105  C11 PC     16      20.604   6.673  11.921  1.00  0.00      MEMB
ATOM   2106  O12 PC     16      21.053   7.789  12.091  1.00  0.00      MEMB
ATOM   2098  C12 PA     16      15.858   6.051  14.022  1.00  0.00      MEMB
ATOM   2099  H2R PA     16      15.815   5.252  14.794  1.00  0.00      MEMB
ATOM   2100  H2S PA     16      16.173   5.782  12.991  1.00  0.00      MEMB
ATOM   2110  C13 PA     16      14.496   6.732  13.920  1.00  0.00      MEMB
ATOM   2111  H3R PA     16      14.270   7.327  14.831  1.00  0.00      MEMB
ATOM   2112  H3S PA     16      13.784   5.883  13.835  1.00  0.00      MEMB
ATOM   2113  C14 PA     16      14.518   7.668  12.685  1.00  0.00      MEMB
ATOM   2114  H4R PA     16      15.487   8.209  12.642  1.00  0.00      MEMB
ATOM   2115  H4S PA     16      13.663   8.377  12.733  1.00  0.00      MEMB
ATOM   2116  C15 PA     16      14.178   7.050  11.305  1.00  0.00      MEMB
ATOM   2117  H5R PA     16      13.096   6.807  11.239  1.00  0.00      MEMB
ATOM   2118  H5S PA     16      14.718   6.082  11.217  1.00  0.00      MEMB
ATOM   2119  C16 PA     16      14.588   7.925  10.178  1.00  0.00      MEMB
ATOM   2120  H6R PA     16      15.642   8.257  10.297  1.00  0.00      MEMB
ATOM   2121  H6S PA     16      14.094   8.908  10.333  1.00  0.00      MEMB
ATOM   2122  C17 PA     16      14.329   7.403   8.698  1.00  0.00      MEMB
ATOM   2123  H7R PA     16      14.877   8.079   8.008  1.00  0.00      MEMB
ATOM   2124  H7S PA     16      13.261   7.649   8.518  1.00  0.00      MEMB
ATOM   2125  C18 PA     16      14.508   5.934   8.475  1.00  0.00      MEMB
ATOM   2126  H8R PA     16      13.764   5.279   8.976  1.00  0.00      MEMB
ATOM   2127  H8S PA     16      15.478   5.489   8.784  1.00  0.00      MEMB
ATOM   2128  C19 PA     16      14.482   5.564   7.010  1.00  0.00      MEMB
ATOM   2129  H9R PA     16      13.475   5.831   6.625  1.00  0.00      MEMB
ATOM   2130  H9S PA     16      14.608   4.460   6.974  1.00  0.00      MEMB
ATOM   2131 C110 PA     16      15.534   6.271   6.095  1.00  0.00      MEMB
ATOM   2132 H10R PA     16      16.472   6.494   6.646  1.00  0.00      MEMB
ATOM   2133 H10S PA     16      15.145   7.292   5.895  1.00  0.00      MEMB
ATOM   2134 C111 PA     16      15.895   5.592   4.744  1.00  0.00      MEMB
ATOM   2135 H11R PA     16      16.365   6.228   3.963  1.00  0.00      MEMB
ATOM   2136 H11S PA     16      14.933   5.209   4.341  1.00  0.00      MEMB
ATOM   2137 C112 PA     16      16.745   4.371   4.879  1.00  0.00      MEMB
ATOM   2138 H12R PA     16      16.770   3.721   3.978  1.00  0.00      MEMB
ATOM   2139 H12S PA     16      16.364   3.747   5.715  1.00  0.00      MEMB
ATOM   2140 C113 PA     16      18.232   4.770   4.987  1.00  0.00      MEMB
ATOM   2141 H13R PA     16      18.739   3.797   5.161  1.00  0.00      MEMB
ATOM   2142 H13S PA     16      18.302   5.239   5.991  1.00  0.00      MEMB
ATOM   2143 C114 PA     16      18.900   5.445   3.790  1.00  0.00      MEMB
ATOM   2144 H14R PA     16      19.989   5.326   3.976  1.00  0.00      MEMB
ATOM   2145 H14S PA     16      18.574   6.502   3.689  1.00  0.00      MEMB
ATOM   2146 C115 PA     16      18.619   4.828   2.477  1.00  0.00      MEMB
ATOM   2147 H15R PA     16      18.876   5.514   1.642  1.00  0.00      MEMB
ATOM   2148 H15S PA     16      17.526   4.677   2.350  1.00  0.00      MEMB
ATOM   2149 C116 PA     16      19.249   3.457   2.339  1.00  0.00      MEMB
ATOM   2150 H16R PA     16      18.667   2.749   2.968  1.00  0.00      MEMB
ATOM   2151 H16S PA     16      20.354   3.384   2.430  1.00  0.00      MEMB
ATOM   2152 H16T PA     16      19.109   3.060   1.311  1.00  0.00      MEMB
TER   
ATOM   2237  C12 PA     17       8.969 -13.954  12.734  1.00  0.00      MEMB
ATOM   2238  H2R PA     17      10.017 -13.700  13.000  1.00  0.00      MEMB
ATOM   2239  H2S PA     17       8.340 -13.334  13.409  1.00  0.00      MEMB
ATOM   2283  C13 PA     17       8.808 -13.769  11.168  1.00  0.00      MEMB
ATOM   2284  H3R PA     17       7.791 -13.886  10.737  1.00  0.00      MEMB
ATOM   2285  H3S PA     17       9.343 -14.626  10.706  1.00  0.00      MEMB
ATOM   2286  C14 PA     17       9.565 -12.483  10.704  1.00  0.00      MEMB
ATOM   2287  H4R PA     17      10.219 -12.130  11.529  1.00  0.00      MEMB
ATOM   2288  H4S PA     17       8.800 -11.760  10.347  1.00  0.00      MEMB
ATOM   2289  C15 PA     17      10.487 -12.792   9.499  1.00  0.00      MEMB
ATOM   2290  H5R PA     17      11.170 -13.632   9.748  1.00  0.00      MEMB
ATOM   2291  H5S PA     17      11.074 -11.884   9.242  1.00  0.00      MEMB
ATOM   2292  C16 PA     17       9.768 -13.144   8.189  1.00  0.00      MEMB
ATOM   2293  H6R PA     17       8.763 -12.670   8.180  1.00  0.00      MEMB
ATOM   2294  H6S PA     17       9.633 -14.247   8.187  1.00  0.00      MEMB
ATOM   2295  C17 PA     17      10.541 -12.707   6.885  1.00  0.00      MEMB
ATOM   2296  H7R PA     17      11.570 -13.120   6.817  1.00  0.00      MEMB
ATOM   2297  H7S PA     17      10.662 -11.603   6.860  1.00  0.00      MEMB
ATOM   2298  C18 PA     17       9.831 -13.293   5.658  1.00  0.00      MEMB
ATOM   2299  H8R PA     17       8.897 -12.694   5.608  1.00  0.00      MEMB
ATOM   2300  H8S PA     17       9.608 -14.344   5.941  1.00  0.00      MEMB
ATOM   2301  C19 PA     17      10.745 -13.183   4.394  1.00  0.00      MEMB
ATOM   2302  H9R PA     17      11.607 -13.871   4.525  1.00  0.00      MEMB
ATOM   2303  H9S PA     17      11.160 -12.160   4.271  1.00  0.00      MEMB
ATOM   2304 C110 PA     17       9.855 -13.402   3.137  1.00  0.00      MEMB
ATOM   2305 H10R PA     17       9.402 -14.416   3.139  1.00  0.00      MEMB
ATOM   2306 H10S PA     17      10.571 -13.316   2.292  1.00  0.00      MEMB
ATOM   2307 C111 PA     17       8.770 -12.344   2.804  1.00  0.00      MEMB
ATOM   2308 H11R PA     17       9.126 -11.299   2.925  1.00  0.00      MEMB
ATOM   2309 H11S PA     17       7.920 -12.619   3.464  1.00  0.00      MEMB
ATOM   2310 C112 PA     17       8.235 -12.658   1.449  1.00  0.00      MEMB
ATOM   2311 H12R PA     17       8.954 -12.275   0.694  1.00  0.00      MEMB
ATOM   2312 H12S PA     17       7.351 -11.992   1.343  1.00  0.00      MEMB
ATOM   2313 C113 PA     17       7.781 -14.070   1.053  1.00  0.00      MEMB
ATOM   2314 H13R PA     17       7.144 -14.496   1.857  1.00  0.00      MEMB
ATOM   2315 H13S PA     17       8.602 -14.796   0.866  1.00  0.00      MEMB
ATOM   2316 C114 PA     17       7.044 -14.083  -0.280  1.00  0.00      MEMB
ATOM   2317 H14R PA     17       7.677 -13.558  -1.028  1.00  0.00      MEMB
ATOM   2318 H14S PA     17       6.086 -13.554  -0.087  1.00  0.00      MEMB
ATOM   2319 C115 PA     17       6.780 -15.442  -0.982  1.00  0.00      MEMB
ATOM   2320 H15R PA     17       5.829 -15.889  -0.623  1.00  0.00      MEMB
ATOM   2321 H15S PA     17       7.617 -16.129  -0.734  1.00  0.00      MEMB
ATOM   2322 C116 PA     17       6.723 -15.272  -2.515  1.00  0.00      MEMB
ATOM   2323 H16R PA     17       7.689 -14.953  -2.964  1.00  0.00      MEMB
ATOM   2324 H16S PA     17       5.969 -14.481  -2.715  1.00  0.00      MEMB
ATOM   2325 H16T PA     17       6.310 -16.193  -2.979  1.00  0.00      MEMB
ATOM   2196  N31 PC     17       9.228 -12.991  18.955  1.00  0.00      MEMB
ATOM   2197  C33 PC     17      10.474 -12.194  18.625  1.00  0.00      MEMB
ATOM   2198  H3A PC     17      10.250 -11.610  17.744  1.00  0.00      MEMB
ATOM   2199  H3B PC     17      11.219 -12.923  18.346  1.00  0.00      MEMB
ATOM   2200  H3C PC     17      10.703 -11.523  19.440  1.00  0.00      MEMB
ATOM   2201  C34 PC     17       8.126 -12.019  19.274  1.00  0.00      MEMB
ATOM   2202  H4A PC     17       8.415 -11.293  20.020  1.00  0.00      MEMB
ATOM   2203  H4B PC     17       7.322 -12.637  19.646  1.00  0.00      MEMB
ATOM   2204  H4C PC     17       7.885 -11.492  18.363  1.00  0.00      MEMB
ATOM   2205  C35 PC     17       8.823 -13.874  17.814  1.00  0.00      MEMB
ATOM   2206  H5A PC     17       9.555 -14.666  17.750  1.00  0.00      MEMB
ATOM   2207  H5B PC     17       8.693 -13.324  16.894  1.00  0.00      MEMB
ATOM   2208  H5C PC     17       7.878 -14.214  18.210  1.00  0.00      MEMB
ATOM   2209  C32 PC     17       9.556 -13.918  20.171  1.00  0.00      MEMB
ATOM   2210  H2A PC     17       8.666 -14.518  20.281  1.00  0.00      MEMB
ATOM   2211  H2B PC     17       9.740 -13.443  21.123  1.00  0.00      MEMB
ATOM   2212  C31 PC     17      10.778 -14.866  20.086  1.00  0.00      MEMB
ATOM   2213  H1A PC     17      10.663 -15.528  20.970  1.00  0.00      MEMB
ATOM   2214  H1B PC     17      11.704 -14.284  20.285  1.00  0.00      MEMB
ATOM   2215  P31 PC     17      11.457 -17.049  18.909  1.00  0.00      MEMB
ATOM   2216  O33 PC     17      10.593 -17.934  19.769  1.00  0.00      MEMB
ATOM   2217  O34 PC     17      12.900 -17.050  19.168  1.00  0.00      MEMB
ATOM   2218  O31 PC     17      11.322 -17.520  17.412  1.00  0.00      MEMB
ATOM   2219  O32 PC     17      10.917 -15.545  18.817  1.00  0.00      MEMB
ATOM   2220  C3  PC     17      10.083 -17.162  16.753  1.00  0.00      MEMB
ATOM   2221  HA  PC     17      10.184 -16.105  16.425  1.00  0.00      MEMB
ATOM   2222  HB  PC     17       9.201 -17.397  17.386  1.00  0.00      MEMB
ATOM   2223  C2  PC     17       9.718 -17.989  15.463  1.00  0.00      MEMB
ATOM   2224  HX  PC     17       9.372 -19.010  15.733  1.00  0.00      MEMB
ATOM   2225  O21 PC     17      10.921 -18.128  14.725  1.00  0.00      MEMB
ATOM   2226  C21 PC     17      11.012 -19.070  13.779  1.00  0.00      MEMB
ATOM   2227  O22 PC     17      10.241 -20.015  13.643  1.00  0.00      MEMB
ATOM   2231  C1  PC     17       8.650 -17.224  14.602  1.00  0.00      MEMB
ATOM   2232  HR  PC     17       7.670 -17.145  15.121  1.00  0.00      MEMB
ATOM   2233  HS  PC     17       8.460 -17.860  13.711  1.00  0.00      MEMB
ATOM   2234  O11 PC     17       9.153 -15.940  14.175  1.00  0.00      MEMB
ATOM   2235  C11 PC     17       8.582 -15.469  13.043  1.00  0.00      MEMB
ATOM   2236  O12 PC     17       7.746 -16.107  12.383  1.00  0.00      MEMB
ATOM   2228  C12 PA     17      12.271 -18.640  12.843  1.00  0.00      MEMB
ATOM   2229  H2R PA     17      12.830 -19.593  12.720  1.00  0.00      MEMB
ATOM   2230  H2S PA     17      13.065 -18.103  13.405  1.00  0.00      MEMB
ATOM   2240  C13 PA     17      11.778 -17.969  11.574  1.00  0.00      MEMB
ATOM   2241  H3R PA     17      12.506 -17.241  11.155  1.00  0.00      MEMB
ATOM   2242  H3S PA     17      10.837 -17.449  11.852  1.00  0.00      MEMB
ATOM   2243  C14 PA     17      11.667 -18.927  10.423  1.00  0.00      MEMB
ATOM   2244  H4R PA     17      11.267 -19.898  10.787  1.00  0.00      MEMB
ATOM   2245  H4S PA     17      12.729 -19.208  10.255  1.00  0.00      MEMB
ATOM   2246  C15 PA     17      10.880 -18.466   9.164  1.00  0.00      MEMB
ATOM   2247  H5R PA     17       9.863 -18.141   9.472  1.00  0.00      MEMB
ATOM   2248  H5S PA     17      10.749 -19.234   8.372  1.00  0.00      MEMB
ATOM   2249  C16 PA     17      11.579 -17.307   8.441  1.00  0.00      MEMB
ATOM   2250  H6R PA     17      12.277 -16.826   9.159  1.00  0.00      MEMB
ATOM   2251  H6S PA     17      10.873 -16.506   8.132  1.00  0.00      MEMB
ATOM   2252  C17 PA     17      12.441 -17.694   7.224  1.00  0.00      MEMB
ATOM   2253  H7R PA     17      13.214 -18.372   7.643  1.00  0.00      MEMB
ATOM   2254  H7S PA     17      12.979 -16.758   6.961  1.00  0.00      MEMB
ATOM   2255  C18 PA     17      11.636 -18.151   5.998  1.00  0.00      MEMB
ATOM   2256  H8R PA     17      10.791 -17.449   5.837  1.00  0.00      MEMB
ATOM   2257  H8S PA     17      11.187 -19.167   6.036  1.00  0.00      MEMB
ATOM   2258  C19 PA     17      12.467 -18.012   4.696  1.00  0.00      MEMB
ATOM   2259  H9R PA     17      11.821 -18.462   3.911  1.00  0.00      MEMB
ATOM   2260  H9S PA     17      13.380 -18.632   4.818  1.00  0.00      MEMB
ATOM   2261 C110 PA     17      12.779 -16.616   4.208  1.00  0.00      MEMB
ATOM   2262 H10R PA     17      13.483 -16.241   4.981  1.00  0.00      MEMB
ATOM   2263 H10S PA     17      11.858 -16.010   4.341  1.00  0.00      MEMB
ATOM   2264 C111 PA     17      13.547 -16.522   2.925  1.00  0.00      MEMB
ATOM   2265 H11R PA     17      14.535 -17.029   2.962  1.00  0.00      MEMB
ATOM   2266 H11S PA     17      13.731 -15.450   2.698  1.00  0.00      MEMB
ATOM   2267 C112 PA     17      12.794 -17.139   1.651  1.00  0.00      MEMB
ATOM   2268 H12R PA     17      12.756 -18.218   1.916  1.00  0.00      MEMB
ATOM   2269 H12S PA     17      13.504 -16.906   0.829  1.00  0.00      MEMB
ATOM   2270 C113 PA     17      11.311 -16.649   1.472  1.00  0.00      MEMB
ATOM   2271 H13R PA     17      11.270 -15.617   1.062  1.00  0.00      MEMB
ATOM   2272 H13S PA     17      10.732 -16.571   2.417  1.00  0.00      MEMB
ATOM   2273 C114 PA     17      10.305 -17.531   0.624  1.00  0.00      MEMB
ATOM   2274 H14R PA     17       9.265 -17.143   0.658  1.00  0.00      MEMB
ATOM   2275 H14S PA     17      10.197 -18.429   1.268  1.00  0.00      MEMB
ATOM   2276 C115 PA     17      10.811 -17.957  -0.778  1.00  0.00      MEMB
ATOM   2277 H15R PA     17      10.327 -18.894  -1.127  1.00  0.00      MEMB
ATOM   2278 H15S PA     17      11.900 -18.113  -0.624  1.00  0.00      MEMB
ATOM   2279 C116 PA     17      10.610 -16.839  -1.773  1.00  0.00      MEMB
ATOM   2280 H16R PA     17       9.609 -16.900  -2.251  1.00  0.00      MEMB
ATOM   2281 H16S PA     17      11.341 -17.057  -2.580  1.00  0.00      MEMB
ATOM   2282 H16T PA     17      10.839 -15.804  -1.441  1.00  0.00      MEMB
TER   
ATOM   2367  C12 PA     18     -16.496   3.113  12.134  1.00  0.00      MEMB
ATOM   2368  H2R PA     18     -15.659   3.788  12.414  1.00  0.00      MEMB
ATOM   2369  H2S PA     18     -17.268   3.780  11.695  1.00  0.00      MEMB
ATOM   2413  C13 PA     18     -16.111   2.072  11.025  1.00  0.00      MEMB
ATOM   2414  H3R PA     18     -16.944   1.441  10.649  1.00  0.00      MEMB
ATOM   2415  H3S PA     18     -15.457   1.346  11.553  1.00  0.00      MEMB
ATOM   2416  C14 PA     18     -15.258   2.538   9.873  1.00  0.00      MEMB
ATOM   2417  H4R PA     18     -15.028   1.683   9.202  1.00  0.00      MEMB
ATOM   2418  H4S PA     18     -14.247   2.796  10.257  1.00  0.00      MEMB
ATOM   2419  C15 PA     18     -15.830   3.777   9.093  1.00  0.00      MEMB
ATOM   2420  H5R PA     18     -15.016   4.496   8.860  1.00  0.00      MEMB
ATOM   2421  H5S PA     18     -16.560   4.325   9.725  1.00  0.00      MEMB
ATOM   2422  C16 PA     18     -16.563   3.338   7.787  1.00  0.00      MEMB
ATOM   2423  H6R PA     18     -15.932   2.694   7.139  1.00  0.00      MEMB
ATOM   2424  H6S PA     18     -16.873   4.300   7.325  1.00  0.00      MEMB
ATOM   2425  C17 PA     18     -17.858   2.517   7.981  1.00  0.00      MEMB
ATOM   2426  H7R PA     18     -18.208   2.861   8.977  1.00  0.00      MEMB
ATOM   2427  H7S PA     18     -17.560   1.449   7.908  1.00  0.00      MEMB
ATOM   2428  C18 PA     18     -19.016   2.721   6.962  1.00  0.00      MEMB
ATOM   2429  H8R PA     18     -19.410   3.748   6.807  1.00  0.00      MEMB
ATOM   2430  H8S PA     18     -19.932   2.126   7.160  1.00  0.00      MEMB
ATOM   2431  C19 PA     18     -18.559   2.349   5.556  1.00  0.00      MEMB
ATOM   2432  H9R PA     18     -17.969   1.408   5.562  1.00  0.00      MEMB
ATOM   2433  H9S PA     18     -17.756   3.080   5.318  1.00  0.00      MEMB
ATOM   2434 C110 PA     18     -19.669   2.157   4.523  1.00  0.00      MEMB
ATOM   2435 H10R PA     18     -20.011   3.152   4.166  1.00  0.00      MEMB
ATOM   2436 H10S PA     18     -20.513   1.759   5.127  1.00  0.00      MEMB
ATOM   2437 C111 PA     18     -19.165   1.232   3.429  1.00  0.00      MEMB
ATOM   2438 H11R PA     18     -19.865   1.420   2.587  1.00  0.00      MEMB
ATOM   2439 H11S PA     18     -19.241   0.140   3.614  1.00  0.00      MEMB
ATOM   2440 C112 PA     18     -17.807   1.596   2.802  1.00  0.00      MEMB
ATOM   2441 H12R PA     18     -17.500   1.017   1.905  1.00  0.00      MEMB
ATOM   2442 H12S PA     18     -16.968   1.398   3.503  1.00  0.00      MEMB
ATOM   2443 C113 PA     18     -17.850   3.071   2.290  1.00  0.00      MEMB
ATOM   2444 H13R PA     18     -18.031   3.884   3.025  1.00  0.00      MEMB
ATOM   2445 H13S PA     18     -18.760   3.190   1.664  1.00  0.00      MEMB
ATOM   2446 C114 PA     18     -16.741   3.495   1.459  1.00  0.00      MEMB
ATOM   2447 H14R PA     18     -16.420   2.555   0.962  1.00  0.00      MEMB
ATOM   2448 H14S PA     18     -15.931   3.927   2.085  1.00  0.00      MEMB
ATOM   2449 C115 PA     18     -17.025   4.529   0.348  1.00  0.00      MEMB
ATOM   2450 H15R PA     18     -17.448   5.493   0.701  1.00  0.00      MEMB
ATOM   2451 H15S PA     18     -17.777   4.009  -0.285  1.00  0.00      MEMB
ATOM   2452 C116 PA     18     -15.811   4.722  -0.570  1.00  0.00      MEMB
ATOM   2453 H16R PA     18     -15.189   5.576  -0.224  1.00  0.00      MEMB
ATOM   2454 H16S PA     18     -16.100   5.024  -1.600  1.00  0.00      MEMB
ATOM   2455 H16T PA     18     -15.157   3.826  -0.639  1.00  0.00      MEMB
ATOM   2326  N31 PC     18     -19.352   9.316  19.235  1.00  0.00      MEMB
ATOM   2327  C33 PC     18     -19.189  10.670  18.606  1.00  0.00      MEMB
ATOM   2328  H3A PC     18     -18.265  11.141  18.906  1.00  0.00      MEMB
ATOM   2329  H3B PC     18     -20.023  11.318  18.831  1.00  0.00      MEMB
ATOM   2330  H3C PC     18     -19.157  10.541  17.534  1.00  0.00      MEMB
ATOM   2331  C34 PC     18     -19.496   9.507  20.725  1.00  0.00      MEMB
ATOM   2332  H4A PC     18     -19.845  10.513  20.905  1.00  0.00      MEMB
ATOM   2333  H4B PC     18     -18.526   9.410  21.189  1.00  0.00      MEMB
ATOM   2334  H4C PC     18     -20.051   8.694  21.171  1.00  0.00      MEMB
ATOM   2335  C35 PC     18     -20.664   8.798  18.619  1.00  0.00      MEMB
ATOM   2336  H5A PC     18     -21.481   9.497  18.721  1.00  0.00      MEMB
ATOM   2337  H5B PC     18     -21.085   7.951  19.139  1.00  0.00      MEMB
ATOM   2338  H5C PC     18     -20.465   8.428  17.624  1.00  0.00      MEMB
ATOM   2339  C32 PC     18     -18.218   8.348  18.884  1.00  0.00      MEMB
ATOM   2340  H2A PC     18     -17.267   8.821  19.081  1.00  0.00      MEMB
ATOM   2341  H2B PC     18     -18.360   8.176  17.827  1.00  0.00      MEMB
ATOM   2342  C31 PC     18     -18.078   6.979  19.592  1.00  0.00      MEMB
ATOM   2343  H1A PC     18     -17.654   7.071  20.615  1.00  0.00      MEMB
ATOM   2344  H1B PC     18     -17.288   6.411  19.056  1.00  0.00      MEMB
ATOM   2345  P31 PC     18     -19.622   5.100  18.609  1.00  0.00      MEMB
ATOM   2346  O33 PC     18     -19.902   5.734  17.299  1.00  0.00      MEMB
ATOM   2347  O34 PC     18     -20.600   4.213  19.178  1.00  0.00      MEMB
ATOM   2348  O31 PC     18     -18.299   4.320  18.526  1.00  0.00      MEMB
ATOM   2349  O32 PC     18     -19.270   6.155  19.728  1.00  0.00      MEMB
ATOM   2350  C3  PC     18     -18.224   3.071  17.740  1.00  0.00      MEMB
ATOM   2351  HA  PC     18     -19.262   2.764  17.490  1.00  0.00      MEMB
ATOM   2352  HB  PC     18     -17.812   2.221  18.325  1.00  0.00      MEMB
ATOM   2353  C2  PC     18     -17.601   3.303  16.378  1.00  0.00      MEMB
ATOM   2354  HX  PC     18     -16.792   2.545  16.304  1.00  0.00      MEMB
ATOM   2355  O21 PC     18     -17.226   4.678  16.197  1.00  0.00      MEMB
ATOM   2356  C21 PC     18     -16.100   4.931  15.559  1.00  0.00      MEMB
ATOM   2357  O22 PC     18     -15.323   4.082  15.164  1.00  0.00      MEMB
ATOM   2361  C1  PC     18     -18.559   2.846  15.215  1.00  0.00      MEMB
ATOM   2362  HR  PC     18     -19.520   3.366  15.415  1.00  0.00      MEMB
ATOM   2363  HS  PC     18     -18.617   1.737  15.263  1.00  0.00      MEMB
ATOM   2364  O11 PC     18     -18.054   3.227  13.913  1.00  0.00      MEMB
ATOM   2365  C11 PC     18     -17.092   2.476  13.424  1.00  0.00      MEMB
ATOM   2366  O12 PC     18     -16.594   1.457  13.919  1.00  0.00      MEMB
ATOM   2358  C12 PA     18     -15.985   6.523  15.462  1.00  0.00      MEMB
ATOM   2359  H2R PA     18     -15.480   6.833  16.401  1.00  0.00      MEMB
ATOM   2360  H2S PA     18     -17.005   6.964  15.463  1.00  0.00      MEMB
ATOM   2370  C13 PA     18     -15.122   6.843  14.193  1.00  0.00      MEMB
ATOM   2371  H3R PA     18     -14.272   6.144  14.044  1.00  0.00      MEMB
ATOM   2372  H3S PA     18     -14.681   7.811  14.512  1.00  0.00      MEMB
ATOM   2373  C14 PA     18     -15.852   7.029  12.898  1.00  0.00      MEMB
ATOM   2374  H4R PA     18     -16.557   6.174  12.824  1.00  0.00      MEMB
ATOM   2375  H4S PA     18     -15.130   7.150  12.063  1.00  0.00      MEMB
ATOM   2376  C15 PA     18     -16.676   8.343  12.880  1.00  0.00      MEMB
ATOM   2377  H5R PA     18     -15.977   8.985  12.303  1.00  0.00      MEMB
ATOM   2378  H5S PA     18     -16.904   8.781  13.875  1.00  0.00      MEMB
ATOM   2379  C16 PA     18     -18.005   8.203  12.045  1.00  0.00      MEMB
ATOM   2380  H6R PA     18     -18.357   9.256  12.005  1.00  0.00      MEMB
ATOM   2381  H6S PA     18     -18.674   7.532  12.624  1.00  0.00      MEMB
ATOM   2382  C17 PA     18     -17.910   7.568  10.691  1.00  0.00      MEMB
ATOM   2383  H7R PA     18     -17.642   6.491  10.744  1.00  0.00      MEMB
ATOM   2384  H7S PA     18     -17.237   8.015   9.929  1.00  0.00      MEMB
ATOM   2385  C18 PA     18     -19.304   7.616  10.052  1.00  0.00      MEMB
ATOM   2386  H8R PA     18     -19.542   8.681   9.843  1.00  0.00      MEMB
ATOM   2387  H8S PA     18     -19.978   7.245  10.854  1.00  0.00      MEMB
ATOM   2388  C19 PA     18     -19.502   6.932   8.668  1.00  0.00      MEMB
ATOM   2389  H9R PA     18     -20.533   7.183   8.340  1.00  0.00      MEMB
ATOM   2390  H9S PA     18     -19.336   5.835   8.721  1.00  0.00      MEMB
ATOM   2391 C110 PA     18     -18.597   7.392   7.535  1.00  0.00      MEMB
ATOM   2392 H10R PA     18     -17.621   7.068   7.954  1.00  0.00      MEMB
ATOM   2393 H10S PA     18     -18.480   8.497   7.533  1.00  0.00      MEMB
ATOM   2394 C111 PA     18     -18.876   6.765   6.125  1.00  0.00      MEMB
ATOM   2395 H11R PA     18     -19.532   5.874   6.027  1.00  0.00      MEMB
ATOM   2396 H11S PA     18     -17.955   6.433   5.599  1.00  0.00      MEMB
ATOM   2397 C112 PA     18     -19.518   7.760   5.136  1.00  0.00      MEMB
ATOM   2398 H12R PA     18     -18.740   8.548   5.038  1.00  0.00      MEMB
ATOM   2399 H12S PA     18     -20.435   8.182   5.599  1.00  0.00      MEMB
ATOM   2400 C113 PA     18     -19.878   7.139   3.783  1.00  0.00      MEMB
ATOM   2401 H13R PA     18     -20.578   6.276   3.766  1.00  0.00      MEMB
ATOM   2402 H13S PA     18     -18.938   6.679   3.409  1.00  0.00      MEMB
ATOM   2403 C114 PA     18     -20.228   8.098   2.693  1.00  0.00      MEMB
ATOM   2404 H14R PA     18     -19.596   9.007   2.787  1.00  0.00      MEMB
ATOM   2405 H14S PA     18     -21.295   8.357   2.860  1.00  0.00      MEMB
ATOM   2406 C115 PA     18     -20.005   7.646   1.179  1.00  0.00      MEMB
ATOM   2407 H15R PA     18     -18.925   7.462   0.998  1.00  0.00      MEMB
ATOM   2408 H15S PA     18     -20.393   8.434   0.499  1.00  0.00      MEMB
ATOM   2409 C116 PA     18     -20.862   6.390   0.773  1.00  0.00      MEMB
ATOM   2410 H16R PA     18     -20.873   6.149  -0.312  1.00  0.00      MEMB
ATOM   2411 H16S PA     18     -21.857   6.737   1.124  1.00  0.00      MEMB
ATOM   2412 H16T PA     18     -20.585   5.552   1.448  1.00  0.00      MEMB
TER   
ATOM   2497  C12 PA     19      16.894  -6.631  11.890  1.00  0.00      MEMB
ATOM   2498  H2R PA     19      17.425  -7.187  12.691  1.00  0.00      MEMB
ATOM   2499  H2S PA     19      17.557  -6.450  11.016  1.00  0.00      MEMB
ATOM   2543  C13 PA     19      15.700  -7.498  11.421  1.00  0.00      MEMB
ATOM   2544  H3R PA     19      14.968  -6.903  10.834  1.00  0.00      MEMB
ATOM   2545  H3S PA     19      15.215  -7.732  12.393  1.00  0.00      MEMB
ATOM   2546  C14 PA     19      15.972  -8.811  10.695  1.00  0.00      MEMB
ATOM   2547  H4R PA     19      15.240  -9.569  11.047  1.00  0.00      MEMB
ATOM   2548  H4S PA     19      16.995  -9.185  10.914  1.00  0.00      MEMB
ATOM   2549  C15 PA     19      15.823  -8.730   9.149  1.00  0.00      MEMB
ATOM   2550  H5R PA     19      14.741  -8.611   8.930  1.00  0.00      MEMB
ATOM   2551  H5S PA     19      16.083  -9.769   8.856  1.00  0.00      MEMB
ATOM   2552  C16 PA     19      16.638  -7.614   8.438  1.00  0.00      MEMB
ATOM   2553  H6R PA     19      16.374  -6.563   8.683  1.00  0.00      MEMB
ATOM   2554  H6S PA     19      16.288  -7.721   7.389  1.00  0.00      MEMB
ATOM   2555  C17 PA     19      18.175  -7.756   8.309  1.00  0.00      MEMB
ATOM   2556  H7R PA     19      18.387  -8.798   7.985  1.00  0.00      MEMB
ATOM   2557  H7S PA     19      18.540  -7.698   9.357  1.00  0.00      MEMB
ATOM   2558  C18 PA     19      18.907  -6.715   7.503  1.00  0.00      MEMB
ATOM   2559  H8R PA     19      19.995  -6.851   7.685  1.00  0.00      MEMB
ATOM   2560  H8S PA     19      18.696  -5.654   7.754  1.00  0.00      MEMB
ATOM   2561  C19 PA     19      18.631  -6.848   5.946  1.00  0.00      MEMB
ATOM   2562  H9R PA     19      17.536  -6.842   5.762  1.00  0.00      MEMB
ATOM   2563  H9S PA     19      18.904  -7.880   5.639  1.00  0.00      MEMB
ATOM   2564 C110 PA     19      19.556  -5.889   5.246  1.00  0.00      MEMB
ATOM   2565 H10R PA     19      20.629  -6.075   5.466  1.00  0.00      MEMB
ATOM   2566 H10S PA     19      19.324  -4.845   5.546  1.00  0.00      MEMB
ATOM   2567 C111 PA     19      19.332  -6.072   3.787  1.00  0.00      MEMB
ATOM   2568 H11R PA     19      19.340  -7.156   3.545  1.00  0.00      MEMB
ATOM   2569 H11S PA     19      20.229  -5.678   3.263  1.00  0.00      MEMB
ATOM   2570 C112 PA     19      18.112  -5.393   3.284  1.00  0.00      MEMB
ATOM   2571 H12R PA     19      18.368  -4.316   3.376  1.00  0.00      MEMB
ATOM   2572 H12S PA     19      17.268  -5.589   3.980  1.00  0.00      MEMB
ATOM   2573 C113 PA     19      17.807  -5.663   1.784  1.00  0.00      MEMB
ATOM   2574 H13R PA     19      18.790  -5.614   1.269  1.00  0.00      MEMB
ATOM   2575 H13S PA     19      17.097  -4.847   1.529  1.00  0.00      MEMB
ATOM   2576 C114 PA     19      17.170  -7.088   1.586  1.00  0.00      MEMB
ATOM   2577 H14R PA     19      16.271  -7.024   2.236  1.00  0.00      MEMB
ATOM   2578 H14S PA     19      17.825  -7.907   1.952  1.00  0.00      MEMB
ATOM   2579 C115 PA     19      16.737  -7.315   0.158  1.00  0.00      MEMB
ATOM   2580 H15R PA     19      17.082  -8.337  -0.104  1.00  0.00      MEMB
ATOM   2581 H15S PA     19      17.357  -6.590  -0.412  1.00  0.00      MEMB
ATOM   2582 C116 PA     19      15.186  -7.097  -0.141  1.00  0.00      MEMB
ATOM   2583 H16R PA     19      14.872  -6.044   0.021  1.00  0.00      MEMB
ATOM   2584 H16S PA     19      14.576  -7.775   0.494  1.00  0.00      MEMB
ATOM   2585 H16T PA     19      14.958  -7.363  -1.196  1.00  0.00      MEMB
ATOM   2456  N31 PC     19      14.309  -7.715  20.936  1.00  0.00      MEMB
ATOM   2457  C33 PC     19      14.965  -6.487  20.486  1.00  0.00      MEMB
ATOM   2458  H3A PC     19      14.668  -6.201  19.488  1.00  0.00      MEMB
ATOM   2459  H3B PC     19      16.033  -6.644  20.488  1.00  0.00      MEMB
ATOM   2460  H3C PC     19      14.788  -5.728  21.233  1.00  0.00      MEMB
ATOM   2461  C34 PC     19      14.624  -7.913  22.376  1.00  0.00      MEMB
ATOM   2462  H4A PC     19      14.408  -7.031  22.961  1.00  0.00      MEMB
ATOM   2463  H4B PC     19      15.683  -8.124  22.410  1.00  0.00      MEMB
ATOM   2464  H4C PC     19      13.913  -8.675  22.658  1.00  0.00      MEMB
ATOM   2465  C35 PC     19      12.780  -7.567  20.845  1.00  0.00      MEMB
ATOM   2466  H5A PC     19      12.372  -8.560  20.955  1.00  0.00      MEMB
ATOM   2467  H5B PC     19      12.499  -7.177  19.878  1.00  0.00      MEMB
ATOM   2468  H5C PC     19      12.465  -6.772  21.505  1.00  0.00      MEMB
ATOM   2469  C32 PC     19      14.789  -9.005  20.199  1.00  0.00      MEMB
ATOM   2470  H2A PC     19      14.318  -9.868  20.646  1.00  0.00      MEMB
ATOM   2471  H2B PC     19      15.854  -8.967  20.378  1.00  0.00      MEMB
ATOM   2472  C31 PC     19      14.525  -9.164  18.717  1.00  0.00      MEMB
ATOM   2473  H1A PC     19      13.451  -9.415  18.589  1.00  0.00      MEMB
ATOM   2474  H1B PC     19      15.143 -10.026  18.385  1.00  0.00      MEMB
ATOM   2475  P31 PC     19      16.019  -7.794  17.102  1.00  0.00      MEMB
ATOM   2476  O33 PC     19      16.167  -9.011  16.242  1.00  0.00      MEMB
ATOM   2477  O34 PC     19      17.180  -7.360  17.838  1.00  0.00      MEMB
ATOM   2478  O31 PC     19      15.580  -6.553  16.196  1.00  0.00      MEMB
ATOM   2479  O32 PC     19      14.789  -7.951  18.064  1.00  0.00      MEMB
ATOM   2480  C3  PC     19      15.449  -5.247  16.781  1.00  0.00      MEMB
ATOM   2481  HA  PC     19      16.395  -4.903  17.250  1.00  0.00      MEMB
ATOM   2482  HB  PC     19      14.642  -5.347  17.539  1.00  0.00      MEMB
ATOM   2483  C2  PC     19      14.898  -4.346  15.675  1.00  0.00      MEMB
ATOM   2484  HX  PC     19      14.763  -3.355  16.160  1.00  0.00      MEMB
ATOM   2485  O21 PC     19      13.651  -4.804  15.270  1.00  0.00      MEMB
ATOM   2486  C21 PC     19      12.815  -4.040  14.605  1.00  0.00      MEMB
ATOM   2487  O22 PC     19      12.807  -2.863  14.474  1.00  0.00      MEMB
ATOM   2491  C1  PC     19      15.779  -4.124  14.435  1.00  0.00      MEMB
ATOM   2492  HR  PC     19      16.802  -3.883  14.796  1.00  0.00      MEMB
ATOM   2493  HS  PC     19      15.422  -3.298  13.784  1.00  0.00      MEMB
ATOM   2494  O11 PC     19      15.825  -5.318  13.628  1.00  0.00      MEMB
ATOM   2495  C11 PC     19      16.381  -5.261  12.505  1.00  0.00      MEMB
ATOM   2496  O12 PC     19      16.721  -4.190  11.978  1.00  0.00      MEMB
ATOM   2488  C12 PA     19      11.750  -4.975  14.114  1.00  0.00      MEMB
ATOM   2489  H2R PA     19      10.818  -4.838  14.704  1.00  0.00      MEMB
ATOM   2490  H2S PA     19      12.173  -5.999  14.196  1.00  0.00      MEMB
ATOM   2500  C13 PA     19      11.357  -4.553  12.647  1.00  0.00      MEMB
ATOM   2501  H3R PA     19      11.107  -3.470  12.670  1.00  0.00      MEMB
ATOM   2502  H3S PA     19      10.504  -5.236  12.447  1.00  0.00      MEMB
ATOM   2503  C14 PA     19      12.465  -4.679  11.588  1.00  0.00      MEMB
ATOM   2504  H4R PA     19      12.660  -5.753  11.382  1.00  0.00      MEMB
ATOM   2505  H4S PA     19      13.417  -4.233  11.947  1.00  0.00      MEMB
ATOM   2506  C15 PA     19      12.181  -3.922  10.261  1.00  0.00      MEMB
ATOM   2507  H5R PA     19      11.994  -2.860  10.530  1.00  0.00      MEMB
ATOM   2508  H5S PA     19      11.239  -4.290   9.800  1.00  0.00      MEMB
ATOM   2509  C16 PA     19      13.202  -4.161   9.141  1.00  0.00      MEMB
ATOM   2510  H6R PA     19      14.124  -3.933   9.717  1.00  0.00      MEMB
ATOM   2511  H6S PA     19      13.239  -3.381   8.350  1.00  0.00      MEMB
ATOM   2512  C17 PA     19      13.346  -5.504   8.506  1.00  0.00      MEMB
ATOM   2513  H7R PA     19      13.209  -6.205   9.357  1.00  0.00      MEMB
ATOM   2514  H7S PA     19      14.346  -5.479   8.023  1.00  0.00      MEMB
ATOM   2515  C18 PA     19      12.299  -5.882   7.471  1.00  0.00      MEMB
ATOM   2516  H8R PA     19      11.390  -5.270   7.656  1.00  0.00      MEMB
ATOM   2517  H8S PA     19      11.964  -6.909   7.728  1.00  0.00      MEMB
ATOM   2518  C19 PA     19      12.702  -5.707   6.005  1.00  0.00      MEMB
ATOM   2519  H9R PA     19      12.989  -4.640   5.891  1.00  0.00      MEMB
ATOM   2520  H9S PA     19      11.844  -5.918   5.331  1.00  0.00      MEMB
ATOM   2521 C110 PA     19      14.005  -6.536   5.633  1.00  0.00      MEMB
ATOM   2522 H10R PA     19      13.783  -7.587   5.916  1.00  0.00      MEMB
ATOM   2523 H10S PA     19      14.863  -6.122   6.204  1.00  0.00      MEMB
ATOM   2524 C111 PA     19      14.380  -6.253   4.165  1.00  0.00      MEMB
ATOM   2525 H11R PA     19      15.297  -6.830   3.917  1.00  0.00      MEMB
ATOM   2526 H11S PA     19      14.775  -5.216   4.222  1.00  0.00      MEMB
ATOM   2527 C112 PA     19      13.232  -6.490   3.101  1.00  0.00      MEMB
ATOM   2528 H12R PA     19      13.790  -6.161   2.199  1.00  0.00      MEMB
ATOM   2529 H12S PA     19      12.300  -5.905   3.250  1.00  0.00      MEMB
ATOM   2530 C113 PA     19      12.777  -7.923   2.935  1.00  0.00      MEMB
ATOM   2531 H13R PA     19      12.434  -8.400   3.878  1.00  0.00      MEMB
ATOM   2532 H13S PA     19      13.576  -8.517   2.442  1.00  0.00      MEMB
ATOM   2533 C114 PA     19      11.550  -8.124   2.076  1.00  0.00      MEMB
ATOM   2534 H14R PA     19      10.795  -7.456   2.544  1.00  0.00      MEMB
ATOM   2535 H14S PA     19      11.276  -9.199   2.127  1.00  0.00      MEMB
ATOM   2536 C115 PA     19      11.750  -7.670   0.666  1.00  0.00      MEMB
ATOM   2537 H15R PA     19      11.896  -8.524  -0.029  1.00  0.00      MEMB
ATOM   2538 H15S PA     19      12.696  -7.089   0.705  1.00  0.00      MEMB
ATOM   2539 C116 PA     19      10.591  -6.837   0.047  1.00  0.00      MEMB
ATOM   2540 H16R PA     19      10.478  -5.911   0.650  1.00  0.00      MEMB
ATOM   2541 H16S PA     19       9.640  -7.385   0.216  1.00  0.00      MEMB
ATOM   2542 H16T PA     19      10.728  -6.651  -1.040  1.00  0.00      MEMB
TER   
ATOM   2627  C12 PA     20      16.681  12.771  13.305  1.00  0.00      MEMB
ATOM   2628  H2R PA     20      15.763  12.677  13.923  1.00  0.00      MEMB
ATOM   2629  H2S PA     20      17.537  12.198  13.723  1.00  0.00      MEMB
ATOM   2673  C13 PA     20      16.596  12.394  11.827  1.00  0.00      MEMB
ATOM   2674  H3R PA     20      15.758  12.863  11.269  1.00  0.00      MEMB
ATOM   2675  H3S PA     20      16.308  11.330  11.970  1.00  0.00      MEMB
ATOM   2676  C14 PA     20      17.912  12.548  11.114  1.00  0.00      MEMB
ATOM   2677  H4R PA     20      18.682  11.924  11.618  1.00  0.00      MEMB
ATOM   2678  H4S PA     20      18.332  13.576  11.138  1.00  0.00      MEMB
ATOM   2679  C15 PA     20      17.763  12.014   9.611  1.00  0.00      MEMB
ATOM   2680  H5R PA     20      17.216  11.048   9.663  1.00  0.00      MEMB
ATOM   2681  H5S PA     20      18.771  11.850   9.173  1.00  0.00      MEMB
ATOM   2682  C16 PA     20      16.905  12.984   8.715  1.00  0.00      MEMB
ATOM   2683  H6R PA     20      17.410  13.971   8.638  1.00  0.00      MEMB
ATOM   2684  H6S PA     20      15.885  13.045   9.151  1.00  0.00      MEMB
ATOM   2685  C17 PA     20      16.787  12.409   7.259  1.00  0.00      MEMB
ATOM   2686  H7R PA     20      16.437  11.356   7.307  1.00  0.00      MEMB
ATOM   2687  H7S PA     20      17.806  12.442   6.818  1.00  0.00      MEMB
ATOM   2688  C18 PA     20      15.812  13.195   6.248  1.00  0.00      MEMB
ATOM   2689  H8R PA     20      14.826  13.135   6.757  1.00  0.00      MEMB
ATOM   2690  H8S PA     20      15.726  12.509   5.379  1.00  0.00      MEMB
ATOM   2691  C19 PA     20      16.157  14.655   5.847  1.00  0.00      MEMB
ATOM   2692  H9R PA     20      15.992  15.236   6.779  1.00  0.00      MEMB
ATOM   2693  H9S PA     20      15.464  15.021   5.059  1.00  0.00      MEMB
ATOM   2694 C110 PA     20      17.583  14.888   5.481  1.00  0.00      MEMB
ATOM   2695 H10R PA     20      18.243  14.487   6.279  1.00  0.00      MEMB
ATOM   2696 H10S PA     20      17.729  15.983   5.358  1.00  0.00      MEMB
ATOM   2697 C111 PA     20      17.943  14.111   4.222  1.00  0.00      MEMB
ATOM   2698 H11R PA     20      17.596  13.068   4.384  1.00  0.00      MEMB
ATOM   2699 H11S PA     20      19.032  13.917   4.126  1.00  0.00      MEMB
ATOM   2700 C112 PA     20      17.289  14.659   2.946  1.00  0.00      MEMB
ATOM   2701 H12R PA     20      17.696  15.688   2.849  1.00  0.00      MEMB
ATOM   2702 H12S PA     20      16.183  14.587   3.015  1.00  0.00      MEMB
ATOM   2703 C113 PA     20      17.918  13.978   1.757  1.00  0.00      MEMB
ATOM   2704 H13R PA     20      18.980  13.907   2.074  1.00  0.00      MEMB
ATOM   2705 H13S PA     20      18.162  14.572   0.850  1.00  0.00      MEMB
ATOM   2706 C114 PA     20      17.414  12.545   1.538  1.00  0.00      MEMB
ATOM   2707 H14R PA     20      17.007  11.952   2.385  1.00  0.00      MEMB
ATOM   2708 H14S PA     20      18.367  12.006   1.345  1.00  0.00      MEMB
ATOM   2709 C115 PA     20      16.583  12.367   0.357  1.00  0.00      MEMB
ATOM   2710 H15R PA     20      17.305  12.588  -0.458  1.00  0.00      MEMB
ATOM   2711 H15S PA     20      15.700  13.040   0.395  1.00  0.00      MEMB
ATOM   2712 C116 PA     20      16.028  10.976   0.201  1.00  0.00      MEMB
ATOM   2713 H16R PA     20      15.322  11.028  -0.656  1.00  0.00      MEMB
ATOM   2714 H16S PA     20      15.303  10.922   1.042  1.00  0.00      MEMB
ATOM   2715 H16T PA     20      16.766  10.146   0.191  1.00  0.00      MEMB
ATOM   2586  N31 PC     20      11.003  14.441  18.941  1.00  0.00      MEMB
ATOM   2587  C33 PC     20      10.458  14.397  17.546  1.00  0.00      MEMB
ATOM   2588  H3A PC     20       9.554  13.809  17.493  1.00  0.00      MEMB
ATOM   2589  H3B PC     20      11.241  14.141  16.848  1.00  0.00      MEMB
ATOM   2590  H3C PC     20      10.067  15.394  17.405  1.00  0.00      MEMB
ATOM   2591  C34 PC     20       9.875  14.683  19.896  1.00  0.00      MEMB
ATOM   2592  H4A PC     20       9.155  13.896  19.723  1.00  0.00      MEMB
ATOM   2593  H4B PC     20       9.322  15.592  19.711  1.00  0.00      MEMB
ATOM   2594  H4C PC     20      10.100  14.746  20.951  1.00  0.00      MEMB
ATOM   2595  C35 PC     20      11.548  13.114  19.360  1.00  0.00      MEMB
ATOM   2596  H5A PC     20      10.780  12.361  19.259  1.00  0.00      MEMB
ATOM   2597  H5B PC     20      11.809  13.169  20.407  1.00  0.00      MEMB
ATOM   2598  H5C PC     20      12.451  12.905  18.805  1.00  0.00      MEMB
ATOM   2599  C32 PC     20      12.033  15.546  19.162  1.00  0.00      MEMB
ATOM   2600  H2A PC     20      12.517  15.348  20.107  1.00  0.00      MEMB
ATOM   2601  H2B PC     20      11.510  16.490  19.132  1.00  0.00      MEMB
ATOM   2602  C31 PC     20      13.291  15.560  18.175  1.00  0.00      MEMB
ATOM   2603  H1A PC     20      13.842  16.472  18.491  1.00  0.00      MEMB
ATOM   2604  H1B PC     20      12.907  15.694  17.141  1.00  0.00      MEMB
ATOM   2605  P31 PC     20      15.261  14.286  19.287  1.00  0.00      MEMB
ATOM   2606  O33 PC     20      15.973  13.005  19.219  1.00  0.00      MEMB
ATOM   2607  O34 PC     20      14.933  14.855  20.637  1.00  0.00      MEMB
ATOM   2608  O31 PC     20      16.145  15.277  18.449  1.00  0.00      MEMB
ATOM   2609  O32 PC     20      14.038  14.270  18.327  1.00  0.00      MEMB
ATOM   2610  C3  PC     20      16.931  14.923  17.292  1.00  0.00      MEMB
ATOM   2611  HA  PC     20      16.455  14.068  16.767  1.00  0.00      MEMB
ATOM   2612  HB  PC     20      18.001  14.817  17.572  1.00  0.00      MEMB
ATOM   2613  C2  PC     20      16.923  16.081  16.255  1.00  0.00      MEMB
ATOM   2614  HX  PC     20      17.127  17.076  16.705  1.00  0.00      MEMB
ATOM   2615  O21 PC     20      15.622  16.204  15.638  1.00  0.00      MEMB
ATOM   2616  C21 PC     20      15.406  17.251  14.873  1.00  0.00      MEMB
ATOM   2617  O22 PC     20      16.281  18.102  14.580  1.00  0.00      MEMB
ATOM   2621  C1  PC     20      17.978  15.718  15.173  1.00  0.00      MEMB
ATOM   2622  HR  PC     20      19.014  15.703  15.573  1.00  0.00      MEMB
ATOM   2623  HS  PC     20      18.005  16.506  14.391  1.00  0.00      MEMB
ATOM   2624  O11 PC     20      17.638  14.461  14.589  1.00  0.00      MEMB
ATOM   2625  C11 PC     20      17.032  14.263  13.367  1.00  0.00      MEMB
ATOM   2626  O12 PC     20      16.832  15.073  12.526  1.00  0.00      MEMB
ATOM   2618  C12 PA     20      13.934  17.233  14.534  1.00  0.00      MEMB
ATOM   2619  H2R PA     20      13.587  18.143  13.998  1.00  0.00      MEMB
ATOM   2620  H2S PA     20      13.273  17.093  15.416  1.00  0.00      MEMB
ATOM   2630  C13 PA     20      13.635  15.981  13.722  1.00  0.00      MEMB
ATOM   2631  H3R PA     20      13.956  15.100  14.318  1.00  0.00      MEMB
ATOM   2632  H3S PA     20      14.288  16.004  12.824  1.00  0.00      MEMB
ATOM   2633  C14 PA     20      12.167  15.966  13.203  1.00  0.00      MEMB
ATOM   2634  H4R PA     20      12.103  16.492  12.226  1.00  0.00      MEMB
ATOM   2635  H4S PA     20      11.605  16.642  13.882  1.00  0.00      MEMB
ATOM   2636  C15 PA     20      11.554  14.600  13.093  1.00  0.00      MEMB
ATOM   2637  H5R PA     20      10.508  14.645  12.722  1.00  0.00      MEMB
ATOM   2638  H5S PA     20      11.588  14.269  14.153  1.00  0.00      MEMB
ATOM   2639  C16 PA     20      12.421  13.509  12.422  1.00  0.00      MEMB
ATOM   2640  H6R PA     20      11.908  12.542  12.609  1.00  0.00      MEMB
ATOM   2641  H6S PA     20      13.464  13.640  12.781  1.00  0.00      MEMB
ATOM   2642  C17 PA     20      12.657  13.662  10.919  1.00  0.00      MEMB
ATOM   2643  H7R PA     20      13.167  12.704  10.685  1.00  0.00      MEMB
ATOM   2644  H7S PA     20      13.281  14.517  10.579  1.00  0.00      MEMB
ATOM   2645  C18 PA     20      11.325  13.627  10.109  1.00  0.00      MEMB
ATOM   2646  H8R PA     20      10.845  14.619  10.250  1.00  0.00      MEMB
ATOM   2647  H8S PA     20      10.568  12.904  10.481  1.00  0.00      MEMB
ATOM   2648  C19 PA     20      11.643  13.235   8.609  1.00  0.00      MEMB
ATOM   2649  H9R PA     20      10.924  12.482   8.222  1.00  0.00      MEMB
ATOM   2650  H9S PA     20      12.636  12.741   8.538  1.00  0.00      MEMB
ATOM   2651 C110 PA     20      11.644  14.484   7.753  1.00  0.00      MEMB
ATOM   2652 H10R PA     20      12.408  15.198   8.130  1.00  0.00      MEMB
ATOM   2653 H10S PA     20      10.634  14.890   7.976  1.00  0.00      MEMB
ATOM   2654 C111 PA     20      11.952  14.206   6.197  1.00  0.00      MEMB
ATOM   2655 H11R PA     20      11.094  13.760   5.650  1.00  0.00      MEMB
ATOM   2656 H11S PA     20      12.801  13.490   6.184  1.00  0.00      MEMB
ATOM   2657 C112 PA     20      12.248  15.456   5.332  1.00  0.00      MEMB
ATOM   2658 H12R PA     20      13.259  15.836   5.588  1.00  0.00      MEMB
ATOM   2659 H12S PA     20      11.428  16.176   5.542  1.00  0.00      MEMB
ATOM   2660 C113 PA     20      12.204  15.147   3.805  1.00  0.00      MEMB
ATOM   2661 H13R PA     20      11.128  15.029   3.552  1.00  0.00      MEMB
ATOM   2662 H13S PA     20      12.722  14.197   3.556  1.00  0.00      MEMB
ATOM   2663 C114 PA     20      12.666  16.283   2.922  1.00  0.00      MEMB
ATOM   2664 H14R PA     20      13.770  16.408   2.944  1.00  0.00      MEMB
ATOM   2665 H14S PA     20      12.276  17.300   3.142  1.00  0.00      MEMB
ATOM   2666 C115 PA     20      12.431  15.957   1.419  1.00  0.00      MEMB
ATOM   2667 H15R PA     20      11.439  15.491   1.234  1.00  0.00      MEMB
ATOM   2668 H15S PA     20      13.234  15.226   1.185  1.00  0.00      MEMB
ATOM   2669 C116 PA     20      12.530  17.237   0.537  1.00  0.00      MEMB
ATOM   2670 H16R PA     20      13.559  17.637   0.666  1.00  0.00      MEMB
ATOM   2671 H16S PA     20      11.899  18.091   0.862  1.00  0.00      MEMB
ATOM   2672 H16T PA     20      12.300  17.023  -0.529  1.00  0.00      MEMB
TER   
ATOM   2757  C12 PA     21       3.471  21.487  13.357  1.00  0.00      MEMB
ATOM   2758  H2R PA     21       4.467  21.042  13.143  1.00  0.00      MEMB
ATOM   2759  H2S PA     21       3.512  22.590  13.230  1.00  0.00      MEMB
ATOM   2803  C13 PA     21       2.353  20.991  12.440  1.00  0.00      MEMB
ATOM   2804  H3R PA     21       2.276  19.906  12.669  1.00  0.00      MEMB
ATOM   2805  H3S PA     21       2.560  21.156  11.362  1.00  0.00      MEMB
ATOM   2806  C14 PA     21       1.002  21.719  12.523  1.00  0.00      MEMB
ATOM   2807  H4R PA     21       1.007  22.746  12.099  1.00  0.00      MEMB
ATOM   2808  H4S PA     21       0.850  21.830  13.618  1.00  0.00      MEMB
ATOM   2809  C15 PA     21      -0.111  20.794  11.991  1.00  0.00      MEMB
ATOM   2810  H5R PA     21      -1.148  21.027  12.316  1.00  0.00      MEMB
ATOM   2811  H5S PA     21       0.024  19.828  12.523  1.00  0.00      MEMB
ATOM   2812  C16 PA     21      -0.061  20.582  10.434  1.00  0.00      MEMB
ATOM   2813  H6R PA     21       0.998  20.471  10.116  1.00  0.00      MEMB
ATOM   2814  H6S PA     21      -0.484  21.532  10.042  1.00  0.00      MEMB
ATOM   2815  C17 PA     21      -0.903  19.353   9.791  1.00  0.00      MEMB
ATOM   2816  H7R PA     21      -1.907  19.570   9.367  1.00  0.00      MEMB
ATOM   2817  H7S PA     21      -0.987  18.673  10.666  1.00  0.00      MEMB
ATOM   2818  C18 PA     21      -0.044  18.585   8.773  1.00  0.00      MEMB
ATOM   2819  H8R PA     21      -0.459  17.561   8.660  1.00  0.00      MEMB
ATOM   2820  H8S PA     21       0.950  18.563   9.268  1.00  0.00      MEMB
ATOM   2821  C19 PA     21       0.029  19.289   7.450  1.00  0.00      MEMB
ATOM   2822  H9R PA     21      -0.701  20.123   7.370  1.00  0.00      MEMB
ATOM   2823  H9S PA     21      -0.095  18.604   6.584  1.00  0.00      MEMB
ATOM   2824 C110 PA     21       1.432  19.862   7.153  1.00  0.00      MEMB
ATOM   2825 H10R PA     21       1.689  20.417   8.081  1.00  0.00      MEMB
ATOM   2826 H10S PA     21       1.288  20.593   6.329  1.00  0.00      MEMB
ATOM   2827 C111 PA     21       2.409  18.752   6.852  1.00  0.00      MEMB
ATOM   2828 H11R PA     21       2.089  18.109   6.004  1.00  0.00      MEMB
ATOM   2829 H11S PA     21       2.410  18.014   7.682  1.00  0.00      MEMB
ATOM   2830 C112 PA     21       3.884  19.292   6.794  1.00  0.00      MEMB
ATOM   2831 H12R PA     21       4.464  18.385   6.518  1.00  0.00      MEMB
ATOM   2832 H12S PA     21       4.119  19.638   7.824  1.00  0.00      MEMB
ATOM   2833 C113 PA     21       4.134  20.333   5.751  1.00  0.00      MEMB
ATOM   2834 H13R PA     21       5.206  20.597   5.631  1.00  0.00      MEMB
ATOM   2835 H13S PA     21       3.692  21.321   6.002  1.00  0.00      MEMB
ATOM   2836 C114 PA     21       3.709  19.793   4.326  1.00  0.00      MEMB
ATOM   2837 H14R PA     21       2.599  19.796   4.270  1.00  0.00      MEMB
ATOM   2838 H14S PA     21       4.089  18.752   4.249  1.00  0.00      MEMB
ATOM   2839 C115 PA     21       3.962  20.634   3.022  1.00  0.00      MEMB
ATOM   2840 H15R PA     21       4.938  20.284   2.623  1.00  0.00      MEMB
ATOM   2841 H15S PA     21       4.082  21.708   3.283  1.00  0.00      MEMB
ATOM   2842 C116 PA     21       2.796  20.465   2.019  1.00  0.00      MEMB
ATOM   2843 H16R PA     21       2.001  21.228   2.163  1.00  0.00      MEMB
ATOM   2844 H16S PA     21       2.343  19.458   1.901  1.00  0.00      MEMB
ATOM   2845 H16T PA     21       3.296  20.747   1.068  1.00  0.00      MEMB
ATOM   2716  N31 PC     21      -2.039  22.095  17.674  1.00  0.00      MEMB
ATOM   2717  C33 PC     21      -3.235  21.757  18.427  1.00  0.00      MEMB
ATOM   2718  H3A PC     21      -2.922  21.328  19.367  1.00  0.00      MEMB
ATOM   2719  H3B PC     21      -3.863  21.052  17.903  1.00  0.00      MEMB
ATOM   2720  H3C PC     21      -3.994  22.521  18.504  1.00  0.00      MEMB
ATOM   2721  C34 PC     21      -2.373  22.323  16.278  1.00  0.00      MEMB
ATOM   2722  H4A PC     21      -2.870  23.278  16.193  1.00  0.00      MEMB
ATOM   2723  H4B PC     21      -2.911  21.458  15.916  1.00  0.00      MEMB
ATOM   2724  H4C PC     21      -1.520  22.313  15.615  1.00  0.00      MEMB
ATOM   2725  C35 PC     21      -1.428  23.409  18.266  1.00  0.00      MEMB
ATOM   2726  H5A PC     21      -2.197  24.162  18.170  1.00  0.00      MEMB
ATOM   2727  H5B PC     21      -0.588  23.681  17.644  1.00  0.00      MEMB
ATOM   2728  H5C PC     21      -1.208  23.298  19.317  1.00  0.00      MEMB
ATOM   2729  C32 PC     21      -0.992  21.004  17.726  1.00  0.00      MEMB
ATOM   2730  H2A PC     21      -0.134  21.415  17.215  1.00  0.00      MEMB
ATOM   2731  H2B PC     21      -1.430  20.260  17.077  1.00  0.00      MEMB
ATOM   2732  C31 PC     21      -0.825  20.379  19.123  1.00  0.00      MEMB
ATOM   2733  H1A PC     21       0.005  19.645  19.036  1.00  0.00      MEMB
ATOM   2734  H1B PC     21      -1.765  19.904  19.479  1.00  0.00      MEMB
ATOM   2735  P31 PC     21       1.040  21.630  20.376  1.00  0.00      MEMB
ATOM   2736  O33 PC     21       1.800  20.381  20.706  1.00  0.00      MEMB
ATOM   2737  O34 PC     21       1.079  22.766  21.307  1.00  0.00      MEMB
ATOM   2738  O31 PC     21       1.471  22.051  18.941  1.00  0.00      MEMB
ATOM   2739  O32 PC     21      -0.512  21.307  20.178  1.00  0.00      MEMB
ATOM   2740  C3  PC     21       2.413  23.147  18.841  1.00  0.00      MEMB
ATOM   2741  HA  PC     21       3.299  22.864  19.449  1.00  0.00      MEMB
ATOM   2742  HB  PC     21       1.964  24.123  19.123  1.00  0.00      MEMB
ATOM   2743  C2  PC     21       3.001  23.300  17.405  1.00  0.00      MEMB
ATOM   2744  HX  PC     21       3.745  24.124  17.383  1.00  0.00      MEMB
ATOM   2745  O21 PC     21       2.003  23.558  16.374  1.00  0.00      MEMB
ATOM   2746  C21 PC     21       1.447  24.733  16.406  1.00  0.00      MEMB
ATOM   2747  O22 PC     21       1.568  25.592  17.289  1.00  0.00      MEMB
ATOM   2751  C1  PC     21       3.644  21.888  17.023  1.00  0.00      MEMB
ATOM   2752  HR  PC     21       3.115  21.001  17.434  1.00  0.00      MEMB
ATOM   2753  HS  PC     21       4.607  21.781  17.566  1.00  0.00      MEMB
ATOM   2754  O11 PC     21       3.969  21.813  15.633  1.00  0.00      MEMB
ATOM   2755  C11 PC     21       3.132  21.238  14.843  1.00  0.00      MEMB
ATOM   2756  O12 PC     21       2.164  20.555  15.227  1.00  0.00      MEMB
ATOM   2748  C12 PA     21       0.484  24.921  15.171  1.00  0.00      MEMB
ATOM   2749  H2R PA     21       0.097  23.944  14.811  1.00  0.00      MEMB
ATOM   2750  H2S PA     21       1.234  25.275  14.431  1.00  0.00      MEMB
ATOM   2760  C13 PA     21      -0.555  26.016  15.315  1.00  0.00      MEMB
ATOM   2761  H3R PA     21      -0.111  27.019  15.494  1.00  0.00      MEMB
ATOM   2762  H3S PA     21      -1.168  25.967  16.240  1.00  0.00      MEMB
ATOM   2763  C14 PA     21      -1.527  26.097  14.130  1.00  0.00      MEMB
ATOM   2764  H4R PA     21      -0.993  26.517  13.251  1.00  0.00      MEMB
ATOM   2765  H4S PA     21      -2.237  26.913  14.385  1.00  0.00      MEMB
ATOM   2766  C15 PA     21      -2.300  24.847  13.818  1.00  0.00      MEMB
ATOM   2767  H5R PA     21      -3.071  24.585  14.574  1.00  0.00      MEMB
ATOM   2768  H5S PA     21      -1.687  23.921  13.850  1.00  0.00      MEMB
ATOM   2769  C16 PA     21      -2.911  24.830  12.384  1.00  0.00      MEMB
ATOM   2770  H6R PA     21      -2.255  25.018  11.507  1.00  0.00      MEMB
ATOM   2771  H6S PA     21      -3.670  25.625  12.219  1.00  0.00      MEMB
ATOM   2772  C17 PA     21      -3.618  23.465  12.043  1.00  0.00      MEMB
ATOM   2773  H7R PA     21      -4.669  23.446  12.403  1.00  0.00      MEMB
ATOM   2774  H7S PA     21      -3.150  22.687  12.684  1.00  0.00      MEMB
ATOM   2775  C18 PA     21      -3.478  22.961  10.605  1.00  0.00      MEMB
ATOM   2776  H8R PA     21      -4.031  22.016  10.416  1.00  0.00      MEMB
ATOM   2777  H8S PA     21      -2.415  22.665  10.478  1.00  0.00      MEMB
ATOM   2778  C19 PA     21      -3.763  24.046   9.507  1.00  0.00      MEMB
ATOM   2779  H9R PA     21      -3.148  24.961   9.640  1.00  0.00      MEMB
ATOM   2780  H9S PA     21      -4.831  24.303   9.674  1.00  0.00      MEMB
ATOM   2781 C110 PA     21      -3.709  23.556   8.040  1.00  0.00      MEMB
ATOM   2782 H10R PA     21      -4.210  24.317   7.404  1.00  0.00      MEMB
ATOM   2783 H10S PA     21      -4.218  22.577   7.908  1.00  0.00      MEMB
ATOM   2784 C111 PA     21      -2.282  23.402   7.542  1.00  0.00      MEMB
ATOM   2785 H11R PA     21      -1.695  22.657   8.121  1.00  0.00      MEMB
ATOM   2786 H11S PA     21      -1.770  24.387   7.593  1.00  0.00      MEMB
ATOM   2787 C112 PA     21      -2.105  23.052   6.053  1.00  0.00      MEMB
ATOM   2788 H12R PA     21      -2.584  23.909   5.533  1.00  0.00      MEMB
ATOM   2789 H12S PA     21      -2.522  22.051   5.815  1.00  0.00      MEMB
ATOM   2790 C113 PA     21      -0.657  22.963   5.531  1.00  0.00      MEMB
ATOM   2791 H13R PA     21      -0.349  21.959   5.894  1.00  0.00      MEMB
ATOM   2792 H13S PA     21       0.073  23.692   5.944  1.00  0.00      MEMB
ATOM   2793 C114 PA     21      -0.468  23.130   3.990  1.00  0.00      MEMB
ATOM   2794 H14R PA     21      -0.929  24.100   3.704  1.00  0.00      MEMB
ATOM   2795 H14S PA     21      -0.914  22.282   3.427  1.00  0.00      MEMB
ATOM   2796 C115 PA     21       1.089  23.194   3.626  1.00  0.00      MEMB
ATOM   2797 H15R PA     21       1.611  22.214   3.665  1.00  0.00      MEMB
ATOM   2798 H15S PA     21       1.504  23.742   4.499  1.00  0.00      MEMB
ATOM   2799 C116 PA     21       1.474  23.953   2.324  1.00  0.00      MEMB
ATOM   2800 H16R PA     21       1.007  23.510   1.419  1.00  0.00      MEMB
ATOM   2801 H16S PA     21       2.580  23.955   2.211  1.00  0.00      MEMB
ATOM   2802 H16T PA     21       1.037  24.967   2.443  1.00  0.00      MEMB
TER   
ATOM   2887  C12 PA     22     -18.135 -18.272  10.492  1.00  0.00      MEMB
ATOM   2888  H2R PA     22     -19.138 -18.144  10.033  1.00  0.00      MEMB
ATOM   2889  H2S PA     22     -18.124 -19.009  11.323  1.00  0.00      MEMB
ATOM   2933  C13 PA     22     -17.163 -18.906   9.493  1.00  0.00      MEMB
ATOM   2934  H3R PA     22     -16.304 -19.221  10.124  1.00  0.00      MEMB
ATOM   2935  H3S PA     22     -16.842 -18.177   8.720  1.00  0.00      MEMB
ATOM   2936  C14 PA     22     -17.633 -20.172   8.783  1.00  0.00      MEMB
ATOM   2937  H4R PA     22     -18.101 -20.762   9.600  1.00  0.00      MEMB
ATOM   2938  H4S PA     22     -16.884 -20.698   8.152  1.00  0.00      MEMB
ATOM   2939  C15 PA     22     -18.842 -19.954   7.877  1.00  0.00      MEMB
ATOM   2940  H5R PA     22     -19.574 -19.441   8.538  1.00  0.00      MEMB
ATOM   2941  H5S PA     22     -19.251 -20.984   7.789  1.00  0.00      MEMB
ATOM   2942  C16 PA     22     -18.538 -19.433   6.510  1.00  0.00      MEMB
ATOM   2943  H6R PA     22     -17.704 -19.980   6.020  1.00  0.00      MEMB
ATOM   2944  H6S PA     22     -18.113 -18.414   6.628  1.00  0.00      MEMB
ATOM   2945  C17 PA     22     -19.697 -19.316   5.513  1.00  0.00      MEMB
ATOM   2946  H7R PA     22     -20.590 -19.135   6.148  1.00  0.00      MEMB
ATOM   2947  H7S PA     22     -19.798 -20.231   4.891  1.00  0.00      MEMB
ATOM   2948  C18 PA     22     -19.413 -18.223   4.456  1.00  0.00      MEMB
ATOM   2949  H8R PA     22     -20.179 -18.316   3.656  1.00  0.00      MEMB
ATOM   2950  H8S PA     22     -18.417 -18.292   3.968  1.00  0.00      MEMB
ATOM   2951  C19 PA     22     -19.337 -16.805   4.986  1.00  0.00      MEMB
ATOM   2952  H9R PA     22     -18.420 -16.670   5.599  1.00  0.00      MEMB
ATOM   2953  H9S PA     22     -20.207 -16.752   5.675  1.00  0.00      MEMB
ATOM   2954 C110 PA     22     -19.416 -15.760   3.809  1.00  0.00      MEMB
ATOM   2955 H10R PA     22     -20.272 -16.021   3.151  1.00  0.00      MEMB
ATOM   2956 H10S PA     22     -18.470 -15.831   3.232  1.00  0.00      MEMB
ATOM   2957 C111 PA     22     -19.556 -14.289   4.155  1.00  0.00      MEMB
ATOM   2958 H11R PA     22     -18.657 -14.119   4.785  1.00  0.00      MEMB
ATOM   2959 H11S PA     22     -20.403 -14.104   4.851  1.00  0.00      MEMB
ATOM   2960 C112 PA     22     -19.611 -13.396   2.930  1.00  0.00      MEMB
ATOM   2961 H12R PA     22     -19.767 -12.355   3.285  1.00  0.00      MEMB
ATOM   2962 H12S PA     22     -20.450 -13.849   2.358  1.00  0.00      MEMB
ATOM   2963 C113 PA     22     -18.372 -13.536   2.005  1.00  0.00      MEMB
ATOM   2964 H13R PA     22     -18.068 -14.595   1.858  1.00  0.00      MEMB
ATOM   2965 H13S PA     22     -17.558 -13.076   2.606  1.00  0.00      MEMB
ATOM   2966 C114 PA     22     -18.551 -12.819   0.685  1.00  0.00      MEMB
ATOM   2967 H14R PA     22     -18.871 -11.772   0.875  1.00  0.00      MEMB
ATOM   2968 H14S PA     22     -19.344 -13.311   0.082  1.00  0.00      MEMB
ATOM   2969 C115 PA     22     -17.280 -12.782  -0.101  1.00  0.00      MEMB
ATOM   2970 H15R PA     22     -16.879 -13.806  -0.260  1.00  0.00      MEMB
ATOM   2971 H15S PA     22     -16.502 -12.221   0.460  1.00  0.00      MEMB
ATOM   2972 C116 PA     22     -17.391 -12.078  -1.439  1.00  0.00      MEMB
ATOM   2973 H16R PA     22     -17.097 -11.010  -1.360  1.00  0.00      MEMB
ATOM   2974 H16S PA     22     -18.418 -12.180  -1.850  1.00  0.00      MEMB
ATOM   2975 H16T PA     22     -16.668 -12.660  -2.049  1.00  0.00      MEMB
ATOM   2846  N31 PC     22     -18.628 -15.161  20.422  1.00  0.00      MEMB
ATOM   2847  C33 PC     22     -17.792 -15.532  21.568  1.00  0.00      MEMB
ATOM   2848  H3A PC     22     -18.109 -16.478  21.983  1.00  0.00      MEMB
ATOM   2849  H3B PC     22     -17.962 -14.810  22.352  1.00  0.00      MEMB
ATOM   2850  H3C PC     22     -16.757 -15.526  21.257  1.00  0.00      MEMB
ATOM   2851  C34 PC     22     -18.544 -16.270  19.461  1.00  0.00      MEMB
ATOM   2852  H4A PC     22     -17.580 -16.655  19.165  1.00  0.00      MEMB
ATOM   2853  H4B PC     22     -19.120 -16.099  18.564  1.00  0.00      MEMB
ATOM   2854  H4C PC     22     -19.092 -17.038  19.987  1.00  0.00      MEMB
ATOM   2855  C35 PC     22     -20.106 -15.005  20.819  1.00  0.00      MEMB
ATOM   2856  H5A PC     22     -20.095 -14.289  21.628  1.00  0.00      MEMB
ATOM   2857  H5B PC     22     -20.431 -15.963  21.196  1.00  0.00      MEMB
ATOM   2858  H5C PC     22     -20.664 -14.757  19.929  1.00  0.00      MEMB
ATOM   2859  C32 PC     22     -18.217 -13.822  19.944  1.00  0.00      MEMB
ATOM   2860  H2A PC     22     -18.204 -13.092  20.739  1.00  0.00      MEMB
ATOM   2861  H2B PC     22     -18.991 -13.571  19.234  1.00  0.00      MEMB
ATOM   2862  C31 PC     22     -16.877 -13.643  19.201  1.00  0.00      MEMB
ATOM   2863  H1A PC     22     -16.203 -13.807  20.069  1.00  0.00      MEMB
ATOM   2864  H1B PC     22     -16.860 -12.565  18.933  1.00  0.00      MEMB
ATOM   2865  P31 PC     22     -15.419 -14.939  17.554  1.00  0.00      MEMB
ATOM   2866  O33 PC     22     -15.165 -16.304  18.025  1.00  0.00      MEMB
ATOM   2867  O34 PC     22     -14.420 -13.899  17.912  1.00  0.00      MEMB
ATOM   2868  O31 PC     22     -15.513 -14.909  15.967  1.00  0.00      MEMB
ATOM   2869  O32 PC     22     -16.842 -14.527  18.126  1.00  0.00      MEMB
ATOM   2870  C3  PC     22     -16.737 -14.798  15.266  1.00  0.00      MEMB
ATOM   2871  HA  PC     22     -16.710 -13.741  14.926  1.00  0.00      MEMB
ATOM   2872  HB  PC     22     -17.588 -14.928  15.968  1.00  0.00      MEMB
ATOM   2873  C2  PC     22     -16.738 -15.865  14.135  1.00  0.00      MEMB
ATOM   2874  HX  PC     22     -17.064 -16.864  14.495  1.00  0.00      MEMB
ATOM   2875  O21 PC     22     -15.388 -15.985  13.599  1.00  0.00      MEMB
ATOM   2876  C21 PC     22     -14.717 -17.184  13.642  1.00  0.00      MEMB
ATOM   2877  O22 PC     22     -15.211 -18.233  14.006  1.00  0.00      MEMB
ATOM   2881  C1  PC     22     -17.686 -15.498  12.953  1.00  0.00      MEMB
ATOM   2882  HR  PC     22     -17.175 -14.804  12.252  1.00  0.00      MEMB
ATOM   2883  HS  PC     22     -18.500 -14.877  13.382  1.00  0.00      MEMB
ATOM   2884  O11 PC     22     -18.103 -16.700  12.253  1.00  0.00      MEMB
ATOM   2885  C11 PC     22     -17.581 -16.985  11.044  1.00  0.00      MEMB
ATOM   2886  O12 PC     22     -16.722 -16.328  10.470  1.00  0.00      MEMB
ATOM   2878  C12 PA     22     -13.326 -16.878  13.100  1.00  0.00      MEMB
ATOM   2879  H2R PA     22     -12.708 -17.787  13.263  1.00  0.00      MEMB
ATOM   2880  H2S PA     22     -12.771 -16.140  13.718  1.00  0.00      MEMB
ATOM   2890  C13 PA     22     -13.295 -16.411  11.637  1.00  0.00      MEMB
ATOM   2891  H3R PA     22     -12.316 -15.912  11.473  1.00  0.00      MEMB
ATOM   2892  H3S PA     22     -14.053 -15.634  11.404  1.00  0.00      MEMB
ATOM   2893  C14 PA     22     -13.352 -17.557  10.602  1.00  0.00      MEMB
ATOM   2894  H4R PA     22     -14.382 -17.974  10.621  1.00  0.00      MEMB
ATOM   2895  H4S PA     22     -12.708 -18.364  11.012  1.00  0.00      MEMB
ATOM   2896  C15 PA     22     -12.938 -17.209   9.197  1.00  0.00      MEMB
ATOM   2897  H5R PA     22     -11.903 -16.824   9.313  1.00  0.00      MEMB
ATOM   2898  H5S PA     22     -13.698 -16.427   8.984  1.00  0.00      MEMB
ATOM   2899  C16 PA     22     -12.995 -18.480   8.286  1.00  0.00      MEMB
ATOM   2900  H6R PA     22     -14.020 -18.908   8.328  1.00  0.00      MEMB
ATOM   2901  H6S PA     22     -12.141 -19.135   8.562  1.00  0.00      MEMB
ATOM   2902  C17 PA     22     -12.662 -18.198   6.814  1.00  0.00      MEMB
ATOM   2903  H7R PA     22     -12.631 -19.183   6.300  1.00  0.00      MEMB
ATOM   2904  H7S PA     22     -11.662 -17.728   6.701  1.00  0.00      MEMB
ATOM   2905  C18 PA     22     -13.764 -17.354   6.094  1.00  0.00      MEMB
ATOM   2906  H8R PA     22     -13.604 -16.258   6.180  1.00  0.00      MEMB
ATOM   2907  H8S PA     22     -14.664 -17.602   6.697  1.00  0.00      MEMB
ATOM   2908  C19 PA     22     -13.888 -17.625   4.567  1.00  0.00      MEMB
ATOM   2909  H9R PA     22     -14.044 -18.676   4.243  1.00  0.00      MEMB
ATOM   2910  H9S PA     22     -12.952 -17.208   4.138  1.00  0.00      MEMB
ATOM   2911 C110 PA     22     -15.163 -16.824   4.162  1.00  0.00      MEMB
ATOM   2912 H10R PA     22     -15.072 -15.774   4.515  1.00  0.00      MEMB
ATOM   2913 H10S PA     22     -15.988 -17.347   4.690  1.00  0.00      MEMB
ATOM   2914 C111 PA     22     -15.411 -16.592   2.610  1.00  0.00      MEMB
ATOM   2915 H11R PA     22     -14.615 -15.863   2.348  1.00  0.00      MEMB
ATOM   2916 H11S PA     22     -16.415 -16.119   2.559  1.00  0.00      MEMB
ATOM   2917 C112 PA     22     -15.210 -17.812   1.727  1.00  0.00      MEMB
ATOM   2918 H12R PA     22     -15.743 -18.701   2.127  1.00  0.00      MEMB
ATOM   2919 H12S PA     22     -14.136 -18.099   1.741  1.00  0.00      MEMB
ATOM   2920 C113 PA     22     -15.566 -17.405   0.305  1.00  0.00      MEMB
ATOM   2921 H13R PA     22     -14.957 -16.542  -0.040  1.00  0.00      MEMB
ATOM   2922 H13S PA     22     -16.602 -17.006   0.274  1.00  0.00      MEMB
ATOM   2923 C114 PA     22     -15.514 -18.515  -0.689  1.00  0.00      MEMB
ATOM   2924 H14R PA     22     -15.885 -19.427  -0.174  1.00  0.00      MEMB
ATOM   2925 H14S PA     22     -14.429 -18.611  -0.907  1.00  0.00      MEMB
ATOM   2926 C115 PA     22     -16.195 -18.313  -2.045  1.00  0.00      MEMB
ATOM   2927 H15R PA     22     -17.301 -18.229  -1.979  1.00  0.00      MEMB
ATOM   2928 H15S PA     22     -15.994 -19.315  -2.481  1.00  0.00      MEMB
ATOM   2929 C116 PA     22     -15.731 -17.044  -2.847  1.00  0.00      MEMB
ATOM   2930 H16R PA     22     -15.969 -16.097  -2.318  1.00  0.00      MEMB
ATOM   2931 H16S PA     22     -16.307 -17.035  -3.797  1.00  0.00      MEMB
ATOM   2932 H16T PA     22     -14.640 -17.146  -3.026  1.00  0.00      MEMB
TER   
ATOM   3017  C12 PA     23     -20.713  -5.564  11.632  1.00  0.00      MEMB
ATOM   3018  H2R PA     23     -21.076  -6.600  11.461  1.00  0.00      MEMB
ATOM   3019  H2S PA     23     -19.846  -5.479  10.942  1.00  0.00      MEMB
ATOM   3063  C13 PA     23     -21.871  -4.622  11.212  1.00  0.00      MEMB
ATOM   3064  H3R PA     23     -21.434  -3.605  11.307  1.00  0.00      MEMB
ATOM   3065  H3S PA     23     -22.784  -4.800  11.821  1.00  0.00      MEMB
ATOM   3066  C14 PA     23     -22.295  -4.713   9.700  1.00  0.00      MEMB
ATOM   3067  H4R PA     23     -21.377  -4.563   9.092  1.00  0.00      MEMB
ATOM   3068  H4S PA     23     -23.046  -3.903   9.589  1.00  0.00      MEMB
ATOM   3069  C15 PA     23     -22.744  -6.007   9.110  1.00  0.00      MEMB
ATOM   3070  H5R PA     23     -23.691  -6.434   9.503  1.00  0.00      MEMB
ATOM   3071  H5S PA     23     -21.949  -6.780   9.180  1.00  0.00      MEMB
ATOM   3072  C16 PA     23     -22.885  -5.846   7.569  1.00  0.00      MEMB
ATOM   3073  H6R PA     23     -23.127  -6.892   7.283  1.00  0.00      MEMB
ATOM   3074  H6S PA     23     -21.907  -5.551   7.132  1.00  0.00      MEMB
ATOM   3075  C17 PA     23     -23.943  -4.785   7.223  1.00  0.00      MEMB
ATOM   3076  H7R PA     23     -23.588  -3.783   7.546  1.00  0.00      MEMB
ATOM   3077  H7S PA     23     -24.928  -5.107   7.622  1.00  0.00      MEMB
ATOM   3078  C18 PA     23     -24.123  -4.802   5.697  1.00  0.00      MEMB
ATOM   3079  H8R PA     23     -23.317  -4.198   5.229  1.00  0.00      MEMB
ATOM   3080  H8S PA     23     -25.103  -4.315   5.505  1.00  0.00      MEMB
ATOM   3081  C19 PA     23     -24.170  -6.057   4.852  1.00  0.00      MEMB
ATOM   3082  H9R PA     23     -25.000  -6.711   5.194  1.00  0.00      MEMB
ATOM   3083  H9S PA     23     -23.223  -6.638   4.884  1.00  0.00      MEMB
ATOM   3084 C110 PA     23     -24.565  -6.000   3.388  1.00  0.00      MEMB
ATOM   3085 H10R PA     23     -24.178  -5.062   2.938  1.00  0.00      MEMB
ATOM   3086 H10S PA     23     -25.674  -5.999   3.314  1.00  0.00      MEMB
ATOM   3087 C111 PA     23     -24.005  -7.142   2.543  1.00  0.00      MEMB
ATOM   3088 H11R PA     23     -24.564  -7.095   1.584  1.00  0.00      MEMB
ATOM   3089 H11S PA     23     -24.415  -8.122   2.869  1.00  0.00      MEMB
ATOM   3090 C112 PA     23     -22.482  -7.258   2.337  1.00  0.00      MEMB
ATOM   3091 H12R PA     23     -22.278  -7.993   1.529  1.00  0.00      MEMB
ATOM   3092 H12S PA     23     -21.979  -7.680   3.233  1.00  0.00      MEMB
ATOM   3093 C113 PA     23     -21.752  -5.885   2.128  1.00  0.00      MEMB
ATOM   3094 H13R PA     23     -21.996  -5.316   3.051  1.00  0.00      MEMB
ATOM   3095 H13S PA     23     -22.187  -5.335   1.267  1.00  0.00      MEMB
ATOM   3096 C114 PA     23     -20.261  -6.004   1.755  1.00  0.00      MEMB
ATOM   3097 H14R PA     23     -20.201  -6.646   0.850  1.00  0.00      MEMB
ATOM   3098 H14S PA     23     -19.694  -6.532   2.551  1.00  0.00      MEMB
ATOM   3099 C115 PA     23     -19.519  -4.724   1.326  1.00  0.00      MEMB
ATOM   3100 H15R PA     23     -19.124  -4.103   2.158  1.00  0.00      MEMB
ATOM   3101 H15S PA     23     -20.251  -4.075   0.799  1.00  0.00      MEMB
ATOM   3102 C116 PA     23     -18.255  -4.996   0.454  1.00  0.00      MEMB
ATOM   3103 H16R PA     23     -18.560  -5.493  -0.492  1.00  0.00      MEMB
ATOM   3104 H16S PA     23     -17.518  -5.641   0.978  1.00  0.00      MEMB
ATOM   3105 H16T PA     23     -17.615  -4.096   0.329  1.00  0.00      MEMB
ATOM   2976  N31 PC     23     -22.093  -5.980  19.198  1.00  0.00      MEMB
ATOM   2977  C33 PC     23     -22.122  -6.290  17.729  1.00  0.00      MEMB
ATOM   2978  H3A PC     23     -22.329  -5.380  17.186  1.00  0.00      MEMB
ATOM   2979  H3B PC     23     -22.863  -7.071  17.634  1.00  0.00      MEMB
ATOM   2980  H3C PC     23     -21.109  -6.616  17.544  1.00  0.00      MEMB
ATOM   2981  C34 PC     23     -20.743  -5.211  19.409  1.00  0.00      MEMB
ATOM   2982  H4A PC     23     -20.751  -4.415  18.679  1.00  0.00      MEMB
ATOM   2983  H4B PC     23     -19.999  -5.979  19.259  1.00  0.00      MEMB
ATOM   2984  H4C PC     23     -20.825  -4.858  20.427  1.00  0.00      MEMB
ATOM   2985  C35 PC     23     -23.205  -5.022  19.584  1.00  0.00      MEMB
ATOM   2986  H5A PC     23     -23.370  -5.074  20.651  1.00  0.00      MEMB
ATOM   2987  H5B PC     23     -24.026  -5.479  19.052  1.00  0.00      MEMB
ATOM   2988  H5C PC     23     -23.035  -3.984  19.341  1.00  0.00      MEMB
ATOM   2989  C32 PC     23     -22.136  -7.181  20.005  1.00  0.00      MEMB
ATOM   2990  H2A PC     23     -23.166  -7.462  20.167  1.00  0.00      MEMB
ATOM   2991  H2B PC     23     -21.834  -6.934  21.012  1.00  0.00      MEMB
ATOM   2992  C31 PC     23     -21.418  -8.459  19.480  1.00  0.00      MEMB
ATOM   2993  H1A PC     23     -21.837  -8.812  18.513  1.00  0.00      MEMB
ATOM   2994  H1B PC     23     -21.452  -9.251  20.259  1.00  0.00      MEMB
ATOM   2995  P31 PC     23     -19.037  -9.302  18.755  1.00  0.00      MEMB
ATOM   2996  O33 PC     23     -19.453 -10.711  18.942  1.00  0.00      MEMB
ATOM   2997  O34 PC     23     -17.697  -8.920  19.261  1.00  0.00      MEMB
ATOM   2998  O31 PC     23     -19.116  -8.957  17.214  1.00  0.00      MEMB
ATOM   2999  O32 PC     23     -20.050  -8.259  19.423  1.00  0.00      MEMB
ATOM   3000  C3  PC     23     -18.680  -7.678  16.760  1.00  0.00      MEMB
ATOM   3001  HA  PC     23     -17.581  -7.534  16.681  1.00  0.00      MEMB
ATOM   3002  HB  PC     23     -19.233  -6.880  17.299  1.00  0.00      MEMB
ATOM   3003  C2  PC     23     -19.049  -7.532  15.255  1.00  0.00      MEMB
ATOM   3004  HX  PC     23     -20.149  -7.644  15.147  1.00  0.00      MEMB
ATOM   3005  O21 PC     23     -18.393  -8.549  14.471  1.00  0.00      MEMB
ATOM   3006  C21 PC     23     -19.051  -8.997  13.403  1.00  0.00      MEMB
ATOM   3007  O22 PC     23     -20.176  -8.684  13.086  1.00  0.00      MEMB
ATOM   3011  C1  PC     23     -18.598  -6.138  14.720  1.00  0.00      MEMB
ATOM   3012  HR  PC     23     -17.516  -5.978  14.915  1.00  0.00      MEMB
ATOM   3013  HS  PC     23     -19.032  -5.319  15.333  1.00  0.00      MEMB
ATOM   3014  O11 PC     23     -19.055  -5.956  13.345  1.00  0.00      MEMB
ATOM   3015  C11 PC     23     -20.152  -5.156  13.081  1.00  0.00      MEMB
ATOM   3016  O12 PC     23     -20.838  -4.571  13.912  1.00  0.00      MEMB
ATOM   3008  C12 PA     23     -18.178  -9.971  12.706  1.00  0.00      MEMB
ATOM   3009  H2R PA     23     -18.175 -10.888  13.332  1.00  0.00      MEMB
ATOM   3010  H2S PA     23     -17.127  -9.625  12.601  1.00  0.00      MEMB
ATOM   3020  C13 PA     23     -18.599  -9.964  11.190  1.00  0.00      MEMB
ATOM   3021  H3R PA     23     -19.697 -10.131  11.165  1.00  0.00      MEMB
ATOM   3022  H3S PA     23     -18.115 -10.829  10.689  1.00  0.00      MEMB
ATOM   3023  C14 PA     23     -18.196  -8.805  10.380  1.00  0.00      MEMB
ATOM   3024  H4R PA     23     -17.094  -8.709  10.487  1.00  0.00      MEMB
ATOM   3025  H4S PA     23     -18.688  -7.837  10.612  1.00  0.00      MEMB
ATOM   3026  C15 PA     23     -18.514  -9.034   8.869  1.00  0.00      MEMB
ATOM   3027  H5R PA     23     -19.621  -9.026   8.767  1.00  0.00      MEMB
ATOM   3028  H5S PA     23     -18.271 -10.082   8.593  1.00  0.00      MEMB
ATOM   3029  C16 PA     23     -17.965  -7.985   7.869  1.00  0.00      MEMB
ATOM   3030  H6R PA     23     -16.866  -7.834   7.799  1.00  0.00      MEMB
ATOM   3031  H6S PA     23     -18.396  -7.049   8.283  1.00  0.00      MEMB
ATOM   3032  C17 PA     23     -18.519  -8.193   6.474  1.00  0.00      MEMB
ATOM   3033  H7R PA     23     -18.233  -7.229   6.002  1.00  0.00      MEMB
ATOM   3034  H7S PA     23     -19.597  -8.461   6.503  1.00  0.00      MEMB
ATOM   3035  C18 PA     23     -17.767  -9.301   5.748  1.00  0.00      MEMB
ATOM   3036  H8R PA     23     -18.005 -10.288   6.200  1.00  0.00      MEMB
ATOM   3037  H8S PA     23     -16.680  -9.102   5.633  1.00  0.00      MEMB
ATOM   3038  C19 PA     23     -18.392  -9.365   4.332  1.00  0.00      MEMB
ATOM   3039  H9R PA     23     -18.564  -8.316   4.009  1.00  0.00      MEMB
ATOM   3040  H9S PA     23     -19.424  -9.768   4.409  1.00  0.00      MEMB
ATOM   3041 C110 PA     23     -17.605 -10.163   3.393  1.00  0.00      MEMB
ATOM   3042 H10R PA     23     -17.396 -11.154   3.851  1.00  0.00      MEMB
ATOM   3043 H10S PA     23     -16.605  -9.705   3.234  1.00  0.00      MEMB
ATOM   3044 C111 PA     23     -18.335 -10.577   2.126  1.00  0.00      MEMB
ATOM   3045 H11R PA     23     -19.263 -11.161   2.304  1.00  0.00      MEMB
ATOM   3046 H11S PA     23     -17.597 -11.207   1.584  1.00  0.00      MEMB
ATOM   3047 C112 PA     23     -18.608  -9.290   1.310  1.00  0.00      MEMB
ATOM   3048 H12R PA     23     -17.845  -8.542   1.614  1.00  0.00      MEMB
ATOM   3049 H12S PA     23     -19.572  -8.820   1.601  1.00  0.00      MEMB
ATOM   3050 C113 PA     23     -18.610  -9.361  -0.243  1.00  0.00      MEMB
ATOM   3051 H13R PA     23     -18.201 -10.355  -0.527  1.00  0.00      MEMB
ATOM   3052 H13S PA     23     -17.995  -8.522  -0.634  1.00  0.00      MEMB
ATOM   3053 C114 PA     23     -19.976  -9.333  -0.801  1.00  0.00      MEMB
ATOM   3054 H14R PA     23     -19.854  -9.486  -1.895  1.00  0.00      MEMB
ATOM   3055 H14S PA     23     -20.362  -8.309  -0.612  1.00  0.00      MEMB
ATOM   3056 C115 PA     23     -21.039 -10.342  -0.339  1.00  0.00      MEMB
ATOM   3057 H15R PA     23     -21.985  -9.958  -0.775  1.00  0.00      MEMB
ATOM   3058 H15S PA     23     -21.075 -10.290   0.771  1.00  0.00      MEMB
ATOM   3059 C116 PA     23     -20.704 -11.731  -0.871  1.00  0.00      MEMB
ATOM   3060 H16R PA     23     -19.641 -12.017  -0.724  1.00  0.00      MEMB
ATOM   3061 H16S PA     23     -20.924 -11.815  -1.957  1.00  0.00      MEMB
ATOM   3062 H16T PA     23     -21.246 -12.531  -0.323  1.00  0.00      MEMB
TER   
ATOM   3147  C12 PA     24      -8.494  24.046  12.642  1.00  0.00      MEMB
ATOM   3148  H2R PA     24      -7.574  23.688  13.152  1.00  0.00      MEMB
ATOM   3149  H2S PA     24      -8.204  24.367  11.619  1.00  0.00      MEMB
ATOM   3193  C13 PA     24      -9.554  22.929  12.443  1.00  0.00      MEMB
ATOM   3194  H3R PA     24     -10.535  23.188  11.991  1.00  0.00      MEMB
ATOM   3195  H3S PA     24      -9.709  22.470  13.443  1.00  0.00      MEMB
ATOM   3196  C14 PA     24      -9.123  21.868  11.408  1.00  0.00      MEMB
ATOM   3197  H4R PA     24      -9.574  20.883  11.654  1.00  0.00      MEMB
ATOM   3198  H4S PA     24      -8.022  21.738  11.487  1.00  0.00      MEMB
ATOM   3199  C15 PA     24      -9.485  22.241   9.965  1.00  0.00      MEMB
ATOM   3200  H5R PA     24      -9.345  23.322   9.752  1.00  0.00      MEMB
ATOM   3201  H5S PA     24     -10.580  22.204   9.780  1.00  0.00      MEMB
ATOM   3202  C16 PA     24      -8.784  21.276   8.978  1.00  0.00      MEMB
ATOM   3203  H6R PA     24      -9.372  21.255   8.035  1.00  0.00      MEMB
ATOM   3204  H6S PA     24      -8.852  20.297   9.498  1.00  0.00      MEMB
ATOM   3205  C17 PA     24      -7.316  21.615   8.804  1.00  0.00      MEMB
ATOM   3206  H7R PA     24      -6.970  21.156   7.853  1.00  0.00      MEMB
ATOM   3207  H7S PA     24      -6.681  21.203   9.617  1.00  0.00      MEMB
ATOM   3208  C18 PA     24      -6.850  23.077   8.879  1.00  0.00      MEMB
ATOM   3209  H8R PA     24      -5.757  23.171   8.705  1.00  0.00      MEMB
ATOM   3210  H8S PA     24      -7.163  23.554   9.833  1.00  0.00      MEMB
ATOM   3211  C19 PA     24      -7.465  23.916   7.680  1.00  0.00      MEMB
ATOM   3212  H9R PA     24      -6.934  24.884   7.558  1.00  0.00      MEMB
ATOM   3213  H9S PA     24      -8.530  24.116   7.926  1.00  0.00      MEMB
ATOM   3214 C110 PA     24      -7.372  23.161   6.297  1.00  0.00      MEMB
ATOM   3215 H10R PA     24      -7.779  23.715   5.424  1.00  0.00      MEMB
ATOM   3216 H10S PA     24      -7.875  22.181   6.439  1.00  0.00      MEMB
ATOM   3217 C111 PA     24      -6.010  22.654   5.765  1.00  0.00      MEMB
ATOM   3218 H11R PA     24      -5.642  21.928   6.520  1.00  0.00      MEMB
ATOM   3219 H11S PA     24      -5.267  23.480   5.746  1.00  0.00      MEMB
ATOM   3220 C112 PA     24      -6.017  22.117   4.361  1.00  0.00      MEMB
ATOM   3221 H12R PA     24      -4.973  21.774   4.199  1.00  0.00      MEMB
ATOM   3222 H12S PA     24      -6.396  22.912   3.683  1.00  0.00      MEMB
ATOM   3223 C113 PA     24      -6.892  20.885   4.239  1.00  0.00      MEMB
ATOM   3224 H13R PA     24      -7.956  21.066   4.501  1.00  0.00      MEMB
ATOM   3225 H13S PA     24      -6.534  20.299   5.112  1.00  0.00      MEMB
ATOM   3226 C114 PA     24      -6.886  20.148   2.860  1.00  0.00      MEMB
ATOM   3227 H14R PA     24      -7.597  19.301   2.967  1.00  0.00      MEMB
ATOM   3228 H14S PA     24      -5.844  19.788   2.718  1.00  0.00      MEMB
ATOM   3229 C115 PA     24      -7.278  21.080   1.637  1.00  0.00      MEMB
ATOM   3230 H15R PA     24      -7.025  20.509   0.718  1.00  0.00      MEMB
ATOM   3231 H15S PA     24      -6.635  21.985   1.661  1.00  0.00      MEMB
ATOM   3232 C116 PA     24      -8.777  21.425   1.677  1.00  0.00      MEMB
ATOM   3233 H16R PA     24      -8.888  22.246   0.937  1.00  0.00      MEMB
ATOM   3234 H16S PA     24      -9.075  21.720   2.706  1.00  0.00      MEMB
ATOM   3235 H16T PA     24      -9.454  20.558   1.517  1.00  0.00      MEMB
ATOM   3106  N31 PC     24      -8.335  20.977  21.054  1.00  0.00      MEMB
ATOM   3107  C33 PC     24      -8.967  19.691  21.505  1.00  0.00      MEMB
ATOM   3108  H3A PC     24      -8.251  18.899  21.342  1.00  0.00      MEMB
ATOM   3109  H3B PC     24      -9.788  19.387  20.872  1.00  0.00      MEMB
ATOM   3110  H3C PC     24      -9.353  19.770  22.510  1.00  0.00      MEMB
ATOM   3111  C34 PC     24      -9.342  21.982  21.175  1.00  0.00      MEMB
ATOM   3112  H4A PC     24     -10.216  21.842  20.557  1.00  0.00      MEMB
ATOM   3113  H4B PC     24      -8.973  22.961  20.907  1.00  0.00      MEMB
ATOM   3114  H4C PC     24      -9.762  21.950  22.169  1.00  0.00      MEMB
ATOM   3115  C35 PC     24      -7.236  21.376  22.001  1.00  0.00      MEMB
ATOM   3116  H5A PC     24      -7.516  21.369  23.044  1.00  0.00      MEMB
ATOM   3117  H5B PC     24      -7.172  22.404  21.678  1.00  0.00      MEMB
ATOM   3118  H5C PC     24      -6.338  20.827  21.759  1.00  0.00      MEMB
ATOM   3119  C32 PC     24      -7.831  20.842  19.613  1.00  0.00      MEMB
ATOM   3120  H2A PC     24      -6.997  20.160  19.542  1.00  0.00      MEMB
ATOM   3121  H2B PC     24      -7.442  21.811  19.335  1.00  0.00      MEMB
ATOM   3122  C31 PC     24      -8.981  20.492  18.564  1.00  0.00      MEMB
ATOM   3123  H1A PC     24      -9.604  19.726  19.073  1.00  0.00      MEMB
ATOM   3124  H1B PC     24      -8.543  20.015  17.661  1.00  0.00      MEMB
ATOM   3125  P31 PC     24     -10.829  21.639  17.034  1.00  0.00      MEMB
ATOM   3126  O33 PC     24     -12.192  21.660  17.628  1.00  0.00      MEMB
ATOM   3127  O34 PC     24     -10.540  20.616  15.979  1.00  0.00      MEMB
ATOM   3128  O31 PC     24     -10.670  23.080  16.280  1.00  0.00      MEMB
ATOM   3129  O32 PC     24      -9.722  21.639  18.169  1.00  0.00      MEMB
ATOM   3130  C3  PC     24     -10.639  24.226  17.177  1.00  0.00      MEMB
ATOM   3131  HA  PC     24      -9.656  24.271  17.692  1.00  0.00      MEMB
ATOM   3132  HB  PC     24     -11.440  24.131  17.941  1.00  0.00      MEMB
ATOM   3133  C2  PC     24     -10.886  25.464  16.378  1.00  0.00      MEMB
ATOM   3134  HX  PC     24     -11.153  26.295  17.066  1.00  0.00      MEMB
ATOM   3135  O21 PC     24     -11.901  25.236  15.366  1.00  0.00      MEMB
ATOM   3136  C21 PC     24     -13.156  24.857  15.705  1.00  0.00      MEMB
ATOM   3137  O22 PC     24     -13.591  24.577  16.805  1.00  0.00      MEMB
ATOM   3141  C1  PC     24      -9.616  25.951  15.632  1.00  0.00      MEMB
ATOM   3142  HR  PC     24      -8.800  26.184  16.350  1.00  0.00      MEMB
ATOM   3143  HS  PC     24      -9.821  26.942  15.174  1.00  0.00      MEMB
ATOM   3144  O11 PC     24      -8.874  25.088  14.748  1.00  0.00      MEMB
ATOM   3145  C11 PC     24      -9.218  25.169  13.426  1.00  0.00      MEMB
ATOM   3146  O12 PC     24     -10.021  25.911  12.905  1.00  0.00      MEMB
ATOM   3138  C12 PA     24     -14.014  24.843  14.331  1.00  0.00      MEMB
ATOM   3139  H2R PA     24     -13.891  25.773  13.737  1.00  0.00      MEMB
ATOM   3140  H2S PA     24     -15.111  24.703  14.440  1.00  0.00      MEMB
ATOM   3150  C13 PA     24     -13.668  23.586  13.405  1.00  0.00      MEMB
ATOM   3151  H3R PA     24     -14.252  22.744  13.834  1.00  0.00      MEMB
ATOM   3152  H3S PA     24     -12.613  23.268  13.546  1.00  0.00      MEMB
ATOM   3153  C14 PA     24     -14.101  23.913  11.956  1.00  0.00      MEMB
ATOM   3154  H4R PA     24     -15.205  24.038  11.955  1.00  0.00      MEMB
ATOM   3155  H4S PA     24     -13.898  23.007  11.346  1.00  0.00      MEMB
ATOM   3156  C15 PA     24     -13.304  25.099  11.308  1.00  0.00      MEMB
ATOM   3157  H5R PA     24     -12.212  24.898  11.358  1.00  0.00      MEMB
ATOM   3158  H5S PA     24     -13.475  26.059  11.841  1.00  0.00      MEMB
ATOM   3159  C16 PA     24     -13.851  25.373   9.946  1.00  0.00      MEMB
ATOM   3160  H6R PA     24     -13.245  26.221   9.560  1.00  0.00      MEMB
ATOM   3161  H6S PA     24     -14.914  25.691  10.008  1.00  0.00      MEMB
ATOM   3162  C17 PA     24     -13.971  24.219   8.932  1.00  0.00      MEMB
ATOM   3163  H7R PA     24     -14.794  23.527   9.209  1.00  0.00      MEMB
ATOM   3164  H7S PA     24     -13.127  23.520   9.117  1.00  0.00      MEMB
ATOM   3165  C18 PA     24     -13.955  24.581   7.427  1.00  0.00      MEMB
ATOM   3166  H8R PA     24     -12.976  25.092   7.315  1.00  0.00      MEMB
ATOM   3167  H8S PA     24     -14.822  25.244   7.218  1.00  0.00      MEMB
ATOM   3168  C19 PA     24     -14.119  23.304   6.475  1.00  0.00      MEMB
ATOM   3169  H9R PA     24     -14.463  23.697   5.495  1.00  0.00      MEMB
ATOM   3170  H9S PA     24     -15.014  22.712   6.762  1.00  0.00      MEMB
ATOM   3171 C110 PA     24     -12.875  22.480   6.320  1.00  0.00      MEMB
ATOM   3172 H10R PA     24     -13.104  21.511   5.827  1.00  0.00      MEMB
ATOM   3173 H10S PA     24     -12.492  22.218   7.329  1.00  0.00      MEMB
ATOM   3174 C111 PA     24     -11.761  23.125   5.495  1.00  0.00      MEMB
ATOM   3175 H11R PA     24     -11.054  22.297   5.270  1.00  0.00      MEMB
ATOM   3176 H11S PA     24     -11.319  23.827   6.234  1.00  0.00      MEMB
ATOM   3177 C112 PA     24     -12.027  23.834   4.077  1.00  0.00      MEMB
ATOM   3178 H12R PA     24     -11.063  24.254   3.719  1.00  0.00      MEMB
ATOM   3179 H12S PA     24     -12.735  24.672   4.249  1.00  0.00      MEMB
ATOM   3180 C113 PA     24     -12.497  22.826   3.027  1.00  0.00      MEMB
ATOM   3181 H13R PA     24     -13.421  22.356   3.428  1.00  0.00      MEMB
ATOM   3182 H13S PA     24     -11.731  22.027   2.924  1.00  0.00      MEMB
ATOM   3183 C114 PA     24     -12.845  23.356   1.699  1.00  0.00      MEMB
ATOM   3184 H14R PA     24     -12.920  22.525   0.965  1.00  0.00      MEMB
ATOM   3185 H14S PA     24     -11.945  23.907   1.353  1.00  0.00      MEMB
ATOM   3186 C115 PA     24     -14.049  24.301   1.608  1.00  0.00      MEMB
ATOM   3187 H15R PA     24     -14.939  23.862   2.109  1.00  0.00      MEMB
ATOM   3188 H15S PA     24     -14.406  24.231   0.559  1.00  0.00      MEMB
ATOM   3189 C116 PA     24     -13.906  25.772   1.944  1.00  0.00      MEMB
ATOM   3190 H16R PA     24     -14.769  26.302   1.490  1.00  0.00      MEMB
ATOM   3191 H16S PA     24     -12.968  26.226   1.557  1.00  0.00      MEMB
ATOM   3192 H16T PA     24     -13.932  25.920   3.045  1.00  0.00      MEMB
TER   
ATOM   3277  C12 PA     25      21.105   3.356  12.940  1.00  0.00      MEMB
ATOM   3278  H2R PA     25      21.792   2.860  13.658  1.00  0.00      MEMB
ATOM   3279  H2S PA     25      21.335   4.441  13.012  1.00  0.00      MEMB
ATOM   3323  C13 PA     25      21.119   2.794  11.570  1.00  0.00      MEMB
ATOM   3324  H3R PA     25      20.188   3.159  11.085  1.00  0.00      MEMB
ATOM   3325  H3S PA     25      21.015   1.694  11.682  1.00  0.00      MEMB
ATOM   3326  C14 PA     25      22.360   3.271  10.751  1.00  0.00      MEMB
ATOM   3327  H4R PA     25      23.127   2.579  11.159  1.00  0.00      MEMB
ATOM   3328  H4S PA     25      22.608   4.282  11.140  1.00  0.00      MEMB
ATOM   3329  C15 PA     25      22.106   3.136   9.209  1.00  0.00      MEMB
ATOM   3330  H5R PA     25      21.663   2.129   9.050  1.00  0.00      MEMB
ATOM   3331  H5S PA     25      23.113   3.163   8.740  1.00  0.00      MEMB
ATOM   3332  C16 PA     25      21.270   4.236   8.558  1.00  0.00      MEMB
ATOM   3333  H6R PA     25      21.801   5.212   8.559  1.00  0.00      MEMB
ATOM   3334  H6S PA     25      20.344   4.374   9.156  1.00  0.00      MEMB
ATOM   3335  C17 PA     25      20.863   3.948   7.136  1.00  0.00      MEMB
ATOM   3336  H7R PA     25      21.724   3.555   6.554  1.00  0.00      MEMB
ATOM   3337  H7S PA     25      20.562   4.872   6.597  1.00  0.00      MEMB
ATOM   3338  C18 PA     25      19.781   2.923   6.974  1.00  0.00      MEMB
ATOM   3339  H8R PA     25      18.890   3.182   7.584  1.00  0.00      MEMB
ATOM   3340  H8S PA     25      20.188   1.979   7.395  1.00  0.00      MEMB
ATOM   3341  C19 PA     25      19.415   2.707   5.452  1.00  0.00      MEMB
ATOM   3342  H9R PA     25      18.977   1.692   5.339  1.00  0.00      MEMB
ATOM   3343  H9S PA     25      20.280   2.699   4.755  1.00  0.00      MEMB
ATOM   3344 C110 PA     25      18.523   3.778   4.792  1.00  0.00      MEMB
ATOM   3345 H10R PA     25      19.082   4.731   4.677  1.00  0.00      MEMB
ATOM   3346 H10S PA     25      17.604   3.925   5.399  1.00  0.00      MEMB
ATOM   3347 C111 PA     25      17.972   3.361   3.442  1.00  0.00      MEMB
ATOM   3348 H11R PA     25      16.931   3.730   3.329  1.00  0.00      MEMB
ATOM   3349 H11S PA     25      17.919   2.252   3.499  1.00  0.00      MEMB
ATOM   3350 C112 PA     25      18.640   3.891   2.219  1.00  0.00      MEMB
ATOM   3351 H12R PA     25      19.602   3.346   2.106  1.00  0.00      MEMB
ATOM   3352 H12S PA     25      18.840   4.981   2.298  1.00  0.00      MEMB
ATOM   3353 C113 PA     25      17.868   3.429   1.011  1.00  0.00      MEMB
ATOM   3354 H13R PA     25      16.799   3.727   1.081  1.00  0.00      MEMB
ATOM   3355 H13S PA     25      17.640   2.343   0.964  1.00  0.00      MEMB
ATOM   3356 C114 PA     25      18.535   3.907  -0.332  1.00  0.00      MEMB
ATOM   3357 H14R PA     25      19.585   3.544  -0.341  1.00  0.00      MEMB
ATOM   3358 H14S PA     25      18.502   5.009  -0.467  1.00  0.00      MEMB
ATOM   3359 C115 PA     25      17.954   3.167  -1.596  1.00  0.00      MEMB
ATOM   3360 H15R PA     25      17.806   2.084  -1.393  1.00  0.00      MEMB
ATOM   3361 H15S PA     25      18.640   3.436  -2.428  1.00  0.00      MEMB
ATOM   3362 C116 PA     25      16.494   3.613  -1.891  1.00  0.00      MEMB
ATOM   3363 H16R PA     25      16.071   2.959  -2.684  1.00  0.00      MEMB
ATOM   3364 H16S PA     25      16.357   4.711  -1.986  1.00  0.00      MEMB
ATOM   3365 H16T PA     25      15.844   3.383  -1.020  1.00  0.00      MEMB
ATOM   3236  N31 PC     25      21.616  -2.705  19.712  1.00  0.00      MEMB
ATOM   3237  C33 PC     25      20.222  -2.957  20.363  1.00  0.00      MEMB
ATOM   3238  H3A PC     25      19.837  -2.019  20.733  1.00  0.00      MEMB
ATOM   3239  H3B PC     25      20.448  -3.713  21.101  1.00  0.00      MEMB
ATOM   3240  H3C PC     25      19.580  -3.225  19.537  1.00  0.00      MEMB
ATOM   3241  C34 PC     25      22.362  -1.879  20.788  1.00  0.00      MEMB
ATOM   3242  H4A PC     25      22.173  -2.372  21.730  1.00  0.00      MEMB
ATOM   3243  H4B PC     25      21.984  -0.867  20.795  1.00  0.00      MEMB
ATOM   3244  H4C PC     25      23.429  -1.805  20.638  1.00  0.00      MEMB
ATOM   3245  C35 PC     25      22.428  -3.970  19.622  1.00  0.00      MEMB
ATOM   3246  H5A PC     25      23.352  -3.883  19.070  1.00  0.00      MEMB
ATOM   3247  H5B PC     25      21.850  -4.743  19.137  1.00  0.00      MEMB
ATOM   3248  H5C PC     25      22.567  -4.371  20.616  1.00  0.00      MEMB
ATOM   3249  C32 PC     25      21.438  -1.929  18.429  1.00  0.00      MEMB
ATOM   3250  H2A PC     25      20.983  -2.691  17.814  1.00  0.00      MEMB
ATOM   3251  H2B PC     25      22.374  -1.649  17.968  1.00  0.00      MEMB
ATOM   3252  C31 PC     25      20.477  -0.632  18.470  1.00  0.00      MEMB
ATOM   3253  H1A PC     25      19.545  -0.812  19.049  1.00  0.00      MEMB
ATOM   3254  H1B PC     25      20.078  -0.504  17.441  1.00  0.00      MEMB
ATOM   3255  P31 PC     25      21.081   1.894  18.400  1.00  0.00      MEMB
ATOM   3256  O33 PC     25      22.382   2.222  17.699  1.00  0.00      MEMB
ATOM   3257  O34 PC     25      20.649   2.901  19.378  1.00  0.00      MEMB
ATOM   3258  O31 PC     25      20.077   1.860  17.166  1.00  0.00      MEMB
ATOM   3259  O32 PC     25      21.171   0.444  18.973  1.00  0.00      MEMB
ATOM   3260  C3  PC     25      18.702   1.960  17.438  1.00  0.00      MEMB
ATOM   3261  HA  PC     25      18.433   2.810  18.101  1.00  0.00      MEMB
ATOM   3262  HB  PC     25      18.384   1.000  17.898  1.00  0.00      MEMB
ATOM   3263  C2  PC     25      17.931   2.245  16.119  1.00  0.00      MEMB
ATOM   3264  HX  PC     25      16.882   2.522  16.361  1.00  0.00      MEMB
ATOM   3265  O21 PC     25      18.114   1.199  15.174  1.00  0.00      MEMB
ATOM   3266  C21 PC     25      17.764  -0.028  15.455  1.00  0.00      MEMB
ATOM   3267  O22 PC     25      17.097  -0.461  16.367  1.00  0.00      MEMB
ATOM   3271  C1  PC     25      18.356   3.471  15.433  1.00  0.00      MEMB
ATOM   3272  HR  PC     25      18.282   4.333  16.130  1.00  0.00      MEMB
ATOM   3273  HS  PC     25      17.631   3.782  14.651  1.00  0.00      MEMB
ATOM   3274  O11 PC     25      19.741   3.371  14.941  1.00  0.00      MEMB
ATOM   3275  C11 PC     25      19.738   3.029  13.616  1.00  0.00      MEMB
ATOM   3276  O12 PC     25      18.795   2.585  12.980  1.00  0.00      MEMB
ATOM   3268  C12 PA     25      18.243  -0.792  14.260  1.00  0.00      MEMB
ATOM   3269  H2R PA     25      18.120  -0.126  13.379  1.00  0.00      MEMB
ATOM   3270  H2S PA     25      17.591  -1.679  14.112  1.00  0.00      MEMB
ATOM   3280  C13 PA     25      19.668  -1.318  14.417  1.00  0.00      MEMB
ATOM   3281  H3R PA     25      19.860  -2.012  15.263  1.00  0.00      MEMB
ATOM   3282  H3S PA     25      20.321  -0.441  14.613  1.00  0.00      MEMB
ATOM   3283  C14 PA     25      20.101  -2.079  13.184  1.00  0.00      MEMB
ATOM   3284  H4R PA     25      20.054  -1.544  12.211  1.00  0.00      MEMB
ATOM   3285  H4S PA     25      19.410  -2.948  13.142  1.00  0.00      MEMB
ATOM   3286  C15 PA     25      21.604  -2.526  13.374  1.00  0.00      MEMB
ATOM   3287  H5R PA     25      21.587  -3.013  14.373  1.00  0.00      MEMB
ATOM   3288  H5S PA     25      22.288  -1.651  13.330  1.00  0.00      MEMB
ATOM   3289  C16 PA     25      22.053  -3.606  12.302  1.00  0.00      MEMB
ATOM   3290  H6R PA     25      21.285  -4.409  12.328  1.00  0.00      MEMB
ATOM   3291  H6S PA     25      23.028  -4.005  12.653  1.00  0.00      MEMB
ATOM   3292  C17 PA     25      22.139  -2.970  10.947  1.00  0.00      MEMB
ATOM   3293  H7R PA     25      22.852  -2.118  10.950  1.00  0.00      MEMB
ATOM   3294  H7S PA     25      21.201  -2.602  10.480  1.00  0.00      MEMB
ATOM   3295  C18 PA     25      22.763  -3.857   9.903  1.00  0.00      MEMB
ATOM   3296  H8R PA     25      21.972  -4.599   9.662  1.00  0.00      MEMB
ATOM   3297  H8S PA     25      23.676  -4.417  10.197  1.00  0.00      MEMB
ATOM   3298  C19 PA     25      23.220  -3.127   8.613  1.00  0.00      MEMB
ATOM   3299  H9R PA     25      23.248  -3.954   7.871  1.00  0.00      MEMB
ATOM   3300  H9S PA     25      24.229  -2.661   8.603  1.00  0.00      MEMB
ATOM   3301 C110 PA     25      22.245  -2.086   7.984  1.00  0.00      MEMB
ATOM   3302 H10R PA     25      22.333  -1.204   8.654  1.00  0.00      MEMB
ATOM   3303 H10S PA     25      21.268  -2.601   8.108  1.00  0.00      MEMB
ATOM   3304 C111 PA     25      22.420  -1.603   6.539  1.00  0.00      MEMB
ATOM   3305 H11R PA     25      22.552  -2.451   5.833  1.00  0.00      MEMB
ATOM   3306 H11S PA     25      23.355  -1.012   6.438  1.00  0.00      MEMB
ATOM   3307 C112 PA     25      21.273  -0.830   5.881  1.00  0.00      MEMB
ATOM   3308 H12R PA     25      21.160  -0.001   6.612  1.00  0.00      MEMB
ATOM   3309 H12S PA     25      20.319  -1.398   5.841  1.00  0.00      MEMB
ATOM   3310 C113 PA     25      21.537  -0.342   4.439  1.00  0.00      MEMB
ATOM   3311 H13R PA     25      22.542   0.122   4.343  1.00  0.00      MEMB
ATOM   3312 H13S PA     25      20.776   0.430   4.199  1.00  0.00      MEMB
ATOM   3313 C114 PA     25      21.245  -1.439   3.435  1.00  0.00      MEMB
ATOM   3314 H14R PA     25      20.243  -1.832   3.710  1.00  0.00      MEMB
ATOM   3315 H14S PA     25      22.038  -2.190   3.635  1.00  0.00      MEMB
ATOM   3316 C115 PA     25      21.409  -0.994   1.973  1.00  0.00      MEMB
ATOM   3317 H15R PA     25      21.649  -1.886   1.356  1.00  0.00      MEMB
ATOM   3318 H15S PA     25      22.334  -0.391   1.854  1.00  0.00      MEMB
ATOM   3319 C116 PA     25      20.264  -0.059   1.432  1.00  0.00      MEMB
ATOM   3320 H16R PA     25      20.073   0.776   2.140  1.00  0.00      MEMB
ATOM   3321 H16S PA     25      19.366  -0.707   1.339  1.00  0.00      MEMB
ATOM   3322 H16T PA     25      20.575   0.308   0.431  1.00  0.00      MEMB
TER   
ATOM   3407  C12 PA     26       4.591  21.546  13.474  1.00  0.00      MEMB
ATOM   3408  H2R PA     26       3.931  21.711  14.352  1.00  0.00      MEMB
ATOM   3409  H2S PA     26       3.974  21.674  12.559  1.00  0.00      MEMB
ATOM   3453  C13 PA     26       5.831  22.386  13.840  1.00  0.00      MEMB
ATOM   3454  H3R PA     26       6.683  22.068  13.202  1.00  0.00      MEMB
ATOM   3455  H3S PA     26       6.091  22.230  14.909  1.00  0.00      MEMB
ATOM   3456  C14 PA     26       5.624  23.941  13.659  1.00  0.00      MEMB
ATOM   3457  H4R PA     26       6.514  24.422  14.118  1.00  0.00      MEMB
ATOM   3458  H4S PA     26       4.680  24.310  14.115  1.00  0.00      MEMB
ATOM   3459  C15 PA     26       5.700  24.342  12.134  1.00  0.00      MEMB
ATOM   3460  H5R PA     26       5.264  25.353  11.986  1.00  0.00      MEMB
ATOM   3461  H5S PA     26       5.051  23.668  11.535  1.00  0.00      MEMB
ATOM   3462  C16 PA     26       7.102  24.478  11.531  1.00  0.00      MEMB
ATOM   3463  H6R PA     26       7.864  23.700  11.752  1.00  0.00      MEMB
ATOM   3464  H6S PA     26       7.462  25.451  11.929  1.00  0.00      MEMB
ATOM   3465  C17 PA     26       6.927  24.751  10.080  1.00  0.00      MEMB
ATOM   3466  H7R PA     26       7.674  25.450   9.646  1.00  0.00      MEMB
ATOM   3467  H7S PA     26       5.887  25.085   9.881  1.00  0.00      MEMB
ATOM   3468  C18 PA     26       7.012  23.454   9.196  1.00  0.00      MEMB
ATOM   3469  H8R PA     26       8.100  23.241   9.125  1.00  0.00      MEMB
ATOM   3470  H8S PA     26       6.561  23.798   8.242  1.00  0.00      MEMB
ATOM   3471  C19 PA     26       6.393  22.120   9.661  1.00  0.00      MEMB
ATOM   3472  H9R PA     26       5.284  22.150   9.716  1.00  0.00      MEMB
ATOM   3473  H9S PA     26       6.835  21.984  10.671  1.00  0.00      MEMB
ATOM   3474 C110 PA     26       6.833  21.136   8.585  1.00  0.00      MEMB
ATOM   3475 H10R PA     26       7.932  21.007   8.680  1.00  0.00      MEMB
ATOM   3476 H10S PA     26       6.474  21.417   7.572  1.00  0.00      MEMB
ATOM   3477 C111 PA     26       6.316  19.704   8.855  1.00  0.00      MEMB
ATOM   3478 H11R PA     26       5.210  19.647   8.770  1.00  0.00      MEMB
ATOM   3479 H11S PA     26       6.512  19.428   9.914  1.00  0.00      MEMB
ATOM   3480 C112 PA     26       6.874  18.566   7.878  1.00  0.00      MEMB
ATOM   3481 H12R PA     26       6.321  17.625   8.085  1.00  0.00      MEMB
ATOM   3482 H12S PA     26       7.934  18.340   8.126  1.00  0.00      MEMB
ATOM   3483 C113 PA     26       6.595  18.864   6.408  1.00  0.00      MEMB
ATOM   3484 H13R PA     26       6.987  19.893   6.254  1.00  0.00      MEMB
ATOM   3485 H13S PA     26       5.526  19.027   6.150  1.00  0.00      MEMB
ATOM   3486 C114 PA     26       7.477  18.066   5.375  1.00  0.00      MEMB
ATOM   3487 H14R PA     26       7.588  16.998   5.660  1.00  0.00      MEMB
ATOM   3488 H14S PA     26       8.518  18.441   5.474  1.00  0.00      MEMB
ATOM   3489 C115 PA     26       7.063  18.453   3.921  1.00  0.00      MEMB
ATOM   3490 H15R PA     26       7.168  19.559   3.949  1.00  0.00      MEMB
ATOM   3491 H15S PA     26       5.978  18.214   3.924  1.00  0.00      MEMB
ATOM   3492 C116 PA     26       7.900  17.760   2.843  1.00  0.00      MEMB
ATOM   3493 H16R PA     26       7.549  16.706   2.831  1.00  0.00      MEMB
ATOM   3494 H16S PA     26       8.995  17.902   2.966  1.00  0.00      MEMB
ATOM   3495 H16T PA     26       7.483  18.058   1.857  1.00  0.00      MEMB
ATOM   3366  N31 PC     26      10.393  20.987  19.373  1.00  0.00      MEMB
ATOM   3367  C33 PC     26      11.489  20.117  19.061  1.00  0.00      MEMB
ATOM   3368  H3A PC     26      11.983  19.755  19.951  1.00  0.00      MEMB
ATOM   3369  H3B PC     26      12.217  20.578  18.410  1.00  0.00      MEMB
ATOM   3370  H3C PC     26      11.154  19.208  18.583  1.00  0.00      MEMB
ATOM   3371  C34 PC     26       9.618  20.288  20.532  1.00  0.00      MEMB
ATOM   3372  H4A PC     26       8.778  20.887  20.851  1.00  0.00      MEMB
ATOM   3373  H4B PC     26      10.361  20.253  21.315  1.00  0.00      MEMB
ATOM   3374  H4C PC     26       9.466  19.253  20.265  1.00  0.00      MEMB
ATOM   3375  C35 PC     26      10.959  22.353  19.792  1.00  0.00      MEMB
ATOM   3376  H5A PC     26      10.195  23.072  20.051  1.00  0.00      MEMB
ATOM   3377  H5B PC     26      11.423  22.761  18.906  1.00  0.00      MEMB
ATOM   3378  H5C PC     26      11.723  22.203  20.540  1.00  0.00      MEMB
ATOM   3379  C32 PC     26       9.452  21.152  18.160  1.00  0.00      MEMB
ATOM   3380  H2A PC     26       9.013  20.197  17.911  1.00  0.00      MEMB
ATOM   3381  H2B PC     26      10.035  21.621  17.382  1.00  0.00      MEMB
ATOM   3382  C31 PC     26       8.226  22.059  18.301  1.00  0.00      MEMB
ATOM   3383  H1A PC     26       7.741  22.255  17.321  1.00  0.00      MEMB
ATOM   3384  H1B PC     26       8.421  23.074  18.709  1.00  0.00      MEMB
ATOM   3385  P31 PC     26       5.674  21.471  18.794  1.00  0.00      MEMB
ATOM   3386  O33 PC     26       5.041  22.823  18.455  1.00  0.00      MEMB
ATOM   3387  O34 PC     26       5.061  20.644  19.809  1.00  0.00      MEMB
ATOM   3388  O31 PC     26       5.786  20.615  17.519  1.00  0.00      MEMB
ATOM   3389  O32 PC     26       7.172  21.684  19.203  1.00  0.00      MEMB
ATOM   3390  C3  PC     26       6.168  19.266  17.499  1.00  0.00      MEMB
ATOM   3391  HA  PC     26       5.396  18.701  18.064  1.00  0.00      MEMB
ATOM   3392  HB  PC     26       7.066  19.108  18.133  1.00  0.00      MEMB
ATOM   3393  C2  PC     26       6.563  18.665  16.132  1.00  0.00      MEMB
ATOM   3394  HX  PC     26       6.934  17.655  16.409  1.00  0.00      MEMB
ATOM   3395  O21 PC     26       7.540  19.442  15.365  1.00  0.00      MEMB
ATOM   3396  C21 PC     26       8.432  18.796  14.524  1.00  0.00      MEMB
ATOM   3397  O22 PC     26       8.482  17.572  14.428  1.00  0.00      MEMB
ATOM   3401  C1  PC     26       5.356  18.398  15.193  1.00  0.00      MEMB
ATOM   3402  HR  PC     26       4.571  18.042  15.893  1.00  0.00      MEMB
ATOM   3403  HS  PC     26       5.477  17.697  14.339  1.00  0.00      MEMB
ATOM   3404  O11 PC     26       4.960  19.683  14.840  1.00  0.00      MEMB
ATOM   3405  C11 PC     26       4.978  20.102  13.571  1.00  0.00      MEMB
ATOM   3406  O12 PC     26       5.431  19.518  12.635  1.00  0.00      MEMB
ATOM   3398  C12 PA     26       9.269  19.886  13.812  1.00  0.00      MEMB
ATOM   3399  H2R PA     26      10.287  19.861  14.258  1.00  0.00      MEMB
ATOM   3400  H2S PA     26       8.722  20.821  14.060  1.00  0.00      MEMB
ATOM   3410  C13 PA     26       9.315  19.837  12.253  1.00  0.00      MEMB
ATOM   3411  H3R PA     26       8.365  19.849  11.677  1.00  0.00      MEMB
ATOM   3412  H3S PA     26       9.760  18.853  11.994  1.00  0.00      MEMB
ATOM   3413  C14 PA     26      10.306  20.930  11.644  1.00  0.00      MEMB
ATOM   3414  H4R PA     26      11.192  21.006  12.311  1.00  0.00      MEMB
ATOM   3415  H4S PA     26       9.816  21.927  11.631  1.00  0.00      MEMB
ATOM   3416  C15 PA     26      10.703  20.557  10.244  1.00  0.00      MEMB
ATOM   3417  H5R PA     26       9.860  20.110   9.674  1.00  0.00      MEMB
ATOM   3418  H5S PA     26      11.430  19.718  10.201  1.00  0.00      MEMB
ATOM   3419  C16 PA     26      11.185  21.732   9.298  1.00  0.00      MEMB
ATOM   3420  H6R PA     26      12.095  22.210   9.719  1.00  0.00      MEMB
ATOM   3421  H6S PA     26      10.336  22.445   9.364  1.00  0.00      MEMB
ATOM   3422  C17 PA     26      11.415  21.234   7.849  1.00  0.00      MEMB
ATOM   3423  H7R PA     26      10.689  20.477   7.481  1.00  0.00      MEMB
ATOM   3424  H7S PA     26      12.434  20.794   7.795  1.00  0.00      MEMB
ATOM   3425  C18 PA     26      11.425  22.308   6.803  1.00  0.00      MEMB
ATOM   3426  H8R PA     26      11.692  21.853   5.825  1.00  0.00      MEMB
ATOM   3427  H8S PA     26      12.199  23.044   7.109  1.00  0.00      MEMB
ATOM   3428  C19 PA     26      10.014  22.852   6.550  1.00  0.00      MEMB
ATOM   3429  H9R PA     26       9.512  23.006   7.528  1.00  0.00      MEMB
ATOM   3430  H9S PA     26       9.477  22.040   6.013  1.00  0.00      MEMB
ATOM   3431 C110 PA     26       9.938  24.218   5.859  1.00  0.00      MEMB
ATOM   3432 H10R PA     26      10.286  25.013   6.552  1.00  0.00      MEMB
ATOM   3433 H10S PA     26       8.884  24.448   5.591  1.00  0.00      MEMB
ATOM   3434 C111 PA     26      10.724  24.464   4.552  1.00  0.00      MEMB
ATOM   3435 H11R PA     26      11.800  24.290   4.768  1.00  0.00      MEMB
ATOM   3436 H11S PA     26      10.589  25.476   4.113  1.00  0.00      MEMB
ATOM   3437 C112 PA     26      10.358  23.544   3.437  1.00  0.00      MEMB
ATOM   3438 H12R PA     26      10.814  22.580   3.746  1.00  0.00      MEMB
ATOM   3439 H12S PA     26      10.904  23.929   2.550  1.00  0.00      MEMB
ATOM   3440 C113 PA     26       8.878  23.440   3.054  1.00  0.00      MEMB
ATOM   3441 H13R PA     26       8.608  24.394   2.553  1.00  0.00      MEMB
ATOM   3442 H13S PA     26       8.184  23.145   3.870  1.00  0.00      MEMB
ATOM   3443 C114 PA     26       8.606  22.337   1.920  1.00  0.00      MEMB
ATOM   3444 H14R PA     26       8.891  21.445   2.517  1.00  0.00      MEMB
ATOM   3445 H14S PA     26       9.478  22.283   1.234  1.00  0.00      MEMB
ATOM   3446 C115 PA     26       7.266  22.466   1.183  1.00  0.00      MEMB
ATOM   3447 H15R PA     26       7.184  21.633   0.452  1.00  0.00      MEMB
ATOM   3448 H15S PA     26       7.337  23.466   0.705  1.00  0.00      MEMB
ATOM   3449 C116 PA     26       6.067  22.482   2.107  1.00  0.00      MEMB
ATOM   3450 H16R PA     26       6.095  21.540   2.696  1.00  0.00      MEMB
ATOM   3451 H16S PA     26       5.045  22.392   1.681  1.00  0.00      MEMB
ATOM   3452 H16T PA     26       6.176  23.229   2.922  1.00  0.00      MEMB
TER   
ATOM   3537  C12 PA     27      -1.764 -19.794  12.131  1.00  0.00      MEMB
ATOM   3538  H2R PA     27      -2.529 -19.818  11.326  1.00  0.00      MEMB
ATOM   3539  H2S PA     27      -1.495 -20.853  12.337  1.00  0.00      MEMB
ATOM   3583  C13 PA     27      -0.408 -19.217  11.618  1.00  0.00      MEMB
ATOM   3584  H3R PA     27       0.314 -19.060  12.448  1.00  0.00      MEMB
ATOM   3585  H3S PA     27      -0.544 -18.190  11.215  1.00  0.00      MEMB
ATOM   3586  C14 PA     27       0.256 -20.112  10.564  1.00  0.00      MEMB
ATOM   3587  H4R PA     27       0.299 -21.188  10.839  1.00  0.00      MEMB
ATOM   3588  H4S PA     27       1.318 -19.794  10.504  1.00  0.00      MEMB
ATOM   3589  C15 PA     27      -0.188 -19.895   9.130  1.00  0.00      MEMB
ATOM   3590  H5R PA     27       0.093 -18.830   8.985  1.00  0.00      MEMB
ATOM   3591  H5S PA     27      -1.282 -19.958   8.950  1.00  0.00      MEMB
ATOM   3592  C16 PA     27       0.646 -20.681   8.147  1.00  0.00      MEMB
ATOM   3593  H6R PA     27       1.670 -20.633   8.576  1.00  0.00      MEMB
ATOM   3594  H6S PA     27       0.587 -20.092   7.207  1.00  0.00      MEMB
ATOM   3595  C17 PA     27       0.212 -22.134   7.861  1.00  0.00      MEMB
ATOM   3596  H7R PA     27       0.566 -22.764   8.704  1.00  0.00      MEMB
ATOM   3597  H7S PA     27       0.723 -22.404   6.912  1.00  0.00      MEMB
ATOM   3598  C18 PA     27      -1.320 -22.277   7.363  1.00  0.00      MEMB
ATOM   3599  H8R PA     27      -1.500 -21.640   6.471  1.00  0.00      MEMB
ATOM   3600  H8S PA     27      -1.816 -22.013   8.321  1.00  0.00      MEMB
ATOM   3601  C19 PA     27      -1.775 -23.718   6.909  1.00  0.00      MEMB
ATOM   3602  H9R PA     27      -2.861 -23.794   6.687  1.00  0.00      MEMB
ATOM   3603  H9S PA     27      -1.532 -24.328   7.805  1.00  0.00      MEMB
ATOM   3604 C110 PA     27      -1.084 -24.308   5.631  1.00  0.00      MEMB
ATOM   3605 H10R PA     27      -1.291 -25.398   5.576  1.00  0.00      MEMB
ATOM   3606 H10S PA     27       0.009 -24.114   5.669  1.00  0.00      MEMB
ATOM   3607 C111 PA     27      -1.388 -23.638   4.248  1.00  0.00      MEMB
ATOM   3608 H11R PA     27      -1.609 -22.557   4.378  1.00  0.00      MEMB
ATOM   3609 H11S PA     27      -2.290 -24.197   3.919  1.00  0.00      MEMB
ATOM   3610 C112 PA     27      -0.244 -23.779   3.222  1.00  0.00      MEMB
ATOM   3611 H12R PA     27       0.419 -24.575   3.625  1.00  0.00      MEMB
ATOM   3612 H12S PA     27       0.435 -22.908   3.101  1.00  0.00      MEMB
ATOM   3613 C113 PA     27      -0.836 -24.206   1.835  1.00  0.00      MEMB
ATOM   3614 H13R PA     27      -1.298 -25.198   2.028  1.00  0.00      MEMB
ATOM   3615 H13S PA     27      -0.030 -24.375   1.089  1.00  0.00      MEMB
ATOM   3616 C114 PA     27      -1.857 -23.199   1.254  1.00  0.00      MEMB
ATOM   3617 H14R PA     27      -2.678 -23.067   1.991  1.00  0.00      MEMB
ATOM   3618 H14S PA     27      -2.414 -23.632   0.395  1.00  0.00      MEMB
ATOM   3619 C115 PA     27      -1.325 -21.864   0.813  1.00  0.00      MEMB
ATOM   3620 H15R PA     27      -0.348 -22.038   0.313  1.00  0.00      MEMB
ATOM   3621 H15S PA     27      -1.059 -21.440   1.805  1.00  0.00      MEMB
ATOM   3622 C116 PA     27      -2.125 -20.972  -0.108  1.00  0.00      MEMB
ATOM   3623 H16R PA     27      -1.777 -19.932   0.069  1.00  0.00      MEMB
ATOM   3624 H16S PA     27      -3.201 -20.888   0.155  1.00  0.00      MEMB
ATOM   3625 H16T PA     27      -2.151 -21.094  -1.212  1.00  0.00      MEMB
ATOM   3496  N31 PC     27      -1.273 -21.934  19.738  1.00  0.00      MEMB
ATOM   3497  C33 PC     27      -1.263 -22.536  18.382  1.00  0.00      MEMB
ATOM   3498  H3A PC     27      -2.105 -22.178  17.807  1.00  0.00      MEMB
ATOM   3499  H3B PC     27      -1.241 -23.615  18.384  1.00  0.00      MEMB
ATOM   3500  H3C PC     27      -0.368 -22.311  17.822  1.00  0.00      MEMB
ATOM   3501  C34 PC     27       0.087 -22.195  20.320  1.00  0.00      MEMB
ATOM   3502  H4A PC     27       0.273 -23.245  20.491  1.00  0.00      MEMB
ATOM   3503  H4B PC     27       0.228 -21.750  21.294  1.00  0.00      MEMB
ATOM   3504  H4C PC     27       0.889 -21.888  19.665  1.00  0.00      MEMB
ATOM   3505  C35 PC     27      -1.525 -20.499  19.617  1.00  0.00      MEMB
ATOM   3506  H5A PC     27      -1.970 -20.112  20.522  1.00  0.00      MEMB
ATOM   3507  H5B PC     27      -2.369 -20.282  18.980  1.00  0.00      MEMB
ATOM   3508  H5C PC     27      -0.706 -19.859  19.325  1.00  0.00      MEMB
ATOM   3509  C32 PC     27      -2.391 -22.506  20.552  1.00  0.00      MEMB
ATOM   3510  H2A PC     27      -2.191 -22.268  21.586  1.00  0.00      MEMB
ATOM   3511  H2B PC     27      -2.439 -23.559  20.315  1.00  0.00      MEMB
ATOM   3512  C31 PC     27      -3.866 -22.141  20.129  1.00  0.00      MEMB
ATOM   3513  H1A PC     27      -3.977 -21.134  20.585  1.00  0.00      MEMB
ATOM   3514  H1B PC     27      -4.517 -22.888  20.631  1.00  0.00      MEMB
ATOM   3515  P31 PC     27      -5.458 -22.363  18.102  1.00  0.00      MEMB
ATOM   3516  O33 PC     27      -6.389 -21.225  18.300  1.00  0.00      MEMB
ATOM   3517  O34 PC     27      -5.794 -23.729  18.598  1.00  0.00      MEMB
ATOM   3518  O31 PC     27      -5.128 -22.475  16.568  1.00  0.00      MEMB
ATOM   3519  O32 PC     27      -3.991 -21.946  18.695  1.00  0.00      MEMB
ATOM   3520  C3  PC     27      -4.176 -21.597  15.959  1.00  0.00      MEMB
ATOM   3521  HA  PC     27      -3.870 -22.074  15.003  1.00  0.00      MEMB
ATOM   3522  HB  PC     27      -3.263 -21.406  16.562  1.00  0.00      MEMB
ATOM   3523  C2  PC     27      -4.896 -20.317  15.562  1.00  0.00      MEMB
ATOM   3524  HX  PC     27      -5.318 -19.816  16.460  1.00  0.00      MEMB
ATOM   3525  O21 PC     27      -5.980 -20.711  14.744  1.00  0.00      MEMB
ATOM   3526  C21 PC     27      -6.921 -19.697  14.617  1.00  0.00      MEMB
ATOM   3527  O22 PC     27      -7.036 -18.690  15.318  1.00  0.00      MEMB
ATOM   3531  C1  PC     27      -4.001 -19.284  14.841  1.00  0.00      MEMB
ATOM   3532  HR  PC     27      -3.287 -18.864  15.581  1.00  0.00      MEMB
ATOM   3533  HS  PC     27      -4.679 -18.473  14.498  1.00  0.00      MEMB
ATOM   3534  O11 PC     27      -3.204 -19.889  13.831  1.00  0.00      MEMB
ATOM   3535  C11 PC     27      -2.189 -19.136  13.352  1.00  0.00      MEMB
ATOM   3536  O12 PC     27      -1.841 -18.080  13.804  1.00  0.00      MEMB
ATOM   3528  C12 PA     27      -7.959 -20.085  13.595  1.00  0.00      MEMB
ATOM   3529  H2R PA     27      -8.541 -19.194  13.276  1.00  0.00      MEMB
ATOM   3530  H2S PA     27      -8.597 -20.895  14.010  1.00  0.00      MEMB
ATOM   3540  C13 PA     27      -7.195 -20.396  12.295  1.00  0.00      MEMB
ATOM   3541  H3R PA     27      -7.930 -20.915  11.643  1.00  0.00      MEMB
ATOM   3542  H3S PA     27      -6.343 -21.093  12.445  1.00  0.00      MEMB
ATOM   3543  C14 PA     27      -6.660 -19.131  11.648  1.00  0.00      MEMB
ATOM   3544  H4R PA     27      -5.725 -18.822  12.163  1.00  0.00      MEMB
ATOM   3545  H4S PA     27      -7.363 -18.274  11.729  1.00  0.00      MEMB
ATOM   3546  C15 PA     27      -6.461 -19.264  10.095  1.00  0.00      MEMB
ATOM   3547  H5R PA     27      -6.241 -18.263   9.667  1.00  0.00      MEMB
ATOM   3548  H5S PA     27      -7.414 -19.624   9.653  1.00  0.00      MEMB
ATOM   3549  C16 PA     27      -5.305 -20.322   9.923  1.00  0.00      MEMB
ATOM   3550  H6R PA     27      -5.781 -21.306  10.124  1.00  0.00      MEMB
ATOM   3551  H6S PA     27      -4.481 -20.072  10.624  1.00  0.00      MEMB
ATOM   3552  C17 PA     27      -4.723 -20.326   8.459  1.00  0.00      MEMB
ATOM   3553  H7R PA     27      -5.553 -20.292   7.721  1.00  0.00      MEMB
ATOM   3554  H7S PA     27      -3.972 -21.123   8.270  1.00  0.00      MEMB
ATOM   3555  C18 PA     27      -4.014 -19.050   8.086  1.00  0.00      MEMB
ATOM   3556  H8R PA     27      -3.244 -18.710   8.811  1.00  0.00      MEMB
ATOM   3557  H8S PA     27      -4.827 -18.294   8.064  1.00  0.00      MEMB
ATOM   3558  C19 PA     27      -3.344 -19.004   6.705  1.00  0.00      MEMB
ATOM   3559  H9R PA     27      -2.526 -19.753   6.769  1.00  0.00      MEMB
ATOM   3560  H9S PA     27      -2.835 -18.020   6.618  1.00  0.00      MEMB
ATOM   3561 C110 PA     27      -4.211 -19.257   5.480  1.00  0.00      MEMB
ATOM   3562 H10R PA     27      -4.936 -18.419   5.399  1.00  0.00      MEMB
ATOM   3563 H10S PA     27      -4.831 -20.179   5.495  1.00  0.00      MEMB
ATOM   3564 C111 PA     27      -3.569 -19.186   4.078  1.00  0.00      MEMB
ATOM   3565 H11R PA     27      -2.651 -19.800   3.956  1.00  0.00      MEMB
ATOM   3566 H11S PA     27      -3.155 -18.172   3.890  1.00  0.00      MEMB
ATOM   3567 C112 PA     27      -4.553 -19.576   2.970  1.00  0.00      MEMB
ATOM   3568 H12R PA     27      -4.854 -20.638   3.091  1.00  0.00      MEMB
ATOM   3569 H12S PA     27      -4.161 -19.363   1.952  1.00  0.00      MEMB
ATOM   3570 C113 PA     27      -5.836 -18.764   2.944  1.00  0.00      MEMB
ATOM   3571 H13R PA     27      -5.572 -17.731   2.633  1.00  0.00      MEMB
ATOM   3572 H13S PA     27      -6.367 -18.772   3.919  1.00  0.00      MEMB
ATOM   3573 C114 PA     27      -6.794 -19.259   1.733  1.00  0.00      MEMB
ATOM   3574 H14R PA     27      -6.344 -18.954   0.764  1.00  0.00      MEMB
ATOM   3575 H14S PA     27      -7.686 -18.627   1.932  1.00  0.00      MEMB
ATOM   3576 C115 PA     27      -7.104 -20.806   1.693  1.00  0.00      MEMB
ATOM   3577 H15R PA     27      -7.068 -21.065   2.773  1.00  0.00      MEMB
ATOM   3578 H15S PA     27      -6.365 -21.316   1.040  1.00  0.00      MEMB
ATOM   3579 C116 PA     27      -8.555 -20.991   1.264  1.00  0.00      MEMB
ATOM   3580 H16R PA     27      -8.629 -20.883   0.161  1.00  0.00      MEMB
ATOM   3581 H16S PA     27      -9.250 -20.189   1.593  1.00  0.00      MEMB
ATOM   3582 H16T PA     27      -8.885 -21.996   1.604  1.00  0.00      MEMB
TER   
ATOM   3667  C12 PA     28       9.644 -24.260  11.161  1.00  0.00      MEMB
ATOM   3668  H2R PA     28       9.565 -23.158  11.047  1.00  0.00      MEMB
ATOM   3669  H2S PA     28       8.781 -24.718  10.631  1.00  0.00      MEMB
ATOM   3713  C13 PA     28      10.854 -24.747  10.368  1.00  0.00      MEMB
ATOM   3714  H3R PA     28      11.013 -25.846  10.369  1.00  0.00      MEMB
ATOM   3715  H3S PA     28      11.720 -24.228  10.831  1.00  0.00      MEMB
ATOM   3716  C14 PA     28      10.781 -24.576   8.812  1.00  0.00      MEMB
ATOM   3717  H4R PA     28       9.819 -25.077   8.571  1.00  0.00      MEMB
ATOM   3718  H4S PA     28      11.695 -25.084   8.436  1.00  0.00      MEMB
ATOM   3719  C15 PA     28      10.816 -23.163   8.240  1.00  0.00      MEMB
ATOM   3720  H5R PA     28      11.711 -22.568   8.520  1.00  0.00      MEMB
ATOM   3721  H5S PA     28       9.893 -22.708   8.661  1.00  0.00      MEMB
ATOM   3722  C16 PA     28      10.513 -23.271   6.738  1.00  0.00      MEMB
ATOM   3723  H6R PA     28       9.480 -23.678   6.705  1.00  0.00      MEMB
ATOM   3724  H6S PA     28      11.281 -23.946   6.303  1.00  0.00      MEMB
ATOM   3725  C17 PA     28      10.663 -22.012   6.017  1.00  0.00      MEMB
ATOM   3726  H7R PA     28      11.706 -21.644   5.910  1.00  0.00      MEMB
ATOM   3727  H7S PA     28      10.075 -21.250   6.572  1.00  0.00      MEMB
ATOM   3728  C18 PA     28      10.114 -22.097   4.567  1.00  0.00      MEMB
ATOM   3729  H8R PA     28       9.219 -22.752   4.504  1.00  0.00      MEMB
ATOM   3730  H8S PA     28      10.948 -22.499   3.952  1.00  0.00      MEMB
ATOM   3731  C19 PA     28       9.710 -20.664   3.973  1.00  0.00      MEMB
ATOM   3732  H9R PA     28      10.472 -19.951   4.353  1.00  0.00      MEMB
ATOM   3733  H9S PA     28       8.743 -20.476   4.485  1.00  0.00      MEMB
ATOM   3734 C110 PA     28       9.622 -20.706   2.422  1.00  0.00      MEMB
ATOM   3735 H10R PA     28       9.260 -21.718   2.140  1.00  0.00      MEMB
ATOM   3736 H10S PA     28      10.589 -20.521   1.907  1.00  0.00      MEMB
ATOM   3737 C111 PA     28       8.763 -19.586   1.925  1.00  0.00      MEMB
ATOM   3738 H11R PA     28       9.185 -18.580   2.132  1.00  0.00      MEMB
ATOM   3739 H11S PA     28       7.818 -19.783   2.476  1.00  0.00      MEMB
ATOM   3740 C112 PA     28       8.500 -19.710   0.379  1.00  0.00      MEMB
ATOM   3741 H12R PA     28       9.308 -20.359  -0.022  1.00  0.00      MEMB
ATOM   3742 H12S PA     28       8.597 -18.719  -0.113  1.00  0.00      MEMB
ATOM   3743 C113 PA     28       7.237 -20.428  -0.087  1.00  0.00      MEMB
ATOM   3744 H13R PA     28       6.376 -19.947   0.424  1.00  0.00      MEMB
ATOM   3745 H13S PA     28       7.263 -21.453   0.339  1.00  0.00      MEMB
ATOM   3746 C114 PA     28       6.971 -20.450  -1.614  1.00  0.00      MEMB
ATOM   3747 H14R PA     28       7.956 -20.572  -2.112  1.00  0.00      MEMB
ATOM   3748 H14S PA     28       6.681 -19.416  -1.899  1.00  0.00      MEMB
ATOM   3749 C115 PA     28       6.125 -21.668  -1.996  1.00  0.00      MEMB
ATOM   3750 H15R PA     28       5.128 -21.550  -1.520  1.00  0.00      MEMB
ATOM   3751 H15S PA     28       6.593 -22.481  -1.401  1.00  0.00      MEMB
ATOM   3752 C116 PA     28       6.135 -21.970  -3.501  1.00  0.00      MEMB
ATOM   3753 H16R PA     28       5.678 -22.914  -3.868  1.00  0.00      MEMB
ATOM   3754 H16S PA     28       7.215 -21.968  -3.763  1.00  0.00      MEMB
ATOM   3755 H16T PA     28       5.679 -21.072  -3.970  1.00  0.00      MEMB
ATOM   3626  N31 PC     28       3.650 -23.261  19.658  1.00  0.00      MEMB
ATOM   3627  C33 PC     28       3.941 -24.783  19.572  1.00  0.00      MEMB
ATOM   3628  H3A PC     28       4.004 -25.234  20.551  1.00  0.00      MEMB
ATOM   3629  H3B PC     28       4.907 -24.850  19.094  1.00  0.00      MEMB
ATOM   3630  H3C PC     28       3.263 -25.354  18.954  1.00  0.00      MEMB
ATOM   3631  C34 PC     28       3.594 -22.786  18.185  1.00  0.00      MEMB
ATOM   3632  H4A PC     28       2.680 -23.151  17.739  1.00  0.00      MEMB
ATOM   3633  H4B PC     28       4.383 -23.384  17.754  1.00  0.00      MEMB
ATOM   3634  H4C PC     28       3.655 -21.711  18.105  1.00  0.00      MEMB
ATOM   3635  C35 PC     28       2.328 -23.038  20.307  1.00  0.00      MEMB
ATOM   3636  H5A PC     28       2.341 -23.689  21.169  1.00  0.00      MEMB
ATOM   3637  H5B PC     28       1.612 -23.350  19.561  1.00  0.00      MEMB
ATOM   3638  H5C PC     28       2.182 -22.003  20.577  1.00  0.00      MEMB
ATOM   3639  C32 PC     28       4.693 -22.519  20.515  1.00  0.00      MEMB
ATOM   3640  H2A PC     28       4.583 -22.843  21.539  1.00  0.00      MEMB
ATOM   3641  H2B PC     28       4.186 -21.574  20.638  1.00  0.00      MEMB
ATOM   3642  C31 PC     28       6.181 -22.424  20.163  1.00  0.00      MEMB
ATOM   3643  H1A PC     28       6.824 -23.208  20.615  1.00  0.00      MEMB
ATOM   3644  H1B PC     28       6.439 -21.530  20.769  1.00  0.00      MEMB
ATOM   3645  P31 PC     28       7.433 -21.225  18.127  1.00  0.00      MEMB
ATOM   3646  O33 PC     28       8.653 -21.434  18.943  1.00  0.00      MEMB
ATOM   3647  O34 PC     28       6.808 -19.931  18.220  1.00  0.00      MEMB
ATOM   3648  O31 PC     28       7.594 -21.622  16.627  1.00  0.00      MEMB
ATOM   3649  O32 PC     28       6.391 -22.269  18.685  1.00  0.00      MEMB
ATOM   3650  C3  PC     28       7.921 -22.939  16.225  1.00  0.00      MEMB
ATOM   3651  HA  PC     28       7.227 -23.685  16.668  1.00  0.00      MEMB
ATOM   3652  HB  PC     28       8.924 -23.211  16.619  1.00  0.00      MEMB
ATOM   3653  C2  PC     28       7.812 -23.271  14.686  1.00  0.00      MEMB
ATOM   3654  HX  PC     28       8.631 -22.690  14.211  1.00  0.00      MEMB
ATOM   3655  O21 PC     28       6.536 -22.904  14.097  1.00  0.00      MEMB
ATOM   3656  C21 PC     28       6.308 -21.613  13.853  1.00  0.00      MEMB
ATOM   3657  O22 PC     28       7.050 -20.658  13.901  1.00  0.00      MEMB
ATOM   3661  C1  PC     28       8.095 -24.733  14.401  1.00  0.00      MEMB
ATOM   3662  HR  PC     28       7.241 -25.416  14.600  1.00  0.00      MEMB
ATOM   3663  HS  PC     28       8.864 -25.147  15.088  1.00  0.00      MEMB
ATOM   3664  O11 PC     28       8.382 -24.804  12.995  1.00  0.00      MEMB
ATOM   3665  C11 PC     28       9.653 -24.665  12.603  1.00  0.00      MEMB
ATOM   3666  O12 PC     28      10.608 -24.884  13.340  1.00  0.00      MEMB
ATOM   3658  C12 PA     28       4.810 -21.391  13.609  1.00  0.00      MEMB
ATOM   3659  H2R PA     28       4.338 -20.672  14.313  1.00  0.00      MEMB
ATOM   3660  H2S PA     28       4.190 -22.313  13.619  1.00  0.00      MEMB
ATOM   3670  C13 PA     28       4.565 -20.714  12.208  1.00  0.00      MEMB
ATOM   3671  H3R PA     28       5.053 -19.717  12.270  1.00  0.00      MEMB
ATOM   3672  H3S PA     28       3.514 -20.395  12.038  1.00  0.00      MEMB
ATOM   3673  C14 PA     28       4.909 -21.658  11.091  1.00  0.00      MEMB
ATOM   3674  H4R PA     28       4.260 -22.559  11.118  1.00  0.00      MEMB
ATOM   3675  H4S PA     28       5.962 -21.957  11.277  1.00  0.00      MEMB
ATOM   3676  C15 PA     28       4.668 -21.013   9.729  1.00  0.00      MEMB
ATOM   3677  H5R PA     28       4.951 -19.945   9.843  1.00  0.00      MEMB
ATOM   3678  H5S PA     28       3.574 -21.044   9.541  1.00  0.00      MEMB
ATOM   3679  C16 PA     28       5.409 -21.564   8.475  1.00  0.00      MEMB
ATOM   3680  H6R PA     28       6.486 -21.552   8.746  1.00  0.00      MEMB
ATOM   3681  H6S PA     28       5.279 -20.814   7.666  1.00  0.00      MEMB
ATOM   3682  C17 PA     28       4.950 -22.938   8.058  1.00  0.00      MEMB
ATOM   3683  H7R PA     28       3.936 -22.904   7.604  1.00  0.00      MEMB
ATOM   3684  H7S PA     28       4.823 -23.380   9.069  1.00  0.00      MEMB
ATOM   3685  C18 PA     28       5.978 -23.644   7.152  1.00  0.00      MEMB
ATOM   3686  H8R PA     28       5.482 -24.638   7.155  1.00  0.00      MEMB
ATOM   3687  H8S PA     28       6.994 -23.704   7.597  1.00  0.00      MEMB
ATOM   3688  C19 PA     28       6.067 -23.071   5.765  1.00  0.00      MEMB
ATOM   3689  H9R PA     28       7.037 -23.477   5.406  1.00  0.00      MEMB
ATOM   3690  H9S PA     28       6.161 -21.964   5.742  1.00  0.00      MEMB
ATOM   3691 C110 PA     28       4.978 -23.502   4.772  1.00  0.00      MEMB
ATOM   3692 H10R PA     28       4.009 -23.166   5.198  1.00  0.00      MEMB
ATOM   3693 H10S PA     28       4.927 -24.611   4.803  1.00  0.00      MEMB
ATOM   3694 C111 PA     28       5.144 -22.954   3.367  1.00  0.00      MEMB
ATOM   3695 H11R PA     28       5.189 -21.851   3.484  1.00  0.00      MEMB
ATOM   3696 H11S PA     28       4.157 -23.284   2.979  1.00  0.00      MEMB
ATOM   3697 C112 PA     28       6.322 -23.386   2.453  1.00  0.00      MEMB
ATOM   3698 H12R PA     28       7.254 -22.947   2.870  1.00  0.00      MEMB
ATOM   3699 H12S PA     28       5.957 -22.918   1.514  1.00  0.00      MEMB
ATOM   3700 C113 PA     28       6.425 -24.914   2.260  1.00  0.00      MEMB
ATOM   3701 H13R PA     28       5.486 -25.337   1.843  1.00  0.00      MEMB
ATOM   3702 H13S PA     28       6.346 -25.553   3.165  1.00  0.00      MEMB
ATOM   3703 C114 PA     28       7.740 -25.303   1.597  1.00  0.00      MEMB
ATOM   3704 H14R PA     28       8.470 -24.494   1.813  1.00  0.00      MEMB
ATOM   3705 H14S PA     28       7.770 -25.251   0.488  1.00  0.00      MEMB
ATOM   3706 C115 PA     28       8.206 -26.729   1.942  1.00  0.00      MEMB
ATOM   3707 H15R PA     28       8.339 -26.736   3.045  1.00  0.00      MEMB
ATOM   3708 H15S PA     28       9.212 -27.033   1.581  1.00  0.00      MEMB
ATOM   3709 C116 PA     28       7.194 -27.822   1.614  1.00  0.00      MEMB
ATOM   3710 H16R PA     28       6.975 -27.725   0.529  1.00  0.00      MEMB
ATOM   3711 H16S PA     28       6.280 -27.627   2.215  1.00  0.00      MEMB
ATOM   3712 H16T PA     28       7.596 -28.849   1.747  1.00  0.00      MEMB
TER   
ATOM   3797  C12 PA     29     -26.706  -1.303  15.291  1.00  0.00      MEMB
ATOM   3798  H2R PA     29     -27.161  -1.019  16.264  1.00  0.00      MEMB
ATOM   3799  H2S PA     29     -27.009  -2.345  15.051  1.00  0.00      MEMB
ATOM   3843  C13 PA     29     -27.189  -0.320  14.213  1.00  0.00      MEMB
ATOM   3844  H3R PA     29     -26.497  -0.484  13.360  1.00  0.00      MEMB
ATOM   3845  H3S PA     29     -26.908   0.729  14.450  1.00  0.00      MEMB
ATOM   3846  C14 PA     29     -28.651  -0.380  13.753  1.00  0.00      MEMB
ATOM   3847  H4R PA     29     -29.328  -0.227  14.621  1.00  0.00      MEMB
ATOM   3848  H4S PA     29     -28.940  -1.430  13.534  1.00  0.00      MEMB
ATOM   3849  C15 PA     29     -29.061   0.494  12.561  1.00  0.00      MEMB
ATOM   3850  H5R PA     29     -29.214   1.504  12.997  1.00  0.00      MEMB
ATOM   3851  H5S PA     29     -30.040   0.170  12.147  1.00  0.00      MEMB
ATOM   3852  C16 PA     29     -28.149   0.511  11.284  1.00  0.00      MEMB
ATOM   3853  H6R PA     29     -27.999  -0.530  10.926  1.00  0.00      MEMB
ATOM   3854  H6S PA     29     -27.176   0.888  11.665  1.00  0.00      MEMB
ATOM   3855  C17 PA     29     -28.824   1.316  10.182  1.00  0.00      MEMB
ATOM   3856  H7R PA     29     -28.813   2.401  10.420  1.00  0.00      MEMB
ATOM   3857  H7S PA     29     -29.852   0.912  10.066  1.00  0.00      MEMB
ATOM   3858  C18 PA     29     -28.049   1.120   8.806  1.00  0.00      MEMB
ATOM   3859  H8R PA     29     -27.006   1.478   8.937  1.00  0.00      MEMB
ATOM   3860  H8S PA     29     -28.494   1.864   8.111  1.00  0.00      MEMB
ATOM   3861  C19 PA     29     -27.987  -0.312   8.255  1.00  0.00      MEMB
ATOM   3862  H9R PA     29     -29.051  -0.615   8.148  1.00  0.00      MEMB
ATOM   3863  H9S PA     29     -27.395  -1.142   8.696  1.00  0.00      MEMB
ATOM   3864 C110 PA     29     -27.384  -0.211   6.791  1.00  0.00      MEMB
ATOM   3865 H10R PA     29     -26.289  -0.161   6.973  1.00  0.00      MEMB
ATOM   3866 H10S PA     29     -27.727   0.701   6.257  1.00  0.00      MEMB
ATOM   3867 C111 PA     29     -27.592  -1.500   5.942  1.00  0.00      MEMB
ATOM   3868 H11R PA     29     -28.658  -1.733   6.152  1.00  0.00      MEMB
ATOM   3869 H11S PA     29     -26.782  -2.208   6.219  1.00  0.00      MEMB
ATOM   3870 C112 PA     29     -27.343  -1.340   4.441  1.00  0.00      MEMB
ATOM   3871 H12R PA     29     -28.148  -0.646   4.117  1.00  0.00      MEMB
ATOM   3872 H12S PA     29     -27.261  -2.296   3.881  1.00  0.00      MEMB
ATOM   3873 C113 PA     29     -25.912  -0.842   4.054  1.00  0.00      MEMB
ATOM   3874 H13R PA     29     -25.310  -1.677   4.472  1.00  0.00      MEMB
ATOM   3875 H13S PA     29     -25.626   0.006   4.713  1.00  0.00      MEMB
ATOM   3876 C114 PA     29     -25.586  -0.557   2.545  1.00  0.00      MEMB
ATOM   3877 H14R PA     29     -25.930  -1.418   1.932  1.00  0.00      MEMB
ATOM   3878 H14S PA     29     -24.489  -0.686   2.431  1.00  0.00      MEMB
ATOM   3879 C115 PA     29     -26.012   0.768   1.980  1.00  0.00      MEMB
ATOM   3880 H15R PA     29     -27.038   0.828   1.558  1.00  0.00      MEMB
ATOM   3881 H15S PA     29     -25.326   0.902   1.117  1.00  0.00      MEMB
ATOM   3882 C116 PA     29     -25.771   1.931   2.928  1.00  0.00      MEMB
ATOM   3883 H16R PA     29     -25.798   2.896   2.378  1.00  0.00      MEMB
ATOM   3884 H16S PA     29     -24.779   1.861   3.423  1.00  0.00      MEMB
ATOM   3885 H16T PA     29     -26.649   1.985   3.607  1.00  0.00      MEMB
ATOM   3756  N31 PC     29     -24.330  -2.284  19.571  1.00  0.00      MEMB
ATOM   3757  C33 PC     29     -23.144  -2.303  18.653  1.00  0.00      MEMB
ATOM   3758  H3A PC     29     -23.127  -3.126  17.954  1.00  0.00      MEMB
ATOM   3759  H3B PC     29     -22.215  -2.189  19.192  1.00  0.00      MEMB
ATOM   3760  H3C PC     29     -23.247  -1.445  18.005  1.00  0.00      MEMB
ATOM   3761  C34 PC     29     -25.629  -2.303  18.739  1.00  0.00      MEMB
ATOM   3762  H4A PC     29     -25.655  -1.466  18.057  1.00  0.00      MEMB
ATOM   3763  H4B PC     29     -26.456  -2.092  19.401  1.00  0.00      MEMB
ATOM   3764  H4C PC     29     -25.825  -3.261  18.280  1.00  0.00      MEMB
ATOM   3765  C35 PC     29     -24.308  -3.566  20.395  1.00  0.00      MEMB
ATOM   3766  H5A PC     29     -23.265  -3.610  20.674  1.00  0.00      MEMB
ATOM   3767  H5B PC     29     -24.486  -4.445  19.793  1.00  0.00      MEMB
ATOM   3768  H5C PC     29     -24.976  -3.391  21.225  1.00  0.00      MEMB
ATOM   3769  C32 PC     29     -24.215  -1.094  20.470  1.00  0.00      MEMB
ATOM   3770  H2A PC     29     -23.366  -1.212  21.127  1.00  0.00      MEMB
ATOM   3771  H2B PC     29     -25.122  -1.076  21.056  1.00  0.00      MEMB
ATOM   3772  C31 PC     29     -24.013   0.295  19.760  1.00  0.00      MEMB
ATOM   3773  H1A PC     29     -23.012   0.153  19.298  1.00  0.00      MEMB
ATOM   3774  H1B PC     29     -23.969   1.045  20.578  1.00  0.00      MEMB
ATOM   3775  P31 PC     29     -25.325   2.067  18.332  1.00  0.00      MEMB
ATOM   3776  O33 PC     29     -24.497   2.951  19.150  1.00  0.00      MEMB
ATOM   3777  O34 PC     29     -26.753   2.128  18.309  1.00  0.00      MEMB
ATOM   3778  O31 PC     29     -24.830   2.174  16.852  1.00  0.00      MEMB
ATOM   3779  O32 PC     29     -25.019   0.541  18.771  1.00  0.00      MEMB
ATOM   3780  C3  PC     29     -23.381   2.399  16.581  1.00  0.00      MEMB
ATOM   3781  HA  PC     29     -22.755   2.078  17.441  1.00  0.00      MEMB
ATOM   3782  HB  PC     29     -23.215   3.474  16.354  1.00  0.00      MEMB
ATOM   3783  C2  PC     29     -22.980   1.592  15.291  1.00  0.00      MEMB
ATOM   3784  HX  PC     29     -21.885   1.610  15.100  1.00  0.00      MEMB
ATOM   3785  O21 PC     29     -23.728   2.109  14.122  1.00  0.00      MEMB
ATOM   3786  C21 PC     29     -23.434   3.386  13.735  1.00  0.00      MEMB
ATOM   3787  O22 PC     29     -22.700   4.153  14.306  1.00  0.00      MEMB
ATOM   3791  C1  PC     29     -23.246   0.025  15.400  1.00  0.00      MEMB
ATOM   3792  HR  PC     29     -22.928  -0.162  16.448  1.00  0.00      MEMB
ATOM   3793  HS  PC     29     -22.599  -0.602  14.750  1.00  0.00      MEMB
ATOM   3794  O11 PC     29     -24.682  -0.221  15.324  1.00  0.00      MEMB
ATOM   3795  C11 PC     29     -25.147  -1.365  15.421  1.00  0.00      MEMB
ATOM   3796  O12 PC     29     -24.565  -2.351  15.833  1.00  0.00      MEMB
ATOM   3788  C12 PA     29     -23.838   3.625  12.221  1.00  0.00      MEMB
ATOM   3789  H2R PA     29     -24.930   3.806  12.321  1.00  0.00      MEMB
ATOM   3790  H2S PA     29     -23.478   2.775  11.603  1.00  0.00      MEMB
ATOM   3800  C13 PA     29     -23.210   4.857  11.626  1.00  0.00      MEMB
ATOM   3801  H3R PA     29     -22.102   4.807  11.687  1.00  0.00      MEMB
ATOM   3802  H3S PA     29     -23.534   5.733  12.228  1.00  0.00      MEMB
ATOM   3803  C14 PA     29     -23.486   5.251  10.118  1.00  0.00      MEMB
ATOM   3804  H4R PA     29     -22.663   4.855   9.486  1.00  0.00      MEMB
ATOM   3805  H4S PA     29     -23.389   6.346   9.963  1.00  0.00      MEMB
ATOM   3806  C15 PA     29     -24.854   4.710   9.584  1.00  0.00      MEMB
ATOM   3807  H5R PA     29     -25.640   5.231  10.172  1.00  0.00      MEMB
ATOM   3808  H5S PA     29     -24.750   3.636   9.851  1.00  0.00      MEMB
ATOM   3809  C16 PA     29     -25.164   4.797   8.077  1.00  0.00      MEMB
ATOM   3810  H6R PA     29     -24.981   5.845   7.759  1.00  0.00      MEMB
ATOM   3811  H6S PA     29     -26.235   4.513   7.995  1.00  0.00      MEMB
ATOM   3812  C17 PA     29     -24.218   3.888   7.165  1.00  0.00      MEMB
ATOM   3813  H7R PA     29     -23.185   4.246   7.362  1.00  0.00      MEMB
ATOM   3814  H7S PA     29     -24.419   4.013   6.079  1.00  0.00      MEMB
ATOM   3815  C18 PA     29     -24.072   2.445   7.518  1.00  0.00      MEMB
ATOM   3816  H8R PA     29     -24.905   1.852   7.083  1.00  0.00      MEMB
ATOM   3817  H8S PA     29     -23.951   2.181   8.591  1.00  0.00      MEMB
ATOM   3818  C19 PA     29     -22.714   1.836   7.032  1.00  0.00      MEMB
ATOM   3819  H9R PA     29     -21.906   2.425   7.515  1.00  0.00      MEMB
ATOM   3820  H9S PA     29     -22.568   2.103   5.963  1.00  0.00      MEMB
ATOM   3821 C110 PA     29     -22.552   0.350   7.277  1.00  0.00      MEMB
ATOM   3822 H10R PA     29     -23.397  -0.176   6.783  1.00  0.00      MEMB
ATOM   3823 H10S PA     29     -22.596   0.261   8.384  1.00  0.00      MEMB
ATOM   3824 C111 PA     29     -21.233  -0.272   6.916  1.00  0.00      MEMB
ATOM   3825 H11R PA     29     -21.278  -1.375   7.044  1.00  0.00      MEMB
ATOM   3826 H11S PA     29     -20.555   0.114   7.706  1.00  0.00      MEMB
ATOM   3827 C112 PA     29     -20.464   0.106   5.575  1.00  0.00      MEMB
ATOM   3828 H12R PA     29     -19.446  -0.175   5.920  1.00  0.00      MEMB
ATOM   3829 H12S PA     29     -20.520   1.210   5.464  1.00  0.00      MEMB
ATOM   3830 C113 PA     29     -20.896  -0.687   4.374  1.00  0.00      MEMB
ATOM   3831 H13R PA     29     -21.909  -0.421   4.003  1.00  0.00      MEMB
ATOM   3832 H13S PA     29     -20.697  -1.761   4.575  1.00  0.00      MEMB
ATOM   3833 C114 PA     29     -19.975  -0.367   3.181  1.00  0.00      MEMB
ATOM   3834 H14R PA     29     -20.186  -1.193   2.469  1.00  0.00      MEMB
ATOM   3835 H14S PA     29     -18.882  -0.473   3.354  1.00  0.00      MEMB
ATOM   3836 C115 PA     29     -20.251   0.959   2.407  1.00  0.00      MEMB
ATOM   3837 H15R PA     29     -19.886   1.823   3.003  1.00  0.00      MEMB
ATOM   3838 H15S PA     29     -21.345   0.913   2.219  1.00  0.00      MEMB
ATOM   3839 C116 PA     29     -19.585   1.326   1.039  1.00  0.00      MEMB
ATOM   3840 H16R PA     29     -18.628   1.861   1.214  1.00  0.00      MEMB
ATOM   3841 H16S PA     29     -20.216   2.035   0.462  1.00  0.00      MEMB
ATOM   3842 H16T PA     29     -19.515   0.462   0.345  1.00  0.00      MEMB
TER   
ATOM   3927  C12 PA     30      -9.926 -22.825  11.471  1.00  0.00      MEMB
ATOM   3928  H2R PA     30     -11.024 -22.661  11.515  1.00  0.00      MEMB
ATOM   3929  H2S PA     30      -9.795 -23.928  11.433  1.00  0.00      MEMB
ATOM   3973  C13 PA     30      -9.314 -22.077  10.332  1.00  0.00      MEMB
ATOM   3974  H3R PA     30      -8.320 -22.568  10.251  1.00  0.00      MEMB
ATOM   3975  H3S PA     30      -9.263 -20.996  10.585  1.00  0.00      MEMB
ATOM   3976  C14 PA     30     -10.096 -22.194   8.997  1.00  0.00      MEMB
ATOM   3977  H4R PA     30      -9.579 -21.612   8.205  1.00  0.00      MEMB
ATOM   3978  H4S PA     30     -11.047 -21.626   9.083  1.00  0.00      MEMB
ATOM   3979  C15 PA     30     -10.220 -23.649   8.420  1.00  0.00      MEMB
ATOM   3980  H5R PA     30     -10.769 -23.608   7.455  1.00  0.00      MEMB
ATOM   3981  H5S PA     30     -10.904 -24.195   9.105  1.00  0.00      MEMB
ATOM   3982  C16 PA     30      -8.960 -24.484   8.242  1.00  0.00      MEMB
ATOM   3983  H6R PA     30      -9.254 -25.503   7.912  1.00  0.00      MEMB
ATOM   3984  H6S PA     30      -8.239 -24.515   9.087  1.00  0.00      MEMB
ATOM   3985  C17 PA     30      -7.991 -23.974   7.109  1.00  0.00      MEMB
ATOM   3986  H7R PA     30      -7.326 -24.822   6.842  1.00  0.00      MEMB
ATOM   3987  H7S PA     30      -7.347 -23.132   7.442  1.00  0.00      MEMB
ATOM   3988  C18 PA     30      -8.581 -23.524   5.804  1.00  0.00      MEMB
ATOM   3989  H8R PA     30      -7.714 -23.358   5.128  1.00  0.00      MEMB
ATOM   3990  H8S PA     30      -9.030 -22.524   5.982  1.00  0.00      MEMB
ATOM   3991  C19 PA     30      -9.484 -24.529   4.989  1.00  0.00      MEMB
ATOM   3992  H9R PA     30     -10.312 -24.846   5.659  1.00  0.00      MEMB
ATOM   3993  H9S PA     30      -8.955 -25.459   4.689  1.00  0.00      MEMB
ATOM   3994 C110 PA     30     -10.111 -23.758   3.771  1.00  0.00      MEMB
ATOM   3995 H10R PA     30      -9.354 -23.022   3.424  1.00  0.00      MEMB
ATOM   3996 H10S PA     30     -11.011 -23.269   4.202  1.00  0.00      MEMB
ATOM   3997 C111 PA     30     -10.555 -24.736   2.644  1.00  0.00      MEMB
ATOM   3998 H11R PA     30     -11.513 -25.236   2.907  1.00  0.00      MEMB
ATOM   3999 H11S PA     30      -9.745 -25.470   2.445  1.00  0.00      MEMB
ATOM   4000 C112 PA     30     -10.794 -23.983   1.269  1.00  0.00      MEMB
ATOM   4001 H12R PA     30     -11.227 -22.965   1.373  1.00  0.00      MEMB
ATOM   4002 H12S PA     30     -11.550 -24.545   0.680  1.00  0.00      MEMB
ATOM   4003 C113 PA     30      -9.473 -23.875   0.471  1.00  0.00      MEMB
ATOM   4004 H13R PA     30      -9.022 -24.870   0.274  1.00  0.00      MEMB
ATOM   4005 H13S PA     30      -8.723 -23.271   1.027  1.00  0.00      MEMB
ATOM   4006 C114 PA     30      -9.777 -23.224  -0.865  1.00  0.00      MEMB
ATOM   4007 H14R PA     30     -10.367 -22.342  -0.536  1.00  0.00      MEMB
ATOM   4008 H14S PA     30     -10.484 -23.906  -1.384  1.00  0.00      MEMB
ATOM   4009 C115 PA     30      -8.613 -22.845  -1.787  1.00  0.00      MEMB
ATOM   4010 H15R PA     30      -9.122 -22.544  -2.728  1.00  0.00      MEMB
ATOM   4011 H15S PA     30      -8.048 -23.801  -1.778  1.00  0.00      MEMB
ATOM   4012 C116 PA     30      -7.765 -21.760  -1.289  1.00  0.00      MEMB
ATOM   4013 H16R PA     30      -8.126 -20.778  -1.664  1.00  0.00      MEMB
ATOM   4014 H16S PA     30      -6.749 -21.870  -1.726  1.00  0.00      MEMB
ATOM   4015 H16T PA     30      -7.609 -21.700  -0.191  1.00  0.00      MEMB
ATOM   3886  N31 PC     30     -12.775 -24.399  19.232  1.00  0.00      MEMB
ATOM   3887  C33 PC     30     -11.548 -24.017  20.080  1.00  0.00      MEMB
ATOM   3888  H3A PC     30     -11.836 -24.055  21.120  1.00  0.00      MEMB
ATOM   3889  H3B PC     30     -11.334 -22.987  19.834  1.00  0.00      MEMB
ATOM   3890  H3C PC     30     -10.730 -24.709  19.947  1.00  0.00      MEMB
ATOM   3891  C34 PC     30     -12.299 -24.573  17.820  1.00  0.00      MEMB
ATOM   3892  H4A PC     30     -13.086 -25.095  17.295  1.00  0.00      MEMB
ATOM   3893  H4B PC     30     -11.365 -25.113  17.866  1.00  0.00      MEMB
ATOM   3894  H4C PC     30     -12.169 -23.662  17.254  1.00  0.00      MEMB
ATOM   3895  C35 PC     30     -13.148 -25.797  19.591  1.00  0.00      MEMB
ATOM   3896  H5A PC     30     -13.360 -25.925  20.642  1.00  0.00      MEMB
ATOM   3897  H5B PC     30     -12.485 -26.526  19.150  1.00  0.00      MEMB
ATOM   3898  H5C PC     30     -14.058 -25.997  19.045  1.00  0.00      MEMB
ATOM   3899  C32 PC     30     -13.871 -23.423  19.440  1.00  0.00      MEMB
ATOM   3900  H2A PC     30     -13.913 -23.255  20.506  1.00  0.00      MEMB
ATOM   3901  H2B PC     30     -14.805 -23.776  19.029  1.00  0.00      MEMB
ATOM   3902  C31 PC     30     -13.647 -21.968  18.853  1.00  0.00      MEMB
ATOM   3903  H1A PC     30     -14.578 -21.412  19.090  1.00  0.00      MEMB
ATOM   3904  H1B PC     30     -13.598 -22.099  17.750  1.00  0.00      MEMB
ATOM   3905  P31 PC     30     -12.116 -19.855  18.830  1.00  0.00      MEMB
ATOM   3906  O33 PC     30     -11.049 -19.345  19.662  1.00  0.00      MEMB
ATOM   3907  O34 PC     30     -13.324 -19.016  18.824  1.00  0.00      MEMB
ATOM   3908  O31 PC     30     -11.616 -20.147  17.378  1.00  0.00      MEMB
ATOM   3909  O32 PC     30     -12.481 -21.286  19.289  1.00  0.00      MEMB
ATOM   3910  C3  PC     30     -10.721 -21.170  17.108  1.00  0.00      MEMB
ATOM   3911  HA  PC     30     -11.072 -22.155  17.484  1.00  0.00      MEMB
ATOM   3912  HB  PC     30      -9.708 -20.906  17.481  1.00  0.00      MEMB
ATOM   3913  C2  PC     30     -10.620 -21.440  15.574  1.00  0.00      MEMB
ATOM   3914  HX  PC     30     -10.110 -20.608  15.043  1.00  0.00      MEMB
ATOM   3915  O21 PC     30     -11.974 -21.596  15.089  1.00  0.00      MEMB
ATOM   3916  C21 PC     30     -12.605 -20.506  14.675  1.00  0.00      MEMB
ATOM   3917  O22 PC     30     -12.122 -19.389  14.534  1.00  0.00      MEMB
ATOM   3921  C1  PC     30      -9.750 -22.662  15.143  1.00  0.00      MEMB
ATOM   3922  HR  PC     30     -10.054 -23.484  15.826  1.00  0.00      MEMB
ATOM   3923  HS  PC     30      -8.675 -22.441  15.316  1.00  0.00      MEMB
ATOM   3924  O11 PC     30     -10.036 -23.021  13.742  1.00  0.00      MEMB
ATOM   3925  C11 PC     30      -9.481 -22.278  12.801  1.00  0.00      MEMB
ATOM   3926  O12 PC     30      -8.803 -21.306  12.936  1.00  0.00      MEMB
ATOM   3918  C12 PA     30     -14.051 -20.859  14.246  1.00  0.00      MEMB
ATOM   3919  H2R PA     30     -14.816 -20.283  14.809  1.00  0.00      MEMB
ATOM   3920  H2S PA     30     -14.306 -21.925  14.428  1.00  0.00      MEMB
ATOM   3930  C13 PA     30     -14.137 -20.568  12.752  1.00  0.00      MEMB
ATOM   3931  H3R PA     30     -13.421 -21.255  12.251  1.00  0.00      MEMB
ATOM   3932  H3S PA     30     -13.631 -19.614  12.491  1.00  0.00      MEMB
ATOM   3933  C14 PA     30     -15.466 -20.500  12.041  1.00  0.00      MEMB
ATOM   3934  H4R PA     30     -15.228 -19.970  11.094  1.00  0.00      MEMB
ATOM   3935  H4S PA     30     -16.342 -19.959  12.458  1.00  0.00      MEMB
ATOM   3936  C15 PA     30     -16.059 -21.762  11.429  1.00  0.00      MEMB
ATOM   3937  H5R PA     30     -17.162 -21.706  11.304  1.00  0.00      MEMB
ATOM   3938  H5S PA     30     -15.903 -22.565  12.181  1.00  0.00      MEMB
ATOM   3939  C16 PA     30     -15.351 -22.165  10.091  1.00  0.00      MEMB
ATOM   3940  H6R PA     30     -14.295 -22.386  10.356  1.00  0.00      MEMB
ATOM   3941  H6S PA     30     -15.455 -21.436   9.260  1.00  0.00      MEMB
ATOM   3942  C17 PA     30     -15.914 -23.566   9.657  1.00  0.00      MEMB
ATOM   3943  H7R PA     30     -17.007 -23.718   9.783  1.00  0.00      MEMB
ATOM   3944  H7S PA     30     -15.675 -24.280  10.475  1.00  0.00      MEMB
ATOM   3945  C18 PA     30     -15.450 -24.019   8.278  1.00  0.00      MEMB
ATOM   3946  H8R PA     30     -15.850 -23.325   7.508  1.00  0.00      MEMB
ATOM   3947  H8S PA     30     -15.946 -24.982   8.031  1.00  0.00      MEMB
ATOM   3948  C19 PA     30     -13.904 -24.000   7.984  1.00  0.00      MEMB
ATOM   3949  H9R PA     30     -13.398 -24.640   8.739  1.00  0.00      MEMB
ATOM   3950  H9S PA     30     -13.401 -23.020   8.127  1.00  0.00      MEMB
ATOM   3951 C110 PA     30     -13.595 -24.521   6.595  1.00  0.00      MEMB
ATOM   3952 H10R PA     30     -14.093 -25.487   6.365  1.00  0.00      MEMB
ATOM   3953 H10S PA     30     -12.560 -24.882   6.776  1.00  0.00      MEMB
ATOM   3954 C111 PA     30     -13.640 -23.505   5.453  1.00  0.00      MEMB
ATOM   3955 H11R PA     30     -14.697 -23.244   5.232  1.00  0.00      MEMB
ATOM   3956 H11S PA     30     -13.293 -23.943   4.492  1.00  0.00      MEMB
ATOM   3957 C112 PA     30     -12.844 -22.238   5.759  1.00  0.00      MEMB
ATOM   3958 H12R PA     30     -11.769 -22.479   5.901  1.00  0.00      MEMB
ATOM   3959 H12S PA     30     -13.197 -21.833   6.732  1.00  0.00      MEMB
ATOM   3960 C113 PA     30     -12.923 -21.057   4.770  1.00  0.00      MEMB
ATOM   3961 H13R PA     30     -13.972 -20.696   4.840  1.00  0.00      MEMB
ATOM   3962 H13S PA     30     -12.680 -21.419   3.748  1.00  0.00      MEMB
ATOM   3963 C114 PA     30     -12.004 -19.864   4.951  1.00  0.00      MEMB
ATOM   3964 H14R PA     30     -11.863 -19.853   6.052  1.00  0.00      MEMB
ATOM   3965 H14S PA     30     -12.421 -18.876   4.659  1.00  0.00      MEMB
ATOM   3966 C115 PA     30     -10.743 -20.001   4.082  1.00  0.00      MEMB
ATOM   3967 H15R PA     30     -10.556 -21.080   3.895  1.00  0.00      MEMB
ATOM   3968 H15S PA     30      -9.891 -19.548   4.634  1.00  0.00      MEMB
ATOM   3969 C116 PA     30     -10.629 -19.362   2.622  1.00  0.00      MEMB
ATOM   3970 H16R PA     30     -10.588 -18.263   2.777  1.00  0.00      MEMB
ATOM   3971 H16S PA     30     -11.586 -19.587   2.104  1.00  0.00      MEMB
ATOM   3972 H16T PA     30      -9.729 -19.583   2.010  1.00  0.00      MEMB
TER   
ATOM   4057  C12 PA     31      16.863 -15.718  12.651  1.00  0.00      MEMB
ATOM   4058  H2R PA     31      16.965 -16.635  12.033  1.00  0.00      MEMB
ATOM   4059  H2S PA     31      17.656 -15.003  12.345  1.00  0.00      MEMB
ATOM   4103  C13 PA     31      15.458 -15.042  12.545  1.00  0.00      MEMB
ATOM   4104  H3R PA     31      15.429 -14.044  13.032  1.00  0.00      MEMB
ATOM   4105  H3S PA     31      14.781 -15.768  13.044  1.00  0.00      MEMB
ATOM   4106  C14 PA     31      15.016 -14.848  11.115  1.00  0.00      MEMB
ATOM   4107  H4R PA     31      13.926 -14.637  11.125  1.00  0.00      MEMB
ATOM   4108  H4S PA     31      15.163 -15.777  10.525  1.00  0.00      MEMB
ATOM   4109  C15 PA     31      15.709 -13.642  10.538  1.00  0.00      MEMB
ATOM   4110  H5R PA     31      16.811 -13.772  10.490  1.00  0.00      MEMB
ATOM   4111  H5S PA     31      15.572 -12.768  11.211  1.00  0.00      MEMB
ATOM   4112  C16 PA     31      15.288 -13.251   9.076  1.00  0.00      MEMB
ATOM   4113  H6R PA     31      14.463 -12.509   9.130  1.00  0.00      MEMB
ATOM   4114  H6S PA     31      14.962 -14.214   8.627  1.00  0.00      MEMB
ATOM   4115  C17 PA     31      16.441 -12.723   8.135  1.00  0.00      MEMB
ATOM   4116  H7R PA     31      17.103 -13.608   8.021  1.00  0.00      MEMB
ATOM   4117  H7S PA     31      16.974 -11.874   8.613  1.00  0.00      MEMB
ATOM   4118  C18 PA     31      15.971 -12.417   6.626  1.00  0.00      MEMB
ATOM   4119  H8R PA     31      15.344 -11.501   6.581  1.00  0.00      MEMB
ATOM   4120  H8S PA     31      15.477 -13.382   6.383  1.00  0.00      MEMB
ATOM   4121  C19 PA     31      17.294 -12.045   5.926  1.00  0.00      MEMB
ATOM   4122  H9R PA     31      18.014 -12.824   6.257  1.00  0.00      MEMB
ATOM   4123  H9S PA     31      17.514 -11.039   6.341  1.00  0.00      MEMB
ATOM   4124 C110 PA     31      17.166 -11.845   4.413  1.00  0.00      MEMB
ATOM   4125 H10R PA     31      18.109 -11.268   4.300  1.00  0.00      MEMB
ATOM   4126 H10S PA     31      16.240 -11.253   4.250  1.00  0.00      MEMB
ATOM   4127 C111 PA     31      17.140 -13.167   3.661  1.00  0.00      MEMB
ATOM   4128 H11R PA     31      16.112 -13.499   3.920  1.00  0.00      MEMB
ATOM   4129 H11S PA     31      17.998 -13.739   4.076  1.00  0.00      MEMB
ATOM   4130 C112 PA     31      17.244 -13.043   2.112  1.00  0.00      MEMB
ATOM   4131 H12R PA     31      18.054 -12.337   1.831  1.00  0.00      MEMB
ATOM   4132 H12S PA     31      16.349 -12.482   1.766  1.00  0.00      MEMB
ATOM   4133 C113 PA     31      17.227 -14.383   1.354  1.00  0.00      MEMB
ATOM   4134 H13R PA     31      16.513 -15.100   1.812  1.00  0.00      MEMB
ATOM   4135 H13S PA     31      18.194 -14.923   1.438  1.00  0.00      MEMB
ATOM   4136 C114 PA     31      16.918 -14.382  -0.122  1.00  0.00      MEMB
ATOM   4137 H14R PA     31      17.531 -13.556  -0.542  1.00  0.00      MEMB
ATOM   4138 H14S PA     31      15.947 -13.926  -0.410  1.00  0.00      MEMB
ATOM   4139 C115 PA     31      17.356 -15.647  -0.891  1.00  0.00      MEMB
ATOM   4140 H15R PA     31      18.397 -15.934  -0.629  1.00  0.00      MEMB
ATOM   4141 H15S PA     31      17.436 -15.345  -1.957  1.00  0.00      MEMB
ATOM   4142 C116 PA     31      16.500 -16.884  -0.585  1.00  0.00      MEMB
ATOM   4143 H16R PA     31      15.548 -16.873  -1.158  1.00  0.00      MEMB
ATOM   4144 H16S PA     31      16.326 -17.034   0.502  1.00  0.00      MEMB
ATOM   4145 H16T PA     31      17.121 -17.779  -0.802  1.00  0.00      MEMB
ATOM   4016  N31 PC     31      17.670 -13.833  18.684  1.00  0.00      MEMB
ATOM   4017  C33 PC     31      16.342 -13.633  17.997  1.00  0.00      MEMB
ATOM   4018  H3A PC     31      15.736 -13.237  18.798  1.00  0.00      MEMB
ATOM   4019  H3B PC     31      15.907 -14.509  17.539  1.00  0.00      MEMB
ATOM   4020  H3C PC     31      16.439 -12.869  17.239  1.00  0.00      MEMB
ATOM   4021  C34 PC     31      18.614 -13.733  17.571  1.00  0.00      MEMB
ATOM   4022  H4A PC     31      19.604 -13.550  17.961  1.00  0.00      MEMB
ATOM   4023  H4B PC     31      18.411 -12.900  16.915  1.00  0.00      MEMB
ATOM   4024  H4C PC     31      18.494 -14.634  16.987  1.00  0.00      MEMB
ATOM   4025  C35 PC     31      17.789 -12.718  19.696  1.00  0.00      MEMB
ATOM   4026  H5A PC     31      17.195 -12.856  20.588  1.00  0.00      MEMB
ATOM   4027  H5B PC     31      17.535 -11.796  19.194  1.00  0.00      MEMB
ATOM   4028  H5C PC     31      18.831 -12.566  19.938  1.00  0.00      MEMB
ATOM   4029  C32 PC     31      17.682 -15.249  19.390  1.00  0.00      MEMB
ATOM   4030  H2A PC     31      17.583 -15.988  18.609  1.00  0.00      MEMB
ATOM   4031  H2B PC     31      16.791 -15.134  19.989  1.00  0.00      MEMB
ATOM   4032  C31 PC     31      18.854 -15.612  20.278  1.00  0.00      MEMB
ATOM   4033  H1A PC     31      18.737 -16.674  20.584  1.00  0.00      MEMB
ATOM   4034  H1B PC     31      18.662 -15.014  21.194  1.00  0.00      MEMB
ATOM   4035  P31 PC     31      21.034 -16.390  19.112  1.00  0.00      MEMB
ATOM   4036  O33 PC     31      21.312 -17.521  20.019  1.00  0.00      MEMB
ATOM   4037  O34 PC     31      22.245 -15.838  18.459  1.00  0.00      MEMB
ATOM   4038  O31 PC     31      20.136 -16.942  18.040  1.00  0.00      MEMB
ATOM   4039  O32 PC     31      20.144 -15.261  19.754  1.00  0.00      MEMB
ATOM   4040  C3  PC     31      20.625 -17.785  16.968  1.00  0.00      MEMB
ATOM   4041  HA  PC     31      20.349 -18.837  17.193  1.00  0.00      MEMB
ATOM   4042  HB  PC     31      21.735 -17.838  16.961  1.00  0.00      MEMB
ATOM   4043  C2  PC     31      20.015 -17.214  15.658  1.00  0.00      MEMB
ATOM   4044  HX  PC     31      20.436 -17.909  14.901  1.00  0.00      MEMB
ATOM   4045  O21 PC     31      20.413 -15.817  15.478  1.00  0.00      MEMB
ATOM   4046  C21 PC     31      21.613 -15.654  14.917  1.00  0.00      MEMB
ATOM   4047  O22 PC     31      22.318 -16.382  14.310  1.00  0.00      MEMB
ATOM   4051  C1  PC     31      18.477 -17.372  15.640  1.00  0.00      MEMB
ATOM   4052  HR  PC     31      18.068 -16.747  16.462  1.00  0.00      MEMB
ATOM   4053  HS  PC     31      18.247 -18.444  15.822  1.00  0.00      MEMB
ATOM   4054  O11 PC     31      17.817 -17.060  14.340  1.00  0.00      MEMB
ATOM   4055  C11 PC     31      17.333 -15.866  14.093  1.00  0.00      MEMB
ATOM   4056  O12 PC     31      17.419 -14.876  14.851  1.00  0.00      MEMB
ATOM   4048  C12 PA     31      22.075 -14.234  14.913  1.00  0.00      MEMB
ATOM   4049  H2R PA     31      23.170 -14.242  15.101  1.00  0.00      MEMB
ATOM   4050  H2S PA     31      21.800 -13.598  15.782  1.00  0.00      MEMB
ATOM   4060  C13 PA     31      21.771 -13.630  13.543  1.00  0.00      MEMB
ATOM   4061  H3R PA     31      22.453 -13.927  12.718  1.00  0.00      MEMB
ATOM   4062  H3S PA     31      21.971 -12.555  13.738  1.00  0.00      MEMB
ATOM   4063  C14 PA     31      20.325 -13.786  13.113  1.00  0.00      MEMB
ATOM   4064  H4R PA     31      19.650 -13.505  13.949  1.00  0.00      MEMB
ATOM   4065  H4S PA     31      20.043 -14.831  12.864  1.00  0.00      MEMB
ATOM   4066  C15 PA     31      19.883 -13.011  11.801  1.00  0.00      MEMB
ATOM   4067  H5R PA     31      19.848 -11.913  11.966  1.00  0.00      MEMB
ATOM   4068  H5S PA     31      18.829 -13.292  11.589  1.00  0.00      MEMB
ATOM   4069  C16 PA     31      20.759 -13.207  10.539  1.00  0.00      MEMB
ATOM   4070  H6R PA     31      20.825 -14.314  10.474  1.00  0.00      MEMB
ATOM   4071  H6S PA     31      21.729 -12.702  10.735  1.00  0.00      MEMB
ATOM   4072  C17 PA     31      20.180 -12.543   9.295  1.00  0.00      MEMB
ATOM   4073  H7R PA     31      20.292 -11.443   9.401  1.00  0.00      MEMB
ATOM   4074  H7S PA     31      19.091 -12.756   9.241  1.00  0.00      MEMB
ATOM   4075  C18 PA     31      20.685 -13.014   7.976  1.00  0.00      MEMB
ATOM   4076  H8R PA     31      21.652 -12.564   7.664  1.00  0.00      MEMB
ATOM   4077  H8S PA     31      20.062 -12.537   7.189  1.00  0.00      MEMB
ATOM   4078  C19 PA     31      20.800 -14.533   7.908  1.00  0.00      MEMB
ATOM   4079  H9R PA     31      19.815 -15.015   8.085  1.00  0.00      MEMB
ATOM   4080  H9S PA     31      21.637 -14.935   8.518  1.00  0.00      MEMB
ATOM   4081 C110 PA     31      21.274 -15.099   6.486  1.00  0.00      MEMB
ATOM   4082 H10R PA     31      21.414 -16.198   6.569  1.00  0.00      MEMB
ATOM   4083 H10S PA     31      22.263 -14.611   6.343  1.00  0.00      MEMB
ATOM   4084 C111 PA     31      20.353 -14.879   5.293  1.00  0.00      MEMB
ATOM   4085 H11R PA     31      19.992 -13.836   5.172  1.00  0.00      MEMB
ATOM   4086 H11S PA     31      19.418 -15.460   5.447  1.00  0.00      MEMB
ATOM   4087 C112 PA     31      21.065 -15.410   3.949  1.00  0.00      MEMB
ATOM   4088 H12R PA     31      22.010 -14.826   3.951  1.00  0.00      MEMB
ATOM   4089 H12S PA     31      20.463 -15.143   3.055  1.00  0.00      MEMB
ATOM   4090 C113 PA     31      21.330 -16.893   3.885  1.00  0.00      MEMB
ATOM   4091 H13R PA     31      21.991 -17.201   4.723  1.00  0.00      MEMB
ATOM   4092 H13S PA     31      21.739 -17.167   2.889  1.00  0.00      MEMB
ATOM   4093 C114 PA     31      20.126 -17.852   3.914  1.00  0.00      MEMB
ATOM   4094 H14R PA     31      19.602 -17.762   4.889  1.00  0.00      MEMB
ATOM   4095 H14S PA     31      20.529 -18.887   3.893  1.00  0.00      MEMB
ATOM   4096 C115 PA     31      19.166 -17.701   2.719  1.00  0.00      MEMB
ATOM   4097 H15R PA     31      19.740 -17.883   1.785  1.00  0.00      MEMB
ATOM   4098 H15S PA     31      18.744 -16.675   2.773  1.00  0.00      MEMB
ATOM   4099 C116 PA     31      17.969 -18.674   2.828  1.00  0.00      MEMB
ATOM   4100 H16R PA     31      17.371 -18.884   1.915  1.00  0.00      MEMB
ATOM   4101 H16S PA     31      17.247 -18.203   3.528  1.00  0.00      MEMB
ATOM   4102 H16T PA     31      18.364 -19.653   3.174  1.00  0.00      MEMB
TER   
ATOM   4187  C12 PA     32     -22.020  12.931  12.423  1.00  0.00      MEMB
ATOM   4188  H2R PA     32     -22.594  13.881  12.466  1.00  0.00      MEMB
ATOM   4189  H2S PA     32     -22.823  12.287  12.840  1.00  0.00      MEMB
ATOM   4233  C13 PA     32     -22.004  12.461  10.868  1.00  0.00      MEMB
ATOM   4234  H3R PA     32     -21.730  11.392  10.996  1.00  0.00      MEMB
ATOM   4235  H3S PA     32     -21.081  12.884  10.417  1.00  0.00      MEMB
ATOM   4236  C14 PA     32     -23.219  12.657  10.035  1.00  0.00      MEMB
ATOM   4237  H4R PA     32     -23.201  13.639   9.517  1.00  0.00      MEMB
ATOM   4238  H4S PA     32     -24.101  12.463  10.683  1.00  0.00      MEMB
ATOM   4239  C15 PA     32     -23.388  11.561   8.984  1.00  0.00      MEMB
ATOM   4240  H5R PA     32     -23.131  10.583   9.445  1.00  0.00      MEMB
ATOM   4241  H5S PA     32     -22.645  11.777   8.187  1.00  0.00      MEMB
ATOM   4242  C16 PA     32     -24.683  11.562   8.232  1.00  0.00      MEMB
ATOM   4243  H6R PA     32     -24.621  12.476   7.602  1.00  0.00      MEMB
ATOM   4244  H6S PA     32     -25.587  11.547   8.877  1.00  0.00      MEMB
ATOM   4245  C17 PA     32     -24.936  10.465   7.220  1.00  0.00      MEMB
ATOM   4246  H7R PA     32     -25.805  10.659   6.556  1.00  0.00      MEMB
ATOM   4247  H7S PA     32     -25.249   9.503   7.678  1.00  0.00      MEMB
ATOM   4248  C18 PA     32     -23.692  10.082   6.485  1.00  0.00      MEMB
ATOM   4249  H8R PA     32     -22.941   9.564   7.120  1.00  0.00      MEMB
ATOM   4250  H8S PA     32     -23.136  11.022   6.281  1.00  0.00      MEMB
ATOM   4251  C19 PA     32     -23.923   9.254   5.158  1.00  0.00      MEMB
ATOM   4252  H9R PA     32     -24.230   8.240   5.494  1.00  0.00      MEMB
ATOM   4253  H9S PA     32     -22.944   9.065   4.668  1.00  0.00      MEMB
ATOM   4254 C110 PA     32     -24.842   9.824   4.162  1.00  0.00      MEMB
ATOM   4255 H10R PA     32     -24.861  10.922   4.330  1.00  0.00      MEMB
ATOM   4256 H10S PA     32     -25.861   9.516   4.482  1.00  0.00      MEMB
ATOM   4257 C111 PA     32     -24.424   9.515   2.751  1.00  0.00      MEMB
ATOM   4258 H11R PA     32     -24.609   8.437   2.554  1.00  0.00      MEMB
ATOM   4259 H11S PA     32     -23.334   9.727   2.800  1.00  0.00      MEMB
ATOM   4260 C112 PA     32     -25.254  10.301   1.780  1.00  0.00      MEMB
ATOM   4261 H12R PA     32     -26.274  10.423   2.203  1.00  0.00      MEMB
ATOM   4262 H12S PA     32     -25.396   9.690   0.863  1.00  0.00      MEMB
ATOM   4263 C113 PA     32     -24.807  11.802   1.381  1.00  0.00      MEMB
ATOM   4264 H13R PA     32     -24.828  12.448   2.285  1.00  0.00      MEMB
ATOM   4265 H13S PA     32     -25.423  12.362   0.645  1.00  0.00      MEMB
ATOM   4266 C114 PA     32     -23.354  11.944   0.855  1.00  0.00      MEMB
ATOM   4267 H14R PA     32     -22.663  11.509   1.609  1.00  0.00      MEMB
ATOM   4268 H14S PA     32     -23.043  13.010   0.846  1.00  0.00      MEMB
ATOM   4269 C115 PA     32     -23.166  11.317  -0.572  1.00  0.00      MEMB
ATOM   4270 H15R PA     32     -22.905  10.238  -0.542  1.00  0.00      MEMB
ATOM   4271 H15S PA     32     -22.241  11.849  -0.879  1.00  0.00      MEMB
ATOM   4272 C116 PA     32     -24.243  11.664  -1.566  1.00  0.00      MEMB
ATOM   4273 H16R PA     32     -25.171  11.131  -1.267  1.00  0.00      MEMB
ATOM   4274 H16S PA     32     -23.926  11.287  -2.562  1.00  0.00      MEMB
ATOM   4275 H16T PA     32     -24.405  12.758  -1.664  1.00  0.00      MEMB
ATOM   4146  N31 PC     32     -23.886  15.116  20.877  1.00  0.00      MEMB
ATOM   4147  C33 PC     32     -24.215  16.581  20.625  1.00  0.00      MEMB
ATOM   4148  H3A PC     32     -25.215  16.841  20.935  1.00  0.00      MEMB
ATOM   4149  H3B PC     32     -24.088  16.849  19.586  1.00  0.00      MEMB
ATOM   4150  H3C PC     32     -23.439  17.218  21.022  1.00  0.00      MEMB
ATOM   4151  C34 PC     32     -22.448  14.731  20.545  1.00  0.00      MEMB
ATOM   4152  H4A PC     32     -22.173  15.215  19.620  1.00  0.00      MEMB
ATOM   4153  H4B PC     32     -22.182  13.698  20.713  1.00  0.00      MEMB
ATOM   4154  H4C PC     32     -21.819  15.253  21.251  1.00  0.00      MEMB
ATOM   4155  C35 PC     32     -24.222  14.675  22.303  1.00  0.00      MEMB
ATOM   4156  H5A PC     32     -23.394  15.018  22.906  1.00  0.00      MEMB
ATOM   4157  H5B PC     32     -24.200  13.602  22.425  1.00  0.00      MEMB
ATOM   4158  H5C PC     32     -25.187  14.955  22.698  1.00  0.00      MEMB
ATOM   4159  C32 PC     32     -24.824  14.331  19.978  1.00  0.00      MEMB
ATOM   4160  H2A PC     32     -25.840  14.253  20.337  1.00  0.00      MEMB
ATOM   4161  H2B PC     32     -24.471  13.331  20.182  1.00  0.00      MEMB
ATOM   4162  C31 PC     32     -24.833  14.626  18.477  1.00  0.00      MEMB
ATOM   4163  H1A PC     32     -25.260  15.622  18.233  1.00  0.00      MEMB
ATOM   4164  H1B PC     32     -25.559  13.912  18.033  1.00  0.00      MEMB
ATOM   4165  P31 PC     32     -23.164  13.102  17.254  1.00  0.00      MEMB
ATOM   4166  O33 PC     32     -23.925  12.518  16.091  1.00  0.00      MEMB
ATOM   4167  O34 PC     32     -22.989  12.280  18.504  1.00  0.00      MEMB
ATOM   4168  O31 PC     32     -21.701  13.378  16.572  1.00  0.00      MEMB
ATOM   4169  O32 PC     32     -23.611  14.577  17.773  1.00  0.00      MEMB
ATOM   4170  C3  PC     32     -20.730  14.208  17.165  1.00  0.00      MEMB
ATOM   4171  HA  PC     32     -20.039  13.548  17.731  1.00  0.00      MEMB
ATOM   4172  HB  PC     32     -21.279  14.945  17.788  1.00  0.00      MEMB
ATOM   4173  C2  PC     32     -19.963  15.032  16.048  1.00  0.00      MEMB
ATOM   4174  HX  PC     32     -19.036  15.463  16.484  1.00  0.00      MEMB
ATOM   4175  O21 PC     32     -20.671  16.171  15.580  1.00  0.00      MEMB
ATOM   4176  C21 PC     32     -20.901  17.185  16.451  1.00  0.00      MEMB
ATOM   4177  O22 PC     32     -20.481  17.206  17.602  1.00  0.00      MEMB
ATOM   4181  C1  PC     32     -19.676  14.171  14.820  1.00  0.00      MEMB
ATOM   4182  HR  PC     32     -19.014  13.394  15.258  1.00  0.00      MEMB
ATOM   4183  HS  PC     32     -19.039  14.740  14.110  1.00  0.00      MEMB
ATOM   4184  O11 PC     32     -20.857  13.742  14.234  1.00  0.00      MEMB
ATOM   4185  C11 PC     32     -20.666  13.098  13.022  1.00  0.00      MEMB
ATOM   4186  O12 PC     32     -19.620  12.662  12.576  1.00  0.00      MEMB
ATOM   4178  C12 PA     32     -21.610  18.359  15.820  1.00  0.00      MEMB
ATOM   4179  H2R PA     32     -20.913  19.224  15.795  1.00  0.00      MEMB
ATOM   4180  H2S PA     32     -22.532  18.657  16.363  1.00  0.00      MEMB
ATOM   4190  C13 PA     32     -22.037  18.198  14.405  1.00  0.00      MEMB
ATOM   4191  H3R PA     32     -21.174  17.798  13.832  1.00  0.00      MEMB
ATOM   4192  H3S PA     32     -22.396  19.149  13.956  1.00  0.00      MEMB
ATOM   4193  C14 PA     32     -23.315  17.279  14.101  1.00  0.00      MEMB
ATOM   4194  H4R PA     32     -24.139  17.741  14.686  1.00  0.00      MEMB
ATOM   4195  H4S PA     32     -23.231  16.214  14.407  1.00  0.00      MEMB
ATOM   4196  C15 PA     32     -23.691  17.301  12.567  1.00  0.00      MEMB
ATOM   4197  H5R PA     32     -22.904  16.679  12.088  1.00  0.00      MEMB
ATOM   4198  H5S PA     32     -23.599  18.337  12.177  1.00  0.00      MEMB
ATOM   4199  C16 PA     32     -25.063  16.733  12.361  1.00  0.00      MEMB
ATOM   4200  H6R PA     32     -25.752  17.530  12.713  1.00  0.00      MEMB
ATOM   4201  H6S PA     32     -25.226  15.952  13.135  1.00  0.00      MEMB
ATOM   4202  C17 PA     32     -25.585  16.491  10.877  1.00  0.00      MEMB
ATOM   4203  H7R PA     32     -26.688  16.615  10.848  1.00  0.00      MEMB
ATOM   4204  H7S PA     32     -25.284  15.452  10.622  1.00  0.00      MEMB
ATOM   4205  C18 PA     32     -24.888  17.528   9.913  1.00  0.00      MEMB
ATOM   4206  H8R PA     32     -23.783  17.498  10.029  1.00  0.00      MEMB
ATOM   4207  H8S PA     32     -25.268  18.517  10.247  1.00  0.00      MEMB
ATOM   4208  C19 PA     32     -25.261  17.353   8.430  1.00  0.00      MEMB
ATOM   4209  H9R PA     32     -25.115  18.274   7.826  1.00  0.00      MEMB
ATOM   4210  H9S PA     32     -26.326  17.035   8.450  1.00  0.00      MEMB
ATOM   4211 C110 PA     32     -24.551  16.212   7.673  1.00  0.00      MEMB
ATOM   4212 H10R PA     32     -24.890  16.291   6.617  1.00  0.00      MEMB
ATOM   4213 H10S PA     32     -24.904  15.239   8.078  1.00  0.00      MEMB
ATOM   4214 C111 PA     32     -23.089  16.319   7.809  1.00  0.00      MEMB
ATOM   4215 H11R PA     32     -22.769  15.929   8.798  1.00  0.00      MEMB
ATOM   4216 H11S PA     32     -22.747  17.366   7.661  1.00  0.00      MEMB
ATOM   4217 C112 PA     32     -22.318  15.470   6.700  1.00  0.00      MEMB
ATOM   4218 H12R PA     32     -22.905  15.586   5.763  1.00  0.00      MEMB
ATOM   4219 H12S PA     32     -22.327  14.415   7.046  1.00  0.00      MEMB
ATOM   4220 C113 PA     32     -20.845  15.855   6.484  1.00  0.00      MEMB
ATOM   4221 H13R PA     32     -20.296  15.608   7.418  1.00  0.00      MEMB
ATOM   4222 H13S PA     32     -20.708  16.933   6.252  1.00  0.00      MEMB
ATOM   4223 C114 PA     32     -20.249  14.948   5.368  1.00  0.00      MEMB
ATOM   4224 H14R PA     32     -21.072  14.286   5.025  1.00  0.00      MEMB
ATOM   4225 H14S PA     32     -19.439  14.391   5.884  1.00  0.00      MEMB
ATOM   4226 C115 PA     32     -19.674  15.811   4.239  1.00  0.00      MEMB
ATOM   4227 H15R PA     32     -18.931  16.537   4.633  1.00  0.00      MEMB
ATOM   4228 H15S PA     32     -20.526  16.398   3.835  1.00  0.00      MEMB
ATOM   4229 C116 PA     32     -19.012  15.011   3.087  1.00  0.00      MEMB
ATOM   4230 H16R PA     32     -18.672  15.817   2.402  1.00  0.00      MEMB
ATOM   4231 H16S PA     32     -19.765  14.402   2.542  1.00  0.00      MEMB
ATOM   4232 H16T PA     32     -18.086  14.429   3.284  1.00  0.00      MEMB
TER   
ATOM   4317  C12 PA     33      19.512  18.645  11.062  1.00  0.00      MEMB
ATOM   4318  H2R PA     33      18.550  18.885  11.563  1.00  0.00      MEMB
ATOM   4319  H2S PA     33      19.521  17.623  10.626  1.00  0.00      MEMB
ATOM   4363  C13 PA     33      19.656  19.868  10.035  1.00  0.00      MEMB
ATOM   4364  H3R PA     33      20.726  19.959   9.751  1.00  0.00      MEMB
ATOM   4365  H3S PA     33      19.365  20.793  10.577  1.00  0.00      MEMB
ATOM   4366  C14 PA     33      18.819  19.563   8.792  1.00  0.00      MEMB
ATOM   4367  H4R PA     33      18.910  20.522   8.239  1.00  0.00      MEMB
ATOM   4368  H4S PA     33      17.731  19.424   8.970  1.00  0.00      MEMB
ATOM   4369  C15 PA     33      19.327  18.413   7.999  1.00  0.00      MEMB
ATOM   4370  H5R PA     33      18.905  17.535   8.533  1.00  0.00      MEMB
ATOM   4371  H5S PA     33      20.424  18.240   8.009  1.00  0.00      MEMB
ATOM   4372  C16 PA     33      18.705  18.390   6.625  1.00  0.00      MEMB
ATOM   4373  H6R PA     33      19.012  19.327   6.113  1.00  0.00      MEMB
ATOM   4374  H6S PA     33      17.594  18.396   6.620  1.00  0.00      MEMB
ATOM   4375  C17 PA     33      19.246  17.253   5.677  1.00  0.00      MEMB
ATOM   4376  H7R PA     33      20.354  17.176   5.690  1.00  0.00      MEMB
ATOM   4377  H7S PA     33      18.914  17.559   4.662  1.00  0.00      MEMB
ATOM   4378  C18 PA     33      18.589  15.907   6.009  1.00  0.00      MEMB
ATOM   4379  H8R PA     33      18.103  15.438   5.128  1.00  0.00      MEMB
ATOM   4380  H8S PA     33      17.763  16.171   6.703  1.00  0.00      MEMB
ATOM   4381  C19 PA     33      19.430  14.824   6.604  1.00  0.00      MEMB
ATOM   4382  H9R PA     33      18.706  14.131   7.083  1.00  0.00      MEMB
ATOM   4383  H9S PA     33      20.174  15.260   7.304  1.00  0.00      MEMB
ATOM   4384 C110 PA     33      20.219  14.089   5.576  1.00  0.00      MEMB
ATOM   4385 H10R PA     33      20.721  14.912   5.024  1.00  0.00      MEMB
ATOM   4386 H10S PA     33      19.474  13.573   4.934  1.00  0.00      MEMB
ATOM   4387 C111 PA     33      21.208  13.177   6.192  1.00  0.00      MEMB
ATOM   4388 H11R PA     33      20.715  12.187   6.300  1.00  0.00      MEMB
ATOM   4389 H11S PA     33      21.329  13.556   7.230  1.00  0.00      MEMB
ATOM   4390 C112 PA     33      22.555  12.903   5.409  1.00  0.00      MEMB
ATOM   4391 H12R PA     33      22.315  12.431   4.433  1.00  0.00      MEMB
ATOM   4392 H12S PA     33      23.033  12.033   5.909  1.00  0.00      MEMB
ATOM   4393 C113 PA     33      23.518  14.028   5.199  1.00  0.00      MEMB
ATOM   4394 H13R PA     33      23.813  14.351   6.220  1.00  0.00      MEMB
ATOM   4395 H13S PA     33      22.943  14.862   4.741  1.00  0.00      MEMB
ATOM   4396 C114 PA     33      24.872  13.716   4.510  1.00  0.00      MEMB
ATOM   4397 H14R PA     33      25.415  12.876   4.995  1.00  0.00      MEMB
ATOM   4398 H14S PA     33      25.499  14.634   4.520  1.00  0.00      MEMB
ATOM   4399 C115 PA     33      24.835  13.330   2.995  1.00  0.00      MEMB
ATOM   4400 H15R PA     33      24.588  12.247   2.958  1.00  0.00      MEMB
ATOM   4401 H15S PA     33      25.908  13.498   2.763  1.00  0.00      MEMB
ATOM   4402 C116 PA     33      23.839  14.043   2.071  1.00  0.00      MEMB
ATOM   4403 H16R PA     33      22.867  14.225   2.576  1.00  0.00      MEMB
ATOM   4404 H16S PA     33      23.707  13.430   1.154  1.00  0.00      MEMB
ATOM   4405 H16T PA     33      24.222  15.018   1.698  1.00  0.00      MEMB
ATOM   4276  N31 PC     33      18.972  15.247  20.393  1.00  0.00      MEMB
ATOM   4277  C33 PC     33      17.805  14.741  21.231  1.00  0.00      MEMB
ATOM   4278  H3A PC     33      17.682  15.272  22.163  1.00  0.00      MEMB
ATOM   4279  H3B PC     33      17.841  13.700  21.517  1.00  0.00      MEMB
ATOM   4280  H3C PC     33      16.896  14.766  20.648  1.00  0.00      MEMB
ATOM   4281  C34 PC     33      18.611  16.547  19.718  1.00  0.00      MEMB
ATOM   4282  H4A PC     33      18.163  17.202  20.452  1.00  0.00      MEMB
ATOM   4283  H4B PC     33      17.925  16.446  18.890  1.00  0.00      MEMB
ATOM   4284  H4C PC     33      19.444  16.962  19.172  1.00  0.00      MEMB
ATOM   4285  C35 PC     33      20.095  15.657  21.375  1.00  0.00      MEMB
ATOM   4286  H5A PC     33      21.021  15.913  20.882  1.00  0.00      MEMB
ATOM   4287  H5B PC     33      20.191  14.781  22.000  1.00  0.00      MEMB
ATOM   4288  H5C PC     33      19.684  16.476  21.947  1.00  0.00      MEMB
ATOM   4289  C32 PC     33      19.505  14.179  19.384  1.00  0.00      MEMB
ATOM   4290  H2A PC     33      18.661  13.702  18.909  1.00  0.00      MEMB
ATOM   4291  H2B PC     33      19.908  13.323  19.905  1.00  0.00      MEMB
ATOM   4292  C31 PC     33      20.388  14.553  18.188  1.00  0.00      MEMB
ATOM   4293  H1A PC     33      20.056  15.427  17.588  1.00  0.00      MEMB
ATOM   4294  H1B PC     33      20.395  13.681  17.499  1.00  0.00      MEMB
ATOM   4295  P31 PC     33      22.940  14.697  17.772  1.00  0.00      MEMB
ATOM   4296  O33 PC     33      23.259  13.258  17.698  1.00  0.00      MEMB
ATOM   4297  O34 PC     33      24.061  15.625  18.054  1.00  0.00      MEMB
ATOM   4298  O31 PC     33      22.390  15.150  16.383  1.00  0.00      MEMB
ATOM   4299  O32 PC     33      21.694  14.872  18.802  1.00  0.00      MEMB
ATOM   4300  C3  PC     33      22.249  16.475  16.044  1.00  0.00      MEMB
ATOM   4301  HA  PC     33      23.230  16.827  15.659  1.00  0.00      MEMB
ATOM   4302  HB  PC     33      21.860  17.123  16.858  1.00  0.00      MEMB
ATOM   4303  C2  PC     33      21.274  16.749  14.825  1.00  0.00      MEMB
ATOM   4304  HX  PC     33      20.228  16.447  15.047  1.00  0.00      MEMB
ATOM   4305  O21 PC     33      21.801  16.103  13.669  1.00  0.00      MEMB
ATOM   4306  C21 PC     33      21.670  14.784  13.466  1.00  0.00      MEMB
ATOM   4307  O22 PC     33      21.170  14.046  14.271  1.00  0.00      MEMB
ATOM   4311  C1  PC     33      21.123  18.252  14.486  1.00  0.00      MEMB
ATOM   4312  HR  PC     33      22.098  18.775  14.379  1.00  0.00      MEMB
ATOM   4313  HS  PC     33      20.552  18.715  15.318  1.00  0.00      MEMB
ATOM   4314  O11 PC     33      20.191  18.249  13.357  1.00  0.00      MEMB
ATOM   4315  C11 PC     33      20.541  18.807  12.195  1.00  0.00      MEMB
ATOM   4316  O12 PC     33      21.589  19.418  12.022  1.00  0.00      MEMB
ATOM   4308  C12 PA     33      22.265  14.345  12.091  1.00  0.00      MEMB
ATOM   4309  H2R PA     33      21.794  13.359  11.888  1.00  0.00      MEMB
ATOM   4310  H2S PA     33      23.335  14.055  12.164  1.00  0.00      MEMB
ATOM   4320  C13 PA     33      22.070  15.409  11.000  1.00  0.00      MEMB
ATOM   4321  H3R PA     33      22.508  16.369  11.349  1.00  0.00      MEMB
ATOM   4322  H3S PA     33      21.007  15.564  10.717  1.00  0.00      MEMB
ATOM   4323  C14 PA     33      22.779  15.064   9.662  1.00  0.00      MEMB
ATOM   4324  H4R PA     33      22.324  14.122   9.288  1.00  0.00      MEMB
ATOM   4325  H4S PA     33      23.864  14.824   9.647  1.00  0.00      MEMB
ATOM   4326  C15 PA     33      22.460  16.032   8.535  1.00  0.00      MEMB
ATOM   4327  H5R PA     33      21.417  16.402   8.631  1.00  0.00      MEMB
ATOM   4328  H5S PA     33      22.682  15.604   7.534  1.00  0.00      MEMB
ATOM   4329  C16 PA     33      23.434  17.232   8.565  1.00  0.00      MEMB
ATOM   4330  H6R PA     33      24.428  16.736   8.601  1.00  0.00      MEMB
ATOM   4331  H6S PA     33      23.366  17.738   9.552  1.00  0.00      MEMB
ATOM   4332  C17 PA     33      23.396  18.187   7.282  1.00  0.00      MEMB
ATOM   4333  H7R PA     33      24.311  18.813   7.361  1.00  0.00      MEMB
ATOM   4334  H7S PA     33      22.477  18.812   7.278  1.00  0.00      MEMB
ATOM   4335  C18 PA     33      23.703  17.555   5.908  1.00  0.00      MEMB
ATOM   4336  H8R PA     33      23.007  16.776   5.532  1.00  0.00      MEMB
ATOM   4337  H8S PA     33      24.672  17.013   5.958  1.00  0.00      MEMB
ATOM   4338  C19 PA     33      24.002  18.558   4.744  1.00  0.00      MEMB
ATOM   4339  H9R PA     33      25.103  18.667   4.644  1.00  0.00      MEMB
ATOM   4340  H9S PA     33      23.453  19.508   4.920  1.00  0.00      MEMB
ATOM   4341 C110 PA     33      23.594  18.150   3.383  1.00  0.00      MEMB
ATOM   4342 H10R PA     33      23.876  17.082   3.261  1.00  0.00      MEMB
ATOM   4343 H10S PA     33      24.049  18.866   2.665  1.00  0.00      MEMB
ATOM   4344 C111 PA     33      22.036  18.154   3.129  1.00  0.00      MEMB
ATOM   4345 H11R PA     33      21.680  19.158   3.445  1.00  0.00      MEMB
ATOM   4346 H11S PA     33      21.562  17.546   3.929  1.00  0.00      MEMB
ATOM   4347 C112 PA     33      21.729  17.646   1.735  1.00  0.00      MEMB
ATOM   4348 H12R PA     33      22.380  16.762   1.569  1.00  0.00      MEMB
ATOM   4349 H12S PA     33      21.905  18.359   0.902  1.00  0.00      MEMB
ATOM   4350 C113 PA     33      20.301  17.085   1.532  1.00  0.00      MEMB
ATOM   4351 H13R PA     33      20.069  16.425   2.395  1.00  0.00      MEMB
ATOM   4352 H13S PA     33      20.342  16.669   0.503  1.00  0.00      MEMB
ATOM   4353 C114 PA     33      19.216  18.193   1.453  1.00  0.00      MEMB
ATOM   4354 H14R PA     33      19.585  18.917   0.697  1.00  0.00      MEMB
ATOM   4355 H14S PA     33      19.112  18.739   2.416  1.00  0.00      MEMB
ATOM   4356 C115 PA     33      17.907  17.680   0.794  1.00  0.00      MEMB
ATOM   4357 H15R PA     33      17.493  16.807   1.343  1.00  0.00      MEMB
ATOM   4358 H15S PA     33      18.194  17.479  -0.260  1.00  0.00      MEMB
ATOM   4359 C116 PA     33      16.745  18.657   0.690  1.00  0.00      MEMB
ATOM   4360 H16R PA     33      16.514  19.063   1.698  1.00  0.00      MEMB
ATOM   4361 H16S PA     33      15.846  18.177   0.247  1.00  0.00      MEMB
ATOM   4362 H16T PA     33      16.854  19.607   0.123  1.00  0.00      MEMB
TER   
ATOM   4447  C12 PA     34     -22.665  24.287  12.013  1.00  0.00      MEMB
ATOM   4448  H2R PA     34     -23.480  25.018  11.828  1.00  0.00      MEMB
ATOM   4449  H2S PA     34     -23.110  23.298  12.255  1.00  0.00      MEMB
ATOM   4493  C13 PA     34     -21.844  24.204  10.596  1.00  0.00      MEMB
ATOM   4494  H3R PA     34     -21.062  23.415  10.578  1.00  0.00      MEMB
ATOM   4495  H3S PA     34     -21.282  25.160  10.535  1.00  0.00      MEMB
ATOM   4496  C14 PA     34     -22.705  23.945   9.332  1.00  0.00      MEMB
ATOM   4497  H4R PA     34     -22.041  24.291   8.511  1.00  0.00      MEMB
ATOM   4498  H4S PA     34     -23.619  24.575   9.319  1.00  0.00      MEMB
ATOM   4499  C15 PA     34     -23.060  22.435   9.067  1.00  0.00      MEMB
ATOM   4500  H5R PA     34     -23.646  22.074   9.939  1.00  0.00      MEMB
ATOM   4501  H5S PA     34     -22.141  21.835   8.893  1.00  0.00      MEMB
ATOM   4502  C16 PA     34     -24.099  22.347   7.972  1.00  0.00      MEMB
ATOM   4503  H6R PA     34     -24.888  23.114   8.121  1.00  0.00      MEMB
ATOM   4504  H6S PA     34     -24.566  21.342   8.054  1.00  0.00      MEMB
ATOM   4505  C17 PA     34     -23.443  22.556   6.624  1.00  0.00      MEMB
ATOM   4506  H7R PA     34     -22.590  21.868   6.447  1.00  0.00      MEMB
ATOM   4507  H7S PA     34     -23.096  23.611   6.624  1.00  0.00      MEMB
ATOM   4508  C18 PA     34     -24.414  22.380   5.424  1.00  0.00      MEMB
ATOM   4509  H8R PA     34     -25.274  23.084   5.434  1.00  0.00      MEMB
ATOM   4510  H8S PA     34     -24.851  21.360   5.481  1.00  0.00      MEMB
ATOM   4511  C19 PA     34     -23.809  22.454   4.033  1.00  0.00      MEMB
ATOM   4512  H9R PA     34     -24.544  22.128   3.267  1.00  0.00      MEMB
ATOM   4513  H9S PA     34     -23.062  21.635   3.959  1.00  0.00      MEMB
ATOM   4514 C110 PA     34     -23.319  23.863   3.642  1.00  0.00      MEMB
ATOM   4515 H10R PA     34     -22.553  24.329   4.298  1.00  0.00      MEMB
ATOM   4516 H10S PA     34     -24.234  24.489   3.580  1.00  0.00      MEMB
ATOM   4517 C111 PA     34     -22.677  24.062   2.251  1.00  0.00      MEMB
ATOM   4518 H11R PA     34     -22.056  23.232   1.853  1.00  0.00      MEMB
ATOM   4519 H11S PA     34     -21.995  24.932   2.362  1.00  0.00      MEMB
ATOM   4520 C112 PA     34     -23.722  24.460   1.175  1.00  0.00      MEMB
ATOM   4521 H12R PA     34     -24.301  25.311   1.593  1.00  0.00      MEMB
ATOM   4522 H12S PA     34     -24.382  23.593   0.958  1.00  0.00      MEMB
ATOM   4523 C113 PA     34     -23.128  24.998  -0.057  1.00  0.00      MEMB
ATOM   4524 H13R PA     34     -23.682  24.823  -1.004  1.00  0.00      MEMB
ATOM   4525 H13S PA     34     -22.157  24.476  -0.189  1.00  0.00      MEMB
ATOM   4526 C114 PA     34     -22.993  26.534   0.075  1.00  0.00      MEMB
ATOM   4527 H14R PA     34     -22.234  26.623   0.882  1.00  0.00      MEMB
ATOM   4528 H14S PA     34     -23.967  26.932   0.433  1.00  0.00      MEMB
ATOM   4529 C115 PA     34     -22.585  27.316  -1.131  1.00  0.00      MEMB
ATOM   4530 H15R PA     34     -22.282  28.355  -0.879  1.00  0.00      MEMB
ATOM   4531 H15S PA     34     -23.480  27.415  -1.782  1.00  0.00      MEMB
ATOM   4532 C116 PA     34     -21.453  26.742  -2.020  1.00  0.00      MEMB
ATOM   4533 H16R PA     34     -21.207  27.551  -2.740  1.00  0.00      MEMB
ATOM   4534 H16S PA     34     -21.836  25.846  -2.556  1.00  0.00      MEMB
ATOM   4535 H16T PA     34     -20.591  26.565  -1.342  1.00  0.00      MEMB
ATOM   4406  N31 PC     34     -17.459  19.902  19.138  1.00  0.00      MEMB
ATOM   4407  C33 PC     34     -17.236  20.812  20.352  1.00  0.00      MEMB
ATOM   4408  H3A PC     34     -16.356  20.591  20.937  1.00  0.00      MEMB
ATOM   4409  H3B PC     34     -18.033  20.790  21.080  1.00  0.00      MEMB
ATOM   4410  H3C PC     34     -17.281  21.817  19.957  1.00  0.00      MEMB
ATOM   4411  C34 PC     34     -16.188  19.953  18.252  1.00  0.00      MEMB
ATOM   4412  H4A PC     34     -15.387  19.457  18.780  1.00  0.00      MEMB
ATOM   4413  H4B PC     34     -15.979  21.010  18.176  1.00  0.00      MEMB
ATOM   4414  H4C PC     34     -16.323  19.536  17.265  1.00  0.00      MEMB
ATOM   4415  C35 PC     34     -17.734  18.486  19.537  1.00  0.00      MEMB
ATOM   4416  H5A PC     34     -18.608  18.475  20.171  1.00  0.00      MEMB
ATOM   4417  H5B PC     34     -16.880  18.002  19.986  1.00  0.00      MEMB
ATOM   4418  H5C PC     34     -18.041  17.899  18.684  1.00  0.00      MEMB
ATOM   4419  C32 PC     34     -18.579  20.377  18.257  1.00  0.00      MEMB
ATOM   4420  H2A PC     34     -19.531  20.235  18.746  1.00  0.00      MEMB
ATOM   4421  H2B PC     34     -18.561  19.710  17.408  1.00  0.00      MEMB
ATOM   4422  C31 PC     34     -18.583  21.855  17.767  1.00  0.00      MEMB
ATOM   4423  H1A PC     34     -19.365  21.845  16.977  1.00  0.00      MEMB
ATOM   4424  H1B PC     34     -17.597  22.193  17.383  1.00  0.00      MEMB
ATOM   4425  P31 PC     34     -20.222  23.435  19.213  1.00  0.00      MEMB
ATOM   4426  O33 PC     34     -20.036  24.623  20.078  1.00  0.00      MEMB
ATOM   4427  O34 PC     34     -20.944  22.276  19.808  1.00  0.00      MEMB
ATOM   4428  O31 PC     34     -20.900  23.871  17.830  1.00  0.00      MEMB
ATOM   4429  O32 PC     34     -18.824  22.914  18.769  1.00  0.00      MEMB
ATOM   4430  C3  PC     34     -21.952  24.836  17.658  1.00  0.00      MEMB
ATOM   4431  HA  PC     34     -21.601  25.883  17.781  1.00  0.00      MEMB
ATOM   4432  HB  PC     34     -22.686  24.541  18.439  1.00  0.00      MEMB
ATOM   4433  C2  PC     34     -22.610  24.726  16.326  1.00  0.00      MEMB
ATOM   4434  HX  PC     34     -23.651  25.107  16.398  1.00  0.00      MEMB
ATOM   4435  O21 PC     34     -22.544  23.416  15.731  1.00  0.00      MEMB
ATOM   4436  C21 PC     34     -23.453  22.511  16.202  1.00  0.00      MEMB
ATOM   4437  O22 PC     34     -24.271  22.731  17.101  1.00  0.00      MEMB
ATOM   4441  C1  PC     34     -21.853  25.608  15.357  1.00  0.00      MEMB
ATOM   4442  HR  PC     34     -20.781  25.334  15.457  1.00  0.00      MEMB
ATOM   4443  HS  PC     34     -21.888  26.694  15.586  1.00  0.00      MEMB
ATOM   4444  O11 PC     34     -22.344  25.440  13.981  1.00  0.00      MEMB
ATOM   4445  C11 PC     34     -21.733  24.590  13.192  1.00  0.00      MEMB
ATOM   4446  O12 PC     34     -20.714  23.922  13.478  1.00  0.00      MEMB
ATOM   4438  C12 PA     34     -23.055  21.249  15.410  1.00  0.00      MEMB
ATOM   4439  H2R PA     34     -23.391  21.375  14.359  1.00  0.00      MEMB
ATOM   4440  H2S PA     34     -23.617  20.445  15.932  1.00  0.00      MEMB
ATOM   4450  C13 PA     34     -21.603  20.817  15.568  1.00  0.00      MEMB
ATOM   4451  H3R PA     34     -21.480  20.698  16.666  1.00  0.00      MEMB
ATOM   4452  H3S PA     34     -20.909  21.631  15.268  1.00  0.00      MEMB
ATOM   4453  C14 PA     34     -21.334  19.485  14.849  1.00  0.00      MEMB
ATOM   4454  H4R PA     34     -21.956  18.648  15.231  1.00  0.00      MEMB
ATOM   4455  H4S PA     34     -20.279  19.273  15.126  1.00  0.00      MEMB
ATOM   4456  C15 PA     34     -21.463  19.569  13.321  1.00  0.00      MEMB
ATOM   4457  H5R PA     34     -20.995  20.529  13.014  1.00  0.00      MEMB
ATOM   4458  H5S PA     34     -22.566  19.632  13.206  1.00  0.00      MEMB
ATOM   4459  C16 PA     34     -20.829  18.444  12.632  1.00  0.00      MEMB
ATOM   4460  H6R PA     34     -21.064  17.553  13.252  1.00  0.00      MEMB
ATOM   4461  H6S PA     34     -19.719  18.460  12.587  1.00  0.00      MEMB
ATOM   4462  C17 PA     34     -21.248  18.268  11.240  1.00  0.00      MEMB
ATOM   4463  H7R PA     34     -22.334  18.035  11.214  1.00  0.00      MEMB
ATOM   4464  H7S PA     34     -20.741  17.350  10.872  1.00  0.00      MEMB
ATOM   4465  C18 PA     34     -21.050  19.426  10.229  1.00  0.00      MEMB
ATOM   4466  H8R PA     34     -20.533  20.292  10.695  1.00  0.00      MEMB
ATOM   4467  H8S PA     34     -21.969  19.816   9.742  1.00  0.00      MEMB
ATOM   4468  C19 PA     34     -19.986  19.004   9.189  1.00  0.00      MEMB
ATOM   4469  H9R PA     34     -20.529  18.162   8.710  1.00  0.00      MEMB
ATOM   4470  H9S PA     34     -19.021  18.733   9.668  1.00  0.00      MEMB
ATOM   4471 C110 PA     34     -19.599  20.122   8.113  1.00  0.00      MEMB
ATOM   4472 H10R PA     34     -20.521  20.349   7.536  1.00  0.00      MEMB
ATOM   4473 H10S PA     34     -18.921  19.745   7.317  1.00  0.00      MEMB
ATOM   4474 C111 PA     34     -18.882  21.395   8.647  1.00  0.00      MEMB
ATOM   4475 H11R PA     34     -18.066  21.057   9.321  1.00  0.00      MEMB
ATOM   4476 H11S PA     34     -19.575  21.938   9.325  1.00  0.00      MEMB
ATOM   4477 C112 PA     34     -18.324  22.432   7.676  1.00  0.00      MEMB
ATOM   4478 H12R PA     34     -17.526  22.025   7.019  1.00  0.00      MEMB
ATOM   4479 H12S PA     34     -17.872  23.224   8.311  1.00  0.00      MEMB
ATOM   4480 C113 PA     34     -19.385  22.951   6.698  1.00  0.00      MEMB
ATOM   4481 H13R PA     34     -19.968  23.533   7.443  1.00  0.00      MEMB
ATOM   4482 H13S PA     34     -19.919  22.168   6.119  1.00  0.00      MEMB
ATOM   4483 C114 PA     34     -18.894  24.001   5.706  1.00  0.00      MEMB
ATOM   4484 H14R PA     34     -17.869  24.277   6.032  1.00  0.00      MEMB
ATOM   4485 H14S PA     34     -19.617  24.845   5.729  1.00  0.00      MEMB
ATOM   4486 C115 PA     34     -18.831  23.632   4.160  1.00  0.00      MEMB
ATOM   4487 H15R PA     34     -19.789  23.082   4.044  1.00  0.00      MEMB
ATOM   4488 H15S PA     34     -17.995  22.907   4.063  1.00  0.00      MEMB
ATOM   4489 C116 PA     34     -18.698  24.845   3.220  1.00  0.00      MEMB
ATOM   4490 H16R PA     34     -19.619  25.465   3.280  1.00  0.00      MEMB
ATOM   4491 H16S PA     34     -18.517  24.459   2.194  1.00  0.00      MEMB
ATOM   4492 H16T PA     34     -17.886  25.526   3.553  1.00  0.00      MEMB
TER   
ATOM   4577  C12 PA     35      14.379 -22.586  13.963  1.00  0.00      MEMB
ATOM   4578  H2R PA     35      13.880 -23.202  14.741  1.00  0.00      MEMB
ATOM   4579  H2S PA     35      14.042 -22.871  12.944  1.00  0.00      MEMB
ATOM   4623  C13 PA     35      14.265 -21.133  14.434  1.00  0.00      MEMB
ATOM   4624  H3R PA     35      15.005 -20.485  13.916  1.00  0.00      MEMB
ATOM   4625  H3S PA     35      14.420 -21.182  15.533  1.00  0.00      MEMB
ATOM   4626  C14 PA     35      12.796 -20.488  14.230  1.00  0.00      MEMB
ATOM   4627  H4R PA     35      12.794 -19.473  14.681  1.00  0.00      MEMB
ATOM   4628  H4S PA     35      12.031 -21.169  14.660  1.00  0.00      MEMB
ATOM   4629  C15 PA     35      12.440 -20.297  12.730  1.00  0.00      MEMB
ATOM   4630  H5R PA     35      11.433 -19.829  12.745  1.00  0.00      MEMB
ATOM   4631  H5S PA     35      12.377 -21.297  12.251  1.00  0.00      MEMB
ATOM   4632  C16 PA     35      13.388 -19.324  11.967  1.00  0.00      MEMB
ATOM   4633  H6R PA     35      14.481 -19.510  12.041  1.00  0.00      MEMB
ATOM   4634  H6S PA     35      13.282 -18.305  12.395  1.00  0.00      MEMB
ATOM   4635  C17 PA     35      12.976 -19.197  10.444  1.00  0.00      MEMB
ATOM   4636  H7R PA     35      13.623 -18.364  10.095  1.00  0.00      MEMB
ATOM   4637  H7S PA     35      11.893 -19.048  10.246  1.00  0.00      MEMB
ATOM   4638  C18 PA     35      13.406 -20.457   9.594  1.00  0.00      MEMB
ATOM   4639  H8R PA     35      13.224 -21.462  10.030  1.00  0.00      MEMB
ATOM   4640  H8S PA     35      14.491 -20.349   9.381  1.00  0.00      MEMB
ATOM   4641  C19 PA     35      12.865 -20.379   8.163  1.00  0.00      MEMB
ATOM   4642  H9R PA     35      13.060 -19.347   7.800  1.00  0.00      MEMB
ATOM   4643  H9S PA     35      11.790 -20.495   8.416  1.00  0.00      MEMB
ATOM   4644 C110 PA     35      13.378 -21.612   7.306  1.00  0.00      MEMB
ATOM   4645 H10R PA     35      12.826 -21.663   6.343  1.00  0.00      MEMB
ATOM   4646 H10S PA     35      13.233 -22.543   7.894  1.00  0.00      MEMB
ATOM   4647 C111 PA     35      14.835 -21.522   6.895  1.00  0.00      MEMB
ATOM   4648 H11R PA     35      15.311 -22.228   7.609  1.00  0.00      MEMB
ATOM   4649 H11S PA     35      15.341 -20.534   6.942  1.00  0.00      MEMB
ATOM   4650 C112 PA     35      15.235 -22.023   5.492  1.00  0.00      MEMB
ATOM   4651 H12R PA     35      15.338 -21.096   4.890  1.00  0.00      MEMB
ATOM   4652 H12S PA     35      14.397 -22.491   4.932  1.00  0.00      MEMB
ATOM   4653 C113 PA     35      16.427 -23.014   5.548  1.00  0.00      MEMB
ATOM   4654 H13R PA     35      16.197 -23.890   6.193  1.00  0.00      MEMB
ATOM   4655 H13S PA     35      17.317 -22.516   5.988  1.00  0.00      MEMB
ATOM   4656 C114 PA     35      16.992 -23.389   4.130  1.00  0.00      MEMB
ATOM   4657 H14R PA     35      17.757 -24.168   4.336  1.00  0.00      MEMB
ATOM   4658 H14S PA     35      17.593 -22.547   3.725  1.00  0.00      MEMB
ATOM   4659 C115 PA     35      16.216 -24.084   3.031  1.00  0.00      MEMB
ATOM   4660 H15R PA     35      15.334 -24.656   3.390  1.00  0.00      MEMB
ATOM   4661 H15S PA     35      16.851 -24.755   2.413  1.00  0.00      MEMB
ATOM   4662 C116 PA     35      15.696 -23.058   2.017  1.00  0.00      MEMB
ATOM   4663 H16R PA     35      15.282 -22.191   2.575  1.00  0.00      MEMB
ATOM   4664 H16S PA     35      15.001 -23.521   1.285  1.00  0.00      MEMB
ATOM   4665 H16T PA     35      16.566 -22.698   1.427  1.00  0.00      MEMB
ATOM   4536  N31 PC     35      13.669 -23.358  19.859  1.00  0.00      MEMB
ATOM   4537  C33 PC     35      12.652 -22.610  19.041  1.00  0.00      MEMB
ATOM   4538  H3A PC     35      12.328 -23.244  18.229  1.00  0.00      MEMB
ATOM   4539  H3B PC     35      13.173 -21.812  18.532  1.00  0.00      MEMB
ATOM   4540  H3C PC     35      11.873 -22.306  19.724  1.00  0.00      MEMB
ATOM   4541  C34 PC     35      14.189 -22.514  20.974  1.00  0.00      MEMB
ATOM   4542  H4A PC     35      14.675 -21.642  20.562  1.00  0.00      MEMB
ATOM   4543  H4B PC     35      14.963 -23.124  21.416  1.00  0.00      MEMB
ATOM   4544  H4C PC     35      13.395 -22.280  21.667  1.00  0.00      MEMB
ATOM   4545  C35 PC     35      12.991 -24.610  20.522  1.00  0.00      MEMB
ATOM   4546  H5A PC     35      12.249 -24.254  21.222  1.00  0.00      MEMB
ATOM   4547  H5B PC     35      13.755 -25.182  21.028  1.00  0.00      MEMB
ATOM   4548  H5C PC     35      12.627 -25.249  19.731  1.00  0.00      MEMB
ATOM   4549  C32 PC     35      14.866 -23.875  19.071  1.00  0.00      MEMB
ATOM   4550  H2A PC     35      14.586 -24.692  18.422  1.00  0.00      MEMB
ATOM   4551  H2B PC     35      15.628 -24.116  19.798  1.00  0.00      MEMB
ATOM   4552  C31 PC     35      15.649 -22.800  18.217  1.00  0.00      MEMB
ATOM   4553  H1A PC     35      14.996 -22.592  17.342  1.00  0.00      MEMB
ATOM   4554  H1B PC     35      16.578 -23.302  17.874  1.00  0.00      MEMB
ATOM   4555  P31 PC     35      15.937 -20.129  18.282  1.00  0.00      MEMB
ATOM   4556  O33 PC     35      16.628 -19.254  19.230  1.00  0.00      MEMB
ATOM   4557  O34 PC     35      14.537 -19.928  18.029  1.00  0.00      MEMB
ATOM   4558  O31 PC     35      16.769 -20.142  16.939  1.00  0.00      MEMB
ATOM   4559  O32 PC     35      16.113 -21.592  18.837  1.00  0.00      MEMB
ATOM   4560  C3  PC     35      18.033 -20.673  16.913  1.00  0.00      MEMB
ATOM   4561  HA  PC     35      18.224 -21.423  17.710  1.00  0.00      MEMB
ATOM   4562  HB  PC     35      18.775 -19.864  17.078  1.00  0.00      MEMB
ATOM   4563  C2  PC     35      18.497 -21.277  15.585  1.00  0.00      MEMB
ATOM   4564  HX  PC     35      19.605 -21.332  15.652  1.00  0.00      MEMB
ATOM   4565  O21 PC     35      18.188 -20.282  14.580  1.00  0.00      MEMB
ATOM   4566  C21 PC     35      18.696 -20.475  13.335  1.00  0.00      MEMB
ATOM   4567  O22 PC     35      19.501 -21.302  13.042  1.00  0.00      MEMB
ATOM   4571  C1  PC     35      17.865 -22.710  15.286  1.00  0.00      MEMB
ATOM   4572  HR  PC     35      18.116 -23.343  16.164  1.00  0.00      MEMB
ATOM   4573  HS  PC     35      18.435 -23.093  14.413  1.00  0.00      MEMB
ATOM   4574  O11 PC     35      16.469 -22.576  15.142  1.00  0.00      MEMB
ATOM   4575  C11 PC     35      15.906 -22.893  13.938  1.00  0.00      MEMB
ATOM   4576  O12 PC     35      16.527 -23.332  12.999  1.00  0.00      MEMB
ATOM   4568  C12 PA     35      18.049 -19.535  12.305  1.00  0.00      MEMB
ATOM   4569  H2R PA     35      18.533 -18.536  12.262  1.00  0.00      MEMB
ATOM   4570  H2S PA     35      16.951 -19.523  12.475  1.00  0.00      MEMB
ATOM   4580  C13 PA     35      18.323 -20.212  10.930  1.00  0.00      MEMB
ATOM   4581  H3R PA     35      18.089 -21.297  10.989  1.00  0.00      MEMB
ATOM   4582  H3S PA     35      19.404 -20.151  10.681  1.00  0.00      MEMB
ATOM   4583  C14 PA     35      17.349 -19.622   9.893  1.00  0.00      MEMB
ATOM   4584  H4R PA     35      16.326 -19.740  10.309  1.00  0.00      MEMB
ATOM   4585  H4S PA     35      17.368 -20.123   8.901  1.00  0.00      MEMB
ATOM   4586  C15 PA     35      17.554 -18.135   9.503  1.00  0.00      MEMB
ATOM   4587  H5R PA     35      18.399 -17.591   9.975  1.00  0.00      MEMB
ATOM   4588  H5S PA     35      16.668 -17.488   9.676  1.00  0.00      MEMB
ATOM   4589  C16 PA     35      17.864 -17.964   7.981  1.00  0.00      MEMB
ATOM   4590  H6R PA     35      18.023 -16.898   7.710  1.00  0.00      MEMB
ATOM   4591  H6S PA     35      16.900 -18.162   7.464  1.00  0.00      MEMB
ATOM   4592  C17 PA     35      18.979 -18.820   7.433  1.00  0.00      MEMB
ATOM   4593  H7R PA     35      18.750 -19.883   7.660  1.00  0.00      MEMB
ATOM   4594  H7S PA     35      19.989 -18.571   7.824  1.00  0.00      MEMB
ATOM   4595  C18 PA     35      19.090 -18.765   5.890  1.00  0.00      MEMB
ATOM   4596  H8R PA     35      19.901 -19.465   5.595  1.00  0.00      MEMB
ATOM   4597  H8S PA     35      19.279 -17.740   5.505  1.00  0.00      MEMB
ATOM   4598  C19 PA     35      17.779 -19.124   5.142  1.00  0.00      MEMB
ATOM   4599  H9R PA     35      16.973 -18.362   5.194  1.00  0.00      MEMB
ATOM   4600  H9S PA     35      17.442 -20.025   5.699  1.00  0.00      MEMB
ATOM   4601 C110 PA     35      17.976 -19.520   3.675  1.00  0.00      MEMB
ATOM   4602 H10R PA     35      17.065 -19.897   3.163  1.00  0.00      MEMB
ATOM   4603 H10S PA     35      18.727 -20.319   3.495  1.00  0.00      MEMB
ATOM   4604 C111 PA     35      18.345 -18.271   2.730  1.00  0.00      MEMB
ATOM   4605 H11R PA     35      19.444 -18.152   2.618  1.00  0.00      MEMB
ATOM   4606 H11S PA     35      17.862 -17.428   3.269  1.00  0.00      MEMB
ATOM   4607 C112 PA     35      17.827 -18.542   1.296  1.00  0.00      MEMB
ATOM   4608 H12R PA     35      17.987 -17.659   0.641  1.00  0.00      MEMB
ATOM   4609 H12S PA     35      16.724 -18.422   1.341  1.00  0.00      MEMB
ATOM   4610 C113 PA     35      18.397 -19.806   0.590  1.00  0.00      MEMB
ATOM   4611 H13R PA     35      18.359 -20.692   1.259  1.00  0.00      MEMB
ATOM   4612 H13S PA     35      19.421 -19.489   0.298  1.00  0.00      MEMB
ATOM   4613 C114 PA     35      17.762 -19.894  -0.812  1.00  0.00      MEMB
ATOM   4614 H14R PA     35      17.796 -18.888  -1.283  1.00  0.00      MEMB
ATOM   4615 H14S PA     35      16.722 -20.281  -0.876  1.00  0.00      MEMB
ATOM   4616 C115 PA     35      18.515 -20.938  -1.693  1.00  0.00      MEMB
ATOM   4617 H15R PA     35      19.466 -20.380  -1.830  1.00  0.00      MEMB
ATOM   4618 H15S PA     35      17.880 -21.032  -2.599  1.00  0.00      MEMB
ATOM   4619 C116 PA     35      18.654 -22.336  -1.047  1.00  0.00      MEMB
ATOM   4620 H16R PA     35      18.994 -22.983  -1.884  1.00  0.00      MEMB
ATOM   4621 H16S PA     35      17.659 -22.686  -0.700  1.00  0.00      MEMB
ATOM   4622 H16T PA     35      19.416 -22.411  -0.242  1.00  0.00      MEMB
TER   
ATOM   4707  C12 PA     36      22.198   8.762  16.641  1.00  0.00      MEMB
ATOM   4708  H2R PA     36      23.279   8.904  16.857  1.00  0.00      MEMB
ATOM   4709  H2S PA     36      21.653   9.424  17.348  1.00  0.00      MEMB
ATOM   4753  C13 PA     36      21.821   9.182  15.141  1.00  0.00      MEMB
ATOM   4754  H3R PA     36      21.665  10.277  15.034  1.00  0.00      MEMB
ATOM   4755  H3S PA     36      20.950   8.572  14.820  1.00  0.00      MEMB
ATOM   4756  C14 PA     36      22.990   8.828  14.177  1.00  0.00      MEMB
ATOM   4757  H4R PA     36      23.245   7.747  14.169  1.00  0.00      MEMB
ATOM   4758  H4S PA     36      23.896   9.317  14.594  1.00  0.00      MEMB
ATOM   4759  C15 PA     36      22.733   9.311  12.691  1.00  0.00      MEMB
ATOM   4760  H5R PA     36      23.767   9.227  12.293  1.00  0.00      MEMB
ATOM   4761  H5S PA     36      22.346  10.352  12.709  1.00  0.00      MEMB
ATOM   4762  C16 PA     36      21.897   8.444  11.702  1.00  0.00      MEMB
ATOM   4763  H6R PA     36      20.830   8.637  11.946  1.00  0.00      MEMB
ATOM   4764  H6S PA     36      22.064   7.362  11.894  1.00  0.00      MEMB
ATOM   4765  C17 PA     36      22.315   8.797  10.285  1.00  0.00      MEMB
ATOM   4766  H7R PA     36      23.400   8.568  10.355  1.00  0.00      MEMB
ATOM   4767  H7S PA     36      22.149   9.887  10.146  1.00  0.00      MEMB
ATOM   4768  C18 PA     36      21.645   7.997   9.183  1.00  0.00      MEMB
ATOM   4769  H8R PA     36      20.556   8.167   9.040  1.00  0.00      MEMB
ATOM   4770  H8S PA     36      21.819   6.912   9.344  1.00  0.00      MEMB
ATOM   4771  C19 PA     36      22.298   8.356   7.845  1.00  0.00      MEMB
ATOM   4772  H9R PA     36      22.030   9.427   7.716  1.00  0.00      MEMB
ATOM   4773  H9S PA     36      21.852   7.862   6.955  1.00  0.00      MEMB
ATOM   4774 C110 PA     36      23.844   8.188   7.913  1.00  0.00      MEMB
ATOM   4775 H10R PA     36      23.967   7.305   8.576  1.00  0.00      MEMB
ATOM   4776 H10S PA     36      24.397   9.027   8.389  1.00  0.00      MEMB
ATOM   4777 C111 PA     36      24.454   7.836   6.526  1.00  0.00      MEMB
ATOM   4778 H11R PA     36      23.841   7.087   5.981  1.00  0.00      MEMB
ATOM   4779 H11S PA     36      25.431   7.308   6.531  1.00  0.00      MEMB
ATOM   4780 C112 PA     36      24.731   9.030   5.602  1.00  0.00      MEMB
ATOM   4781 H12R PA     36      25.372   9.615   6.295  1.00  0.00      MEMB
ATOM   4782 H12S PA     36      23.783   9.562   5.372  1.00  0.00      MEMB
ATOM   4783 C113 PA     36      25.468   8.711   4.302  1.00  0.00      MEMB
ATOM   4784 H13R PA     36      26.297   8.030   4.588  1.00  0.00      MEMB
ATOM   4785 H13S PA     36      25.957   9.573   3.799  1.00  0.00      MEMB
ATOM   4786 C114 PA     36      24.571   7.955   3.228  1.00  0.00      MEMB
ATOM   4787 H14R PA     36      23.771   8.560   2.752  1.00  0.00      MEMB
ATOM   4788 H14S PA     36      24.034   7.121   3.730  1.00  0.00      MEMB
ATOM   4789 C115 PA     36      25.436   7.221   2.172  1.00  0.00      MEMB
ATOM   4790 H15R PA     36      26.242   6.633   2.661  1.00  0.00      MEMB
ATOM   4791 H15S PA     36      25.876   7.998   1.511  1.00  0.00      MEMB
ATOM   4792 C116 PA     36      24.648   6.220   1.212  1.00  0.00      MEMB
ATOM   4793 H16R PA     36      25.324   5.686   0.510  1.00  0.00      MEMB
ATOM   4794 H16S PA     36      23.812   6.716   0.675  1.00  0.00      MEMB
ATOM   4795 H16T PA     36      24.129   5.510   1.891  1.00  0.00      MEMB
ATOM   4666  N31 PC     36      25.011   7.198  21.114  1.00  0.00      MEMB
ATOM   4667  C33 PC     36      25.492   6.986  22.526  1.00  0.00      MEMB
ATOM   4668  H3A PC     36      25.619   7.974  22.944  1.00  0.00      MEMB
ATOM   4669  H3B PC     36      26.405   6.409  22.518  1.00  0.00      MEMB
ATOM   4670  H3C PC     36      24.697   6.546  23.108  1.00  0.00      MEMB
ATOM   4671  C34 PC     36      24.601   5.833  20.532  1.00  0.00      MEMB
ATOM   4672  H4A PC     36      24.108   5.987  19.583  1.00  0.00      MEMB
ATOM   4673  H4B PC     36      24.050   5.283  21.279  1.00  0.00      MEMB
ATOM   4674  H4C PC     36      25.522   5.272  20.485  1.00  0.00      MEMB
ATOM   4675  C35 PC     36      23.897   8.168  21.332  1.00  0.00      MEMB
ATOM   4676  H5A PC     36      24.260   9.048  21.842  1.00  0.00      MEMB
ATOM   4677  H5B PC     36      23.043   7.795  21.877  1.00  0.00      MEMB
ATOM   4678  H5C PC     36      23.566   8.334  20.317  1.00  0.00      MEMB
ATOM   4679  C32 PC     36      26.139   7.881  20.224  1.00  0.00      MEMB
ATOM   4680  H2A PC     36      26.889   7.115  20.091  1.00  0.00      MEMB
ATOM   4681  H2B PC     36      26.597   8.612  20.873  1.00  0.00      MEMB
ATOM   4682  C31 PC     36      25.892   8.457  18.776  1.00  0.00      MEMB
ATOM   4683  H1A PC     36      26.884   8.806  18.419  1.00  0.00      MEMB
ATOM   4684  H1B PC     36      25.147   9.276  18.874  1.00  0.00      MEMB
ATOM   4685  P31 PC     36      26.159   6.723  16.883  1.00  0.00      MEMB
ATOM   4686  O33 PC     36      27.028   5.812  17.712  1.00  0.00      MEMB
ATOM   4687  O34 PC     36      26.892   7.633  16.015  1.00  0.00      MEMB
ATOM   4688  O31 PC     36      25.107   5.887  16.031  1.00  0.00      MEMB
ATOM   4689  O32 PC     36      25.190   7.593  17.857  1.00  0.00      MEMB
ATOM   4690  C3  PC     36      24.399   4.802  16.685  1.00  0.00      MEMB
ATOM   4691  HA  PC     36      24.220   4.992  17.765  1.00  0.00      MEMB
ATOM   4692  HB  PC     36      25.134   3.968  16.668  1.00  0.00      MEMB
ATOM   4693  C2  PC     36      23.200   4.314  15.814  1.00  0.00      MEMB
ATOM   4694  HX  PC     36      23.083   3.244  16.088  1.00  0.00      MEMB
ATOM   4695  O21 PC     36      23.472   4.469  14.433  1.00  0.00      MEMB
ATOM   4696  C21 PC     36      24.421   3.687  13.878  1.00  0.00      MEMB
ATOM   4697  O22 PC     36      24.904   2.683  14.290  1.00  0.00      MEMB
ATOM   4701  C1  PC     36      21.923   5.161  16.222  1.00  0.00      MEMB
ATOM   4702  HR  PC     36      21.752   4.935  17.296  1.00  0.00      MEMB
ATOM   4703  HS  PC     36      21.098   4.917  15.518  1.00  0.00      MEMB
ATOM   4704  O11 PC     36      22.173   6.568  16.039  1.00  0.00      MEMB
ATOM   4705  C11 PC     36      21.717   7.422  16.991  1.00  0.00      MEMB
ATOM   4706  O12 PC     36      20.989   7.236  17.950  1.00  0.00      MEMB
ATOM   4698  C12 PA     36      24.629   4.248  12.427  1.00  0.00      MEMB
ATOM   4699  H2R PA     36      24.003   5.159  12.316  1.00  0.00      MEMB
ATOM   4700  H2S PA     36      24.228   3.513  11.698  1.00  0.00      MEMB
ATOM   4710  C13 PA     36      26.126   4.421  12.157  1.00  0.00      MEMB
ATOM   4711  H3R PA     36      26.652   3.443  12.165  1.00  0.00      MEMB
ATOM   4712  H3S PA     36      26.389   5.112  12.986  1.00  0.00      MEMB
ATOM   4713  C14 PA     36      26.335   5.175  10.868  1.00  0.00      MEMB
ATOM   4714  H4R PA     36      25.966   6.222  10.923  1.00  0.00      MEMB
ATOM   4715  H4S PA     36      25.603   4.821  10.111  1.00  0.00      MEMB
ATOM   4716  C15 PA     36      27.768   5.103  10.240  1.00  0.00      MEMB
ATOM   4717  H5R PA     36      28.216   4.111  10.016  1.00  0.00      MEMB
ATOM   4718  H5S PA     36      28.512   5.497  10.965  1.00  0.00      MEMB
ATOM   4719  C16 PA     36      28.034   6.087   9.124  1.00  0.00      MEMB
ATOM   4720  H6R PA     36      28.177   7.039   9.678  1.00  0.00      MEMB
ATOM   4721  H6S PA     36      27.147   6.229   8.470  1.00  0.00      MEMB
ATOM   4722  C17 PA     36      29.120   5.559   8.237  1.00  0.00      MEMB
ATOM   4723  H7R PA     36      29.984   5.245   8.862  1.00  0.00      MEMB
ATOM   4724  H7S PA     36      29.380   6.372   7.526  1.00  0.00      MEMB
ATOM   4725  C18 PA     36      28.762   4.322   7.382  1.00  0.00      MEMB
ATOM   4726  H8R PA     36      28.523   3.416   7.979  1.00  0.00      MEMB
ATOM   4727  H8S PA     36      29.711   3.991   6.908  1.00  0.00      MEMB
ATOM   4728  C19 PA     36      27.547   4.534   6.369  1.00  0.00      MEMB
ATOM   4729  H9R PA     36      27.469   5.577   5.992  1.00  0.00      MEMB
ATOM   4730  H9S PA     36      26.663   4.243   6.977  1.00  0.00      MEMB
ATOM   4731 C110 PA     36      27.796   3.631   5.200  1.00  0.00      MEMB
ATOM   4732 H10R PA     36      28.188   2.654   5.554  1.00  0.00      MEMB
ATOM   4733 H10S PA     36      28.587   4.100   4.577  1.00  0.00      MEMB
ATOM   4734 C111 PA     36      26.531   3.411   4.328  1.00  0.00      MEMB
ATOM   4735 H11R PA     36      26.032   4.386   4.145  1.00  0.00      MEMB
ATOM   4736 H11S PA     36      25.783   2.872   4.948  1.00  0.00      MEMB
ATOM   4737 C112 PA     36      26.677   2.493   3.103  1.00  0.00      MEMB
ATOM   4738 H12R PA     36      26.929   1.445   3.373  1.00  0.00      MEMB
ATOM   4739 H12S PA     36      27.462   2.888   2.422  1.00  0.00      MEMB
ATOM   4740 C113 PA     36      25.328   2.405   2.223  1.00  0.00      MEMB
ATOM   4741 H13R PA     36      25.023   3.473   2.196  1.00  0.00      MEMB
ATOM   4742 H13S PA     36      24.608   1.818   2.832  1.00  0.00      MEMB
ATOM   4743 C114 PA     36      25.413   1.820   0.844  1.00  0.00      MEMB
ATOM   4744 H14R PA     36      24.423   1.801   0.341  1.00  0.00      MEMB
ATOM   4745 H14S PA     36      25.738   0.762   0.937  1.00  0.00      MEMB
ATOM   4746 C115 PA     36      26.338   2.644  -0.086  1.00  0.00      MEMB
ATOM   4747 H15R PA     36      27.080   1.899  -0.444  1.00  0.00      MEMB
ATOM   4748 H15S PA     36      26.903   3.367   0.540  1.00  0.00      MEMB
ATOM   4749 C116 PA     36      25.714   3.374  -1.260  1.00  0.00      MEMB
ATOM   4750 H16R PA     36      25.015   2.693  -1.790  1.00  0.00      MEMB
ATOM   4751 H16S PA     36      26.489   3.792  -1.937  1.00  0.00      MEMB
ATOM   4752 H16T PA     36      25.051   4.209  -0.946  1.00  0.00      MEMB
TER   
ATOM   4837  C12 PA     37      -0.648  30.635  11.424  1.00  0.00      MEMB
ATOM   4838  H2R PA     37       0.415  30.702  11.740  1.00  0.00      MEMB
ATOM   4839  H2S PA     37      -1.080  31.644  11.251  1.00  0.00      MEMB
ATOM   4883  C13 PA     37      -0.800  29.825  10.062  1.00  0.00      MEMB
ATOM   4884  H3R PA     37      -1.758  29.266  10.008  1.00  0.00      MEMB
ATOM   4885  H3S PA     37       0.080  29.150   9.998  1.00  0.00      MEMB
ATOM   4886  C14 PA     37      -0.643  30.753   8.867  1.00  0.00      MEMB
ATOM   4887  H4R PA     37       0.288  31.329   9.053  1.00  0.00      MEMB
ATOM   4888  H4S PA     37      -1.483  31.480   8.892  1.00  0.00      MEMB
ATOM   4889  C15 PA     37      -0.552  30.107   7.496  1.00  0.00      MEMB
ATOM   4890  H5R PA     37       0.253  29.346   7.404  1.00  0.00      MEMB
ATOM   4891  H5S PA     37      -0.258  30.905   6.782  1.00  0.00      MEMB
ATOM   4892  C16 PA     37      -1.842  29.435   7.025  1.00  0.00      MEMB
ATOM   4893  H6R PA     37      -2.622  30.226   7.015  1.00  0.00      MEMB
ATOM   4894  H6S PA     37      -2.155  28.642   7.738  1.00  0.00      MEMB
ATOM   4895  C17 PA     37      -1.701  28.738   5.646  1.00  0.00      MEMB
ATOM   4896  H7R PA     37      -2.705  28.340   5.382  1.00  0.00      MEMB
ATOM   4897  H7S PA     37      -1.074  27.821   5.664  1.00  0.00      MEMB
ATOM   4898  C18 PA     37      -1.256  29.595   4.447  1.00  0.00      MEMB
ATOM   4899  H8R PA     37      -1.274  28.872   3.603  1.00  0.00      MEMB
ATOM   4900  H8S PA     37      -0.163  29.788   4.488  1.00  0.00      MEMB
ATOM   4901  C19 PA     37      -2.202  30.737   4.190  1.00  0.00      MEMB
ATOM   4902  H9R PA     37      -1.924  31.587   4.848  1.00  0.00      MEMB
ATOM   4903  H9S PA     37      -3.228  30.437   4.494  1.00  0.00      MEMB
ATOM   4904 C110 PA     37      -2.035  31.267   2.750  1.00  0.00      MEMB
ATOM   4905 H10R PA     37      -2.147  30.462   1.993  1.00  0.00      MEMB
ATOM   4906 H10S PA     37      -1.010  31.649   2.557  1.00  0.00      MEMB
ATOM   4907 C111 PA     37      -2.826  32.487   2.355  1.00  0.00      MEMB
ATOM   4908 H11R PA     37      -2.364  33.331   2.910  1.00  0.00      MEMB
ATOM   4909 H11S PA     37      -3.880  32.236   2.600  1.00  0.00      MEMB
ATOM   4910 C112 PA     37      -2.836  32.809   0.860  1.00  0.00      MEMB
ATOM   4911 H12R PA     37      -1.795  32.684   0.495  1.00  0.00      MEMB
ATOM   4912 H12S PA     37      -2.952  33.914   0.871  1.00  0.00      MEMB
ATOM   4913 C113 PA     37      -3.847  32.030   0.037  1.00  0.00      MEMB
ATOM   4914 H13R PA     37      -4.681  32.664  -0.334  1.00  0.00      MEMB
ATOM   4915 H13S PA     37      -4.311  31.211   0.627  1.00  0.00      MEMB
ATOM   4916 C114 PA     37      -3.166  31.450  -1.218  1.00  0.00      MEMB
ATOM   4917 H14R PA     37      -2.486  32.231  -1.621  1.00  0.00      MEMB
ATOM   4918 H14S PA     37      -3.917  31.110  -1.963  1.00  0.00      MEMB
ATOM   4919 C115 PA     37      -2.393  30.160  -0.773  1.00  0.00      MEMB
ATOM   4920 H15R PA     37      -3.052  29.392  -0.313  1.00  0.00      MEMB
ATOM   4921 H15S PA     37      -1.613  30.513  -0.064  1.00  0.00      MEMB
ATOM   4922 C116 PA     37      -1.656  29.448  -1.935  1.00  0.00      MEMB
ATOM   4923 H16R PA     37      -1.169  28.503  -1.611  1.00  0.00      MEMB
ATOM   4924 H16S PA     37      -0.814  30.080  -2.288  1.00  0.00      MEMB
ATOM   4925 H16T PA     37      -2.298  29.306  -2.831  1.00  0.00      MEMB
ATOM   4796  N31 PC     37      -4.520  27.757  20.751  1.00  0.00      MEMB
ATOM   4797  C33 PC     37      -5.804  28.493  21.045  1.00  0.00      MEMB
ATOM   4798  H3A PC     37      -6.282  28.253  21.983  1.00  0.00      MEMB
ATOM   4799  H3B PC     37      -6.490  28.391  20.217  1.00  0.00      MEMB
ATOM   4800  H3C PC     37      -5.599  29.532  20.829  1.00  0.00      MEMB
ATOM   4801  C34 PC     37      -3.424  28.263  21.599  1.00  0.00      MEMB
ATOM   4802  H4A PC     37      -3.845  28.555  22.550  1.00  0.00      MEMB
ATOM   4803  H4B PC     37      -3.039  29.166  21.149  1.00  0.00      MEMB
ATOM   4804  H4C PC     37      -2.589  27.581  21.657  1.00  0.00      MEMB
ATOM   4805  C35 PC     37      -4.824  26.303  21.166  1.00  0.00      MEMB
ATOM   4806  H5A PC     37      -4.024  25.590  21.027  1.00  0.00      MEMB
ATOM   4807  H5B PC     37      -5.655  25.853  20.643  1.00  0.00      MEMB
ATOM   4808  H5C PC     37      -4.892  26.291  22.244  1.00  0.00      MEMB
ATOM   4809  C32 PC     37      -4.171  27.697  19.303  1.00  0.00      MEMB
ATOM   4810  H2A PC     37      -4.961  27.185  18.772  1.00  0.00      MEMB
ATOM   4811  H2B PC     37      -3.243  27.158  19.180  1.00  0.00      MEMB
ATOM   4812  C31 PC     37      -3.949  29.124  18.568  1.00  0.00      MEMB
ATOM   4813  H1A PC     37      -3.600  28.781  17.571  1.00  0.00      MEMB
ATOM   4814  H1B PC     37      -3.089  29.701  18.972  1.00  0.00      MEMB
ATOM   4815  P31 PC     37      -6.082  29.718  17.281  1.00  0.00      MEMB
ATOM   4816  O33 PC     37      -7.244  30.605  17.496  1.00  0.00      MEMB
ATOM   4817  O34 PC     37      -6.432  28.315  17.234  1.00  0.00      MEMB
ATOM   4818  O31 PC     37      -5.177  30.190  16.067  1.00  0.00      MEMB
ATOM   4819  O32 PC     37      -5.144  29.908  18.490  1.00  0.00      MEMB
ATOM   4820  C3  PC     37      -4.490  31.476  16.109  1.00  0.00      MEMB
ATOM   4821  HA  PC     37      -3.821  31.612  16.986  1.00  0.00      MEMB
ATOM   4822  HB  PC     37      -5.292  32.229  16.266  1.00  0.00      MEMB
ATOM   4823  C2  PC     37      -3.659  31.639  14.837  1.00  0.00      MEMB
ATOM   4824  HX  PC     37      -3.247  32.669  14.895  1.00  0.00      MEMB
ATOM   4825  O21 PC     37      -4.691  31.488  13.813  1.00  0.00      MEMB
ATOM   4826  C21 PC     37      -4.412  32.280  12.714  1.00  0.00      MEMB
ATOM   4827  O22 PC     37      -3.567  33.169  12.728  1.00  0.00      MEMB
ATOM   4831  C1  PC     37      -2.444  30.643  14.753  1.00  0.00      MEMB
ATOM   4832  HR  PC     37      -2.895  29.628  14.797  1.00  0.00      MEMB
ATOM   4833  HS  PC     37      -1.819  30.831  15.653  1.00  0.00      MEMB
ATOM   4834  O11 PC     37      -1.555  30.899  13.631  1.00  0.00      MEMB
ATOM   4835  C11 PC     37      -1.496  30.071  12.614  1.00  0.00      MEMB
ATOM   4836  O12 PC     37      -2.002  28.967  12.456  1.00  0.00      MEMB
ATOM   4828  C12 PA     37      -5.125  31.761  11.464  1.00  0.00      MEMB
ATOM   4829  H2R PA     37      -5.771  32.546  11.013  1.00  0.00      MEMB
ATOM   4830  H2S PA     37      -5.891  31.013  11.761  1.00  0.00      MEMB
ATOM   4840  C13 PA     37      -4.180  31.281  10.317  1.00  0.00      MEMB
ATOM   4841  H3R PA     37      -3.640  30.400  10.725  1.00  0.00      MEMB
ATOM   4842  H3S PA     37      -3.433  32.077  10.112  1.00  0.00      MEMB
ATOM   4843  C14 PA     37      -5.024  31.016   8.989  1.00  0.00      MEMB
ATOM   4844  H4R PA     37      -4.343  31.140   8.120  1.00  0.00      MEMB
ATOM   4845  H4S PA     37      -5.861  31.731   8.838  1.00  0.00      MEMB
ATOM   4846  C15 PA     37      -5.667  29.602   9.043  1.00  0.00      MEMB
ATOM   4847  H5R PA     37      -6.400  29.387   9.849  1.00  0.00      MEMB
ATOM   4848  H5S PA     37      -4.881  28.832   9.202  1.00  0.00      MEMB
ATOM   4849  C16 PA     37      -6.390  29.125   7.742  1.00  0.00      MEMB
ATOM   4850  H6R PA     37      -7.010  29.999   7.451  1.00  0.00      MEMB
ATOM   4851  H6S PA     37      -6.956  28.178   7.879  1.00  0.00      MEMB
ATOM   4852  C17 PA     37      -5.425  28.904   6.613  1.00  0.00      MEMB
ATOM   4853  H7R PA     37      -5.025  27.886   6.804  1.00  0.00      MEMB
ATOM   4854  H7S PA     37      -4.594  29.623   6.445  1.00  0.00      MEMB
ATOM   4855  C18 PA     37      -6.182  28.745   5.359  1.00  0.00      MEMB
ATOM   4856  H8R PA     37      -6.728  29.707   5.253  1.00  0.00      MEMB
ATOM   4857  H8S PA     37      -6.974  27.967   5.395  1.00  0.00      MEMB
ATOM   4858  C19 PA     37      -5.407  28.385   4.077  1.00  0.00      MEMB
ATOM   4859  H9R PA     37      -4.875  27.450   4.354  1.00  0.00      MEMB
ATOM   4860  H9S PA     37      -4.660  29.150   3.775  1.00  0.00      MEMB
ATOM   4861 C110 PA     37      -6.451  27.975   3.052  1.00  0.00      MEMB
ATOM   4862 H10R PA     37      -7.026  28.835   2.649  1.00  0.00      MEMB
ATOM   4863 H10S PA     37      -7.182  27.286   3.528  1.00  0.00      MEMB
ATOM   4864 C111 PA     37      -5.852  27.282   1.788  1.00  0.00      MEMB
ATOM   4865 H11R PA     37      -5.227  26.483   2.239  1.00  0.00      MEMB
ATOM   4866 H11S PA     37      -5.348  28.057   1.171  1.00  0.00      MEMB
ATOM   4867 C112 PA     37      -6.902  26.713   0.824  1.00  0.00      MEMB
ATOM   4868 H12R PA     37      -7.638  26.329   1.562  1.00  0.00      MEMB
ATOM   4869 H12S PA     37      -6.401  25.928   0.218  1.00  0.00      MEMB
ATOM   4870 C113 PA     37      -7.615  27.769  -0.099  1.00  0.00      MEMB
ATOM   4871 H13R PA     37      -7.937  28.644   0.505  1.00  0.00      MEMB
ATOM   4872 H13S PA     37      -8.526  27.336  -0.563  1.00  0.00      MEMB
ATOM   4873 C114 PA     37      -6.859  28.214  -1.318  1.00  0.00      MEMB
ATOM   4874 H14R PA     37      -6.557  27.453  -2.070  1.00  0.00      MEMB
ATOM   4875 H14S PA     37      -5.868  28.602  -1.002  1.00  0.00      MEMB
ATOM   4876 C115 PA     37      -7.577  29.393  -2.106  1.00  0.00      MEMB
ATOM   4877 H15R PA     37      -8.541  29.004  -2.501  1.00  0.00      MEMB
ATOM   4878 H15S PA     37      -6.766  29.670  -2.813  1.00  0.00      MEMB
ATOM   4879 C116 PA     37      -7.912  30.747  -1.461  1.00  0.00      MEMB
ATOM   4880 H16R PA     37      -7.049  31.369  -1.138  1.00  0.00      MEMB
ATOM   4881 H16S PA     37      -8.642  30.511  -0.658  1.00  0.00      MEMB
ATOM   4882 H16T PA     37      -8.578  31.345  -2.119  1.00  0.00      MEMB
TER   
ATOM   4967  C12 PA     38      19.886  -7.087  15.458  1.00  0.00      MEMB
ATOM   4968  H2R PA     38      20.903  -6.863  15.843  1.00  0.00      MEMB
ATOM   4969  H2S PA     38      19.096  -6.739  16.157  1.00  0.00      MEMB
ATOM   5013  C13 PA     38      19.629  -6.311  14.146  1.00  0.00      MEMB
ATOM   5014  H3R PA     38      19.542  -5.215  14.303  1.00  0.00      MEMB
ATOM   5015  H3S PA     38      18.761  -6.773  13.629  1.00  0.00      MEMB
ATOM   5016  C14 PA     38      20.843  -6.408  13.246  1.00  0.00      MEMB
ATOM   5017  H4R PA     38      21.070  -7.478  13.055  1.00  0.00      MEMB
ATOM   5018  H4S PA     38      21.701  -6.010  13.830  1.00  0.00      MEMB
ATOM   5019  C15 PA     38      20.621  -5.577  11.974  1.00  0.00      MEMB
ATOM   5020  H5R PA     38      20.197  -4.568  12.168  1.00  0.00      MEMB
ATOM   5021  H5S PA     38      19.883  -6.041  11.286  1.00  0.00      MEMB
ATOM   5022  C16 PA     38      22.014  -5.331  11.291  1.00  0.00      MEMB
ATOM   5023  H6R PA     38      22.548  -4.670  12.007  1.00  0.00      MEMB
ATOM   5024  H6S PA     38      21.834  -4.684  10.405  1.00  0.00      MEMB
ATOM   5025  C17 PA     38      22.653  -6.620  10.775  1.00  0.00      MEMB
ATOM   5026  H7R PA     38      22.102  -7.166   9.979  1.00  0.00      MEMB
ATOM   5027  H7S PA     38      22.685  -7.291  11.660  1.00  0.00      MEMB
ATOM   5028  C18 PA     38      24.082  -6.515  10.140  1.00  0.00      MEMB
ATOM   5029  H8R PA     38      24.422  -7.545   9.901  1.00  0.00      MEMB
ATOM   5030  H8S PA     38      24.790  -6.212  10.942  1.00  0.00      MEMB
ATOM   5031  C19 PA     38      24.202  -5.633   8.866  1.00  0.00      MEMB
ATOM   5032  H9R PA     38      24.516  -4.664   9.309  1.00  0.00      MEMB
ATOM   5033  H9S PA     38      23.227  -5.571   8.336  1.00  0.00      MEMB
ATOM   5034 C110 PA     38      25.205  -6.058   7.732  1.00  0.00      MEMB
ATOM   5035 H10R PA     38      26.235  -5.881   8.108  1.00  0.00      MEMB
ATOM   5036 H10S PA     38      25.054  -5.240   6.996  1.00  0.00      MEMB
ATOM   5037 C111 PA     38      24.953  -7.465   7.101  1.00  0.00      MEMB
ATOM   5038 H11R PA     38      24.008  -7.935   7.449  1.00  0.00      MEMB
ATOM   5039 H11S PA     38      25.662  -8.071   7.704  1.00  0.00      MEMB
ATOM   5040 C112 PA     38      25.007  -7.546   5.604  1.00  0.00      MEMB
ATOM   5041 H12R PA     38      25.207  -8.626   5.434  1.00  0.00      MEMB
ATOM   5042 H12S PA     38      25.903  -6.966   5.298  1.00  0.00      MEMB
ATOM   5043 C113 PA     38      23.636  -6.995   4.936  1.00  0.00      MEMB
ATOM   5044 H13R PA     38      23.612  -5.885   4.962  1.00  0.00      MEMB
ATOM   5045 H13S PA     38      22.746  -7.308   5.523  1.00  0.00      MEMB
ATOM   5046 C114 PA     38      23.452  -7.622   3.563  1.00  0.00      MEMB
ATOM   5047 H14R PA     38      22.353  -7.744   3.456  1.00  0.00      MEMB
ATOM   5048 H14S PA     38      23.934  -8.622   3.594  1.00  0.00      MEMB
ATOM   5049 C115 PA     38      24.030  -6.731   2.457  1.00  0.00      MEMB
ATOM   5050 H15R PA     38      24.105  -7.275   1.491  1.00  0.00      MEMB
ATOM   5051 H15S PA     38      25.049  -6.471   2.816  1.00  0.00      MEMB
ATOM   5052 C116 PA     38      23.145  -5.480   2.220  1.00  0.00      MEMB
ATOM   5053 H16R PA     38      23.218  -4.888   1.283  1.00  0.00      MEMB
ATOM   5054 H16S PA     38      23.300  -4.771   3.061  1.00  0.00      MEMB
ATOM   5055 H16T PA     38      22.117  -5.901   2.196  1.00  0.00      MEMB
ATOM   4926  N31 PC     38      24.746  -6.016  18.365  1.00  0.00      MEMB
ATOM   4927  C33 PC     38      23.716  -5.507  19.332  1.00  0.00      MEMB
ATOM   4928  H3A PC     38      23.203  -6.370  19.730  1.00  0.00      MEMB
ATOM   4929  H3B PC     38      23.046  -4.865  18.780  1.00  0.00      MEMB
ATOM   4930  H3C PC     38      24.329  -4.951  20.026  1.00  0.00      MEMB
ATOM   4931  C34 PC     38      24.173  -6.670  17.164  1.00  0.00      MEMB
ATOM   4932  H4A PC     38      23.847  -7.639  17.512  1.00  0.00      MEMB
ATOM   4933  H4B PC     38      24.844  -6.791  16.325  1.00  0.00      MEMB
ATOM   4934  H4C PC     38      23.369  -6.088  16.739  1.00  0.00      MEMB
ATOM   4935  C35 PC     38      25.568  -4.851  17.765  1.00  0.00      MEMB
ATOM   4936  H5A PC     38      24.919  -4.055  17.431  1.00  0.00      MEMB
ATOM   4937  H5B PC     38      26.144  -5.265  16.950  1.00  0.00      MEMB
ATOM   4938  H5C PC     38      26.321  -4.622  18.506  1.00  0.00      MEMB
ATOM   4939  C32 PC     38      25.764  -6.978  18.969  1.00  0.00      MEMB
ATOM   4940  H2A PC     38      26.346  -6.533  19.762  1.00  0.00      MEMB
ATOM   4941  H2B PC     38      26.370  -7.171  18.095  1.00  0.00      MEMB
ATOM   4942  C31 PC     38      25.173  -8.200  19.753  1.00  0.00      MEMB
ATOM   4943  H1A PC     38      24.727  -7.953  20.740  1.00  0.00      MEMB
ATOM   4944  H1B PC     38      26.057  -8.845  19.947  1.00  0.00      MEMB
ATOM   4945  P31 PC     38      23.548 -10.222  19.595  1.00  0.00      MEMB
ATOM   4946  O33 PC     38      22.551  -9.853  20.722  1.00  0.00      MEMB
ATOM   4947  O34 PC     38      24.640 -11.126  20.029  1.00  0.00      MEMB
ATOM   4948  O31 PC     38      22.753 -10.840  18.367  1.00  0.00      MEMB
ATOM   4949  O32 PC     38      24.212  -8.908  18.939  1.00  0.00      MEMB
ATOM   4950  C3  PC     38      21.571 -10.106  17.905  1.00  0.00      MEMB
ATOM   4951  HA  PC     38      21.807  -9.227  17.267  1.00  0.00      MEMB
ATOM   4952  HB  PC     38      20.954  -9.760  18.762  1.00  0.00      MEMB
ATOM   4953  C2  PC     38      20.744 -11.049  16.989  1.00  0.00      MEMB
ATOM   4954  HX  PC     38      20.652 -12.012  17.535  1.00  0.00      MEMB
ATOM   4955  O21 PC     38      21.516 -11.143  15.751  1.00  0.00      MEMB
ATOM   4956  C21 PC     38      21.106 -11.912  14.781  1.00  0.00      MEMB
ATOM   4957  O22 PC     38      20.269 -12.825  14.883  1.00  0.00      MEMB
ATOM   4961  C1  PC     38      19.304 -10.537  16.831  1.00  0.00      MEMB
ATOM   4962  HR  PC     38      18.832 -10.876  17.778  1.00  0.00      MEMB
ATOM   4963  HS  PC     38      18.722 -10.866  15.944  1.00  0.00      MEMB
ATOM   4964  O11 PC     38      19.442  -9.105  16.608  1.00  0.00      MEMB
ATOM   4965  C11 PC     38      19.609  -8.551  15.363  1.00  0.00      MEMB
ATOM   4966  O12 PC     38      19.725  -9.135  14.324  1.00  0.00      MEMB
ATOM   4958  C12 PA     38      21.946 -11.779  13.560  1.00  0.00      MEMB
ATOM   4959  H2R PA     38      22.250 -12.830  13.364  1.00  0.00      MEMB
ATOM   4960  H2S PA     38      22.841 -11.146  13.742  1.00  0.00      MEMB
ATOM   4970  C13 PA     38      21.193 -11.253  12.328  1.00  0.00      MEMB
ATOM   4971  H3R PA     38      20.693 -10.269  12.449  1.00  0.00      MEMB
ATOM   4972  H3S PA     38      20.323 -11.891  12.062  1.00  0.00      MEMB
ATOM   4973  C14 PA     38      22.133 -11.365  11.097  1.00  0.00      MEMB
ATOM   4974  H4R PA     38      22.431 -12.396  10.809  1.00  0.00      MEMB
ATOM   4975  H4S PA     38      23.047 -10.759  11.274  1.00  0.00      MEMB
ATOM   4976  C15 PA     38      21.467 -10.822   9.825  1.00  0.00      MEMB
ATOM   4977  H5R PA     38      21.501  -9.729  10.023  1.00  0.00      MEMB
ATOM   4978  H5S PA     38      20.371 -11.005   9.818  1.00  0.00      MEMB
ATOM   4979  C16 PA     38      22.282 -11.156   8.554  1.00  0.00      MEMB
ATOM   4980  H6R PA     38      22.231 -12.258   8.421  1.00  0.00      MEMB
ATOM   4981  H6S PA     38      23.331 -10.890   8.803  1.00  0.00      MEMB
ATOM   4982  C17 PA     38      21.896 -10.315   7.282  1.00  0.00      MEMB
ATOM   4983  H7R PA     38      21.956  -9.211   7.392  1.00  0.00      MEMB
ATOM   4984  H7S PA     38      20.825 -10.497   7.053  1.00  0.00      MEMB
ATOM   4985  C18 PA     38      22.660 -10.740   6.003  1.00  0.00      MEMB
ATOM   4986  H8R PA     38      23.736 -10.532   6.183  1.00  0.00      MEMB
ATOM   4987  H8S PA     38      22.209 -10.108   5.209  1.00  0.00      MEMB
ATOM   4988  C19 PA     38      22.554 -12.223   5.609  1.00  0.00      MEMB
ATOM   4989  H9R PA     38      22.668 -12.849   6.520  1.00  0.00      MEMB
ATOM   4990  H9S PA     38      23.413 -12.420   4.932  1.00  0.00      MEMB
ATOM   4991 C110 PA     38      21.217 -12.662   4.910  1.00  0.00      MEMB
ATOM   4992 H10R PA     38      20.396 -12.589   5.655  1.00  0.00      MEMB
ATOM   4993 H10S PA     38      21.301 -13.765   4.800  1.00  0.00      MEMB
ATOM   4994 C111 PA     38      20.831 -11.968   3.533  1.00  0.00      MEMB
ATOM   4995 H11R PA     38      20.870 -10.876   3.734  1.00  0.00      MEMB
ATOM   4996 H11S PA     38      19.814 -12.099   3.106  1.00  0.00      MEMB
ATOM   4997 C112 PA     38      21.886 -12.266   2.416  1.00  0.00      MEMB
ATOM   4998 H12R PA     38      22.448 -13.128   2.833  1.00  0.00      MEMB
ATOM   4999 H12S PA     38      22.662 -11.471   2.389  1.00  0.00      MEMB
ATOM   5000 C113 PA     38      21.424 -12.721   1.024  1.00  0.00      MEMB
ATOM   5001 H13R PA     38      20.581 -12.030   0.813  1.00  0.00      MEMB
ATOM   5002 H13S PA     38      21.046 -13.761   1.124  1.00  0.00      MEMB
ATOM   5003 C114 PA     38      22.522 -12.716  -0.090  1.00  0.00      MEMB
ATOM   5004 H14R PA     38      23.052 -13.653   0.183  1.00  0.00      MEMB
ATOM   5005 H14S PA     38      23.184 -11.827  -0.011  1.00  0.00      MEMB
ATOM   5006 C115 PA     38      22.076 -12.731  -1.577  1.00  0.00      MEMB
ATOM   5007 H15R PA     38      22.842 -13.164  -2.255  1.00  0.00      MEMB
ATOM   5008 H15S PA     38      21.793 -11.678  -1.788  1.00  0.00      MEMB
ATOM   5009 C116 PA     38      20.752 -13.505  -1.773  1.00  0.00      MEMB
ATOM   5010 H16R PA     38      20.597 -13.687  -2.858  1.00  0.00      MEMB
ATOM   5011 H16S PA     38      19.955 -12.857  -1.351  1.00  0.00      MEMB
ATOM   5012 H16T PA     38      20.762 -14.422  -1.145  1.00  0.00      MEMB
TER   
ATOM   5097  C12 PA     39     -26.217 -12.656  11.952  1.00  0.00      MEMB
ATOM   5098  H2R PA     39     -25.268 -12.636  11.375  1.00  0.00      MEMB
ATOM   5099  H2S PA     39     -26.570 -11.606  12.027  1.00  0.00      MEMB
ATOM   5143  C13 PA     39     -27.368 -13.435  11.277  1.00  0.00      MEMB
ATOM   5144  H3R PA     39     -28.180 -13.653  12.004  1.00  0.00      MEMB
ATOM   5145  H3S PA     39     -26.856 -14.390  11.032  1.00  0.00      MEMB
ATOM   5146  C14 PA     39     -27.911 -12.962   9.903  1.00  0.00      MEMB
ATOM   5147  H4R PA     39     -27.090 -12.644   9.225  1.00  0.00      MEMB
ATOM   5148  H4S PA     39     -28.545 -12.067  10.077  1.00  0.00      MEMB
ATOM   5149  C15 PA     39     -28.715 -14.020   9.248  1.00  0.00      MEMB
ATOM   5150  H5R PA     39     -29.434 -14.380  10.015  1.00  0.00      MEMB
ATOM   5151  H5S PA     39     -28.082 -14.862   8.894  1.00  0.00      MEMB
ATOM   5152  C16 PA     39     -29.292 -13.519   7.912  1.00  0.00      MEMB
ATOM   5153  H6R PA     39     -28.473 -12.969   7.401  1.00  0.00      MEMB
ATOM   5154  H6S PA     39     -30.112 -12.813   8.166  1.00  0.00      MEMB
ATOM   5155  C17 PA     39     -29.915 -14.679   7.158  1.00  0.00      MEMB
ATOM   5156  H7R PA     39     -30.818 -14.940   7.751  1.00  0.00      MEMB
ATOM   5157  H7S PA     39     -29.143 -15.475   7.096  1.00  0.00      MEMB
ATOM   5158  C18 PA     39     -30.241 -14.325   5.684  1.00  0.00      MEMB
ATOM   5159  H8R PA     39     -31.013 -13.529   5.607  1.00  0.00      MEMB
ATOM   5160  H8S PA     39     -30.653 -15.259   5.248  1.00  0.00      MEMB
ATOM   5161  C19 PA     39     -28.925 -14.007   4.913  1.00  0.00      MEMB
ATOM   5162  H9R PA     39     -28.356 -14.938   4.703  1.00  0.00      MEMB
ATOM   5163  H9S PA     39     -28.255 -13.369   5.527  1.00  0.00      MEMB
ATOM   5164 C110 PA     39     -29.153 -13.406   3.557  1.00  0.00      MEMB
ATOM   5165 H10R PA     39     -29.954 -12.637   3.582  1.00  0.00      MEMB
ATOM   5166 H10S PA     39     -29.544 -14.213   2.902  1.00  0.00      MEMB
ATOM   5167 C111 PA     39     -27.910 -12.735   2.879  1.00  0.00      MEMB
ATOM   5168 H11R PA     39     -27.067 -13.441   3.032  1.00  0.00      MEMB
ATOM   5169 H11S PA     39     -27.664 -11.844   3.496  1.00  0.00      MEMB
ATOM   5170 C112 PA     39     -28.183 -12.274   1.411  1.00  0.00      MEMB
ATOM   5171 H12R PA     39     -29.080 -11.622   1.348  1.00  0.00      MEMB
ATOM   5172 H12S PA     39     -28.405 -13.253   0.936  1.00  0.00      MEMB
ATOM   5173 C113 PA     39     -26.892 -11.764   0.813  1.00  0.00      MEMB
ATOM   5174 H13R PA     39     -26.054 -12.470   0.627  1.00  0.00      MEMB
ATOM   5175 H13S PA     39     -26.576 -10.994   1.549  1.00  0.00      MEMB
ATOM   5176 C114 PA     39     -27.260 -10.979  -0.488  1.00  0.00      MEMB
ATOM   5177 H14R PA     39     -26.327 -10.442  -0.763  1.00  0.00      MEMB
ATOM   5178 H14S PA     39     -28.067 -10.217  -0.429  1.00  0.00      MEMB
ATOM   5179 C115 PA     39     -27.652 -11.899  -1.659  1.00  0.00      MEMB
ATOM   5180 H15R PA     39     -28.649 -12.380  -1.566  1.00  0.00      MEMB
ATOM   5181 H15S PA     39     -26.993 -12.766  -1.878  1.00  0.00      MEMB
ATOM   5182 C116 PA     39     -27.551 -11.161  -3.019  1.00  0.00      MEMB
ATOM   5183 H16R PA     39     -28.261 -11.682  -3.696  1.00  0.00      MEMB
ATOM   5184 H16S PA     39     -26.549 -11.289  -3.482  1.00  0.00      MEMB
ATOM   5185 H16T PA     39     -27.648 -10.059  -2.916  1.00  0.00      MEMB
ATOM   5056  N31 PC     39     -23.463 -13.550  18.385  1.00  0.00      MEMB
ATOM   5057  C33 PC     39     -22.271 -13.716  19.230  1.00  0.00      MEMB
ATOM   5058  H3A PC     39     -21.746 -12.783  19.089  1.00  0.00      MEMB
ATOM   5059  H3B PC     39     -21.638 -14.494  18.828  1.00  0.00      MEMB
ATOM   5060  H3C PC     39     -22.436 -14.056  20.242  1.00  0.00      MEMB
ATOM   5061  C34 PC     39     -24.507 -12.658  19.080  1.00  0.00      MEMB
ATOM   5062  H4A PC     39     -24.832 -13.067  20.025  1.00  0.00      MEMB
ATOM   5063  H4B PC     39     -25.334 -12.554  18.394  1.00  0.00      MEMB
ATOM   5064  H4C PC     39     -24.019 -11.709  19.253  1.00  0.00      MEMB
ATOM   5065  C35 PC     39     -23.038 -12.883  17.095  1.00  0.00      MEMB
ATOM   5066  H5A PC     39     -22.323 -13.555  16.643  1.00  0.00      MEMB
ATOM   5067  H5B PC     39     -22.650 -11.884  17.225  1.00  0.00      MEMB
ATOM   5068  H5C PC     39     -23.901 -12.803  16.451  1.00  0.00      MEMB
ATOM   5069  C32 PC     39     -24.018 -14.922  18.007  1.00  0.00      MEMB
ATOM   5070  H2A PC     39     -23.342 -15.381  17.301  1.00  0.00      MEMB
ATOM   5071  H2B PC     39     -24.910 -14.696  17.441  1.00  0.00      MEMB
ATOM   5072  C31 PC     39     -24.442 -16.001  19.102  1.00  0.00      MEMB
ATOM   5073  H1A PC     39     -23.522 -16.223  19.684  1.00  0.00      MEMB
ATOM   5074  H1B PC     39     -24.690 -16.991  18.663  1.00  0.00      MEMB
ATOM   5075  P31 PC     39     -26.893 -15.666  19.639  1.00  0.00      MEMB
ATOM   5076  O33 PC     39     -27.558 -14.487  20.218  1.00  0.00      MEMB
ATOM   5077  O34 PC     39     -27.349 -17.021  20.087  1.00  0.00      MEMB
ATOM   5078  O31 PC     39     -26.977 -15.587  18.110  1.00  0.00      MEMB
ATOM   5079  O32 PC     39     -25.385 -15.631  20.048  1.00  0.00      MEMB
ATOM   5080  C3  PC     39     -27.752 -14.438  17.537  1.00  0.00      MEMB
ATOM   5081  HA  PC     39     -27.426 -13.423  17.851  1.00  0.00      MEMB
ATOM   5082  HB  PC     39     -28.803 -14.524  17.885  1.00  0.00      MEMB
ATOM   5083  C2  PC     39     -27.785 -14.395  15.999  1.00  0.00      MEMB
ATOM   5084  HX  PC     39     -28.825 -14.152  15.693  1.00  0.00      MEMB
ATOM   5085  O21 PC     39     -27.258 -15.559  15.408  1.00  0.00      MEMB
ATOM   5086  C21 PC     39     -28.122 -16.633  15.449  1.00  0.00      MEMB
ATOM   5087  O22 PC     39     -29.014 -16.871  16.165  1.00  0.00      MEMB
ATOM   5091  C1  PC     39     -26.838 -13.281  15.437  1.00  0.00      MEMB
ATOM   5092  HR  PC     39     -25.863 -13.512  15.917  1.00  0.00      MEMB
ATOM   5093  HS  PC     39     -27.299 -12.396  15.926  1.00  0.00      MEMB
ATOM   5094  O11 PC     39     -26.983 -13.255  14.064  1.00  0.00      MEMB
ATOM   5095  C11 PC     39     -25.886 -13.078  13.381  1.00  0.00      MEMB
ATOM   5096  O12 PC     39     -24.774 -13.116  13.866  1.00  0.00      MEMB
ATOM   5088  C12 PA     39     -27.576 -17.615  14.409  1.00  0.00      MEMB
ATOM   5089  H2R PA     39     -28.337 -18.399  14.206  1.00  0.00      MEMB
ATOM   5090  H2S PA     39     -26.777 -18.211  14.899  1.00  0.00      MEMB
ATOM   5100  C13 PA     39     -26.871 -17.053  13.170  1.00  0.00      MEMB
ATOM   5101  H3R PA     39     -27.228 -16.011  13.024  1.00  0.00      MEMB
ATOM   5102  H3S PA     39     -27.164 -17.547  12.219  1.00  0.00      MEMB
ATOM   5103  C14 PA     39     -25.382 -16.999  13.275  1.00  0.00      MEMB
ATOM   5104  H4R PA     39     -24.992 -18.020  13.477  1.00  0.00      MEMB
ATOM   5105  H4S PA     39     -25.155 -16.426  14.199  1.00  0.00      MEMB
ATOM   5106  C15 PA     39     -24.512 -16.532  12.109  1.00  0.00      MEMB
ATOM   5107  H5R PA     39     -23.443 -16.515  12.411  1.00  0.00      MEMB
ATOM   5108  H5S PA     39     -24.795 -15.463  11.999  1.00  0.00      MEMB
ATOM   5109  C16 PA     39     -24.621 -17.311  10.792  1.00  0.00      MEMB
ATOM   5110  H6R PA     39     -25.668 -17.427  10.438  1.00  0.00      MEMB
ATOM   5111  H6S PA     39     -24.249 -18.350  10.928  1.00  0.00      MEMB
ATOM   5112  C17 PA     39     -23.723 -16.658   9.693  1.00  0.00      MEMB
ATOM   5113  H7R PA     39     -23.759 -17.383   8.852  1.00  0.00      MEMB
ATOM   5114  H7S PA     39     -22.667 -16.534  10.016  1.00  0.00      MEMB
ATOM   5115  C18 PA     39     -24.176 -15.216   9.331  1.00  0.00      MEMB
ATOM   5116  H8R PA     39     -23.924 -14.642  10.248  1.00  0.00      MEMB
ATOM   5117  H8S PA     39     -25.283 -15.163   9.246  1.00  0.00      MEMB
ATOM   5118  C19 PA     39     -23.412 -14.609   8.055  1.00  0.00      MEMB
ATOM   5119  H9R PA     39     -23.231 -15.400   7.297  1.00  0.00      MEMB
ATOM   5120  H9S PA     39     -22.397 -14.272   8.359  1.00  0.00      MEMB
ATOM   5121 C110 PA     39     -24.206 -13.478   7.494  1.00  0.00      MEMB
ATOM   5122 H10R PA     39     -23.670 -12.823   6.774  1.00  0.00      MEMB
ATOM   5123 H10S PA     39     -24.649 -12.997   8.392  1.00  0.00      MEMB
ATOM   5124 C111 PA     39     -25.481 -13.933   6.732  1.00  0.00      MEMB
ATOM   5125 H11R PA     39     -26.101 -13.048   6.473  1.00  0.00      MEMB
ATOM   5126 H11S PA     39     -26.114 -14.485   7.459  1.00  0.00      MEMB
ATOM   5127 C112 PA     39     -25.213 -14.883   5.568  1.00  0.00      MEMB
ATOM   5128 H12R PA     39     -26.173 -15.046   5.034  1.00  0.00      MEMB
ATOM   5129 H12S PA     39     -24.809 -15.789   6.068  1.00  0.00      MEMB
ATOM   5130 C113 PA     39     -24.189 -14.393   4.517  1.00  0.00      MEMB
ATOM   5131 H13R PA     39     -23.130 -14.583   4.795  1.00  0.00      MEMB
ATOM   5132 H13S PA     39     -24.340 -13.293   4.510  1.00  0.00      MEMB
ATOM   5133 C114 PA     39     -24.424 -14.934   3.097  1.00  0.00      MEMB
ATOM   5134 H14R PA     39     -25.495 -14.943   2.800  1.00  0.00      MEMB
ATOM   5135 H14S PA     39     -24.098 -15.994   3.159  1.00  0.00      MEMB
ATOM   5136 C115 PA     39     -23.708 -14.111   2.034  1.00  0.00      MEMB
ATOM   5137 H15R PA     39     -22.622 -14.019   2.254  1.00  0.00      MEMB
ATOM   5138 H15S PA     39     -24.024 -13.046   2.045  1.00  0.00      MEMB
ATOM   5139 C116 PA     39     -23.719 -14.614   0.568  1.00  0.00      MEMB
ATOM   5140 H16R PA     39     -23.421 -15.684   0.603  1.00  0.00      MEMB
ATOM   5141 H16S PA     39     -22.919 -14.071   0.020  1.00  0.00      MEMB
ATOM   5142 H16T PA     39     -24.627 -14.465  -0.055  1.00  0.00      MEMB
TER   
ATOM   5227  C12 PA     40     -29.969   3.907  10.859  1.00  0.00      MEMB
ATOM   5228  H2R PA     40     -29.537   4.885  10.556  1.00  0.00      MEMB
ATOM   5229  H2S PA     40     -31.040   3.926  10.562  1.00  0.00      MEMB
ATOM   5273  C13 PA     40     -29.453   2.824   9.868  1.00  0.00      MEMB
ATOM   5274  H3R PA     40     -30.137   2.784   8.993  1.00  0.00      MEMB
ATOM   5275  H3S PA     40     -29.423   1.819  10.343  1.00  0.00      MEMB
[truncated: 3,810,906 more chars]
