# Supplementary material for: Computation of Förster Resonance Energy Transfer in Lipid Bilayer Membranes
Source: J Phys Chem A. 2022 Oct 19;126(43):8070–81. doi: 10.1021/acs.jpca.2c04524 (PMC9639162; doi:10.1021/acs.jpca.2c04524)
Supplement: Supplementary file 2 — jp2c04524_si_002.zip [file jp2c04524_si_002.zip › Ru-bpyC9.xyz]

115
Modified Ruthenium(II) tris-bipyridine
N         -0.22733       -0.60968        0.29591
C          1.82795       -1.31219        1.30874
C          2.55055       -0.33182        0.61607
N         -2.62919        0.29787        1.68996
C          1.82849        0.50227       -0.24515
N         -2.62655       -2.28368        1.20885
N         -1.72350        0.95657       -1.19470
C          0.45578       -1.42107        1.12155
N         -2.08352       -1.82787       -1.81571
N         -4.23263       -0.78469       -0.71252
C          4.04074       -0.20122        0.75230
C         -3.08629        1.45538        4.18206
C         -3.06258        0.06996        4.04100
C          0.44765        0.35925       -0.38173
C         -2.89066        2.25214        3.05259
C         -3.06684       -2.91635        3.48369
C         -2.84022       -0.49127        2.77915
C         -2.66123        1.63466        1.82805
C         -2.84566       -1.93887        2.50825
C         -3.07073       -4.26115        3.12001
C         -0.39129        1.23856       -1.21697
C          0.10469        2.32030       -1.94366
C         -2.85578       -4.59971        1.78256
C         -2.63761       -3.58201        0.85922
C         -0.76362        3.17872       -2.62967
C         -0.25568        4.39262       -3.36648
C         -0.93238       -2.31947       -2.30707
C         -0.87348       -3.02038       -3.50756
C         -2.56324        1.74502       -1.88598
C         -2.12765        2.85752       -2.59605
C         -5.27756       -0.24583       -0.05946
C         -3.24063       -2.01878       -2.50792
C         -2.05152       -3.21942       -4.22958
C         -4.44722       -1.45468       -1.87841
C         -3.24598       -2.71348       -3.72165
C         -6.58176       -0.33923       -0.53447
C         -5.73564       -1.58200       -2.40763
C         -6.81544       -1.01877       -1.73155
Ru        -2.26305       -0.70851       -0.08100
H          2.35192        1.27826       -0.80218
H          2.32776       -1.99234        1.99999
H         -3.25762        1.90541        5.16092
H         -0.12169       -2.18190        1.64507
H         -3.22209       -0.57095        4.90649
H         -2.90633        3.34060        3.11040
H          4.34879       -0.54947        1.75074
H         -3.23633       -2.62942        4.52024
H          1.17502        2.51618       -1.95082
H         -3.24116       -5.03315        3.87196
H         -2.50285        2.21887        0.92314
H         -0.03646       -2.14547       -1.71220
H         -2.85286       -5.63808        1.44988
H         -2.45745       -3.80206       -0.19268
H         -1.11755        4.95889       -3.75228
H          0.08518       -3.39958       -3.86266
H          0.30163        4.03652       -4.25083
H         -5.05167        0.27877        0.86838
H         -3.62012        1.48047       -1.84812
H         -2.86028        3.47877       -3.11307
H         -2.04293       -3.76212       -5.17609
H         -7.39456        0.11645        0.03173
H         -4.17659       -2.85696       -4.26821
H         -5.89572       -2.12083       -3.34004
H         -7.82519       -1.11160       -2.13436
H          4.32278        0.86146        0.67810
C          4.79479       -1.00197       -0.32341
H          4.50271       -2.06432       -0.25261
H          4.46920       -0.66072       -1.32175
C          6.31251       -0.87432       -0.20280
H          6.59582        0.19191       -0.27334
H          6.61997       -1.20426        0.80434
C          7.06770       -1.66966       -1.27001
H          6.70420       -1.35883       -2.26550
H          6.81027       -2.74070       -1.17378
C          8.59089       -1.50797       -1.22356
H          8.83959       -0.43806       -1.33651
H          9.03064       -2.01566       -2.10068
C          9.24815       -2.06540        0.04315
H          8.91150       -3.10840        0.18339
H          8.88954       -1.51009        0.92788
C         10.78025       -2.03494        0.02810
H         11.15721       -2.57254        0.91664
H         11.14866       -2.60241       -0.84705
C         11.39302       -0.63174        0.01000
H         10.99203       -0.05374        0.86277
H         11.06938       -0.09412       -0.89771
C         12.91987       -0.64457        0.07034
H         13.27854       -1.14070        0.98786
H         13.34668       -1.19136       -0.78727
H         13.33641        0.37528        0.05661
C          0.66411        5.33605       -2.56949
H          1.55044        4.78400       -2.21540
H          1.05505        6.07660       -3.28561
C          0.00645        6.09525       -1.40672
H          0.69744        6.89761       -1.09340
H         -0.89580        6.60556       -1.78715
C         -0.37148        5.27087       -0.16738
H         -0.91152        5.92596        0.53810
H         -1.09288        4.48555       -0.44386
C          0.81531        4.63398        0.56084
H          1.47279        4.12363       -0.16253
H          1.43782        5.42691        1.01337
C          0.39953        3.62337        1.62817
H         -0.21928        2.84554        1.14883
H         -0.25816        4.11430        2.36643
C          1.57462        2.94095        2.33027
H          2.25399        2.53926        1.55974
H          2.16334        3.69267        2.88738
C          1.16586        1.80471        3.27520
H          0.49587        1.11279        2.73443
H          2.05967        1.21200        3.53455
C          0.48649        2.27481        4.56151
H          0.18475        1.42281        5.19119
H          1.16422        2.91049        5.15541
H         -0.41994        2.86259        4.35273
