# Supplementary material for: Computation of Förster Resonance Energy Transfer in Lipid Bilayer Membranes
Source: J Phys Chem A. 2022 Oct 19;126(43):8070–81. doi: 10.1021/acs.jpca.2c04524 (PMC9639162; doi:10.1021/acs.jpca.2c04524)
Supplement: Supplementary file 2 — jp2c04524_si_002.zip [file jp2c04524_si_002.zip › Ru_C.pdb]

ATOM      1  N3  MOL     1       0.000  -2.572  27.622  1.00  0.00      HETA
ATOM      2  C18 MOL     1      -0.350  -3.870  27.633  1.00  0.00      HETA
ATOM      3  H14 MOL     1      -1.392  -4.095  27.463  1.00  0.00      HETA
ATOM      4  C17 MOL     1       0.574  -4.888  27.851  1.00  0.00      HETA
ATOM      5  H13 MOL     1       0.262  -5.922  27.853  1.00  0.00      HETA
ATOM      6  C14 MOL     1       1.911  -4.549  28.066  1.00  0.00      HETA
ATOM      7  H10 MOL     1       2.652  -5.317  28.232  1.00  0.00      HETA
ATOM      8  C10 MOL     1       2.275  -3.204  28.062  1.00  0.00      HETA
ATOM      9  H8  MOL     1       3.303  -2.918  28.228  1.00  0.00      HETA
ATOM     10  C13 MOL     1       1.299  -2.227  27.841  1.00  0.00      HETA
ATOM     11  C11 MOL     1       1.570  -0.779  27.835  1.00  0.00      HETA
ATOM     12  C7  MOL     1       2.832  -0.218  28.058  1.00  0.00      HETA
ATOM     13  H5  MOL     1       3.691  -0.854  28.211  1.00  0.00      HETA
ATOM     14  C6  MOL     1       2.973   1.167  28.081  1.00  0.00      HETA
ATOM     15  H3  MOL     1       3.940   1.618  28.247  1.00  0.00      HETA
ATOM     16  C9  MOL     1       1.844   1.964  27.886  1.00  0.00      HETA
ATOM     17  H6  MOL     1       1.920   3.041  27.913  1.00  0.00      HETA
ATOM     18  C12 MOL     1       0.618   1.347  27.656  1.00  0.00      HETA
ATOM     19  H11 MOL     1      -0.274   1.933  27.493  1.00  0.00      HETA
ATOM     20  N2  MOL     1       0.480   0.010  27.624  1.00  0.00      HETA
ATOM     21  Ru1 MOL     1      -1.291  -0.997  27.258  1.00  0.00      HETA
ATOM     22  N5  MOL     1      -3.026  -2.116  27.079  1.00  0.00      HETA
ATOM     23  C21 MOL     1      -3.517  -2.607  25.927  1.00  0.00      HETA
ATOM     24  H12 MOL     1      -2.933  -2.433  25.035  1.00  0.00      HETA
ATOM     25  C22 MOL     1      -4.718  -3.308  25.868  1.00  0.00      HETA
ATOM     26  H16 MOL     1      -5.085  -3.691  24.927  1.00  0.00      HETA
ATOM     27  C27 MOL     1      -5.440  -3.507  27.047  1.00  0.00      HETA
ATOM     28  H21 MOL     1      -6.376  -4.045  27.033  1.00  0.00      HETA
ATOM     29  C29 MOL     1      -4.932  -3.000  28.241  1.00  0.00      HETA
ATOM     30  H23 MOL     1      -5.473  -3.141  29.165  1.00  0.00      HETA
ATOM     31  C26 MOL     1      -3.718  -2.307  28.236  1.00  0.00      HETA
ATOM     32  C28 MOL     1      -3.088  -1.743  29.442  1.00  0.00      HETA
ATOM     33  C31 MOL     1      -3.618  -1.870  30.731  1.00  0.03      HETA
ATOM     34  H24 MOL     1      -4.545  -2.401  30.887  1.00  0.03      HETA
ATOM     35  C32 MOL     1      -2.942  -1.307  31.810  1.00  0.05      HETA
ATOM     36  H25 MOL     1      -3.337  -1.394  32.811  1.00  0.06      HETA
ATOM     37  C30 MOL     1      -1.744  -0.627  31.577  1.00  0.04      HETA
ATOM     38  H22 MOL     1      -1.197  -0.181  32.394  1.00  0.06      HETA
ATOM     39  C25 MOL     1      -1.269  -0.534  30.273  1.00  0.02      HETA
ATOM     40  H18 MOL     1      -0.346  -0.018  30.056  1.00  0.00      HETA
ATOM     41  N6  MOL     1      -1.923  -1.073  29.228  1.00  0.00      HETA
ATOM     42  N1  MOL     1      -0.914  -0.898  25.222  1.00  0.00      HETA
ATOM     43  C4  MOL     1      -0.088  -1.709  24.539  1.00  0.00      HETA
ATOM     44  H4  MOL     1       0.434  -2.462  25.109  1.00  0.00      HETA
ATOM     45  C1  MOL     1       0.099  -1.600  23.167  1.00  0.00      HETA
ATOM     46  H2  MOL     1       0.777  -2.269  22.658  1.00  0.00      HETA
ATOM     47  C2  MOL     1      -0.594  -0.620  22.444  1.00  0.00      HETA
ATOM     48  C5  MOL     1      -0.458  -0.489  20.954  1.00  0.00      HETA
ATOM     49  H7  MOL     1       0.550  -0.862  20.674  1.00  0.00      HETA
ATOM     50  H26 MOL     1      -0.550   0.589  20.701  1.00  0.00      HETA
ATOM     51  C33 MOL     1      -1.533  -1.290  20.200  1.00  0.00      HETA
ATOM     52  H27 MOL     1      -2.535  -0.924  20.511  1.00  0.00      HETA
ATOM     53  H28 MOL     1      -1.439  -2.361  20.476  1.00  0.00      HETA
ATOM     54  C34 MOL     1      -1.413  -1.162  18.682  1.00  0.00      HETA
ATOM     55  H29 MOL     1      -0.411  -1.526  18.372  1.00  0.00      HETA
ATOM     56  H30 MOL     1      -1.507  -0.090  18.406  1.00  0.00      HETA
ATOM     57  C35 MOL     1      -2.480  -1.958  17.927  1.00  0.00      HETA
ATOM     58  H31 MOL     1      -3.479  -1.628  18.283  1.00  0.00      HETA
ATOM     59  H32 MOL     1      -2.349  -3.034  18.167  1.00  0.00      HETA
ATOM     60  C36 MOL     1      -2.434  -1.796  16.405  1.00  0.00      HETA
ATOM     61  H33 MOL     1      -2.505  -0.714  16.166  1.00  0.00      HETA
ATOM     62  H34 MOL     1      -3.312  -2.319  15.971  1.00  0.00      HETA
ATOM     63  C37 MOL     1      -1.167  -2.353  15.748  1.00  0.00      HETA
ATOM     64  H35 MOL     1      -1.037  -3.406  16.075  1.00  0.00      HETA
ATOM     65  H36 MOL     1      -0.299  -1.756  16.100  1.00  0.00      HETA
ATOM     66  C38 MOL     1      -1.182  -2.323  14.216  1.00  0.00      HETA
ATOM     67  H37 MOL     1      -2.084  -2.867  13.866  1.00  0.00      HETA
ATOM     68  H38 MOL     1      -0.277  -2.851  13.848  1.00  0.00      HETA
ATOM     69  C39 MOL     1      -1.200  -0.920  13.603  1.00  0.00      HETA
ATOM     70  H39 MOL     1      -0.327  -0.351  13.988  1.00  0.00      HETA
ATOM     71  H40 MOL     1      -2.132  -0.405  13.918  1.00  0.00      HETA
ATOM     72  C40 MOL     1      -1.140  -0.933  12.076  1.00  0.00      HETA
ATOM     73  H41 MOL     1      -2.012  -1.484  11.664  1.00  0.00      HETA
ATOM     74  H42 MOL     1      -0.210  -1.437  11.738  1.00  0.00      HETA
ATOM     75  H43 MOL     1      -1.163   0.108  11.687  1.00  0.00      HETA
ATOM     76  C3  MOL     1      -1.455   0.214  23.167  1.00  0.00      HETA
ATOM     77  H1  MOL     1      -2.019   0.977  22.650  1.00  0.00      HETA
ATOM     78  C8  MOL     1      -1.592   0.071  24.547  1.00  0.00      HETA
ATOM     79  C15 MOL     1      -2.427   0.951  25.386  1.00  0.00      HETA
ATOM     80  C16 MOL     1      -3.154   2.032  24.890  1.00  0.00      HETA
ATOM     81  H9  MOL     1      -3.189   2.209  23.825  1.00  0.00      HETA
ATOM     82  C19 MOL     1      -3.839   2.891  25.759  1.00  0.00      HETA
ATOM     83  C20 MOL     1      -4.576   4.105  25.251  1.00  0.00      HETA
ATOM     84  H15 MOL     1      -4.902   4.676  26.146  1.00  0.00      HETA
ATOM     85  H17 MOL     1      -5.460   3.729  24.694  1.00  0.00      HETA
ATOM     86  C41 MOL     1      -3.778   5.048  24.330  1.00  0.00      HETA
ATOM     87  H44 MOL     1      -4.484   5.797  23.914  1.00  0.00      HETA
ATOM     88  H45 MOL     1      -3.363   4.442  23.497  1.00  0.00      HETA
ATOM     89  C42 MOL     1      -2.616   5.807  24.988  1.00  0.00      HETA
ATOM     90  H46 MOL     1      -3.003   6.279  25.915  1.00  0.00      HETA
ATOM     91  H47 MOL     1      -2.292   6.603  24.285  1.00  0.00      HETA
ATOM     92  C43 MOL     1      -1.376   4.983  25.365  1.00  0.00      HETA
ATOM     93  H48 MOL     1      -1.693   4.173  26.055  1.00  0.00      HETA
ATOM     94  H49 MOL     1      -0.663   5.650  25.894  1.00  0.00      HETA
ATOM     95  C44 MOL     1      -0.648   4.346  24.180  1.00  0.00      HETA
ATOM     96  H50 MOL     1      -0.163   5.151  23.588  1.00  0.00      HETA
ATOM     97  H51 MOL     1      -1.395   3.830  23.540  1.00  0.00      HETA
ATOM     98  C45 MOL     1       0.418   3.336  24.595  1.00  0.00      HETA
ATOM     99  H52 MOL     1      -0.063   2.554  25.219  1.00  0.00      HETA
ATOM    100  H53 MOL     1       1.183   3.863  25.204  1.00  0.00      HETA
ATOM    101  C46 MOL     1       1.120   2.654  23.420  1.00  0.00      HETA
ATOM    102  H54 MOL     1       1.708   3.419  22.870  1.00  0.00      HETA
ATOM    103  H55 MOL     1       0.345   2.239  22.741  1.00  0.00      HETA
ATOM    104  C47 MOL     1       2.065   1.518  23.829  1.00  0.00      HETA
ATOM    105  H56 MOL     1       2.339   0.945  22.918  1.00  0.00      HETA
ATOM    106  H57 MOL     1       1.524   0.847  24.528  1.00  0.00      HETA
ATOM    107  C48 MOL     1       3.352   1.988  24.509  1.00  0.00      HETA
ATOM    108  H58 MOL     1       3.110   2.552  25.435  1.00  0.00      HETA
ATOM    109  H59 MOL     1       3.919   2.656  23.825  1.00  0.00      HETA
ATOM    110  H60 MOL     1       3.978   1.112  24.780  1.00  0.00      HETA
ATOM    111  C24 MOL     1      -3.805   2.570  27.123  1.00  0.00      HETA
ATOM    112  H20 MOL     1      -4.331   3.188  27.836  1.00  0.00      HETA
ATOM    113  C23 MOL     1      -3.095   1.457  27.558  1.00  0.00      HETA
ATOM    114  H19 MOL     1      -3.077   1.188  28.603  1.00  0.00      HETA
ATOM    115  N4  MOL     1      -2.404   0.669  26.719  1.00  0.00      HETA
TER
ATOM    157  C12 PA      1       3.251  -2.951  13.885  1.00  0.00      MEMB
ATOM    158  H2R PA      1       3.777  -2.001  13.651  1.00  0.00      MEMB
ATOM    159  H2S PA      1       2.262  -2.602  14.254  1.00  0.00      MEMB
ATOM    203  C13 PA      1       3.036  -3.886  12.686  1.00  0.00      MEMB
ATOM    204  H3R PA      1       2.584  -4.772  13.180  1.00  0.00      MEMB
ATOM    205  H3S PA      1       3.977  -4.077  12.126  1.00  0.00      MEMB
ATOM    206  C14 PA      1       1.907  -3.383  11.781  1.00  0.00      MEMB
ATOM    207  H4R PA      1       1.916  -2.282  11.634  1.00  0.00      MEMB
ATOM    208  H4S PA      1       0.984  -3.643  12.342  1.00  0.00      MEMB
ATOM    209  C15 PA      1       1.997  -4.118  10.435  1.00  0.00      MEMB
ATOM    210  H5R PA      1       1.864  -5.206  10.616  1.00  0.00      MEMB
ATOM    211  H5S PA      1       3.051  -4.084  10.087  1.00  0.00      MEMB
ATOM    212  C16 PA      1       0.939  -3.684   9.434  1.00  0.00      MEMB
ATOM    213  H6R PA      1      -0.013  -3.614  10.001  1.00  0.00      MEMB
ATOM    214  H6S PA      1       1.000  -4.409   8.594  1.00  0.00      MEMB
ATOM    215  C17 PA      1       1.220  -2.297   8.850  1.00  0.00      MEMB
ATOM    216  H7R PA      1       2.285  -2.282   8.536  1.00  0.00      MEMB
ATOM    217  H7S PA      1       1.020  -1.591   9.684  1.00  0.00      MEMB
ATOM    218  C18 PA      1       0.210  -2.043   7.753  1.00  0.00      MEMB
ATOM    219  H8R PA      1      -0.789  -1.754   8.143  1.00  0.00      MEMB
ATOM    220  H8S PA      1       0.168  -3.044   7.271  1.00  0.00      MEMB
ATOM    221  C19 PA      1       0.741  -1.022   6.661  1.00  0.00      MEMB
ATOM    222  H9R PA      1      -0.116  -0.407   6.309  1.00  0.00      MEMB
ATOM    223  H9S PA      1       1.090  -1.620   5.792  1.00  0.00      MEMB
ATOM    224 C110 PA      1       1.803  -0.010   7.012  1.00  0.00      MEMB
ATOM    225 H10R PA      1       2.783  -0.524   6.911  1.00  0.00      MEMB
ATOM    226 H10S PA      1       1.635   0.360   8.046  1.00  0.00      MEMB
ATOM    227 C111 PA      1       1.798   1.229   6.117  1.00  0.00      MEMB
ATOM    228 H11R PA      1       0.812   1.720   6.263  1.00  0.00      MEMB
ATOM    229 H11S PA      1       1.946   0.869   5.076  1.00  0.00      MEMB
ATOM    230 C112 PA      1       3.046   2.122   6.450  1.00  0.00      MEMB
ATOM    231 H12R PA      1       3.989   1.541   6.356  1.00  0.00      MEMB
ATOM    232 H12S PA      1       2.863   2.341   7.524  1.00  0.00      MEMB
ATOM    233 C113 PA      1       3.215   3.302   5.447  1.00  0.00      MEMB
ATOM    234 H13R PA      1       4.029   3.971   5.798  1.00  0.00      MEMB
ATOM    235 H13S PA      1       2.282   3.896   5.560  1.00  0.00      MEMB
ATOM    236 C114 PA      1       3.231   2.977   3.951  1.00  0.00      MEMB
ATOM    237 H14R PA      1       3.663   3.841   3.402  1.00  0.00      MEMB
ATOM    238 H14S PA      1       2.235   2.761   3.509  1.00  0.00      MEMB
ATOM    239 C115 PA      1       4.062   1.806   3.454  1.00  0.00      MEMB
ATOM    240 H15R PA      1       3.536   1.278   2.630  1.00  0.00      MEMB
ATOM    241 H15S PA      1       4.213   0.969   4.170  1.00  0.00      MEMB
ATOM    242 C116 PA      1       5.495   2.181   3.003  1.00  0.00      MEMB
ATOM    243 H16R PA      1       6.101   2.480   3.885  1.00  0.00      MEMB
ATOM    244 H16S PA      1       5.560   3.065   2.334  1.00  0.00      MEMB
ATOM    245 H16T PA      1       5.985   1.306   2.526  1.00  0.00      MEMB
ATOM    116  N31 PC      1       3.119   1.359  17.664  1.00  0.00      MEMB
ATOM    117  C33 PC      1       3.039   2.254  16.455  1.00  0.00      MEMB
ATOM    118  H3A PC      1       3.224   3.290  16.698  1.00  0.00      MEMB
ATOM    119  H3B PC      1       2.036   2.171  16.064  1.00  0.00      MEMB
ATOM    120  H3C PC      1       3.704   2.002  15.642  1.00  0.00      MEMB
ATOM    121  C34 PC      1       2.210   1.891  18.803  1.00  0.00      MEMB
ATOM    122  H4A PC      1       2.076   1.080  19.504  1.00  0.00      MEMB
ATOM    123  H4B PC      1       1.265   2.235  18.409  1.00  0.00      MEMB
ATOM    124  H4C PC      1       2.660   2.777  19.225  1.00  0.00      MEMB
ATOM    125  C35 PC      1       2.761  -0.030  17.251  1.00  0.00      MEMB
ATOM    126  H5A PC      1       3.480  -0.579  16.660  1.00  0.00      MEMB
ATOM    127  H5B PC      1       1.866   0.130  16.668  1.00  0.00      MEMB
ATOM    128  H5C PC      1       2.515  -0.631  18.114  1.00  0.00      MEMB
ATOM    129  C32 PC      1       4.581   1.377  18.070  1.00  0.00      MEMB
ATOM    130  H2A PC      1       4.849   2.416  18.193  1.00  0.00      MEMB
ATOM    131  H2B PC      1       5.170   0.888  17.309  1.00  0.00      MEMB
ATOM    132  C31 PC      1       5.066   0.844  19.435  1.00  0.00      MEMB
ATOM    133  H1A PC      1       4.735   1.510  20.261  1.00  0.00      MEMB
ATOM    134  H1B PC      1       6.156   0.940  19.247  1.00  0.00      MEMB
ATOM    135  P31 PC      1       5.575  -1.519  20.331  1.00  0.00      MEMB
ATOM    136  O33 PC      1       4.907  -2.797  20.398  1.00  0.00      MEMB
ATOM    137  O34 PC      1       6.169  -1.020  21.574  1.00  0.00      MEMB
ATOM    138  O31 PC      1       6.664  -1.683  19.264  1.00  0.00      MEMB
ATOM    139  O32 PC      1       4.568  -0.456  19.755  1.00  0.00      MEMB
ATOM    140  C3  PC      1       6.937  -2.893  18.462  1.00  0.00      MEMB
ATOM    141  HA  PC      1       6.500  -3.843  18.839  1.00  0.00      MEMB
ATOM    142  HB  PC      1       8.030  -3.093  18.476  1.00  0.00      MEMB
ATOM    143  C2  PC      1       6.295  -2.808  17.042  1.00  0.00      MEMB
ATOM    144  HX  PC      1       6.776  -3.505  16.323  1.00  0.00      MEMB
ATOM    145  O21 PC      1       6.338  -1.456  16.508  1.00  0.00      MEMB
ATOM    146  C21 PC      1       6.707  -1.394  15.296  1.00  0.00      MEMB
ATOM    147  O22 PC      1       6.889  -2.308  14.477  1.00  0.00      MEMB
ATOM    151  C1  PC      1       4.780  -3.309  17.163  1.00  0.00      MEMB
ATOM    152  HR  PC      1       4.370  -2.707  18.003  1.00  0.00      MEMB
ATOM    153  HS  PC      1       4.732  -4.415  17.256  1.00  0.00      MEMB
ATOM    154  O11 PC      1       4.054  -2.867  16.059  1.00  0.00      MEMB
ATOM    155  C11 PC      1       4.127  -3.606  14.927  1.00  0.00      MEMB
ATOM    156  O12 PC      1       4.708  -4.627  14.686  1.00  0.00      MEMB
ATOM    148  C12 PA      1       6.672   0.109  14.900  1.00  0.00      MEMB
ATOM    149  H2R PA      1       7.008   0.627  15.823  1.00  0.00      MEMB
ATOM    150  H2S PA      1       5.609   0.365  14.702  1.00  0.00      MEMB
ATOM    160  C13 PA      1       7.579   0.625  13.861  1.00  0.00      MEMB
ATOM    161  H3R PA      1       8.558   0.353  14.310  1.00  0.00      MEMB
ATOM    162  H3S PA      1       7.459   1.726  13.774  1.00  0.00      MEMB
ATOM    163  C14 PA      1       7.400   0.206  12.416  1.00  0.00      MEMB
ATOM    164  H4R PA      1       7.587  -0.888  12.387  1.00  0.00      MEMB
ATOM    165  H4S PA      1       8.148   0.810  11.859  1.00  0.00      MEMB
ATOM    166  C15 PA      1       5.992   0.377  11.832  1.00  0.00      MEMB
ATOM    167  H5R PA      1       5.669   1.433  11.709  1.00  0.00      MEMB
ATOM    168  H5S PA      1       5.165   0.076  12.509  1.00  0.00      MEMB
ATOM    169  C16 PA      1       5.729  -0.431  10.535  1.00  0.00      MEMB
ATOM    170  H6R PA      1       4.718  -0.231  10.119  1.00  0.00      MEMB
ATOM    171  H6S PA      1       5.816  -1.476  10.902  1.00  0.00      MEMB
ATOM    172  C17 PA      1       6.726  -0.266   9.332  1.00  0.00      MEMB
ATOM    173  H7R PA      1       7.783  -0.036   9.584  1.00  0.00      MEMB
ATOM    174  H7S PA      1       6.401   0.657   8.806  1.00  0.00      MEMB
ATOM    175  C18 PA      1       6.743  -1.395   8.292  1.00  0.00      MEMB
ATOM    176  H8R PA      1       5.716  -1.762   8.077  1.00  0.00      MEMB
ATOM    177  H8S PA      1       7.164  -2.315   8.750  1.00  0.00      MEMB
ATOM    178  C19 PA      1       7.572  -0.971   7.111  1.00  0.00      MEMB
ATOM    179  H9R PA      1       8.566  -0.652   7.492  1.00  0.00      MEMB
ATOM    180  H9S PA      1       7.038  -0.110   6.655  1.00  0.00      MEMB
ATOM    181 C110 PA      1       7.682  -2.052   6.066  1.00  0.00      MEMB
ATOM    182 H10R PA      1       8.079  -2.994   6.501  1.00  0.00      MEMB
ATOM    183 H10S PA      1       8.407  -1.767   5.274  1.00  0.00      MEMB
ATOM    184 C111 PA      1       6.390  -2.354   5.463  1.00  0.00      MEMB
ATOM    185 H11R PA      1       5.885  -1.413   5.157  1.00  0.00      MEMB
ATOM    186 H11S PA      1       5.753  -2.897   6.193  1.00  0.00      MEMB
ATOM    187 C112 PA      1       6.629  -3.137   4.134  1.00  0.00      MEMB
ATOM    188 H12R PA      1       6.786  -4.193   4.442  1.00  0.00      MEMB
ATOM    189 H12S PA      1       7.475  -2.749   3.529  1.00  0.00      MEMB
ATOM    190 C113 PA      1       5.403  -2.950   3.202  1.00  0.00      MEMB
ATOM    191 H13R PA      1       5.211  -1.878   2.984  1.00  0.00      MEMB
ATOM    192 H13S PA      1       4.468  -3.324   3.672  1.00  0.00      MEMB
ATOM    193 C114 PA      1       5.376  -3.755   1.827  1.00  0.00      MEMB
ATOM    194 H14R PA      1       6.151  -3.227   1.233  1.00  0.00      MEMB
ATOM    195 H14S PA      1       4.460  -3.491   1.256  1.00  0.00      MEMB
ATOM    196 C115 PA      1       5.563  -5.304   1.925  1.00  0.00      MEMB
ATOM    197 H15R PA      1       6.487  -5.463   2.520  1.00  0.00      MEMB
ATOM    198 H15S PA      1       5.637  -5.736   0.905  1.00  0.00      MEMB
ATOM    199 C116 PA      1       4.478  -6.058   2.716  1.00  0.00      MEMB
ATOM    200 H16R PA      1       4.638  -7.126   2.458  1.00  0.00      MEMB
ATOM    201 H16S PA      1       3.504  -5.753   2.277  1.00  0.00      MEMB
ATOM    202 H16T PA      1       4.452  -5.962   3.823  1.00  0.00      MEMB
TER   
ATOM    287  C12 PA      2      -2.791  -4.877  13.252  1.00  0.00      MEMB
ATOM    288  H2R PA      2      -2.218  -5.764  12.907  1.00  0.00      MEMB
ATOM    289  H2S PA      2      -2.946  -4.223  12.368  1.00  0.00      MEMB
ATOM    333  C13 PA      2      -4.119  -5.485  13.827  1.00  0.00      MEMB
ATOM    334  H3R PA      2      -4.632  -4.711  14.438  1.00  0.00      MEMB
ATOM    335  H3S PA      2      -3.867  -6.252  14.590  1.00  0.00      MEMB
ATOM    336  C14 PA      2      -5.082  -6.209  12.880  1.00  0.00      MEMB
ATOM    337  H4R PA      2      -5.818  -6.744  13.517  1.00  0.00      MEMB
ATOM    338  H4S PA      2      -4.454  -6.858  12.233  1.00  0.00      MEMB
ATOM    339  C15 PA      2      -5.713  -5.323  11.814  1.00  0.00      MEMB
ATOM    340  H5R PA      2      -6.317  -5.983  11.156  1.00  0.00      MEMB
ATOM    341  H5S PA      2      -4.912  -4.873  11.190  1.00  0.00      MEMB
ATOM    342  C16 PA      2      -6.632  -4.172  12.264  1.00  0.00      MEMB
ATOM    343  H6R PA      2      -5.963  -3.328  12.537  1.00  0.00      MEMB
ATOM    344  H6S PA      2      -7.181  -4.421  13.197  1.00  0.00      MEMB
ATOM    345  C17 PA      2      -7.628  -3.793  11.119  1.00  0.00      MEMB
ATOM    346  H7R PA      2      -8.351  -3.041  11.501  1.00  0.00      MEMB
ATOM    347  H7S PA      2      -8.007  -4.732  10.664  1.00  0.00      MEMB
ATOM    348  C18 PA      2      -6.865  -3.026   9.973  1.00  0.00      MEMB
ATOM    349  H8R PA      2      -6.211  -3.754   9.447  1.00  0.00      MEMB
ATOM    350  H8S PA      2      -6.264  -2.214  10.436  1.00  0.00      MEMB
ATOM    351  C19 PA      2      -7.709  -2.445   8.796  1.00  0.00      MEMB
ATOM    352  H9R PA      2      -8.598  -1.858   9.112  1.00  0.00      MEMB
ATOM    353  H9S PA      2      -8.051  -3.331   8.219  1.00  0.00      MEMB
ATOM    354 C110 PA      2      -6.970  -1.587   7.824  1.00  0.00      MEMB
ATOM    355 H10R PA      2      -6.149  -2.131   7.309  1.00  0.00      MEMB
ATOM    356 H10S PA      2      -6.557  -0.802   8.492  1.00  0.00      MEMB
ATOM    357 C111 PA      2      -7.809  -0.850   6.733  1.00  0.00      MEMB
ATOM    358 H11R PA      2      -7.159  -0.193   6.116  1.00  0.00      MEMB
ATOM    359 H11S PA      2      -8.647  -0.248   7.143  1.00  0.00      MEMB
ATOM    360 C112 PA      2      -8.457  -1.773   5.607  1.00  0.00      MEMB
ATOM    361 H12R PA      2      -8.619  -1.178   4.683  1.00  0.00      MEMB
ATOM    362 H12S PA      2      -9.459  -2.190   5.842  1.00  0.00      MEMB
ATOM    363 C113 PA      2      -7.622  -2.905   4.983  1.00  0.00      MEMB
ATOM    364 H13R PA      2      -7.120  -3.517   5.763  1.00  0.00      MEMB
ATOM    365 H13S PA      2      -6.925  -2.353   4.316  1.00  0.00      MEMB
ATOM    366 C114 PA      2      -8.493  -3.858   4.202  1.00  0.00      MEMB
ATOM    367 H14R PA      2      -9.140  -3.180   3.605  1.00  0.00      MEMB
ATOM    368 H14S PA      2      -9.185  -4.375   4.901  1.00  0.00      MEMB
ATOM    369 C115 PA      2      -7.724  -4.805   3.358  1.00  0.00      MEMB
ATOM    370 H15R PA      2      -8.315  -5.709   3.098  1.00  0.00      MEMB
ATOM    371 H15S PA      2      -6.862  -5.068   4.009  1.00  0.00      MEMB
ATOM    372 C116 PA      2      -7.074  -4.188   2.082  1.00  0.00      MEMB
ATOM    373 H16R PA      2      -6.162  -4.774   1.837  1.00  0.00      MEMB
ATOM    374 H16S PA      2      -6.779  -3.126   2.224  1.00  0.00      MEMB
ATOM    375 H16T PA      2      -7.854  -4.214   1.292  1.00  0.00      MEMB
ATOM    246  N31 PC      2      -7.864  -1.363  20.980  1.00  0.00      MEMB
ATOM    247  C33 PC      2      -7.760  -2.808  21.300  1.00  0.00      MEMB
ATOM    248  H3A PC      2      -6.777  -3.167  21.567  1.00  0.00      MEMB
ATOM    249  H3B PC      2      -7.937  -3.471  20.466  1.00  0.00      MEMB
ATOM    250  H3C PC      2      -8.463  -2.988  22.100  1.00  0.00      MEMB
ATOM    251  C34 PC      2      -9.329  -1.010  20.673  1.00  0.00      MEMB
ATOM    252  H4A PC      2      -9.931  -1.167  21.556  1.00  0.00      MEMB
ATOM    253  H4B PC      2      -9.694  -1.577  19.830  1.00  0.00      MEMB
ATOM    254  H4C PC      2      -9.388   0.041  20.431  1.00  0.00      MEMB
ATOM    255  C35 PC      2      -7.461  -0.622  22.269  1.00  0.00      MEMB
ATOM    256  H5A PC      2      -6.527  -1.073  22.569  1.00  0.00      MEMB
ATOM    257  H5B PC      2      -8.130  -0.768  23.104  1.00  0.00      MEMB
ATOM    258  H5C PC      2      -7.230   0.424  22.134  1.00  0.00      MEMB
ATOM    259  C32 PC      2      -6.991  -0.951  19.847  1.00  0.00      MEMB
ATOM    260  H2A PC      2      -5.992  -1.259  20.118  1.00  0.00      MEMB
ATOM    261  H2B PC      2      -7.077   0.124  19.801  1.00  0.00      MEMB
ATOM    262  C31 PC      2      -7.280  -1.302  18.341  1.00  0.00      MEMB
ATOM    263  H1A PC      2      -6.600  -0.737  17.667  1.00  0.00      MEMB
ATOM    264  H1B PC      2      -8.318  -0.947  18.167  1.00  0.00      MEMB
ATOM    265  P31 PC      2      -6.280  -3.513  17.103  1.00  0.00      MEMB
ATOM    266  O33 PC      2      -6.814  -3.630  15.764  1.00  0.00      MEMB
ATOM    267  O34 PC      2      -5.967  -4.834  17.825  1.00  0.00      MEMB
ATOM    268  O31 PC      2      -4.915  -2.665  16.954  1.00  0.00      MEMB
ATOM    269  O32 PC      2      -7.297  -2.661  17.946  1.00  0.00      MEMB
ATOM    270  C3  PC      2      -3.879  -2.819  17.820  1.00  0.00      MEMB
ATOM    271  HA  PC      2      -3.754  -3.797  18.333  1.00  0.00      MEMB
ATOM    272  HB  PC      2      -4.151  -2.169  18.679  1.00  0.00      MEMB
ATOM    273  C2  PC      2      -2.516  -2.336  17.237  1.00  0.00      MEMB
ATOM    274  HX  PC      2      -1.775  -2.063  18.019  1.00  0.00      MEMB
ATOM    275  O21 PC      2      -2.738  -1.399  16.215  1.00  0.00      MEMB
ATOM    276  C21 PC      2      -3.397  -0.232  16.455  1.00  0.00      MEMB
ATOM    277  O22 PC      2      -3.553   0.239  17.578  1.00  0.00      MEMB
ATOM    281  C1  PC      2      -1.786  -3.636  16.627  1.00  0.00      MEMB
ATOM    282  HR  PC      2      -1.755  -4.320  17.502  1.00  0.00      MEMB
ATOM    283  HS  PC      2      -0.709  -3.417  16.458  1.00  0.00      MEMB
ATOM    284  O11 PC      2      -2.488  -4.270  15.533  1.00  0.00      MEMB
ATOM    285  C11 PC      2      -1.982  -4.069  14.285  1.00  0.00      MEMB
ATOM    286  O12 PC      2      -1.110  -3.225  14.039  1.00  0.00      MEMB
ATOM    278  C12 PA      2      -3.989   0.262  15.086  1.00  0.00      MEMB
ATOM    279  H2R PA      2      -3.074   0.446  14.484  1.00  0.00      MEMB
ATOM    280  H2S PA      2      -4.579   1.183  15.284  1.00  0.00      MEMB
ATOM    290  C13 PA      2      -4.823  -0.854  14.391  1.00  0.00      MEMB
ATOM    291  H3R PA      2      -5.684  -1.200  15.001  1.00  0.00      MEMB
ATOM    292  H3S PA      2      -4.113  -1.654  14.088  1.00  0.00      MEMB
ATOM    293  C14 PA      2      -5.414  -0.289  13.087  1.00  0.00      MEMB
ATOM    294  H4R PA      2      -6.098   0.555  13.320  1.00  0.00      MEMB
ATOM    295  H4S PA      2      -6.111  -1.043  12.663  1.00  0.00      MEMB
ATOM    296  C15 PA      2      -4.481   0.235  12.010  1.00  0.00      MEMB
ATOM    297  H5R PA      2      -3.844   1.051  12.414  1.00  0.00      MEMB
ATOM    298  H5S PA      2      -5.186   0.614  11.240  1.00  0.00      MEMB
ATOM    299  C16 PA      2      -3.543  -0.816  11.506  1.00  0.00      MEMB
ATOM    300  H6R PA      2      -3.999  -1.781  11.196  1.00  0.00      MEMB
ATOM    301  H6S PA      2      -2.986  -1.044  12.439  1.00  0.00      MEMB
ATOM    302  C17 PA      2      -2.822  -0.313  10.217  1.00  0.00      MEMB
ATOM    303  H7R PA      2      -2.512   0.752  10.288  1.00  0.00      MEMB
ATOM    304  H7S PA      2      -3.610  -0.204   9.441  1.00  0.00      MEMB
ATOM    305  C18 PA      2      -1.667  -1.239   9.730  1.00  0.00      MEMB
ATOM    306  H8R PA      2      -0.872  -1.223  10.506  1.00  0.00      MEMB
ATOM    307  H8S PA      2      -1.209  -0.590   8.953  1.00  0.00      MEMB
ATOM    308  C19 PA      2      -2.060  -2.623   9.191  1.00  0.00      MEMB
ATOM    309  H9R PA      2      -2.394  -3.049  10.161  1.00  0.00      MEMB
ATOM    310  H9S PA      2      -1.198  -3.262   8.904  1.00  0.00      MEMB
ATOM    311 C110 PA      2      -3.141  -2.692   8.140  1.00  0.00      MEMB
ATOM    312 H10R PA      2      -3.939  -2.086   8.620  1.00  0.00      MEMB
ATOM    313 H10S PA      2      -3.502  -3.738   8.036  1.00  0.00      MEMB
ATOM    314 C111 PA      2      -2.689  -2.097   6.766  1.00  0.00      MEMB
ATOM    315 H11R PA      2      -1.991  -2.834   6.315  1.00  0.00      MEMB
ATOM    316 H11S PA      2      -2.025  -1.221   6.925  1.00  0.00      MEMB
ATOM    317 C112 PA      2      -3.739  -1.690   5.769  1.00  0.00      MEMB
ATOM    318 H12R PA      2      -4.230  -0.820   6.256  1.00  0.00      MEMB
ATOM    319 H12S PA      2      -4.357  -2.597   5.592  1.00  0.00      MEMB
ATOM    320 C113 PA      2      -3.097  -1.239   4.497  1.00  0.00      MEMB
ATOM    321 H13R PA      2      -2.176  -1.799   4.230  1.00  0.00      MEMB
ATOM    322 H13S PA      2      -2.685  -0.234   4.734  1.00  0.00      MEMB
ATOM    323 C114 PA      2      -4.097  -1.090   3.353  1.00  0.00      MEMB
ATOM    324 H14R PA      2      -4.885  -0.319   3.492  1.00  0.00      MEMB
ATOM    325 H14S PA      2      -4.725  -2.005   3.393  1.00  0.00      MEMB
ATOM    326 C115 PA      2      -3.513  -0.859   1.901  1.00  0.00      MEMB
ATOM    327 H15R PA      2      -2.771  -1.602   1.537  1.00  0.00      MEMB
ATOM    328 H15S PA      2      -2.931   0.087   1.927  1.00  0.00      MEMB
ATOM    329 C116 PA      2      -4.607  -0.782   0.802  1.00  0.00      MEMB
ATOM    330 H16R PA      2      -5.123  -1.763   0.726  1.00  0.00      MEMB
ATOM    331 H16S PA      2      -4.213  -0.535  -0.207  1.00  0.00      MEMB
ATOM    332 H16T PA      2      -5.391  -0.046   1.080  1.00  0.00      MEMB
TER   
ATOM    417  C12 PA      3       2.890  -6.218  12.779  1.00  0.00      MEMB
ATOM    418  H2R PA      3       1.996  -5.717  12.351  1.00  0.00      MEMB
ATOM    419  H2S PA      3       2.923  -7.315  12.607  1.00  0.00      MEMB
ATOM    463  C13 PA      3       4.138  -5.436  12.418  1.00  0.00      MEMB
ATOM    464  H3R PA      3       4.963  -5.525  13.157  1.00  0.00      MEMB
ATOM    465  H3S PA      3       3.934  -4.344  12.437  1.00  0.00      MEMB
ATOM    466  C14 PA      3       4.837  -5.838  11.088  1.00  0.00      MEMB
ATOM    467  H4R PA      3       5.136  -6.902  11.199  1.00  0.00      MEMB
ATOM    468  H4S PA      3       5.815  -5.318  11.002  1.00  0.00      MEMB
ATOM    469  C15 PA      3       4.068  -5.727   9.771  1.00  0.00      MEMB
ATOM    470  H5R PA      3       3.288  -6.511   9.872  1.00  0.00      MEMB
ATOM    471  H5S PA      3       4.640  -5.931   8.841  1.00  0.00      MEMB
ATOM    472  C16 PA      3       3.467  -4.312   9.624  1.00  0.00      MEMB
ATOM    473  H6R PA      3       4.201  -3.494   9.791  1.00  0.00      MEMB
ATOM    474  H6S PA      3       2.601  -4.264  10.319  1.00  0.00      MEMB
ATOM    475  C17 PA      3       2.801  -4.132   8.208  1.00  0.00      MEMB
ATOM    476  H7R PA      3       2.228  -5.073   8.066  1.00  0.00      MEMB
ATOM    477  H7S PA      3       3.656  -4.146   7.498  1.00  0.00      MEMB
ATOM    478  C18 PA      3       1.966  -2.846   8.093  1.00  0.00      MEMB
ATOM    479  H8R PA      3       2.603  -1.964   8.317  1.00  0.00      MEMB
ATOM    480  H8S PA      3       1.184  -2.863   8.882  1.00  0.00      MEMB
ATOM    481  C19 PA      3       1.477  -2.629   6.665  1.00  0.00      MEMB
ATOM    482  H9R PA      3       2.337  -2.603   5.963  1.00  0.00      MEMB
ATOM    483  H9S PA      3       1.064  -1.604   6.554  1.00  0.00      MEMB
ATOM    484 C110 PA      3       0.496  -3.710   6.164  1.00  0.00      MEMB
ATOM    485 H10R PA      3      -0.340  -3.748   6.894  1.00  0.00      MEMB
ATOM    486 H10S PA      3       1.092  -4.648   6.170  1.00  0.00      MEMB
ATOM    487 C111 PA      3      -0.079  -3.436   4.777  1.00  0.00      MEMB
ATOM    488 H11R PA      3       0.728  -3.614   4.034  1.00  0.00      MEMB
ATOM    489 H11S PA      3      -0.463  -2.394   4.780  1.00  0.00      MEMB
ATOM    490 C112 PA      3      -1.292  -4.265   4.412  1.00  0.00      MEMB
ATOM    491 H12R PA      3      -1.730  -3.901   3.458  1.00  0.00      MEMB
ATOM    492 H12S PA      3      -2.098  -4.067   5.151  1.00  0.00      MEMB
ATOM    493 C113 PA      3      -1.175  -5.772   4.518  1.00  0.00      MEMB
ATOM    494 H13R PA      3      -2.112  -6.207   4.107  1.00  0.00      MEMB
ATOM    495 H13S PA      3      -1.217  -5.995   5.606  1.00  0.00      MEMB
ATOM    496 C114 PA      3      -0.073  -6.386   3.614  1.00  0.00      MEMB
ATOM    497 H14R PA      3       0.218  -7.386   4.001  1.00  0.00      MEMB
ATOM    498 H14S PA      3       0.846  -5.820   3.877  1.00  0.00      MEMB
ATOM    499 C115 PA      3      -0.354  -6.112   2.136  1.00  0.00      MEMB
ATOM    500 H15R PA      3       0.564  -6.308   1.542  1.00  0.00      MEMB
ATOM    501 H15S PA      3      -0.571  -5.061   1.846  1.00  0.00      MEMB
ATOM    502 C116 PA      3      -1.450  -6.899   1.473  1.00  0.00      MEMB
ATOM    503 H16R PA      3      -0.976  -7.719   0.891  1.00  0.00      MEMB
ATOM    504 H16S PA      3      -2.007  -6.197   0.817  1.00  0.00      MEMB
ATOM    505 H16T PA      3      -2.053  -7.332   2.299  1.00  0.00      MEMB
ATOM    376  N31 PC      3       1.262  -9.571  18.178  1.00  0.00      MEMB
ATOM    377  C33 PC      3       0.315  -9.527  16.991  1.00  0.00      MEMB
ATOM    378  H3A PC      3      -0.494  -8.847  17.217  1.00  0.00      MEMB
ATOM    379  H3B PC      3      -0.097 -10.524  16.933  1.00  0.00      MEMB
ATOM    380  H3C PC      3       0.760  -9.373  16.019  1.00  0.00      MEMB
ATOM    381  C34 PC      3       2.269 -10.766  18.104  1.00  0.00      MEMB
ATOM    382  H4A PC      3       1.773 -11.725  18.150  1.00  0.00      MEMB
ATOM    383  H4B PC      3       3.026 -10.547  18.842  1.00  0.00      MEMB
ATOM    384  H4C PC      3       2.810 -10.783  17.170  1.00  0.00      MEMB
ATOM    385  C35 PC      3       2.057  -8.229  17.975  1.00  0.00      MEMB
ATOM    386  H5A PC      3       1.226  -7.546  17.882  1.00  0.00      MEMB
ATOM    387  H5B PC      3       2.630  -8.444  17.085  1.00  0.00      MEMB
ATOM    388  H5C PC      3       2.707  -8.030  18.815  1.00  0.00      MEMB
ATOM    389  C32 PC      3       0.426  -9.650  19.470  1.00  0.00      MEMB
ATOM    390  H2A PC      3       1.177  -9.701  20.245  1.00  0.00      MEMB
ATOM    391  H2B PC      3      -0.126 -10.577  19.517  1.00  0.00      MEMB
ATOM    392  C31 PC      3      -0.684  -8.529  19.618  1.00  0.00      MEMB
ATOM    393  H1A PC      3      -1.352  -8.988  20.378  1.00  0.00      MEMB
ATOM    394  H1B PC      3      -1.165  -8.280  18.648  1.00  0.00      MEMB
ATOM    395  P31 PC      3      -0.390  -5.877  19.767  1.00  0.00      MEMB
ATOM    396  O33 PC      3       0.683  -5.087  20.433  1.00  0.00      MEMB
ATOM    397  O34 PC      3      -1.861  -5.599  20.026  1.00  0.00      MEMB
ATOM    398  O31 PC      3      -0.059  -5.946  18.269  1.00  0.00      MEMB
ATOM    399  O32 PC      3      -0.041  -7.372  20.168  1.00  0.00      MEMB
ATOM    400  C3  PC      3      -0.688  -5.000  17.485  1.00  0.00      MEMB
ATOM    401  HA  PC      3      -0.203  -4.023  17.698  1.00  0.00      MEMB
ATOM    402  HB  PC      3      -1.768  -4.933  17.738  1.00  0.00      MEMB
ATOM    403  C2  PC      3      -0.453  -5.443  16.047  1.00  0.00      MEMB
ATOM    404  HX  PC      3      -0.989  -4.740  15.374  1.00  0.00      MEMB
ATOM    405  O21 PC      3      -0.789  -6.821  15.600  1.00  0.00      MEMB
ATOM    406  C21 PC      3      -2.096  -7.052  15.553  1.00  0.00      MEMB
ATOM    407  O22 PC      3      -2.978  -6.255  15.863  1.00  0.00      MEMB
ATOM    411  C1  PC      3       1.077  -5.093  15.872  1.00  0.00      MEMB
ATOM    412  HR  PC      3       1.507  -5.835  16.578  1.00  0.00      MEMB
ATOM    413  HS  PC      3       1.194  -4.030  16.174  1.00  0.00      MEMB
ATOM    414  O11 PC      3       1.675  -5.248  14.609  1.00  0.00      MEMB
ATOM    415  C11 PC      3       2.679  -6.130  14.358  1.00  0.00      MEMB
ATOM    416  O12 PC      3       3.319  -6.726  15.149  1.00  0.00      MEMB
ATOM    408  C12 PA      3      -2.381  -8.386  14.867  1.00  0.00      MEMB
ATOM    409  H2R PA      3      -3.125  -8.978  15.442  1.00  0.00      MEMB
ATOM    410  H2S PA      3      -1.473  -8.998  14.676  1.00  0.00      MEMB
ATOM    420  C13 PA      3      -3.036  -8.224  13.533  1.00  0.00      MEMB
ATOM    421  H3R PA      3      -2.449  -7.525  12.899  1.00  0.00      MEMB
ATOM    422  H3S PA      3      -4.003  -7.682  13.609  1.00  0.00      MEMB
ATOM    423  C14 PA      3      -3.170  -9.503  12.662  1.00  0.00      MEMB
ATOM    424  H4R PA      3      -3.631  -9.183  11.703  1.00  0.00      MEMB
ATOM    425  H4S PA      3      -4.048  -9.958  13.167  1.00  0.00      MEMB
ATOM    426  C15 PA      3      -2.015 -10.496  12.556  1.00  0.00      MEMB
ATOM    427  H5R PA      3      -2.456 -11.219  11.837  1.00  0.00      MEMB
ATOM    428  H5S PA      3      -1.772 -10.945  13.542  1.00  0.00      MEMB
ATOM    429  C16 PA      3      -0.807  -9.852  11.869  1.00  0.00      MEMB
ATOM    430  H6R PA      3      -0.090 -10.687  11.718  1.00  0.00      MEMB
ATOM    431  H6S PA      3      -0.334  -9.079  12.512  1.00  0.00      MEMB
ATOM    432  C17 PA      3      -1.016  -9.201  10.470  1.00  0.00      MEMB
ATOM    433  H7R PA      3      -1.792  -8.413  10.575  1.00  0.00      MEMB
ATOM    434  H7S PA      3      -1.251 -10.011   9.746  1.00  0.00      MEMB
ATOM    435  C18 PA      3       0.297  -8.487   9.962  1.00  0.00      MEMB
ATOM    436  H8R PA      3       0.527  -7.634  10.636  1.00  0.00      MEMB
ATOM    437  H8S PA      3       0.072  -8.014   8.982  1.00  0.00      MEMB
ATOM    438  C19 PA      3       1.545  -9.333   9.921  1.00  0.00      MEMB
ATOM    439  H9R PA      3       1.883  -9.772  10.884  1.00  0.00      MEMB
ATOM    440  H9S PA      3       2.257  -8.573   9.535  1.00  0.00      MEMB
ATOM    441 C110 PA      3       1.647 -10.434   8.864  1.00  0.00      MEMB
ATOM    442 H10R PA      3       0.777 -11.070   9.130  1.00  0.00      MEMB
ATOM    443 H10S PA      3       2.612 -10.975   8.962  1.00  0.00      MEMB
ATOM    444 C111 PA      3       1.640 -10.054   7.439  1.00  0.00      MEMB
ATOM    445 H11R PA      3       0.672  -9.630   7.097  1.00  0.00      MEMB
ATOM    446 H11S PA      3       1.585 -11.058   6.968  1.00  0.00      MEMB
ATOM    447 C112 PA      3       2.874  -9.312   6.741  1.00  0.00      MEMB
ATOM    448 H12R PA      3       2.933  -9.760   5.726  1.00  0.00      MEMB
ATOM    449 H12S PA      3       3.868  -9.467   7.214  1.00  0.00      MEMB
ATOM    450 C113 PA      3       2.711  -7.752   6.516  1.00  0.00      MEMB
ATOM    451 H13R PA      3       2.540  -7.364   7.542  1.00  0.00      MEMB
ATOM    452 H13S PA      3       1.715  -7.582   6.055  1.00  0.00      MEMB
ATOM    453 C114 PA      3       3.825  -6.970   5.808  1.00  0.00      MEMB
ATOM    454 H14R PA      3       4.700  -6.885   6.488  1.00  0.00      MEMB
ATOM    455 H14S PA      3       3.303  -5.992   5.737  1.00  0.00      MEMB
ATOM    456 C115 PA      3       4.339  -7.568   4.476  1.00  0.00      MEMB
ATOM    457 H15R PA      3       4.787  -8.563   4.686  1.00  0.00      MEMB
ATOM    458 H15S PA      3       5.241  -7.068   4.063  1.00  0.00      MEMB
ATOM    459 C116 PA      3       3.291  -7.736   3.436  1.00  0.00      MEMB
ATOM    460 H16R PA      3       2.549  -6.910   3.407  1.00  0.00      MEMB
ATOM    461 H16S PA      3       2.526  -8.531   3.567  1.00  0.00      MEMB
ATOM    462 H16T PA      3       3.691  -7.617   2.406  1.00  0.00      MEMB
TER   
ATOM    547  C12 PA      4      -3.892   8.165  11.968  1.00  0.00      MEMB
ATOM    548  H2R PA      4      -3.460   8.869  11.225  1.00  0.00      MEMB
ATOM    549  H2S PA      4      -4.981   8.113  11.750  1.00  0.00      MEMB
ATOM    593  C13 PA      4      -3.257   6.774  11.641  1.00  0.00      MEMB
ATOM    594  H3R PA      4      -3.629   6.025  12.372  1.00  0.00      MEMB
ATOM    595  H3S PA      4      -2.195   6.889  11.949  1.00  0.00      MEMB
ATOM    596  C14 PA      4      -3.479   6.372  10.160  1.00  0.00      MEMB
ATOM    597  H4R PA      4      -2.847   7.045   9.541  1.00  0.00      MEMB
ATOM    598  H4S PA      4      -4.489   6.571   9.742  1.00  0.00      MEMB
ATOM    599  C15 PA      4      -3.169   4.911   9.837  1.00  0.00      MEMB
ATOM    600  H5R PA      4      -2.229   4.693  10.388  1.00  0.00      MEMB
ATOM    601  H5S PA      4      -2.816   4.837   8.786  1.00  0.00      MEMB
ATOM    602  C16 PA      4      -4.253   3.922  10.081  1.00  0.00      MEMB
ATOM    603  H6R PA      4      -5.148   4.336   9.569  1.00  0.00      MEMB
ATOM    604  H6S PA      4      -4.494   3.901  11.165  1.00  0.00      MEMB
ATOM    605  C17 PA      4      -4.099   2.455   9.608  1.00  0.00      MEMB
ATOM    606  H7R PA      4      -4.828   1.771  10.092  1.00  0.00      MEMB
ATOM    607  H7S PA      4      -3.059   2.201   9.904  1.00  0.00      MEMB
ATOM    608  C18 PA      4      -4.061   2.346   8.029  1.00  0.00      MEMB
ATOM    609  H8R PA      4      -4.005   1.247   7.880  1.00  0.00      MEMB
ATOM    610  H8S PA      4      -3.096   2.675   7.587  1.00  0.00      MEMB
ATOM    611  C19 PA      4      -5.306   2.833   7.142  1.00  0.00      MEMB
ATOM    612  H9R PA      4      -5.374   3.937   7.248  1.00  0.00      MEMB
ATOM    613  H9S PA      4      -6.196   2.301   7.542  1.00  0.00      MEMB
ATOM    614 C110 PA      4      -4.983   2.596   5.615  1.00  0.00      MEMB
ATOM    615 H10R PA      4      -5.945   2.439   5.081  1.00  0.00      MEMB
ATOM    616 H10S PA      4      -4.353   1.687   5.511  1.00  0.00      MEMB
ATOM    617 C111 PA      4      -4.176   3.741   5.077  1.00  0.00      MEMB
ATOM    618 H11R PA      4      -3.258   3.871   5.689  1.00  0.00      MEMB
ATOM    619 H11S PA      4      -4.602   4.750   5.264  1.00  0.00      MEMB
ATOM    620 C112 PA      4      -3.822   3.639   3.596  1.00  0.00      MEMB
ATOM    621 H12R PA      4      -4.749   3.397   3.033  1.00  0.00      MEMB
ATOM    622 H12S PA      4      -3.232   2.707   3.466  1.00  0.00      MEMB
ATOM    623 C113 PA      4      -3.023   4.897   3.061  1.00  0.00      MEMB
ATOM    624 H13R PA      4      -2.875   4.675   1.982  1.00  0.00      MEMB
ATOM    625 H13S PA      4      -1.983   5.036   3.426  1.00  0.00      MEMB
ATOM    626 C114 PA      4      -3.706   6.252   3.089  1.00  0.00      MEMB
ATOM    627 H14R PA      4      -3.014   6.986   2.623  1.00  0.00      MEMB
ATOM    628 H14S PA      4      -3.895   6.616   4.121  1.00  0.00      MEMB
ATOM    629 C115 PA      4      -5.093   6.131   2.456  1.00  0.00      MEMB
ATOM    630 H15R PA      4      -5.682   5.442   3.098  1.00  0.00      MEMB
ATOM    631 H15S PA      4      -4.984   5.783   1.407  1.00  0.00      MEMB
ATOM    632 C116 PA      4      -5.699   7.509   2.456  1.00  0.00      MEMB
ATOM    633 H16R PA      4      -5.072   8.166   1.817  1.00  0.00      MEMB
ATOM    634 H16S PA      4      -5.804   7.852   3.507  1.00  0.00      MEMB
ATOM    635 H16T PA      4      -6.721   7.496   2.020  1.00  0.00      MEMB
ATOM    506  N31 PC      4      -3.831   4.512  19.976  1.00  0.00      MEMB
ATOM    507  C33 PC      4      -5.233   4.050  20.577  1.00  0.00      MEMB
ATOM    508  H3A PC      4      -5.014   3.529  21.497  1.00  0.00      MEMB
ATOM    509  H3B PC      4      -5.688   3.387  19.857  1.00  0.00      MEMB
ATOM    510  H3C PC      4      -5.744   4.970  20.821  1.00  0.00      MEMB
ATOM    511  C34 PC      4      -3.166   5.330  21.157  1.00  0.00      MEMB
ATOM    512  H4A PC      4      -2.270   5.756  20.730  1.00  0.00      MEMB
ATOM    513  H4B PC      4      -3.061   4.746  22.059  1.00  0.00      MEMB
ATOM    514  H4C PC      4      -3.798   6.173  21.393  1.00  0.00      MEMB
ATOM    515  C35 PC      4      -3.148   3.255  19.550  1.00  0.00      MEMB
ATOM    516  H5A PC      4      -3.727   2.672  18.849  1.00  0.00      MEMB
ATOM    517  H5B PC      4      -2.990   2.782  20.508  1.00  0.00      MEMB
ATOM    518  H5C PC      4      -2.220   3.521  19.066  1.00  0.00      MEMB
ATOM    519  C32 PC      4      -4.014   5.467  18.820  1.00  0.00      MEMB
ATOM    520  H2A PC      4      -4.387   6.377  19.267  1.00  0.00      MEMB
ATOM    521  H2B PC      4      -4.780   5.065  18.173  1.00  0.00      MEMB
ATOM    522  C31 PC      4      -2.764   5.695  17.931  1.00  0.00      MEMB
ATOM    523  H1A PC      4      -2.995   6.537  17.245  1.00  0.00      MEMB
ATOM    524  H1B PC      4      -2.521   4.847  17.255  1.00  0.00      MEMB
ATOM    525  P31 PC      4      -0.152   6.014  18.227  1.00  0.00      MEMB
ATOM    526  O33 PC      4       0.265   4.617  18.041  1.00  0.00      MEMB
ATOM    527  O34 PC      4       0.710   6.820  19.125  1.00  0.00      MEMB
ATOM    528  O31 PC      4      -0.288   6.641  16.804  1.00  0.00      MEMB
ATOM    529  O32 PC      4      -1.665   5.957  18.792  1.00  0.00      MEMB
ATOM    530  C3  PC      4      -0.671   8.010  16.629  1.00  0.00      MEMB
ATOM    531  HA  PC      4       0.247   8.583  16.877  1.00  0.00      MEMB
ATOM    532  HB  PC      4      -1.438   8.315  17.373  1.00  0.00      MEMB
ATOM    533  C2  PC      4      -1.197   8.088  15.180  1.00  0.00      MEMB
ATOM    534  HX  PC      4      -1.881   7.271  14.866  1.00  0.00      MEMB
ATOM    535  O21 PC      4      -0.138   8.230  14.182  1.00  0.00      MEMB
ATOM    536  C21 PC      4       0.307   7.118  13.663  1.00  0.00      MEMB
ATOM    537  O22 PC      4      -0.051   5.986  13.977  1.00  0.00      MEMB
ATOM    541  C1  PC      4      -2.082   9.363  14.909  1.00  0.00      MEMB
ATOM    542  HR  PC      4      -1.480  10.295  14.864  1.00  0.00      MEMB
ATOM    543  HS  PC      4      -2.788   9.298  15.764  1.00  0.00      MEMB
ATOM    544  O11 PC      4      -2.773   9.312  13.598  1.00  0.00      MEMB
ATOM    545  C11 PC      4      -3.752   8.454  13.453  1.00  0.00      MEMB
ATOM    546  O12 PC      4      -4.321   7.945  14.413  1.00  0.00      MEMB
ATOM    538  C12 PA      4       1.276   7.567  12.485  1.00  0.00      MEMB
ATOM    539  H2R PA      4       2.223   6.991  12.561  1.00  0.00      MEMB
ATOM    540  H2S PA      4       1.506   8.647  12.605  1.00  0.00      MEMB
ATOM    550  C13 PA      4       0.558   7.632  11.157  1.00  0.00      MEMB
ATOM    551  H3R PA      4       1.232   8.175  10.460  1.00  0.00      MEMB
ATOM    552  H3S PA      4      -0.372   8.236  11.210  1.00  0.00      MEMB
ATOM    553  C14 PA      4       0.290   6.320  10.358  1.00  0.00      MEMB
ATOM    554  H4R PA      4      -0.078   6.597   9.347  1.00  0.00      MEMB
ATOM    555  H4S PA      4      -0.537   5.738  10.817  1.00  0.00      MEMB
ATOM    556  C15 PA      4       1.524   5.399  10.193  1.00  0.00      MEMB
ATOM    557  H5R PA      4       1.895   5.217  11.225  1.00  0.00      MEMB
ATOM    558  H5S PA      4       2.339   5.907   9.635  1.00  0.00      MEMB
ATOM    559  C16 PA      4       1.112   4.080   9.459  1.00  0.00      MEMB
ATOM    560  H6R PA      4       0.333   3.566  10.062  1.00  0.00      MEMB
ATOM    561  H6S PA      4       2.079   3.536   9.400  1.00  0.00      MEMB
ATOM    562  C17 PA      4       0.639   4.312   8.037  1.00  0.00      MEMB
ATOM    563  H7R PA      4      -0.080   5.152   7.926  1.00  0.00      MEMB
ATOM    564  H7S PA      4      -0.033   3.459   7.804  1.00  0.00      MEMB
ATOM    565  C18 PA      4       1.819   4.247   7.055  1.00  0.00      MEMB
ATOM    566  H8R PA      4       2.391   3.326   7.297  1.00  0.00      MEMB
ATOM    567  H8S PA      4       2.481   5.080   7.376  1.00  0.00      MEMB
ATOM    568  C19 PA      4       1.401   4.285   5.564  1.00  0.00      MEMB
ATOM    569  H9R PA      4       0.302   4.146   5.488  1.00  0.00      MEMB
ATOM    570  H9S PA      4       1.947   3.420   5.130  1.00  0.00      MEMB
ATOM    571 C110 PA      4       1.583   5.666   4.883  1.00  0.00      MEMB
ATOM    572 H10R PA      4       1.027   5.451   3.946  1.00  0.00      MEMB
ATOM    573 H10S PA      4       2.653   5.854   4.652  1.00  0.00      MEMB
ATOM    574 C111 PA      4       0.993   6.823   5.633  1.00  0.00      MEMB
ATOM    575 H11R PA      4       1.631   7.312   6.400  1.00  0.00      MEMB
ATOM    576 H11S PA      4       0.052   6.352   5.990  1.00  0.00      MEMB
ATOM    577 C112 PA      4       0.419   7.912   4.650  1.00  0.00      MEMB
ATOM    578 H12R PA      4      -0.096   8.637   5.315  1.00  0.00      MEMB
ATOM    579 H12S PA      4      -0.294   7.374   3.990  1.00  0.00      MEMB
ATOM    580 C113 PA      4       1.351   8.776   3.738  1.00  0.00      MEMB
ATOM    581 H13R PA      4       2.388   8.675   4.122  1.00  0.00      MEMB
ATOM    582 H13S PA      4       1.000   9.827   3.822  1.00  0.00      MEMB
ATOM    583 C114 PA      4       1.251   8.277   2.271  1.00  0.00      MEMB
ATOM    584 H14R PA      4       0.204   8.277   1.897  1.00  0.00      MEMB
ATOM    585 H14S PA      4       1.567   7.213   2.306  1.00  0.00      MEMB
ATOM    586 C115 PA      4       2.258   9.005   1.273  1.00  0.00      MEMB
ATOM    587 H15R PA      4       3.287   8.640   1.479  1.00  0.00      MEMB
ATOM    588 H15S PA      4       2.220  10.093   1.499  1.00  0.00      MEMB
ATOM    589 C116 PA      4       1.739   8.836  -0.171  1.00  0.00      MEMB
ATOM    590 H16R PA      4       0.641   9.005  -0.143  1.00  0.00      MEMB
ATOM    591 H16S PA      4       2.088   7.927  -0.706  1.00  0.00      MEMB
ATOM    592 H16T PA      4       2.141   9.547  -0.925  1.00  0.00      MEMB
TER   
ATOM    677  C12 PA      5     -12.509 -14.274  12.927  1.00  0.00      MEMB
ATOM    678  H2R PA      5     -13.405 -14.917  13.065  1.00  0.00      MEMB
ATOM    679  H2S PA      5     -11.546 -14.782  12.706  1.00  0.00      MEMB
ATOM    723  C13 PA      5     -12.766 -13.219  11.764  1.00  0.00      MEMB
ATOM    724  H3R PA      5     -13.549 -12.515  12.117  1.00  0.00      MEMB
ATOM    725  H3S PA      5     -13.142 -13.759  10.869  1.00  0.00      MEMB
ATOM    726  C14 PA      5     -11.524 -12.455  11.369  1.00  0.00      MEMB
ATOM    727  H4R PA      5     -10.734 -13.152  11.017  1.00  0.00      MEMB
ATOM    728  H4S PA      5     -11.065 -11.997  12.272  1.00  0.00      MEMB
ATOM    729  C15 PA      5     -11.861 -11.389  10.373  1.00  0.00      MEMB
ATOM    730  H5R PA      5     -12.736 -10.834  10.773  1.00  0.00      MEMB
ATOM    731  H5S PA      5     -11.999 -11.884   9.387  1.00  0.00      MEMB
ATOM    732  C16 PA      5     -10.715 -10.329  10.177  1.00  0.00      MEMB
ATOM    733  H6R PA      5      -9.900 -10.754   9.553  1.00  0.00      MEMB
ATOM    734  H6S PA      5     -10.399 -10.099  11.217  1.00  0.00      MEMB
ATOM    735  C17 PA      5     -11.056  -8.925   9.516  1.00  0.00      MEMB
ATOM    736  H7R PA      5     -10.110  -8.344   9.488  1.00  0.00      MEMB
ATOM    737  H7S PA      5     -11.815  -8.448  10.172  1.00  0.00      MEMB
ATOM    738  C18 PA      5     -11.549  -9.162   8.066  1.00  0.00      MEMB
ATOM    739  H8R PA      5     -12.344  -8.490   7.681  1.00  0.00      MEMB
ATOM    740  H8S PA      5     -12.059 -10.145   7.975  1.00  0.00      MEMB
ATOM    741  C19 PA      5     -10.350  -9.117   7.156  1.00  0.00      MEMB
ATOM    742  H9R PA      5      -9.833 -10.091   7.297  1.00  0.00      MEMB
ATOM    743  H9S PA      5      -9.646  -8.275   7.326  1.00  0.00      MEMB
ATOM    744 C110 PA      5     -10.826  -8.982   5.680  1.00  0.00      MEMB
ATOM    745 H10R PA      5     -11.420  -8.068   5.467  1.00  0.00      MEMB
ATOM    746 H10S PA      5     -11.529  -9.826   5.512  1.00  0.00      MEMB
ATOM    747 C111 PA      5      -9.798  -9.147   4.609  1.00  0.00      MEMB
ATOM    748 H11R PA      5     -10.324  -8.826   3.685  1.00  0.00      MEMB
ATOM    749 H11S PA      5      -9.539 -10.208   4.407  1.00  0.00      MEMB
ATOM    750 C112 PA      5      -8.502  -8.393   4.800  1.00  0.00      MEMB
ATOM    751 H12R PA      5      -7.890  -8.962   5.532  1.00  0.00      MEMB
ATOM    752 H12S PA      5      -8.741  -7.341   5.066  1.00  0.00      MEMB
ATOM    753 C113 PA      5      -7.685  -8.280   3.512  1.00  0.00      MEMB
ATOM    754 H13R PA      5      -6.979  -7.429   3.621  1.00  0.00      MEMB
ATOM    755 H13S PA      5      -8.326  -7.916   2.682  1.00  0.00      MEMB
ATOM    756 C114 PA      5      -6.983  -9.497   2.929  1.00  0.00      MEMB
ATOM    757 H14R PA      5      -7.638 -10.394   2.905  1.00  0.00      MEMB
ATOM    758 H14S PA      5      -6.088  -9.745   3.540  1.00  0.00      MEMB
ATOM    759 C115 PA      5      -6.440  -9.415   1.518  1.00  0.00      MEMB
ATOM    760 H15R PA      5      -7.318  -8.910   1.062  1.00  0.00      MEMB
ATOM    761 H15S PA      5      -6.380 -10.474   1.187  1.00  0.00      MEMB
ATOM    762 C116 PA      5      -5.141  -8.673   1.336  1.00  0.00      MEMB
ATOM    763 H16R PA      5      -4.443  -9.531   1.436  1.00  0.00      MEMB
ATOM    764 H16S PA      5      -5.051  -7.800   2.018  1.00  0.00      MEMB
ATOM    765 H16T PA      5      -5.020  -8.308   0.294  1.00  0.00      MEMB
ATOM    636  N31 PC      5      -6.472  -8.755  18.155  1.00  0.00      MEMB
ATOM    637  C33 PC      5      -6.011  -9.365  19.475  1.00  0.00      MEMB
ATOM    638  H3A PC      5      -4.934  -9.297  19.535  1.00  0.00      MEMB
ATOM    639  H3B PC      5      -6.271 -10.412  19.424  1.00  0.00      MEMB
ATOM    640  H3C PC      5      -6.469  -8.884  20.327  1.00  0.00      MEMB
ATOM    641  C34 PC      5      -6.018  -7.374  17.929  1.00  0.00      MEMB
ATOM    642  H4A PC      5      -6.381  -6.663  18.657  1.00  0.00      MEMB
ATOM    643  H4B PC      5      -6.489  -7.100  16.996  1.00  0.00      MEMB
ATOM    644  H4C PC      5      -4.952  -7.201  17.945  1.00  0.00      MEMB
ATOM    645  C35 PC      5      -5.847  -9.629  17.051  1.00  0.00      MEMB
ATOM    646  H5A PC      5      -6.141 -10.637  17.303  1.00  0.00      MEMB
ATOM    647  H5B PC      5      -4.775  -9.572  16.931  1.00  0.00      MEMB
ATOM    648  H5C PC      5      -6.303  -9.408  16.098  1.00  0.00      MEMB
ATOM    649  C32 PC      5      -8.007  -8.798  18.043  1.00  0.00      MEMB
ATOM    650  H2A PC      5      -8.213  -8.408  17.057  1.00  0.00      MEMB
ATOM    651  H2B PC      5      -8.360  -8.127  18.812  1.00  0.00      MEMB
ATOM    652  C31 PC      5      -8.869 -10.082  18.256  1.00  0.00      MEMB
ATOM    653  H1A PC      5      -8.687 -10.698  17.349  1.00  0.00      MEMB
ATOM    654  H1B PC      5      -9.914  -9.716  18.163  1.00  0.00      MEMB
ATOM    655  P31 PC      5      -9.557 -11.783  20.105  1.00  0.00      MEMB
ATOM    656  O33 PC      5     -10.712 -11.116  20.768  1.00  0.00      MEMB
ATOM    657  O34 PC      5      -8.860 -12.807  20.874  1.00  0.00      MEMB
ATOM    658  O31 PC      5     -10.156 -12.442  18.849  1.00  0.00      MEMB
ATOM    659  O32 PC      5      -8.540 -10.687  19.494  1.00  0.00      MEMB
ATOM    660  C3  PC      5      -9.871 -13.689  18.315  1.00  0.00      MEMB
ATOM    661  HA  PC      5     -10.410 -14.502  18.846  1.00  0.00      MEMB
ATOM    662  HB  PC      5      -8.774 -13.860  18.338  1.00  0.00      MEMB
ATOM    663  C2  PC      5     -10.298 -13.878  16.804  1.00  0.00      MEMB
ATOM    664  HX  PC      5      -9.909 -14.859  16.456  1.00  0.00      MEMB
ATOM    665  O21 PC      5      -9.810 -12.749  16.067  1.00  0.00      MEMB
ATOM    666  C21 PC      5      -8.685 -12.908  15.380  1.00  0.00      MEMB
ATOM    667  O22 PC      5      -7.991 -13.922  15.374  1.00  0.00      MEMB
ATOM    671  C1  PC      5     -11.807 -14.013  16.579  1.00  0.00      MEMB
ATOM    672  HR  PC      5     -12.308 -13.060  16.851  1.00  0.00      MEMB
ATOM    673  HS  PC      5     -12.184 -14.847  17.209  1.00  0.00      MEMB
ATOM    674  O11 PC      5     -12.084 -14.464  15.195  1.00  0.00      MEMB
ATOM    675  C11 PC      5     -12.303 -13.520  14.274  1.00  0.00      MEMB
ATOM    676  O12 PC      5     -12.333 -12.328  14.441  1.00  0.00      MEMB
ATOM    668  C12 PA      5      -8.237 -11.667  14.576  1.00  0.00      MEMB
ATOM    669  H2R PA      5      -7.537 -11.037  15.165  1.00  0.00      MEMB
ATOM    670  H2S PA      5      -9.162 -11.150  14.244  1.00  0.00      MEMB
ATOM    680  C13 PA      5      -7.339 -12.169  13.372  1.00  0.00      MEMB
ATOM    681  H3R PA      5      -7.726 -13.150  13.021  1.00  0.00      MEMB
ATOM    682  H3S PA      5      -6.299 -12.184  13.762  1.00  0.00      MEMB
ATOM    683  C14 PA      5      -7.429 -11.071  12.216  1.00  0.00      MEMB
ATOM    684  H4R PA      5      -6.735 -10.208  12.307  1.00  0.00      MEMB
ATOM    685  H4S PA      5      -8.351 -10.451  12.190  1.00  0.00      MEMB
ATOM    686  C15 PA      5      -7.288 -11.871  10.961  1.00  0.00      MEMB
ATOM    687  H5R PA      5      -8.051 -12.650  10.749  1.00  0.00      MEMB
ATOM    688  H5S PA      5      -6.349 -12.459  11.045  1.00  0.00      MEMB
ATOM    689  C16 PA      5      -7.125 -11.028   9.686  1.00  0.00      MEMB
ATOM    690  H6R PA      5      -6.360 -10.254   9.910  1.00  0.00      MEMB
ATOM    691  H6S PA      5      -8.076 -10.552   9.366  1.00  0.00      MEMB
ATOM    692  C17 PA      5      -6.733 -11.892   8.470  1.00  0.00      MEMB
ATOM    693  H7R PA      5      -6.345 -12.843   8.893  1.00  0.00      MEMB
ATOM    694  H7S PA      5      -6.020 -11.407   7.769  1.00  0.00      MEMB
ATOM    695  C18 PA      5      -7.870 -12.515   7.604  1.00  0.00      MEMB
ATOM    696  H8R PA      5      -8.400 -11.696   7.073  1.00  0.00      MEMB
ATOM    697  H8S PA      5      -8.669 -12.951   8.240  1.00  0.00      MEMB
ATOM    698  C19 PA      5      -7.350 -13.627   6.753  1.00  0.00      MEMB
ATOM    699  H9R PA      5      -7.318 -14.596   7.294  1.00  0.00      MEMB
ATOM    700  H9S PA      5      -6.336 -13.329   6.409  1.00  0.00      MEMB
ATOM    701 C110 PA      5      -8.148 -13.850   5.435  1.00  0.00      MEMB
ATOM    702 H10R PA      5      -7.576 -14.578   4.821  1.00  0.00      MEMB
ATOM    703 H10S PA      5      -8.120 -12.859   4.933  1.00  0.00      MEMB
ATOM    704 C111 PA      5      -9.638 -14.128   5.623  1.00  0.00      MEMB
ATOM    705 H11R PA      5     -10.198 -13.579   6.410  1.00  0.00      MEMB
ATOM    706 H11S PA      5      -9.598 -15.171   6.003  1.00  0.00      MEMB
ATOM    707 C112 PA      5     -10.471 -14.075   4.316  1.00  0.00      MEMB
ATOM    708 H12R PA      5     -11.395 -14.683   4.418  1.00  0.00      MEMB
ATOM    709 H12S PA      5      -9.822 -14.691   3.657  1.00  0.00      MEMB
ATOM    710 C113 PA      5     -10.776 -12.724   3.665  1.00  0.00      MEMB
ATOM    711 H13R PA      5      -9.861 -12.211   3.299  1.00  0.00      MEMB
ATOM    712 H13S PA      5     -11.272 -12.186   4.501  1.00  0.00      MEMB
ATOM    713 C114 PA      5     -11.792 -12.821   2.533  1.00  0.00      MEMB
ATOM    714 H14R PA      5     -12.720 -13.213   3.003  1.00  0.00      MEMB
ATOM    715 H14S PA      5     -11.519 -13.612   1.802  1.00  0.00      MEMB
ATOM    716 C115 PA      5     -12.151 -11.433   1.864  1.00  0.00      MEMB
ATOM    717 H15R PA      5     -12.458 -10.705   2.645  1.00  0.00      MEMB
ATOM    718 H15S PA      5     -13.023 -11.673   1.219  1.00  0.00      MEMB
ATOM    719 C116 PA      5     -11.057 -10.983   0.911  1.00  0.00      MEMB
ATOM    720 H16R PA      5     -11.451 -10.095   0.371  1.00  0.00      MEMB
ATOM    721 H16S PA      5     -10.766 -11.727   0.139  1.00  0.00      MEMB
ATOM    722 H16T PA      5     -10.145 -10.645   1.447  1.00  0.00      MEMB
TER   
ATOM    807  C12 PA      6     -14.563   1.728  11.022  1.00  0.00      MEMB
ATOM    808  H2R PA      6     -13.920   2.368  10.381  1.00  0.00      MEMB
ATOM    809  H2S PA      6     -15.409   2.229  11.539  1.00  0.00      MEMB
ATOM    853  C13 PA      6     -15.017   0.712   9.997  1.00  0.00      MEMB
ATOM    854  H3R PA      6     -15.886   1.078   9.410  1.00  0.00      MEMB
ATOM    855  H3S PA      6     -15.503  -0.054  10.639  1.00  0.00      MEMB
ATOM    856  C14 PA      6     -14.010   0.182   9.015  1.00  0.00      MEMB
ATOM    857  H4R PA      6     -14.522  -0.611   8.429  1.00  0.00      MEMB
ATOM    858  H4S PA      6     -13.194  -0.351   9.548  1.00  0.00      MEMB
ATOM    859  C15 PA      6     -13.455   1.289   8.075  1.00  0.00      MEMB
ATOM    860  H5R PA      6     -12.744   1.855   8.714  1.00  0.00      MEMB
ATOM    861  H5S PA      6     -14.274   1.942   7.705  1.00  0.00      MEMB
ATOM    862  C16 PA      6     -12.527   0.644   6.999  1.00  0.00      MEMB
ATOM    863  H6R PA      6     -11.591   0.420   7.554  1.00  0.00      MEMB
ATOM    864  H6S PA      6     -12.157   1.413   6.287  1.00  0.00      MEMB
ATOM    865  C17 PA      6     -13.191  -0.619   6.263  1.00  0.00      MEMB
ATOM    866  H7R PA      6     -14.210  -0.179   6.216  1.00  0.00      MEMB
ATOM    867  H7S PA      6     -13.176  -1.521   6.912  1.00  0.00      MEMB
ATOM    868  C18 PA      6     -12.934  -0.789   4.765  1.00  0.00      MEMB
ATOM    869  H8R PA      6     -13.240  -1.791   4.395  1.00  0.00      MEMB
ATOM    870  H8S PA      6     -11.841  -0.603   4.694  1.00  0.00      MEMB
ATOM    871  C19 PA      6     -13.517   0.292   3.911  1.00  0.00      MEMB
ATOM    872  H9R PA      6     -13.416   1.363   4.189  1.00  0.00      MEMB
ATOM    873  H9S PA      6     -14.566   0.002   3.690  1.00  0.00      MEMB
ATOM    874 C110 PA      6     -12.840   0.339   2.481  1.00  0.00      MEMB
ATOM    875 H10R PA      6     -12.675  -0.701   2.125  1.00  0.00      MEMB
ATOM    876 H10S PA      6     -11.799   0.641   2.723  1.00  0.00      MEMB
ATOM    877 C111 PA      6     -13.466   1.273   1.478  1.00  0.00      MEMB
ATOM    878 H11R PA      6     -13.619   2.205   2.062  1.00  0.00      MEMB
ATOM    879 H11S PA      6     -14.477   0.863   1.269  1.00  0.00      MEMB
ATOM    880 C112 PA      6     -12.622   1.457   0.164  1.00  0.00      MEMB
ATOM    881 H12R PA      6     -12.798   0.556  -0.462  1.00  0.00      MEMB
ATOM    882 H12S PA      6     -11.570   1.556   0.507  1.00  0.00      MEMB
ATOM    883 C113 PA      6     -13.006   2.672  -0.696  1.00  0.00      MEMB
ATOM    884 H13R PA      6     -14.064   2.633  -1.034  1.00  0.00      MEMB
ATOM    885 H13S PA      6     -12.502   2.506  -1.672  1.00  0.00      MEMB
ATOM    886 C114 PA      6     -12.475   4.010  -0.292  1.00  0.00      MEMB
ATOM    887 H14R PA      6     -11.366   3.958  -0.313  1.00  0.00      MEMB
ATOM    888 H14S PA      6     -12.820   4.217   0.744  1.00  0.00      MEMB
ATOM    889 C115 PA      6     -12.879   5.173  -1.162  1.00  0.00      MEMB
ATOM    890 H15R PA      6     -13.981   5.123  -1.297  1.00  0.00      MEMB
ATOM    891 H15S PA      6     -12.360   5.102  -2.142  1.00  0.00      MEMB
ATOM    892 C116 PA      6     -12.441   6.481  -0.669  1.00  0.00      MEMB
ATOM    893 H16R PA      6     -13.211   6.860   0.037  1.00  0.00      MEMB
ATOM    894 H16S PA      6     -12.315   7.211  -1.497  1.00  0.00      MEMB
ATOM    895 H16T PA      6     -11.515   6.382  -0.064  1.00  0.00      MEMB
ATOM    766  N31 PC      6     -10.275   6.027  20.369  1.00  0.00      MEMB
ATOM    767  C33 PC      6      -9.331   7.047  21.020  1.00  0.00      MEMB
ATOM    768  H3A PC      6      -8.514   6.455  21.407  1.00  0.00      MEMB
ATOM    769  H3B PC      6      -9.840   7.742  21.671  1.00  0.00      MEMB
ATOM    770  H3C PC      6      -8.900   7.475  20.127  1.00  0.00      MEMB
ATOM    771  C34 PC      6     -10.751   5.295  21.602  1.00  0.00      MEMB
ATOM    772  H4A PC      6     -11.539   4.659  21.226  1.00  0.00      MEMB
ATOM    773  H4B PC      6     -11.375   5.889  22.253  1.00  0.00      MEMB
ATOM    774  H4C PC      6      -9.937   4.787  22.098  1.00  0.00      MEMB
ATOM    775  C35 PC      6     -11.359   6.757  19.597  1.00  0.00      MEMB
ATOM    776  H5A PC      6     -12.106   6.013  19.364  1.00  0.00      MEMB
ATOM    777  H5B PC      6     -10.970   7.193  18.689  1.00  0.00      MEMB
ATOM    778  H5C PC      6     -11.713   7.524  20.270  1.00  0.00      MEMB
ATOM    779  C32 PC      6      -9.484   5.065  19.456  1.00  0.00      MEMB
ATOM    780  H2A PC      6      -8.643   4.759  20.061  1.00  0.00      MEMB
ATOM    781  H2B PC      6      -8.930   5.617  18.712  1.00  0.00      MEMB
ATOM    782  C31 PC      6     -10.201   3.813  18.967  1.00  0.00      MEMB
ATOM    783  H1A PC      6     -10.476   3.199  19.851  1.00  0.00      MEMB
ATOM    784  H1B PC      6      -9.407   3.248  18.432  1.00  0.00      MEMB
ATOM    785  P31 PC      6     -12.316   3.097  17.618  1.00  0.00      MEMB
ATOM    786  O33 PC      6     -13.410   3.850  17.025  1.00  0.00      MEMB
ATOM    787  O34 PC      6     -12.607   2.076  18.701  1.00  0.00      MEMB
ATOM    788  O31 PC      6     -11.556   2.364  16.433  1.00  0.00      MEMB
ATOM    789  O32 PC      6     -11.292   4.101  18.211  1.00  0.00      MEMB
ATOM    790  C3  PC      6     -10.702   2.850  15.464  1.00  0.00      MEMB
ATOM    791  HA  PC      6      -9.817   2.180  15.415  1.00  0.00      MEMB
ATOM    792  HB  PC      6     -10.119   3.722  15.829  1.00  0.00      MEMB
ATOM    793  C2  PC      6     -11.342   2.986  14.081  1.00  0.00      MEMB
ATOM    794  HX  PC      6     -10.518   3.262  13.389  1.00  0.00      MEMB
ATOM    795  O21 PC      6     -12.177   4.100  13.975  1.00  0.00      MEMB
ATOM    796  C21 PC      6     -11.672   5.385  14.073  1.00  0.00      MEMB
ATOM    797  O22 PC      6     -10.514   5.657  14.210  1.00  0.00      MEMB
ATOM    801  C1  PC      6     -12.189   1.807  13.654  1.00  0.00      MEMB
ATOM    802  HR  PC      6     -12.927   1.575  14.451  1.00  0.00      MEMB
ATOM    803  HS  PC      6     -11.452   0.985  13.532  1.00  0.00      MEMB
ATOM    804  O11 PC      6     -12.972   2.100  12.513  1.00  0.00      MEMB
ATOM    805  C11 PC      6     -13.668   1.140  12.010  1.00  0.00      MEMB
ATOM    806  O12 PC      6     -13.632  -0.040  12.379  1.00  0.00      MEMB
ATOM    798  C12 PA      6     -12.782   6.428  14.139  1.00  0.00      MEMB
ATOM    799  H2R PA      6     -12.274   7.413  14.071  1.00  0.00      MEMB
ATOM    800  H2S PA      6     -13.422   6.340  15.043  1.00  0.00      MEMB
ATOM    810  C13 PA      6     -13.584   6.310  12.876  1.00  0.00      MEMB
ATOM    811  H3R PA      6     -14.469   6.971  12.753  1.00  0.00      MEMB
ATOM    812  H3S PA      6     -13.964   5.280  12.707  1.00  0.00      MEMB
ATOM    813  C14 PA      6     -12.852   6.616  11.589  1.00  0.00      MEMB
ATOM    814  H4R PA      6     -12.039   5.909  11.317  1.00  0.00      MEMB
ATOM    815  H4S PA      6     -12.318   7.587  11.668  1.00  0.00      MEMB
ATOM    816  C15 PA      6     -13.736   6.752  10.426  1.00  0.00      MEMB
ATOM    817  H5R PA      6     -14.148   7.783  10.403  1.00  0.00      MEMB
ATOM    818  H5S PA      6     -14.555   6.029  10.627  1.00  0.00      MEMB
ATOM    819  C16 PA      6     -13.152   6.523   8.975  1.00  0.00      MEMB
ATOM    820  H6R PA      6     -13.054   5.421   8.869  1.00  0.00      MEMB
ATOM    821  H6S PA      6     -12.140   6.908   8.724  1.00  0.00      MEMB
ATOM    822  C17 PA      6     -14.153   6.916   7.833  1.00  0.00      MEMB
ATOM    823  H7R PA      6     -14.228   8.018   7.709  1.00  0.00      MEMB
ATOM    824  H7S PA      6     -15.175   6.649   8.178  1.00  0.00      MEMB
ATOM    825  C18 PA      6     -13.877   6.202   6.481  1.00  0.00      MEMB
ATOM    826  H8R PA      6     -12.829   6.437   6.197  1.00  0.00      MEMB
ATOM    827  H8S PA      6     -14.553   6.426   5.628  1.00  0.00      MEMB
ATOM    828  C19 PA      6     -14.005   4.704   6.595  1.00  0.00      MEMB
ATOM    829  H9R PA      6     -14.933   4.371   7.107  1.00  0.00      MEMB
ATOM    830  H9S PA      6     -13.140   4.275   7.145  1.00  0.00      MEMB
ATOM    831 C110 PA      6     -14.141   3.988   5.193  1.00  0.00      MEMB
ATOM    832 H10R PA      6     -15.177   4.091   4.806  1.00  0.00      MEMB
ATOM    833 H10S PA      6     -13.962   2.918   5.430  1.00  0.00      MEMB
ATOM    834 C111 PA      6     -13.143   4.294   4.044  1.00  0.00      MEMB
ATOM    835 H11R PA      6     -13.310   5.346   3.729  1.00  0.00      MEMB
ATOM    836 H11S PA      6     -13.577   3.734   3.188  1.00  0.00      MEMB
ATOM    837 C112 PA      6     -11.682   4.008   4.267  1.00  0.00      MEMB
ATOM    838 H12R PA      6     -11.532   3.063   4.831  1.00  0.00      MEMB
ATOM    839 H12S PA      6     -11.182   4.790   4.878  1.00  0.00      MEMB
ATOM    840 C113 PA      6     -10.898   4.013   2.974  1.00  0.00      MEMB
ATOM    841 H13R PA      6     -10.875   5.041   2.554  1.00  0.00      MEMB
ATOM    842 H13S PA      6     -11.344   3.354   2.198  1.00  0.00      MEMB
ATOM    843 C114 PA      6      -9.518   3.583   3.141  1.00  0.00      MEMB
ATOM    844 H14R PA      6      -9.471   2.611   3.677  1.00  0.00      MEMB
ATOM    845 H14S PA      6      -9.049   4.345   3.801  1.00  0.00      MEMB
ATOM    846 C115 PA      6      -8.536   3.496   1.908  1.00  0.00      MEMB
ATOM    847 H15R PA      6      -7.517   3.784   2.245  1.00  0.00      MEMB
ATOM    848 H15S PA      6      -8.753   4.272   1.144  1.00  0.00      MEMB
ATOM    849 C116 PA      6      -8.474   2.116   1.174  1.00  0.00      MEMB
ATOM    850 H16R PA      6      -7.869   2.168   0.244  1.00  0.00      MEMB
ATOM    851 H16S PA      6      -9.519   1.871   0.885  1.00  0.00      MEMB
ATOM    852 H16T PA      6      -8.230   1.256   1.835  1.00  0.00      MEMB
TER   
ATOM    937  C12 PA      7      12.166  -5.042  10.718  1.00  0.00      MEMB
ATOM    938  H2R PA      7      11.938  -6.086  11.024  1.00  0.00      MEMB
ATOM    939  H2S PA      7      13.214  -4.951  11.078  1.00  0.00      MEMB
ATOM    983  C13 PA      7      12.153  -4.951   9.177  1.00  0.00      MEMB
ATOM    984  H3R PA      7      12.399  -3.907   8.889  1.00  0.00      MEMB
ATOM    985  H3S PA      7      11.159  -5.225   8.764  1.00  0.00      MEMB
ATOM    986  C14 PA      7      13.282  -5.819   8.497  1.00  0.00      MEMB
ATOM    987  H4R PA      7      14.207  -5.237   8.698  1.00  0.00      MEMB
ATOM    988  H4S PA      7      13.153  -5.714   7.398  1.00  0.00      MEMB
ATOM    989  C15 PA      7      13.359  -7.266   8.820  1.00  0.00      MEMB
ATOM    990  H5R PA      7      13.787  -7.393   9.837  1.00  0.00      MEMB
ATOM    991  H5S PA      7      14.115  -7.700   8.131  1.00  0.00      MEMB
ATOM    992  C16 PA      7      12.033  -8.007   8.616  1.00  0.00      MEMB
ATOM    993  H6R PA      7      11.370  -7.715   9.458  1.00  0.00      MEMB
ATOM    994  H6S PA      7      12.258  -9.085   8.764  1.00  0.00      MEMB
ATOM    995  C17 PA      7      11.360  -7.903   7.249  1.00  0.00      MEMB
ATOM    996  H7R PA      7      12.145  -8.284   6.562  1.00  0.00      MEMB
ATOM    997  H7S PA      7      11.150  -6.830   7.050  1.00  0.00      MEMB
ATOM    998  C18 PA      7      10.024  -8.563   7.013  1.00  0.00      MEMB
ATOM    999  H8R PA      7       9.366  -8.063   7.755  1.00  0.00      MEMB
ATOM   1000  H8S PA      7      10.178  -9.607   7.362  1.00  0.00      MEMB
ATOM   1001  C19 PA      7       9.436  -8.293   5.619  1.00  0.00      MEMB
ATOM   1002  H9R PA      7       9.174  -7.240   5.383  1.00  0.00      MEMB
ATOM   1003  H9S PA      7       8.536  -8.943   5.598  1.00  0.00      MEMB
ATOM   1004 C110 PA      7      10.351  -8.917   4.520  1.00  0.00      MEMB
ATOM   1005 H10R PA      7      10.427 -10.025   4.540  1.00  0.00      MEMB
ATOM   1006 H10S PA      7      11.399  -8.561   4.617  1.00  0.00      MEMB
ATOM   1007 C111 PA      7       9.901  -8.447   3.075  1.00  0.00      MEMB
ATOM   1008 H11R PA      7      10.784  -8.628   2.426  1.00  0.00      MEMB
ATOM   1009 H11S PA      7       9.725  -7.350   3.053  1.00  0.00      MEMB
ATOM   1010 C112 PA      7       8.778  -9.352   2.550  1.00  0.00      MEMB
ATOM   1011 H12R PA      7       8.068  -9.420   3.401  1.00  0.00      MEMB
ATOM   1012 H12S PA      7       9.215 -10.361   2.391  1.00  0.00      MEMB
ATOM   1013 C113 PA      7       8.060  -8.691   1.341  1.00  0.00      MEMB
ATOM   1014 H13R PA      7       7.399  -7.868   1.686  1.00  0.00      MEMB
ATOM   1015 H13S PA      7       7.249  -9.244   0.819  1.00  0.00      MEMB
ATOM   1016 C114 PA      7       8.931  -8.307   0.097  1.00  0.00      MEMB
ATOM   1017 H14R PA      7       9.546  -7.449   0.443  1.00  0.00      MEMB
ATOM   1018 H14S PA      7       8.227  -7.974  -0.695  1.00  0.00      MEMB
ATOM   1019 C115 PA      7       9.919  -9.364  -0.480  1.00  0.00      MEMB
ATOM   1020 H15R PA      7       9.402 -10.260  -0.883  1.00  0.00      MEMB
ATOM   1021 H15S PA      7      10.536  -9.751   0.360  1.00  0.00      MEMB
ATOM   1022 C116 PA      7      10.884  -8.860  -1.522  1.00  0.00      MEMB
ATOM   1023 H16R PA      7      11.705  -9.566  -1.772  1.00  0.00      MEMB
ATOM   1024 H16S PA      7      11.356  -7.906  -1.206  1.00  0.00      MEMB
ATOM   1025 H16T PA      7      10.358  -8.898  -2.500  1.00  0.00      MEMB
ATOM    896  N31 PC      7       8.943  -7.429  20.845  1.00  0.00      MEMB
ATOM    897  C33 PC      7      10.147  -8.186  20.502  1.00  0.00      MEMB
ATOM    898  H3A PC      7      10.617  -8.723  21.313  1.00  0.00      MEMB
ATOM    899  H3B PC      7      10.882  -7.534  20.054  1.00  0.00      MEMB
ATOM    900  H3C PC      7       9.721  -9.012  19.952  1.00  0.00      MEMB
ATOM    901  C34 PC      7       7.989  -8.350  21.750  1.00  0.00      MEMB
ATOM    902  H4A PC      7       7.259  -8.735  21.053  1.00  0.00      MEMB
ATOM    903  H4B PC      7       7.346  -7.669  22.287  1.00  0.00      MEMB
ATOM    904  H4C PC      7       8.453  -9.099  22.374  1.00  0.00      MEMB
ATOM    905  C35 PC      7       9.442  -6.295  21.740  1.00  0.00      MEMB
ATOM    906  H5A PC      7       8.563  -5.696  21.927  1.00  0.00      MEMB
ATOM    907  H5B PC      7      10.139  -5.697  21.171  1.00  0.00      MEMB
ATOM    908  H5C PC      7       9.933  -6.588  22.656  1.00  0.00      MEMB
ATOM    909  C32 PC      7       8.063  -6.879  19.658  1.00  0.00      MEMB
ATOM    910  H2A PC      7       7.073  -6.712  20.058  1.00  0.00      MEMB
ATOM    911  H2B PC      7       8.091  -7.699  18.957  1.00  0.00      MEMB
ATOM    912  C31 PC      7       8.562  -5.580  18.986  1.00  0.00      MEMB
ATOM    913  H1A PC      7       8.570  -4.767  19.743  1.00  0.00      MEMB
ATOM    914  H1B PC      7       7.867  -5.349  18.150  1.00  0.00      MEMB
ATOM    915  P31 PC      7      10.159  -6.117  17.064  1.00  0.00      MEMB
ATOM    916  O33 PC      7       9.290  -7.294  16.869  1.00  0.00      MEMB
ATOM    917  O34 PC      7      11.611  -6.159  16.682  1.00  0.00      MEMB
ATOM    918  O31 PC      7       9.473  -4.928  16.298  1.00  0.00      MEMB
ATOM    919  O32 PC      7       9.956  -5.694  18.604  1.00  0.00      MEMB
ATOM    920  C3  PC      7      10.088  -4.329  15.144  1.00  0.00      MEMB
ATOM    921  HA  PC      7      10.769  -5.061  14.659  1.00  0.00      MEMB
ATOM    922  HB  PC      7      10.725  -3.441  15.345  1.00  0.00      MEMB
ATOM    923  C2  PC      7       8.983  -3.864  14.101  1.00  0.00      MEMB
ATOM    924  HX  PC      7       8.399  -3.059  14.596  1.00  0.00      MEMB
ATOM    925  O21 PC      7       8.116  -4.995  13.804  1.00  0.00      MEMB
ATOM    926  C21 PC      7       6.924  -5.012  14.482  1.00  0.00      MEMB
ATOM    927  O22 PC      7       6.633  -4.316  15.346  1.00  0.00      MEMB
ATOM    931  C1  PC      7       9.578  -3.299  12.799  1.00  0.00      MEMB
ATOM    932  HR  PC      7      10.079  -2.331  13.017  1.00  0.00      MEMB
ATOM    933  HS  PC      7       8.851  -2.956  12.033  1.00  0.00      MEMB
ATOM    934  O11 PC      7      10.414  -4.309  12.192  1.00  0.00      MEMB
ATOM    935  C11 PC      7      11.435  -3.926  11.367  1.00  0.00      MEMB
ATOM    936  O12 PC      7      11.785  -2.753  11.163  1.00  0.00      MEMB
ATOM    928  C12 PA      7       5.935  -6.000  13.817  1.00  0.00      MEMB
ATOM    929  H2R PA      7       5.185  -5.505  13.163  1.00  0.00      MEMB
ATOM    930  H2S PA      7       5.417  -6.599  14.596  1.00  0.00      MEMB
ATOM    940  C13 PA      7       6.632  -7.111  12.987  1.00  0.00      MEMB
ATOM    941  H3R PA      7       5.906  -7.940  12.844  1.00  0.00      MEMB
ATOM    942  H3S PA      7       7.482  -7.575  13.531  1.00  0.00      MEMB
ATOM    943  C14 PA      7       7.140  -6.649  11.609  1.00  0.00      MEMB
ATOM    944  H4R PA      7       7.383  -7.575  11.045  1.00  0.00      MEMB
ATOM    945  H4S PA      7       8.054  -6.018  11.649  1.00  0.00      MEMB
ATOM    946  C15 PA      7       6.131  -5.798  10.785  1.00  0.00      MEMB
ATOM    947  H5R PA      7       5.939  -4.871  11.367  1.00  0.00      MEMB
ATOM    948  H5S PA      7       5.176  -6.255  10.450  1.00  0.00      MEMB
ATOM    949  C16 PA      7       6.736  -5.273   9.382  1.00  0.00      MEMB
ATOM    950  H6R PA      7       6.035  -4.423   9.242  1.00  0.00      MEMB
ATOM    951  H6S PA      7       6.563  -5.979   8.542  1.00  0.00      MEMB
ATOM    952  C17 PA      7       8.194  -4.637   9.423  1.00  0.00      MEMB
ATOM    953  H7R PA      7       9.002  -5.358   9.174  1.00  0.00      MEMB
ATOM    954  H7S PA      7       8.446  -4.486  10.494  1.00  0.00      MEMB
ATOM    955  C18 PA      7       8.301  -3.392   8.580  1.00  0.00      MEMB
ATOM    956  H8R PA      7       9.310  -2.988   8.813  1.00  0.00      MEMB
ATOM    957  H8S PA      7       7.614  -2.572   8.878  1.00  0.00      MEMB
ATOM    958  C19 PA      7       8.048  -3.661   7.104  1.00  0.00      MEMB
ATOM    959  H9R PA      7       6.947  -3.698   6.964  1.00  0.00      MEMB
ATOM    960  H9S PA      7       8.388  -4.702   6.916  1.00  0.00      MEMB
ATOM    961 C110 PA      7       8.651  -2.706   6.076  1.00  0.00      MEMB
ATOM    962 H10R PA      7       8.341  -1.667   6.315  1.00  0.00      MEMB
ATOM    963 H10S PA      7       8.442  -2.865   4.997  1.00  0.00      MEMB
ATOM    964 C111 PA      7      10.236  -2.634   6.239  1.00  0.00      MEMB
ATOM    965 H11R PA      7      10.509  -2.338   7.275  1.00  0.00      MEMB
ATOM    966 H11S PA      7      10.583  -1.907   5.474  1.00  0.00      MEMB
ATOM    967 C112 PA      7      11.043  -3.872   6.066  1.00  0.00      MEMB
ATOM    968 H12R PA      7      10.678  -4.477   6.923  1.00  0.00      MEMB
ATOM    969 H12S PA      7      12.092  -3.591   6.300  1.00  0.00      MEMB
ATOM    970 C113 PA      7      10.980  -4.599   4.790  1.00  0.00      MEMB
ATOM    971 H13R PA      7       9.897  -4.769   4.611  1.00  0.00      MEMB
ATOM    972 H13S PA      7      11.490  -5.585   4.731  1.00  0.00      MEMB
ATOM    973 C114 PA      7      11.385  -3.732   3.543  1.00  0.00      MEMB
ATOM    974 H14R PA      7      12.441  -3.414   3.675  1.00  0.00      MEMB
ATOM    975 H14S PA      7      10.688  -2.868   3.598  1.00  0.00      MEMB
ATOM    976 C115 PA      7      11.117  -4.425   2.217  1.00  0.00      MEMB
ATOM    977 H15R PA      7      10.126  -4.925   2.260  1.00  0.00      MEMB
ATOM    978 H15S PA      7      11.751  -5.332   2.126  1.00  0.00      MEMB
ATOM    979 C116 PA      7      11.170  -3.592   0.879  1.00  0.00      MEMB
ATOM    980 H16R PA      7      10.620  -2.643   1.056  1.00  0.00      MEMB
ATOM    981 H16S PA      7      10.729  -4.148   0.024  1.00  0.00      MEMB
ATOM    982 H16T PA      7      12.214  -3.333   0.599  1.00  0.00      MEMB
TER   
ATOM   1067  C12 PA      8       3.734  11.401  12.938  1.00  0.00      MEMB
ATOM   1068  H2R PA      8       3.546  12.449  12.621  1.00  0.00      MEMB
ATOM   1069  H2S PA      8       2.991  10.737  12.447  1.00  0.00      MEMB
ATOM   1113  C13 PA      8       5.148  10.921  12.725  1.00  0.00      MEMB
ATOM   1114  H3R PA      8       5.398  10.101  13.432  1.00  0.00      MEMB
ATOM   1115  H3S PA      8       5.821  11.782  12.922  1.00  0.00      MEMB
ATOM   1116  C14 PA      8       5.309  10.404  11.268  1.00  0.00      MEMB
ATOM   1117  H4R PA      8       4.696  11.037  10.591  1.00  0.00      MEMB
ATOM   1118  H4S PA      8       4.918   9.364  11.279  1.00  0.00      MEMB
ATOM   1119  C15 PA      8       6.729  10.080  10.715  1.00  0.00      MEMB
ATOM   1120  H5R PA      8       7.380   9.674  11.518  1.00  0.00      MEMB
ATOM   1121  H5S PA      8       7.149  10.945  10.159  1.00  0.00      MEMB
ATOM   1122  C16 PA      8       6.764   8.844   9.785  1.00  0.00      MEMB
ATOM   1123  H6R PA      8       5.972   9.125   9.058  1.00  0.00      MEMB
ATOM   1124  H6S PA      8       6.448   7.976  10.402  1.00  0.00      MEMB
ATOM   1125  C17 PA      8       8.080   8.606   9.257  1.00  0.00      MEMB
ATOM   1126  H7R PA      8       8.855   8.618  10.053  1.00  0.00      MEMB
ATOM   1127  H7S PA      8       8.458   9.494   8.706  1.00  0.00      MEMB
ATOM   1128  C18 PA      8       8.307   7.336   8.417  1.00  0.00      MEMB
ATOM   1129  H8R PA      8       7.724   6.471   8.801  1.00  0.00      MEMB
ATOM   1130  H8S PA      8       9.383   7.063   8.376  1.00  0.00      MEMB
ATOM   1131  C19 PA      8       7.843   7.478   6.938  1.00  0.00      MEMB
ATOM   1132  H9R PA      8       6.858   7.983   7.033  1.00  0.00      MEMB
ATOM   1133  H9S PA      8       7.630   6.465   6.534  1.00  0.00      MEMB
ATOM   1134 C110 PA      8       8.817   8.208   6.092  1.00  0.00      MEMB
ATOM   1135 H10R PA      8       9.784   8.321   6.627  1.00  0.00      MEMB
ATOM   1136 H10S PA      8       8.494   9.260   5.943  1.00  0.00      MEMB
ATOM   1137 C111 PA      8       9.035   7.548   4.707  1.00  0.00      MEMB
ATOM   1138 H11R PA      8       9.551   6.577   4.867  1.00  0.00      MEMB
ATOM   1139 H11S PA      8       9.783   8.054   4.061  1.00  0.00      MEMB
ATOM   1140 C112 PA      8       7.858   7.488   3.803  1.00  0.00      MEMB
ATOM   1141 H12R PA      8       7.535   8.541   3.654  1.00  0.00      MEMB
ATOM   1142 H12S PA      8       7.049   6.995   4.383  1.00  0.00      MEMB
ATOM   1143 C113 PA      8       8.068   6.713   2.468  1.00  0.00      MEMB
ATOM   1144 H13R PA      8       7.869   5.620   2.489  1.00  0.00      MEMB
ATOM   1145 H13S PA      8       9.164   6.835   2.334  1.00  0.00      MEMB
ATOM   1146 C114 PA      8       7.323   7.390   1.344  1.00  0.00      MEMB
ATOM   1147 H14R PA      8       7.784   6.986   0.418  1.00  0.00      MEMB
ATOM   1148 H14S PA      8       7.539   8.479   1.316  1.00  0.00      MEMB
ATOM   1149 C115 PA      8       5.782   7.148   1.356  1.00  0.00      MEMB
ATOM   1150 H15R PA      8       5.498   7.462   0.329  1.00  0.00      MEMB
ATOM   1151 H15S PA      8       5.206   7.853   1.993  1.00  0.00      MEMB
ATOM   1152 C116 PA      8       5.324   5.739   1.473  1.00  0.00      MEMB
ATOM   1153 H16R PA      8       4.236   5.648   1.268  1.00  0.00      MEMB
ATOM   1154 H16S PA      8       5.607   5.357   2.477  1.00  0.00      MEMB
ATOM   1155 H16T PA      8       5.862   5.175   0.682  1.00  0.00      MEMB
ATOM   1026  N31 PC      8       8.439   8.457  20.827  1.00  0.00      MEMB
ATOM   1027  C33 PC      8       9.550   9.323  20.639  1.00  0.00      MEMB
ATOM   1028  H3A PC      8      10.472   9.077  21.144  1.00  0.00      MEMB
ATOM   1029  H3B PC      8       9.227  10.353  20.666  1.00  0.00      MEMB
ATOM   1030  H3C PC      8       9.751   9.133  19.595  1.00  0.00      MEMB
ATOM   1031  C34 PC      8       8.866   7.020  21.120  1.00  0.00      MEMB
ATOM   1032  H4A PC      8       9.355   6.622  20.243  1.00  0.00      MEMB
ATOM   1033  H4B PC      8       8.022   6.409  21.406  1.00  0.00      MEMB
ATOM   1034  H4C PC      8       9.483   6.932  22.002  1.00  0.00      MEMB
ATOM   1035  C35 PC      8       7.761   8.939  22.097  1.00  0.00      MEMB
ATOM   1036  H5A PC      8       6.909   8.307  22.302  1.00  0.00      MEMB
ATOM   1037  H5B PC      8       7.249   9.890  22.080  1.00  0.00      MEMB
ATOM   1038  H5C PC      8       8.439   8.788  22.924  1.00  0.00      MEMB
ATOM   1039  C32 PC      8       7.423   8.390  19.717  1.00  0.00      MEMB
ATOM   1040  H2A PC      8       6.967   9.324  19.424  1.00  0.00      MEMB
ATOM   1041  H2B PC      8       6.702   7.730  20.177  1.00  0.00      MEMB
ATOM   1042  C31 PC      8       7.852   7.806  18.314  1.00  0.00      MEMB
ATOM   1043  H1A PC      8       8.243   6.767  18.348  1.00  0.00      MEMB
ATOM   1044  H1B PC      8       8.551   8.584  17.939  1.00  0.00      MEMB
ATOM   1045  P31 PC      8       5.629   6.737  17.344  1.00  0.00      MEMB
ATOM   1046  O33 PC      8       4.613   7.028  18.377  1.00  0.00      MEMB
ATOM   1047  O34 PC      8       6.212   5.389  17.201  1.00  0.00      MEMB
ATOM   1048  O31 PC      8       5.005   7.142  15.979  1.00  0.00      MEMB
ATOM   1049  O32 PC      8       6.754   7.931  17.385  1.00  0.00      MEMB
ATOM   1050  C3  PC      8       4.377   8.409  15.751  1.00  0.00      MEMB
ATOM   1051  HA  PC      8       4.705   8.698  14.730  1.00  0.00      MEMB
ATOM   1052  HB  PC      8       4.864   9.199  16.362  1.00  0.00      MEMB
ATOM   1053  C2  PC      8       2.844   8.404  15.894  1.00  0.00      MEMB
ATOM   1054  HX  PC      8       2.594   8.003  16.899  1.00  0.00      MEMB
ATOM   1055  O21 PC      8       2.206   7.710  14.820  1.00  0.00      MEMB
ATOM   1056  C21 PC      8       2.030   6.375  14.965  1.00  0.00      MEMB
ATOM   1057  O22 PC      8       2.366   5.591  15.768  1.00  0.00      MEMB
ATOM   1061  C1  PC      8       2.395   9.777  15.855  1.00  0.00      MEMB
ATOM   1062  HR  PC      8       2.692  10.417  16.714  1.00  0.00      MEMB
ATOM   1063  HS  PC      8       1.285   9.774  15.903  1.00  0.00      MEMB
ATOM   1064  O11 PC      8       2.565  10.418  14.585  1.00  0.00      MEMB
ATOM   1065  C11 PC      8       3.523  11.289  14.410  1.00  0.00      MEMB
ATOM   1066  O12 PC      8       4.267  11.694  15.328  1.00  0.00      MEMB
ATOM   1058  C12 PA      8       0.937   6.096  13.840  1.00  0.00      MEMB
ATOM   1059  H2R PA      8       0.037   6.667  14.156  1.00  0.00      MEMB
ATOM   1060  H2S PA      8       0.692   5.012  13.852  1.00  0.00      MEMB
ATOM   1070  C13 PA      8       1.386   6.635  12.481  1.00  0.00      MEMB
ATOM   1071  H3R PA      8       1.849   7.645  12.465  1.00  0.00      MEMB
ATOM   1072  H3S PA      8       0.491   6.915  11.885  1.00  0.00      MEMB
ATOM   1073  C14 PA      8       2.351   5.676  11.766  1.00  0.00      MEMB
ATOM   1074  H4R PA      8       1.785   4.720  11.755  1.00  0.00      MEMB
ATOM   1075  H4S PA      8       3.281   5.552  12.362  1.00  0.00      MEMB
ATOM   1076  C15 PA      8       2.622   6.157  10.370  1.00  0.00      MEMB
ATOM   1077  H5R PA      8       3.345   6.997  10.444  1.00  0.00      MEMB
ATOM   1078  H5S PA      8       1.585   6.394  10.049  1.00  0.00      MEMB
ATOM   1079  C16 PA      8       3.157   5.052   9.423  1.00  0.00      MEMB
ATOM   1080  H6R PA      8       2.417   4.225   9.489  1.00  0.00      MEMB
ATOM   1081  H6S PA      8       4.099   4.710   9.903  1.00  0.00      MEMB
ATOM   1082  C17 PA      8       3.302   5.383   7.936  1.00  0.00      MEMB
ATOM   1083  H7R PA      8       2.285   5.607   7.549  1.00  0.00      MEMB
ATOM   1084  H7S PA      8       3.582   4.457   7.389  1.00  0.00      MEMB
ATOM   1085  C18 PA      8       4.319   6.455   7.512  1.00  0.00      MEMB
ATOM   1086  H8R PA      8       5.370   6.202   7.771  1.00  0.00      MEMB
ATOM   1087  H8S PA      8       4.165   7.399   8.077  1.00  0.00      MEMB
ATOM   1088  C19 PA      8       4.370   6.859   6.005  1.00  0.00      MEMB
ATOM   1089  H9R PA      8       4.711   5.953   5.460  1.00  0.00      MEMB
ATOM   1090  H9S PA      8       5.070   7.710   5.860  1.00  0.00      MEMB
ATOM   1091 C110 PA      8       3.048   7.382   5.554  1.00  0.00      MEMB
ATOM   1092 H10R PA      8       2.545   7.906   6.395  1.00  0.00      MEMB
ATOM   1093 H10S PA      8       2.331   6.558   5.348  1.00  0.00      MEMB
ATOM   1094 C111 PA      8       2.977   8.326   4.309  1.00  0.00      MEMB
ATOM   1095 H11R PA      8       1.954   8.376   3.879  1.00  0.00      MEMB
ATOM   1096 H11S PA      8       3.607   7.868   3.517  1.00  0.00      MEMB
ATOM   1097 C112 PA      8       3.627   9.662   4.653  1.00  0.00      MEMB
ATOM   1098 H12R PA      8       4.711   9.439   4.752  1.00  0.00      MEMB
ATOM   1099 H12S PA      8       3.340  10.076   5.643  1.00  0.00      MEMB
ATOM   1100 C113 PA      8       3.438  10.779   3.629  1.00  0.00      MEMB
ATOM   1101 H13R PA      8       3.829  11.738   4.031  1.00  0.00      MEMB
ATOM   1102 H13S PA      8       2.385  11.021   3.370  1.00  0.00      MEMB
ATOM   1103 C114 PA      8       4.331  10.536   2.318  1.00  0.00      MEMB
ATOM   1104 H14R PA      8       3.868   9.610   1.913  1.00  0.00      MEMB
ATOM   1105 H14S PA      8       5.335  10.184   2.639  1.00  0.00      MEMB
ATOM   1106 C115 PA      8       4.277  11.595   1.246  1.00  0.00      MEMB
ATOM   1107 H15R PA      8       4.708  12.540   1.640  1.00  0.00      MEMB
ATOM   1108 H15S PA      8       3.221  11.911   1.106  1.00  0.00      MEMB
ATOM   1109 C116 PA      8       4.876  11.227  -0.060  1.00  0.00      MEMB
ATOM   1110 H16R PA      8       5.892  10.779  -0.064  1.00  0.00      MEMB
ATOM   1111 H16S PA      8       5.013  12.143  -0.674  1.00  0.00      MEMB
ATOM   1112 H16T PA      8       4.163  10.538  -0.561  1.00  0.00      MEMB
TER   
ATOM   1197  C12 PA      9      11.997  -0.673  10.017  1.00  0.00      MEMB
ATOM   1198  H2R PA      9      11.331  -1.177   9.285  1.00  0.00      MEMB
ATOM   1199  H2S PA      9      12.424  -1.447  10.690  1.00  0.00      MEMB
ATOM   1243  C13 PA      9      13.076  -0.117   9.079  1.00  0.00      MEMB
ATOM   1244  H3R PA      9      13.830   0.456   9.661  1.00  0.00      MEMB
ATOM   1245  H3S PA      9      12.573   0.509   8.312  1.00  0.00      MEMB
ATOM   1246  C14 PA      9      13.770  -1.257   8.209  1.00  0.00      MEMB
ATOM   1247  H4R PA      9      12.929  -1.868   7.818  1.00  0.00      MEMB
ATOM   1248  H4S PA      9      14.379  -1.887   8.893  1.00  0.00      MEMB
ATOM   1249  C15 PA      9      14.505  -0.799   6.907  1.00  0.00      MEMB
ATOM   1250  H5R PA      9      15.446  -0.226   7.051  1.00  0.00      MEMB
ATOM   1251  H5S PA      9      13.715  -0.251   6.352  1.00  0.00      MEMB
ATOM   1252  C16 PA      9      14.821  -2.070   6.072  1.00  0.00      MEMB
ATOM   1253  H6R PA      9      13.867  -2.636   6.016  1.00  0.00      MEMB
ATOM   1254  H6S PA      9      15.594  -2.611   6.660  1.00  0.00      MEMB
ATOM   1255  C17 PA      9      15.444  -1.854   4.684  1.00  0.00      MEMB
ATOM   1256  H7R PA      9      14.629  -1.676   3.951  1.00  0.00      MEMB
ATOM   1257  H7S PA      9      16.018  -2.758   4.385  1.00  0.00      MEMB
ATOM   1258  C18 PA      9      16.326  -0.615   4.502  1.00  0.00      MEMB
ATOM   1259  H8R PA      9      17.012  -0.754   5.365  1.00  0.00      MEMB
ATOM   1260  H8S PA      9      15.780   0.341   4.654  1.00  0.00      MEMB
ATOM   1261  C19 PA      9      17.146  -0.722   3.215  1.00  0.00      MEMB
ATOM   1262  H9R PA      9      17.889  -1.548   3.228  1.00  0.00      MEMB
ATOM   1263  H9S PA      9      17.808   0.169   3.263  1.00  0.00      MEMB
ATOM   1264 C110 PA      9      16.597  -0.783   1.787  1.00  0.00      MEMB
ATOM   1265 H10R PA      9      16.049  -1.737   1.627  1.00  0.00      MEMB
ATOM   1266 H10S PA      9      17.496  -0.772   1.135  1.00  0.00      MEMB
ATOM   1267 C111 PA      9      15.828   0.461   1.330  1.00  0.00      MEMB
ATOM   1268 H11R PA      9      16.431   1.393   1.375  1.00  0.00      MEMB
ATOM   1269 H11S PA      9      15.018   0.484   2.090  1.00  0.00      MEMB
ATOM   1270 C112 PA      9      15.267   0.266  -0.119  1.00  0.00      MEMB
ATOM   1271 H12R PA      9      14.656  -0.656  -0.223  1.00  0.00      MEMB
ATOM   1272 H12S PA      9      16.126   0.148  -0.814  1.00  0.00      MEMB
ATOM   1273 C113 PA      9      14.468   1.490  -0.593  1.00  0.00      MEMB
ATOM   1274 H13R PA      9      15.098   2.405  -0.602  1.00  0.00      MEMB
ATOM   1275 H13S PA      9      13.624   1.701   0.098  1.00  0.00      MEMB
ATOM   1276 C114 PA      9      13.730   1.346  -1.944  1.00  0.00      MEMB
ATOM   1277 H14R PA      9      13.508   0.266  -2.076  1.00  0.00      MEMB
ATOM   1278 H14S PA      9      14.452   1.649  -2.733  1.00  0.00      MEMB
ATOM   1279 C115 PA      9      12.389   2.067  -2.145  1.00  0.00      MEMB
ATOM   1280 H15R PA      9      12.167   1.965  -3.228  1.00  0.00      MEMB
ATOM   1281 H15S PA      9      12.438   3.108  -1.761  1.00  0.00      MEMB
ATOM   1282 C116 PA      9      11.110   1.454  -1.561  1.00  0.00      MEMB
ATOM   1283 H16R PA      9      11.018   1.622  -0.467  1.00  0.00      MEMB
ATOM   1284 H16S PA      9      11.214   0.352  -1.664  1.00  0.00      MEMB
ATOM   1285 H16T PA      9      10.197   1.751  -2.120  1.00  0.00      MEMB
ATOM   1156  N31 PC      9      11.338   0.916  20.921  1.00  0.00      MEMB
ATOM   1157  C33 PC      9      10.454   1.029  19.653  1.00  0.00      MEMB
ATOM   1158  H3A PC      9      10.434   2.053  19.310  1.00  0.00      MEMB
ATOM   1159  H3B PC      9       9.472   0.620  19.842  1.00  0.00      MEMB
ATOM   1160  H3C PC      9      10.970   0.491  18.872  1.00  0.00      MEMB
ATOM   1161  C34 PC      9      10.475   1.561  22.040  1.00  0.00      MEMB
ATOM   1162  H4A PC      9      11.131   1.726  22.882  1.00  0.00      MEMB
ATOM   1163  H4B PC      9       9.640   0.944  22.341  1.00  0.00      MEMB
ATOM   1164  H4C PC      9      10.231   2.557  21.700  1.00  0.00      MEMB
ATOM   1165  C35 PC      9      11.662  -0.567  21.201  1.00  0.00      MEMB
ATOM   1166  H5A PC      9      12.325  -0.912  20.420  1.00  0.00      MEMB
ATOM   1167  H5B PC      9      10.681  -1.004  21.089  1.00  0.00      MEMB
ATOM   1168  H5C PC      9      12.089  -0.699  22.184  1.00  0.00      MEMB
ATOM   1169  C32 PC      9      12.608   1.725  20.719  1.00  0.00      MEMB
ATOM   1170  H2A PC      9      13.188   1.680  21.629  1.00  0.00      MEMB
ATOM   1171  H2B PC      9      12.304   2.748  20.554  1.00  0.00      MEMB
ATOM   1172  C31 PC      9      13.546   1.327  19.570  1.00  0.00      MEMB
ATOM   1173  H1A PC      9      13.770   0.240  19.515  1.00  0.00      MEMB
ATOM   1174  H1B PC      9      14.520   1.840  19.721  1.00  0.00      MEMB
ATOM   1175  P31 PC      9      13.567   1.451  16.972  1.00  0.00      MEMB
ATOM   1176  O33 PC      9      13.210   0.082  16.652  1.00  0.00      MEMB
ATOM   1177  O34 PC      9      15.048   1.805  16.953  1.00  0.00      MEMB
ATOM   1178  O31 PC      9      12.739   2.382  15.951  1.00  0.00      MEMB
ATOM   1179  O32 PC      9      12.967   1.937  18.368  1.00  0.00      MEMB
ATOM   1180  C3  PC      9      11.631   1.983  15.225  1.00  0.00      MEMB
ATOM   1181  HA  PC      9      10.998   2.895  15.173  1.00  0.00      MEMB
ATOM   1182  HB  PC      9      11.051   1.168  15.707  1.00  0.00      MEMB
ATOM   1183  C2  PC      9      12.013   1.433  13.833  1.00  0.00      MEMB
ATOM   1184  HX  PC      9      12.627   0.508  13.858  1.00  0.00      MEMB
ATOM   1185  O21 PC      9      12.603   2.503  13.148  1.00  0.00      MEMB
ATOM   1186  C21 PC      9      13.909   2.483  12.821  1.00  0.00      MEMB
ATOM   1187  O22 PC      9      14.642   1.699  13.226  1.00  0.00      MEMB
ATOM   1191  C1  PC      9      10.745   0.952  13.070  1.00  0.00      MEMB
ATOM   1192  HR  PC      9      10.301   1.915  12.736  1.00  0.00      MEMB
ATOM   1193  HS  PC      9      10.115   0.440  13.827  1.00  0.00      MEMB
ATOM   1194  O11 PC      9      11.054  -0.025  12.078  1.00  0.00      MEMB
ATOM   1195  C11 PC      9      11.330   0.435  10.862  1.00  0.00      MEMB
ATOM   1196  O12 PC      9      11.110   1.507  10.459  1.00  0.00      MEMB
ATOM   1188  C12 PA      9      14.181   3.671  12.024  1.00  0.00      MEMB
ATOM   1189  H2R PA      9      15.214   3.597  11.621  1.00  0.00      MEMB
ATOM   1190  H2S PA      9      14.119   4.610  12.613  1.00  0.00      MEMB
ATOM   1200  C13 PA      9      13.160   3.860  10.928  1.00  0.00      MEMB
ATOM   1201  H3R PA      9      12.191   4.160  11.383  1.00  0.00      MEMB
ATOM   1202  H3S PA      9      13.046   2.866  10.445  1.00  0.00      MEMB
ATOM   1203  C14 PA      9      13.398   4.857   9.807  1.00  0.00      MEMB
ATOM   1204  H4R PA      9      14.484   5.049   9.674  1.00  0.00      MEMB
ATOM   1205  H4S PA      9      13.122   5.869  10.173  1.00  0.00      MEMB
ATOM   1206  C15 PA      9      12.763   4.357   8.552  1.00  0.00      MEMB
ATOM   1207  H5R PA      9      11.745   4.044   8.866  1.00  0.00      MEMB
ATOM   1208  H5S PA      9      13.291   3.442   8.210  1.00  0.00      MEMB
ATOM   1209  C16 PA      9      12.613   5.452   7.508  1.00  0.00      MEMB
ATOM   1210  H6R PA      9      13.538   5.988   7.206  1.00  0.00      MEMB
ATOM   1211  H6S PA      9      12.013   6.292   7.916  1.00  0.00      MEMB
ATOM   1212  C17 PA      9      11.872   5.013   6.191  1.00  0.00      MEMB
ATOM   1213  H7R PA      9      12.501   4.170   5.832  1.00  0.00      MEMB
ATOM   1214  H7S PA      9      11.892   5.834   5.442  1.00  0.00      MEMB
ATOM   1215  C18 PA      9      10.463   4.595   6.458  1.00  0.00      MEMB
ATOM   1216  H8R PA      9       9.894   5.539   6.322  1.00  0.00      MEMB
ATOM   1217  H8S PA      9      10.190   4.265   7.483  1.00  0.00      MEMB
ATOM   1218  C19 PA      9       9.828   3.471   5.541  1.00  0.00      MEMB
ATOM   1219  H9R PA      9      10.092   3.677   4.481  1.00  0.00      MEMB
ATOM   1220  H9S PA      9       8.733   3.636   5.460  1.00  0.00      MEMB
ATOM   1221 C110 PA      9      10.194   1.988   5.926  1.00  0.00      MEMB
ATOM   1222 H10R PA      9       9.638   1.317   5.238  1.00  0.00      MEMB
ATOM   1223 H10S PA      9       9.847   1.820   6.968  1.00  0.00      MEMB
ATOM   1224 C111 PA      9      11.600   1.535   5.731  1.00  0.00      MEMB
ATOM   1225 H11R PA      9      11.662   0.446   5.945  1.00  0.00      MEMB
ATOM   1226 H11S PA      9      12.188   2.032   6.532  1.00  0.00      MEMB
ATOM   1227 C112 PA      9      12.228   1.847   4.357  1.00  0.00      MEMB
ATOM   1228 H12R PA      9      13.228   1.372   4.459  1.00  0.00      MEMB
ATOM   1229 H12S PA      9      12.455   2.929   4.257  1.00  0.00      MEMB
ATOM   1230 C113 PA      9      11.689   1.086   3.150  1.00  0.00      MEMB
ATOM   1231 H13R PA      9      12.064   1.364   2.143  1.00  0.00      MEMB
ATOM   1232 H13S PA      9      10.578   1.083   3.144  1.00  0.00      MEMB
ATOM   1233 C114 PA      9      12.015  -0.431   3.348  1.00  0.00      MEMB
ATOM   1234 H14R PA      9      11.560  -0.836   4.278  1.00  0.00      MEMB
ATOM   1235 H14S PA      9      13.124  -0.462   3.402  1.00  0.00      MEMB
ATOM   1236 C115 PA      9      11.733  -1.303   2.100  1.00  0.00      MEMB
ATOM   1237 H15R PA      9      11.867  -0.728   1.159  1.00  0.00      MEMB
ATOM   1238 H15S PA      9      10.670  -1.617   2.017  1.00  0.00      MEMB
ATOM   1239 C116 PA      9      12.695  -2.512   1.952  1.00  0.00      MEMB
ATOM   1240 H16R PA      9      12.696  -3.085   2.904  1.00  0.00      MEMB
ATOM   1241 H16S PA      9      13.754  -2.178   1.915  1.00  0.00      MEMB
ATOM   1242 H16T PA      9      12.374  -3.067   1.045  1.00  0.00      MEMB
TER   
ATOM   1327  C12 PA     10     -16.381  -6.967  11.412  1.00  0.00      MEMB
ATOM   1328  H2R PA     10     -15.828  -6.014  11.270  1.00  0.00      MEMB
ATOM   1329  H2S PA     10     -17.434  -6.737  11.682  1.00  0.00      MEMB
ATOM   1373  C13 PA     10     -16.470  -7.686  10.121  1.00  0.00      MEMB
ATOM   1374  H3R PA     10     -17.200  -8.519  10.033  1.00  0.00      MEMB
ATOM   1375  H3S PA     10     -15.474  -7.894   9.675  1.00  0.00      MEMB
ATOM   1376  C14 PA     10     -16.907  -6.697   9.033  1.00  0.00      MEMB
ATOM   1377  H4R PA     10     -16.584  -7.076   8.040  1.00  0.00      MEMB
ATOM   1378  H4S PA     10     -16.224  -5.827   9.140  1.00  0.00      MEMB
ATOM   1379  C15 PA     10     -18.390  -6.328   8.797  1.00  0.00      MEMB
ATOM   1380  H5R PA     10     -18.694  -5.589   9.569  1.00  0.00      MEMB
ATOM   1381  H5S PA     10     -19.047  -7.219   8.890  1.00  0.00      MEMB
ATOM   1382  C16 PA     10     -18.580  -5.554   7.477  1.00  0.00      MEMB
ATOM   1383  H6R PA     10     -19.632  -5.620   7.126  1.00  0.00      MEMB
ATOM   1384  H6S PA     10     -18.008  -6.020   6.646  1.00  0.00      MEMB
ATOM   1385  C17 PA     10     -18.249  -4.043   7.517  1.00  0.00      MEMB
ATOM   1386  H7R PA     10     -17.258  -3.938   8.010  1.00  0.00      MEMB
ATOM   1387  H7S PA     10     -19.010  -3.459   8.078  1.00  0.00      MEMB
ATOM   1388  C18 PA     10     -18.147  -3.460   6.045  1.00  0.00      MEMB
ATOM   1389  H8R PA     10     -18.476  -2.409   6.187  1.00  0.00      MEMB
ATOM   1390  H8S PA     10     -18.895  -3.976   5.404  1.00  0.00      MEMB
ATOM   1391  C19 PA     10     -16.711  -3.438   5.535  1.00  0.00      MEMB
ATOM   1392  H9R PA     10     -16.475  -4.518   5.425  1.00  0.00      MEMB
ATOM   1393  H9S PA     10     -16.068  -3.044   6.350  1.00  0.00      MEMB
ATOM   1394 C110 PA     10     -16.362  -2.830   4.190  1.00  0.00      MEMB
ATOM   1395 H10R PA     10     -15.256  -2.826   4.093  1.00  0.00      MEMB
ATOM   1396 H10S PA     10     -16.571  -1.751   4.351  1.00  0.00      MEMB
ATOM   1397 C111 PA     10     -17.094  -3.437   2.979  1.00  0.00      MEMB
ATOM   1398 H11R PA     10     -18.182  -3.370   3.193  1.00  0.00      MEMB
ATOM   1399 H11S PA     10     -16.711  -4.468   2.819  1.00  0.00      MEMB
ATOM   1400 C112 PA     10     -16.874  -2.642   1.647  1.00  0.00      MEMB
ATOM   1401 H12R PA     10     -15.791  -2.512   1.436  1.00  0.00      MEMB
ATOM   1402 H12S PA     10     -17.201  -1.591   1.799  1.00  0.00      MEMB
ATOM   1403 C113 PA     10     -17.548  -3.414   0.562  1.00  0.00      MEMB
ATOM   1404 H13R PA     10     -18.646  -3.501   0.705  1.00  0.00      MEMB
ATOM   1405 H13S PA     10     -17.012  -4.385   0.494  1.00  0.00      MEMB
ATOM   1406 C114 PA     10     -17.305  -2.631  -0.804  1.00  0.00      MEMB
ATOM   1407 H14R PA     10     -16.204  -2.706  -0.931  1.00  0.00      MEMB
ATOM   1408 H14S PA     10     -17.595  -1.564  -0.694  1.00  0.00      MEMB
ATOM   1409 C115 PA     10     -17.960  -3.355  -2.040  1.00  0.00      MEMB
ATOM   1410 H15R PA     10     -17.747  -2.633  -2.857  1.00  0.00      MEMB
ATOM   1411 H15S PA     10     -19.059  -3.411  -1.889  1.00  0.00      MEMB
ATOM   1412 C116 PA     10     -17.473  -4.786  -2.388  1.00  0.00      MEMB
ATOM   1413 H16R PA     10     -17.936  -5.023  -3.369  1.00  0.00      MEMB
ATOM   1414 H16S PA     10     -17.691  -5.505  -1.570  1.00  0.00      MEMB
ATOM   1415 H16T PA     10     -16.390  -4.722  -2.626  1.00  0.00      MEMB
ATOM   1286  N31 PC     10     -14.467  -3.535  19.246  1.00  0.00      MEMB
ATOM   1287  C33 PC     10     -13.498  -2.727  18.451  1.00  0.00      MEMB
ATOM   1288  H3A PC     10     -14.013  -2.199  17.662  1.00  0.00      MEMB
ATOM   1289  H3B PC     10     -12.690  -3.283  17.998  1.00  0.00      MEMB
ATOM   1290  H3C PC     10     -12.996  -2.038  19.114  1.00  0.00      MEMB
ATOM   1291  C34 PC     10     -13.730  -4.469  20.166  1.00  0.00      MEMB
ATOM   1292  H4A PC     10     -14.410  -5.100  20.718  1.00  0.00      MEMB
ATOM   1293  H4B PC     10     -13.143  -3.934  20.898  1.00  0.00      MEMB
ATOM   1294  H4C PC     10     -13.137  -5.115  19.535  1.00  0.00      MEMB
ATOM   1295  C35 PC     10     -15.256  -2.546  20.025  1.00  0.00      MEMB
ATOM   1296  H5A PC     10     -15.946  -2.088  19.332  1.00  0.00      MEMB
ATOM   1297  H5B PC     10     -14.675  -1.864  20.628  1.00  0.00      MEMB
ATOM   1298  H5C PC     10     -15.858  -3.100  20.731  1.00  0.00      MEMB
ATOM   1299  C32 PC     10     -15.283  -4.419  18.182  1.00  0.00      MEMB
ATOM   1300  H2A PC     10     -14.519  -4.922  17.607  1.00  0.00      MEMB
ATOM   1301  H2B PC     10     -15.686  -3.789  17.403  1.00  0.00      MEMB
ATOM   1302  C31 PC     10     -16.392  -5.447  18.695  1.00  0.00      MEMB
ATOM   1303  H1A PC     10     -16.953  -5.881  17.840  1.00  0.00      MEMB
ATOM   1304  H1B PC     10     -17.134  -4.964  19.366  1.00  0.00      MEMB
ATOM   1305  P31 PC     10     -15.268  -7.741  18.882  1.00  0.00      MEMB
ATOM   1306  O33 PC     10     -16.270  -8.857  18.990  1.00  0.00      MEMB
ATOM   1307  O34 PC     10     -13.944  -7.965  19.548  1.00  0.00      MEMB
ATOM   1308  O31 PC     10     -15.099  -7.411  17.312  1.00  0.00      MEMB
ATOM   1309  O32 PC     10     -15.915  -6.493  19.503  1.00  0.00      MEMB
ATOM   1310  C3  PC     10     -14.171  -8.204  16.556  1.00  0.00      MEMB
ATOM   1311  HA  PC     10     -14.145  -9.293  16.776  1.00  0.00      MEMB
ATOM   1312  HB  PC     10     -13.196  -7.685  16.674  1.00  0.00      MEMB
ATOM   1313  C2  PC     10     -14.528  -7.864  15.084  1.00  0.00      MEMB
ATOM   1314  HX  PC     10     -13.747  -8.305  14.427  1.00  0.00      MEMB
ATOM   1315  O21 PC     10     -14.686  -6.446  14.840  1.00  0.00      MEMB
ATOM   1316  C21 PC     10     -13.458  -5.868  14.739  1.00  0.00      MEMB
ATOM   1317  O22 PC     10     -12.409  -6.442  14.730  1.00  0.00      MEMB
ATOM   1321  C1  PC     10     -15.835  -8.587  14.615  1.00  0.00      MEMB
ATOM   1322  HR  PC     10     -16.549  -8.501  15.461  1.00  0.00      MEMB
ATOM   1323  HS  PC     10     -15.479  -9.640  14.623  1.00  0.00      MEMB
ATOM   1324  O11 PC     10     -16.385  -8.283  13.388  1.00  0.00      MEMB
ATOM   1325  C11 PC     10     -15.579  -7.947  12.313  1.00  0.00      MEMB
ATOM   1326  O12 PC     10     -14.420  -8.210  12.228  1.00  0.00      MEMB
ATOM   1318  C12 PA     10     -13.620  -4.334  14.485  1.00  0.00      MEMB
ATOM   1319  H2R PA     10     -12.611  -3.943  14.236  1.00  0.00      MEMB
ATOM   1320  H2S PA     10     -13.976  -3.788  15.385  1.00  0.00      MEMB
ATOM   1330  C13 PA     10     -14.591  -4.027  13.395  1.00  0.00      MEMB
ATOM   1331  H3R PA     10     -15.632  -3.972  13.778  1.00  0.00      MEMB
ATOM   1332  H3S PA     10     -14.453  -4.883  12.700  1.00  0.00      MEMB
ATOM   1333  C14 PA     10     -14.230  -2.739  12.503  1.00  0.00      MEMB
ATOM   1334  H4R PA     10     -14.402  -1.832  13.122  1.00  0.00      MEMB
ATOM   1335  H4S PA     10     -14.902  -2.690  11.620  1.00  0.00      MEMB
ATOM   1336  C15 PA     10     -12.765  -2.608  11.992  1.00  0.00      MEMB
ATOM   1337  H5R PA     10     -12.165  -2.229  12.847  1.00  0.00      MEMB
ATOM   1338  H5S PA     10     -12.760  -1.726  11.315  1.00  0.00      MEMB
ATOM   1339  C16 PA     10     -12.112  -3.795  11.324  1.00  0.00      MEMB
ATOM   1340  H6R PA     10     -12.083  -4.583  12.106  1.00  0.00      MEMB
ATOM   1341  H6S PA     10     -11.127  -3.542  10.877  1.00  0.00      MEMB
ATOM   1342  C17 PA     10     -12.924  -4.534  10.227  1.00  0.00      MEMB
ATOM   1343  H7R PA     10     -13.215  -3.784   9.460  1.00  0.00      MEMB
ATOM   1344  H7S PA     10     -13.861  -4.914  10.688  1.00  0.00      MEMB
ATOM   1345  C18 PA     10     -11.935  -5.523   9.587  1.00  0.00      MEMB
ATOM   1346  H8R PA     10     -11.208  -5.795  10.382  1.00  0.00      MEMB
ATOM   1347  H8S PA     10     -11.311  -5.016   8.821  1.00  0.00      MEMB
ATOM   1348  C19 PA     10     -12.612  -6.613   8.828  1.00  0.00      MEMB
ATOM   1349  H9R PA     10     -13.356  -7.150   9.454  1.00  0.00      MEMB
ATOM   1350  H9S PA     10     -11.891  -7.386   8.485  1.00  0.00      MEMB
ATOM   1351 C110 PA     10     -13.285  -6.209   7.520  1.00  0.00      MEMB
ATOM   1352 H10R PA     10     -12.690  -5.543   6.858  1.00  0.00      MEMB
ATOM   1353 H10S PA     10     -14.209  -5.677   7.831  1.00  0.00      MEMB
ATOM   1354 C111 PA     10     -13.667  -7.391   6.699  1.00  0.00      MEMB
ATOM   1355 H11R PA     10     -14.288  -8.040   7.352  1.00  0.00      MEMB
ATOM   1356 H11S PA     10     -12.762  -7.967   6.412  1.00  0.00      MEMB
ATOM   1357 C112 PA     10     -14.478  -7.050   5.436  1.00  0.00      MEMB
ATOM   1358 H12R PA     10     -13.952  -6.271   4.844  1.00  0.00      MEMB
ATOM   1359 H12S PA     10     -15.537  -6.794   5.652  1.00  0.00      MEMB
ATOM   1360 C113 PA     10     -14.622  -8.232   4.431  1.00  0.00      MEMB
ATOM   1361 H13R PA     10     -15.181  -9.096   4.848  1.00  0.00      MEMB
ATOM   1362 H13S PA     10     -13.585  -8.585   4.245  1.00  0.00      MEMB
ATOM   1363 C114 PA     10     -15.148  -7.923   3.006  1.00  0.00      MEMB
ATOM   1364 H14R PA     10     -14.600  -7.041   2.610  1.00  0.00      MEMB
ATOM   1365 H14S PA     10     -16.173  -7.501   3.076  1.00  0.00      MEMB
ATOM   1366 C115 PA     10     -15.044  -9.070   2.068  1.00  0.00      MEMB
ATOM   1367 H15R PA     10     -15.394 -10.036   2.490  1.00  0.00      MEMB
ATOM   1368 H15S PA     10     -13.974  -9.141   1.779  1.00  0.00      MEMB
ATOM   1369 C116 PA     10     -15.815  -8.833   0.776  1.00  0.00      MEMB
ATOM   1370 H16R PA     10     -15.436  -7.970   0.188  1.00  0.00      MEMB
ATOM   1371 H16S PA     10     -16.911  -8.857   0.959  1.00  0.00      MEMB
ATOM   1372 H16T PA     10     -15.630  -9.742   0.166  1.00  0.00      MEMB
TER   
ATOM   1457  C12 PA     11      -4.028 -15.915  13.223  1.00  0.00      MEMB
ATOM   1458  H2R PA     11      -3.167 -15.505  13.794  1.00  0.00      MEMB
ATOM   1459  H2S PA     11      -4.873 -15.195  13.235  1.00  0.00      MEMB
ATOM   1503  C13 PA     11      -3.768 -16.199  11.751  1.00  0.00      MEMB
ATOM   1504  H3R PA     11      -3.325 -17.217  11.713  1.00  0.00      MEMB
ATOM   1505  H3S PA     11      -3.005 -15.495  11.356  1.00  0.00      MEMB
ATOM   1506  C14 PA     11      -4.940 -16.216  10.830  1.00  0.00      MEMB
ATOM   1507  H4R PA     11      -5.901 -16.258  11.386  1.00  0.00      MEMB
ATOM   1508  H4S PA     11      -4.953 -17.105  10.163  1.00  0.00      MEMB
ATOM   1509  C15 PA     11      -4.948 -14.887   9.876  1.00  0.00      MEMB
ATOM   1510  H5R PA     11      -4.987 -14.017  10.566  1.00  0.00      MEMB
ATOM   1511  H5S PA     11      -5.969 -14.913   9.441  1.00  0.00      MEMB
ATOM   1512  C16 PA     11      -3.827 -14.664   8.844  1.00  0.00      MEMB
ATOM   1513  H6R PA     11      -2.814 -14.505   9.272  1.00  0.00      MEMB
ATOM   1514  H6S PA     11      -4.142 -13.736   8.322  1.00  0.00      MEMB
ATOM   1515  C17 PA     11      -3.735 -15.712   7.709  1.00  0.00      MEMB
ATOM   1516  H7R PA     11      -3.476 -16.678   8.192  1.00  0.00      MEMB
ATOM   1517  H7S PA     11      -2.924 -15.451   6.996  1.00  0.00      MEMB
ATOM   1518  C18 PA     11      -5.066 -15.997   7.048  1.00  0.00      MEMB
ATOM   1519  H8R PA     11      -5.812 -16.305   7.812  1.00  0.00      MEMB
ATOM   1520  H8S PA     11      -4.825 -16.933   6.501  1.00  0.00      MEMB
ATOM   1521  C19 PA     11      -5.499 -15.087   5.847  1.00  0.00      MEMB
ATOM   1522  H9R PA     11      -5.598 -14.071   6.285  1.00  0.00      MEMB
ATOM   1523  H9S PA     11      -6.490 -15.286   5.385  1.00  0.00      MEMB
ATOM   1524 C110 PA     11      -4.508 -14.929   4.695  1.00  0.00      MEMB
ATOM   1525 H10R PA     11      -4.273 -15.907   4.224  1.00  0.00      MEMB
ATOM   1526 H10S PA     11      -3.546 -14.465   4.999  1.00  0.00      MEMB
ATOM   1527 C111 PA     11      -5.056 -13.965   3.564  1.00  0.00      MEMB
ATOM   1528 H11R PA     11      -5.259 -12.972   4.019  1.00  0.00      MEMB
ATOM   1529 H11S PA     11      -6.078 -14.327   3.322  1.00  0.00      MEMB
ATOM   1530 C112 PA     11      -4.057 -13.773   2.363  1.00  0.00      MEMB
ATOM   1531 H12R PA     11      -3.043 -13.812   2.815  1.00  0.00      MEMB
ATOM   1532 H12S PA     11      -4.371 -12.782   1.971  1.00  0.00      MEMB
ATOM   1533 C113 PA     11      -4.002 -14.944   1.393  1.00  0.00      MEMB
ATOM   1534 H13R PA     11      -3.827 -15.855   2.004  1.00  0.00      MEMB
ATOM   1535 H13S PA     11      -3.214 -15.028   0.615  1.00  0.00      MEMB
ATOM   1536 C114 PA     11      -5.398 -15.236   0.693  1.00  0.00      MEMB
ATOM   1537 H14R PA     11      -5.545 -14.468  -0.097  1.00  0.00      MEMB
ATOM   1538 H14S PA     11      -6.269 -15.100   1.369  1.00  0.00      MEMB
ATOM   1539 C115 PA     11      -5.449 -16.707   0.128  1.00  0.00      MEMB
ATOM   1540 H15R PA     11      -5.319 -17.440   0.952  1.00  0.00      MEMB
ATOM   1541 H15S PA     11      -4.735 -16.805  -0.718  1.00  0.00      MEMB
ATOM   1542 C116 PA     11      -6.783 -16.954  -0.516  1.00  0.00      MEMB
ATOM   1543 H16R PA     11      -7.552 -17.115   0.269  1.00  0.00      MEMB
ATOM   1544 H16S PA     11      -6.893 -17.868  -1.138  1.00  0.00      MEMB
ATOM   1545 H16T PA     11      -7.159 -16.053  -1.047  1.00  0.00      MEMB
ATOM   1416  N31 PC     11      -3.575 -14.177  18.731  1.00  0.00      MEMB
ATOM   1417  C33 PC     11      -4.088 -15.204  17.806  1.00  0.00      MEMB
ATOM   1418  H3A PC     11      -5.139 -15.374  17.623  1.00  0.00      MEMB
ATOM   1419  H3B PC     11      -3.705 -16.104  18.264  1.00  0.00      MEMB
ATOM   1420  H3C PC     11      -3.640 -15.042  16.837  1.00  0.00      MEMB
ATOM   1421  C34 PC     11      -4.133 -12.799  18.420  1.00  0.00      MEMB
ATOM   1422  H4A PC     11      -4.059 -12.623  17.357  1.00  0.00      MEMB
ATOM   1423  H4B PC     11      -3.614 -12.098  19.057  1.00  0.00      MEMB
ATOM   1424  H4C PC     11      -5.181 -12.824  18.683  1.00  0.00      MEMB
ATOM   1425  C35 PC     11      -4.033 -14.365  20.106  1.00  0.00      MEMB
ATOM   1426  H5A PC     11      -5.101 -14.232  20.012  1.00  0.00      MEMB
ATOM   1427  H5B PC     11      -3.737 -13.513  20.700  1.00  0.00      MEMB
ATOM   1428  H5C PC     11      -3.880 -15.379  20.445  1.00  0.00      MEMB
ATOM   1429  C32 PC     11      -2.014 -14.199  18.709  1.00  0.00      MEMB
ATOM   1430  H2A PC     11      -1.701 -13.366  19.321  1.00  0.00      MEMB
ATOM   1431  H2B PC     11      -1.775 -14.087  17.662  1.00  0.00      MEMB
ATOM   1432  C31 PC     11      -1.313 -15.419  19.430  1.00  0.00      MEMB
ATOM   1433  H1A PC     11      -1.664 -15.460  20.483  1.00  0.00      MEMB
ATOM   1434  H1B PC     11      -0.242 -15.125  19.399  1.00  0.00      MEMB
ATOM   1435  P31 PC     11      -1.562 -17.999  19.201  1.00  0.00      MEMB
ATOM   1436  O33 PC     11      -2.398 -18.350  20.378  1.00  0.00      MEMB
ATOM   1437  O34 PC     11      -0.111 -18.151  19.545  1.00  0.00      MEMB
ATOM   1438  O31 PC     11      -1.938 -18.986  17.987  1.00  0.00      MEMB
ATOM   1439  O32 PC     11      -1.712 -16.544  18.687  1.00  0.00      MEMB
ATOM   1440  C3  PC     11      -2.771 -18.509  16.881  1.00  0.00      MEMB
ATOM   1441  HA  PC     11      -2.222 -17.792  16.235  1.00  0.00      MEMB
ATOM   1442  HB  PC     11      -3.792 -18.208  17.200  1.00  0.00      MEMB
ATOM   1443  C2  PC     11      -2.964 -19.620  15.776  1.00  0.00      MEMB
ATOM   1444  HX  PC     11      -3.157 -20.553  16.347  1.00  0.00      MEMB
ATOM   1445  O21 PC     11      -1.693 -19.767  15.087  1.00  0.00      MEMB
ATOM   1446  C21 PC     11      -1.551 -20.935  14.459  1.00  0.00      MEMB
ATOM   1447  O22 PC     11      -2.348 -21.863  14.566  1.00  0.00      MEMB
ATOM   1451  C1  PC     11      -4.134 -19.236  14.817  1.00  0.00      MEMB
ATOM   1452  HR  PC     11      -5.079 -19.050  15.371  1.00  0.00      MEMB
ATOM   1453  HS  PC     11      -4.329 -20.038  14.074  1.00  0.00      MEMB
ATOM   1454  O11 PC     11      -3.721 -18.043  14.091  1.00  0.00      MEMB
ATOM   1455  C11 PC     11      -4.655 -17.108  13.845  1.00  0.00      MEMB
ATOM   1456  O12 PC     11      -5.811 -17.224  14.212  1.00  0.00      MEMB
ATOM   1448  C12 PA     11      -0.318 -20.965  13.593  1.00  0.00      MEMB
ATOM   1449  H2R PA     11       0.100 -21.994  13.575  1.00  0.00      MEMB
ATOM   1450  H2S PA     11       0.431 -20.301  14.076  1.00  0.00      MEMB
ATOM   1460  C13 PA     11      -0.668 -20.454  12.192  1.00  0.00      MEMB
ATOM   1461  H3R PA     11      -1.621 -20.885  11.816  1.00  0.00      MEMB
ATOM   1462  H3S PA     11       0.226 -20.648  11.562  1.00  0.00      MEMB
ATOM   1463  C14 PA     11      -0.802 -18.875  12.098  1.00  0.00      MEMB
ATOM   1464  H4R PA     11       0.173 -18.486  12.462  1.00  0.00      MEMB
ATOM   1465  H4S PA     11      -1.628 -18.408  12.675  1.00  0.00      MEMB
ATOM   1466  C15 PA     11      -1.026 -18.399  10.604  1.00  0.00      MEMB
ATOM   1467  H5R PA     11      -0.742 -17.331  10.492  1.00  0.00      MEMB
ATOM   1468  H5S PA     11      -2.090 -18.562  10.329  1.00  0.00      MEMB
ATOM   1469  C16 PA     11      -0.088 -19.126   9.622  1.00  0.00      MEMB
ATOM   1470  H6R PA     11      -0.182 -20.219   9.447  1.00  0.00      MEMB
ATOM   1471  H6S PA     11       0.975 -18.998   9.917  1.00  0.00      MEMB
ATOM   1472  C17 PA     11      -0.236 -18.363   8.222  1.00  0.00      MEMB
ATOM   1473  H7R PA     11       0.681 -18.413   7.596  1.00  0.00      MEMB
ATOM   1474  H7S PA     11      -0.372 -17.269   8.358  1.00  0.00      MEMB
ATOM   1475  C18 PA     11      -1.382 -19.015   7.526  1.00  0.00      MEMB
ATOM   1476  H8R PA     11      -2.340 -18.495   7.741  1.00  0.00      MEMB
ATOM   1477  H8S PA     11      -1.345 -20.116   7.672  1.00  0.00      MEMB
ATOM   1478  C19 PA     11      -1.319 -18.799   5.987  1.00  0.00      MEMB
ATOM   1479  H9R PA     11      -2.261 -19.071   5.465  1.00  0.00      MEMB
ATOM   1480  H9S PA     11      -0.568 -19.479   5.532  1.00  0.00      MEMB
ATOM   1481 C110 PA     11      -1.009 -17.363   5.598  1.00  0.00      MEMB
ATOM   1482 H10R PA     11       0.009 -17.092   5.950  1.00  0.00      MEMB
ATOM   1483 H10S PA     11      -1.665 -16.617   6.096  1.00  0.00      MEMB
ATOM   1484 C111 PA     11      -1.047 -17.024   4.122  1.00  0.00      MEMB
ATOM   1485 H11R PA     11      -0.763 -15.966   3.937  1.00  0.00      MEMB
ATOM   1486 H11S PA     11      -2.038 -17.156   3.636  1.00  0.00      MEMB
ATOM   1487 C112 PA     11      -0.187 -17.912   3.185  1.00  0.00      MEMB
ATOM   1488 H12R PA     11      -0.699 -18.897   3.138  1.00  0.00      MEMB
ATOM   1489 H12S PA     11       0.862 -18.114   3.490  1.00  0.00      MEMB
ATOM   1490 C113 PA     11      -0.064 -17.257   1.846  1.00  0.00      MEMB
ATOM   1491 H13R PA     11       0.593 -16.366   1.942  1.00  0.00      MEMB
ATOM   1492 H13S PA     11      -1.001 -16.795   1.469  1.00  0.00      MEMB
ATOM   1493 C114 PA     11       0.671 -18.209   0.873  1.00  0.00      MEMB
ATOM   1494 H14R PA     11       1.153 -19.017   1.464  1.00  0.00      MEMB
ATOM   1495 H14S PA     11       1.512 -17.683   0.373  1.00  0.00      MEMB
ATOM   1496 C115 PA     11      -0.403 -18.813  -0.072  1.00  0.00      MEMB
ATOM   1497 H15R PA     11      -1.171 -19.240   0.607  1.00  0.00      MEMB
ATOM   1498 H15S PA     11       0.079 -19.645  -0.628  1.00  0.00      MEMB
ATOM   1499 C116 PA     11      -0.935 -17.838  -1.141  1.00  0.00      MEMB
ATOM   1500 H16R PA     11      -0.251 -17.134  -1.661  1.00  0.00      MEMB
ATOM   1501 H16S PA     11      -1.439 -17.080  -0.503  1.00  0.00      MEMB
ATOM   1502 H16T PA     11      -1.727 -18.233  -1.813  1.00  0.00      MEMB
TER   
ATOM   1587  C12 PA     12       5.621 -12.540  14.533  1.00  0.00      MEMB
ATOM   1588  H2R PA     12       5.509 -13.627  14.730  1.00  0.00      MEMB
ATOM   1589  H2S PA     12       6.543 -12.289  15.100  1.00  0.00      MEMB
ATOM   1633  C13 PA     12       5.859 -12.464  13.036  1.00  0.00      MEMB
ATOM   1634  H3R PA     12       6.192 -11.464  12.686  1.00  0.00      MEMB
ATOM   1635  H3S PA     12       5.097 -12.892  12.350  1.00  0.00      MEMB
ATOM   1636  C14 PA     12       7.041 -13.411  12.684  1.00  0.00      MEMB
ATOM   1637  H4R PA     12       6.685 -14.426  12.963  1.00  0.00      MEMB
ATOM   1638  H4S PA     12       7.956 -13.155  13.260  1.00  0.00      MEMB
ATOM   1639  C15 PA     12       7.392 -13.457  11.204  1.00  0.00      MEMB
ATOM   1640  H5R PA     12       6.511 -13.916  10.707  1.00  0.00      MEMB
ATOM   1641  H5S PA     12       8.276 -14.108  11.037  1.00  0.00      MEMB
ATOM   1642  C16 PA     12       7.815 -11.996  10.764  1.00  0.00      MEMB
ATOM   1643  H6R PA     12       8.415 -11.515  11.567  1.00  0.00      MEMB
ATOM   1644  H6S PA     12       6.938 -11.323  10.653  1.00  0.00      MEMB
ATOM   1645  C17 PA     12       8.380 -11.926   9.376  1.00  0.00      MEMB
ATOM   1646  H7R PA     12       9.441 -12.252   9.400  1.00  0.00      MEMB
ATOM   1647  H7S PA     12       8.411 -10.884   8.993  1.00  0.00      MEMB
ATOM   1648  C18 PA     12       7.600 -12.729   8.286  1.00  0.00      MEMB
ATOM   1649  H8R PA     12       6.500 -12.581   8.326  1.00  0.00      MEMB
ATOM   1650  H8S PA     12       7.586 -13.826   8.463  1.00  0.00      MEMB
ATOM   1651  C19 PA     12       8.198 -12.560   6.901  1.00  0.00      MEMB
ATOM   1652  H9R PA     12       9.246 -12.927   6.853  1.00  0.00      MEMB
ATOM   1653  H9S PA     12       8.109 -11.500   6.581  1.00  0.00      MEMB
ATOM   1654 C110 PA     12       7.307 -13.337   5.873  1.00  0.00      MEMB
ATOM   1655 H10R PA     12       6.248 -13.031   6.018  1.00  0.00      MEMB
ATOM   1656 H10S PA     12       7.474 -14.391   6.183  1.00  0.00      MEMB
ATOM   1657 C111 PA     12       7.733 -13.144   4.487  1.00  0.00      MEMB
ATOM   1658 H11R PA     12       8.829 -13.268   4.354  1.00  0.00      MEMB
ATOM   1659 H11S PA     12       7.557 -12.118   4.101  1.00  0.00      MEMB
ATOM   1660 C112 PA     12       7.065 -14.264   3.603  1.00  0.00      MEMB
ATOM   1661 H12R PA     12       6.017 -14.339   3.962  1.00  0.00      MEMB
ATOM   1662 H12S PA     12       7.619 -15.119   4.047  1.00  0.00      MEMB
ATOM   1663 C113 PA     12       7.216 -14.210   2.089  1.00  0.00      MEMB
ATOM   1664 H13R PA     12       6.725 -13.293   1.700  1.00  0.00      MEMB
ATOM   1665 H13S PA     12       6.501 -15.018   1.822  1.00  0.00      MEMB
ATOM   1666 C114 PA     12       8.531 -14.492   1.316  1.00  0.00      MEMB
ATOM   1667 H14R PA     12       8.305 -14.590   0.232  1.00  0.00      MEMB
ATOM   1668 H14S PA     12       8.951 -15.460   1.664  1.00  0.00      MEMB
ATOM   1669 C115 PA     12       9.625 -13.390   1.444  1.00  0.00      MEMB
ATOM   1670 H15R PA     12      10.609 -13.904   1.392  1.00  0.00      MEMB
ATOM   1671 H15S PA     12       9.638 -12.976   2.475  1.00  0.00      MEMB
ATOM   1672 C116 PA     12       9.313 -12.293   0.388  1.00  0.00      MEMB
ATOM   1673 H16R PA     12       9.913 -11.400   0.666  1.00  0.00      MEMB
ATOM   1674 H16S PA     12       8.240 -12.007   0.367  1.00  0.00      MEMB
ATOM   1675 H16T PA     12       9.435 -12.688  -0.643  1.00  0.00      MEMB
ATOM   1546  N31 PC     12       7.403 -12.883  20.028  1.00  0.00      MEMB
ATOM   1547  C33 PC     12       6.242 -12.868  21.007  1.00  0.00      MEMB
ATOM   1548  H3A PC     12       6.573 -13.294  21.942  1.00  0.00      MEMB
ATOM   1549  H3B PC     12       5.474 -13.448  20.517  1.00  0.00      MEMB
ATOM   1550  H3C PC     12       5.997 -11.836  21.214  1.00  0.00      MEMB
ATOM   1551  C34 PC     12       7.058 -12.129  18.780  1.00  0.00      MEMB
ATOM   1552  H4A PC     12       7.857 -12.224  18.060  1.00  0.00      MEMB
ATOM   1553  H4B PC     12       6.933 -11.087  19.034  1.00  0.00      MEMB
ATOM   1554  H4C PC     12       6.158 -12.560  18.365  1.00  0.00      MEMB
ATOM   1555  C35 PC     12       8.629 -12.323  20.684  1.00  0.00      MEMB
ATOM   1556  H5A PC     12       8.551 -11.275  20.936  1.00  0.00      MEMB
ATOM   1557  H5B PC     12       9.424 -12.475  19.969  1.00  0.00      MEMB
ATOM   1558  H5C PC     12       8.668 -12.809  21.647  1.00  0.00      MEMB
ATOM   1559  C32 PC     12       7.737 -14.322  19.533  1.00  0.00      MEMB
ATOM   1560  H2A PC     12       8.349 -14.777  20.298  1.00  0.00      MEMB
ATOM   1561  H2B PC     12       8.331 -14.235  18.636  1.00  0.00      MEMB
ATOM   1562  C31 PC     12       6.647 -15.487  19.264  1.00  0.00      MEMB
ATOM   1563  H1A PC     12       6.212 -15.970  20.165  1.00  0.00      MEMB
ATOM   1564  H1B PC     12       7.146 -16.278  18.664  1.00  0.00      MEMB
ATOM   1565  P31 PC     12       4.480 -15.798  17.945  1.00  0.00      MEMB
ATOM   1566  O33 PC     12       3.783 -16.423  19.100  1.00  0.00      MEMB
ATOM   1567  O34 PC     12       4.984 -16.713  16.892  1.00  0.00      MEMB
ATOM   1568  O31 PC     12       3.491 -14.776  17.295  1.00  0.00      MEMB
ATOM   1569  O32 PC     12       5.646 -14.923  18.473  1.00  0.00      MEMB
ATOM   1570  C3  PC     12       2.787 -13.938  18.176  1.00  0.00      MEMB
ATOM   1571  HA  PC     12       3.342 -13.498  19.032  1.00  0.00      MEMB
ATOM   1572  HB  PC     12       1.915 -14.501  18.571  1.00  0.00      MEMB
ATOM   1573  C2  PC     12       2.162 -12.646  17.368  1.00  0.00      MEMB
ATOM   1574  HX  PC     12       1.436 -12.068  17.979  1.00  0.00      MEMB
ATOM   1575  O21 PC     12       1.673 -13.007  16.047  1.00  0.00      MEMB
ATOM   1576  C21 PC     12       0.902 -14.013  15.922  1.00  0.00      MEMB
ATOM   1577  O22 PC     12       0.330 -14.710  16.807  1.00  0.00      MEMB
ATOM   1581  C1  PC     12       3.257 -11.529  17.101  1.00  0.00      MEMB
ATOM   1582  HR  PC     12       3.609 -11.392  18.146  1.00  0.00      MEMB
ATOM   1583  HS  PC     12       2.830 -10.557  16.773  1.00  0.00      MEMB
ATOM   1584  O11 PC     12       4.348 -12.022  16.406  1.00  0.00      MEMB
ATOM   1585  C11 PC     12       4.527 -11.660  15.136  1.00  0.00      MEMB
ATOM   1586  O12 PC     12       3.897 -10.803  14.536  1.00  0.00      MEMB
ATOM   1578  C12 PA     12       0.760 -14.415  14.426  1.00  0.00      MEMB
ATOM   1579  H2R PA     12       0.113 -13.702  13.871  1.00  0.00      MEMB
ATOM   1580  H2S PA     12       0.265 -15.402  14.305  1.00  0.00      MEMB
ATOM   1590  C13 PA     12       2.061 -14.577  13.613  1.00  0.00      MEMB
ATOM   1591  H3R PA     12       2.510 -13.583  13.401  1.00  0.00      MEMB
ATOM   1592  H3S PA     12       1.684 -14.793  12.590  1.00  0.00      MEMB
ATOM   1593  C14 PA     12       3.082 -15.591  14.034  1.00  0.00      MEMB
ATOM   1594  H4R PA     12       2.573 -16.572  14.146  1.00  0.00      MEMB
ATOM   1595  H4S PA     12       3.696 -15.170  14.859  1.00  0.00      MEMB
ATOM   1596  C15 PA     12       4.143 -15.744  12.965  1.00  0.00      MEMB
ATOM   1597  H5R PA     12       5.039 -16.257  13.375  1.00  0.00      MEMB
ATOM   1598  H5S PA     12       4.467 -14.757  12.570  1.00  0.00      MEMB
ATOM   1599  C16 PA     12       3.752 -16.492  11.724  1.00  0.00      MEMB
ATOM   1600  H6R PA     12       2.805 -16.065  11.332  1.00  0.00      MEMB
ATOM   1601  H6S PA     12       3.553 -17.555  11.981  1.00  0.00      MEMB
ATOM   1602  C17 PA     12       4.759 -16.467  10.448  1.00  0.00      MEMB
ATOM   1603  H7R PA     12       5.511 -17.175  10.856  1.00  0.00      MEMB
ATOM   1604  H7S PA     12       5.305 -15.512  10.296  1.00  0.00      MEMB
ATOM   1605  C18 PA     12       4.266 -17.088   9.129  1.00  0.00      MEMB
ATOM   1606  H8R PA     12       3.555 -17.854   9.507  1.00  0.00      MEMB
ATOM   1607  H8S PA     12       5.105 -17.584   8.597  1.00  0.00      MEMB
ATOM   1608  C19 PA     12       3.369 -16.167   8.219  1.00  0.00      MEMB
ATOM   1609  H9R PA     12       2.558 -15.664   8.787  1.00  0.00      MEMB
ATOM   1610  H9S PA     12       2.684 -16.839   7.659  1.00  0.00      MEMB
ATOM   1611 C110 PA     12       4.008 -15.287   7.163  1.00  0.00      MEMB
ATOM   1612 H10R PA     12       4.433 -15.959   6.386  1.00  0.00      MEMB
ATOM   1613 H10S PA     12       4.836 -14.739   7.663  1.00  0.00      MEMB
ATOM   1614 C111 PA     12       3.114 -14.227   6.441  1.00  0.00      MEMB
ATOM   1615 H11R PA     12       3.809 -13.512   5.951  1.00  0.00      MEMB
ATOM   1616 H11S PA     12       2.505 -13.687   7.196  1.00  0.00      MEMB
ATOM   1617 C112 PA     12       2.307 -14.892   5.350  1.00  0.00      MEMB
ATOM   1618 H12R PA     12       1.634 -15.697   5.716  1.00  0.00      MEMB
ATOM   1619 H12S PA     12       3.082 -15.345   4.695  1.00  0.00      MEMB
ATOM   1620 C113 PA     12       1.488 -13.974   4.387  1.00  0.00      MEMB
ATOM   1621 H13R PA     12       1.221 -13.144   5.076  1.00  0.00      MEMB
ATOM   1622 H13S PA     12       0.572 -14.477   4.012  1.00  0.00      MEMB
ATOM   1623 C114 PA     12       2.272 -13.372   3.126  1.00  0.00      MEMB
ATOM   1624 H14R PA     12       2.878 -14.168   2.644  1.00  0.00      MEMB
ATOM   1625 H14S PA     12       2.993 -12.688   3.624  1.00  0.00      MEMB
ATOM   1626 C115 PA     12       1.274 -12.616   2.236  1.00  0.00      MEMB
ATOM   1627 H15R PA     12       0.487 -13.349   1.957  1.00  0.00      MEMB
ATOM   1628 H15S PA     12       1.763 -12.305   1.288  1.00  0.00      MEMB
ATOM   1629 C116 PA     12       0.478 -11.489   2.852  1.00  0.00      MEMB
ATOM   1630 H16R PA     12      -0.114 -11.897   3.699  1.00  0.00      MEMB
ATOM   1631 H16S PA     12      -0.282 -11.149   2.117  1.00  0.00      MEMB
ATOM   1632 H16T PA     12       1.136 -10.621   3.076  1.00  0.00      MEMB
TER   
ATOM   1717  C12 PA     13      -7.795   7.380  12.879  1.00  0.00      MEMB
ATOM   1718  H2R PA     13      -7.171   6.469  13.005  1.00  0.00      MEMB
ATOM   1719  H2S PA     13      -7.320   8.230  12.343  1.00  0.00      MEMB
ATOM   1763  C13 PA     13      -8.928   6.911  11.955  1.00  0.00      MEMB
ATOM   1764  H3R PA     13      -9.520   7.826  11.737  1.00  0.00      MEMB
ATOM   1765  H3S PA     13      -9.530   6.144  12.486  1.00  0.00      MEMB
ATOM   1766  C14 PA     13      -8.276   6.295  10.743  1.00  0.00      MEMB
ATOM   1767  H4R PA     13      -7.961   5.290  11.098  1.00  0.00      MEMB
ATOM   1768  H4S PA     13      -7.309   6.757  10.450  1.00  0.00      MEMB
ATOM   1769  C15 PA     13      -9.207   6.039   9.567  1.00  0.00      MEMB
ATOM   1770  H5R PA     13      -9.868   5.259  10.001  1.00  0.00      MEMB
ATOM   1771  H5S PA     13      -8.748   5.589   8.662  1.00  0.00      MEMB
ATOM   1772  C16 PA     13      -9.985   7.291   9.208  1.00  0.00      MEMB
ATOM   1773  H6R PA     13     -10.577   7.723  10.043  1.00  0.00      MEMB
ATOM   1774  H6S PA     13     -10.803   6.979   8.524  1.00  0.00      MEMB
ATOM   1775  C17 PA     13      -9.074   8.340   8.582  1.00  0.00      MEMB
ATOM   1776  H7R PA     13      -8.266   8.525   9.322  1.00  0.00      MEMB
ATOM   1777  H7S PA     13      -9.514   9.360   8.579  1.00  0.00      MEMB
ATOM   1778  C18 PA     13      -8.451   8.169   7.172  1.00  0.00      MEMB
ATOM   1779  H8R PA     13      -8.223   7.108   6.935  1.00  0.00      MEMB
ATOM   1780  H8S PA     13      -7.517   8.756   7.043  1.00  0.00      MEMB
ATOM   1781  C19 PA     13      -9.548   8.640   6.134  1.00  0.00      MEMB
ATOM   1782  H9R PA     13      -9.802   9.692   6.384  1.00  0.00      MEMB
ATOM   1783  H9S PA     13     -10.506   8.087   6.234  1.00  0.00      MEMB
ATOM   1784 C110 PA     13      -9.063   8.414   4.691  1.00  0.00      MEMB
ATOM   1785 H10R PA     13      -8.858   7.369   4.375  1.00  0.00      MEMB
ATOM   1786 H10S PA     13      -8.147   8.991   4.439  1.00  0.00      MEMB
ATOM   1787 C111 PA     13     -10.021   9.119   3.735  1.00  0.00      MEMB
ATOM   1788 H11R PA     13     -10.148  10.173   4.060  1.00  0.00      MEMB
ATOM   1789 H11S PA     13     -10.989   8.577   3.805  1.00  0.00      MEMB
ATOM   1790 C112 PA     13      -9.534   9.089   2.274  1.00  0.00      MEMB
ATOM   1791 H12R PA     13      -9.562   7.989   2.122  1.00  0.00      MEMB
ATOM   1792 H12S PA     13      -8.484   9.444   2.200  1.00  0.00      MEMB
ATOM   1793 C113 PA     13     -10.359   9.663   1.097  1.00  0.00      MEMB
ATOM   1794 H13R PA     13     -10.255  10.763   1.221  1.00  0.00      MEMB
ATOM   1795 H13S PA     13     -11.446   9.456   1.190  1.00  0.00      MEMB
ATOM   1796 C114 PA     13      -9.774   9.301  -0.278  1.00  0.00      MEMB
ATOM   1797 H14R PA     13      -9.840   8.193  -0.310  1.00  0.00      MEMB
ATOM   1798 H14S PA     13      -8.678   9.477  -0.317  1.00  0.00      MEMB
ATOM   1799 C115 PA     13     -10.324   9.842  -1.533  1.00  0.00      MEMB
ATOM   1800 H15R PA     13     -11.295   9.394  -1.835  1.00  0.00      MEMB
ATOM   1801 H15S PA     13      -9.601   9.546  -2.323  1.00  0.00      MEMB
ATOM   1802 C116 PA     13     -10.519  11.343  -1.558  1.00  0.00      MEMB
ATOM   1803 H16R PA     13     -10.854  11.733  -2.543  1.00  0.00      MEMB
ATOM   1804 H16S PA     13      -9.518  11.824  -1.596  1.00  0.00      MEMB
ATOM   1805 H16T PA     13     -11.028  11.749  -0.658  1.00  0.00      MEMB
ATOM   1676  N31 PC     13      -5.624  10.751  19.408  1.00  0.00      MEMB
ATOM   1677  C33 PC     13      -6.654   9.893  18.834  1.00  0.00      MEMB
ATOM   1678  H3A PC     13      -7.178   9.344  19.602  1.00  0.00      MEMB
ATOM   1679  H3B PC     13      -6.198   9.240  18.104  1.00  0.00      MEMB
ATOM   1680  H3C PC     13      -7.382  10.556  18.389  1.00  0.00      MEMB
ATOM   1681  C34 PC     13      -4.689   9.929  20.247  1.00  0.00      MEMB
ATOM   1682  H4A PC     13      -5.171   9.717  21.190  1.00  0.00      MEMB
ATOM   1683  H4B PC     13      -3.773  10.444  20.493  1.00  0.00      MEMB
ATOM   1684  H4C PC     13      -4.507   9.016  19.698  1.00  0.00      MEMB
ATOM   1685  C35 PC     13      -4.838  11.382  18.264  1.00  0.00      MEMB
ATOM   1686  H5A PC     13      -5.478  12.006  17.658  1.00  0.00      MEMB
ATOM   1687  H5B PC     13      -4.485  10.576  17.637  1.00  0.00      MEMB
ATOM   1688  H5C PC     13      -4.128  12.018  18.771  1.00  0.00      MEMB
ATOM   1689  C32 PC     13      -6.205  11.842  20.347  1.00  0.00      MEMB
ATOM   1690  H2A PC     13      -5.393  12.323  20.871  1.00  0.00      MEMB
ATOM   1691  H2B PC     13      -6.846  11.284  21.014  1.00  0.00      MEMB
ATOM   1692  C31 PC     13      -7.000  13.049  19.730  1.00  0.00      MEMB
ATOM   1693  H1A PC     13      -6.250  13.726  19.268  1.00  0.00      MEMB
ATOM   1694  H1B PC     13      -7.578  13.667  20.450  1.00  0.00      MEMB
ATOM   1695  P31 PC     13      -9.313  12.951  18.499  1.00  0.00      MEMB
ATOM   1696  O33 PC     13      -9.363  14.419  18.565  1.00  0.00      MEMB
ATOM   1697  O34 PC     13     -10.124  12.090  19.353  1.00  0.00      MEMB
ATOM   1698  O31 PC     13      -9.575  12.532  17.072  1.00  0.00      MEMB
ATOM   1699  O32 PC     13      -7.757  12.570  18.682  1.00  0.00      MEMB
ATOM   1700  C3  PC     13      -9.985  11.263  16.736  1.00  0.00      MEMB
ATOM   1701  HA  PC     13     -11.009  11.286  16.306  1.00  0.00      MEMB
ATOM   1702  HB  PC     13      -9.846  10.462  17.493  1.00  0.00      MEMB
ATOM   1703  C2  PC     13      -9.116  10.675  15.645  1.00  0.00      MEMB
ATOM   1704  HX  PC     13      -8.099  10.463  16.038  1.00  0.00      MEMB
ATOM   1705  O21 PC     13      -9.027  11.595  14.506  1.00  0.00      MEMB
ATOM   1706  C21 PC     13      -7.912  12.309  14.440  1.00  0.00      MEMB
ATOM   1707  O22 PC     13      -6.828  12.089  14.990  1.00  0.00      MEMB
ATOM   1711  C1  PC     13      -9.768   9.358  15.140  1.00  0.00      MEMB
ATOM   1712  HR  PC     13     -10.855   9.541  15.001  1.00  0.00      MEMB
ATOM   1713  HS  PC     13      -9.642   8.723  16.043  1.00  0.00      MEMB
ATOM   1714  O11 PC     13      -9.037   8.888  14.041  1.00  0.00      MEMB
ATOM   1715  C11 PC     13      -8.246   7.808  14.297  1.00  0.00      MEMB
ATOM   1716  O12 PC     13      -8.038   7.256  15.341  1.00  0.00      MEMB
ATOM   1708  C12 PA     13      -8.176  13.474  13.512  1.00  0.00      MEMB
ATOM   1709  H2R PA     13      -9.094  13.936  13.932  1.00  0.00      MEMB
ATOM   1710  H2S PA     13      -8.388  13.215  12.453  1.00  0.00      MEMB
ATOM   1720  C13 PA     13      -7.091  14.609  13.690  1.00  0.00      MEMB
ATOM   1721  H3R PA     13      -6.163  14.091  13.368  1.00  0.00      MEMB
ATOM   1722  H3S PA     13      -6.890  14.814  14.763  1.00  0.00      MEMB
ATOM   1723  C14 PA     13      -7.368  15.870  12.941  1.00  0.00      MEMB
ATOM   1724  H4R PA     13      -6.406  16.424  12.974  1.00  0.00      MEMB
ATOM   1725  H4S PA     13      -8.262  16.391  13.346  1.00  0.00      MEMB
ATOM   1726  C15 PA     13      -7.749  15.834  11.448  1.00  0.00      MEMB
ATOM   1727  H5R PA     13      -7.903  16.853  11.034  1.00  0.00      MEMB
ATOM   1728  H5S PA     13      -8.770  15.405  11.354  1.00  0.00      MEMB
ATOM   1729  C16 PA     13      -6.810  14.990  10.610  1.00  0.00      MEMB
ATOM   1730  H6R PA     13      -6.920  13.890  10.726  1.00  0.00      MEMB
ATOM   1731  H6S PA     13      -5.737  15.198  10.811  1.00  0.00      MEMB
ATOM   1732  C17 PA     13      -6.855  15.289   9.083  1.00  0.00      MEMB
ATOM   1733  H7R PA     13      -6.049  14.720   8.571  1.00  0.00      MEMB
ATOM   1734  H7S PA     13      -6.754  16.376   8.876  1.00  0.00      MEMB
ATOM   1735  C18 PA     13      -8.200  14.900   8.415  1.00  0.00      MEMB
ATOM   1736  H8R PA     13      -8.155  15.063   7.317  1.00  0.00      MEMB
ATOM   1737  H8S PA     13      -9.048  15.485   8.832  1.00  0.00      MEMB
ATOM   1738  C19 PA     13      -8.543  13.374   8.562  1.00  0.00      MEMB
ATOM   1739  H9R PA     13      -9.499  13.197   8.025  1.00  0.00      MEMB
ATOM   1740  H9S PA     13      -8.719  13.071   9.616  1.00  0.00      MEMB
ATOM   1741 C110 PA     13      -7.458  12.465   7.877  1.00  0.00      MEMB
ATOM   1742 H10R PA     13      -7.791  11.406   7.913  1.00  0.00      MEMB
ATOM   1743 H10S PA     13      -6.504  12.578   8.435  1.00  0.00      MEMB
ATOM   1744 C111 PA     13      -7.068  12.857   6.417  1.00  0.00      MEMB
ATOM   1745 H11R PA     13      -6.620  13.872   6.349  1.00  0.00      MEMB
ATOM   1746 H11S PA     13      -8.039  12.857   5.878  1.00  0.00      MEMB
ATOM   1747 C112 PA     13      -5.964  11.856   5.926  1.00  0.00      MEMB
ATOM   1748 H12R PA     13      -6.162  10.832   6.308  1.00  0.00      MEMB
ATOM   1749 H12S PA     13      -5.061  12.240   6.448  1.00  0.00      MEMB
ATOM   1750 C113 PA     13      -5.749  11.666   4.440  1.00  0.00      MEMB
ATOM   1751 H13R PA     13      -5.414  12.551   3.859  1.00  0.00      MEMB
ATOM   1752 H13S PA     13      -6.715  11.217   4.124  1.00  0.00      MEMB
ATOM   1753 C114 PA     13      -4.715  10.617   4.095  1.00  0.00      MEMB
ATOM   1754 H14R PA     13      -4.823   9.717   4.737  1.00  0.00      MEMB
ATOM   1755 H14S PA     13      -3.720  11.055   4.321  1.00  0.00      MEMB
ATOM   1756 C115 PA     13      -4.659  10.136   2.639  1.00  0.00      MEMB
ATOM   1757 H15R PA     13      -4.360  10.990   1.994  1.00  0.00      MEMB
ATOM   1758 H15S PA     13      -5.623   9.698   2.304  1.00  0.00      MEMB
ATOM   1759 C116 PA     13      -3.547   9.081   2.516  1.00  0.00      MEMB
ATOM   1760 H16R PA     13      -3.615   8.496   1.573  1.00  0.00      MEMB
ATOM   1761 H16S PA     13      -3.667   8.389   3.377  1.00  0.00      MEMB
ATOM   1762 H16T PA     13      -2.544   9.530   2.679  1.00  0.00      MEMB
TER   
ATOM   1847  C12 PA     14       1.308   9.785  11.449  1.00  0.00      MEMB
ATOM   1848  H2R PA     14       0.942  10.515  10.696  1.00  0.00      MEMB
ATOM   1849  H2S PA     14       0.615   8.918  11.427  1.00  0.00      MEMB
ATOM   1893  C13 PA     14       2.673   9.295  10.938  1.00  0.00      MEMB
ATOM   1894  H3R PA     14       2.453   8.764   9.987  1.00  0.00      MEMB
ATOM   1895  H3S PA     14       3.186   8.635  11.670  1.00  0.00      MEMB
ATOM   1896  C14 PA     14       3.638  10.505  10.609  1.00  0.00      MEMB
ATOM   1897  H4R PA     14       4.579  10.104  10.174  1.00  0.00      MEMB
ATOM   1898  H4S PA     14       3.882  11.057  11.542  1.00  0.00      MEMB
ATOM   1899  C15 PA     14       3.114  11.579   9.648  1.00  0.00      MEMB
ATOM   1900  H5R PA     14       4.015  12.198   9.450  1.00  0.00      MEMB
ATOM   1901  H5S PA     14       2.318  12.237  10.058  1.00  0.00      MEMB
ATOM   1902  C16 PA     14       2.773  10.914   8.321  1.00  0.00      MEMB
ATOM   1903  H6R PA     14       2.615  11.676   7.529  1.00  0.00      MEMB
ATOM   1904  H6S PA     14       1.885  10.253   8.418  1.00  0.00      MEMB
ATOM   1905  C17 PA     14       3.796   9.963   7.517  1.00  0.00      MEMB
ATOM   1906  H7R PA     14       3.298   9.641   6.577  1.00  0.00      MEMB
ATOM   1907  H7S PA     14       3.889   8.994   8.051  1.00  0.00      MEMB
ATOM   1908  C18 PA     14       5.211  10.620   7.305  1.00  0.00      MEMB
ATOM   1909  H8R PA     14       5.825   9.984   6.632  1.00  0.00      MEMB
ATOM   1910  H8S PA     14       5.644  10.725   8.323  1.00  0.00      MEMB
ATOM   1911  C19 PA     14       4.993  11.906   6.632  1.00  0.00      MEMB
ATOM   1912  H9R PA     14       6.018  12.330   6.582  1.00  0.00      MEMB
ATOM   1913  H9S PA     14       4.441  12.678   7.209  1.00  0.00      MEMB
ATOM   1914 C110 PA     14       4.428  11.675   5.230  1.00  0.00      MEMB
ATOM   1915 H10R PA     14       3.331  11.803   5.350  1.00  0.00      MEMB
ATOM   1916 H10S PA     14       4.721  10.788   4.629  1.00  0.00      MEMB
ATOM   1917 C111 PA     14       4.842  12.914   4.245  1.00  0.00      MEMB
ATOM   1918 H11R PA     14       4.470  12.637   3.235  1.00  0.00      MEMB
ATOM   1919 H11S PA     14       5.950  12.989   4.277  1.00  0.00      MEMB
ATOM   1920 C112 PA     14       4.082  14.292   4.487  1.00  0.00      MEMB
ATOM   1921 H12R PA     14       4.656  14.714   5.340  1.00  0.00      MEMB
ATOM   1922 H12S PA     14       3.023  14.081   4.746  1.00  0.00      MEMB
ATOM   1923 C113 PA     14       4.198  15.377   3.374  1.00  0.00      MEMB
ATOM   1924 H13R PA     14       5.277  15.314   3.114  1.00  0.00      MEMB
ATOM   1925 H13S PA     14       3.916  16.346   3.839  1.00  0.00      MEMB
ATOM   1926 C114 PA     14       3.307  15.174   2.112  1.00  0.00      MEMB
ATOM   1927 H14R PA     14       3.677  14.232   1.654  1.00  0.00      MEMB
ATOM   1928 H14S PA     14       3.542  16.004   1.411  1.00  0.00      MEMB
ATOM   1929 C115 PA     14       1.786  15.292   2.460  1.00  0.00      MEMB
ATOM   1930 H15R PA     14       1.647  16.150   3.151  1.00  0.00      MEMB
ATOM   1931 H15S PA     14       1.380  14.351   2.890  1.00  0.00      MEMB
ATOM   1932 C116 PA     14       0.926  15.417   1.189  1.00  0.00      MEMB
ATOM   1933 H16R PA     14      -0.079  15.297   1.649  1.00  0.00      MEMB
ATOM   1934 H16S PA     14       1.118  14.563   0.505  1.00  0.00      MEMB
ATOM   1935 H16T PA     14       1.083  16.426   0.752  1.00  0.00      MEMB
ATOM   1806  N31 PC     14       1.934  11.924  20.403  1.00  0.00      MEMB
ATOM   1807  C33 PC     14       1.769  11.017  21.594  1.00  0.00      MEMB
ATOM   1808  H3A PC     14       0.774  11.089  22.007  1.00  0.00      MEMB
ATOM   1809  H3B PC     14       2.561  11.205  22.304  1.00  0.00      MEMB
ATOM   1810  H3C PC     14       1.961  10.037  21.182  1.00  0.00      MEMB
ATOM   1811  C34 PC     14       3.406  11.928  20.053  1.00  0.00      MEMB
ATOM   1812  H4A PC     14       3.547  12.497  19.146  1.00  0.00      MEMB
ATOM   1813  H4B PC     14       3.764  10.914  19.943  1.00  0.00      MEMB
ATOM   1814  H4C PC     14       3.907  12.450  20.854  1.00  0.00      MEMB
ATOM   1815  C35 PC     14       1.088  11.407  19.271  1.00  0.00      MEMB
ATOM   1816  H5A PC     14       0.097  11.261  19.673  1.00  0.00      MEMB
ATOM   1817  H5B PC     14       1.552  10.507  18.895  1.00  0.00      MEMB
ATOM   1818  H5C PC     14       1.042  12.095  18.439  1.00  0.00      MEMB
ATOM   1819  C32 PC     14       1.502  13.407  20.848  1.00  0.00      MEMB
ATOM   1820  H2A PC     14       2.032  13.546  21.779  1.00  0.00      MEMB
ATOM   1821  H2B PC     14       0.494  13.243  21.199  1.00  0.00      MEMB
ATOM   1822  C31 PC     14       1.523  14.673  19.899  1.00  0.00      MEMB
ATOM   1823  H1A PC     14       2.511  15.120  20.141  1.00  0.00      MEMB
ATOM   1824  H1B PC     14       0.717  15.386  20.177  1.00  0.00      MEMB
ATOM   1825  P31 PC     14       0.689  14.979  17.418  1.00  0.00      MEMB
ATOM   1826  O33 PC     14       1.343  16.264  17.163  1.00  0.00      MEMB
ATOM   1827  O34 PC     14      -0.794  15.016  17.666  1.00  0.00      MEMB
ATOM   1828  O31 PC     14       0.974  14.154  16.146  1.00  0.00      MEMB
ATOM   1829  O32 PC     14       1.464  14.270  18.541  1.00  0.00      MEMB
ATOM   1830  C3  PC     14       2.026  13.184  16.085  1.00  0.00      MEMB
ATOM   1831  HA  PC     14       1.747  12.367  16.784  1.00  0.00      MEMB
ATOM   1832  HB  PC     14       3.010  13.560  16.440  1.00  0.00      MEMB
ATOM   1833  C2  PC     14       2.117  12.643  14.654  1.00  0.00      MEMB
ATOM   1834  HX  PC     14       2.912  11.885  14.487  1.00  0.00      MEMB
ATOM   1835  O21 PC     14       2.342  13.854  13.785  1.00  0.00      MEMB
ATOM   1836  C21 PC     14       3.599  13.917  13.285  1.00  0.00      MEMB
ATOM   1837  O22 PC     14       4.386  13.043  13.207  1.00  0.00      MEMB
ATOM   1841  C1  PC     14       0.757  11.915  14.313  1.00  0.00      MEMB
ATOM   1842  HR  PC     14      -0.122  12.568  14.502  1.00  0.00      MEMB
ATOM   1843  HS  PC     14       0.578  11.076  15.018  1.00  0.00      MEMB
ATOM   1844  O11 PC     14       0.777  11.405  13.001  1.00  0.00      MEMB
ATOM   1845  C11 PC     14       1.451  10.232  12.893  1.00  0.00      MEMB
ATOM   1846  O12 PC     14       2.091   9.739  13.798  1.00  0.00      MEMB
ATOM   1838  C12 PA     14       3.842  15.338  12.839  1.00  0.00      MEMB
ATOM   1839  H2R PA     14       4.921  15.552  12.687  1.00  0.00      MEMB
ATOM   1840  H2S PA     14       3.619  16.097  13.620  1.00  0.00      MEMB
ATOM   1850  C13 PA     14       2.937  15.626  11.635  1.00  0.00      MEMB
ATOM   1851  H3R PA     14       2.336  16.560  11.647  1.00  0.00      MEMB
ATOM   1852  H3S PA     14       2.235  14.773  11.514  1.00  0.00      MEMB
ATOM   1853  C14 PA     14       3.764  15.462  10.280  1.00  0.00      MEMB
ATOM   1854  H4R PA     14       3.866  14.360  10.176  1.00  0.00      MEMB
ATOM   1855  H4S PA     14       4.761  15.940  10.393  1.00  0.00      MEMB
ATOM   1856  C15 PA     14       3.016  15.997   8.980  1.00  0.00      MEMB
ATOM   1857  H5R PA     14       3.458  15.483   8.100  1.00  0.00      MEMB
ATOM   1858  H5S PA     14       3.334  17.053   8.844  1.00  0.00      MEMB
ATOM   1859  C16 PA     14       1.526  15.875   8.946  1.00  0.00      MEMB
ATOM   1860  H6R PA     14       1.095  16.366   9.845  1.00  0.00      MEMB
ATOM   1861  H6S PA     14       1.294  14.789   8.899  1.00  0.00      MEMB
ATOM   1862  C17 PA     14       0.864  16.417   7.654  1.00  0.00      MEMB
ATOM   1863  H7R PA     14       1.575  16.145   6.844  1.00  0.00      MEMB
ATOM   1864  H7S PA     14       0.870  17.509   7.453  1.00  0.00      MEMB
ATOM   1865  C18 PA     14      -0.567  15.889   7.526  1.00  0.00      MEMB
ATOM   1866  H8R PA     14      -1.006  16.186   6.550  1.00  0.00      MEMB
ATOM   1867  H8S PA     14      -1.110  16.417   8.339  1.00  0.00      MEMB
ATOM   1868  C19 PA     14      -0.854  14.343   7.784  1.00  0.00      MEMB
ATOM   1869  H9R PA     14      -1.935  14.103   7.696  1.00  0.00      MEMB
ATOM   1870  H9S PA     14      -0.534  14.205   8.839  1.00  0.00      MEMB
ATOM   1871 C110 PA     14      -0.011  13.358   7.071  1.00  0.00      MEMB
ATOM   1872 H10R PA     14      -0.219  12.315   7.391  1.00  0.00      MEMB
ATOM   1873 H10S PA     14       1.025  13.545   7.427  1.00  0.00      MEMB
ATOM   1874 C111 PA     14       0.029  13.394   5.490  1.00  0.00      MEMB
ATOM   1875 H11R PA     14       1.079  13.248   5.157  1.00  0.00      MEMB
ATOM   1876 H11S PA     14      -0.101  14.407   5.053  1.00  0.00      MEMB
ATOM   1877 C112 PA     14      -0.755  12.195   4.832  1.00  0.00      MEMB
ATOM   1878 H12R PA     14      -1.826  12.401   5.042  1.00  0.00      MEMB
ATOM   1879 H12S PA     14      -0.383  11.319   5.405  1.00  0.00      MEMB
ATOM   1880 C113 PA     14      -0.593  11.899   3.300  1.00  0.00      MEMB
ATOM   1881 H13R PA     14      -0.762  12.776   2.639  1.00  0.00      MEMB
ATOM   1882 H13S PA     14      -1.458  11.237   3.081  1.00  0.00      MEMB
ATOM   1883 C114 PA     14       0.738  11.198   3.021  1.00  0.00      MEMB
ATOM   1884 H14R PA     14       0.816  10.222   3.546  1.00  0.00      MEMB
ATOM   1885 H14S PA     14       1.590  11.787   3.424  1.00  0.00      MEMB
ATOM   1886 C115 PA     14       1.051  10.932   1.563  1.00  0.00      MEMB
ATOM   1887 H15R PA     14       2.060  10.466   1.560  1.00  0.00      MEMB
ATOM   1888 H15S PA     14       1.091  11.918   1.052  1.00  0.00      MEMB
ATOM   1889 C116 PA     14       0.140   9.927   0.869  1.00  0.00      MEMB
ATOM   1890 H16R PA     14      -0.848   9.802   1.362  1.00  0.00      MEMB
ATOM   1891 H16S PA     14       0.665   8.952   0.961  1.00  0.00      MEMB
ATOM   1892 H16T PA     14      -0.006  10.232  -0.189  1.00  0.00      MEMB
TER   
ATOM   1977  C12 PA     15     -24.388   2.234  11.000  1.00  0.00      MEMB
ATOM   1978  H2R PA     15     -24.180   3.258  10.623  1.00  0.00      MEMB
ATOM   1979  H2S PA     15     -25.413   1.936  10.691  1.00  0.00      MEMB
ATOM   2023  C13 PA     15     -23.282   1.347  10.416  1.00  0.00      MEMB
ATOM   2024  H3R PA     15     -23.256   0.361  10.927  1.00  0.00      MEMB
ATOM   2025  H3S PA     15     -22.311   1.762  10.765  1.00  0.00      MEMB
ATOM   2026  C14 PA     15     -23.305   1.225   8.934  1.00  0.00      MEMB
ATOM   2027  H4R PA     15     -23.231   2.238   8.483  1.00  0.00      MEMB
ATOM   2028  H4S PA     15     -24.365   0.964   8.729  1.00  0.00      MEMB
ATOM   2029  C15 PA     15     -22.379   0.183   8.360  1.00  0.00      MEMB
ATOM   2030  H5R PA     15     -22.629  -0.144   7.328  1.00  0.00      MEMB
ATOM   2031  H5S PA     15     -22.428  -0.737   8.981  1.00  0.00      MEMB
ATOM   2032  C16 PA     15     -20.924   0.746   8.412  1.00  0.00      MEMB
ATOM   2033  H6R PA     15     -20.657   1.031   9.452  1.00  0.00      MEMB
ATOM   2034  H6S PA     15     -21.041   1.694   7.844  1.00  0.00      MEMB
ATOM   2035  C17 PA     15     -19.734  -0.104   7.846  1.00  0.00      MEMB
ATOM   2036  H7R PA     15     -19.886  -0.143   6.746  1.00  0.00      MEMB
ATOM   2037  H7S PA     15     -19.726  -1.138   8.252  1.00  0.00      MEMB
ATOM   2038  C18 PA     15     -18.420   0.548   8.061  1.00  0.00      MEMB
ATOM   2039  H8R PA     15     -17.705  -0.027   7.435  1.00  0.00      MEMB
ATOM   2040  H8S PA     15     -18.086   0.509   9.120  1.00  0.00      MEMB
ATOM   2041  C19 PA     15     -18.112   1.919   7.519  1.00  0.00      MEMB
ATOM   2042  H9R PA     15     -18.455   2.755   8.165  1.00  0.00      MEMB
ATOM   2043  H9S PA     15     -18.696   2.068   6.585  1.00  0.00      MEMB
ATOM   2044 C110 PA     15     -16.659   2.153   7.400  1.00  0.00      MEMB
ATOM   2045 H10R PA     15     -16.238   1.401   6.700  1.00  0.00      MEMB
ATOM   2046 H10S PA     15     -16.105   1.953   8.342  1.00  0.00      MEMB
ATOM   2047 C111 PA     15     -16.349   3.646   7.030  1.00  0.00      MEMB
ATOM   2048 H11R PA     15     -15.244   3.749   6.974  1.00  0.00      MEMB
ATOM   2049 H11S PA     15     -16.560   4.342   7.870  1.00  0.00      MEMB
ATOM   2050 C112 PA     15     -16.956   4.163   5.696  1.00  0.00      MEMB
ATOM   2051 H12R PA     15     -16.597   5.162   5.368  1.00  0.00      MEMB
ATOM   2052 H12S PA     15     -18.031   4.302   5.938  1.00  0.00      MEMB
ATOM   2053 C113 PA     15     -16.663   3.393   4.420  1.00  0.00      MEMB
ATOM   2054 H13R PA     15     -15.666   2.941   4.615  1.00  0.00      MEMB
ATOM   2055 H13S PA     15     -16.745   4.148   3.609  1.00  0.00      MEMB
ATOM   2056 C114 PA     15     -17.779   2.373   4.154  1.00  0.00      MEMB
ATOM   2057 H14R PA     15     -18.705   2.626   4.713  1.00  0.00      MEMB
ATOM   2058 H14S PA     15     -17.361   1.393   4.468  1.00  0.00      MEMB
ATOM   2059 C115 PA     15     -18.370   2.313   2.717  1.00  0.00      MEMB
ATOM   2060 H15R PA     15     -18.949   3.198   2.375  1.00  0.00      MEMB
ATOM   2061 H15S PA     15     -19.086   1.465   2.774  1.00  0.00      MEMB
ATOM   2062 C116 PA     15     -17.351   2.142   1.613  1.00  0.00      MEMB
ATOM   2063 H16R PA     15     -16.835   1.160   1.568  1.00  0.00      MEMB
ATOM   2064 H16S PA     15     -16.552   2.911   1.541  1.00  0.00      MEMB
ATOM   2065 H16T PA     15     -17.861   2.183   0.627  1.00  0.00      MEMB
ATOM   1936  N31 PC     15     -17.783   1.763  20.360  1.00  0.00      MEMB
ATOM   1937  C33 PC     15     -16.593   2.143  19.507  1.00  0.00      MEMB
ATOM   1938  H3A PC     15     -16.086   3.040  19.832  1.00  0.00      MEMB
ATOM   1939  H3B PC     15     -16.886   2.317  18.482  1.00  0.00      MEMB
ATOM   1940  H3C PC     15     -15.811   1.401  19.462  1.00  0.00      MEMB
ATOM   1941  C34 PC     15     -18.149   0.453  19.907  1.00  0.00      MEMB
ATOM   1942  H4A PC     15     -19.102   0.139  20.305  1.00  0.00      MEMB
ATOM   1943  H4B PC     15     -17.430  -0.273  20.255  1.00  0.00      MEMB
ATOM   1944  H4C PC     15     -18.148   0.465  18.827  1.00  0.00      MEMB
ATOM   1945  C35 PC     15     -17.229   1.817  21.807  1.00  0.00      MEMB
ATOM   1946  H5A PC     15     -16.482   2.596  21.785  1.00  0.00      MEMB
ATOM   1947  H5B PC     15     -16.652   0.909  21.900  1.00  0.00      MEMB
ATOM   1948  H5C PC     15     -18.020   2.043  22.507  1.00  0.00      MEMB
ATOM   1949  C32 PC     15     -18.918   2.773  20.337  1.00  0.00      MEMB
ATOM   1950  H2A PC     15     -18.770   3.447  21.168  1.00  0.00      MEMB
ATOM   1951  H2B PC     15     -19.814   2.293  20.699  1.00  0.00      MEMB
ATOM   1952  C31 PC     15     -19.259   3.584  19.146  1.00  0.00      MEMB
ATOM   1953  H1A PC     15     -18.384   4.229  18.915  1.00  0.00      MEMB
ATOM   1954  H1B PC     15     -20.129   4.201  19.456  1.00  0.00      MEMB
ATOM   1955  P31 PC     15     -20.913   2.289  17.614  1.00  0.00      MEMB
ATOM   1956  O33 PC     15     -21.629   1.791  18.787  1.00  0.00      MEMB
ATOM   1957  O34 PC     15     -20.830   1.356  16.449  1.00  0.00      MEMB
ATOM   1958  O31 PC     15     -21.559   3.608  17.078  1.00  0.00      MEMB
ATOM   1959  O32 PC     15     -19.430   2.781  18.010  1.00  0.00      MEMB
ATOM   1960  C3  PC     15     -22.864   3.567  16.520  1.00  0.00      MEMB
ATOM   1961  HA  PC     15     -23.351   4.564  16.582  1.00  0.00      MEMB
ATOM   1962  HB  PC     15     -23.613   2.878  16.966  1.00  0.00      MEMB
ATOM   1963  C2  PC     15     -22.811   3.351  15.000  1.00  0.00      MEMB
ATOM   1964  HX  PC     15     -22.513   2.296  14.819  1.00  0.00      MEMB
ATOM   1965  O21 PC     15     -21.820   4.341  14.529  1.00  0.00      MEMB
ATOM   1966  C21 PC     15     -20.935   3.968  13.704  1.00  0.00      MEMB
ATOM   1967  O22 PC     15     -21.008   2.910  13.057  1.00  0.00      MEMB
ATOM   1971  C1  PC     15     -24.174   3.730  14.387  1.00  0.00      MEMB
ATOM   1972  HR  PC     15     -24.281   4.816  14.597  1.00  0.00      MEMB
ATOM   1973  HS  PC     15     -25.057   3.211  14.818  1.00  0.00      MEMB
ATOM   1974  O11 PC     15     -24.124   3.554  12.979  1.00  0.00      MEMB
ATOM   1975  C11 PC     15     -24.334   2.235  12.575  1.00  0.00      MEMB
ATOM   1976  O12 PC     15     -24.439   1.311  13.340  1.00  0.00      MEMB
ATOM   1968  C12 PA     15     -19.769   4.994  13.809  1.00  0.00      MEMB
ATOM   1969  H2R PA     15     -19.025   4.717  14.586  1.00  0.00      MEMB
ATOM   1970  H2S PA     15     -20.108   6.022  14.062  1.00  0.00      MEMB
ATOM   1980  C13 PA     15     -18.970   5.090  12.505  1.00  0.00      MEMB
ATOM   1981  H3R PA     15     -19.123   4.150  11.934  1.00  0.00      MEMB
ATOM   1982  H3S PA     15     -17.864   5.140  12.599  1.00  0.00      MEMB
ATOM   1983  C14 PA     15     -19.349   6.349  11.678  1.00  0.00      MEMB
ATOM   1984  H4R PA     15     -18.725   6.422  10.762  1.00  0.00      MEMB
ATOM   1985  H4S PA     15     -19.070   7.206  12.327  1.00  0.00      MEMB
ATOM   1986  C15 PA     15     -20.795   6.460  11.184  1.00  0.00      MEMB
ATOM   1987  H5R PA     15     -20.944   7.507  10.843  1.00  0.00      MEMB
ATOM   1988  H5S PA     15     -21.444   6.460  12.086  1.00  0.00      MEMB
ATOM   1989  C16 PA     15     -21.215   5.313  10.219  1.00  0.00      MEMB
ATOM   1990  H6R PA     15     -21.478   4.494  10.922  1.00  0.00      MEMB
ATOM   1991  H6S PA     15     -20.378   4.993   9.563  1.00  0.00      MEMB
ATOM   1992  C17 PA     15     -22.468   5.530   9.310  1.00  0.00      MEMB
ATOM   1993  H7R PA     15     -22.911   6.479   9.679  1.00  0.00      MEMB
ATOM   1994  H7S PA     15     -23.066   4.596   9.374  1.00  0.00      MEMB
ATOM   1995  C18 PA     15     -22.092   5.855   7.886  1.00  0.00      MEMB
ATOM   1996  H8R PA     15     -21.669   6.883   7.885  1.00  0.00      MEMB
ATOM   1997  H8S PA     15     -22.975   5.842   7.213  1.00  0.00      MEMB
ATOM   1998  C19 PA     15     -21.040   4.991   7.097  1.00  0.00      MEMB
ATOM   1999  H9R PA     15     -20.922   3.996   7.577  1.00  0.00      MEMB
ATOM   2000  H9S PA     15     -20.032   5.450   7.188  1.00  0.00      MEMB
ATOM   2001 C110 PA     15     -21.307   4.707   5.595  1.00  0.00      MEMB
ATOM   2002 H10R PA     15     -20.487   4.102   5.152  1.00  0.00      MEMB
ATOM   2003 H10S PA     15     -21.268   5.699   5.095  1.00  0.00      MEMB
ATOM   2004 C111 PA     15     -22.701   4.042   5.250  1.00  0.00      MEMB
ATOM   2005 H11R PA     15     -22.864   4.474   4.239  1.00  0.00      MEMB
ATOM   2006 H11S PA     15     -23.511   4.247   5.982  1.00  0.00      MEMB
ATOM   2007 C112 PA     15     -22.515   2.525   5.011  1.00  0.00      MEMB
ATOM   2008 H12R PA     15     -22.016   2.047   5.881  1.00  0.00      MEMB
ATOM   2009 H12S PA     15     -21.859   2.462   4.117  1.00  0.00      MEMB
ATOM   2010 C113 PA     15     -23.880   1.802   4.647  1.00  0.00      MEMB
ATOM   2011 H13R PA     15     -24.521   1.966   5.539  1.00  0.00      MEMB
ATOM   2012 H13S PA     15     -23.758   0.699   4.691  1.00  0.00      MEMB
ATOM   2013 C114 PA     15     -24.590   2.308   3.353  1.00  0.00      MEMB
ATOM   2014 H14R PA     15     -24.747   3.401   3.474  1.00  0.00      MEMB
ATOM   2015 H14S PA     15     -25.551   1.755   3.282  1.00  0.00      MEMB
ATOM   2016 C115 PA     15     -23.876   2.031   1.988  1.00  0.00      MEMB
ATOM   2017 H15R PA     15     -23.569   0.971   1.860  1.00  0.00      MEMB
ATOM   2018 H15S PA     15     -22.931   2.616   1.986  1.00  0.00      MEMB
ATOM   2019 C116 PA     15     -24.529   2.650   0.849  1.00  0.00      MEMB
ATOM   2020 H16R PA     15     -24.761   3.707   1.101  1.00  0.00      MEMB
ATOM   2021 H16S PA     15     -25.555   2.294   0.614  1.00  0.00      MEMB
ATOM   2022 H16T PA     15     -23.946   2.562  -0.092  1.00  0.00      MEMB
TER   
ATOM   2107  C12 PA     16     -18.872  16.363  14.628  1.00  0.00      MEMB
ATOM   2108  H2R PA     16     -18.043  16.466  15.361  1.00  0.00      MEMB
ATOM   2109  H2S PA     16     -19.330  17.375  14.631  1.00  0.00      MEMB
ATOM   2153  C13 PA     16     -18.189  15.893  13.345  1.00  0.00      MEMB
ATOM   2154  H3R PA     16     -17.795  16.766  12.783  1.00  0.00      MEMB
ATOM   2155  H3S PA     16     -18.738  15.270  12.606  1.00  0.00      MEMB
ATOM   2156  C14 PA     16     -16.884  15.080  13.514  1.00  0.00      MEMB
ATOM   2157  H4R PA     16     -17.145  14.530  14.444  1.00  0.00      MEMB
ATOM   2158  H4S PA     16     -16.119  15.818  13.839  1.00  0.00      MEMB
ATOM   2159  C15 PA     16     -16.425  14.243  12.277  1.00  0.00      MEMB
ATOM   2160  H5R PA     16     -16.279  14.927  11.414  1.00  0.00      MEMB
ATOM   2161  H5S PA     16     -17.349  13.659  12.074  1.00  0.00      MEMB
ATOM   2162  C16 PA     16     -15.270  13.276  12.588  1.00  0.00      MEMB
ATOM   2163  H6R PA     16     -15.556  12.741  13.519  1.00  0.00      MEMB
ATOM   2164  H6S PA     16     -14.298  13.788  12.756  1.00  0.00      MEMB
ATOM   2165  C17 PA     16     -14.968  12.259  11.433  1.00  0.00      MEMB
ATOM   2166  H7R PA     16     -15.869  11.643  11.227  1.00  0.00      MEMB
ATOM   2167  H7S PA     16     -14.170  11.573  11.789  1.00  0.00      MEMB
ATOM   2168  C18 PA     16     -14.519  12.894  10.112  1.00  0.00      MEMB
ATOM   2169  H8R PA     16     -13.629  13.537  10.283  1.00  0.00      MEMB
ATOM   2170  H8S PA     16     -15.342  13.509   9.689  1.00  0.00      MEMB
ATOM   2171  C19 PA     16     -14.128  12.103   8.841  1.00  0.00      MEMB
ATOM   2172  H9R PA     16     -13.160  11.564   8.918  1.00  0.00      MEMB
ATOM   2173  H9S PA     16     -14.000  12.849   8.028  1.00  0.00      MEMB
ATOM   2174 C110 PA     16     -15.199  11.099   8.311  1.00  0.00      MEMB
ATOM   2175 H10R PA     16     -16.169  11.622   8.454  1.00  0.00      MEMB
ATOM   2176 H10S PA     16     -15.091  10.168   8.907  1.00  0.00      MEMB
ATOM   2177 C111 PA     16     -15.062  10.757   6.822  1.00  0.00      MEMB
ATOM   2178 H11R PA     16     -14.003  10.927   6.532  1.00  0.00      MEMB
ATOM   2179 H11S PA     16     -15.749  11.446   6.285  1.00  0.00      MEMB
ATOM   2180 C112 PA     16     -15.281   9.252   6.523  1.00  0.00      MEMB
ATOM   2181 H12R PA     16     -16.249   9.015   7.014  1.00  0.00      MEMB
ATOM   2182 H12S PA     16     -14.393   8.821   7.034  1.00  0.00      MEMB
ATOM   2183 C113 PA     16     -15.207   8.939   5.016  1.00  0.00      MEMB
ATOM   2184 H13R PA     16     -15.313   7.835   4.954  1.00  0.00      MEMB
ATOM   2185 H13S PA     16     -14.266   9.365   4.607  1.00  0.00      MEMB
ATOM   2186 C114 PA     16     -16.322   9.499   4.205  1.00  0.00      MEMB
ATOM   2187 H14R PA     16     -16.153  10.596   4.143  1.00  0.00      MEMB
ATOM   2188 H14S PA     16     -17.291   9.366   4.732  1.00  0.00      MEMB
ATOM   2189 C115 PA     16     -16.481   8.922   2.787  1.00  0.00      MEMB
ATOM   2190 H15R PA     16     -16.755   7.852   2.905  1.00  0.00      MEMB
ATOM   2191 H15S PA     16     -15.549   8.909   2.183  1.00  0.00      MEMB
ATOM   2192 C116 PA     16     -17.628   9.564   2.053  1.00  0.00      MEMB
ATOM   2193 H16R PA     16     -17.708   9.459   0.950  1.00  0.00      MEMB
ATOM   2194 H16S PA     16     -17.565  10.658   2.233  1.00  0.00      MEMB
ATOM   2195 H16T PA     16     -18.624   9.171   2.350  1.00  0.00      MEMB
ATOM   2066  N31 PC     16     -15.505   9.446  17.624  1.00  0.00      MEMB
ATOM   2067  C33 PC     16     -15.152  10.908  17.197  1.00  0.00      MEMB
ATOM   2068  H3A PC     16     -14.534  10.937  16.312  1.00  0.00      MEMB
ATOM   2069  H3B PC     16     -14.849  11.514  18.039  1.00  0.00      MEMB
ATOM   2070  H3C PC     16     -16.101  11.367  16.962  1.00  0.00      MEMB
ATOM   2071  C34 PC     16     -16.195   8.771  16.383  1.00  0.00      MEMB
ATOM   2072  H4A PC     16     -16.531   7.778  16.645  1.00  0.00      MEMB
ATOM   2073  H4B PC     16     -15.538   8.774  15.526  1.00  0.00      MEMB
ATOM   2074  H4C PC     16     -17.055   9.367  16.115  1.00  0.00      MEMB
ATOM   2075  C35 PC     16     -14.293   8.701  18.073  1.00  0.00      MEMB
ATOM   2076  H5A PC     16     -13.537   8.887  17.325  1.00  0.00      MEMB
ATOM   2077  H5B PC     16     -14.480   7.647  18.221  1.00  0.00      MEMB
ATOM   2078  H5C PC     16     -13.911   9.165  18.970  1.00  0.00      MEMB
ATOM   2079  C32 PC     16     -16.532   9.350  18.783  1.00  0.00      MEMB
ATOM   2080  H2A PC     16     -16.825   8.310  18.797  1.00  0.00      MEMB
ATOM   2081  H2B PC     16     -17.355   9.972  18.463  1.00  0.00      MEMB
ATOM   2082  C31 PC     16     -16.128   9.773  20.295  1.00  0.00      MEMB
ATOM   2083  H1A PC     16     -15.096   9.426  20.513  1.00  0.00      MEMB
ATOM   2084  H1B PC     16     -16.925   9.238  20.855  1.00  0.00      MEMB
ATOM   2085  P31 PC     16     -17.508  11.961  20.188  1.00  0.00      MEMB
ATOM   2086  O33 PC     16     -17.640  13.006  21.164  1.00  0.00      MEMB
ATOM   2087  O34 PC     16     -18.583  10.989  20.075  1.00  0.00      MEMB
ATOM   2088  O31 PC     16     -17.235  12.507  18.706  1.00  0.00      MEMB
ATOM   2089  O32 PC     16     -16.136  11.186  20.512  1.00  0.00      MEMB
ATOM   2090  C3  PC     16     -18.114  13.609  18.286  1.00  0.00      MEMB
ATOM   2091  HA  PC     16     -17.518  14.232  17.586  1.00  0.00      MEMB
ATOM   2092  HB  PC     16     -18.435  14.328  19.069  1.00  0.00      MEMB
ATOM   2093  C2  PC     16     -19.227  12.971  17.434  1.00  0.00      MEMB
ATOM   2094  HX  PC     16     -19.702  12.190  18.065  1.00  0.00      MEMB
ATOM   2095  O21 PC     16     -18.573  12.470  16.329  1.00  0.00      MEMB
ATOM   2096  C21 PC     16     -19.283  11.604  15.622  1.00  0.00      MEMB
ATOM   2097  O22 PC     16     -20.327  11.115  16.007  1.00  0.00      MEMB
ATOM   2101  C1  PC     16     -20.317  14.077  17.077  1.00  0.00      MEMB
ATOM   2102  HR  PC     16     -20.788  14.331  18.050  1.00  0.00      MEMB
ATOM   2103  HS  PC     16     -21.147  13.631  16.489  1.00  0.00      MEMB
ATOM   2104  O11 PC     16     -19.704  15.236  16.476  1.00  0.00      MEMB
ATOM   2105  C11 PC     16     -19.879  15.403  15.201  1.00  0.00      MEMB
ATOM   2106  O12 PC     16     -20.764  14.905  14.487  1.00  0.00      MEMB
ATOM   2098  C12 PA     16     -18.553  11.332  14.379  1.00  0.00      MEMB
ATOM   2099  H2R PA     16     -17.529  10.933  14.544  1.00  0.00      MEMB
ATOM   2100  H2S PA     16     -18.388  12.204  13.710  1.00  0.00      MEMB
ATOM   2110  C13 PA     16     -19.336  10.348  13.440  1.00  0.00      MEMB
ATOM   2111  H3R PA     16     -20.307  10.830  13.195  1.00  0.00      MEMB
ATOM   2112  H3S PA     16     -19.537   9.316  13.800  1.00  0.00      MEMB
ATOM   2113  C14 PA     16     -18.676  10.071  12.061  1.00  0.00      MEMB
ATOM   2114  H4R PA     16     -17.601   9.871  12.263  1.00  0.00      MEMB
ATOM   2115  H4S PA     16     -18.552  11.035  11.522  1.00  0.00      MEMB
ATOM   2116  C15 PA     16     -19.355   8.856  11.311  1.00  0.00      MEMB
ATOM   2117  H5R PA     16     -19.287   8.102  12.124  1.00  0.00      MEMB
ATOM   2118  H5S PA     16     -18.626   8.594  10.514  1.00  0.00      MEMB
ATOM   2119  C16 PA     16     -20.806   8.998  10.759  1.00  0.00      MEMB
ATOM   2120  H6R PA     16     -21.422   9.703  11.358  1.00  0.00      MEMB
ATOM   2121  H6S PA     16     -21.237   7.975  10.784  1.00  0.00      MEMB
ATOM   2122  C17 PA     16     -21.006   9.451   9.273  1.00  0.00      MEMB
ATOM   2123  H7R PA     16     -22.092   9.573   9.073  1.00  0.00      MEMB
ATOM   2124  H7S PA     16     -20.562   8.628   8.673  1.00  0.00      MEMB
ATOM   2125  C18 PA     16     -20.320  10.793   8.880  1.00  0.00      MEMB
ATOM   2126  H8R PA     16     -19.226  10.602   8.907  1.00  0.00      MEMB
ATOM   2127  H8S PA     16     -20.504  11.621   9.597  1.00  0.00      MEMB
ATOM   2128  C19 PA     16     -20.648  11.131   7.430  1.00  0.00      MEMB
ATOM   2129  H9R PA     16     -21.726  11.387   7.357  1.00  0.00      MEMB
ATOM   2130  H9S PA     16     -20.357  10.294   6.760  1.00  0.00      MEMB
ATOM   2131 C110 PA     16     -19.867  12.236   6.646  1.00  0.00      MEMB
ATOM   2132 H10R PA     16     -18.787  12.219   6.910  1.00  0.00      MEMB
ATOM   2133 H10S PA     16     -20.213  13.269   6.863  1.00  0.00      MEMB
ATOM   2134 C111 PA     16     -19.946  12.016   5.057  1.00  0.00      MEMB
ATOM   2135 H11R PA     16     -21.015  12.017   4.757  1.00  0.00      MEMB
ATOM   2136 H11S PA     16     -19.449  11.067   4.762  1.00  0.00      MEMB
ATOM   2137 C112 PA     16     -19.335  13.152   4.141  1.00  0.00      MEMB
ATOM   2138 H12R PA     16     -19.696  14.137   4.507  1.00  0.00      MEMB
ATOM   2139 H12S PA     16     -19.850  12.948   3.178  1.00  0.00      MEMB
ATOM   2140 C113 PA     16     -17.799  13.142   3.962  1.00  0.00      MEMB
ATOM   2141 H13R PA     16     -17.534  12.094   3.705  1.00  0.00      MEMB
ATOM   2142 H13S PA     16     -17.332  13.388   4.940  1.00  0.00      MEMB
ATOM   2143 C114 PA     16     -17.244  14.095   2.845  1.00  0.00      MEMB
ATOM   2144 H14R PA     16     -16.134  14.124   2.813  1.00  0.00      MEMB
ATOM   2145 H14S PA     16     -17.385  15.133   3.216  1.00  0.00      MEMB
ATOM   2146 C115 PA     16     -17.763  13.901   1.408  1.00  0.00      MEMB
ATOM   2147 H15R PA     16     -18.019  12.872   1.076  1.00  0.00      MEMB
ATOM   2148 H15S PA     16     -16.919  14.211   0.754  1.00  0.00      MEMB
ATOM   2149 C116 PA     16     -18.935  14.853   1.025  1.00  0.00      MEMB
ATOM   2150 H16R PA     16     -19.187  14.646  -0.037  1.00  0.00      MEMB
ATOM   2151 H16S PA     16     -18.633  15.920   0.954  1.00  0.00      MEMB
ATOM   2152 H16T PA     16     -19.862  14.605   1.584  1.00  0.00      MEMB
TER   
ATOM   2237  C12 PA     17     -11.517 -16.213  11.206  1.00  0.00      MEMB
ATOM   2238  H2R PA     17     -12.539 -16.647  11.186  1.00  0.00      MEMB
ATOM   2239  H2S PA     17     -10.939 -17.098  11.544  1.00  0.00      MEMB
ATOM   2283  C13 PA     17     -10.958 -15.759   9.851  1.00  0.00      MEMB
ATOM   2284  H3R PA     17     -10.119 -15.077  10.104  1.00  0.00      MEMB
ATOM   2285  H3S PA     17     -11.595 -15.006   9.340  1.00  0.00      MEMB
ATOM   2286  C14 PA     17     -10.549 -16.822   8.813  1.00  0.00      MEMB
ATOM   2287  H4R PA     17     -11.515 -17.270   8.494  1.00  0.00      MEMB
ATOM   2288  H4S PA     17      -9.937 -17.586   9.337  1.00  0.00      MEMB
ATOM   2289  C15 PA     17      -9.696 -16.376   7.605  1.00  0.00      MEMB
ATOM   2290  H5R PA     17      -8.796 -15.947   8.095  1.00  0.00      MEMB
ATOM   2291  H5S PA     17     -10.185 -15.480   7.167  1.00  0.00      MEMB
ATOM   2292  C16 PA     17      -9.460 -17.521   6.661  1.00  0.00      MEMB
ATOM   2293  H6R PA     17     -10.416 -18.056   6.477  1.00  0.00      MEMB
ATOM   2294  H6S PA     17      -8.731 -18.267   7.044  1.00  0.00      MEMB
ATOM   2295  C17 PA     17      -8.871 -17.125   5.297  1.00  0.00      MEMB
ATOM   2296  H7R PA     17      -8.523 -18.076   4.839  1.00  0.00      MEMB
ATOM   2297  H7S PA     17      -7.915 -16.582   5.451  1.00  0.00      MEMB
ATOM   2298  C18 PA     17      -9.842 -16.359   4.438  1.00  0.00      MEMB
ATOM   2299  H8R PA     17     -10.108 -15.365   4.858  1.00  0.00      MEMB
ATOM   2300  H8S PA     17     -10.771 -16.953   4.304  1.00  0.00      MEMB
ATOM   2301  C19 PA     17      -9.407 -16.051   2.958  1.00  0.00      MEMB
ATOM   2302  H9R PA     17      -8.330 -15.777   2.981  1.00  0.00      MEMB
ATOM   2303  H9S PA     17     -10.017 -15.215   2.555  1.00  0.00      MEMB
ATOM   2304 C110 PA     17      -9.455 -17.290   2.070  1.00  0.00      MEMB
ATOM   2305 H10R PA     17     -10.489 -17.678   2.198  1.00  0.00      MEMB
ATOM   2306 H10S PA     17      -8.792 -17.999   2.610  1.00  0.00      MEMB
ATOM   2307 C111 PA     17      -9.065 -17.027   0.586  1.00  0.00      MEMB
ATOM   2308 H11R PA     17      -8.022 -16.660   0.703  1.00  0.00      MEMB
ATOM   2309 H11S PA     17      -9.727 -16.220   0.207  1.00  0.00      MEMB
ATOM   2310 C112 PA     17      -9.154 -18.249  -0.340  1.00  0.00      MEMB
ATOM   2311 H12R PA     17     -10.224 -18.224  -0.637  1.00  0.00      MEMB
ATOM   2312 H12S PA     17      -8.814 -18.982   0.422  1.00  0.00      MEMB
ATOM   2313 C113 PA     17      -8.287 -18.104  -1.570  1.00  0.00      MEMB
ATOM   2314 H13R PA     17      -8.265 -19.062  -2.132  1.00  0.00      MEMB
ATOM   2315 H13S PA     17      -7.222 -17.869  -1.358  1.00  0.00      MEMB
ATOM   2316 C114 PA     17      -8.800 -17.096  -2.602  1.00  0.00      MEMB
ATOM   2317 H14R PA     17      -7.983 -17.022  -3.352  1.00  0.00      MEMB
ATOM   2318 H14S PA     17      -8.931 -16.090  -2.151  1.00  0.00      MEMB
ATOM   2319 C115 PA     17     -10.012 -17.435  -3.425  1.00  0.00      MEMB
ATOM   2320 H15R PA     17     -10.325 -18.501  -3.406  1.00  0.00      MEMB
ATOM   2321 H15S PA     17      -9.816 -17.263  -4.505  1.00  0.00      MEMB
ATOM   2322 C116 PA     17     -11.162 -16.566  -2.996  1.00  0.00      MEMB
ATOM   2323 H16R PA     17     -11.978 -16.484  -3.745  1.00  0.00      MEMB
ATOM   2324 H16S PA     17     -10.777 -15.535  -2.843  1.00  0.00      MEMB
ATOM   2325 H16T PA     17     -11.539 -17.146  -2.126  1.00  0.00      MEMB
ATOM   2196  N31 PC     17     -12.011 -18.893  20.431  1.00  0.00      MEMB
ATOM   2197  C33 PC     17     -11.900 -20.324  20.739  1.00  0.00      MEMB
ATOM   2198  H3A PC     17     -10.906 -20.594  21.065  1.00  0.00      MEMB
ATOM   2199  H3B PC     17     -12.123 -20.981  19.911  1.00  0.00      MEMB
ATOM   2200  H3C PC     17     -12.590 -20.741  21.458  1.00  0.00      MEMB
ATOM   2201  C34 PC     17     -13.426 -18.492  20.562  1.00  0.00      MEMB
ATOM   2202  H4A PC     17     -13.984 -18.895  19.730  1.00  0.00      MEMB
ATOM   2203  H4B PC     17     -13.541 -17.419  20.529  1.00  0.00      MEMB
ATOM   2204  H4C PC     17     -13.700 -18.894  21.526  1.00  0.00      MEMB
ATOM   2205  C35 PC     17     -11.255 -18.085  21.495  1.00  0.00      MEMB
ATOM   2206  H5A PC     17     -11.451 -18.404  22.508  1.00  0.00      MEMB
ATOM   2207  H5B PC     17     -11.700 -17.103  21.442  1.00  0.00      MEMB
ATOM   2208  H5C PC     17     -10.211 -18.235  21.264  1.00  0.00      MEMB
ATOM   2209  C32 PC     17     -11.392 -18.626  19.009  1.00  0.00      MEMB
ATOM   2210  H2A PC     17     -11.967 -19.215  18.310  1.00  0.00      MEMB
ATOM   2211  H2B PC     17     -10.382 -19.005  19.072  1.00  0.00      MEMB
ATOM   2212  C31 PC     17     -11.282 -17.236  18.487  1.00  0.00      MEMB
ATOM   2213  H1A PC     17     -10.905 -17.330  17.447  1.00  0.00      MEMB
ATOM   2214  H1B PC     17     -10.597 -16.667  19.152  1.00  0.00      MEMB
ATOM   2215  P31 PC     17     -13.003 -15.307  17.691  1.00  0.00      MEMB
ATOM   2216  O33 PC     17     -11.874 -14.356  17.774  1.00  0.00      MEMB
ATOM   2217  O34 PC     17     -14.358 -14.874  18.193  1.00  0.00      MEMB
ATOM   2218  O31 PC     17     -13.093 -15.884  16.149  1.00  0.00      MEMB
ATOM   2219  O32 PC     17     -12.538 -16.582  18.470  1.00  0.00      MEMB
ATOM   2220  C3  PC     17     -12.408 -15.130  15.131  1.00  0.00      MEMB
ATOM   2221  HA  PC     17     -12.101 -15.919  14.411  1.00  0.00      MEMB
ATOM   2222  HB  PC     17     -11.488 -14.635  15.507  1.00  0.00      MEMB
ATOM   2223  C2  PC     17     -13.387 -14.089  14.514  1.00  0.00      MEMB
ATOM   2224  HX  PC     17     -13.461 -13.267  15.258  1.00  0.00      MEMB
ATOM   2225  O21 PC     17     -14.597 -14.793  14.151  1.00  0.00      MEMB
ATOM   2226  C21 PC     17     -15.583 -14.043  13.748  1.00  0.00      MEMB
ATOM   2227  O22 PC     17     -15.595 -12.797  13.622  1.00  0.00      MEMB
ATOM   2231  C1  PC     17     -12.700 -13.443  13.260  1.00  0.00      MEMB
ATOM   2232  HR  PC     17     -11.738 -12.969  13.552  1.00  0.00      MEMB
ATOM   2233  HS  PC     17     -13.283 -12.603  12.825  1.00  0.00      MEMB
ATOM   2234  O11 PC     17     -12.615 -14.387  12.214  1.00  0.00      MEMB
ATOM   2235  C11 PC     17     -11.418 -15.065  12.129  1.00  0.00      MEMB
ATOM   2236  O12 PC     17     -10.458 -14.672  12.691  1.00  0.00      MEMB
ATOM   2228  C12 PA     17     -16.768 -14.814  13.374  1.00  0.00      MEMB
ATOM   2229  H2R PA     17     -17.716 -14.280  13.598  1.00  0.00      MEMB
ATOM   2230  H2S PA     17     -16.828 -15.661  14.091  1.00  0.00      MEMB
ATOM   2240  C13 PA     17     -16.559 -15.436  11.945  1.00  0.00      MEMB
ATOM   2241  H3R PA     17     -16.249 -14.616  11.261  1.00  0.00      MEMB
ATOM   2242  H3S PA     17     -17.500 -15.930  11.620  1.00  0.00      MEMB
ATOM   2243  C14 PA     17     -15.427 -16.540  11.822  1.00  0.00      MEMB
ATOM   2244  H4R PA     17     -15.472 -17.332  12.600  1.00  0.00      MEMB
ATOM   2245  H4S PA     17     -14.494 -16.001  12.093  1.00  0.00      MEMB
ATOM   2246  C15 PA     17     -15.187 -17.127  10.442  1.00  0.00      MEMB
ATOM   2247  H5R PA     17     -14.265 -17.737  10.558  1.00  0.00      MEMB
ATOM   2248  H5S PA     17     -15.030 -16.287   9.733  1.00  0.00      MEMB
ATOM   2249  C16 PA     17     -16.272 -18.153  10.017  1.00  0.00      MEMB
ATOM   2250  H6R PA     17     -17.301 -17.834  10.288  1.00  0.00      MEMB
ATOM   2251  H6S PA     17     -16.013 -19.111  10.517  1.00  0.00      MEMB
ATOM   2252  C17 PA     17     -16.138 -18.410   8.481  1.00  0.00      MEMB
ATOM   2253  H7R PA     17     -16.453 -17.468   7.982  1.00  0.00      MEMB
ATOM   2254  H7S PA     17     -16.933 -19.162   8.289  1.00  0.00      MEMB
ATOM   2255  C18 PA     17     -14.764 -18.954   8.130  1.00  0.00      MEMB
ATOM   2256  H8R PA     17     -14.469 -19.891   8.649  1.00  0.00      MEMB
ATOM   2257  H8S PA     17     -13.949 -18.236   8.363  1.00  0.00      MEMB
ATOM   2258  C19 PA     17     -14.682 -19.076   6.620  1.00  0.00      MEMB
ATOM   2259  H9R PA     17     -15.481 -19.684   6.144  1.00  0.00      MEMB
ATOM   2260  H9S PA     17     -13.745 -19.592   6.321  1.00  0.00      MEMB
ATOM   2261 C110 PA     17     -14.653 -17.686   5.920  1.00  0.00      MEMB
ATOM   2262 H10R PA     17     -14.073 -16.972   6.544  1.00  0.00      MEMB
ATOM   2263 H10S PA     17     -15.654 -17.214   5.824  1.00  0.00      MEMB
ATOM   2264 C111 PA     17     -14.092 -17.650   4.453  1.00  0.00      MEMB
ATOM   2265 H11R PA     17     -14.529 -18.538   3.947  1.00  0.00      MEMB
ATOM   2266 H11S PA     17     -13.019 -17.935   4.509  1.00  0.00      MEMB
ATOM   2267 C112 PA     17     -14.271 -16.285   3.699  1.00  0.00      MEMB
ATOM   2268 H12R PA     17     -14.073 -15.451   4.406  1.00  0.00      MEMB
ATOM   2269 H12S PA     17     -15.344 -16.189   3.427  1.00  0.00      MEMB
ATOM   2270 C113 PA     17     -13.457 -16.002   2.454  1.00  0.00      MEMB
ATOM   2271 H13R PA     17     -13.723 -16.767   1.694  1.00  0.00      MEMB
ATOM   2272 H13S PA     17     -12.388 -16.139   2.725  1.00  0.00      MEMB
ATOM   2273 C114 PA     17     -13.758 -14.479   2.014  1.00  0.00      MEMB
ATOM   2274 H14R PA     17     -13.114 -13.773   2.582  1.00  0.00      MEMB
ATOM   2275 H14S PA     17     -14.818 -14.145   2.020  1.00  0.00      MEMB
ATOM   2276 C115 PA     17     -13.399 -14.368   0.491  1.00  0.00      MEMB
ATOM   2277 H15R PA     17     -14.008 -15.035  -0.157  1.00  0.00      MEMB
ATOM   2278 H15S PA     17     -12.388 -14.816   0.390  1.00  0.00      MEMB
ATOM   2279 C116 PA     17     -13.440 -12.983  -0.137  1.00  0.00      MEMB
ATOM   2280 H16R PA     17     -12.662 -12.299   0.265  1.00  0.00      MEMB
ATOM   2281 H16S PA     17     -14.432 -12.573   0.150  1.00  0.00      MEMB
ATOM   2282 H16T PA     17     -13.272 -12.997  -1.235  1.00  0.00      MEMB
TER   
ATOM   2367  C12 PA     18      13.825  13.248  10.802  1.00  0.00      MEMB
ATOM   2368  H2R PA     18      14.866  13.279  10.416  1.00  0.00      MEMB
ATOM   2369  H2S PA     18      13.343  14.249  10.829  1.00  0.00      MEMB
ATOM   2413  C13 PA     18      13.142  12.422   9.766  1.00  0.00      MEMB
ATOM   2414  H3R PA     18      12.059  12.300   9.981  1.00  0.00      MEMB
ATOM   2415  H3S PA     18      13.510  11.376   9.821  1.00  0.00      MEMB
ATOM   2416  C14 PA     18      13.437  12.900   8.318  1.00  0.00      MEMB
ATOM   2417  H4R PA     18      14.543  12.807   8.255  1.00  0.00      MEMB
ATOM   2418  H4S PA     18      13.248  13.990   8.222  1.00  0.00      MEMB
ATOM   2419  C15 PA     18      12.522  12.173   7.370  1.00  0.00      MEMB
ATOM   2420  H5R PA     18      12.610  12.540   6.325  1.00  0.00      MEMB
ATOM   2421  H5S PA     18      11.453  12.333   7.628  1.00  0.00      MEMB
ATOM   2422  C16 PA     18      12.588  10.640   7.304  1.00  0.00      MEMB
ATOM   2423  H6R PA     18      12.550  10.308   8.363  1.00  0.00      MEMB
ATOM   2424  H6S PA     18      13.542  10.270   6.873  1.00  0.00      MEMB
ATOM   2425  C17 PA     18      11.362   9.932   6.759  1.00  0.00      MEMB
ATOM   2426  H7R PA     18      11.157  10.209   5.703  1.00  0.00      MEMB
ATOM   2427  H7S PA     18      10.529  10.323   7.382  1.00  0.00      MEMB
ATOM   2428  C18 PA     18      11.258   8.422   6.967  1.00  0.00      MEMB
ATOM   2429  H8R PA     18      10.550   7.976   6.236  1.00  0.00      MEMB
ATOM   2430  H8S PA     18      10.808   8.212   7.960  1.00  0.00      MEMB
ATOM   2431  C19 PA     18      12.520   7.598   6.772  1.00  0.00      MEMB
ATOM   2432  H9R PA     18      12.215   6.532   6.705  1.00  0.00      MEMB
ATOM   2433  H9S PA     18      13.219   7.768   7.619  1.00  0.00      MEMB
ATOM   2434 C110 PA     18      13.248   7.845   5.446  1.00  0.00      MEMB
ATOM   2435 H10R PA     18      13.628   8.889   5.451  1.00  0.00      MEMB
ATOM   2436 H10S PA     18      12.519   7.619   4.638  1.00  0.00      MEMB
ATOM   2437 C111 PA     18      14.511   6.908   5.287  1.00  0.00      MEMB
ATOM   2438 H11R PA     18      14.050   5.913   5.107  1.00  0.00      MEMB
ATOM   2439 H11S PA     18      15.240   7.015   6.119  1.00  0.00      MEMB
ATOM   2440 C112 PA     18      15.423   7.352   4.102  1.00  0.00      MEMB
ATOM   2441 H12R PA     18      16.146   6.524   3.941  1.00  0.00      MEMB
ATOM   2442 H12S PA     18      15.980   8.259   4.422  1.00  0.00      MEMB
ATOM   2443 C113 PA     18      14.597   7.576   2.849  1.00  0.00      MEMB
ATOM   2444 H13R PA     18      13.884   8.428   2.852  1.00  0.00      MEMB
ATOM   2445 H13S PA     18      14.039   6.672   2.523  1.00  0.00      MEMB
ATOM   2446 C114 PA     18      15.543   7.773   1.620  1.00  0.00      MEMB
ATOM   2447 H14R PA     18      15.965   8.785   1.797  1.00  0.00      MEMB
ATOM   2448 H14S PA     18      14.987   7.861   0.662  1.00  0.00      MEMB
ATOM   2449 C115 PA     18      16.554   6.725   1.298  1.00  0.00      MEMB
ATOM   2450 H15R PA     18      16.230   5.665   1.374  1.00  0.00      MEMB
ATOM   2451 H15S PA     18      17.327   6.767   2.095  1.00  0.00      MEMB
ATOM   2452 C116 PA     18      17.314   7.000   0.064  1.00  0.00      MEMB
ATOM   2453 H16R PA     18      17.617   8.034  -0.205  1.00  0.00      MEMB
ATOM   2454 H16S PA     18      16.730   6.642  -0.811  1.00  0.00      MEMB
ATOM   2455 H16T PA     18      18.199   6.329   0.025  1.00  0.00      MEMB
ATOM   2326  N31 PC     18      15.489  10.032  21.017  1.00  0.00      MEMB
ATOM   2327  C33 PC     18      15.726   8.626  21.302  1.00  0.00      MEMB
ATOM   2328  H3A PC     18      16.480   8.383  22.036  1.00  0.00      MEMB
ATOM   2329  H3B PC     18      15.904   8.057  20.402  1.00  0.00      MEMB
ATOM   2330  H3C PC     18      14.843   8.268  21.810  1.00  0.00      MEMB
ATOM   2331  C34 PC     18      14.069  10.364  20.526  1.00  0.00      MEMB
ATOM   2332  H4A PC     18      14.109  11.431  20.365  1.00  0.00      MEMB
ATOM   2333  H4B PC     18      13.258  10.145  21.204  1.00  0.00      MEMB
ATOM   2334  H4C PC     18      13.995   9.894  19.556  1.00  0.00      MEMB
ATOM   2335  C35 PC     18      15.746  10.822  22.278  1.00  0.00      MEMB
ATOM   2336  H5A PC     18      16.729  10.863  22.724  1.00  0.00      MEMB
ATOM   2337  H5B PC     18      15.003  10.458  22.973  1.00  0.00      MEMB
ATOM   2338  H5C PC     18      15.460  11.828  22.009  1.00  0.00      MEMB
ATOM   2339  C32 PC     18      16.468  10.601  20.003  1.00  0.00      MEMB
ATOM   2340  H2A PC     18      17.389  10.891  20.487  1.00  0.00      MEMB
ATOM   2341  H2B PC     18      16.065  11.538  19.647  1.00  0.00      MEMB
ATOM   2342  C31 PC     18      16.751   9.630  18.855  1.00  0.00      MEMB
ATOM   2343  H1A PC     18      17.439   8.844  19.234  1.00  0.00      MEMB
ATOM   2344  H1B PC     18      17.373  10.148  18.095  1.00  0.00      MEMB
ATOM   2345  P31 PC     18      15.633   8.210  16.962  1.00  0.00      MEMB
ATOM   2346  O33 PC     18      14.343   7.534  16.887  1.00  0.00      MEMB
ATOM   2347  O34 PC     18      16.864   7.451  17.236  1.00  0.00      MEMB
ATOM   2348  O31 PC     18      15.807   9.185  15.702  1.00  0.00      MEMB
ATOM   2349  O32 PC     18      15.517   9.187  18.233  1.00  0.00      MEMB
ATOM   2350  C3  PC     18      15.273  10.471  15.738  1.00  0.00      MEMB
ATOM   2351  HA  PC     18      16.051  11.199  16.054  1.00  0.00      MEMB
ATOM   2352  HB  PC     18      14.447  10.557  16.475  1.00  0.00      MEMB
ATOM   2353  C2  PC     18      14.893  10.993  14.294  1.00  0.00      MEMB
ATOM   2354  HX  PC     18      14.042  10.415  13.876  1.00  0.00      MEMB
ATOM   2355  O21 PC     18      16.044  10.938  13.450  1.00  0.00      MEMB
ATOM   2356  C21 PC     18      16.232   9.798  12.747  1.00  0.00      MEMB
ATOM   2357  O22 PC     18      15.698   8.750  12.914  1.00  0.00      MEMB
ATOM   2361  C1  PC     18      14.457  12.506  14.310  1.00  0.00      MEMB
ATOM   2362  HR  PC     18      15.129  13.146  14.921  1.00  0.00      MEMB
ATOM   2363  HS  PC     18      13.506  12.678  14.858  1.00  0.00      MEMB
ATOM   2364  O11 PC     18      14.473  13.040  13.046  1.00  0.00      MEMB
ATOM   2365  C11 PC     18      13.552  12.594  12.170  1.00  0.00      MEMB
ATOM   2366  O12 PC     18      12.611  11.933  12.472  1.00  0.00      MEMB
ATOM   2358  C12 PA     18      17.254   9.971  11.600  1.00  0.00      MEMB
ATOM   2359  H2R PA     18      18.287  10.059  11.998  1.00  0.00      MEMB
ATOM   2360  H2S PA     18      17.001  10.974  11.196  1.00  0.00      MEMB
ATOM   2370  C13 PA     18      17.255   8.845  10.592  1.00  0.00      MEMB
ATOM   2371  H3R PA     18      16.318   8.577  10.057  1.00  0.00      MEMB
ATOM   2372  H3S PA     18      17.645   8.011  11.212  1.00  0.00      MEMB
ATOM   2373  C14 PA     18      18.369   8.984   9.600  1.00  0.00      MEMB
ATOM   2374  H4R PA     18      18.389   8.031   9.029  1.00  0.00      MEMB
ATOM   2375  H4S PA     18      19.336   9.094  10.136  1.00  0.00      MEMB
ATOM   2376  C15 PA     18      18.344  10.150   8.586  1.00  0.00      MEMB
ATOM   2377  H5R PA     18      19.335  10.192   8.085  1.00  0.00      MEMB
ATOM   2378  H5S PA     18      18.032  11.089   9.091  1.00  0.00      MEMB
ATOM   2379  C16 PA     18      17.299  10.003   7.503  1.00  0.00      MEMB
ATOM   2380  H6R PA     18      16.294   9.865   7.955  1.00  0.00      MEMB
ATOM   2381  H6S PA     18      17.507   9.058   6.958  1.00  0.00      MEMB
ATOM   2382  C17 PA     18      17.088  11.101   6.442  1.00  0.00      MEMB
ATOM   2383  H7R PA     18      16.673  11.983   6.974  1.00  0.00      MEMB
ATOM   2384  H7S PA     18      16.375  10.638   5.727  1.00  0.00      MEMB
ATOM   2385  C18 PA     18      18.409  11.568   5.742  1.00  0.00      MEMB
ATOM   2386  H8R PA     18      18.927  10.600   5.572  1.00  0.00      MEMB
ATOM   2387  H8S PA     18      19.042  12.117   6.472  1.00  0.00      MEMB
ATOM   2388  C19 PA     18      18.050  12.203   4.417  1.00  0.00      MEMB
ATOM   2389  H9R PA     18      17.413  13.099   4.571  1.00  0.00      MEMB
ATOM   2390  H9S PA     18      17.470  11.452   3.838  1.00  0.00      MEMB
ATOM   2391 C110 PA     18      19.213  12.772   3.542  1.00  0.00      MEMB
ATOM   2392 H10R PA     18      19.778  11.899   3.152  1.00  0.00      MEMB
ATOM   2393 H10S PA     18      19.794  13.329   4.307  1.00  0.00      MEMB
ATOM   2394 C111 PA     18      18.657  13.624   2.364  1.00  0.00      MEMB
ATOM   2395 H11R PA     18      19.571  14.135   1.995  1.00  0.00      MEMB
ATOM   2396 H11S PA     18      17.969  14.397   2.769  1.00  0.00      MEMB
ATOM   2397 C112 PA     18      18.137  12.807   1.146  1.00  0.00      MEMB
ATOM   2398 H12R PA     18      17.465  12.046   1.597  1.00  0.00      MEMB
ATOM   2399 H12S PA     18      19.011  12.403   0.592  1.00  0.00      MEMB
ATOM   2400 C113 PA     18      17.476  13.729   0.117  1.00  0.00      MEMB
ATOM   2401 H13R PA     18      18.201  14.521  -0.169  1.00  0.00      MEMB
ATOM   2402 H13S PA     18      16.483  14.154   0.374  1.00  0.00      MEMB
ATOM   2403 C114 PA     18      17.128  12.857  -1.197  1.00  0.00      MEMB
ATOM   2404 H14R PA     18      18.106  12.409  -1.475  1.00  0.00      MEMB
ATOM   2405 H14S PA     18      16.803  13.658  -1.894  1.00  0.00      MEMB
ATOM   2406 C115 PA     18      16.037  11.792  -0.977  1.00  0.00      MEMB
ATOM   2407 H15R PA     18      14.975  12.111  -1.049  1.00  0.00      MEMB
ATOM   2408 H15S PA     18      16.103  11.396   0.059  1.00  0.00      MEMB
ATOM   2409 C116 PA     18      16.302  10.556  -1.831  1.00  0.00      MEMB
ATOM   2410 H16R PA     18      17.143   9.968  -1.405  1.00  0.00      MEMB
ATOM   2411 H16S PA     18      16.600  10.823  -2.867  1.00  0.00      MEMB
ATOM   2412 H16T PA     18      15.533   9.755  -1.878  1.00  0.00      MEMB
TER   
ATOM   2497  C12 PA     19      -6.558  23.846  11.312  1.00  0.00      MEMB
ATOM   2498  H2R PA     19      -7.430  24.508  11.123  1.00  0.00      MEMB
ATOM   2499  H2S PA     19      -6.759  22.922  10.729  1.00  0.00      MEMB
ATOM   2543  C13 PA     19      -5.361  24.644  10.971  1.00  0.00      MEMB
ATOM   2544  H3R PA     19      -4.970  25.272  11.799  1.00  0.00      MEMB
ATOM   2545  H3S PA     19      -5.528  25.401  10.174  1.00  0.00      MEMB
ATOM   2546  C14 PA     19      -4.136  23.820  10.520  1.00  0.00      MEMB
ATOM   2547  H4R PA     19      -3.889  22.899  11.089  1.00  0.00      MEMB
ATOM   2548  H4S PA     19      -3.338  24.589  10.430  1.00  0.00      MEMB
ATOM   2549  C15 PA     19      -4.364  23.333   9.081  1.00  0.00      MEMB
ATOM   2550  H5R PA     19      -4.953  23.969   8.385  1.00  0.00      MEMB
ATOM   2551  H5S PA     19      -4.814  22.319   9.039  1.00  0.00      MEMB
ATOM   2552  C16 PA     19      -3.083  23.144   8.226  1.00  0.00      MEMB
ATOM   2553  H6R PA     19      -2.327  22.643   8.868  1.00  0.00      MEMB
ATOM   2554  H6S PA     19      -2.636  24.160   8.175  1.00  0.00      MEMB
ATOM   2555  C17 PA     19      -3.371  22.533   6.870  1.00  0.00      MEMB
ATOM   2556  H7R PA     19      -4.147  23.105   6.317  1.00  0.00      MEMB
ATOM   2557  H7S PA     19      -3.683  21.487   7.075  1.00  0.00      MEMB
ATOM   2558  C18 PA     19      -2.118  22.549   5.979  1.00  0.00      MEMB
ATOM   2559  H8R PA     19      -1.239  21.991   6.366  1.00  0.00      MEMB
ATOM   2560  H8S PA     19      -1.892  23.637   5.980  1.00  0.00      MEMB
ATOM   2561  C19 PA     19      -2.293  21.882   4.562  1.00  0.00      MEMB
ATOM   2562  H9R PA     19      -1.415  22.072   3.908  1.00  0.00      MEMB
ATOM   2563  H9S PA     19      -3.170  22.347   4.064  1.00  0.00      MEMB
ATOM   2564 C110 PA     19      -2.318  20.362   4.600  1.00  0.00      MEMB
ATOM   2565 H10R PA     19      -3.326  20.055   4.953  1.00  0.00      MEMB
ATOM   2566 H10S PA     19      -1.546  19.936   5.276  1.00  0.00      MEMB
ATOM   2567 C111 PA     19      -2.301  19.753   3.173  1.00  0.00      MEMB
ATOM   2568 H11R PA     19      -2.932  18.853   3.330  1.00  0.00      MEMB
ATOM   2569 H11S PA     19      -1.207  19.562   3.150  1.00  0.00      MEMB
ATOM   2570 C112 PA     19      -2.919  20.510   2.014  1.00  0.00      MEMB
ATOM   2571 H12R PA     19      -2.302  21.432   1.954  1.00  0.00      MEMB
ATOM   2572 H12S PA     19      -3.952  20.778   2.322  1.00  0.00      MEMB
ATOM   2573 C113 PA     19      -2.834  19.843   0.661  1.00  0.00      MEMB
ATOM   2574 H13R PA     19      -3.571  19.018   0.558  1.00  0.00      MEMB
ATOM   2575 H13S PA     19      -1.815  19.420   0.527  1.00  0.00      MEMB
ATOM   2576 C114 PA     19      -3.155  20.739  -0.531  1.00  0.00      MEMB
ATOM   2577 H14R PA     19      -2.528  21.656  -0.501  1.00  0.00      MEMB
ATOM   2578 H14S PA     19      -4.195  21.089  -0.363  1.00  0.00      MEMB
ATOM   2579 C115 PA     19      -3.237  19.992  -1.882  1.00  0.00      MEMB
ATOM   2580 H15R PA     19      -3.448  18.922  -1.666  1.00  0.00      MEMB
ATOM   2581 H15S PA     19      -2.249  19.932  -2.387  1.00  0.00      MEMB
ATOM   2582 C116 PA     19      -4.289  20.417  -2.858  1.00  0.00      MEMB
ATOM   2583 H16R PA     19      -5.364  20.218  -2.663  1.00  0.00      MEMB
ATOM   2584 H16S PA     19      -4.019  19.753  -3.707  1.00  0.00      MEMB
ATOM   2585 H16T PA     19      -4.097  21.496  -3.037  1.00  0.00      MEMB
ATOM   2456  N31 PC     19      -4.330  20.600  20.997  1.00  0.00      MEMB
ATOM   2457  C33 PC     19      -4.030  19.089  21.029  1.00  0.00      MEMB
ATOM   2458  H3A PC     19      -3.527  18.731  21.916  1.00  0.00      MEMB
ATOM   2459  H3B PC     19      -3.365  18.892  20.201  1.00  0.00      MEMB
ATOM   2460  H3C PC     19      -4.990  18.607  20.919  1.00  0.00      MEMB
ATOM   2461  C34 PC     19      -5.404  20.894  22.068  1.00  0.00      MEMB
ATOM   2462  H4A PC     19      -5.919  21.804  21.800  1.00  0.00      MEMB
ATOM   2463  H4B PC     19      -5.001  21.073  23.055  1.00  0.00      MEMB
ATOM   2464  H4C PC     19      -6.168  20.138  21.974  1.00  0.00      MEMB
ATOM   2465  C35 PC     19      -3.057  21.369  21.334  1.00  0.00      MEMB
ATOM   2466  H5A PC     19      -2.404  21.186  20.494  1.00  0.00      MEMB
ATOM   2467  H5B PC     19      -2.732  20.962  22.280  1.00  0.00      MEMB
ATOM   2468  H5C PC     19      -3.214  22.438  21.310  1.00  0.00      MEMB
ATOM   2469  C32 PC     19      -4.776  21.162  19.701  1.00  0.00      MEMB
ATOM   2470  H2A PC     19      -5.051  22.199  19.821  1.00  0.00      MEMB
ATOM   2471  H2B PC     19      -5.652  20.549  19.549  1.00  0.00      MEMB
ATOM   2472  C31 PC     19      -3.788  20.974  18.494  1.00  0.00      MEMB
ATOM   2473  H1A PC     19      -2.810  21.349  18.865  1.00  0.00      MEMB
ATOM   2474  H1B PC     19      -4.200  21.558  17.643  1.00  0.00      MEMB
ATOM   2475  P31 PC     19      -4.345  18.835  17.105  1.00  0.00      MEMB
ATOM   2476  O33 PC     19      -5.530  18.308  17.731  1.00  0.00      MEMB
ATOM   2477  O34 PC     19      -3.401  17.782  16.511  1.00  0.00      MEMB
ATOM   2478  O31 PC     19      -4.602  19.939  15.967  1.00  0.00      MEMB
ATOM   2479  O32 PC     19      -3.514  19.667  18.062  1.00  0.00      MEMB
ATOM   2480  C3  PC     19      -3.603  20.254  15.058  1.00  0.00      MEMB
ATOM   2481  HA  PC     19      -2.817  19.483  14.910  1.00  0.00      MEMB
ATOM   2482  HB  PC     19      -3.134  21.187  15.438  1.00  0.00      MEMB
ATOM   2483  C2  PC     19      -4.469  20.599  13.840  1.00  0.00      MEMB
ATOM   2484  HX  PC     19      -5.398  19.991  13.799  1.00  0.00      MEMB
ATOM   2485  O21 PC     19      -3.633  20.572  12.648  1.00  0.00      MEMB
ATOM   2486  C21 PC     19      -3.832  19.466  11.906  1.00  0.00      MEMB
ATOM   2487  O22 PC     19      -4.672  18.613  12.138  1.00  0.00      MEMB
ATOM   2491  C1  PC     19      -5.101  21.988  13.898  1.00  0.00      MEMB
ATOM   2492  HR  PC     19      -4.356  22.772  14.152  1.00  0.00      MEMB
ATOM   2493  HS  PC     19      -5.819  21.798  14.724  1.00  0.00      MEMB
ATOM   2494  O11 PC     19      -5.709  22.316  12.723  1.00  0.00      MEMB
ATOM   2495  C11 PC     19      -6.437  23.405  12.747  1.00  0.00      MEMB
ATOM   2496  O12 PC     19      -6.784  24.064  13.740  1.00  0.00      MEMB
ATOM   2488  C12 PA     19      -3.039  19.664  10.660  1.00  0.00      MEMB
ATOM   2489  H2R PA     19      -1.994  19.763  11.024  1.00  0.00      MEMB
ATOM   2490  H2S PA     19      -3.200  20.655  10.185  1.00  0.00      MEMB
ATOM   2500  C13 PA     19      -3.268  18.476   9.658  1.00  0.00      MEMB
ATOM   2501  H3R PA     19      -4.190  18.722   9.089  1.00  0.00      MEMB
ATOM   2502  H3S PA     19      -3.327  17.484  10.154  1.00  0.00      MEMB
ATOM   2503  C14 PA     19      -2.059  18.345   8.684  1.00  0.00      MEMB
ATOM   2504  H4R PA     19      -1.190  18.147   9.346  1.00  0.00      MEMB
ATOM   2505  H4S PA     19      -1.934  19.257   8.061  1.00  0.00      MEMB
ATOM   2506  C15 PA     19      -2.321  17.199   7.581  1.00  0.00      MEMB
ATOM   2507  H5R PA     19      -2.500  16.300   8.208  1.00  0.00      MEMB
ATOM   2508  H5S PA     19      -1.379  17.043   7.014  1.00  0.00      MEMB
ATOM   2509  C16 PA     19      -3.521  17.438   6.618  1.00  0.00      MEMB
ATOM   2510  H6R PA     19      -3.562  18.508   6.322  1.00  0.00      MEMB
ATOM   2511  H6S PA     19      -4.529  17.405   7.085  1.00  0.00      MEMB
ATOM   2512  C17 PA     19      -3.667  16.538   5.326  1.00  0.00      MEMB
ATOM   2513  H7R PA     19      -3.975  15.496   5.557  1.00  0.00      MEMB
ATOM   2514  H7S PA     19      -2.677  16.583   4.823  1.00  0.00      MEMB
ATOM   2515  C18 PA     19      -4.651  17.063   4.269  1.00  0.00      MEMB
ATOM   2516  H8R PA     19      -4.371  16.719   3.251  1.00  0.00      MEMB
ATOM   2517  H8S PA     19      -4.438  18.151   4.196  1.00  0.00      MEMB
ATOM   2518  C19 PA     19      -6.105  16.733   4.565  1.00  0.00      MEMB
ATOM   2519  H9R PA     19      -6.321  17.128   5.580  1.00  0.00      MEMB
ATOM   2520  H9S PA     19      -6.140  15.642   4.774  1.00  0.00      MEMB
ATOM   2521 C110 PA     19      -7.091  17.159   3.518  1.00  0.00      MEMB
ATOM   2522 H10R PA     19      -8.110  17.003   3.930  1.00  0.00      MEMB
ATOM   2523 H10S PA     19      -6.829  16.515   2.651  1.00  0.00      MEMB
ATOM   2524 C111 PA     19      -7.080  18.586   3.111  1.00  0.00      MEMB
ATOM   2525 H11R PA     19      -6.073  18.935   2.799  1.00  0.00      MEMB
ATOM   2526 H11S PA     19      -7.248  19.313   3.934  1.00  0.00      MEMB
ATOM   2527 C112 PA     19      -8.076  18.756   2.019  1.00  0.00      MEMB
ATOM   2528 H12R PA     19      -9.107  18.544   2.376  1.00  0.00      MEMB
ATOM   2529 H12S PA     19      -7.862  17.957   1.278  1.00  0.00      MEMB
ATOM   2530 C113 PA     19      -8.165  20.136   1.341  1.00  0.00      MEMB
ATOM   2531 H13R PA     19      -8.389  20.902   2.113  1.00  0.00      MEMB
ATOM   2532 H13S PA     19      -9.026  20.025   0.647  1.00  0.00      MEMB
ATOM   2533 C114 PA     19      -6.856  20.559   0.540  1.00  0.00      MEMB
ATOM   2534 H14R PA     19      -6.640  19.753  -0.194  1.00  0.00      MEMB
ATOM   2535 H14S PA     19      -6.083  20.460   1.332  1.00  0.00      MEMB
ATOM   2536 C115 PA     19      -7.063  21.875  -0.192  1.00  0.00      MEMB
ATOM   2537 H15R PA     19      -7.955  21.671  -0.822  1.00  0.00      MEMB
ATOM   2538 H15S PA     19      -6.209  22.045  -0.882  1.00  0.00      MEMB
ATOM   2539 C116 PA     19      -7.225  23.155   0.606  1.00  0.00      MEMB
ATOM   2540 H16R PA     19      -7.925  22.920   1.436  1.00  0.00      MEMB
ATOM   2541 H16S PA     19      -7.493  24.017  -0.042  1.00  0.00      MEMB
ATOM   2542 H16T PA     19      -6.318  23.459   1.170  1.00  0.00      MEMB
TER   
ATOM   2627  C12 PA     20      12.081  -9.669  11.113  1.00  0.00      MEMB
ATOM   2628  H2R PA     20      13.124  -9.924  11.396  1.00  0.00      MEMB
ATOM   2629  H2S PA     20      11.940  -8.578  10.959  1.00  0.00      MEMB
ATOM   2673  C13 PA     20      11.658 -10.387   9.871  1.00  0.00      MEMB
ATOM   2674  H3R PA     20      11.762 -11.493   9.868  1.00  0.00      MEMB
ATOM   2675  H3S PA     20      12.416 -10.029   9.142  1.00  0.00      MEMB
ATOM   2676  C14 PA     20      10.294  -9.835   9.364  1.00  0.00      MEMB
ATOM   2677  H4R PA     20      10.194  -8.733   9.262  1.00  0.00      MEMB
ATOM   2678  H4S PA     20       9.531 -10.194  10.088  1.00  0.00      MEMB
ATOM   2679  C15 PA     20       9.986 -10.213   7.922  1.00  0.00      MEMB
ATOM   2680  H5R PA     20      10.448  -9.658   7.078  1.00  0.00      MEMB
ATOM   2681  H5S PA     20       8.888 -10.101   7.794  1.00  0.00      MEMB
ATOM   2682  C16 PA     20      10.285 -11.717   7.449  1.00  0.00      MEMB
ATOM   2683  H6R PA     20      11.371 -11.918   7.567  1.00  0.00      MEMB
ATOM   2684  H6S PA     20       9.837 -11.845   6.441  1.00  0.00      MEMB
ATOM   2685  C17 PA     20       9.563 -12.763   8.426  1.00  0.00      MEMB
ATOM   2686  H7R PA     20       8.666 -12.345   8.932  1.00  0.00      MEMB
ATOM   2687  H7S PA     20      10.209 -13.050   9.283  1.00  0.00      MEMB
ATOM   2688  C18 PA     20       9.275 -14.181   7.844  1.00  0.00      MEMB
ATOM   2689  H8R PA     20       8.431 -14.126   7.124  1.00  0.00      MEMB
ATOM   2690  H8S PA     20       8.968 -14.897   8.636  1.00  0.00      MEMB
ATOM   2691  C19 PA     20      10.492 -14.980   7.159  1.00  0.00      MEMB
ATOM   2692  H9R PA     20      10.943 -14.412   6.317  1.00  0.00      MEMB
ATOM   2693  H9S PA     20      10.004 -15.915   6.809  1.00  0.00      MEMB
ATOM   2694 C110 PA     20      11.692 -15.287   8.098  1.00  0.00      MEMB
ATOM   2695 H10R PA     20      11.322 -15.874   8.966  1.00  0.00      MEMB
ATOM   2696 H10S PA     20      12.137 -14.309   8.381  1.00  0.00      MEMB
ATOM   2697 C111 PA     20      12.773 -16.083   7.276  1.00  0.00      MEMB
ATOM   2698 H11R PA     20      12.288 -16.799   6.579  1.00  0.00      MEMB
ATOM   2699 H11S PA     20      13.424 -16.622   7.998  1.00  0.00      MEMB
ATOM   2700 C112 PA     20      13.583 -15.235   6.210  1.00  0.00      MEMB
ATOM   2701 H12R PA     20      14.061 -14.500   6.891  1.00  0.00      MEMB
ATOM   2702 H12S PA     20      12.920 -14.717   5.484  1.00  0.00      MEMB
ATOM   2703 C113 PA     20      14.471 -16.105   5.351  1.00  0.00      MEMB
ATOM   2704 H13R PA     20      13.918 -16.790   4.672  1.00  0.00      MEMB
ATOM   2705 H13S PA     20      15.009 -16.756   6.073  1.00  0.00      MEMB
ATOM   2706 C114 PA     20      15.476 -15.206   4.511  1.00  0.00      MEMB
ATOM   2707 H14R PA     20      16.160 -16.007   4.156  1.00  0.00      MEMB
ATOM   2708 H14S PA     20      16.133 -14.525   5.093  1.00  0.00      MEMB
ATOM   2709 C115 PA     20      14.799 -14.554   3.280  1.00  0.00      MEMB
ATOM   2710 H15R PA     20      15.350 -13.640   2.971  1.00  0.00      MEMB
ATOM   2711 H15S PA     20      13.768 -14.228   3.537  1.00  0.00      MEMB
ATOM   2712 C116 PA     20      14.813 -15.444   1.972  1.00  0.00      MEMB
ATOM   2713 H16R PA     20      15.884 -15.618   1.733  1.00  0.00      MEMB
ATOM   2714 H16S PA     20      14.256 -14.962   1.140  1.00  0.00      MEMB
ATOM   2715 H16T PA     20      14.350 -16.436   2.160  1.00  0.00      MEMB
ATOM   2586  N31 PC     20      14.329 -14.972  20.303  1.00  0.00      MEMB
ATOM   2587  C33 PC     20      15.420 -15.973  20.274  1.00  0.00      MEMB
ATOM   2588  H3A PC     20      14.981 -16.849  19.821  1.00  0.00      MEMB
ATOM   2589  H3B PC     20      15.842 -16.121  21.257  1.00  0.00      MEMB
ATOM   2590  H3C PC     20      16.223 -15.641  19.633  1.00  0.00      MEMB
ATOM   2591  C34 PC     20      13.141 -15.547  21.016  1.00  0.00      MEMB
ATOM   2592  H4A PC     20      12.373 -14.789  20.987  1.00  0.00      MEMB
ATOM   2593  H4B PC     20      13.407 -15.698  22.052  1.00  0.00      MEMB
ATOM   2594  H4C PC     20      12.829 -16.471  20.551  1.00  0.00      MEMB
ATOM   2595  C35 PC     20      14.793 -13.660  20.911  1.00  0.00      MEMB
ATOM   2596  H5A PC     20      14.915 -13.954  21.943  1.00  0.00      MEMB
ATOM   2597  H5B PC     20      14.034 -12.918  20.712  1.00  0.00      MEMB
ATOM   2598  H5C PC     20      15.760 -13.507  20.456  1.00  0.00      MEMB
ATOM   2599  C32 PC     20      13.813 -14.703  18.879  1.00  0.00      MEMB
ATOM   2600  H2A PC     20      12.956 -14.049  18.940  1.00  0.00      MEMB
ATOM   2601  H2B PC     20      13.342 -15.587  18.474  1.00  0.00      MEMB
ATOM   2602  C31 PC     20      14.723 -14.055  17.782  1.00  0.00      MEMB
ATOM   2603  H1A PC     20      14.179 -14.127  16.816  1.00  0.00      MEMB
ATOM   2604  H1B PC     20      15.663 -14.634  17.659  1.00  0.00      MEMB
ATOM   2605  P31 PC     20      14.287 -11.436  18.010  1.00  0.00      MEMB
ATOM   2606  O33 PC     20      14.985 -10.257  18.581  1.00  0.00      MEMB
ATOM   2607  O34 PC     20      12.953 -11.676  18.627  1.00  0.00      MEMB
ATOM   2608  O31 PC     20      14.108 -11.219  16.412  1.00  0.00      MEMB
ATOM   2609  O32 PC     20      15.169 -12.763  18.205  1.00  0.00      MEMB
ATOM   2610  C3  PC     20      13.236 -10.159  15.936  1.00  0.00      MEMB
ATOM   2611  HA  PC     20      13.826  -9.728  15.099  1.00  0.00      MEMB
ATOM   2612  HB  PC     20      12.959  -9.405  16.704  1.00  0.00      MEMB
ATOM   2613  C2  PC     20      11.863 -10.805  15.430  1.00  0.00      MEMB
ATOM   2614  HX  PC     20      11.311 -10.962  16.382  1.00  0.00      MEMB
ATOM   2615  O21 PC     20      12.149 -11.982  14.677  1.00  0.00      MEMB
ATOM   2616  C21 PC     20      12.136 -13.179  15.285  1.00  0.00      MEMB
ATOM   2617  O22 PC     20      11.833 -13.406  16.415  1.00  0.00      MEMB
ATOM   2621  C1  PC     20      11.083  -9.826  14.617  1.00  0.00      MEMB
ATOM   2622  HR  PC     20      10.890  -8.919  15.231  1.00  0.00      MEMB
ATOM   2623  HS  PC     20      10.011 -10.090  14.488  1.00  0.00      MEMB
ATOM   2624  O11 PC     20      11.857  -9.501  13.398  1.00  0.00      MEMB
ATOM   2625  C11 PC     20      11.369 -10.113  12.378  1.00  0.00      MEMB
ATOM   2626  O12 PC     20      10.492 -10.916  12.329  1.00  0.00      MEMB
ATOM   2618  C12 PA     20      12.559 -14.252  14.334  1.00  0.00      MEMB
ATOM   2619  H2R PA     20      11.699 -14.891  14.040  1.00  0.00      MEMB
ATOM   2620  H2S PA     20      13.231 -14.851  14.985  1.00  0.00      MEMB
ATOM   2630  C13 PA     20      13.245 -13.916  12.948  1.00  0.00      MEMB
ATOM   2631  H3R PA     20      12.483 -13.453  12.284  1.00  0.00      MEMB
ATOM   2632  H3S PA     20      13.642 -14.878  12.558  1.00  0.00      MEMB
ATOM   2633  C14 PA     20      14.511 -12.959  13.017  1.00  0.00      MEMB
ATOM   2634  H4R PA     20      15.338 -13.486  13.539  1.00  0.00      MEMB
ATOM   2635  H4S PA     20      14.235 -12.070  13.623  1.00  0.00      MEMB
ATOM   2636  C15 PA     20      15.081 -12.536  11.656  1.00  0.00      MEMB
ATOM   2637  H5R PA     20      15.965 -11.947  11.981  1.00  0.00      MEMB
ATOM   2638  H5S PA     20      14.329 -11.826  11.249  1.00  0.00      MEMB
ATOM   2639  C16 PA     20      15.433 -13.637  10.623  1.00  0.00      MEMB
ATOM   2640  H6R PA     20      14.623 -13.790   9.878  1.00  0.00      MEMB
ATOM   2641  H6S PA     20      15.423 -14.582  11.207  1.00  0.00      MEMB
ATOM   2642  C17 PA     20      16.822 -13.409   9.947  1.00  0.00      MEMB
ATOM   2643  H7R PA     20      17.192 -14.300   9.396  1.00  0.00      MEMB
ATOM   2644  H7S PA     20      17.465 -13.361  10.852  1.00  0.00      MEMB
ATOM   2645  C18 PA     20      16.895 -12.150   9.038  1.00  0.00      MEMB
ATOM   2646  H8R PA     20      17.814 -12.292   8.430  1.00  0.00      MEMB
ATOM   2647  H8S PA     20      16.962 -11.245   9.679  1.00  0.00      MEMB
ATOM   2648  C19 PA     20      15.750 -11.978   8.010  1.00  0.00      MEMB
ATOM   2649  H9R PA     20      14.795 -11.616   8.446  1.00  0.00      MEMB
ATOM   2650  H9S PA     20      15.541 -13.012   7.661  1.00  0.00      MEMB
ATOM   2651 C110 PA     20      16.225 -11.198   6.815  1.00  0.00      MEMB
ATOM   2652 H10R PA     20      17.233 -11.470   6.437  1.00  0.00      MEMB
ATOM   2653 H10S PA     20      16.376 -10.111   6.991  1.00  0.00      MEMB
ATOM   2654 C111 PA     20      15.236 -11.239   5.619  1.00  0.00      MEMB
ATOM   2655 H11R PA     20      14.222 -11.179   6.069  1.00  0.00      MEMB
ATOM   2656 H11S PA     20      15.381 -12.191   5.065  1.00  0.00      MEMB
ATOM   2657 C112 PA     20      15.528 -10.100   4.614  1.00  0.00      MEMB
ATOM   2658 H12R PA     20      16.628  -9.984   4.513  1.00  0.00      MEMB
ATOM   2659 H12S PA     20      15.294  -9.131   5.104  1.00  0.00      MEMB
ATOM   2660 C113 PA     20      14.732 -10.360   3.314  1.00  0.00      MEMB
ATOM   2661 H13R PA     20      15.038 -11.346   2.904  1.00  0.00      MEMB
ATOM   2662 H13S PA     20      15.163  -9.692   2.538  1.00  0.00      MEMB
ATOM   2663 C114 PA     20      13.204 -10.301   3.460  1.00  0.00      MEMB
ATOM   2664 H14R PA     20      12.933  -9.311   3.886  1.00  0.00      MEMB
ATOM   2665 H14S PA     20      12.938 -11.134   4.145  1.00  0.00      MEMB
ATOM   2666 C115 PA     20      12.348 -10.412   2.120  1.00  0.00      MEMB
ATOM   2667 H15R PA     20      12.773 -11.213   1.478  1.00  0.00      MEMB
ATOM   2668 H15S PA     20      12.607  -9.535   1.490  1.00  0.00      MEMB
ATOM   2669 C116 PA     20      10.810 -10.612   2.305  1.00  0.00      MEMB
ATOM   2670 H16R PA     20      10.463  -9.865   3.051  1.00  0.00      MEMB
ATOM   2671 H16S PA     20      10.515 -11.605   2.708  1.00  0.00      MEMB
ATOM   2672 H16T PA     20      10.256 -10.416   1.362  1.00  0.00      MEMB
TER   
ATOM   2757  C12 PA     21      21.923  -3.525  13.851  1.00  0.00      MEMB
ATOM   2758  H2R PA     21      21.871  -3.971  14.867  1.00  0.00      MEMB
ATOM   2759  H2S PA     21      22.943  -3.303  13.470  1.00  0.00      MEMB
ATOM   2803  C13 PA     21      21.166  -4.511  12.905  1.00  0.00      MEMB
ATOM   2804  H3R PA     21      20.314  -3.993  12.416  1.00  0.00      MEMB
ATOM   2805  H3S PA     21      20.716  -5.360  13.462  1.00  0.00      MEMB
ATOM   2806  C14 PA     21      22.022  -5.046  11.746  1.00  0.00      MEMB
ATOM   2807  H4R PA     21      21.436  -5.671  11.039  1.00  0.00      MEMB
ATOM   2808  H4S PA     21      22.948  -5.567  12.072  1.00  0.00      MEMB
ATOM   2809  C15 PA     21      22.495  -3.973  10.717  1.00  0.00      MEMB
ATOM   2810  H5R PA     21      23.273  -4.580  10.208  1.00  0.00      MEMB
ATOM   2811  H5S PA     21      22.909  -3.072  11.220  1.00  0.00      MEMB
ATOM   2812  C16 PA     21      21.407  -3.615   9.754  1.00  0.00      MEMB
ATOM   2813  H6R PA     21      21.627  -2.630   9.289  1.00  0.00      MEMB
ATOM   2814  H6S PA     21      20.437  -3.417  10.258  1.00  0.00      MEMB
ATOM   2815  C17 PA     21      21.337  -4.501   8.522  1.00  0.00      MEMB
ATOM   2816  H7R PA     21      21.045  -5.506   8.894  1.00  0.00      MEMB
ATOM   2817  H7S PA     21      22.359  -4.462   8.089  1.00  0.00      MEMB
ATOM   2818  C18 PA     21      20.224  -4.138   7.480  1.00  0.00      MEMB
ATOM   2819  H8R PA     21      19.193  -4.067   7.888  1.00  0.00      MEMB
ATOM   2820  H8S PA     21      20.342  -4.931   6.711  1.00  0.00      MEMB
ATOM   2821  C19 PA     21      20.483  -2.726   6.901  1.00  0.00      MEMB
ATOM   2822  H9R PA     21      21.566  -2.573   6.708  1.00  0.00      MEMB
ATOM   2823  H9S PA     21      20.090  -1.982   7.626  1.00  0.00      MEMB
ATOM   2824 C110 PA     21      19.720  -2.534   5.566  1.00  0.00      MEMB
ATOM   2825 H10R PA     21      18.664  -2.879   5.550  1.00  0.00      MEMB
ATOM   2826 H10S PA     21      20.097  -3.234   4.790  1.00  0.00      MEMB
ATOM   2827 C111 PA     21      19.757  -1.129   4.992  1.00  0.00      MEMB
ATOM   2828 H11R PA     21      20.817  -0.832   4.844  1.00  0.00      MEMB
ATOM   2829 H11S PA     21      19.387  -0.361   5.704  1.00  0.00      MEMB
ATOM   2830 C112 PA     21      18.905  -0.939   3.710  1.00  0.00      MEMB
ATOM   2831 H12R PA     21      18.850   0.148   3.484  1.00  0.00      MEMB
ATOM   2832 H12S PA     21      17.909  -1.320   4.020  1.00  0.00      MEMB
ATOM   2833 C113 PA     21      19.458  -1.858   2.573  1.00  0.00      MEMB
ATOM   2834 H13R PA     21      19.534  -2.944   2.796  1.00  0.00      MEMB
ATOM   2835 H13S PA     21      20.534  -1.587   2.508  1.00  0.00      MEMB
ATOM   2836 C114 PA     21      18.938  -1.543   1.198  1.00  0.00      MEMB
ATOM   2837 H14R PA     21      17.849  -1.753   1.269  1.00  0.00      MEMB
ATOM   2838 H14S PA     21      19.481  -2.116   0.417  1.00  0.00      MEMB
ATOM   2839 C115 PA     21      19.066  -0.056   0.818  1.00  0.00      MEMB
ATOM   2840 H15R PA     21      20.028   0.299   1.245  1.00  0.00      MEMB
ATOM   2841 H15S PA     21      18.194   0.473   1.259  1.00  0.00      MEMB
ATOM   2842 C116 PA     21      18.999   0.193  -0.706  1.00  0.00      MEMB
ATOM   2843 H16R PA     21      18.018  -0.072  -1.154  1.00  0.00      MEMB
ATOM   2844 H16S PA     21      19.711  -0.366  -1.351  1.00  0.00      MEMB
ATOM   2845 H16T PA     21      19.142   1.288  -0.828  1.00  0.00      MEMB
ATOM   2716  N31 PC     21      15.858  -5.280  20.148  1.00  0.00      MEMB
ATOM   2717  C33 PC     21      14.572  -4.998  21.034  1.00  0.00      MEMB
ATOM   2718  H3A PC     21      14.577  -5.898  21.630  1.00  0.00      MEMB
ATOM   2719  H3B PC     21      13.765  -4.880  20.326  1.00  0.00      MEMB
ATOM   2720  H3C PC     21      14.675  -4.145  21.689  1.00  0.00      MEMB
ATOM   2721  C34 PC     21      17.003  -5.141  21.094  1.00  0.00      MEMB
ATOM   2722  H4A PC     21      17.960  -5.537  20.787  1.00  0.00      MEMB
ATOM   2723  H4B PC     21      16.658  -5.681  21.963  1.00  0.00      MEMB
ATOM   2724  H4C PC     21      17.216  -4.102  21.296  1.00  0.00      MEMB
ATOM   2725  C35 PC     21      15.917  -6.714  19.656  1.00  0.00      MEMB
ATOM   2726  H5A PC     21      16.565  -6.696  18.792  1.00  0.00      MEMB
ATOM   2727  H5B PC     21      14.892  -7.015  19.498  1.00  0.00      MEMB
ATOM   2728  H5C PC     21      16.460  -7.318  20.367  1.00  0.00      MEMB
ATOM   2729  C32 PC     21      15.901  -4.203  19.065  1.00  0.00      MEMB
ATOM   2730  H2A PC     21      15.854  -3.242  19.556  1.00  0.00      MEMB
ATOM   2731  H2B PC     21      14.966  -4.308  18.536  1.00  0.00      MEMB
ATOM   2732  C31 PC     21      17.113  -4.259  18.085  1.00  0.00      MEMB
ATOM   2733  H1A PC     21      16.946  -3.637  17.180  1.00  0.00      MEMB
ATOM   2734  H1B PC     21      17.143  -5.320  17.757  1.00  0.00      MEMB
ATOM   2735  P31 PC     21      19.662  -3.932  17.988  1.00  0.00      MEMB
ATOM   2736  O33 PC     21      19.943  -5.276  17.595  1.00  0.00      MEMB
ATOM   2737  O34 PC     21      20.648  -3.276  18.871  1.00  0.00      MEMB
ATOM   2738  O31 PC     21      19.358  -3.017  16.724  1.00  0.00      MEMB
ATOM   2739  O32 PC     21      18.287  -3.921  18.740  1.00  0.00      MEMB
ATOM   2740  C3  PC     21      18.957  -1.635  16.967  1.00  0.00      MEMB
ATOM   2741  HA  PC     21      19.525  -1.122  17.773  1.00  0.00      MEMB
ATOM   2742  HB  PC     21      17.878  -1.672  17.230  1.00  0.00      MEMB
ATOM   2743  C2  PC     21      19.125  -0.670  15.839  1.00  0.00      MEMB
ATOM   2744  HX  PC     21      18.739   0.277  16.272  1.00  0.00      MEMB
ATOM   2745  O21 PC     21      18.390  -1.148  14.657  1.00  0.00      MEMB
ATOM   2746  C21 PC     21      17.591  -0.226  14.060  1.00  0.00      MEMB
ATOM   2747  O22 PC     21      17.382   0.949  14.403  1.00  0.00      MEMB
ATOM   2751  C1  PC     21      20.619  -0.514  15.531  1.00  0.00      MEMB
ATOM   2752  HR  PC     21      21.079  -0.109  16.458  1.00  0.00      MEMB
ATOM   2753  HS  PC     21      20.833   0.299  14.805  1.00  0.00      MEMB
ATOM   2754  O11 PC     21      21.263  -1.764  15.215  1.00  0.00      MEMB
ATOM   2755  C11 PC     21      21.255  -2.176  13.872  1.00  0.00      MEMB
ATOM   2756  O12 PC     21      20.842  -1.527  12.968  1.00  0.00      MEMB
ATOM   2748  C12 PA     21      16.888  -1.010  12.853  1.00  0.00      MEMB
ATOM   2749  H2R PA     21      15.791  -0.840  12.896  1.00  0.00      MEMB
ATOM   2750  H2S PA     21      17.032  -2.102  13.002  1.00  0.00      MEMB
ATOM   2760  C13 PA     21      17.400  -0.624  11.407  1.00  0.00      MEMB
ATOM   2761  H3R PA     21      18.500  -0.651  11.259  1.00  0.00      MEMB
ATOM   2762  H3S PA     21      17.111   0.443  11.291  1.00  0.00      MEMB
ATOM   2763  C14 PA     21      16.706  -1.500  10.317  1.00  0.00      MEMB
ATOM   2764  H4R PA     21      15.623  -1.252  10.296  1.00  0.00      MEMB
ATOM   2765  H4S PA     21      16.748  -2.597  10.487  1.00  0.00      MEMB
ATOM   2766  C15 PA     21      17.245  -1.068   8.892  1.00  0.00      MEMB
ATOM   2767  H5R PA     21      18.355  -1.112   8.871  1.00  0.00      MEMB
ATOM   2768  H5S PA     21      17.003  -0.000   8.702  1.00  0.00      MEMB
ATOM   2769  C16 PA     21      16.745  -1.968   7.823  1.00  0.00      MEMB
ATOM   2770  H6R PA     21      16.927  -3.045   8.027  1.00  0.00      MEMB
ATOM   2771  H6S PA     21      17.154  -1.818   6.800  1.00  0.00      MEMB
ATOM   2772  C17 PA     21      15.219  -1.972   7.612  1.00  0.00      MEMB
ATOM   2773  H7R PA     21      15.032  -1.117   6.927  1.00  0.00      MEMB
ATOM   2774  H7S PA     21      14.642  -1.931   8.560  1.00  0.00      MEMB
ATOM   2775  C18 PA     21      14.736  -3.201   6.790  1.00  0.00      MEMB
ATOM   2776  H8R PA     21      13.629  -3.116   6.832  1.00  0.00      MEMB
ATOM   2777  H8S PA     21      15.039  -4.163   7.256  1.00  0.00      MEMB
ATOM   2778  C19 PA     21      15.010  -3.237   5.250  1.00  0.00      MEMB
ATOM   2779  H9R PA     21      16.085  -3.201   4.973  1.00  0.00      MEMB
ATOM   2780  H9S PA     21      14.497  -2.339   4.846  1.00  0.00      MEMB
ATOM   2781 C110 PA     21      14.425  -4.535   4.638  1.00  0.00      MEMB
ATOM   2782 H10R PA     21      13.417  -4.589   5.102  1.00  0.00      MEMB
ATOM   2783 H10S PA     21      15.051  -5.409   4.917  1.00  0.00      MEMB
ATOM   2784 C111 PA     21      14.162  -4.401   3.103  1.00  0.00      MEMB
ATOM   2785 H11R PA     21      13.515  -3.539   2.836  1.00  0.00      MEMB
ATOM   2786 H11S PA     21      13.597  -5.320   2.838  1.00  0.00      MEMB
ATOM   2787 C112 PA     21      15.423  -4.350   2.250  1.00  0.00      MEMB
ATOM   2788 H12R PA     21      15.877  -3.345   2.386  1.00  0.00      MEMB
ATOM   2789 H12S PA     21      15.244  -4.500   1.164  1.00  0.00      MEMB
ATOM   2790 C113 PA     21      16.547  -5.346   2.634  1.00  0.00      MEMB
ATOM   2791 H13R PA     21      16.719  -5.274   3.730  1.00  0.00      MEMB
ATOM   2792 H13S PA     21      17.438  -4.802   2.253  1.00  0.00      MEMB
ATOM   2793 C114 PA     21      16.453  -6.654   2.015  1.00  0.00      MEMB
ATOM   2794 H14R PA     21      16.274  -6.458   0.936  1.00  0.00      MEMB
ATOM   2795 H14S PA     21      15.615  -7.239   2.450  1.00  0.00      MEMB
ATOM   2796 C115 PA     21      17.727  -7.506   2.157  1.00  0.00      MEMB
ATOM   2797 H15R PA     21      17.430  -8.516   1.802  1.00  0.00      MEMB
ATOM   2798 H15S PA     21      18.069  -7.606   3.209  1.00  0.00      MEMB
ATOM   2799 C116 PA     21      18.933  -7.132   1.267  1.00  0.00      MEMB
ATOM   2800 H16R PA     21      18.996  -6.055   1.535  1.00  0.00      MEMB
ATOM   2801 H16S PA     21      18.884  -7.301   0.171  1.00  0.00      MEMB
ATOM   2802 H16T PA     21      19.789  -7.761   1.591  1.00  0.00      MEMB
TER   
ATOM   2887  C12 PA     22       5.394  19.402  12.947  1.00  0.00      MEMB
ATOM   2888  H2R PA     22       5.614  20.477  13.120  1.00  0.00      MEMB
ATOM   2889  H2S PA     22       4.423  19.145  13.422  1.00  0.00      MEMB
ATOM   2933  C13 PA     22       5.256  19.258  11.408  1.00  0.00      MEMB
ATOM   2934  H3R PA     22       6.216  19.754  11.150  1.00  0.00      MEMB
ATOM   2935  H3S PA     22       4.387  19.894  11.135  1.00  0.00      MEMB
ATOM   2936  C14 PA     22       5.104  17.871  10.779  1.00  0.00      MEMB
ATOM   2937  H4R PA     22       4.309  17.452  11.431  1.00  0.00      MEMB
ATOM   2938  H4S PA     22       6.070  17.345  10.937  1.00  0.00      MEMB
ATOM   2939  C15 PA     22       4.766  17.980   9.268  1.00  0.00      MEMB
ATOM   2940  H5R PA     22       5.751  18.108   8.772  1.00  0.00      MEMB
ATOM   2941  H5S PA     22       4.194  18.902   9.029  1.00  0.00      MEMB
ATOM   2942  C16 PA     22       4.132  16.705   8.613  1.00  0.00      MEMB
ATOM   2943  H6R PA     22       3.053  16.614   8.864  1.00  0.00      MEMB
ATOM   2944  H6S PA     22       4.586  15.715   8.834  1.00  0.00      MEMB
ATOM   2945  C17 PA     22       4.244  16.714   7.060  1.00  0.00      MEMB
ATOM   2946  H7R PA     22       5.314  16.644   6.770  1.00  0.00      MEMB
ATOM   2947  H7S PA     22       3.754  17.639   6.686  1.00  0.00      MEMB
ATOM   2948  C18 PA     22       3.565  15.598   6.297  1.00  0.00      MEMB
ATOM   2949  H8R PA     22       2.551  15.478   6.736  1.00  0.00      MEMB
ATOM   2950  H8S PA     22       4.162  14.696   6.551  1.00  0.00      MEMB
ATOM   2951  C19 PA     22       3.311  15.864   4.796  1.00  0.00      MEMB
ATOM   2952  H9R PA     22       2.527  16.644   4.684  1.00  0.00      MEMB
ATOM   2953  H9S PA     22       2.856  14.974   4.312  1.00  0.00      MEMB
ATOM   2954 C110 PA     22       4.482  16.131   3.941  1.00  0.00      MEMB
ATOM   2955 H10R PA     22       4.877  17.099   4.318  1.00  0.00      MEMB
ATOM   2956 H10S PA     22       4.139  16.301   2.899  1.00  0.00      MEMB
ATOM   2957 C111 PA     22       5.697  15.073   4.001  1.00  0.00      MEMB
ATOM   2958 H11R PA     22       5.279  14.067   3.784  1.00  0.00      MEMB
ATOM   2959 H11S PA     22       6.237  15.166   4.967  1.00  0.00      MEMB
ATOM   2960 C112 PA     22       6.665  15.342   2.937  1.00  0.00      MEMB
ATOM   2961 H12R PA     22       6.980  16.384   3.161  1.00  0.00      MEMB
ATOM   2962 H12S PA     22       6.265  15.367   1.901  1.00  0.00      MEMB
ATOM   2963 C113 PA     22       8.093  14.796   3.017  1.00  0.00      MEMB
ATOM   2964 H13R PA     22       8.663  15.059   3.934  1.00  0.00      MEMB
ATOM   2965 H13S PA     22       8.707  15.174   2.172  1.00  0.00      MEMB
ATOM   2966 C114 PA     22       8.109  13.250   2.993  1.00  0.00      MEMB
ATOM   2967 H14R PA     22       7.866  12.756   3.958  1.00  0.00      MEMB
ATOM   2968 H14S PA     22       9.102  12.809   2.763  1.00  0.00      MEMB
ATOM   2969 C115 PA     22       7.154  12.605   1.977  1.00  0.00      MEMB
ATOM   2970 H15R PA     22       6.112  12.986   2.035  1.00  0.00      MEMB
ATOM   2971 H15S PA     22       7.143  11.499   2.081  1.00  0.00      MEMB
ATOM   2972 C116 PA     22       7.656  12.776   0.550  1.00  0.00      MEMB
ATOM   2973 H16R PA     22       7.730  13.825   0.192  1.00  0.00      MEMB
ATOM   2974 H16S PA     22       7.153  12.184  -0.243  1.00  0.00      MEMB
ATOM   2975 H16T PA     22       8.722  12.463   0.521  1.00  0.00      MEMB
ATOM   2846  N31 PC     22       9.480  16.220  21.036  1.00  0.00      MEMB
ATOM   2847  C33 PC     22       8.604  17.084  21.833  1.00  0.00      MEMB
ATOM   2848  H3A PC     22       7.896  17.626  21.224  1.00  0.00      MEMB
ATOM   2849  H3B PC     22       9.275  17.795  22.292  1.00  0.00      MEMB
ATOM   2850  H3C PC     22       8.164  16.559  22.669  1.00  0.00      MEMB
ATOM   2851  C34 PC     22      10.113  17.015  19.860  1.00  0.00      MEMB
ATOM   2852  H4A PC     22      10.827  16.368  19.372  1.00  0.00      MEMB
ATOM   2853  H4B PC     22      10.555  17.928  20.232  1.00  0.00      MEMB
ATOM   2854  H4C PC     22       9.263  17.264  19.242  1.00  0.00      MEMB
ATOM   2855  C35 PC     22      10.540  15.560  21.841  1.00  0.00      MEMB
ATOM   2856  H5A PC     22      10.165  15.284  22.816  1.00  0.00      MEMB
ATOM   2857  H5B PC     22      11.339  16.254  22.058  1.00  0.00      MEMB
ATOM   2858  H5C PC     22      10.982  14.755  21.274  1.00  0.00      MEMB
ATOM   2859  C32 PC     22       8.609  15.153  20.389  1.00  0.00      MEMB
ATOM   2860  H2A PC     22       7.894  15.643  19.746  1.00  0.00      MEMB
ATOM   2861  H2B PC     22       8.048  14.637  21.155  1.00  0.00      MEMB
ATOM   2862  C31 PC     22       9.261  14.051  19.489  1.00  0.00      MEMB
ATOM   2863  H1A PC     22       8.480  13.343  19.138  1.00  0.00      MEMB
ATOM   2864  H1B PC     22       9.902  13.438  20.158  1.00  0.00      MEMB
ATOM   2865  P31 PC     22       9.341  14.589  16.844  1.00  0.00      MEMB
ATOM   2866  O33 PC     22       9.605  13.170  16.512  1.00  0.00      MEMB
ATOM   2867  O34 PC     22       9.926  15.631  15.946  1.00  0.00      MEMB
ATOM   2868  O31 PC     22       7.758  14.903  16.883  1.00  0.00      MEMB
ATOM   2869  O32 PC     22       9.843  14.782  18.367  1.00  0.00      MEMB
ATOM   2870  C3  PC     22       7.182  16.077  17.461  1.00  0.00      MEMB
ATOM   2871  HA  PC     22       7.969  16.771  17.825  1.00  0.00      MEMB
ATOM   2872  HB  PC     22       6.521  15.746  18.291  1.00  0.00      MEMB
ATOM   2873  C2  PC     22       6.397  16.910  16.394  1.00  0.00      MEMB
ATOM   2874  HX  PC     22       5.603  17.466  16.937  1.00  0.00      MEMB
ATOM   2875  O21 PC     22       5.846  16.080  15.275  1.00  0.00      MEMB
ATOM   2876  C21 PC     22       5.056  15.144  15.701  1.00  0.00      MEMB
ATOM   2877  O22 PC     22       4.761  14.792  16.849  1.00  0.00      MEMB
ATOM   2881  C1  PC     22       7.261  17.997  15.734  1.00  0.00      MEMB
ATOM   2882  HR  PC     22       8.096  17.572  15.138  1.00  0.00      MEMB
ATOM   2883  HS  PC     22       7.841  18.612  16.455  1.00  0.00      MEMB
ATOM   2884  O11 PC     22       6.454  18.841  14.954  1.00  0.00      MEMB
ATOM   2885  C11 PC     22       6.462  18.495  13.616  1.00  0.00      MEMB
ATOM   2886  O12 PC     22       7.150  17.651  13.066  1.00  0.00      MEMB
ATOM   2878  C12 PA     22       4.377  14.439  14.396  1.00  0.00      MEMB
ATOM   2879  H2R PA     22       4.506  15.086  13.502  1.00  0.00      MEMB
ATOM   2880  H2S PA     22       3.286  14.322  14.568  1.00  0.00      MEMB
ATOM   2890  C13 PA     22       5.044  13.068  14.171  1.00  0.00      MEMB
ATOM   2891  H3R PA     22       4.505  12.516  13.371  1.00  0.00      MEMB
ATOM   2892  H3S PA     22       4.941  12.469  15.101  1.00  0.00      MEMB
ATOM   2893  C14 PA     22       6.519  13.131  13.617  1.00  0.00      MEMB
ATOM   2894  H4R PA     22       6.736  12.056  13.445  1.00  0.00      MEMB
ATOM   2895  H4S PA     22       7.280  13.361  14.394  1.00  0.00      MEMB
ATOM   2896  C15 PA     22       6.758  13.974  12.387  1.00  0.00      MEMB
ATOM   2897  H5R PA     22       6.496  15.021  12.650  1.00  0.00      MEMB
ATOM   2898  H5S PA     22       6.248  13.422  11.569  1.00  0.00      MEMB
ATOM   2899  C16 PA     22       8.248  13.969  11.969  1.00  0.00      MEMB
ATOM   2900  H6R PA     22       8.443  12.901  11.736  1.00  0.00      MEMB
ATOM   2901  H6S PA     22       8.899  14.238  12.828  1.00  0.00      MEMB
ATOM   2902  C17 PA     22       8.378  14.673  10.593  1.00  0.00      MEMB
ATOM   2903  H7R PA     22       8.195  15.767  10.659  1.00  0.00      MEMB
ATOM   2904  H7S PA     22       7.561  14.321   9.928  1.00  0.00      MEMB
ATOM   2905  C18 PA     22       9.680  14.460   9.813  1.00  0.00      MEMB
ATOM   2906  H8R PA     22       9.895  13.371   9.809  1.00  0.00      MEMB
ATOM   2907  H8S PA     22      10.512  15.051  10.253  1.00  0.00      MEMB
ATOM   2908  C19 PA     22       9.643  14.864   8.333  1.00  0.00      MEMB
ATOM   2909  H9R PA     22       8.846  14.215   7.911  1.00  0.00      MEMB
ATOM   2910  H9S PA     22      10.568  14.534   7.813  1.00  0.00      MEMB
ATOM   2911 C110 PA     22       9.198  16.296   8.016  1.00  0.00      MEMB
ATOM   2912 H10R PA     22       9.623  16.996   8.768  1.00  0.00      MEMB
ATOM   2913 H10S PA     22       8.111  16.264   8.244  1.00  0.00      MEMB
ATOM   2914 C111 PA     22       9.613  16.874   6.679  1.00  0.00      MEMB
ATOM   2915 H11R PA     22       9.584  16.015   5.975  1.00  0.00      MEMB
ATOM   2916 H11S PA     22      10.686  17.103   6.853  1.00  0.00      MEMB
ATOM   2917 C112 PA     22       9.001  18.178   6.274  1.00  0.00      MEMB
ATOM   2918 H12R PA     22       9.017  18.843   7.163  1.00  0.00      MEMB
ATOM   2919 H12S PA     22       7.931  17.989   6.039  1.00  0.00      MEMB
ATOM   2920 C113 PA     22       9.581  18.812   4.948  1.00  0.00      MEMB
ATOM   2921 H13R PA     22      10.185  17.981   4.525  1.00  0.00      MEMB
ATOM   2922 H13S PA     22      10.251  19.649   5.240  1.00  0.00      MEMB
ATOM   2923 C114 PA     22       8.418  19.392   4.084  1.00  0.00      MEMB
ATOM   2924 H14R PA     22       7.977  20.261   4.619  1.00  0.00      MEMB
ATOM   2925 H14S PA     22       7.683  18.571   3.943  1.00  0.00      MEMB
ATOM   2926 C115 PA     22       8.842  19.832   2.637  1.00  0.00      MEMB
ATOM   2927 H15R PA     22       9.155  18.901   2.117  1.00  0.00      MEMB
ATOM   2928 H15S PA     22       9.676  20.562   2.705  1.00  0.00      MEMB
ATOM   2929 C116 PA     22       7.659  20.463   1.862  1.00  0.00      MEMB
ATOM   2930 H16R PA     22       7.178  21.230   2.505  1.00  0.00      MEMB
ATOM   2931 H16S PA     22       6.850  19.782   1.522  1.00  0.00      MEMB
ATOM   2932 H16T PA     22       7.955  21.082   0.988  1.00  0.00      MEMB
TER   
ATOM   3017  C12 PA     23     -11.388  18.679  14.107  1.00  0.00      MEMB
ATOM   3018  H2R PA     23     -12.398  18.278  13.880  1.00  0.00      MEMB
ATOM   3019  H2S PA     23     -11.111  18.271  15.103  1.00  0.00      MEMB
ATOM   3063  C13 PA     23     -10.241  18.267  13.207  1.00  0.00      MEMB
ATOM   3064  H3R PA     23     -10.168  17.160  13.265  1.00  0.00      MEMB
ATOM   3065  H3S PA     23      -9.327  18.614  13.734  1.00  0.00      MEMB
ATOM   3066  C14 PA     23     -10.245  18.655  11.701  1.00  0.00      MEMB
ATOM   3067  H4R PA     23      -9.348  18.141  11.294  1.00  0.00      MEMB
ATOM   3068  H4S PA     23      -9.982  19.732  11.622  1.00  0.00      MEMB
ATOM   3069  C15 PA     23     -11.449  18.260  10.884  1.00  0.00      MEMB
ATOM   3070  H5R PA     23     -12.232  19.029  11.055  1.00  0.00      MEMB
ATOM   3071  H5S PA     23     -11.833  17.259  11.179  1.00  0.00      MEMB
ATOM   3072  C16 PA     23     -11.370  18.045   9.299  1.00  0.00      MEMB
ATOM   3073  H6R PA     23     -12.402  18.038   8.888  1.00  0.00      MEMB
ATOM   3074  H6S PA     23     -10.891  17.049   9.190  1.00  0.00      MEMB
ATOM   3075  C17 PA     23     -10.563  19.077   8.589  1.00  0.00      MEMB
ATOM   3076  H7R PA     23      -9.555  19.105   9.055  1.00  0.00      MEMB
ATOM   3077  H7S PA     23     -11.110  20.042   8.528  1.00  0.00      MEMB
ATOM   3078  C18 PA     23     -10.288  18.665   7.111  1.00  0.00      MEMB
ATOM   3079  H8R PA     23     -11.255  18.274   6.728  1.00  0.00      MEMB
ATOM   3080  H8S PA     23      -9.503  17.887   7.225  1.00  0.00      MEMB
ATOM   3081  C19 PA     23      -9.679  19.824   6.274  1.00  0.00      MEMB
ATOM   3082  H9R PA     23      -9.155  19.297   5.448  1.00  0.00      MEMB
ATOM   3083  H9S PA     23      -8.933  20.386   6.877  1.00  0.00      MEMB
ATOM   3084 C110 PA     23     -10.663  20.872   5.682  1.00  0.00      MEMB
ATOM   3085 H10R PA     23     -10.211  21.848   5.958  1.00  0.00      MEMB
ATOM   3086 H10S PA     23     -11.668  20.725   6.133  1.00  0.00      MEMB
ATOM   3087 C111 PA     23     -10.857  20.781   4.138  1.00  0.00      MEMB
ATOM   3088 H11R PA     23     -11.658  21.525   3.939  1.00  0.00      MEMB
ATOM   3089 H11S PA     23     -11.169  19.774   3.788  1.00  0.00      MEMB
ATOM   3090 C112 PA     23      -9.556  21.210   3.459  1.00  0.00      MEMB
ATOM   3091 H12R PA     23      -8.853  20.365   3.621  1.00  0.00      MEMB
ATOM   3092 H12S PA     23      -9.146  21.974   4.154  1.00  0.00      MEMB
ATOM   3093 C113 PA     23      -9.612  21.668   1.909  1.00  0.00      MEMB
ATOM   3094 H13R PA     23      -8.615  22.126   1.734  1.00  0.00      MEMB
ATOM   3095 H13S PA     23     -10.263  22.568   1.927  1.00  0.00      MEMB
ATOM   3096 C114 PA     23     -10.032  20.584   0.936  1.00  0.00      MEMB
ATOM   3097 H14R PA     23     -10.557  20.925   0.018  1.00  0.00      MEMB
ATOM   3098 H14S PA     23     -10.734  19.999   1.568  1.00  0.00      MEMB
ATOM   3099 C115 PA     23      -8.821  19.711   0.418  1.00  0.00      MEMB
ATOM   3100 H15R PA     23      -7.992  19.832   1.147  1.00  0.00      MEMB
ATOM   3101 H15S PA     23      -8.461  20.277  -0.468  1.00  0.00      MEMB
ATOM   3102 C116 PA     23      -9.142  18.323  -0.058  1.00  0.00      MEMB
ATOM   3103 H16R PA     23      -9.883  18.347  -0.885  1.00  0.00      MEMB
ATOM   3104 H16S PA     23      -9.665  17.727   0.721  1.00  0.00      MEMB
ATOM   3105 H16T PA     23      -8.224  17.744  -0.296  1.00  0.00      MEMB
ATOM   2976  N31 PC     23     -13.886  16.812  17.829  1.00  0.00      MEMB
ATOM   2977  C33 PC     23     -14.920  16.213  16.888  1.00  0.00      MEMB
ATOM   2978  H3A PC     23     -14.413  15.627  16.137  1.00  0.00      MEMB
ATOM   2979  H3B PC     23     -15.389  16.994  16.308  1.00  0.00      MEMB
ATOM   2980  H3C PC     23     -15.599  15.611  17.474  1.00  0.00      MEMB
ATOM   2981  C34 PC     23     -13.110  15.592  18.368  1.00  0.00      MEMB
ATOM   2982  H4A PC     23     -13.799  14.864  18.768  1.00  0.00      MEMB
ATOM   2983  H4B PC     23     -12.427  15.951  19.124  1.00  0.00      MEMB
ATOM   2984  H4C PC     23     -12.633  15.131  17.516  1.00  0.00      MEMB
ATOM   2985  C35 PC     23     -12.973  17.680  17.003  1.00  0.00      MEMB
ATOM   2986  H5A PC     23     -12.075  17.792  17.593  1.00  0.00      MEMB
ATOM   2987  H5B PC     23     -13.493  18.624  16.936  1.00  0.00      MEMB
ATOM   2988  H5C PC     23     -12.748  17.321  16.009  1.00  0.00      MEMB
ATOM   2989  C32 PC     23     -14.568  17.529  18.955  1.00  0.00      MEMB
ATOM   2990  H2A PC     23     -15.357  16.867  19.281  1.00  0.00      MEMB
ATOM   2991  H2B PC     23     -15.187  18.341  18.603  1.00  0.00      MEMB
ATOM   2992  C31 PC     23     -13.762  17.835  20.227  1.00  0.00      MEMB
ATOM   2993  H1A PC     23     -13.671  16.829  20.689  1.00  0.00      MEMB
ATOM   2994  H1B PC     23     -14.318  18.566  20.853  1.00  0.00      MEMB
ATOM   2995  P31 PC     23     -12.078  19.786  19.995  1.00  0.00      MEMB
ATOM   2996  O33 PC     23     -10.585  19.910  19.923  1.00  0.00      MEMB
ATOM   2997  O34 PC     23     -12.714  20.500  21.116  1.00  0.00      MEMB
ATOM   2998  O31 PC     23     -12.758  20.267  18.720  1.00  0.00      MEMB
ATOM   2999  O32 PC     23     -12.476  18.315  19.977  1.00  0.00      MEMB
ATOM   3000  C3  PC     23     -12.660  21.636  18.308  1.00  0.00      MEMB
ATOM   3001  HA  PC     23     -11.635  22.001  18.084  1.00  0.00      MEMB
ATOM   3002  HB  PC     23     -13.035  22.299  19.116  1.00  0.00      MEMB
ATOM   3003  C2  PC     23     -13.431  21.826  16.984  1.00  0.00      MEMB
ATOM   3004  HX  PC     23     -13.901  22.831  17.043  1.00  0.00      MEMB
ATOM   3005  O21 PC     23     -14.473  20.813  16.908  1.00  0.00      MEMB
ATOM   3006  C21 PC     23     -15.464  21.183  16.036  1.00  0.00      MEMB
ATOM   3007  O22 PC     23     -15.456  22.236  15.367  1.00  0.00      MEMB
ATOM   3011  C1  PC     23     -12.468  21.772  15.785  1.00  0.00      MEMB
ATOM   3012  HR  PC     23     -11.593  22.439  15.941  1.00  0.00      MEMB
ATOM   3013  HS  PC     23     -13.039  22.233  14.951  1.00  0.00      MEMB
ATOM   3014  O11 PC     23     -11.935  20.451  15.491  1.00  0.00      MEMB
ATOM   3015  C11 PC     23     -11.585  20.150  14.209  1.00  0.00      MEMB
ATOM   3016  O12 PC     23     -11.414  20.981  13.310  1.00  0.00      MEMB
ATOM   3008  C12 PA     23     -16.567  20.135  16.007  1.00  0.00      MEMB
ATOM   3009  H2R PA     23     -17.568  20.491  16.332  1.00  0.00      MEMB
ATOM   3010  H2S PA     23     -16.294  19.403  16.797  1.00  0.00      MEMB
ATOM   3020  C13 PA     23     -16.815  19.611  14.505  1.00  0.00      MEMB
ATOM   3021  H3R PA     23     -16.923  20.464  13.801  1.00  0.00      MEMB
ATOM   3022  H3S PA     23     -17.758  19.027  14.458  1.00  0.00      MEMB
ATOM   3023  C14 PA     23     -15.789  18.660  13.974  1.00  0.00      MEMB
ATOM   3024  H4R PA     23     -15.586  17.822  14.673  1.00  0.00      MEMB
ATOM   3025  H4S PA     23     -14.875  19.290  13.946  1.00  0.00      MEMB
ATOM   3026  C15 PA     23     -16.055  18.262  12.477  1.00  0.00      MEMB
ATOM   3027  H5R PA     23     -16.999  17.683  12.383  1.00  0.00      MEMB
ATOM   3028  H5S PA     23     -15.306  17.505  12.161  1.00  0.00      MEMB
ATOM   3029  C16 PA     23     -16.049  19.343  11.393  1.00  0.00      MEMB
ATOM   3030  H6R PA     23     -15.080  19.781  11.715  1.00  0.00      MEMB
ATOM   3031  H6S PA     23     -16.922  19.994  11.610  1.00  0.00      MEMB
ATOM   3032  C17 PA     23     -15.975  18.912   9.938  1.00  0.00      MEMB
ATOM   3033  H7R PA     23     -16.898  18.399   9.593  1.00  0.00      MEMB
ATOM   3034  H7S PA     23     -15.157  18.160   9.911  1.00  0.00      MEMB
ATOM   3035  C18 PA     23     -15.534  20.087   9.032  1.00  0.00      MEMB
ATOM   3036  H8R PA     23     -14.687  20.626   9.507  1.00  0.00      MEMB
ATOM   3037  H8S PA     23     -16.377  20.794   8.877  1.00  0.00      MEMB
ATOM   3038  C19 PA     23     -15.095  19.612   7.616  1.00  0.00      MEMB
ATOM   3039  H9R PA     23     -14.539  18.657   7.731  1.00  0.00      MEMB
ATOM   3040  H9S PA     23     -14.431  20.391   7.183  1.00  0.00      MEMB
ATOM   3041 C110 PA     23     -16.266  19.435   6.733  1.00  0.00      MEMB
ATOM   3042 H10R PA     23     -16.458  20.298   6.060  1.00  0.00      MEMB
ATOM   3043 H10S PA     23     -17.184  19.246   7.329  1.00  0.00      MEMB
ATOM   3044 C111 PA     23     -16.278  18.202   5.736  1.00  0.00      MEMB
ATOM   3045 H11R PA     23     -17.269  17.912   5.324  1.00  0.00      MEMB
ATOM   3046 H11S PA     23     -15.802  17.390   6.327  1.00  0.00      MEMB
ATOM   3047 C112 PA     23     -15.328  18.544   4.513  1.00  0.00      MEMB
ATOM   3048 H12R PA     23     -15.412  19.629   4.290  1.00  0.00      MEMB
ATOM   3049 H12S PA     23     -15.686  18.044   3.588  1.00  0.00      MEMB
ATOM   3050 C113 PA     23     -13.890  18.088   4.632  1.00  0.00      MEMB
ATOM   3051 H13R PA     23     -13.812  17.135   5.196  1.00  0.00      MEMB
ATOM   3052 H13S PA     23     -13.392  18.819   5.305  1.00  0.00      MEMB
ATOM   3053 C114 PA     23     -13.186  17.858   3.323  1.00  0.00      MEMB
ATOM   3054 H14R PA     23     -12.134  17.549   3.504  1.00  0.00      MEMB
ATOM   3055 H14S PA     23     -13.091  18.801   2.743  1.00  0.00      MEMB
ATOM   3056 C115 PA     23     -13.884  16.774   2.482  1.00  0.00      MEMB
ATOM   3057 H15R PA     23     -13.242  16.538   1.607  1.00  0.00      MEMB
ATOM   3058 H15S PA     23     -14.783  17.276   2.064  1.00  0.00      MEMB
ATOM   3059 C116 PA     23     -14.353  15.471   3.156  1.00  0.00      MEMB
ATOM   3060 H16R PA     23     -13.514  15.040   3.742  1.00  0.00      MEMB
ATOM   3061 H16S PA     23     -14.561  14.683   2.401  1.00  0.00      MEMB
ATOM   3062 H16T PA     23     -15.146  15.621   3.920  1.00  0.00      MEMB
TER   
ATOM   3147  C12 PA     24       0.460 -19.973  10.231  1.00  0.00      MEMB
ATOM   3148  H2R PA     24       0.708 -21.007   9.908  1.00  0.00      MEMB
ATOM   3149  H2S PA     24       0.918 -19.296   9.479  1.00  0.00      MEMB
ATOM   3193  C13 PA     24      -1.037 -19.583  10.134  1.00  0.00      MEMB
ATOM   3194  H3R PA     24      -1.277 -18.590  10.572  1.00  0.00      MEMB
ATOM   3195  H3S PA     24      -1.593 -20.300  10.775  1.00  0.00      MEMB
ATOM   3196  C14 PA     24      -1.723 -19.717   8.725  1.00  0.00      MEMB
ATOM   3197  H4R PA     24      -1.326 -18.960   8.015  1.00  0.00      MEMB
ATOM   3198  H4S PA     24      -2.794 -19.425   8.756  1.00  0.00      MEMB
ATOM   3199  C15 PA     24      -1.753 -21.015   7.995  1.00  0.00      MEMB
ATOM   3200  H5R PA     24      -1.994 -21.821   8.722  1.00  0.00      MEMB
ATOM   3201  H5S PA     24      -0.743 -21.281   7.617  1.00  0.00      MEMB
ATOM   3202  C16 PA     24      -2.764 -20.929   6.883  1.00  0.00      MEMB
ATOM   3203  H6R PA     24      -3.780 -20.550   7.127  1.00  0.00      MEMB
ATOM   3204  H6S PA     24      -2.956 -21.997   6.645  1.00  0.00      MEMB
ATOM   3205  C17 PA     24      -2.244 -20.157   5.622  1.00  0.00      MEMB
ATOM   3206  H7R PA     24      -1.364 -20.768   5.329  1.00  0.00      MEMB
ATOM   3207  H7S PA     24      -1.947 -19.128   5.918  1.00  0.00      MEMB
ATOM   3208  C18 PA     24      -3.190 -20.232   4.459  1.00  0.00      MEMB
ATOM   3209  H8R PA     24      -4.067 -19.554   4.529  1.00  0.00      MEMB
ATOM   3210  H8S PA     24      -3.692 -21.205   4.268  1.00  0.00      MEMB
ATOM   3211  C19 PA     24      -2.533 -19.958   3.048  1.00  0.00      MEMB
ATOM   3212  H9R PA     24      -1.630 -19.313   3.087  1.00  0.00      MEMB
ATOM   3213  H9S PA     24      -3.321 -19.464   2.439  1.00  0.00      MEMB
ATOM   3214 C110 PA     24      -2.014 -21.272   2.412  1.00  0.00      MEMB
ATOM   3215 H10R PA     24      -2.901 -21.904   2.193  1.00  0.00      MEMB
ATOM   3216 H10S PA     24      -1.225 -21.769   3.017  1.00  0.00      MEMB
ATOM   3217 C111 PA     24      -1.364 -21.096   1.043  1.00  0.00      MEMB
ATOM   3218 H11R PA     24      -0.496 -20.456   1.311  1.00  0.00      MEMB
ATOM   3219 H11S PA     24      -1.953 -20.392   0.418  1.00  0.00      MEMB
ATOM   3220 C112 PA     24      -0.949 -22.298   0.228  1.00  0.00      MEMB
ATOM   3221 H12R PA     24      -0.595 -22.055  -0.797  1.00  0.00      MEMB
ATOM   3222 H12S PA     24      -1.947 -22.776   0.136  1.00  0.00      MEMB
ATOM   3223 C113 PA     24       0.195 -23.154   0.869  1.00  0.00      MEMB
ATOM   3224 H13R PA     24       0.238 -24.029   0.185  1.00  0.00      MEMB
ATOM   3225 H13S PA     24      -0.035 -23.332   1.942  1.00  0.00      MEMB
ATOM   3226 C114 PA     24       1.595 -22.441   0.912  1.00  0.00      MEMB
ATOM   3227 H14R PA     24       1.652 -21.535   1.553  1.00  0.00      MEMB
ATOM   3228 H14S PA     24       1.744 -22.078  -0.127  1.00  0.00      MEMB
ATOM   3229 C115 PA     24       2.828 -23.356   1.294  1.00  0.00      MEMB
ATOM   3230 H15R PA     24       2.885 -24.105   0.476  1.00  0.00      MEMB
ATOM   3231 H15S PA     24       2.605 -23.999   2.172  1.00  0.00      MEMB
ATOM   3232 C116 PA     24       4.128 -22.568   1.194  1.00  0.00      MEMB
ATOM   3233 H16R PA     24       4.371 -22.542   0.110  1.00  0.00      MEMB
ATOM   3234 H16S PA     24       4.940 -23.120   1.713  1.00  0.00      MEMB
ATOM   3235 H16T PA     24       4.041 -21.561   1.654  1.00  0.00      MEMB
ATOM   3106  N31 PC     24       4.582 -21.324  19.103  1.00  0.00      MEMB
ATOM   3107  C33 PC     24       4.245 -21.508  17.616  1.00  0.00      MEMB
ATOM   3108  H3A PC     24       4.217 -22.577  17.466  1.00  0.00      MEMB
ATOM   3109  H3B PC     24       5.101 -21.074  17.122  1.00  0.00      MEMB
ATOM   3110  H3C PC     24       3.313 -21.045  17.325  1.00  0.00      MEMB
ATOM   3111  C34 PC     24       5.953 -21.919  19.338  1.00  0.00      MEMB
ATOM   3112  H4A PC     24       5.918 -22.926  18.949  1.00  0.00      MEMB
ATOM   3113  H4B PC     24       6.193 -21.922  20.391  1.00  0.00      MEMB
ATOM   3114  H4C PC     24       6.721 -21.385  18.799  1.00  0.00      MEMB
ATOM   3115  C35 PC     24       4.697 -19.792  19.499  1.00  0.00      MEMB
ATOM   3116  H5A PC     24       5.018 -19.599  20.512  1.00  0.00      MEMB
ATOM   3117  H5B PC     24       3.666 -19.496  19.370  1.00  0.00      MEMB
ATOM   3118  H5C PC     24       5.295 -19.214  18.810  1.00  0.00      MEMB
ATOM   3119  C32 PC     24       3.557 -21.878  20.034  1.00  0.00      MEMB
ATOM   3120  H2A PC     24       3.960 -22.023  21.025  1.00  0.00      MEMB
ATOM   3121  H2B PC     24       3.287 -22.852  19.652  1.00  0.00      MEMB
ATOM   3122  C31 PC     24       2.166 -21.163  20.261  1.00  0.00      MEMB
ATOM   3123  H1A PC     24       2.361 -20.187  20.755  1.00  0.00      MEMB
ATOM   3124  H1B PC     24       1.548 -21.582  21.083  1.00  0.00      MEMB
ATOM   3125  P31 PC     24       0.337 -22.051  18.681  1.00  0.00      MEMB
ATOM   3126  O33 PC     24      -0.956 -21.461  18.986  1.00  0.00      MEMB
ATOM   3127  O34 PC     24       0.670 -23.333  19.366  1.00  0.00      MEMB
ATOM   3128  O31 PC     24       0.532 -22.174  17.105  1.00  0.00      MEMB
ATOM   3129  O32 PC     24       1.469 -20.940  19.013  1.00  0.00      MEMB
ATOM   3130  C3  PC     24       0.537 -21.032  16.278  1.00  0.00      MEMB
ATOM   3131  HA  PC     24       1.474 -20.437  16.302  1.00  0.00      MEMB
ATOM   3132  HB  PC     24      -0.262 -20.327  16.591  1.00  0.00      MEMB
ATOM   3133  C2  PC     24       0.190 -21.344  14.807  1.00  0.00      MEMB
ATOM   3134  HX  PC     24      -0.919 -21.293  14.756  1.00  0.00      MEMB
ATOM   3135  O21 PC     24       0.748 -22.633  14.498  1.00  0.00      MEMB
ATOM   3136  C21 PC     24       0.096 -23.271  13.532  1.00  0.00      MEMB
ATOM   3137  O22 PC     24      -0.899 -22.926  12.926  1.00  0.00      MEMB
ATOM   3141  C1  PC     24       0.845 -20.242  13.871  1.00  0.00      MEMB
ATOM   3142  HR  PC     24       1.953 -20.264  13.948  1.00  0.00      MEMB
ATOM   3143  HS  PC     24       0.497 -19.281  14.306  1.00  0.00      MEMB
ATOM   3144  O11 PC     24       0.288 -20.254  12.572  1.00  0.00      MEMB
ATOM   3145  C11 PC     24       0.986 -19.681  11.627  1.00  0.00      MEMB
ATOM   3146  O12 PC     24       2.035 -19.078  11.794  1.00  0.00      MEMB
ATOM   3138  C12 PA     24       0.859 -24.513  13.221  1.00  0.00      MEMB
ATOM   3139  H2R PA     24       0.062 -25.282  13.135  1.00  0.00      MEMB
ATOM   3140  H2S PA     24       1.601 -24.806  13.995  1.00  0.00      MEMB
ATOM   3150  C13 PA     24       1.416 -24.390  11.789  1.00  0.00      MEMB
ATOM   3151  H3R PA     24       1.865 -25.387  11.589  1.00  0.00      MEMB
ATOM   3152  H3S PA     24       2.146 -23.553  11.768  1.00  0.00      MEMB
ATOM   3153  C14 PA     24       0.376 -24.212  10.677  1.00  0.00      MEMB
ATOM   3154  H4R PA     24       0.047 -23.157  10.564  1.00  0.00      MEMB
ATOM   3155  H4S PA     24      -0.498 -24.826  10.980  1.00  0.00      MEMB
ATOM   3156  C15 PA     24       0.929 -24.704   9.338  1.00  0.00      MEMB
ATOM   3157  H5R PA     24       0.109 -24.737   8.589  1.00  0.00      MEMB
ATOM   3158  H5S PA     24       1.219 -25.770   9.457  1.00  0.00      MEMB
ATOM   3159  C16 PA     24       2.103 -23.779   8.827  1.00  0.00      MEMB
ATOM   3160  H6R PA     24       2.878 -23.790   9.623  1.00  0.00      MEMB
ATOM   3161  H6S PA     24       1.563 -22.825   8.651  1.00  0.00      MEMB
ATOM   3162  C17 PA     24       2.680 -24.239   7.418  1.00  0.00      MEMB
ATOM   3163  H7R PA     24       1.848 -23.996   6.723  1.00  0.00      MEMB
ATOM   3164  H7S PA     24       2.828 -25.340   7.373  1.00  0.00      MEMB
ATOM   3165  C18 PA     24       3.865 -23.336   6.947  1.00  0.00      MEMB
ATOM   3166  H8R PA     24       4.217 -23.705   5.960  1.00  0.00      MEMB
ATOM   3167  H8S PA     24       4.671 -23.437   7.705  1.00  0.00      MEMB
ATOM   3168  C19 PA     24       3.717 -21.894   6.872  1.00  0.00      MEMB
ATOM   3169  H9R PA     24       4.742 -21.552   6.613  1.00  0.00      MEMB
ATOM   3170  H9S PA     24       3.562 -21.414   7.862  1.00  0.00      MEMB
ATOM   3171 C110 PA     24       2.646 -21.373   5.948  1.00  0.00      MEMB
ATOM   3172 H10R PA     24       1.644 -21.706   6.293  1.00  0.00      MEMB
ATOM   3173 H10S PA     24       2.731 -21.793   4.923  1.00  0.00      MEMB
ATOM   3174 C111 PA     24       2.718 -19.854   5.863  1.00  0.00      MEMB
ATOM   3175 H11R PA     24       3.700 -19.599   5.408  1.00  0.00      MEMB
ATOM   3176 H11S PA     24       2.572 -19.510   6.909  1.00  0.00      MEMB
ATOM   3177 C112 PA     24       1.588 -19.192   5.109  1.00  0.00      MEMB
ATOM   3178 H12R PA     24       0.570 -19.495   5.435  1.00  0.00      MEMB
ATOM   3179 H12S PA     24       1.726 -19.564   4.072  1.00  0.00      MEMB
ATOM   3180 C113 PA     24       1.711 -17.650   5.231  1.00  0.00      MEMB
ATOM   3181 H13R PA     24       2.738 -17.320   4.966  1.00  0.00      MEMB
ATOM   3182 H13S PA     24       1.399 -17.347   6.253  1.00  0.00      MEMB
ATOM   3183 C114 PA     24       0.723 -16.932   4.263  1.00  0.00      MEMB
ATOM   3184 H14R PA     24       0.897 -15.837   4.322  1.00  0.00      MEMB
ATOM   3185 H14S PA     24      -0.293 -17.175   4.641  1.00  0.00      MEMB
ATOM   3186 C115 PA     24       0.929 -17.205   2.769  1.00  0.00      MEMB
ATOM   3187 H15R PA     24       0.205 -16.540   2.251  1.00  0.00      MEMB
ATOM   3188 H15S PA     24       0.622 -18.256   2.580  1.00  0.00      MEMB
ATOM   3189 C116 PA     24       2.330 -17.052   2.208  1.00  0.00      MEMB
ATOM   3190 H16R PA     24       2.202 -17.302   1.133  1.00  0.00      MEMB
ATOM   3191 H16S PA     24       2.984 -17.867   2.583  1.00  0.00      MEMB
ATOM   3192 H16T PA     24       2.719 -16.011   2.180  1.00  0.00      MEMB
TER   
ATOM   3277  C12 PA     25      16.724   4.541  12.867  1.00  0.00      MEMB
ATOM   3278  H2R PA     25      17.370   4.858  13.713  1.00  0.00      MEMB
ATOM   3279  H2S PA     25      15.920   5.277  12.653  1.00  0.00      MEMB
ATOM   3323  C13 PA     25      17.678   4.415  11.676  1.00  0.00      MEMB
ATOM   3324  H3R PA     25      17.793   5.470  11.346  1.00  0.00      MEMB
ATOM   3325  H3S PA     25      17.132   3.859  10.884  1.00  0.00      MEMB
ATOM   3326  C14 PA     25      19.080   3.923  12.071  1.00  0.00      MEMB
ATOM   3327  H4R PA     25      18.990   2.905  12.506  1.00  0.00      MEMB
ATOM   3328  H4S PA     25      19.512   4.714  12.721  1.00  0.00      MEMB
ATOM   3329  C15 PA     25      20.050   3.829  10.945  1.00  0.00      MEMB
ATOM   3330  H5R PA     25      20.167   4.848  10.518  1.00  0.00      MEMB
ATOM   3331  H5S PA     25      19.483   3.273  10.169  1.00  0.00      MEMB
ATOM   3332  C16 PA     25      21.487   3.253  11.336  1.00  0.00      MEMB
ATOM   3333  H6R PA     25      21.393   2.153  11.457  1.00  0.00      MEMB
ATOM   3334  H6S PA     25      21.861   3.749  12.257  1.00  0.00      MEMB
ATOM   3335  C17 PA     25      22.597   3.510  10.223  1.00  0.00      MEMB
ATOM   3336  H7R PA     25      23.477   2.864  10.433  1.00  0.00      MEMB
ATOM   3337  H7S PA     25      22.863   4.569  10.427  1.00  0.00      MEMB
ATOM   3338  C18 PA     25      22.202   3.062   8.850  1.00  0.00      MEMB
ATOM   3339  H8R PA     25      21.296   3.630   8.547  1.00  0.00      MEMB
ATOM   3340  H8S PA     25      21.882   2.005   8.972  1.00  0.00      MEMB
ATOM   3341  C19 PA     25      23.297   2.984   7.740  1.00  0.00      MEMB
ATOM   3342  H9R PA     25      24.087   2.223   7.919  1.00  0.00      MEMB
ATOM   3343  H9S PA     25      23.906   3.907   7.844  1.00  0.00      MEMB
ATOM   3344 C110 PA     25      22.586   2.960   6.313  1.00  0.00      MEMB
ATOM   3345 H10R PA     25      21.789   3.726   6.420  1.00  0.00      MEMB
ATOM   3346 H10S PA     25      22.120   1.978   6.082  1.00  0.00      MEMB
ATOM   3347 C111 PA     25      23.469   3.298   5.159  1.00  0.00      MEMB
ATOM   3348 H11R PA     25      24.178   2.462   4.981  1.00  0.00      MEMB
ATOM   3349 H11S PA     25      24.074   4.221   5.293  1.00  0.00      MEMB
ATOM   3350 C112 PA     25      22.556   3.453   3.842  1.00  0.00      MEMB
ATOM   3351 H12R PA     25      23.248   3.996   3.164  1.00  0.00      MEMB
ATOM   3352 H12S PA     25      21.686   4.014   4.245  1.00  0.00      MEMB
ATOM   3353 C113 PA     25      22.069   2.154   3.289  1.00  0.00      MEMB
ATOM   3354 H13R PA     25      21.416   1.661   4.040  1.00  0.00      MEMB
ATOM   3355 H13S PA     25      22.987   1.552   3.118  1.00  0.00      MEMB
ATOM   3356 C114 PA     25      21.199   2.303   2.009  1.00  0.00      MEMB
ATOM   3357 H14R PA     25      21.856   2.800   1.263  1.00  0.00      MEMB
ATOM   3358 H14S PA     25      20.433   3.093   2.162  1.00  0.00      MEMB
ATOM   3359 C115 PA     25      20.677   0.967   1.407  1.00  0.00      MEMB
ATOM   3360 H15R PA     25      21.572   0.311   1.348  1.00  0.00      MEMB
ATOM   3361 H15S PA     25      20.291   1.398   0.458  1.00  0.00      MEMB
ATOM   3362 C116 PA     25      19.547   0.276   2.163  1.00  0.00      MEMB
ATOM   3363 H16R PA     25      18.803   1.084   2.332  1.00  0.00      MEMB
ATOM   3364 H16S PA     25      19.870  -0.122   3.149  1.00  0.00      MEMB
ATOM   3365 H16T PA     25      19.184  -0.546   1.509  1.00  0.00      MEMB
ATOM   3236  N31 PC     25      22.186   1.863  20.336  1.00  0.00      MEMB
ATOM   3237  C33 PC     25      22.306   0.447  19.822  1.00  0.00      MEMB
ATOM   3238  H3A PC     25      23.361   0.291  19.648  1.00  0.00      MEMB
ATOM   3239  H3B PC     25      21.828   0.397  18.855  1.00  0.00      MEMB
ATOM   3240  H3C PC     25      21.859  -0.256  20.509  1.00  0.00      MEMB
ATOM   3241  C34 PC     25      20.802   2.150  20.929  1.00  0.00      MEMB
ATOM   3242  H4A PC     25      20.459   3.172  20.988  1.00  0.00      MEMB
ATOM   3243  H4B PC     25      20.720   1.624  21.869  1.00  0.00      MEMB
ATOM   3244  H4C PC     25      20.105   1.626  20.292  1.00  0.00      MEMB
ATOM   3245  C35 PC     25      23.185   2.059  21.447  1.00  0.00      MEMB
ATOM   3246  H5A PC     25      24.153   1.758  21.073  1.00  0.00      MEMB
ATOM   3247  H5B PC     25      23.051   1.289  22.192  1.00  0.00      MEMB
ATOM   3248  H5C PC     25      23.169   3.035  21.910  1.00  0.00      MEMB
ATOM   3249  C32 PC     25      22.516   2.961  19.274  1.00  0.00      MEMB
ATOM   3250  H2A PC     25      23.583   2.934  19.111  1.00  0.00      MEMB
ATOM   3251  H2B PC     25      22.188   3.912  19.667  1.00  0.00      MEMB
ATOM   3252  C31 PC     25      21.806   2.848  17.870  1.00  0.00      MEMB
ATOM   3253  H1A PC     25      22.228   2.051  17.221  1.00  0.00      MEMB
ATOM   3254  H1B PC     25      21.867   3.763  17.244  1.00  0.00      MEMB
ATOM   3255  P31 PC     25      19.271   3.616  17.814  1.00  0.00      MEMB
ATOM   3256  O33 PC     25      19.373   4.081  16.394  1.00  0.00      MEMB
ATOM   3257  O34 PC     25      19.292   4.645  18.948  1.00  0.00      MEMB
ATOM   3258  O31 PC     25      17.996   2.704  18.025  1.00  0.00      MEMB
ATOM   3259  O32 PC     25      20.419   2.531  18.141  1.00  0.00      MEMB
ATOM   3260  C3  PC     25      16.864   2.968  17.282  1.00  0.00      MEMB
ATOM   3261  HA  PC     25      16.864   4.007  16.888  1.00  0.00      MEMB
ATOM   3262  HB  PC     25      15.933   2.996  17.887  1.00  0.00      MEMB
ATOM   3263  C2  PC     25      16.525   1.853  16.242  1.00  0.00      MEMB
ATOM   3264  HX  PC     25      16.255   0.941  16.816  1.00  0.00      MEMB
ATOM   3265  O21 PC     25      17.669   1.552  15.380  1.00  0.00      MEMB
ATOM   3266  C21 PC     25      18.466   0.489  15.854  1.00  0.00      MEMB
ATOM   3267  O22 PC     25      18.201  -0.149  16.863  1.00  0.00      MEMB
ATOM   3271  C1  PC     25      15.317   2.188  15.307  1.00  0.00      MEMB
ATOM   3272  HR  PC     25      14.575   2.538  16.057  1.00  0.00      MEMB
ATOM   3273  HS  PC     25      15.030   1.274  14.746  1.00  0.00      MEMB
ATOM   3274  O11 PC     25      15.569   3.332  14.424  1.00  0.00      MEMB
ATOM   3275  C11 PC     25      16.127   3.152  13.244  1.00  0.00      MEMB
ATOM   3276  O12 PC     25      15.984   2.164  12.542  1.00  0.00      MEMB
ATOM   3268  C12 PA     25      19.690   0.351  14.923  1.00  0.00      MEMB
ATOM   3269  H2R PA     25      20.516  -0.163  15.459  1.00  0.00      MEMB
ATOM   3270  H2S PA     25      20.149   1.335  14.689  1.00  0.00      MEMB
ATOM   3280  C13 PA     25      19.386  -0.491  13.659  1.00  0.00      MEMB
ATOM   3281  H3R PA     25      18.691   0.048  12.981  1.00  0.00      MEMB
ATOM   3282  H3S PA     25      18.888  -1.460  13.876  1.00  0.00      MEMB
ATOM   3283  C14 PA     25      20.551  -1.008  12.781  1.00  0.00      MEMB
ATOM   3284  H4R PA     25      20.953  -1.906  13.297  1.00  0.00      MEMB
ATOM   3285  H4S PA     25      21.361  -0.254  12.686  1.00  0.00      MEMB
ATOM   3286  C15 PA     25      20.188  -1.480  11.315  1.00  0.00      MEMB
ATOM   3287  H5R PA     25      19.300  -2.140  11.414  1.00  0.00      MEMB
ATOM   3288  H5S PA     25      21.079  -1.989  10.887  1.00  0.00      MEMB
ATOM   3289  C16 PA     25      19.807  -0.309  10.441  1.00  0.00      MEMB
ATOM   3290  H6R PA     25      20.614   0.446  10.320  1.00  0.00      MEMB
ATOM   3291  H6S PA     25      18.863   0.150  10.804  1.00  0.00      MEMB
ATOM   3292  C17 PA     25      19.484  -0.816   9.110  1.00  0.00      MEMB
ATOM   3293  H7R PA     25      18.682  -1.585   9.139  1.00  0.00      MEMB
ATOM   3294  H7S PA     25      20.339  -1.381   8.680  1.00  0.00      MEMB
ATOM   3295  C18 PA     25      19.198   0.275   8.074  1.00  0.00      MEMB
ATOM   3296  H8R PA     25      19.328  -0.085   7.031  1.00  0.00      MEMB
ATOM   3297  H8S PA     25      19.987   1.020   8.314  1.00  0.00      MEMB
ATOM   3298  C19 PA     25      17.838   1.066   8.150  1.00  0.00      MEMB
ATOM   3299  H9R PA     25      17.647   1.141   9.242  1.00  0.00      MEMB
ATOM   3300  H9S PA     25      16.999   0.449   7.762  1.00  0.00      MEMB
ATOM   3301 C110 PA     25      17.908   2.406   7.422  1.00  0.00      MEMB
ATOM   3302 H10R PA     25      18.668   3.159   7.723  1.00  0.00      MEMB
ATOM   3303 H10S PA     25      16.983   2.920   7.758  1.00  0.00      MEMB
ATOM   3304 C111 PA     25      17.751   2.146   5.909  1.00  0.00      MEMB
ATOM   3305 H11R PA     25      16.861   1.483   5.850  1.00  0.00      MEMB
ATOM   3306 H11S PA     25      18.664   1.766   5.401  1.00  0.00      MEMB
ATOM   3307 C112 PA     25      17.383   3.506   5.228  1.00  0.00      MEMB
ATOM   3308 H12R PA     25      18.257   4.161   5.432  1.00  0.00      MEMB
ATOM   3309 H12S PA     25      16.431   3.944   5.599  1.00  0.00      MEMB
ATOM   3310 C113 PA     25      17.212   3.516   3.737  1.00  0.00      MEMB
ATOM   3311 H13R PA     25      16.173   3.429   3.353  1.00  0.00      MEMB
ATOM   3312 H13S PA     25      17.621   2.559   3.348  1.00  0.00      MEMB
ATOM   3313 C114 PA     25      17.961   4.621   2.980  1.00  0.00      MEMB
ATOM   3314 H14R PA     25      18.992   4.592   3.394  1.00  0.00      MEMB
ATOM   3315 H14S PA     25      17.548   5.645   3.100  1.00  0.00      MEMB
ATOM   3316 C115 PA     25      17.922   4.366   1.466  1.00  0.00      MEMB
ATOM   3317 H15R PA     25      17.424   3.393   1.270  1.00  0.00      MEMB
ATOM   3318 H15S PA     25      18.891   4.324   0.923  1.00  0.00      MEMB
ATOM   3319 C116 PA     25      17.064   5.394   0.734  1.00  0.00      MEMB
ATOM   3320 H16R PA     25      15.983   5.156   0.829  1.00  0.00      MEMB
ATOM   3321 H16S PA     25      17.222   5.282  -0.360  1.00  0.00      MEMB
ATOM   3322 H16T PA     25      17.296   6.449   0.993  1.00  0.00      MEMB
TER   
ATOM   3407  C12 PA     26       1.667  22.176  12.870  1.00  0.00      MEMB
ATOM   3408  H2R PA     26       2.765  22.340  12.908  1.00  0.00      MEMB
ATOM   3409  H2S PA     26       1.211  22.692  13.742  1.00  0.00      MEMB
ATOM   3453  C13 PA     26       0.898  22.384  11.572  1.00  0.00      MEMB
ATOM   3454  H3R PA     26      -0.093  22.755  11.913  1.00  0.00      MEMB
ATOM   3455  H3S PA     26       0.547  21.469  11.049  1.00  0.00      MEMB
ATOM   3456  C14 PA     26       1.523  23.343  10.492  1.00  0.00      MEMB
ATOM   3457  H4R PA     26       1.748  24.340  10.928  1.00  0.00      MEMB
ATOM   3458  H4S PA     26       0.738  23.498   9.721  1.00  0.00      MEMB
ATOM   3459  C15 PA     26       2.687  22.692   9.754  1.00  0.00      MEMB
ATOM   3460  H5R PA     26       2.258  21.712   9.454  1.00  0.00      MEMB
ATOM   3461  H5S PA     26       3.457  22.357  10.482  1.00  0.00      MEMB
ATOM   3462  C16 PA     26       3.298  23.411   8.615  1.00  0.00      MEMB
ATOM   3463  H6R PA     26       3.824  24.354   8.879  1.00  0.00      MEMB
ATOM   3464  H6S PA     26       2.398  23.820   8.108  1.00  0.00      MEMB
ATOM   3465  C17 PA     26       4.205  22.604   7.648  1.00  0.00      MEMB
ATOM   3466  H7R PA     26       5.104  22.140   8.107  1.00  0.00      MEMB
ATOM   3467  H7S PA     26       4.654  23.324   6.931  1.00  0.00      MEMB
ATOM   3468  C18 PA     26       3.415  21.691   6.732  1.00  0.00      MEMB
ATOM   3469  H8R PA     26       2.878  20.838   7.200  1.00  0.00      MEMB
ATOM   3470  H8S PA     26       4.137  21.211   6.038  1.00  0.00      MEMB
ATOM   3471  C19 PA     26       2.424  22.402   5.716  1.00  0.00      MEMB
ATOM   3472  H9R PA     26       2.960  23.149   5.092  1.00  0.00      MEMB
ATOM   3473  H9S PA     26       1.630  22.947   6.271  1.00  0.00      MEMB
ATOM   3474 C110 PA     26       1.690  21.504   4.762  1.00  0.00      MEMB
ATOM   3475 H10R PA     26       1.052  20.877   5.421  1.00  0.00      MEMB
ATOM   3476 H10S PA     26       2.426  20.804   4.311  1.00  0.00      MEMB
ATOM   3477 C111 PA     26       0.812  22.167   3.782  1.00  0.00      MEMB
ATOM   3478 H11R PA     26       0.078  22.827   4.291  1.00  0.00      MEMB
ATOM   3479 H11S PA     26       0.060  21.534   3.263  1.00  0.00      MEMB
ATOM   3480 C112 PA     26       1.484  23.178   2.783  1.00  0.00      MEMB
ATOM   3481 H12R PA     26       2.177  23.851   3.332  1.00  0.00      MEMB
ATOM   3482 H12S PA     26       0.600  23.789   2.501  1.00  0.00      MEMB
ATOM   3483 C113 PA     26       2.129  22.479   1.591  1.00  0.00      MEMB
ATOM   3484 H13R PA     26       1.522  21.567   1.404  1.00  0.00      MEMB
ATOM   3485 H13S PA     26       3.132  22.164   1.950  1.00  0.00      MEMB
ATOM   3486 C114 PA     26       2.287  23.267   0.241  1.00  0.00      MEMB
ATOM   3487 H14R PA     26       1.261  23.425  -0.153  1.00  0.00      MEMB
ATOM   3488 H14S PA     26       2.901  22.643  -0.443  1.00  0.00      MEMB
ATOM   3489 C115 PA     26       3.075  24.548   0.457  1.00  0.00      MEMB
ATOM   3490 H15R PA     26       2.673  25.043   1.367  1.00  0.00      MEMB
ATOM   3491 H15S PA     26       3.163  25.252  -0.398  1.00  0.00      MEMB
ATOM   3492 C116 PA     26       4.482  24.297   0.951  1.00  0.00      MEMB
ATOM   3493 H16R PA     26       4.979  25.288   0.879  1.00  0.00      MEMB
ATOM   3494 H16S PA     26       5.082  23.631   0.294  1.00  0.00      MEMB
ATOM   3495 H16T PA     26       4.460  23.886   1.983  1.00  0.00      MEMB
ATOM   3366  N31 PC     26       3.327  21.574  21.037  1.00  0.00      MEMB
ATOM   3367  C33 PC     26       4.115  20.706  21.944  1.00  0.00      MEMB
ATOM   3368  H3A PC     26       3.557  20.472  22.839  1.00  0.00      MEMB
ATOM   3369  H3B PC     26       5.013  21.184  22.307  1.00  0.00      MEMB
ATOM   3370  H3C PC     26       4.400  19.765  21.497  1.00  0.00      MEMB
ATOM   3371  C34 PC     26       2.397  20.782  20.148  1.00  0.00      MEMB
ATOM   3372  H4A PC     26       2.831  20.129  19.405  1.00  0.00      MEMB
ATOM   3373  H4B PC     26       1.741  21.453  19.613  1.00  0.00      MEMB
ATOM   3374  H4C PC     26       1.753  20.232  20.819  1.00  0.00      MEMB
ATOM   3375  C35 PC     26       2.409  22.461  21.855  1.00  0.00      MEMB
ATOM   3376  H5A PC     26       3.021  22.935  22.608  1.00  0.00      MEMB
ATOM   3377  H5B PC     26       1.629  21.888  22.336  1.00  0.00      MEMB
ATOM   3378  H5C PC     26       1.965  23.139  21.141  1.00  0.00      MEMB
ATOM   3379  C32 PC     26       4.198  22.571  20.284  1.00  0.00      MEMB
ATOM   3380  H2A PC     26       4.682  23.177  21.037  1.00  0.00      MEMB
ATOM   3381  H2B PC     26       3.616  23.235  19.662  1.00  0.00      MEMB
ATOM   3382  C31 PC     26       5.270  21.913  19.311  1.00  0.00      MEMB
ATOM   3383  H1A PC     26       5.865  21.170  19.884  1.00  0.00      MEMB
ATOM   3384  H1B PC     26       5.886  22.736  18.891  1.00  0.00      MEMB
ATOM   3385  P31 PC     26       5.534  21.113  16.864  1.00  0.00      MEMB
ATOM   3386  O33 PC     26       6.566  20.222  17.323  1.00  0.00      MEMB
ATOM   3387  O34 PC     26       5.988  22.373  16.199  1.00  0.00      MEMB
ATOM   3388  O31 PC     26       4.579  20.284  15.910  1.00  0.00      MEMB
ATOM   3389  O32 PC     26       4.604  21.298  18.123  1.00  0.00      MEMB
ATOM   3390  C3  PC     26       3.764  19.249  16.405  1.00  0.00      MEMB
ATOM   3391  HA  PC     26       3.183  19.574  17.294  1.00  0.00      MEMB
ATOM   3392  HB  PC     26       4.390  18.411  16.782  1.00  0.00      MEMB
ATOM   3393  C2  PC     26       2.799  18.570  15.373  1.00  0.00      MEMB
ATOM   3394  HX  PC     26       2.537  17.596  15.838  1.00  0.00      MEMB
ATOM   3395  O21 PC     26       3.537  18.450  14.165  1.00  0.00      MEMB
ATOM   3396  C21 PC     26       3.912  17.205  13.777  1.00  0.00      MEMB
ATOM   3397  O22 PC     26       3.483  16.166  14.224  1.00  0.00      MEMB
ATOM   3401  C1  PC     26       1.553  19.412  15.196  1.00  0.00      MEMB
ATOM   3402  HR  PC     26       1.137  19.659  16.196  1.00  0.00      MEMB
ATOM   3403  HS  PC     26       0.790  18.810  14.659  1.00  0.00      MEMB
ATOM   3404  O11 PC     26       1.636  20.712  14.602  1.00  0.00      MEMB
ATOM   3405  C11 PC     26       1.598  20.704  13.282  1.00  0.00      MEMB
ATOM   3406  O12 PC     26       1.669  19.732  12.571  1.00  0.00      MEMB
ATOM   3398  C12 PA     26       4.997  17.264  12.613  1.00  0.00      MEMB
ATOM   3399  H2R PA     26       4.347  17.511  11.747  1.00  0.00      MEMB
ATOM   3400  H2S PA     26       5.413  16.234  12.595  1.00  0.00      MEMB
ATOM   3410  C13 PA     26       6.025  18.424  12.811  1.00  0.00      MEMB
ATOM   3411  H3R PA     26       6.584  18.181  13.740  1.00  0.00      MEMB
ATOM   3412  H3S PA     26       5.565  19.406  13.050  1.00  0.00      MEMB
ATOM   3413  C14 PA     26       7.008  18.595  11.587  1.00  0.00      MEMB
ATOM   3414  H4R PA     26       7.612  17.680  11.404  1.00  0.00      MEMB
ATOM   3415  H4S PA     26       7.620  19.482  11.856  1.00  0.00      MEMB
ATOM   3416  C15 PA     26       6.235  19.146  10.321  1.00  0.00      MEMB
ATOM   3417  H5R PA     26       5.758  20.039  10.777  1.00  0.00      MEMB
ATOM   3418  H5S PA     26       5.508  18.382   9.972  1.00  0.00      MEMB
ATOM   3419  C16 PA     26       7.173  19.647   9.259  1.00  0.00      MEMB
ATOM   3420  H6R PA     26       8.027  20.125   9.783  1.00  0.00      MEMB
ATOM   3421  H6S PA     26       6.616  20.436   8.710  1.00  0.00      MEMB
ATOM   3422  C17 PA     26       7.656  18.557   8.255  1.00  0.00      MEMB
ATOM   3423  H7R PA     26       8.415  17.956   8.799  1.00  0.00      MEMB
ATOM   3424  H7S PA     26       8.148  19.048   7.388  1.00  0.00      MEMB
ATOM   3425  C18 PA     26       6.574  17.671   7.657  1.00  0.00      MEMB
ATOM   3426  H8R PA     26       5.576  18.159   7.641  1.00  0.00      MEMB
ATOM   3427  H8S PA     26       6.423  16.818   8.352  1.00  0.00      MEMB
ATOM   3428  C19 PA     26       6.860  17.157   6.242  1.00  0.00      MEMB
ATOM   3429  H9R PA     26       7.737  16.487   6.120  1.00  0.00      MEMB
ATOM   3430  H9S PA     26       6.923  18.068   5.609  1.00  0.00      MEMB
ATOM   3431 C110 PA     26       5.682  16.219   5.736  1.00  0.00      MEMB
ATOM   3432 H10R PA     26       4.716  16.767   5.720  1.00  0.00      MEMB
ATOM   3433 H10S PA     26       5.424  15.518   6.558  1.00  0.00      MEMB
ATOM   3434 C111 PA     26       5.999  15.510   4.425  1.00  0.00      MEMB
ATOM   3435 H11R PA     26       5.390  14.581   4.435  1.00  0.00      MEMB
ATOM   3436 H11S PA     26       7.034  15.130   4.286  1.00  0.00      MEMB
ATOM   3437 C112 PA     26       5.751  16.308   3.132  1.00  0.00      MEMB
ATOM   3438 H12R PA     26       5.730  15.561   2.310  1.00  0.00      MEMB
ATOM   3439 H12S PA     26       6.512  17.096   2.947  1.00  0.00      MEMB
ATOM   3440 C113 PA     26       4.457  17.053   2.960  1.00  0.00      MEMB
ATOM   3441 H13R PA     26       4.503  17.819   3.763  1.00  0.00      MEMB
ATOM   3442 H13S PA     26       3.549  16.433   3.117  1.00  0.00      MEMB
ATOM   3443 C114 PA     26       4.192  17.684   1.594  1.00  0.00      MEMB
ATOM   3444 H14R PA     26       3.820  16.860   0.948  1.00  0.00      MEMB
ATOM   3445 H14S PA     26       5.177  17.971   1.168  1.00  0.00      MEMB
ATOM   3446 C115 PA     26       3.037  18.734   1.588  1.00  0.00      MEMB
ATOM   3447 H15R PA     26       3.272  19.696   2.092  1.00  0.00      MEMB
ATOM   3448 H15S PA     26       2.315  18.238   2.271  1.00  0.00      MEMB
ATOM   3449 C116 PA     26       2.316  18.967   0.259  1.00  0.00      MEMB
ATOM   3450 H16R PA     26       2.994  19.496  -0.445  1.00  0.00      MEMB
ATOM   3451 H16S PA     26       1.316  19.419   0.430  1.00  0.00      MEMB
ATOM   3452 H16T PA     26       2.076  18.002  -0.236  1.00  0.00      MEMB
TER   
ATOM   3537  C12 PA     27     -28.621  -3.874  13.072  1.00  0.00      MEMB
ATOM   3538  H2R PA     27     -29.209  -2.953  13.274  1.00  0.00      MEMB
ATOM   3539  H2S PA     27     -29.352  -4.687  13.268  1.00  0.00      MEMB
ATOM   3583  C13 PA     27     -28.210  -3.873  11.559  1.00  0.00      MEMB
ATOM   3584  H3R PA     27     -27.126  -3.666  11.431  1.00  0.00      MEMB
ATOM   3585  H3S PA     27     -28.799  -3.060  11.082  1.00  0.00      MEMB
ATOM   3586  C14 PA     27     -28.514  -5.219  10.929  1.00  0.00      MEMB
ATOM   3587  H4R PA     27     -29.617  -5.354  10.902  1.00  0.00      MEMB
ATOM   3588  H4S PA     27     -28.173  -6.005  11.635  1.00  0.00      MEMB
ATOM   3589  C15 PA     27     -27.990  -5.421   9.527  1.00  0.00      MEMB
ATOM   3590  H5R PA     27     -26.893  -5.281   9.416  1.00  0.00      MEMB
ATOM   3591  H5S PA     27     -28.328  -4.555   8.919  1.00  0.00      MEMB
ATOM   3592  C16 PA     27     -28.494  -6.693   8.939  1.00  0.00      MEMB
ATOM   3593  H6R PA     27     -29.599  -6.588   8.894  1.00  0.00      MEMB
ATOM   3594  H6S PA     27     -28.230  -7.601   9.522  1.00  0.00      MEMB
ATOM   3595  C17 PA     27     -27.960  -6.954   7.489  1.00  0.00      MEMB
ATOM   3596  H7R PA     27     -28.178  -5.995   6.972  1.00  0.00      MEMB
ATOM   3597  H7S PA     27     -28.433  -7.798   6.944  1.00  0.00      MEMB
ATOM   3598  C18 PA     27     -26.442  -7.208   7.409  1.00  0.00      MEMB
ATOM   3599  H8R PA     27     -26.175  -7.853   8.273  1.00  0.00      MEMB
ATOM   3600  H8S PA     27     -25.903  -6.241   7.509  1.00  0.00      MEMB
ATOM   3601  C19 PA     27     -25.949  -8.019   6.143  1.00  0.00      MEMB
ATOM   3602  H9R PA     27     -26.520  -8.968   6.049  1.00  0.00      MEMB
ATOM   3603  H9S PA     27     -24.916  -8.396   6.303  1.00  0.00      MEMB
ATOM   3604 C110 PA     27     -25.983  -7.225   4.776  1.00  0.00      MEMB
ATOM   3605 H10R PA     27     -25.303  -6.386   5.035  1.00  0.00      MEMB
ATOM   3606 H10S PA     27     -26.904  -6.667   4.503  1.00  0.00      MEMB
ATOM   3607 C111 PA     27     -25.523  -7.966   3.559  1.00  0.00      MEMB
ATOM   3608 H11R PA     27     -26.180  -8.850   3.415  1.00  0.00      MEMB
ATOM   3609 H11S PA     27     -24.451  -8.214   3.709  1.00  0.00      MEMB
ATOM   3610 C112 PA     27     -25.649  -7.086   2.350  1.00  0.00      MEMB
ATOM   3611 H12R PA     27     -25.023  -6.198   2.584  1.00  0.00      MEMB
ATOM   3612 H12S PA     27     -26.689  -6.698   2.296  1.00  0.00      MEMB
ATOM   3613 C113 PA     27     -25.232  -7.726   1.071  1.00  0.00      MEMB
ATOM   3614 H13R PA     27     -24.206  -8.053   1.344  1.00  0.00      MEMB
ATOM   3615 H13S PA     27     -25.227  -6.934   0.291  1.00  0.00      MEMB
ATOM   3616 C114 PA     27     -25.973  -9.035   0.756  1.00  0.00      MEMB
ATOM   3617 H14R PA     27     -25.640  -9.813   1.476  1.00  0.00      MEMB
ATOM   3618 H14S PA     27     -25.559  -9.444  -0.191  1.00  0.00      MEMB
ATOM   3619 C115 PA     27     -27.523  -8.904   0.636  1.00  0.00      MEMB
ATOM   3620 H15R PA     27     -28.058  -8.493   1.519  1.00  0.00      MEMB
ATOM   3621 H15S PA     27     -27.903  -9.920   0.397  1.00  0.00      MEMB
ATOM   3622 C116 PA     27     -27.967  -7.964  -0.397  1.00  0.00      MEMB
ATOM   3623 H16R PA     27     -27.756  -6.916  -0.093  1.00  0.00      MEMB
ATOM   3624 H16S PA     27     -29.030  -8.116  -0.680  1.00  0.00      MEMB
ATOM   3625 H16T PA     27     -27.408  -8.267  -1.308  1.00  0.00      MEMB
ATOM   3496  N31 PC     27     -23.142  -4.426  20.792  1.00  0.00      MEMB
ATOM   3497  C33 PC     27     -23.534  -3.085  21.420  1.00  0.00      MEMB
ATOM   3498  H3A PC     27     -22.787  -2.319  21.275  1.00  0.00      MEMB
ATOM   3499  H3B PC     27     -23.808  -3.146  22.463  1.00  0.00      MEMB
ATOM   3500  H3C PC     27     -24.470  -2.797  20.964  1.00  0.00      MEMB
ATOM   3501  C34 PC     27     -21.963  -4.985  21.507  1.00  0.00      MEMB
ATOM   3502  H4A PC     27     -21.620  -5.762  20.841  1.00  0.00      MEMB
ATOM   3503  H4B PC     27     -22.323  -5.352  22.457  1.00  0.00      MEMB
ATOM   3504  H4C PC     27     -21.212  -4.209  21.529  1.00  0.00      MEMB
ATOM   3505  C35 PC     27     -24.336  -5.351  20.995  1.00  0.00      MEMB
ATOM   3506  H5A PC     27     -25.240  -4.787  20.819  1.00  0.00      MEMB
ATOM   3507  H5B PC     27     -24.233  -5.647  22.029  1.00  0.00      MEMB
ATOM   3508  H5C PC     27     -24.131  -6.169  20.320  1.00  0.00      MEMB
ATOM   3509  C32 PC     27     -22.784  -4.099  19.314  1.00  0.00      MEMB
ATOM   3510  H2A PC     27     -22.142  -3.232  19.263  1.00  0.00      MEMB
ATOM   3511  H2B PC     27     -23.737  -3.939  18.833  1.00  0.00      MEMB
ATOM   3512  C31 PC     27     -22.021  -5.174  18.403  1.00  0.00      MEMB
ATOM   3513  H1A PC     27     -21.033  -5.276  18.903  1.00  0.00      MEMB
ATOM   3514  H1B PC     27     -21.974  -4.840  17.344  1.00  0.00      MEMB
ATOM   3515  P31 PC     27     -23.295  -7.164  17.275  1.00  0.00      MEMB
ATOM   3516  O33 PC     27     -23.905  -8.525  17.525  1.00  0.00      MEMB
ATOM   3517  O34 PC     27     -22.266  -7.089  16.186  1.00  0.00      MEMB
ATOM   3518  O31 PC     27     -24.374  -6.109  17.032  1.00  0.00      MEMB
ATOM   3519  O32 PC     27     -22.640  -6.485  18.550  1.00  0.00      MEMB
ATOM   3520  C3  PC     27     -25.589  -6.003  17.714  1.00  0.00      MEMB
ATOM   3521  HA  PC     27     -25.403  -5.151  18.402  1.00  0.00      MEMB
ATOM   3522  HB  PC     27     -25.947  -6.886  18.284  1.00  0.00      MEMB
ATOM   3523  C2  PC     27     -26.779  -5.634  16.777  1.00  0.00      MEMB
ATOM   3524  HX  PC     27     -27.738  -5.643  17.339  1.00  0.00      MEMB
ATOM   3525  O21 PC     27     -26.881  -6.389  15.540  1.00  0.00      MEMB
ATOM   3526  C21 PC     27     -27.378  -7.619  15.674  1.00  0.00      MEMB
ATOM   3527  O22 PC     27     -27.702  -8.179  16.709  1.00  0.00      MEMB
ATOM   3531  C1  PC     27     -26.703  -4.137  16.309  1.00  0.00      MEMB
ATOM   3532  HR  PC     27     -25.713  -3.805  15.928  1.00  0.00      MEMB
ATOM   3533  HS  PC     27     -26.681  -3.434  17.170  1.00  0.00      MEMB
ATOM   3534  O11 PC     27     -27.794  -3.826  15.391  1.00  0.00      MEMB
ATOM   3535  C11 PC     27     -27.395  -4.015  14.049  1.00  0.00      MEMB
ATOM   3536  O12 PC     27     -26.303  -4.294  13.665  1.00  0.00      MEMB
ATOM   3528  C12 PA     27     -27.523  -8.251  14.293  1.00  0.00      MEMB
ATOM   3529  H2R PA     27     -27.736  -7.396  13.616  1.00  0.00      MEMB
ATOM   3530  H2S PA     27     -28.386  -8.934  14.446  1.00  0.00      MEMB
ATOM   3540  C13 PA     27     -26.262  -9.062  13.889  1.00  0.00      MEMB
ATOM   3541  H3R PA     27     -26.608  -9.660  13.019  1.00  0.00      MEMB
ATOM   3542  H3S PA     27     -26.113  -9.792  14.713  1.00  0.00      MEMB
ATOM   3543  C14 PA     27     -24.975  -8.355  13.531  1.00  0.00      MEMB
ATOM   3544  H4R PA     27     -24.153  -9.077  13.333  1.00  0.00      MEMB
ATOM   3545  H4S PA     27     -24.653  -7.682  14.355  1.00  0.00      MEMB
ATOM   3546  C15 PA     27     -25.137  -7.525  12.231  1.00  0.00      MEMB
ATOM   3547  H5R PA     27     -25.790  -6.668  12.504  1.00  0.00      MEMB
ATOM   3548  H5S PA     27     -25.747  -8.056  11.469  1.00  0.00      MEMB
ATOM   3549  C16 PA     27     -23.828  -7.054  11.667  1.00  0.00      MEMB
ATOM   3550  H6R PA     27     -23.286  -7.978  11.372  1.00  0.00      MEMB
ATOM   3551  H6S PA     27     -23.244  -6.433  12.380  1.00  0.00      MEMB
ATOM   3552  C17 PA     27     -24.013  -6.308  10.304  1.00  0.00      MEMB
ATOM   3553  H7R PA     27     -24.614  -5.404  10.541  1.00  0.00      MEMB
ATOM   3554  H7S PA     27     -24.517  -6.928   9.532  1.00  0.00      MEMB
ATOM   3555  C18 PA     27     -22.640  -5.971   9.650  1.00  0.00      MEMB
ATOM   3556  H8R PA     27     -22.025  -6.894   9.713  1.00  0.00      MEMB
ATOM   3557  H8S PA     27     -22.073  -5.161  10.156  1.00  0.00      MEMB
ATOM   3558  C19 PA     27     -22.713  -5.662   8.143  1.00  0.00      MEMB
ATOM   3559  H9R PA     27     -23.002  -6.533   7.517  1.00  0.00      MEMB
ATOM   3560  H9S PA     27     -21.672  -5.488   7.797  1.00  0.00      MEMB
ATOM   3561 C110 PA     27     -23.570  -4.506   7.739  1.00  0.00      MEMB
ATOM   3562 H10R PA     27     -23.415  -3.575   8.325  1.00  0.00      MEMB
ATOM   3563 H10S PA     27     -24.634  -4.823   7.735  1.00  0.00      MEMB
ATOM   3564 C111 PA     27     -23.120  -4.029   6.307  1.00  0.00      MEMB
ATOM   3565 H11R PA     27     -23.461  -4.778   5.562  1.00  0.00      MEMB
ATOM   3566 H11S PA     27     -22.011  -4.082   6.263  1.00  0.00      MEMB
ATOM   3567 C112 PA     27     -23.632  -2.628   5.950  1.00  0.00      MEMB
ATOM   3568 H12R PA     27     -23.231  -1.900   6.687  1.00  0.00      MEMB
ATOM   3569 H12S PA     27     -24.735  -2.757   5.961  1.00  0.00      MEMB
ATOM   3570 C113 PA     27     -23.132  -2.194   4.533  1.00  0.00      MEMB
ATOM   3571 H13R PA     27     -22.081  -2.526   4.396  1.00  0.00      MEMB
ATOM   3572 H13S PA     27     -23.099  -1.084   4.578  1.00  0.00      MEMB
ATOM   3573 C114 PA     27     -24.108  -2.740   3.415  1.00  0.00      MEMB
ATOM   3574 H14R PA     27     -25.165  -2.555   3.702  1.00  0.00      MEMB
ATOM   3575 H14S PA     27     -23.912  -3.833   3.373  1.00  0.00      MEMB
ATOM   3576 C115 PA     27     -23.905  -2.015   2.061  1.00  0.00      MEMB
ATOM   3577 H15R PA     27     -23.982  -0.915   2.192  1.00  0.00      MEMB
ATOM   3578 H15S PA     27     -24.695  -2.390   1.375  1.00  0.00      MEMB
ATOM   3579 C116 PA     27     -22.577  -2.394   1.392  1.00  0.00      MEMB
ATOM   3580 H16R PA     27     -22.286  -3.432   1.659  1.00  0.00      MEMB
ATOM   3581 H16S PA     27     -21.795  -1.748   1.847  1.00  0.00      MEMB
ATOM   3582 H16T PA     27     -22.656  -2.193   0.302  1.00  0.00      MEMB
TER   
ATOM   3667  C12 PA     28     -11.050 -24.272  14.808  1.00  0.00      MEMB
ATOM   3668  H2R PA     28     -11.951 -24.378  15.450  1.00  0.00      MEMB
ATOM   3669  H2S PA     28     -11.387 -24.023  13.780  1.00  0.00      MEMB
ATOM   3713  C13 PA     28     -10.119 -23.221  15.467  1.00  0.00      MEMB
ATOM   3714  H3R PA     28      -9.624 -23.682  16.349  1.00  0.00      MEMB
ATOM   3715  H3S PA     28     -10.633 -22.309  15.838  1.00  0.00      MEMB
ATOM   3716  C14 PA     28      -9.101 -22.737  14.447  1.00  0.00      MEMB
ATOM   3717  H4R PA     28      -8.702 -23.645  13.948  1.00  0.00      MEMB
ATOM   3718  H4S PA     28      -8.267 -22.373  15.085  1.00  0.00      MEMB
ATOM   3719  C15 PA     28      -9.524 -21.731  13.377  1.00  0.00      MEMB
ATOM   3720  H5R PA     28      -8.609 -21.306  12.911  1.00  0.00      MEMB
ATOM   3721  H5S PA     28     -10.023 -20.888  13.902  1.00  0.00      MEMB
ATOM   3722  C16 PA     28     -10.473 -22.113  12.244  1.00  0.00      MEMB
ATOM   3723  H6R PA     28     -10.683 -21.170  11.695  1.00  0.00      MEMB
ATOM   3724  H6S PA     28     -11.440 -22.522  12.607  1.00  0.00      MEMB
ATOM   3725  C17 PA     28      -9.728 -23.152  11.326  1.00  0.00      MEMB
ATOM   3726  H7R PA     28     -10.426 -23.553  10.560  1.00  0.00      MEMB
ATOM   3727  H7S PA     28      -9.366 -24.010  11.931  1.00  0.00      MEMB
ATOM   3728  C18 PA     28      -8.571 -22.469  10.516  1.00  0.00      MEMB
ATOM   3729  H8R PA     28      -7.803 -22.101  11.230  1.00  0.00      MEMB
ATOM   3730  H8S PA     28      -9.038 -21.604  10.000  1.00  0.00      MEMB
ATOM   3731  C19 PA     28      -7.983 -23.339   9.499  1.00  0.00      MEMB
ATOM   3732  H9R PA     28      -7.306 -23.956  10.128  1.00  0.00      MEMB
ATOM   3733  H9S PA     28      -7.495 -22.726   8.712  1.00  0.00      MEMB
ATOM   3734 C110 PA     28      -8.832 -24.495   8.829  1.00  0.00      MEMB
ATOM   3735 H10R PA     28      -9.710 -23.980   8.384  1.00  0.00      MEMB
ATOM   3736 H10S PA     28      -9.209 -25.188   9.612  1.00  0.00      MEMB
ATOM   3737 C111 PA     28      -8.015 -25.291   7.855  1.00  0.00      MEMB
ATOM   3738 H11R PA     28      -8.771 -25.998   7.452  1.00  0.00      MEMB
ATOM   3739 H11S PA     28      -7.299 -25.947   8.394  1.00  0.00      MEMB
ATOM   3740 C112 PA     28      -7.440 -24.489   6.640  1.00  0.00      MEMB
ATOM   3741 H12R PA     28      -6.846 -25.113   5.938  1.00  0.00      MEMB
ATOM   3742 H12S PA     28      -6.676 -23.973   7.260  1.00  0.00      MEMB
ATOM   3743 C113 PA     28      -8.388 -23.531   5.962  1.00  0.00      MEMB
ATOM   3744 H13R PA     28      -7.792 -22.897   5.271  1.00  0.00      MEMB
ATOM   3745 H13S PA     28      -8.982 -22.826   6.582  1.00  0.00      MEMB
ATOM   3746 C114 PA     28      -9.426 -24.191   5.089  1.00  0.00      MEMB
ATOM   3747 H14R PA     28     -10.190 -23.428   4.827  1.00  0.00      MEMB
ATOM   3748 H14S PA     28      -9.899 -25.040   5.626  1.00  0.00      MEMB
ATOM   3749 C115 PA     28      -8.882 -24.856   3.875  1.00  0.00      MEMB
ATOM   3750 H15R PA     28      -8.306 -25.770   4.135  1.00  0.00      MEMB
ATOM   3751 H15S PA     28      -8.129 -24.183   3.413  1.00  0.00      MEMB
ATOM   3752 C116 PA     28      -9.911 -25.274   2.810  1.00  0.00      MEMB
ATOM   3753 H16R PA     28     -10.666 -24.474   2.652  1.00  0.00      MEMB
ATOM   3754 H16S PA     28     -10.493 -26.132   3.208  1.00  0.00      MEMB
ATOM   3755 H16T PA     28      -9.544 -25.620   1.820  1.00  0.00      MEMB
ATOM   3626  N31 PC     28      -5.034 -21.758  18.929  1.00  0.00      MEMB
ATOM   3627  C33 PC     28      -4.246 -20.489  19.036  1.00  0.00      MEMB
ATOM   3628  H3A PC     28      -4.723 -19.953  19.843  1.00  0.00      MEMB
ATOM   3629  H3B PC     28      -4.402 -19.876  18.160  1.00  0.00      MEMB
ATOM   3630  H3C PC     28      -3.183 -20.680  19.071  1.00  0.00      MEMB
ATOM   3631  C34 PC     28      -4.349 -22.695  17.951  1.00  0.00      MEMB
ATOM   3632  H4A PC     28      -4.412 -22.109  17.046  1.00  0.00      MEMB
ATOM   3633  H4B PC     28      -4.741 -23.685  17.771  1.00  0.00      MEMB
ATOM   3634  H4C PC     28      -3.295 -22.777  18.171  1.00  0.00      MEMB
ATOM   3635  C35 PC     28      -4.964 -22.360  20.353  1.00  0.00      MEMB
ATOM   3636  H5A PC     28      -5.423 -23.338  20.374  1.00  0.00      MEMB
ATOM   3637  H5B PC     28      -5.323 -21.700  21.129  1.00  0.00      MEMB
ATOM   3638  H5C PC     28      -3.936 -22.605  20.575  1.00  0.00      MEMB
ATOM   3639  C32 PC     28      -6.487 -21.524  18.609  1.00  0.00      MEMB
ATOM   3640  H2A PC     28      -6.514 -20.898  17.730  1.00  0.00      MEMB
ATOM   3641  H2B PC     28      -6.813 -20.933  19.452  1.00  0.00      MEMB
ATOM   3642  C31 PC     28      -7.399 -22.642  18.293  1.00  0.00      MEMB
ATOM   3643  H1A PC     28      -7.220 -23.136  17.314  1.00  0.00      MEMB
ATOM   3644  H1B PC     28      -8.374 -22.147  18.097  1.00  0.00      MEMB
ATOM   3645  P31 PC     28      -7.866 -25.011  19.204  1.00  0.00      MEMB
ATOM   3646  O33 PC     28      -9.326 -25.305  19.294  1.00  0.00      MEMB
ATOM   3647  O34 PC     28      -6.946 -25.678  20.158  1.00  0.00      MEMB
ATOM   3648  O31 PC     28      -7.377 -25.335  17.797  1.00  0.00      MEMB
ATOM   3649  O32 PC     28      -7.714 -23.484  19.377  1.00  0.00      MEMB
ATOM   3650  C3  PC     28      -7.138 -26.640  17.323  1.00  0.00      MEMB
ATOM   3651  HA  PC     28      -7.898 -27.403  17.596  1.00  0.00      MEMB
ATOM   3652  HB  PC     28      -6.147 -27.047  17.620  1.00  0.00      MEMB
ATOM   3653  C2  PC     28      -7.106 -26.707  15.758  1.00  0.00      MEMB
ATOM   3654  HX  PC     28      -6.498 -27.564  15.400  1.00  0.00      MEMB
ATOM   3655  O21 PC     28      -6.514 -25.490  15.258  1.00  0.00      MEMB
ATOM   3656  C21 PC     28      -5.986 -25.503  14.041  1.00  0.00      MEMB
ATOM   3657  O22 PC     28      -6.000 -26.315  13.189  1.00  0.00      MEMB
ATOM   3661  C1  PC     28      -8.438 -26.799  14.991  1.00  0.00      MEMB
ATOM   3662  HR  PC     28      -8.951 -27.589  15.580  1.00  0.00      MEMB
ATOM   3663  HS  PC     28      -8.380 -27.136  13.934  1.00  0.00      MEMB
ATOM   3664  O11 PC     28      -9.184 -25.574  15.111  1.00  0.00      MEMB
ATOM   3665  C11 PC     28     -10.432 -25.621  14.660  1.00  0.00      MEMB
ATOM   3666  O12 PC     28     -11.003 -26.593  14.276  1.00  0.00      MEMB
ATOM   3658  C12 PA     28      -5.141 -24.217  14.009  1.00  0.00      MEMB
ATOM   3659  H2R PA     28      -4.184 -24.642  13.636  1.00  0.00      MEMB
ATOM   3660  H2S PA     28      -4.949 -23.665  14.954  1.00  0.00      MEMB
ATOM   3670  C13 PA     28      -5.638 -23.240  12.949  1.00  0.00      MEMB
ATOM   3671  H3R PA     28      -6.470 -22.605  13.320  1.00  0.00      MEMB
ATOM   3672  H3S PA     28      -5.952 -23.824  12.057  1.00  0.00      MEMB
ATOM   3673  C14 PA     28      -4.648 -22.234  12.307  1.00  0.00      MEMB
ATOM   3674  H4R PA     28      -4.248 -21.755  13.227  1.00  0.00      MEMB
ATOM   3675  H4S PA     28      -5.251 -21.494  11.738  1.00  0.00      MEMB
ATOM   3676  C15 PA     28      -3.578 -23.033  11.551  1.00  0.00      MEMB
ATOM   3677  H5R PA     28      -3.902 -23.610  10.659  1.00  0.00      MEMB
ATOM   3678  H5S PA     28      -2.958 -23.645  12.240  1.00  0.00      MEMB
ATOM   3679  C16 PA     28      -2.629 -21.942  11.009  1.00  0.00      MEMB
ATOM   3680  H6R PA     28      -2.299 -21.213  11.779  1.00  0.00      MEMB
ATOM   3681  H6S PA     28      -3.225 -21.385  10.254  1.00  0.00      MEMB
ATOM   3682  C17 PA     28      -1.295 -22.421  10.324  1.00  0.00      MEMB
ATOM   3683  H7R PA     28      -0.503 -22.847  10.976  1.00  0.00      MEMB
ATOM   3684  H7S PA     28      -0.793 -21.521   9.908  1.00  0.00      MEMB
ATOM   3685  C18 PA     28      -1.510 -23.486   9.173  1.00  0.00      MEMB
ATOM   3686  H8R PA     28      -1.994 -24.334   9.705  1.00  0.00      MEMB
ATOM   3687  H8S PA     28      -0.510 -23.858   8.865  1.00  0.00      MEMB
ATOM   3688  C19 PA     28      -2.139 -22.815   7.973  1.00  0.00      MEMB
ATOM   3689  H9R PA     28      -1.419 -22.344   7.269  1.00  0.00      MEMB
ATOM   3690  H9S PA     28      -2.820 -22.015   8.332  1.00  0.00      MEMB
ATOM   3691 C110 PA     28      -2.866 -23.797   7.021  1.00  0.00      MEMB
ATOM   3692 H10R PA     28      -3.699 -24.249   7.601  1.00  0.00      MEMB
ATOM   3693 H10S PA     28      -2.136 -24.587   6.741  1.00  0.00      MEMB
ATOM   3694 C111 PA     28      -3.120 -23.172   5.591  1.00  0.00      MEMB
ATOM   3695 H11R PA     28      -2.209 -22.734   5.131  1.00  0.00      MEMB
ATOM   3696 H11S PA     28      -3.896 -22.381   5.669  1.00  0.00      MEMB
ATOM   3697 C112 PA     28      -3.602 -24.201   4.595  1.00  0.00      MEMB
ATOM   3698 H12R PA     28      -4.503 -24.646   5.069  1.00  0.00      MEMB
ATOM   3699 H12S PA     28      -2.891 -25.046   4.478  1.00  0.00      MEMB
ATOM   3700 C113 PA     28      -4.002 -23.581   3.247  1.00  0.00      MEMB
ATOM   3701 H13R PA     28      -3.172 -23.022   2.763  1.00  0.00      MEMB
ATOM   3702 H13S PA     28      -4.823 -22.846   3.392  1.00  0.00      MEMB
ATOM   3703 C114 PA     28      -4.721 -24.639   2.329  1.00  0.00      MEMB
ATOM   3704 H14R PA     28      -5.522 -25.029   2.992  1.00  0.00      MEMB
ATOM   3705 H14S PA     28      -3.954 -25.424   2.154  1.00  0.00      MEMB
ATOM   3706 C115 PA     28      -5.158 -24.107   0.944  1.00  0.00      MEMB
ATOM   3707 H15R PA     28      -6.062 -23.465   1.012  1.00  0.00      MEMB
ATOM   3708 H15S PA     28      -5.330 -25.044   0.373  1.00  0.00      MEMB
ATOM   3709 C116 PA     28      -4.178 -23.199   0.254  1.00  0.00      MEMB
ATOM   3710 H16R PA     28      -4.567 -22.725  -0.673  1.00  0.00      MEMB
ATOM   3711 H16S PA     28      -3.277 -23.788  -0.021  1.00  0.00      MEMB
ATOM   3712 H16T PA     28      -3.887 -22.362   0.923  1.00  0.00      MEMB
TER   
ATOM   3797  C12 PA     29      12.526 -18.972  10.833  1.00  0.00      MEMB
ATOM   3798  H2R PA     29      12.967 -18.058  10.381  1.00  0.00      MEMB
ATOM   3799  H2S PA     29      11.675 -18.566  11.421  1.00  0.00      MEMB
ATOM   3843  C13 PA     29      11.898 -19.741   9.694  1.00  0.00      MEMB
ATOM   3844  H3R PA     29      11.397 -20.645  10.102  1.00  0.00      MEMB
ATOM   3845  H3S PA     29      12.675 -20.067   8.970  1.00  0.00      MEMB
ATOM   3846  C14 PA     29      10.787 -18.932   8.982  1.00  0.00      MEMB
ATOM   3847  H4R PA     29      10.097 -18.525   9.753  1.00  0.00      MEMB
ATOM   3848  H4S PA     29      10.060 -19.537   8.400  1.00  0.00      MEMB
ATOM   3849  C15 PA     29      11.136 -17.534   8.346  1.00  0.00      MEMB
ATOM   3850  H5R PA     29      11.792 -16.995   9.062  1.00  0.00      MEMB
ATOM   3851  H5S PA     29      10.290 -16.867   8.072  1.00  0.00      MEMB
ATOM   3852  C16 PA     29      11.793 -17.705   6.967  1.00  0.00      MEMB
ATOM   3853  H6R PA     29      11.110 -18.246   6.278  1.00  0.00      MEMB
ATOM   3854  H6S PA     29      12.787 -18.199   7.025  1.00  0.00      MEMB
ATOM   3855  C17 PA     29      12.024 -16.365   6.308  1.00  0.00      MEMB
ATOM   3856  H7R PA     29      12.883 -15.938   6.868  1.00  0.00      MEMB
ATOM   3857  H7S PA     29      11.146 -15.717   6.516  1.00  0.00      MEMB
ATOM   3858  C18 PA     29      12.604 -16.380   4.893  1.00  0.00      MEMB
ATOM   3859  H8R PA     29      13.005 -15.392   4.581  1.00  0.00      MEMB
ATOM   3860  H8S PA     29      11.808 -16.621   4.157  1.00  0.00      MEMB
ATOM   3861  C19 PA     29      13.892 -17.308   4.695  1.00  0.00      MEMB
ATOM   3862  H9R PA     29      13.478 -18.296   4.991  1.00  0.00      MEMB
ATOM   3863  H9S PA     29      14.688 -16.938   5.376  1.00  0.00      MEMB
ATOM   3864 C110 PA     29      14.486 -17.451   3.276  1.00  0.00      MEMB
ATOM   3865 H10R PA     29      15.086 -16.559   2.997  1.00  0.00      MEMB
ATOM   3866 H10S PA     29      13.589 -17.324   2.634  1.00  0.00      MEMB
ATOM   3867 C111 PA     29      15.264 -18.779   3.063  1.00  0.00      MEMB
ATOM   3868 H11R PA     29      14.709 -19.621   3.530  1.00  0.00      MEMB
ATOM   3869 H11S PA     29      16.143 -18.520   3.691  1.00  0.00      MEMB
ATOM   3870 C112 PA     29      15.631 -19.192   1.573  1.00  0.00      MEMB
ATOM   3871 H12R PA     29      16.314 -20.068   1.572  1.00  0.00      MEMB
ATOM   3872 H12S PA     29      16.223 -18.372   1.114  1.00  0.00      MEMB
ATOM   3873 C113 PA     29      14.291 -19.507   0.995  1.00  0.00      MEMB
ATOM   3874 H13R PA     29      13.715 -18.572   0.831  1.00  0.00      MEMB
ATOM   3875 H13S PA     29      13.862 -20.163   1.783  1.00  0.00      MEMB
ATOM   3876 C114 PA     29      14.305 -20.167  -0.445  1.00  0.00      MEMB
ATOM   3877 H14R PA     29      14.890 -21.104  -0.321  1.00  0.00      MEMB
ATOM   3878 H14S PA     29      14.760 -19.657  -1.320  1.00  0.00      MEMB
ATOM   3879 C115 PA     29      12.994 -20.678  -0.897  1.00  0.00      MEMB
ATOM   3880 H15R PA     29      12.713 -21.330  -0.043  1.00  0.00      MEMB
ATOM   3881 H15S PA     29      13.220 -21.271  -1.809  1.00  0.00      MEMB
ATOM   3882 C116 PA     29      11.851 -19.663  -1.061  1.00  0.00      MEMB
ATOM   3883 H16R PA     29      12.152 -18.732  -1.586  1.00  0.00      MEMB
ATOM   3884 H16S PA     29      11.510 -19.389  -0.039  1.00  0.00      MEMB
ATOM   3885 H16T PA     29      11.045 -20.056  -1.717  1.00  0.00      MEMB
ATOM   3756  N31 PC     29       8.813 -20.922  18.734  1.00  0.00      MEMB
ATOM   3757  C33 PC     29       8.585 -22.403  18.447  1.00  0.00      MEMB
ATOM   3758  H3A PC     29       8.093 -22.417  17.485  1.00  0.00      MEMB
ATOM   3759  H3B PC     29       7.966 -22.760  19.257  1.00  0.00      MEMB
ATOM   3760  H3C PC     29       9.586 -22.807  18.490  1.00  0.00      MEMB
ATOM   3761  C34 PC     29       9.406 -20.007  17.604  1.00  0.00      MEMB
ATOM   3762  H4A PC     29      10.197 -20.634  17.219  1.00  0.00      MEMB
ATOM   3763  H4B PC     29       9.778 -19.123  18.101  1.00  0.00      MEMB
ATOM   3764  H4C PC     29       8.701 -19.714  16.841  1.00  0.00      MEMB
ATOM   3765  C35 PC     29       7.449 -20.295  18.922  1.00  0.00      MEMB
ATOM   3766  H5A PC     29       6.889 -21.106  19.363  1.00  0.00      MEMB
ATOM   3767  H5B PC     29       7.004 -19.998  17.984  1.00  0.00      MEMB
ATOM   3768  H5C PC     29       7.522 -19.400  19.521  1.00  0.00      MEMB
ATOM   3769  C32 PC     29       9.645 -20.841  20.037  1.00  0.00      MEMB
ATOM   3770  H2A PC     29       9.028 -21.317  20.785  1.00  0.00      MEMB
ATOM   3771  H2B PC     29       9.706 -19.790  20.278  1.00  0.00      MEMB
ATOM   3772  C31 PC     29      11.099 -21.327  20.161  1.00  0.00      MEMB
ATOM   3773  H1A PC     29      11.128 -22.394  19.851  1.00  0.00      MEMB
ATOM   3774  H1B PC     29      11.453 -21.229  21.209  1.00  0.00      MEMB
ATOM   3775  P31 PC     29      13.459 -21.020  19.050  1.00  0.00      MEMB
ATOM   3776  O33 PC     29      13.574 -22.285  19.882  1.00  0.00      MEMB
ATOM   3777  O34 PC     29      14.190 -19.814  19.446  1.00  0.00      MEMB
ATOM   3778  O31 PC     29      13.723 -21.317  17.530  1.00  0.00      MEMB
ATOM   3779  O32 PC     29      11.930 -20.696  19.187  1.00  0.00      MEMB
ATOM   3780  C3  PC     29      13.791 -20.266  16.600  1.00  0.00      MEMB
ATOM   3781  HA  PC     29      14.860 -20.038  16.400  1.00  0.00      MEMB
ATOM   3782  HB  PC     29      13.378 -19.298  16.958  1.00  0.00      MEMB
ATOM   3783  C2  PC     29      13.103 -20.604  15.253  1.00  0.00      MEMB
ATOM   3784  HX  PC     29      12.043 -20.372  15.493  1.00  0.00      MEMB
ATOM   3785  O21 PC     29      13.437 -21.918  14.813  1.00  0.00      MEMB
ATOM   3786  C21 PC     29      12.539 -22.462  13.863  1.00  0.00      MEMB
ATOM   3787  O22 PC     29      11.503 -21.998  13.516  1.00  0.00      MEMB
ATOM   3791  C1  PC     29      13.593 -19.608  14.197  1.00  0.00      MEMB
ATOM   3792  HR  PC     29      14.660 -19.587  13.888  1.00  0.00      MEMB
ATOM   3793  HS  PC     29      13.412 -18.651  14.731  1.00  0.00      MEMB
ATOM   3794  O11 PC     29      12.865 -19.666  12.929  1.00  0.00      MEMB
ATOM   3795  C11 PC     29      13.462 -19.635  11.722  1.00  0.00      MEMB
ATOM   3796  O12 PC     29      14.554 -20.038  11.421  1.00  0.00      MEMB
ATOM   3788  C12 PA     29      13.030 -23.881  13.522  1.00  0.00      MEMB
ATOM   3789  H2R PA     29      12.197 -24.561  13.801  1.00  0.00      MEMB
ATOM   3790  H2S PA     29      13.903 -24.231  14.114  1.00  0.00      MEMB
ATOM   3800  C13 PA     29      13.271 -23.891  11.986  1.00  0.00      MEMB
ATOM   3801  H3R PA     29      14.029 -24.658  11.719  1.00  0.00      MEMB
ATOM   3802  H3S PA     29      13.703 -22.960  11.561  1.00  0.00      MEMB
ATOM   3803  C14 PA     29      12.020 -24.305  11.137  1.00  0.00      MEMB
ATOM   3804  H4R PA     29      11.189 -23.678  11.524  1.00  0.00      MEMB
ATOM   3805  H4S PA     29      11.882 -25.383  11.366  1.00  0.00      MEMB
ATOM   3806  C15 PA     29      12.205 -24.223   9.579  1.00  0.00      MEMB
ATOM   3807  H5R PA     29      12.974 -25.002   9.386  1.00  0.00      MEMB
ATOM   3808  H5S PA     29      12.545 -23.174   9.447  1.00  0.00      MEMB
ATOM   3809  C16 PA     29      10.990 -24.519   8.708  1.00  0.00      MEMB
ATOM   3810  H6R PA     29      10.103 -24.078   9.211  1.00  0.00      MEMB
ATOM   3811  H6S PA     29      10.814 -25.616   8.722  1.00  0.00      MEMB
ATOM   3812  C17 PA     29      11.072 -24.084   7.248  1.00  0.00      MEMB
ATOM   3813  H7R PA     29      10.097 -24.341   6.783  1.00  0.00      MEMB
ATOM   3814  H7S PA     29      11.833 -24.601   6.625  1.00  0.00      MEMB
ATOM   3815  C18 PA     29      11.364 -22.611   7.098  1.00  0.00      MEMB
ATOM   3816  H8R PA     29      12.349 -22.268   7.481  1.00  0.00      MEMB
ATOM   3817  H8S PA     29      10.647 -21.838   7.448  1.00  0.00      MEMB
ATOM   3818  C19 PA     29      11.597 -22.272   5.624  1.00  0.00      MEMB
ATOM   3819  H9R PA     29      10.721 -22.634   5.045  1.00  0.00      MEMB
ATOM   3820  H9S PA     29      12.504 -22.810   5.274  1.00  0.00      MEMB
ATOM   3821 C110 PA     29      11.797 -20.805   5.297  1.00  0.00      MEMB
ATOM   3822 H10R PA     29      12.754 -20.539   5.796  1.00  0.00      MEMB
ATOM   3823 H10S PA     29      10.923 -20.297   5.758  1.00  0.00      MEMB
ATOM   3824 C111 PA     29      11.892 -20.671   3.789  1.00  0.00      MEMB
ATOM   3825 H11R PA     29      12.854 -21.153   3.512  1.00  0.00      MEMB
ATOM   3826 H11S PA     29      12.074 -19.609   3.517  1.00  0.00      MEMB
ATOM   3827 C112 PA     29      10.653 -21.185   2.990  1.00  0.00      MEMB
ATOM   3828 H12R PA     29      10.581 -22.293   2.995  1.00  0.00      MEMB
ATOM   3829 H12S PA     29      10.696 -20.822   1.941  1.00  0.00      MEMB
ATOM   3830 C113 PA     29       9.255 -20.569   3.454  1.00  0.00      MEMB
ATOM   3831 H13R PA     29       9.505 -19.487   3.421  1.00  0.00      MEMB
ATOM   3832 H13S PA     29       8.994 -20.827   4.502  1.00  0.00      MEMB
ATOM   3833 C114 PA     29       8.062 -21.109   2.559  1.00  0.00      MEMB
ATOM   3834 H14R PA     29       7.964 -22.138   2.966  1.00  0.00      MEMB
ATOM   3835 H14S PA     29       8.298 -21.119   1.473  1.00  0.00      MEMB
ATOM   3836 C115 PA     29       6.682 -20.457   2.773  1.00  0.00      MEMB
ATOM   3837 H15R PA     29       6.523 -20.083   3.807  1.00  0.00      MEMB
ATOM   3838 H15S PA     29       5.792 -21.116   2.680  1.00  0.00      MEMB
ATOM   3839 C116 PA     29       6.470 -19.234   1.811  1.00  0.00      MEMB
ATOM   3840 H16R PA     29       7.024 -18.343   2.179  1.00  0.00      MEMB
ATOM   3841 H16S PA     29       5.402 -18.931   1.796  1.00  0.00      MEMB
ATOM   3842 H16T PA     29       6.810 -19.464   0.778  1.00  0.00      MEMB
TER   
ATOM   3927  C12 PA     30     -17.485  20.709  14.093  1.00  0.00      MEMB
ATOM   3928  H2R PA     30     -16.395  20.518  13.990  1.00  0.00      MEMB
ATOM   3929  H2S PA     30     -17.652  21.804  14.011  1.00  0.00      MEMB
ATOM   3973  C13 PA     30     -18.233  20.016  12.912  1.00  0.00      MEMB
ATOM   3974  H3R PA     30     -17.931  20.636  12.042  1.00  0.00      MEMB
ATOM   3975  H3S PA     30     -19.327  20.179  13.013  1.00  0.00      MEMB
ATOM   3976  C14 PA     30     -17.849  18.464  12.744  1.00  0.00      MEMB
ATOM   3977  H4R PA     30     -18.039  18.106  13.778  1.00  0.00      MEMB
ATOM   3978  H4S PA     30     -16.779  18.285  12.504  1.00  0.00      MEMB
ATOM   3979  C15 PA     30     -18.775  17.842  11.792  1.00  0.00      MEMB
ATOM   3980  H5R PA     30     -19.765  18.228  12.115  1.00  0.00      MEMB
ATOM   3981  H5S PA     30     -18.809  16.745  11.965  1.00  0.00      MEMB
ATOM   3982  C16 PA     30     -18.453  18.019  10.302  1.00  0.00      MEMB
ATOM   3983  H6R PA     30     -17.408  18.377  10.178  1.00  0.00      MEMB
ATOM   3984  H6S PA     30     -19.031  18.862   9.868  1.00  0.00      MEMB
ATOM   3985  C17 PA     30     -18.783  16.757   9.550  1.00  0.00      MEMB
ATOM   3986  H7R PA     30     -18.335  15.872  10.052  1.00  0.00      MEMB
ATOM   3987  H7S PA     30     -18.228  16.825   8.590  1.00  0.00      MEMB
ATOM   3988  C18 PA     30     -20.286  16.438   9.260  1.00  0.00      MEMB
ATOM   3989  H8R PA     30     -20.703  17.190   8.556  1.00  0.00      MEMB
ATOM   3990  H8S PA     30     -20.842  16.479  10.221  1.00  0.00      MEMB
ATOM   3991  C19 PA     30     -20.537  15.133   8.611  1.00  0.00      MEMB
ATOM   3992  H9R PA     30     -20.333  14.338   9.360  1.00  0.00      MEMB
ATOM   3993  H9S PA     30     -19.838  14.938   7.770  1.00  0.00      MEMB
ATOM   3994 C110 PA     30     -22.004  14.951   8.243  1.00  0.00      MEMB
ATOM   3995 H10R PA     30     -22.467  15.897   7.890  1.00  0.00      MEMB
ATOM   3996 H10S PA     30     -22.432  14.676   9.231  1.00  0.00      MEMB
ATOM   3997 C111 PA     30     -22.217  13.731   7.324  1.00  0.00      MEMB
ATOM   3998 H11R PA     30     -23.194  13.226   7.484  1.00  0.00      MEMB
ATOM   3999 H11S PA     30     -21.392  12.990   7.396  1.00  0.00      MEMB
ATOM   4000 C112 PA     30     -22.213  14.075   5.796  1.00  0.00      MEMB
ATOM   4001 H12R PA     30     -22.324  13.126   5.229  1.00  0.00      MEMB
ATOM   4002 H12S PA     30     -21.213  14.427   5.464  1.00  0.00      MEMB
ATOM   4003 C113 PA     30     -23.220  15.108   5.227  1.00  0.00      MEMB
ATOM   4004 H13R PA     30     -23.306  15.922   5.979  1.00  0.00      MEMB
ATOM   4005 H13S PA     30     -24.226  14.666   5.068  1.00  0.00      MEMB
ATOM   4006 C114 PA     30     -22.773  15.769   3.868  1.00  0.00      MEMB
ATOM   4007 H14R PA     30     -23.145  15.161   3.016  1.00  0.00      MEMB
ATOM   4008 H14S PA     30     -21.691  15.534   3.782  1.00  0.00      MEMB
ATOM   4009 C115 PA     30     -23.268  17.246   3.643  1.00  0.00      MEMB
ATOM   4010 H15R PA     30     -22.966  17.764   4.578  1.00  0.00      MEMB
ATOM   4011 H15S PA     30     -24.373  17.362   3.640  1.00  0.00      MEMB
ATOM   4012 C116 PA     30     -22.618  17.932   2.443  1.00  0.00      MEMB
ATOM   4013 H16R PA     30     -21.563  17.586   2.414  1.00  0.00      MEMB
ATOM   4014 H16S PA     30     -22.690  19.025   2.631  1.00  0.00      MEMB
ATOM   4015 H16T PA     30     -23.080  17.743   1.451  1.00  0.00      MEMB
ATOM   3886  N31 PC     30     -20.055  15.137  18.933  1.00  0.00      MEMB
ATOM   3887  C33 PC     30     -20.055  15.989  20.154  1.00  0.00      MEMB
ATOM   3888  H3A PC     30     -19.460  15.491  20.905  1.00  0.00      MEMB
ATOM   3889  H3B PC     30     -21.055  16.107  20.545  1.00  0.00      MEMB
ATOM   3890  H3C PC     30     -19.590  16.951  19.994  1.00  0.00      MEMB
ATOM   3891  C34 PC     30     -18.611  15.021  18.456  1.00  0.00      MEMB
ATOM   3892  H4A PC     30     -17.887  14.611  19.144  1.00  0.00      MEMB
ATOM   3893  H4B PC     30     -18.272  15.990  18.119  1.00  0.00      MEMB
ATOM   3894  H4C PC     30     -18.649  14.446  17.543  1.00  0.00      MEMB
ATOM   3895  C35 PC     30     -20.644  13.834  19.273  1.00  0.00      MEMB
ATOM   3896  H5A PC     30     -21.679  14.076  19.463  1.00  0.00      MEMB
ATOM   3897  H5B PC     30     -20.305  13.441  20.220  1.00  0.00      MEMB
ATOM   3898  H5C PC     30     -20.686  13.031  18.552  1.00  0.00      MEMB
ATOM   3899  C32 PC     30     -20.846  15.899  17.867  1.00  0.00      MEMB
ATOM   3900  H2A PC     30     -20.920  15.244  17.011  1.00  0.00      MEMB
ATOM   3901  H2B PC     30     -20.351  16.836  17.659  1.00  0.00      MEMB
ATOM   3902  C31 PC     30     -22.378  16.119  18.019  1.00  0.00      MEMB
ATOM   3903  H1A PC     30     -22.849  15.126  17.856  1.00  0.00      MEMB
ATOM   3904  H1B PC     30     -22.728  16.740  17.168  1.00  0.00      MEMB
ATOM   3905  P31 PC     30     -23.193  18.262  19.284  1.00  0.00      MEMB
ATOM   3906  O33 PC     30     -22.890  18.709  20.683  1.00  0.00      MEMB
ATOM   3907  O34 PC     30     -24.499  18.560  18.674  1.00  0.00      MEMB
ATOM   3908  O31 PC     30     -22.096  18.954  18.464  1.00  0.00      MEMB
ATOM   3909  O32 PC     30     -22.803  16.736  19.193  1.00  0.00      MEMB
ATOM   3910  C3  PC     30     -21.657  20.374  18.575  1.00  0.00      MEMB
ATOM   3911  HA  PC     30     -20.791  20.339  19.271  1.00  0.00      MEMB
ATOM   3912  HB  PC     30     -22.471  21.093  18.811  1.00  0.00      MEMB
ATOM   3913  C2  PC     30     -21.083  20.788  17.222  1.00  0.00      MEMB
ATOM   3914  HX  PC     30     -20.936  21.889  17.237  1.00  0.00      MEMB
ATOM   3915  O21 PC     30     -21.966  20.456  16.147  1.00  0.00      MEMB
ATOM   3916  C21 PC     30     -23.093  20.833  15.948  1.00  0.00      MEMB
ATOM   3917  O22 PC     30     -23.720  21.658  16.595  1.00  0.00      MEMB
ATOM   3921  C1  PC     30     -19.804  20.066  16.947  1.00  0.00      MEMB
ATOM   3922  HR  PC     30     -19.851  18.957  16.897  1.00  0.00      MEMB
ATOM   3923  HS  PC     30     -19.078  20.193  17.778  1.00  0.00      MEMB
ATOM   3924  O11 PC     30     -19.261  20.479  15.733  1.00  0.00      MEMB
ATOM   3925  C11 PC     30     -17.961  20.245  15.514  1.00  0.00      MEMB
ATOM   3926  O12 PC     30     -17.261  19.689  16.301  1.00  0.00      MEMB
ATOM   3918  C12 PA     30     -23.667  20.193  14.722  1.00  0.00      MEMB
ATOM   3919  H2R PA     30     -24.238  19.290  15.028  1.00  0.00      MEMB
ATOM   3920  H2S PA     30     -22.838  19.868  14.058  1.00  0.00      MEMB
ATOM   3930  C13 PA     30     -24.515  21.082  13.801  1.00  0.00      MEMB
ATOM   3931  H3R PA     30     -23.874  21.903  13.414  1.00  0.00      MEMB
ATOM   3932  H3S PA     30     -25.310  21.474  14.471  1.00  0.00      MEMB
ATOM   3933  C14 PA     30     -25.127  20.254  12.672  1.00  0.00      MEMB
ATOM   3934  H4R PA     30     -25.820  20.873  12.063  1.00  0.00      MEMB
ATOM   3935  H4S PA     30     -25.766  19.436  13.068  1.00  0.00      MEMB
ATOM   3936  C15 PA     30     -24.151  19.749  11.678  1.00  0.00      MEMB
ATOM   3937  H5R PA     30     -23.488  19.123  12.312  1.00  0.00      MEMB
ATOM   3938  H5S PA     30     -23.527  20.604  11.340  1.00  0.00      MEMB
ATOM   3939  C16 PA     30     -24.732  18.872  10.555  1.00  0.00      MEMB
ATOM   3940  H6R PA     30     -25.573  19.322   9.986  1.00  0.00      MEMB
ATOM   3941  H6S PA     30     -24.876  17.817  10.872  1.00  0.00      MEMB
ATOM   3942  C17 PA     30     -23.524  18.833   9.636  1.00  0.00      MEMB
ATOM   3943  H7R PA     30     -23.610  17.857   9.112  1.00  0.00      MEMB
ATOM   3944  H7S PA     30     -22.609  18.914  10.261  1.00  0.00      MEMB
ATOM   3945  C18 PA     30     -23.256  20.005   8.562  1.00  0.00      MEMB
ATOM   3946  H8R PA     30     -23.319  20.928   9.177  1.00  0.00      MEMB
ATOM   3947  H8S PA     30     -24.090  20.127   7.839  1.00  0.00      MEMB
ATOM   3948  C19 PA     30     -21.958  19.944   7.923  1.00  0.00      MEMB
ATOM   3949  H9R PA     30     -21.897  18.924   7.487  1.00  0.00      MEMB
ATOM   3950  H9S PA     30     -21.122  20.074   8.643  1.00  0.00      MEMB
ATOM   3951 C110 PA     30     -21.707  20.923   6.831  1.00  0.00      MEMB
ATOM   3952 H10R PA     30     -22.107  21.947   6.996  1.00  0.00      MEMB
ATOM   3953 H10S PA     30     -22.158  20.559   5.883  1.00  0.00      MEMB
ATOM   3954 C111 PA     30     -20.167  21.004   6.512  1.00  0.00      MEMB
ATOM   3955 H11R PA     30     -19.732  21.435   7.439  1.00  0.00      MEMB
ATOM   3956 H11S PA     30     -19.895  21.582   5.604  1.00  0.00      MEMB
ATOM   3957 C112 PA     30     -19.484  19.606   6.339  1.00  0.00      MEMB
ATOM   3958 H12R PA     30     -20.041  18.979   5.610  1.00  0.00      MEMB
ATOM   3959 H12S PA     30     -19.588  19.125   7.335  1.00  0.00      MEMB
ATOM   3960 C113 PA     30     -17.921  19.412   6.043  1.00  0.00      MEMB
ATOM   3961 H13R PA     30     -17.642  18.344   6.174  1.00  0.00      MEMB
ATOM   3962 H13S PA     30     -17.453  20.061   6.814  1.00  0.00      MEMB
ATOM   3963 C114 PA     30     -17.593  19.751   4.618  1.00  0.00      MEMB
ATOM   3964 H14R PA     30     -16.524  19.503   4.444  1.00  0.00      MEMB
ATOM   3965 H14S PA     30     -17.701  20.848   4.480  1.00  0.00      MEMB
ATOM   3966 C115 PA     30     -18.316  18.974   3.560  1.00  0.00      MEMB
ATOM   3967 H15R PA     30     -19.381  19.290   3.532  1.00  0.00      MEMB
ATOM   3968 H15S PA     30     -18.166  17.884   3.714  1.00  0.00      MEMB
ATOM   3969 C116 PA     30     -17.796  19.200   2.097  1.00  0.00      MEMB
ATOM   3970 H16R PA     30     -17.722  20.295   1.924  1.00  0.00      MEMB
ATOM   3971 H16S PA     30     -18.514  18.718   1.399  1.00  0.00      MEMB
ATOM   3972 H16T PA     30     -16.732  18.884   2.067  1.00  0.00      MEMB
TER   
ATOM   4057  C12 PA     31     -27.434   4.161  11.988  1.00  0.00      MEMB
ATOM   4058  H2R PA     31     -26.987   3.406  11.306  1.00  0.00      MEMB
ATOM   4059  H2S PA     31     -26.923   5.136  11.838  1.00  0.00      MEMB
ATOM   4103  C13 PA     31     -28.953   4.146  11.500  1.00  0.00      MEMB
ATOM   4104  H3R PA     31     -29.566   4.857  12.093  1.00  0.00      MEMB
ATOM   4105  H3S PA     31     -29.380   3.124  11.590  1.00  0.00      MEMB
ATOM   4106  C14 PA     31     -29.065   4.698  10.040  1.00  0.00      MEMB
ATOM   4107  H4R PA     31     -29.337   5.773  10.092  1.00  0.00      MEMB
ATOM   4108  H4S PA     31     -29.943   4.196   9.580  1.00  0.00      MEMB
ATOM   4109  C15 PA     31     -27.932   4.538   9.027  1.00  0.00      MEMB
ATOM   4110  H5R PA     31     -27.604   3.485   9.166  1.00  0.00      MEMB
ATOM   4111  H5S PA     31     -27.080   5.230   9.201  1.00  0.00      MEMB
ATOM   4112  C16 PA     31     -28.635   4.660   7.660  1.00  0.00      MEMB
ATOM   4113  H6R PA     31     -29.089   5.661   7.492  1.00  0.00      MEMB
ATOM   4114  H6S PA     31     -29.580   4.083   7.754  1.00  0.00      MEMB
ATOM   4115  C17 PA     31     -27.786   4.281   6.499  1.00  0.00      MEMB
ATOM   4116  H7R PA     31     -28.304   4.295   5.516  1.00  0.00      MEMB
ATOM   4117  H7S PA     31     -27.625   3.190   6.636  1.00  0.00      MEMB
ATOM   4118  C18 PA     31     -26.494   5.169   6.377  1.00  0.00      MEMB
ATOM   4119  H8R PA     31     -25.802   5.183   7.246  1.00  0.00      MEMB
ATOM   4120  H8S PA     31     -26.814   6.205   6.135  1.00  0.00      MEMB
ATOM   4121  C19 PA     31     -25.605   4.790   5.179  1.00  0.00      MEMB
ATOM   4122  H9R PA     31     -24.814   5.522   4.911  1.00  0.00      MEMB
ATOM   4123  H9S PA     31     -26.245   4.704   4.275  1.00  0.00      MEMB
ATOM   4124 C110 PA     31     -24.814   3.484   5.277  1.00  0.00      MEMB
ATOM   4125 H10R PA     31     -25.455   2.584   5.393  1.00  0.00      MEMB
ATOM   4126 H10S PA     31     -24.163   3.521   6.177  1.00  0.00      MEMB
ATOM   4127 C111 PA     31     -23.937   3.278   3.998  1.00  0.00      MEMB
ATOM   4128 H11R PA     31     -23.382   2.316   4.035  1.00  0.00      MEMB
ATOM   4129 H11S PA     31     -23.215   4.121   4.052  1.00  0.00      MEMB
ATOM   4130 C112 PA     31     -24.748   3.191   2.665  1.00  0.00      MEMB
ATOM   4131 H12R PA     31     -25.261   4.171   2.562  1.00  0.00      MEMB
ATOM   4132 H12S PA     31     -25.407   2.317   2.858  1.00  0.00      MEMB
ATOM   4133 C113 PA     31     -24.001   2.856   1.346  1.00  0.00      MEMB
ATOM   4134 H13R PA     31     -24.533   2.144   0.680  1.00  0.00      MEMB
ATOM   4135 H13S PA     31     -23.000   2.435   1.581  1.00  0.00      MEMB
ATOM   4136 C114 PA     31     -23.796   4.066   0.441  1.00  0.00      MEMB
ATOM   4137 H14R PA     31     -24.791   4.525   0.260  1.00  0.00      MEMB
ATOM   4138 H14S PA     31     -23.313   3.783  -0.518  1.00  0.00      MEMB
ATOM   4139 C115 PA     31     -22.675   5.045   0.952  1.00  0.00      MEMB
ATOM   4140 H15R PA     31     -21.833   4.591   1.518  1.00  0.00      MEMB
ATOM   4141 H15S PA     31     -23.080   5.773   1.687  1.00  0.00      MEMB
ATOM   4142 C116 PA     31     -22.194   5.798  -0.296  1.00  0.00      MEMB
ATOM   4143 H16R PA     31     -21.772   5.041  -0.991  1.00  0.00      MEMB
ATOM   4144 H16S PA     31     -21.511   6.597   0.066  1.00  0.00      MEMB
ATOM   4145 H16T PA     31     -23.000   6.341  -0.834  1.00  0.00      MEMB
ATOM   4016  N31 PC     31     -24.361  10.971  19.109  1.00  0.00      MEMB
ATOM   4017  C33 PC     31     -23.520  12.060  18.457  1.00  0.00      MEMB
ATOM   4018  H3A PC     31     -22.919  12.420  19.278  1.00  0.00      MEMB
ATOM   4019  H3B PC     31     -24.139  12.732  17.880  1.00  0.00      MEMB
ATOM   4020  H3C PC     31     -22.838  11.636  17.735  1.00  0.00      MEMB
ATOM   4021  C34 PC     31     -23.432  10.080  19.924  1.00  0.00      MEMB
ATOM   4022  H4A PC     31     -23.924   9.220  20.353  1.00  0.00      MEMB
ATOM   4023  H4B PC     31     -22.902  10.546  20.742  1.00  0.00      MEMB
ATOM   4024  H4C PC     31     -22.686   9.743  19.220  1.00  0.00      MEMB
ATOM   4025  C35 PC     31     -25.446  11.454  20.019  1.00  0.00      MEMB
ATOM   4026  H5A PC     31     -26.025  10.612  20.369  1.00  0.00      MEMB
ATOM   4027  H5B PC     31     -26.093  12.207  19.594  1.00  0.00      MEMB
ATOM   4028  H5C PC     31     -25.026  11.885  20.916  1.00  0.00      MEMB
ATOM   4029  C32 PC     31     -24.897  10.186  17.964  1.00  0.00      MEMB
ATOM   4030  H2A PC     31     -24.086  10.084  17.258  1.00  0.00      MEMB
ATOM   4031  H2B PC     31     -25.536  10.911  17.482  1.00  0.00      MEMB
ATOM   4032  C31 PC     31     -25.701   8.889  18.196  1.00  0.00      MEMB
ATOM   4033  H1A PC     31     -26.239   8.561  17.281  1.00  0.00      MEMB
ATOM   4034  H1B PC     31     -26.454   9.197  18.952  1.00  0.00      MEMB
ATOM   4035  P31 PC     31     -25.344   6.503  19.176  1.00  0.00      MEMB
ATOM   4036  O33 PC     31     -26.643   6.613  19.793  1.00  0.00      MEMB
ATOM   4037  O34 PC     31     -24.269   5.869  19.916  1.00  0.00      MEMB
ATOM   4038  O31 PC     31     -25.599   5.658  17.837  1.00  0.00      MEMB
ATOM   4039  O32 PC     31     -24.851   7.891  18.609  1.00  0.00      MEMB
ATOM   4040  C3  PC     31     -24.602   4.720  17.271  1.00  0.00      MEMB
ATOM   4041  HA  PC     31     -24.670   3.722  17.755  1.00  0.00      MEMB
ATOM   4042  HB  PC     31     -23.601   5.172  17.439  1.00  0.00      MEMB
ATOM   4043  C2  PC     31     -24.737   4.625  15.723  1.00  0.00      MEMB
ATOM   4044  HX  PC     31     -23.804   4.231  15.267  1.00  0.00      MEMB
ATOM   4045  O21 PC     31     -25.023   5.933  15.207  1.00  0.00      MEMB
ATOM   4046  C21 PC     31     -23.977   6.726  15.096  1.00  0.00      MEMB
ATOM   4047  O22 PC     31     -22.847   6.442  15.432  1.00  0.00      MEMB
ATOM   4051  C1  PC     31     -25.850   3.614  15.217  1.00  0.00      MEMB
ATOM   4052  HR  PC     31     -26.741   3.909  15.812  1.00  0.00      MEMB
ATOM   4053  HS  PC     31     -25.571   2.563  15.444  1.00  0.00      MEMB
ATOM   4054  O11 PC     31     -25.985   3.630  13.816  1.00  0.00      MEMB
ATOM   4055  C11 PC     31     -27.270   3.702  13.393  1.00  0.00      MEMB
ATOM   4056  O12 PC     31     -28.221   3.433  14.080  1.00  0.00      MEMB
ATOM   4048  C12 PA     31     -24.343   8.026  14.457  1.00  0.00      MEMB
ATOM   4049  H2R PA     31     -25.125   8.500  15.088  1.00  0.00      MEMB
ATOM   4050  H2S PA     31     -24.823   7.929  13.460  1.00  0.00      MEMB
ATOM   4060  C13 PA     31     -23.110   8.901  14.465  1.00  0.00      MEMB
ATOM   4061  H3R PA     31     -22.316   8.476  13.814  1.00  0.00      MEMB
ATOM   4062  H3S PA     31     -22.641   8.964  15.470  1.00  0.00      MEMB
ATOM   4063  C14 PA     31     -23.528  10.411  14.310  1.00  0.00      MEMB
ATOM   4064  H4R PA     31     -22.572  10.962  14.172  1.00  0.00      MEMB
ATOM   4065  H4S PA     31     -24.113  10.733  15.198  1.00  0.00      MEMB
ATOM   4066  C15 PA     31     -24.462  10.754  13.066  1.00  0.00      MEMB
ATOM   4067  H5R PA     31     -24.552  11.860  13.010  1.00  0.00      MEMB
ATOM   4068  H5S PA     31     -25.448  10.254  13.175  1.00  0.00      MEMB
ATOM   4069  C16 PA     31     -23.871  10.312  11.764  1.00  0.00      MEMB
ATOM   4070  H6R PA     31     -23.206   9.426  11.856  1.00  0.00      MEMB
ATOM   4071  H6S PA     31     -23.285  11.181  11.396  1.00  0.00      MEMB
ATOM   4072  C17 PA     31     -24.965   9.987  10.676  1.00  0.00      MEMB
ATOM   4073  H7R PA     31     -25.785  10.734  10.728  1.00  0.00      MEMB
ATOM   4074  H7S PA     31     -25.352   9.065  11.160  1.00  0.00      MEMB
ATOM   4075  C18 PA     31     -24.305   9.882   9.318  1.00  0.00      MEMB
ATOM   4076  H8R PA     31     -23.497   9.137   9.485  1.00  0.00      MEMB
ATOM   4077  H8S PA     31     -23.810  10.794   8.922  1.00  0.00      MEMB
ATOM   4078  C19 PA     31     -25.250   9.501   8.200  1.00  0.00      MEMB
ATOM   4079  H9R PA     31     -26.034  10.280   8.095  1.00  0.00      MEMB
ATOM   4080  H9S PA     31     -25.762   8.569   8.525  1.00  0.00      MEMB
ATOM   4081 C110 PA     31     -24.610   9.186   6.798  1.00  0.00      MEMB
ATOM   4082 H10R PA     31     -23.931   8.308   6.856  1.00  0.00      MEMB
ATOM   4083 H10S PA     31     -24.024  10.105   6.584  1.00  0.00      MEMB
ATOM   4084 C111 PA     31     -25.630   9.048   5.629  1.00  0.00      MEMB
ATOM   4085 H11R PA     31     -26.405   8.288   5.863  1.00  0.00      MEMB
ATOM   4086 H11S PA     31     -25.020   8.501   4.880  1.00  0.00      MEMB
ATOM   4087 C112 PA     31     -26.187  10.340   4.937  1.00  0.00      MEMB
ATOM   4088 H12R PA     31     -25.270  10.795   4.505  1.00  0.00      MEMB
ATOM   4089 H12S PA     31     -26.589  11.107   5.634  1.00  0.00      MEMB
ATOM   4090 C113 PA     31     -27.306   9.995   3.878  1.00  0.00      MEMB
ATOM   4091 H13R PA     31     -27.606  10.973   3.445  1.00  0.00      MEMB
ATOM   4092 H13S PA     31     -28.212   9.507   4.297  1.00  0.00      MEMB
ATOM   4093 C114 PA     31     -26.840   9.131   2.706  1.00  0.00      MEMB
ATOM   4094 H14R PA     31     -26.859   8.106   3.133  1.00  0.00      MEMB
ATOM   4095 H14S PA     31     -25.750   9.302   2.579  1.00  0.00      MEMB
ATOM   4096 C115 PA     31     -27.697   9.024   1.427  1.00  0.00      MEMB
ATOM   4097 H15R PA     31     -27.658  10.004   0.905  1.00  0.00      MEMB
ATOM   4098 H15S PA     31     -28.759   8.929   1.738  1.00  0.00      MEMB
ATOM   4099 C116 PA     31     -27.295   8.041   0.218  1.00  0.00      MEMB
ATOM   4100 H16R PA     31     -27.203   6.989   0.561  1.00  0.00      MEMB
ATOM   4101 H16S PA     31     -26.373   8.386  -0.297  1.00  0.00      MEMB
ATOM   4102 H16T PA     31     -28.026   8.135  -0.613  1.00  0.00      MEMB
TER   
ATOM   4187  C12 PA     32      18.479  19.431  11.350  1.00  0.00      MEMB
ATOM   4188  H2R PA     32      18.727  18.829  10.450  1.00  0.00      MEMB
ATOM   4189  H2S PA     32      19.294  19.142  12.048  1.00  0.00      MEMB
ATOM   4233  C13 PA     32      18.613  20.894  10.867  1.00  0.00      MEMB
ATOM   4234  H3R PA     32      19.690  20.984  10.611  1.00  0.00      MEMB
ATOM   4235  H3S PA     32      18.418  21.606  11.697  1.00  0.00      MEMB
ATOM   4236  C14 PA     32      17.705  21.238   9.626  1.00  0.00      MEMB
ATOM   4237  H4R PA     32      18.168  22.133   9.158  1.00  0.00      MEMB
ATOM   4238  H4S PA     32      16.673  21.437   9.987  1.00  0.00      MEMB
ATOM   4239  C15 PA     32      17.696  20.048   8.548  1.00  0.00      MEMB
ATOM   4240  H5R PA     32      16.917  19.342   8.910  1.00  0.00      MEMB
ATOM   4241  H5S PA     32      18.704  19.593   8.438  1.00  0.00      MEMB
ATOM   4242  C16 PA     32      17.359  20.616   7.156  1.00  0.00      MEMB
ATOM   4243  H6R PA     32      18.061  21.476   7.101  1.00  0.00      MEMB
ATOM   4244  H6S PA     32      16.391  21.152   7.253  1.00  0.00      MEMB
ATOM   4245  C17 PA     32      17.594  19.823   5.963  1.00  0.00      MEMB
ATOM   4246  H7R PA     32      18.704  19.874   5.936  1.00  0.00      MEMB
ATOM   4247  H7S PA     32      17.131  20.329   5.089  1.00  0.00      MEMB
ATOM   4248  C18 PA     32      17.024  18.448   6.016  1.00  0.00      MEMB
ATOM   4249  H8R PA     32      17.619  17.829   6.721  1.00  0.00      MEMB
ATOM   4250  H8S PA     32      17.204  17.970   5.030  1.00  0.00      MEMB
ATOM   4251  C19 PA     32      15.593  18.322   6.484  1.00  0.00      MEMB
ATOM   4252  H9R PA     32      14.892  18.477   5.637  1.00  0.00      MEMB
ATOM   4253  H9S PA     32      15.401  19.062   7.290  1.00  0.00      MEMB
ATOM   4254 C110 PA     32      15.218  16.936   7.054  1.00  0.00      MEMB
ATOM   4255 H10R PA     32      14.125  16.921   7.254  1.00  0.00      MEMB
ATOM   4256 H10S PA     32      15.677  16.773   8.052  1.00  0.00      MEMB
ATOM   4257 C111 PA     32      15.644  15.805   6.093  1.00  0.00      MEMB
ATOM   4258 H11R PA     32      15.310  14.850   6.552  1.00  0.00      MEMB
ATOM   4259 H11S PA     32      16.751  15.757   6.011  1.00  0.00      MEMB
ATOM   4260 C112 PA     32      15.191  15.729   4.590  1.00  0.00      MEMB
ATOM   4261 H12R PA     32      15.830  16.510   4.126  1.00  0.00      MEMB
ATOM   4262 H12S PA     32      14.093  15.842   4.456  1.00  0.00      MEMB
ATOM   4263 C113 PA     32      15.538  14.346   3.978  1.00  0.00      MEMB
ATOM   4264 H13R PA     32      15.235  13.570   4.712  1.00  0.00      MEMB
ATOM   4265 H13S PA     32      16.643  14.237   3.939  1.00  0.00      MEMB
ATOM   4266 C114 PA     32      14.712  14.086   2.700  1.00  0.00      MEMB
ATOM   4267 H14R PA     32      13.649  14.279   2.961  1.00  0.00      MEMB
ATOM   4268 H14S PA     32      14.947  13.040   2.409  1.00  0.00      MEMB
ATOM   4269 C115 PA     32      15.052  15.059   1.523  1.00  0.00      MEMB
ATOM   4270 H15R PA     32      14.793  16.083   1.866  1.00  0.00      MEMB
ATOM   4271 H15S PA     32      14.420  14.787   0.650  1.00  0.00      MEMB
ATOM   4272 C116 PA     32      16.464  14.993   1.009  1.00  0.00      MEMB
ATOM   4273 H16R PA     32      16.541  15.182  -0.083  1.00  0.00      MEMB
ATOM   4274 H16S PA     32      16.757  13.923   1.059  1.00  0.00      MEMB
ATOM   4275 H16T PA     32      17.153  15.539   1.689  1.00  0.00      MEMB
ATOM   4146  N31 PC     32      17.466  17.824  20.530  1.00  0.00      MEMB
ATOM   4147  C33 PC     32      16.813  17.529  21.848  1.00  0.00      MEMB
ATOM   4148  H3A PC     32      17.381  17.732  22.744  1.00  0.00      MEMB
ATOM   4149  H3B PC     32      16.677  16.470  22.013  1.00  0.00      MEMB
ATOM   4150  H3C PC     32      15.854  18.022  21.909  1.00  0.00      MEMB
ATOM   4151  C34 PC     32      16.633  17.436  19.359  1.00  0.00      MEMB
ATOM   4152  H4A PC     32      15.709  17.976  19.211  1.00  0.00      MEMB
ATOM   4153  H4B PC     32      16.472  16.369  19.332  1.00  0.00      MEMB
ATOM   4154  H4C PC     32      17.206  17.709  18.485  1.00  0.00      MEMB
ATOM   4155  C35 PC     32      17.748  19.333  20.382  1.00  0.00      MEMB
ATOM   4156  H5A PC     32      16.792  19.831  20.443  1.00  0.00      MEMB
ATOM   4157  H5B PC     32      18.222  19.551  19.436  1.00  0.00      MEMB
ATOM   4158  H5C PC     32      18.382  19.595  21.216  1.00  0.00      MEMB
ATOM   4159  C32 PC     32      18.829  17.188  20.560  1.00  0.00      MEMB
ATOM   4160  H2A PC     32      18.819  16.108  20.541  1.00  0.00      MEMB
ATOM   4161  H2B PC     32      19.242  17.481  21.514  1.00  0.00      MEMB
ATOM   4162  C31 PC     32      19.885  17.518  19.425  1.00  0.00      MEMB
ATOM   4163  H1A PC     32      20.914  17.118  19.549  1.00  0.00      MEMB
ATOM   4164  H1B PC     32      20.153  18.593  19.512  1.00  0.00      MEMB
ATOM   4165  P31 PC     32      19.470  15.917  17.440  1.00  0.00      MEMB
ATOM   4166  O33 PC     32      19.085  14.747  18.262  1.00  0.00      MEMB
ATOM   4167  O34 PC     32      20.729  15.849  16.631  1.00  0.00      MEMB
ATOM   4168  O31 PC     32      18.387  15.893  16.369  1.00  0.00      MEMB
ATOM   4169  O32 PC     32      19.193  17.350  18.193  1.00  0.00      MEMB
ATOM   4170  C3  PC     32      17.861  17.108  15.708  1.00  0.00      MEMB
ATOM   4171  HA  PC     32      18.720  17.643  15.248  1.00  0.00      MEMB
ATOM   4172  HB  PC     32      17.366  17.734  16.480  1.00  0.00      MEMB
ATOM   4173  C2  PC     32      16.790  16.732  14.720  1.00  0.00      MEMB
ATOM   4174  HX  PC     32      15.837  16.431  15.205  1.00  0.00      MEMB
ATOM   4175  O21 PC     32      17.323  15.645  13.979  1.00  0.00      MEMB
ATOM   4176  C21 PC     32      16.444  14.878  13.280  1.00  0.00      MEMB
ATOM   4177  O22 PC     32      15.229  14.922  13.291  1.00  0.00      MEMB
ATOM   4181  C1  PC     32      16.288  17.783  13.707  1.00  0.00      MEMB
ATOM   4182  HR  PC     32      15.861  18.654  14.248  1.00  0.00      MEMB
ATOM   4183  HS  PC     32      15.543  17.361  12.999  1.00  0.00      MEMB
ATOM   4184  O11 PC     32      17.451  18.130  12.897  1.00  0.00      MEMB
ATOM   4185  C11 PC     32      17.201  19.082  12.004  1.00  0.00      MEMB
ATOM   4186  O12 PC     32      16.135  19.615  11.828  1.00  0.00      MEMB
ATOM   4178  C12 PA     32      17.398  13.948  12.408  1.00  0.00      MEMB
ATOM   4179  H2R PA     32      17.290  12.979  12.940  1.00  0.00      MEMB
ATOM   4180  H2S PA     32      18.470  14.236  12.444  1.00  0.00      MEMB
ATOM   4190  C13 PA     32      16.882  13.949  10.981  1.00  0.00      MEMB
ATOM   4191  H3R PA     32      15.816  13.648  10.894  1.00  0.00      MEMB
ATOM   4192  H3S PA     32      17.452  13.205  10.385  1.00  0.00      MEMB
ATOM   4193  C14 PA     32      17.154  15.273  10.202  1.00  0.00      MEMB
ATOM   4194  H4R PA     32      16.609  16.165  10.578  1.00  0.00      MEMB
ATOM   4195  H4S PA     32      16.755  15.069   9.185  1.00  0.00      MEMB
ATOM   4196  C15 PA     32      18.640  15.680  10.048  1.00  0.00      MEMB
ATOM   4197  H5R PA     32      19.108  15.741  11.054  1.00  0.00      MEMB
ATOM   4198  H5S PA     32      18.710  16.611   9.446  1.00  0.00      MEMB
ATOM   4199  C16 PA     32      19.301  14.583   9.280  1.00  0.00      MEMB
ATOM   4200  H6R PA     32      18.725  14.324   8.366  1.00  0.00      MEMB
ATOM   4201  H6S PA     32      19.236  13.658   9.892  1.00  0.00      MEMB
ATOM   4202  C17 PA     32      20.768  14.704   9.049  1.00  0.00      MEMB
ATOM   4203  H7R PA     32      21.105  13.707   8.694  1.00  0.00      MEMB
ATOM   4204  H7S PA     32      21.290  14.766  10.028  1.00  0.00      MEMB
ATOM   4205  C18 PA     32      21.115  15.913   8.158  1.00  0.00      MEMB
ATOM   4206  H8R PA     32      22.186  16.157   8.324  1.00  0.00      MEMB
ATOM   4207  H8S PA     32      20.556  16.834   8.430  1.00  0.00      MEMB
ATOM   4208  C19 PA     32      20.762  15.736   6.721  1.00  0.00      MEMB
ATOM   4209  H9R PA     32      19.687  15.507   6.554  1.00  0.00      MEMB
ATOM   4210  H9S PA     32      21.265  14.846   6.287  1.00  0.00      MEMB
ATOM   4211 C110 PA     32      21.212  16.840   5.733  1.00  0.00      MEMB
ATOM   4212 H10R PA     32      22.292  16.666   5.539  1.00  0.00      MEMB
ATOM   4213 H10S PA     32      20.875  17.809   6.158  1.00  0.00      MEMB
ATOM   4214 C111 PA     32      20.611  16.611   4.313  1.00  0.00      MEMB
ATOM   4215 H11R PA     32      19.552  16.941   4.244  1.00  0.00      MEMB
ATOM   4216 H11S PA     32      20.630  15.521   4.102  1.00  0.00      MEMB
ATOM   4217 C112 PA     32      21.210  17.542   3.212  1.00  0.00      MEMB
ATOM   4218 H12R PA     32      22.299  17.323   3.218  1.00  0.00      MEMB
ATOM   4219 H12S PA     32      21.034  18.604   3.489  1.00  0.00      MEMB
ATOM   4220 C113 PA     32      20.520  17.376   1.825  1.00  0.00      MEMB
ATOM   4221 H13R PA     32      19.452  17.681   1.798  1.00  0.00      MEMB
ATOM   4222 H13S PA     32      20.582  16.300   1.554  1.00  0.00      MEMB
ATOM   4223 C114 PA     32      21.133  18.181   0.595  1.00  0.00      MEMB
ATOM   4224 H14R PA     32      20.459  17.958  -0.260  1.00  0.00      MEMB
ATOM   4225 H14S PA     32      22.121  17.807   0.250  1.00  0.00      MEMB
ATOM   4226 C115 PA     32      21.050  19.684   0.694  1.00  0.00      MEMB
ATOM   4227 H15R PA     32      21.233  20.201  -0.272  1.00  0.00      MEMB
ATOM   4228 H15S PA     32      21.765  20.129   1.419  1.00  0.00      MEMB
ATOM   4229 C116 PA     32      19.741  20.265   1.206  1.00  0.00      MEMB
ATOM   4230 H16R PA     32      18.938  19.988   0.489  1.00  0.00      MEMB
ATOM   4231 H16S PA     32      19.901  21.362   1.272  1.00  0.00      MEMB
ATOM   4232 H16T PA     32      19.362  19.855   2.166  1.00  0.00      MEMB
TER   
ATOM   4317  C12 PA     33      -9.431  27.778  12.154  1.00  0.00      MEMB
ATOM   4318  H2R PA     33      -9.917  28.775  12.221  1.00  0.00      MEMB
ATOM   4319  H2S PA     33      -9.881  27.200  11.319  1.00  0.00      MEMB
ATOM   4363  C13 PA     33      -7.908  28.107  11.869  1.00  0.00      MEMB
ATOM   4364  H3R PA     33      -7.386  27.175  11.564  1.00  0.00      MEMB
ATOM   4365  H3S PA     33      -7.427  28.586  12.749  1.00  0.00      MEMB
ATOM   4366  C14 PA     33      -7.763  29.174  10.691  1.00  0.00      MEMB
ATOM   4367  H4R PA     33      -6.753  29.636  10.715  1.00  0.00      MEMB
ATOM   4368  H4S PA     33      -8.317  30.112  10.909  1.00  0.00      MEMB
ATOM   4369  C15 PA     33      -8.004  28.596   9.306  1.00  0.00      MEMB
ATOM   4370  H5R PA     33      -8.265  29.388   8.571  1.00  0.00      MEMB
ATOM   4371  H5S PA     33      -8.843  27.868   9.304  1.00  0.00      MEMB
ATOM   4372  C16 PA     33      -6.725  27.950   8.722  1.00  0.00      MEMB
ATOM   4373  H6R PA     33      -6.382  27.165   9.429  1.00  0.00      MEMB
ATOM   4374  H6S PA     33      -5.989  28.757   8.923  1.00  0.00      MEMB
ATOM   4375  C17 PA     33      -6.714  27.505   7.261  1.00  0.00      MEMB
ATOM   4376  H7R PA     33      -7.375  26.612   7.289  1.00  0.00      MEMB
ATOM   4377  H7S PA     33      -5.667  27.246   6.993  1.00  0.00      MEMB
ATOM   4378  C18 PA     33      -7.195  28.481   6.211  1.00  0.00      MEMB
ATOM   4379  H8R PA     33      -6.588  29.411   6.236  1.00  0.00      MEMB
ATOM   4380  H8S PA     33      -8.202  28.886   6.449  1.00  0.00      MEMB
ATOM   4381  C19 PA     33      -7.292  28.027   4.799  1.00  0.00      MEMB
ATOM   4382  H9R PA     33      -7.349  28.917   4.136  1.00  0.00      MEMB
ATOM   4383  H9S PA     33      -8.225  27.447   4.637  1.00  0.00      MEMB
ATOM   4384 C110 PA     33      -6.224  27.173   4.157  1.00  0.00      MEMB
ATOM   4385 H10R PA     33      -6.143  26.297   4.835  1.00  0.00      MEMB
ATOM   4386 H10S PA     33      -5.264  27.733   4.143  1.00  0.00      MEMB
ATOM   4387 C111 PA     33      -6.722  26.762   2.757  1.00  0.00      MEMB
ATOM   4388 H11R PA     33      -6.762  27.613   2.044  1.00  0.00      MEMB
ATOM   4389 H11S PA     33      -7.589  26.068   2.777  1.00  0.00      MEMB
ATOM   4390 C112 PA     33      -5.689  25.898   2.029  1.00  0.00      MEMB
ATOM   4391 H12R PA     33      -5.572  24.934   2.569  1.00  0.00      MEMB
ATOM   4392 H12S PA     33      -4.761  26.507   2.078  1.00  0.00      MEMB
ATOM   4393 C113 PA     33      -5.967  25.660   0.482  1.00  0.00      MEMB
ATOM   4394 H13R PA     33      -5.240  24.986  -0.020  1.00  0.00      MEMB
ATOM   4395 H13S PA     33      -5.790  26.648   0.005  1.00  0.00      MEMB
ATOM   4396 C114 PA     33      -7.375  25.213   0.150  1.00  0.00      MEMB
ATOM   4397 H14R PA     33      -8.030  25.893   0.735  1.00  0.00      MEMB
ATOM   4398 H14S PA     33      -7.508  24.183   0.546  1.00  0.00      MEMB
ATOM   4399 C115 PA     33      -7.699  25.278  -1.406  1.00  0.00      MEMB
ATOM   4400 H15R PA     33      -8.793  25.281  -1.601  1.00  0.00      MEMB
ATOM   4401 H15S PA     33      -7.245  24.349  -1.812  1.00  0.00      MEMB
ATOM   4402 C116 PA     33      -7.064  26.455  -2.191  1.00  0.00      MEMB
ATOM   4403 H16R PA     33      -5.963  26.561  -2.087  1.00  0.00      MEMB
ATOM   4404 H16S PA     33      -7.513  27.449  -1.979  1.00  0.00      MEMB
ATOM   4405 H16T PA     33      -7.198  26.334  -3.287  1.00  0.00      MEMB
ATOM   4276  N31 PC     33     -10.076  28.368  19.469  1.00  0.00      MEMB
ATOM   4277  C33 PC     33     -10.962  28.149  20.666  1.00  0.00      MEMB
ATOM   4278  H3A PC     33     -10.536  28.535  21.580  1.00  0.00      MEMB
ATOM   4279  H3B PC     33     -11.124  27.083  20.713  1.00  0.00      MEMB
ATOM   4280  H3C PC     33     -11.882  28.695  20.512  1.00  0.00      MEMB
ATOM   4281  C34 PC     33     -10.841  27.877  18.234  1.00  0.00      MEMB
ATOM   4282  H4A PC     33     -11.270  26.897  18.382  1.00  0.00      MEMB
ATOM   4283  H4B PC     33      -9.985  27.692  17.603  1.00  0.00      MEMB
ATOM   4284  H4C PC     33     -11.509  28.659  17.906  1.00  0.00      MEMB
ATOM   4285  C35 PC     33      -9.781  29.838  19.398  1.00  0.00      MEMB
ATOM   4286  H5A PC     33      -9.154  30.068  20.247  1.00  0.00      MEMB
ATOM   4287  H5B PC     33     -10.708  30.387  19.474  1.00  0.00      MEMB
ATOM   4288  H5C PC     33      -9.200  29.937  18.493  1.00  0.00      MEMB
ATOM   4289  C32 PC     33      -8.743  27.634  19.574  1.00  0.00      MEMB
ATOM   4290  H2A PC     33      -8.247  28.045  20.441  1.00  0.00      MEMB
ATOM   4291  H2B PC     33      -8.149  27.992  18.746  1.00  0.00      MEMB
ATOM   4292  C31 PC     33      -8.752  26.027  19.493  1.00  0.00      MEMB
ATOM   4293  H1A PC     33      -8.963  25.553  20.476  1.00  0.00      MEMB
ATOM   4294  H1B PC     33      -7.668  25.823  19.358  1.00  0.00      MEMB
ATOM   4295  P31 PC     33      -9.565  23.832  18.511  1.00  0.00      MEMB
ATOM   4296  O33 PC     33     -10.594  23.467  19.499  1.00  0.00      MEMB
ATOM   4297  O34 PC     33      -8.219  23.227  18.552  1.00  0.00      MEMB
ATOM   4298  O31 PC     33     -10.188  23.577  17.134  1.00  0.00      MEMB
ATOM   4299  O32 PC     33      -9.488  25.433  18.468  1.00  0.00      MEMB
ATOM   4300  C3  PC     33     -11.338  24.024  16.511  1.00  0.00      MEMB
ATOM   4301  HA  PC     33     -11.792  24.794  17.170  1.00  0.00      MEMB
ATOM   4302  HB  PC     33     -12.042  23.183  16.334  1.00  0.00      MEMB
ATOM   4303  C2  PC     33     -11.104  24.590  15.079  1.00  0.00      MEMB
ATOM   4304  HX  PC     33     -11.972  24.299  14.449  1.00  0.00      MEMB
ATOM   4305  O21 PC     33      -9.907  24.221  14.445  1.00  0.00      MEMB
ATOM   4306  C21 PC     33      -9.888  23.100  13.789  1.00  0.00      MEMB
ATOM   4307  O22 PC     33     -10.830  22.452  13.361  1.00  0.00      MEMB
ATOM   4311  C1  PC     33     -11.108  26.141  15.091  1.00  0.00      MEMB
ATOM   4312  HR  PC     33     -10.404  26.466  15.886  1.00  0.00      MEMB
ATOM   4313  HS  PC     33     -12.084  26.586  15.379  1.00  0.00      MEMB
ATOM   4314  O11 PC     33     -10.832  26.633  13.727  1.00  0.00      MEMB
ATOM   4315  C11 PC     33      -9.519  26.950  13.478  1.00  0.00      MEMB
ATOM   4316  O12 PC     33      -8.603  26.857  14.265  1.00  0.00      MEMB
ATOM   4308  C12 PA     33      -8.461  22.649  13.648  1.00  0.00      MEMB
ATOM   4309  H2R PA     33      -8.610  21.834  12.908  1.00  0.00      MEMB
ATOM   4310  H2S PA     33      -8.159  22.328  14.668  1.00  0.00      MEMB
ATOM   4320  C13 PA     33      -7.388  23.664  13.024  1.00  0.00      MEMB
ATOM   4321  H3R PA     33      -6.470  23.039  13.039  1.00  0.00      MEMB
ATOM   4322  H3S PA     33      -7.269  24.499  13.748  1.00  0.00      MEMB
ATOM   4323  C14 PA     33      -7.711  24.239  11.632  1.00  0.00      MEMB
ATOM   4324  H4R PA     33      -6.927  24.981  11.371  1.00  0.00      MEMB
ATOM   4325  H4S PA     33      -8.689  24.753  11.754  1.00  0.00      MEMB
ATOM   4326  C15 PA     33      -7.939  23.110  10.600  1.00  0.00      MEMB
ATOM   4327  H5R PA     33      -8.707  22.437  11.038  1.00  0.00      MEMB
ATOM   4328  H5S PA     33      -6.984  22.552  10.495  1.00  0.00      MEMB
ATOM   4329  C16 PA     33      -8.459  23.631   9.220  1.00  0.00      MEMB
ATOM   4330  H6R PA     33      -8.245  22.871   8.438  1.00  0.00      MEMB
ATOM   4331  H6S PA     33      -7.978  24.578   8.891  1.00  0.00      MEMB
ATOM   4332  C17 PA     33     -10.015  23.803   9.032  1.00  0.00      MEMB
ATOM   4333  H7R PA     33     -10.451  22.781   9.028  1.00  0.00      MEMB
ATOM   4334  H7S PA     33     -10.169  24.184   8.000  1.00  0.00      MEMB
ATOM   4335  C18 PA     33     -10.677  24.675  10.106  1.00  0.00      MEMB
ATOM   4336  H8R PA     33     -10.166  25.661  10.156  1.00  0.00      MEMB
ATOM   4337  H8S PA     33     -10.493  24.199  11.092  1.00  0.00      MEMB
ATOM   4338  C19 PA     33     -12.113  24.993   9.792  1.00  0.00      MEMB
ATOM   4339  H9R PA     33     -12.506  25.580  10.650  1.00  0.00      MEMB
ATOM   4340  H9S PA     33     -12.625  24.007   9.795  1.00  0.00      MEMB
ATOM   4341 C110 PA     33     -12.355  25.822   8.471  1.00  0.00      MEMB
ATOM   4342 H10R PA     33     -13.427  26.101   8.390  1.00  0.00      MEMB
ATOM   4343 H10S PA     33     -12.111  25.186   7.594  1.00  0.00      MEMB
ATOM   4344 C111 PA     33     -11.610  27.131   8.333  1.00  0.00      MEMB
ATOM   4345 H11R PA     33     -10.505  27.022   8.351  1.00  0.00      MEMB
ATOM   4346 H11S PA     33     -11.903  27.742   9.214  1.00  0.00      MEMB
ATOM   4347 C112 PA     33     -11.986  27.941   7.043  1.00  0.00      MEMB
ATOM   4348 H12R PA     33     -11.491  28.924   7.198  1.00  0.00      MEMB
ATOM   4349 H12S PA     33     -13.012  28.368   7.070  1.00  0.00      MEMB
ATOM   4350 C113 PA     33     -11.490  27.261   5.799  1.00  0.00      MEMB
ATOM   4351 H13R PA     33     -12.075  26.360   5.515  1.00  0.00      MEMB
ATOM   4352 H13S PA     33     -10.455  26.938   6.042  1.00  0.00      MEMB
ATOM   4353 C114 PA     33     -11.595  28.193   4.578  1.00  0.00      MEMB
ATOM   4354 H14R PA     33     -10.941  29.056   4.828  1.00  0.00      MEMB
ATOM   4355 H14S PA     33     -12.615  28.632   4.572  1.00  0.00      MEMB
ATOM   4356 C115 PA     33     -11.295  27.671   3.162  1.00  0.00      MEMB
ATOM   4357 H15R PA     33     -11.917  26.759   3.039  1.00  0.00      MEMB
ATOM   4358 H15S PA     33     -10.268  27.256   3.064  1.00  0.00      MEMB
ATOM   4359 C116 PA     33     -11.500  28.646   2.005  1.00  0.00      MEMB
ATOM   4360 H16R PA     33     -11.324  28.164   1.020  1.00  0.00      MEMB
ATOM   4361 H16S PA     33     -10.735  29.450   2.055  1.00  0.00      MEMB
ATOM   4362 H16T PA     33     -12.543  29.030   2.017  1.00  0.00      MEMB
TER   
ATOM   4447  C12 PA     34      -0.761  24.489  10.664  1.00  0.00      MEMB
ATOM   4448  H2R PA     34      -0.540  23.405  10.764  1.00  0.00      MEMB
ATOM   4449  H2S PA     34       0.206  25.035  10.619  1.00  0.00      MEMB
ATOM   4493  C13 PA     34      -1.746  24.778   9.541  1.00  0.00      MEMB
ATOM   4494  H3R PA     34      -1.935  25.868   9.646  1.00  0.00      MEMB
ATOM   4495  H3S PA     34      -2.607  24.082   9.629  1.00  0.00      MEMB
ATOM   4496  C14 PA     34      -1.237  24.680   8.148  1.00  0.00      MEMB
ATOM   4497  H4R PA     34      -1.985  24.945   7.370  1.00  0.00      MEMB
ATOM   4498  H4S PA     34      -1.044  23.590   8.054  1.00  0.00      MEMB
ATOM   4499  C15 PA     34       0.115  25.259   7.911  1.00  0.00      MEMB
ATOM   4500  H5R PA     34       0.486  24.919   6.920  1.00  0.00      MEMB
ATOM   4501  H5S PA     34       0.838  25.023   8.720  1.00  0.00      MEMB
ATOM   4502  C16 PA     34       0.128  26.740   7.789  1.00  0.00      MEMB
ATOM   4503  H6R PA     34       0.121  27.143   8.824  1.00  0.00      MEMB
ATOM   4504  H6S PA     34      -0.819  27.016   7.279  1.00  0.00      MEMB
ATOM   4505  C17 PA     34       1.307  27.328   7.050  1.00  0.00      MEMB
ATOM   4506  H7R PA     34       2.242  26.966   7.529  1.00  0.00      MEMB
ATOM   4507  H7S PA     34       1.148  28.425   7.121  1.00  0.00      MEMB
ATOM   4508  C18 PA     34       1.509  27.018   5.537  1.00  0.00      MEMB
ATOM   4509  H8R PA     34       0.655  27.365   4.917  1.00  0.00      MEMB
ATOM   4510  H8S PA     34       1.594  25.911   5.506  1.00  0.00      MEMB
ATOM   4511  C19 PA     34       2.817  27.586   4.974  1.00  0.00      MEMB
ATOM   4512  H9R PA     34       3.577  27.171   5.670  1.00  0.00      MEMB
ATOM   4513  H9S PA     34       3.030  28.673   4.884  1.00  0.00      MEMB
ATOM   4514 C110 PA     34       3.111  27.032   3.617  1.00  0.00      MEMB
ATOM   4515 H10R PA     34       3.255  25.937   3.742  1.00  0.00      MEMB
ATOM   4516 H10S PA     34       4.084  27.470   3.309  1.00  0.00      MEMB
ATOM   4517 C111 PA     34       2.094  27.484   2.434  1.00  0.00      MEMB
ATOM   4518 H11R PA     34       1.155  26.892   2.472  1.00  0.00      MEMB
ATOM   4519 H11S PA     34       2.480  27.217   1.427  1.00  0.00      MEMB
ATOM   4520 C112 PA     34       2.018  29.007   2.391  1.00  0.00      MEMB
ATOM   4521 H12R PA     34       3.068  29.367   2.448  1.00  0.00      MEMB
ATOM   4522 H12S PA     34       1.454  29.280   3.308  1.00  0.00      MEMB
ATOM   4523 C113 PA     34       1.542  29.588   1.083  1.00  0.00      MEMB
ATOM   4524 H13R PA     34       2.250  29.310   0.273  1.00  0.00      MEMB
ATOM   4525 H13S PA     34       1.525  30.686   1.252  1.00  0.00      MEMB
ATOM   4526 C114 PA     34       0.179  29.133   0.752  1.00  0.00      MEMB
ATOM   4527 H14R PA     34      -0.439  29.270   1.664  1.00  0.00      MEMB
ATOM   4528 H14S PA     34       0.199  28.048   0.512  1.00  0.00      MEMB
ATOM   4529 C115 PA     34      -0.646  29.798  -0.372  1.00  0.00      MEMB
ATOM   4530 H15R PA     34      -1.409  29.010  -0.547  1.00  0.00      MEMB
ATOM   4531 H15S PA     34       0.024  29.945  -1.245  1.00  0.00      MEMB
ATOM   4532 C116 PA     34      -1.203  31.110   0.090  1.00  0.00      MEMB
ATOM   4533 H16R PA     34      -1.497  31.583  -0.871  1.00  0.00      MEMB
ATOM   4534 H16S PA     34      -0.432  31.650   0.680  1.00  0.00      MEMB
ATOM   4535 H16T PA     34      -2.023  30.909   0.812  1.00  0.00      MEMB
ATOM   4406  N31 PC     34      -0.565  25.973  20.537  1.00  0.00      MEMB
ATOM   4407  C33 PC     34       0.756  26.383  19.884  1.00  0.00      MEMB
ATOM   4408  H3A PC     34       0.555  26.821  18.917  1.00  0.00      MEMB
ATOM   4409  H3B PC     34       1.423  25.534  19.882  1.00  0.00      MEMB
ATOM   4410  H3C PC     34       1.238  27.107  20.525  1.00  0.00      MEMB
ATOM   4411  C34 PC     34      -1.414  25.011  19.655  1.00  0.00      MEMB
ATOM   4412  H4A PC     34      -1.103  23.977  19.631  1.00  0.00      MEMB
ATOM   4413  H4B PC     34      -1.422  25.440  18.664  1.00  0.00      MEMB
ATOM   4414  H4C PC     34      -2.442  25.005  19.986  1.00  0.00      MEMB
ATOM   4415  C35 PC     34      -0.389  25.364  21.926  1.00  0.00      MEMB
ATOM   4416  H5A PC     34       0.415  24.647  21.841  1.00  0.00      MEMB
ATOM   4417  H5B PC     34      -1.253  24.770  22.184  1.00  0.00      MEMB
ATOM   4418  H5C PC     34      -0.198  26.026  22.758  1.00  0.00      MEMB
ATOM   4419  C32 PC     34      -1.431  27.229  20.737  1.00  0.00      MEMB
ATOM   4420  H2A PC     34      -0.739  27.953  21.141  1.00  0.00      MEMB
ATOM   4421  H2B PC     34      -2.192  26.922  21.439  1.00  0.00      MEMB
ATOM   4422  C31 PC     34      -2.088  27.977  19.488  1.00  0.00      MEMB
ATOM   4423  H1A PC     34      -2.829  28.735  19.820  1.00  0.00      MEMB
ATOM   4424  H1B PC     34      -2.623  27.278  18.810  1.00  0.00      MEMB
ATOM   4425  P31 PC     34      -1.476  29.315  17.359  1.00  0.00      MEMB
ATOM   4426  O33 PC     34      -1.075  30.714  17.435  1.00  0.00      MEMB
ATOM   4427  O34 PC     34      -2.891  29.012  17.014  1.00  0.00      MEMB
ATOM   4428  O31 PC     34      -0.600  28.496  16.304  1.00  0.00      MEMB
ATOM   4429  O32 PC     34      -0.999  28.498  18.661  1.00  0.00      MEMB
ATOM   4430  C3  PC     34      -0.830  27.133  16.062  1.00  0.00      MEMB
ATOM   4431  HA  PC     34      -1.910  26.935  16.230  1.00  0.00      MEMB
ATOM   4432  HB  PC     34      -0.200  26.493  16.716  1.00  0.00      MEMB
ATOM   4433  C2  PC     34      -0.386  26.763  14.613  1.00  0.00      MEMB
ATOM   4434  HX  PC     34       0.718  26.661  14.543  1.00  0.00      MEMB
ATOM   4435  O21 PC     34      -0.903  27.654  13.593  1.00  0.00      MEMB
ATOM   4436  C21 PC     34      -0.181  28.081  12.555  1.00  0.00      MEMB
ATOM   4437  O22 PC     34       0.943  27.651  12.272  1.00  0.00      MEMB
ATOM   4441  C1  PC     34      -0.895  25.222  14.305  1.00  0.00      MEMB
ATOM   4442  HR  PC     34      -1.988  25.205  14.498  1.00  0.00      MEMB
ATOM   4443  HS  PC     34      -0.520  24.555  15.111  1.00  0.00      MEMB
ATOM   4444  O11 PC     34      -0.481  24.770  12.967  1.00  0.00      MEMB
ATOM   4445  C11 PC     34      -1.473  24.771  12.045  1.00  0.00      MEMB
ATOM   4446  O12 PC     34      -2.666  24.825  12.220  1.00  0.00      MEMB
ATOM   4438  C12 PA     34      -1.108  29.063  11.717  1.00  0.00      MEMB
ATOM   4439  H2R PA     34      -1.568  29.863  12.337  1.00  0.00      MEMB
ATOM   4440  H2S PA     34      -1.832  28.412  11.182  1.00  0.00      MEMB
ATOM   4450  C13 PA     34      -0.261  29.732  10.588  1.00  0.00      MEMB
ATOM   4451  H3R PA     34       0.028  28.995   9.809  1.00  0.00      MEMB
ATOM   4452  H3S PA     34       0.691  30.090  11.035  1.00  0.00      MEMB
ATOM   4453  C14 PA     34      -1.044  30.747   9.742  1.00  0.00      MEMB
ATOM   4454  H4R PA     34      -0.283  31.042   8.989  1.00  0.00      MEMB
ATOM   4455  H4S PA     34      -1.445  31.639  10.269  1.00  0.00      MEMB
ATOM   4456  C15 PA     34      -2.211  30.082   8.978  1.00  0.00      MEMB
ATOM   4457  H5R PA     34      -3.005  29.556   9.551  1.00  0.00      MEMB
ATOM   4458  H5S PA     34      -1.656  29.381   8.319  1.00  0.00      MEMB
ATOM   4459  C16 PA     34      -2.957  31.105   8.073  1.00  0.00      MEMB
ATOM   4460  H6R PA     34      -2.241  31.391   7.273  1.00  0.00      MEMB
ATOM   4461  H6S PA     34      -3.205  32.077   8.550  1.00  0.00      MEMB
ATOM   4462  C17 PA     34      -4.169  30.463   7.427  1.00  0.00      MEMB
ATOM   4463  H7R PA     34      -4.688  31.295   6.905  1.00  0.00      MEMB
ATOM   4464  H7S PA     34      -4.827  30.147   8.265  1.00  0.00      MEMB
ATOM   4465  C18 PA     34      -4.035  29.191   6.586  1.00  0.00      MEMB
ATOM   4466  H8R PA     34      -5.014  28.867   6.173  1.00  0.00      MEMB
ATOM   4467  H8S PA     34      -3.679  28.443   7.326  1.00  0.00      MEMB
ATOM   4468  C19 PA     34      -3.080  29.199   5.385  1.00  0.00      MEMB
ATOM   4469  H9R PA     34      -2.006  29.407   5.577  1.00  0.00      MEMB
ATOM   4470  H9S PA     34      -3.461  30.060   4.795  1.00  0.00      MEMB
ATOM   4471 C110 PA     34      -3.208  27.903   4.480  1.00  0.00      MEMB
ATOM   4472 H10R PA     34      -4.301  27.937   4.281  1.00  0.00      MEMB
ATOM   4473 H10S PA     34      -2.936  27.058   5.148  1.00  0.00      MEMB
ATOM   4474 C111 PA     34      -2.463  27.882   3.119  1.00  0.00      MEMB
ATOM   4475 H11R PA     34      -1.447  27.604   3.472  1.00  0.00      MEMB
ATOM   4476 H11S PA     34      -2.491  28.922   2.729  1.00  0.00      MEMB
ATOM   4477 C112 PA     34      -2.998  26.791   2.158  1.00  0.00      MEMB
ATOM   4478 H12R PA     34      -2.419  26.800   1.209  1.00  0.00      MEMB
ATOM   4479 H12S PA     34      -4.034  27.150   1.984  1.00  0.00      MEMB
ATOM   4480 C113 PA     34      -2.897  25.381   2.751  1.00  0.00      MEMB
ATOM   4481 H13R PA     34      -3.458  24.815   1.977  1.00  0.00      MEMB
ATOM   4482 H13S PA     34      -3.353  25.243   3.754  1.00  0.00      MEMB
ATOM   4483 C114 PA     34      -1.479  24.671   2.848  1.00  0.00      MEMB
ATOM   4484 H14R PA     34      -0.940  25.253   3.626  1.00  0.00      MEMB
ATOM   4485 H14S PA     34      -0.927  24.904   1.912  1.00  0.00      MEMB
ATOM   4486 C115 PA     34      -1.515  23.127   2.937  1.00  0.00      MEMB
ATOM   4487 H15R PA     34      -2.371  22.817   3.573  1.00  0.00      MEMB
ATOM   4488 H15S PA     34      -0.536  22.829   3.368  1.00  0.00      MEMB
ATOM   4489 C116 PA     34      -1.916  22.468   1.605  1.00  0.00      MEMB
ATOM   4490 H16R PA     34      -1.172  22.644   0.798  1.00  0.00      MEMB
ATOM   4491 H16S PA     34      -2.884  22.931   1.317  1.00  0.00      MEMB
ATOM   4492 H16T PA     34      -2.195  21.395   1.678  1.00  0.00      MEMB
TER   
ATOM   4577  C12 PA     35     -15.317 -20.317  14.392  1.00  0.00      MEMB
ATOM   4578  H2R PA     35     -15.603 -21.184  15.026  1.00  0.00      MEMB
ATOM   4579  H2S PA     35     -14.492 -20.528  13.679  1.00  0.00      MEMB
ATOM   4623  C13 PA     35     -16.496 -19.975  13.428  1.00  0.00      MEMB
ATOM   4624  H3R PA     35     -16.177 -19.295  12.610  1.00  0.00      MEMB
ATOM   4625  H3S PA     35     -17.284 -19.483  14.037  1.00  0.00      MEMB
ATOM   4626  C14 PA     35     -17.046 -21.250  12.842  1.00  0.00      MEMB
ATOM   4627  H4R PA     35     -17.355 -21.943  13.654  1.00  0.00      MEMB
ATOM   4628  H4S PA     35     -16.254 -21.708  12.212  1.00  0.00      MEMB
ATOM   4629  C15 PA     35     -18.302 -21.073  12.027  1.00  0.00      MEMB
ATOM   4630  H5R PA     35     -18.312 -20.163  11.389  1.00  0.00      MEMB
ATOM   4631  H5S PA     35     -19.146 -21.132  12.747  1.00  0.00      MEMB
ATOM   4632  C16 PA     35     -18.570 -22.281  11.027  1.00  0.00      MEMB
ATOM   4633  H6R PA     35     -19.616 -22.185  10.663  1.00  0.00      MEMB
ATOM   4634  H6S PA     35     -18.408 -23.207  11.619  1.00  0.00      MEMB
ATOM   4635  C17 PA     35     -17.713 -22.087   9.757  1.00  0.00      MEMB
ATOM   4636  H7R PA     35     -16.647 -22.240  10.028  1.00  0.00      MEMB
ATOM   4637  H7S PA     35     -17.928 -21.099   9.297  1.00  0.00      MEMB
ATOM   4638  C18 PA     35     -18.038 -23.186   8.723  1.00  0.00      MEMB
ATOM   4639  H8R PA     35     -19.081 -23.260   8.346  1.00  0.00      MEMB
ATOM   4640  H8S PA     35     -17.852 -24.137   9.267  1.00  0.00      MEMB
ATOM   4641  C19 PA     35     -17.094 -23.302   7.460  1.00  0.00      MEMB
ATOM   4642  H9R PA     35     -17.234 -24.230   6.866  1.00  0.00      MEMB
ATOM   4643  H9S PA     35     -16.087 -23.403   7.918  1.00  0.00      MEMB
ATOM   4644 C110 PA     35     -17.033 -22.185   6.510  1.00  0.00      MEMB
ATOM   4645 H10R PA     35     -16.218 -22.272   5.760  1.00  0.00      MEMB
ATOM   4646 H10S PA     35     -16.810 -21.308   7.154  1.00  0.00      MEMB
ATOM   4647 C111 PA     35     -18.331 -21.914   5.759  1.00  0.00      MEMB
ATOM   4648 H11R PA     35     -19.020 -21.409   6.469  1.00  0.00      MEMB
ATOM   4649 H11S PA     35     -18.854 -22.821   5.387  1.00  0.00      MEMB
ATOM   4650 C112 PA     35     -18.201 -21.033   4.506  1.00  0.00      MEMB
ATOM   4651 H12R PA     35     -17.535 -20.189   4.788  1.00  0.00      MEMB
ATOM   4652 H12S PA     35     -19.188 -20.593   4.249  1.00  0.00      MEMB
ATOM   4653 C113 PA     35     -17.789 -21.768   3.174  1.00  0.00      MEMB
ATOM   4654 H13R PA     35     -18.384 -22.706   3.182  1.00  0.00      MEMB
ATOM   4655 H13S PA     35     -16.782 -22.236   3.220  1.00  0.00      MEMB
ATOM   4656 C114 PA     35     -17.805 -20.935   1.896  1.00  0.00      MEMB
ATOM   4657 H14R PA     35     -17.588 -21.570   1.010  1.00  0.00      MEMB
ATOM   4658 H14S PA     35     -16.874 -20.330   1.932  1.00  0.00      MEMB
ATOM   4659 C115 PA     35     -19.004 -19.931   1.633  1.00  0.00      MEMB
ATOM   4660 H15R PA     35     -19.009 -19.261   2.519  1.00  0.00      MEMB
ATOM   4661 H15S PA     35     -19.943 -20.523   1.671  1.00  0.00      MEMB
ATOM   4662 C116 PA     35     -18.844 -19.126   0.328  1.00  0.00      MEMB
ATOM   4663 H16R PA     35     -18.704 -19.787  -0.555  1.00  0.00      MEMB
ATOM   4664 H16S PA     35     -18.038 -18.370   0.443  1.00  0.00      MEMB
ATOM   4665 H16T PA     35     -19.707 -18.433   0.236  1.00  0.00      MEMB
ATOM   4536  N31 PC     35     -21.894 -18.288  20.388  1.00  0.00      MEMB
ATOM   4537  C33 PC     35     -21.780 -19.606  21.065  1.00  0.00      MEMB
ATOM   4538  H3A PC     35     -20.837 -20.057  20.795  1.00  0.00      MEMB
ATOM   4539  H3B PC     35     -22.637 -20.219  20.826  1.00  0.00      MEMB
ATOM   4540  H3C PC     35     -21.848 -19.301  22.098  1.00  0.00      MEMB
ATOM   4541  C34 PC     35     -22.959 -17.444  20.987  1.00  0.00      MEMB
ATOM   4542  H4A PC     35     -23.905 -17.946  20.851  1.00  0.00      MEMB
ATOM   4543  H4B PC     35     -22.962 -16.426  20.627  1.00  0.00      MEMB
ATOM   4544  H4C PC     35     -22.738 -17.449  22.044  1.00  0.00      MEMB
ATOM   4545  C35 PC     35     -20.540 -17.704  20.542  1.00  0.00      MEMB
ATOM   4546  H5A PC     35     -19.773 -18.329  20.110  1.00  0.00      MEMB
ATOM   4547  H5B PC     35     -20.235 -17.484  21.554  1.00  0.00      MEMB
ATOM   4548  H5C PC     35     -20.450 -16.703  20.146  1.00  0.00      MEMB
ATOM   4549  C32 PC     35     -22.253 -18.600  18.862  1.00  0.00      MEMB
ATOM   4550  H2A PC     35     -22.186 -17.596  18.468  1.00  0.00      MEMB
ATOM   4551  H2B PC     35     -23.266 -18.968  18.932  1.00  0.00      MEMB
ATOM   4552  C31 PC     35     -21.341 -19.509  17.980  1.00  0.00      MEMB
ATOM   4553  H1A PC     35     -21.752 -19.376  16.956  1.00  0.00      MEMB
ATOM   4554  H1B PC     35     -21.631 -20.535  18.293  1.00  0.00      MEMB
ATOM   4555  P31 PC     35     -18.875 -20.261  17.863  1.00  0.00      MEMB
ATOM   4556  O33 PC     35     -19.267 -21.088  16.673  1.00  0.00      MEMB
ATOM   4557  O34 PC     35     -18.514 -21.025  19.088  1.00  0.00      MEMB
ATOM   4558  O31 PC     35     -17.557 -19.389  17.427  1.00  0.00      MEMB
ATOM   4559  O32 PC     35     -19.960 -19.121  18.126  1.00  0.00      MEMB
ATOM   4560  C3  PC     35     -16.890 -18.731  18.405  1.00  0.00      MEMB
ATOM   4561  HA  PC     35     -16.253 -19.491  18.907  1.00  0.00      MEMB
ATOM   4562  HB  PC     35     -17.579 -18.251  19.133  1.00  0.00      MEMB
ATOM   4563  C2  PC     35     -15.928 -17.647  17.956  1.00  0.00      MEMB
ATOM   4564  HX  PC     35     -15.690 -16.876  18.720  1.00  0.00      MEMB
ATOM   4565  O21 PC     35     -16.415 -16.875  16.778  1.00  0.00      MEMB
ATOM   4566  C21 PC     35     -17.369 -15.948  17.204  1.00  0.00      MEMB
ATOM   4567  O22 PC     35     -17.885 -15.799  18.244  1.00  0.00      MEMB
ATOM   4571  C1  PC     35     -14.625 -18.403  17.474  1.00  0.00      MEMB
ATOM   4572  HR  PC     35     -14.105 -18.928  18.304  1.00  0.00      MEMB
ATOM   4573  HS  PC     35     -13.942 -17.634  17.054  1.00  0.00      MEMB
ATOM   4574  O11 PC     35     -14.973 -19.397  16.512  1.00  0.00      MEMB
ATOM   4575  C11 PC     35     -14.965 -19.125  15.209  1.00  0.00      MEMB
ATOM   4576  O12 PC     35     -14.632 -18.088  14.669  1.00  0.00      MEMB
ATOM   4568  C12 PA     35     -17.899 -15.202  15.906  1.00  0.00      MEMB
ATOM   4569  H2R PA     35     -17.315 -14.282  15.688  1.00  0.00      MEMB
ATOM   4570  H2S PA     35     -18.896 -14.893  16.285  1.00  0.00      MEMB
ATOM   4580  C13 PA     35     -17.971 -16.168  14.730  1.00  0.00      MEMB
ATOM   4581  H3R PA     35     -18.820 -16.872  14.864  1.00  0.00      MEMB
ATOM   4582  H3S PA     35     -17.005 -16.634  14.440  1.00  0.00      MEMB
ATOM   4583  C14 PA     35     -18.424 -15.427  13.434  1.00  0.00      MEMB
ATOM   4584  H4R PA     35     -17.680 -14.650  13.158  1.00  0.00      MEMB
ATOM   4585  H4S PA     35     -19.381 -14.964  13.756  1.00  0.00      MEMB
ATOM   4586  C15 PA     35     -18.710 -16.411  12.283  1.00  0.00      MEMB
ATOM   4587  H5R PA     35     -19.077 -17.350  12.748  1.00  0.00      MEMB
ATOM   4588  H5S PA     35     -17.760 -16.637  11.754  1.00  0.00      MEMB
ATOM   4589  C16 PA     35     -19.756 -15.845  11.222  1.00  0.00      MEMB
ATOM   4590  H6R PA     35     -19.455 -14.777  11.156  1.00  0.00      MEMB
ATOM   4591  H6S PA     35     -20.740 -15.976  11.720  1.00  0.00      MEMB
ATOM   4592  C17 PA     35     -19.837 -16.589   9.834  1.00  0.00      MEMB
ATOM   4593  H7R PA     35     -18.863 -16.687   9.309  1.00  0.00      MEMB
ATOM   4594  H7S PA     35     -20.390 -15.957   9.105  1.00  0.00      MEMB
ATOM   4595  C18 PA     35     -20.482 -17.972   9.911  1.00  0.00      MEMB
ATOM   4596  H8R PA     35     -21.550 -17.922  10.211  1.00  0.00      MEMB
ATOM   4597  H8S PA     35     -19.807 -18.614  10.517  1.00  0.00      MEMB
ATOM   4598  C19 PA     35     -20.481 -18.711   8.547  1.00  0.00      MEMB
ATOM   4599  H9R PA     35     -21.047 -19.642   8.763  1.00  0.00      MEMB
ATOM   4600  H9S PA     35     -19.453 -19.098   8.382  1.00  0.00      MEMB
ATOM   4601 C110 PA     35     -21.071 -18.058   7.397  1.00  0.00      MEMB
ATOM   4602 H10R PA     35     -20.841 -16.972   7.388  1.00  0.00      MEMB
ATOM   4603 H10S PA     35     -22.180 -17.986   7.390  1.00  0.00      MEMB
ATOM   4604 C111 PA     35     -20.625 -18.706   6.119  1.00  0.00      MEMB
ATOM   4605 H11R PA     35     -21.206 -19.649   6.026  1.00  0.00      MEMB
ATOM   4606 H11S PA     35     -19.552 -18.982   6.197  1.00  0.00      MEMB
ATOM   4607 C112 PA     35     -20.665 -17.835   4.856  1.00  0.00      MEMB
ATOM   4608 H12R PA     35     -21.708 -17.659   4.517  1.00  0.00      MEMB
ATOM   4609 H12S PA     35     -20.120 -18.464   4.120  1.00  0.00      MEMB
ATOM   4610 C113 PA     35     -20.088 -16.423   4.927  1.00  0.00      MEMB
ATOM   4611 H13R PA     35     -18.999 -16.444   5.146  1.00  0.00      MEMB
ATOM   4612 H13S PA     35     -20.637 -15.785   5.652  1.00  0.00      MEMB
ATOM   4613 C114 PA     35     -20.185 -15.651   3.496  1.00  0.00      MEMB
ATOM   4614 H14R PA     35     -19.653 -14.675   3.506  1.00  0.00      MEMB
ATOM   4615 H14S PA     35     -21.225 -15.279   3.611  1.00  0.00      MEMB
ATOM   4616 C115 PA     35     -19.952 -16.348   2.228  1.00  0.00      MEMB
ATOM   4617 H15R PA     35     -20.415 -17.358   2.223  1.00  0.00      MEMB
ATOM   4618 H15S PA     35     -18.856 -16.456   2.076  1.00  0.00      MEMB
ATOM   4619 C116 PA     35     -20.455 -15.527   1.031  1.00  0.00      MEMB
ATOM   4620 H16R PA     35     -19.821 -14.641   0.810  1.00  0.00      MEMB
ATOM   4621 H16S PA     35     -21.503 -15.217   1.229  1.00  0.00      MEMB
ATOM   4622 H16T PA     35     -20.413 -16.153   0.114  1.00  0.00      MEMB
TER   
ATOM   4707  C12 PA     36      20.693   6.037  13.358  1.00  0.00      MEMB
ATOM   4708  H2R PA     36      19.769   6.494  12.943  1.00  0.00      MEMB
ATOM   4709  H2S PA     36      20.359   5.053  13.751  1.00  0.00      MEMB
ATOM   4753  C13 PA     36      21.818   5.756  12.429  1.00  0.00      MEMB
ATOM   4754  H3R PA     36      21.576   4.978  11.674  1.00  0.00      MEMB
ATOM   4755  H3S PA     36      22.741   5.355  12.900  1.00  0.00      MEMB
ATOM   4756  C14 PA     36      22.323   7.006  11.651  1.00  0.00      MEMB
ATOM   4757  H4R PA     36      22.556   7.851  12.333  1.00  0.00      MEMB
ATOM   4758  H4S PA     36      21.453   7.509  11.178  1.00  0.00      MEMB
ATOM   4759  C15 PA     36      23.590   6.754  10.819  1.00  0.00      MEMB
ATOM   4760  H5R PA     36      23.255   6.036  10.040  1.00  0.00      MEMB
ATOM   4761  H5S PA     36      24.277   6.075  11.368  1.00  0.00      MEMB
ATOM   4762  C16 PA     36      24.265   7.979  10.243  1.00  0.00      MEMB
ATOM   4763  H6R PA     36      25.120   7.644   9.617  1.00  0.00      MEMB
ATOM   4764  H6S PA     36      24.699   8.630  11.031  1.00  0.00      MEMB
ATOM   4765  C17 PA     36      23.379   8.759   9.192  1.00  0.00      MEMB
ATOM   4766  H7R PA     36      23.917   9.695   8.931  1.00  0.00      MEMB
ATOM   4767  H7S PA     36      22.389   8.945   9.661  1.00  0.00      MEMB
ATOM   4768  C18 PA     36      23.174   7.982   7.872  1.00  0.00      MEMB
ATOM   4769  H8R PA     36      22.518   7.123   8.129  1.00  0.00      MEMB
ATOM   4770  H8S PA     36      24.148   7.637   7.463  1.00  0.00      MEMB
ATOM   4771  C19 PA     36      22.520   8.784   6.772  1.00  0.00      MEMB
ATOM   4772  H9R PA     36      22.354   8.063   5.943  1.00  0.00      MEMB
ATOM   4773  H9S PA     36      23.349   9.479   6.519  1.00  0.00      MEMB
ATOM   4774 C110 PA     36      21.154   9.398   7.074  1.00  0.00      MEMB
ATOM   4775 H10R PA     36      21.304  10.493   7.188  1.00  0.00      MEMB
ATOM   4776 H10S PA     36      20.634   9.078   8.002  1.00  0.00      MEMB
ATOM   4777 C111 PA     36      20.069   9.277   5.932  1.00  0.00      MEMB
ATOM   4778 H11R PA     36      19.244   9.988   6.151  1.00  0.00      MEMB
ATOM   4779 H11S PA     36      19.575   8.289   6.052  1.00  0.00      MEMB
ATOM   4780 C112 PA     36      20.653   9.545   4.517  1.00  0.00      MEMB
ATOM   4781 H12R PA     36      21.432   8.805   4.233  1.00  0.00      MEMB
ATOM   4782 H12S PA     36      21.105  10.549   4.371  1.00  0.00      MEMB
ATOM   4783 C113 PA     36      19.605   9.500   3.388  1.00  0.00      MEMB
ATOM   4784 H13R PA     36      18.959  10.354   3.685  1.00  0.00      MEMB
ATOM   4785 H13S PA     36      18.965   8.594   3.320  1.00  0.00      MEMB
ATOM   4786 C114 PA     36      20.175   9.907   2.008  1.00  0.00      MEMB
ATOM   4787 H14R PA     36      21.058  10.582   2.007  1.00  0.00      MEMB
ATOM   4788 H14S PA     36      19.305  10.212   1.387  1.00  0.00      MEMB
ATOM   4789 C115 PA     36      20.630   8.672   1.134  1.00  0.00      MEMB
ATOM   4790 H15R PA     36      20.691   8.929   0.055  1.00  0.00      MEMB
ATOM   4791 H15S PA     36      19.888   7.846   1.184  1.00  0.00      MEMB
ATOM   4792 C116 PA     36      21.956   8.177   1.543  1.00  0.00      MEMB
ATOM   4793 H16R PA     36      22.384   7.472   0.798  1.00  0.00      MEMB
ATOM   4794 H16S PA     36      21.949   7.545   2.456  1.00  0.00      MEMB
ATOM   4795 H16T PA     36      22.692   8.979   1.763  1.00  0.00      MEMB
ATOM   4666  N31 PC     36      22.896  12.099  18.537  1.00  0.00      MEMB
ATOM   4667  C33 PC     36      21.918  12.465  17.370  1.00  0.00      MEMB
ATOM   4668  H3A PC     36      20.898  12.174  17.572  1.00  0.00      MEMB
ATOM   4669  H3B PC     36      22.221  11.883  16.512  1.00  0.00      MEMB
ATOM   4670  H3C PC     36      22.010  13.527  17.200  1.00  0.00      MEMB
ATOM   4671  C34 PC     36      24.320  12.452  18.115  1.00  0.00      MEMB
ATOM   4672  H4A PC     36      25.003  11.886  18.733  1.00  0.00      MEMB
ATOM   4673  H4B PC     36      24.312  13.503  18.361  1.00  0.00      MEMB
ATOM   4674  H4C PC     36      24.477  12.235  17.069  1.00  0.00      MEMB
ATOM   4675  C35 PC     36      22.570  13.018  19.673  1.00  0.00      MEMB
ATOM   4676  H5A PC     36      23.226  12.789  20.500  1.00  0.00      MEMB
ATOM   4677  H5B PC     36      21.571  12.787  20.011  1.00  0.00      MEMB
ATOM   4678  H5C PC     36      22.673  14.072  19.462  1.00  0.00      MEMB
ATOM   4679  C32 PC     36      22.594  10.573  18.860  1.00  0.00      MEMB
ATOM   4680  H2A PC     36      22.879   9.994  17.994  1.00  0.00      MEMB
ATOM   4681  H2B PC     36      21.515  10.555  18.915  1.00  0.00      MEMB
ATOM   4682  C31 PC     36      23.107   9.924  20.092  1.00  0.00      MEMB
ATOM   4683  H1A PC     36      22.797   8.861  20.179  1.00  0.00      MEMB
ATOM   4684  H1B PC     36      22.658  10.471  20.948  1.00  0.00      MEMB
ATOM   4685  P31 PC     36      25.386   8.991  19.291  1.00  0.00      MEMB
ATOM   4686  O33 PC     36      25.356   7.706  19.982  1.00  0.00      MEMB
ATOM   4687  O34 PC     36      26.687   9.599  18.951  1.00  0.00      MEMB
ATOM   4688  O31 PC     36      24.622   8.859  17.960  1.00  0.00      MEMB
ATOM   4689  O32 PC     36      24.522  10.041  20.170  1.00  0.00      MEMB
ATOM   4690  C3  PC     36      25.100   7.809  17.046  1.00  0.00      MEMB
ATOM   4691  HA  PC     36      25.246   6.858  17.601  1.00  0.00      MEMB
ATOM   4692  HB  PC     36      26.072   8.182  16.657  1.00  0.00      MEMB
ATOM   4693  C2  PC     36      24.193   7.598  15.775  1.00  0.00      MEMB
ATOM   4694  HX  PC     36      24.807   7.042  15.034  1.00  0.00      MEMB
ATOM   4695  O21 PC     36      23.687   8.832  15.213  1.00  0.00      MEMB
ATOM   4696  C21 PC     36      24.548   9.347  14.419  1.00  0.00      MEMB
ATOM   4697  O22 PC     36      25.706   8.940  14.303  1.00  0.00      MEMB
ATOM   4701  C1  PC     36      23.050   6.699  16.153  1.00  0.00      MEMB
ATOM   4702  HR  PC     36      22.476   7.265  16.917  1.00  0.00      MEMB
ATOM   4703  HS  PC     36      23.403   5.804  16.709  1.00  0.00      MEMB
ATOM   4704  O11 PC     36      22.245   6.222  15.106  1.00  0.00      MEMB
ATOM   4705  C11 PC     36      21.296   6.937  14.452  1.00  0.00      MEMB
ATOM   4706  O12 PC     36      20.957   8.069  14.677  1.00  0.00      MEMB
ATOM   4698  C12 PA     36      23.886  10.522  13.638  1.00  0.00      MEMB
ATOM   4699  H2R PA     36      22.817  10.485  13.936  1.00  0.00      MEMB
ATOM   4700  H2S PA     36      23.927  10.177  12.583  1.00  0.00      MEMB
ATOM   4710  C13 PA     36      24.503  11.929  13.665  1.00  0.00      MEMB
ATOM   4711  H3R PA     36      25.285  12.088  12.892  1.00  0.00      MEMB
ATOM   4712  H3S PA     36      25.183  12.032  14.537  1.00  0.00      MEMB
ATOM   4713  C14 PA     36      23.521  13.065  13.373  1.00  0.00      MEMB
ATOM   4714  H4R PA     36      24.120  13.998  13.457  1.00  0.00      MEMB
ATOM   4715  H4S PA     36      22.771  13.014  14.191  1.00  0.00      MEMB
ATOM   4716  C15 PA     36      22.678  12.970  12.093  1.00  0.00      MEMB
ATOM   4717  H5R PA     36      21.816  13.637  12.308  1.00  0.00      MEMB
ATOM   4718  H5S PA     36      22.291  11.960  11.837  1.00  0.00      MEMB
ATOM   4719  C16 PA     36      23.183  13.700  10.803  1.00  0.00      MEMB
ATOM   4720  H6R PA     36      24.022  14.415  10.941  1.00  0.00      MEMB
ATOM   4721  H6S PA     36      22.304  14.281  10.450  1.00  0.00      MEMB
ATOM   4722  C17 PA     36      23.762  12.754   9.784  1.00  0.00      MEMB
ATOM   4723  H7R PA     36      22.892  12.148   9.450  1.00  0.00      MEMB
ATOM   4724  H7S PA     36      24.504  12.187  10.385  1.00  0.00      MEMB
ATOM   4725  C18 PA     36      24.305  13.555   8.586  1.00  0.00      MEMB
ATOM   4726  H8R PA     36      24.662  14.530   8.980  1.00  0.00      MEMB
ATOM   4727  H8S PA     36      23.474  13.756   7.876  1.00  0.00      MEMB
ATOM   4728  C19 PA     36      25.350  12.840   7.816  1.00  0.00      MEMB
ATOM   4729  H9R PA     36      25.736  11.985   8.411  1.00  0.00      MEMB
ATOM   4730  H9S PA     36      26.172  13.533   7.535  1.00  0.00      MEMB
ATOM   4731 C110 PA     36      24.919  12.314   6.478  1.00  0.00      MEMB
ATOM   4732 H10R PA     36      24.665  13.129   5.767  1.00  0.00      MEMB
ATOM   4733 H10S PA     36      23.957  11.760   6.515  1.00  0.00      MEMB
ATOM   4734 C111 PA     36      26.050  11.306   6.101  1.00  0.00      MEMB
ATOM   4735 H11R PA     36      26.258  10.712   7.017  1.00  0.00      MEMB
ATOM   4736 H11S PA     36      26.908  11.745   5.549  1.00  0.00      MEMB
ATOM   4737 C112 PA     36      25.649  10.331   4.975  1.00  0.00      MEMB
ATOM   4738 H12R PA     36      25.825  10.828   3.997  1.00  0.00      MEMB
ATOM   4739 H12S PA     36      24.540  10.341   5.050  1.00  0.00      MEMB
ATOM   4740 C113 PA     36      26.310   8.940   5.217  1.00  0.00      MEMB
ATOM   4741 H13R PA     36      26.199   8.760   6.308  1.00  0.00      MEMB
ATOM   4742 H13S PA     36      27.396   9.016   4.996  1.00  0.00      MEMB
ATOM   4743 C114 PA     36      25.782   7.739   4.440  1.00  0.00      MEMB
ATOM   4744 H14R PA     36      24.695   7.718   4.666  1.00  0.00      MEMB
ATOM   4745 H14S PA     36      26.207   6.825   4.907  1.00  0.00      MEMB
ATOM   4746 C115 PA     36      26.118   7.822   2.967  1.00  0.00      MEMB
ATOM   4747 H15R PA     36      25.707   8.722   2.462  1.00  0.00      MEMB
ATOM   4748 H15S PA     36      25.658   7.018   2.354  1.00  0.00      MEMB
ATOM   4749 C116 PA     36      27.623   7.750   2.720  1.00  0.00      MEMB
ATOM   4750 H16R PA     36      27.871   7.896   1.647  1.00  0.00      MEMB
ATOM   4751 H16S PA     36      27.897   6.706   2.983  1.00  0.00      MEMB
ATOM   4752 H16T PA     36      28.191   8.561   3.224  1.00  0.00      MEMB
TER   
ATOM   4837  C12 PA     37      25.439 -10.729  15.157  1.00  0.00      MEMB
ATOM   4838  H2R PA     37      25.940 -10.859  16.140  1.00  0.00      MEMB
ATOM   4839  H2S PA     37      26.202 -10.617  14.357  1.00  0.00      MEMB
ATOM   4883  C13 PA     37      24.558 -11.922  14.752  1.00  0.00      MEMB
ATOM   4884  H3R PA     37      23.700 -12.100  15.435  1.00  0.00      MEMB
ATOM   4885  H3S PA     37      25.121 -12.858  14.956  1.00  0.00      MEMB
ATOM   4886  C14 PA     37      24.014 -11.929  13.332  1.00  0.00      MEMB
ATOM   4887  H4R PA     37      24.934 -11.893  12.710  1.00  0.00      MEMB
ATOM   4888  H4S PA     37      23.378 -11.035  13.156  1.00  0.00      MEMB
ATOM   4889  C15 PA     37      23.161 -13.195  13.002  1.00  0.00      MEMB
ATOM   4890  H5R PA     37      22.205 -13.238  13.567  1.00  0.00      MEMB
ATOM   4891  H5S PA     37      23.778 -14.094  13.213  1.00  0.00      MEMB
ATOM   4892  C16 PA     37      22.923 -13.326  11.463  1.00  0.00      MEMB
ATOM   4893  H6R PA     37      22.057 -12.673  11.224  1.00  0.00      MEMB
ATOM   4894  H6S PA     37      22.383 -14.296  11.502  1.00  0.00      MEMB
ATOM   4895  C17 PA     37      24.068 -13.234  10.480  1.00  0.00      MEMB
ATOM   4896  H7R PA     37      24.953 -13.832  10.785  1.00  0.00      MEMB
ATOM   4897  H7S PA     37      24.342 -12.163  10.370  1.00  0.00      MEMB
ATOM   4898  C18 PA     37      23.599 -13.715   9.074  1.00  0.00      MEMB
ATOM   4899  H8R PA     37      22.908 -14.574   9.207  1.00  0.00      MEMB
ATOM   4900  H8S PA     37      24.544 -13.894   8.518  1.00  0.00      MEMB
ATOM   4901  C19 PA     37      22.879 -12.696   8.192  1.00  0.00      MEMB
ATOM   4902  H9R PA     37      23.525 -11.794   8.142  1.00  0.00      MEMB
ATOM   4903  H9S PA     37      21.906 -12.322   8.578  1.00  0.00      MEMB
ATOM   4904 C110 PA     37      22.729 -13.113   6.675  1.00  0.00      MEMB
ATOM   4905 H10R PA     37      22.114 -14.036   6.623  1.00  0.00      MEMB
ATOM   4906 H10S PA     37      23.763 -13.277   6.302  1.00  0.00      MEMB
ATOM   4907 C111 PA     37      22.275 -12.024   5.712  1.00  0.00      MEMB
ATOM   4908 H11R PA     37      22.951 -11.146   5.785  1.00  0.00      MEMB
ATOM   4909 H11S PA     37      21.279 -11.709   6.090  1.00  0.00      MEMB
ATOM   4910 C112 PA     37      22.113 -12.608   4.231  1.00  0.00      MEMB
ATOM   4911 H12R PA     37      21.864 -11.780   3.533  1.00  0.00      MEMB
ATOM   4912 H12S PA     37      21.267 -13.318   4.113  1.00  0.00      MEMB
ATOM   4913 C113 PA     37      23.466 -13.088   3.611  1.00  0.00      MEMB
ATOM   4914 H13R PA     37      23.729 -14.035   4.128  1.00  0.00      MEMB
ATOM   4915 H13S PA     37      24.262 -12.392   3.954  1.00  0.00      MEMB
ATOM   4916 C114 PA     37      23.452 -13.420   2.037  1.00  0.00      MEMB
ATOM   4917 H14R PA     37      22.609 -14.144   2.028  1.00  0.00      MEMB
ATOM   4918 H14S PA     37      24.422 -13.940   1.884  1.00  0.00      MEMB
ATOM   4919 C115 PA     37      23.360 -12.199   1.063  1.00  0.00      MEMB
ATOM   4920 H15R PA     37      22.333 -11.775   1.077  1.00  0.00      MEMB
ATOM   4921 H15S PA     37      23.675 -12.546   0.056  1.00  0.00      MEMB
ATOM   4922 C116 PA     37      24.279 -11.020   1.341  1.00  0.00      MEMB
ATOM   4923 H16R PA     37      24.051 -10.170   0.662  1.00  0.00      MEMB
ATOM   4924 H16S PA     37      25.306 -11.414   1.186  1.00  0.00      MEMB
ATOM   4925 H16T PA     37      24.041 -10.496   2.292  1.00  0.00      MEMB
ATOM   4796  N31 PC     37      24.682 -10.969  20.124  1.00  0.00      MEMB
ATOM   4797  C33 PC     37      25.074 -10.408  18.792  1.00  0.00      MEMB
ATOM   4798  H3A PC     37      25.611  -9.478  18.908  1.00  0.00      MEMB
ATOM   4799  H3B PC     37      24.257 -10.130  18.143  1.00  0.00      MEMB
ATOM   4800  H3C PC     37      25.614 -11.142  18.213  1.00  0.00      MEMB
ATOM   4801  C34 PC     37      25.959 -10.891  21.096  1.00  0.00      MEMB
ATOM   4802  H4A PC     37      26.779 -11.460  20.684  1.00  0.00      MEMB
ATOM   4803  H4B PC     37      25.618 -11.309  22.032  1.00  0.00      MEMB
ATOM   4804  H4C PC     37      26.193  -9.850  21.262  1.00  0.00      MEMB
ATOM   4805  C35 PC     37      23.492 -10.279  20.737  1.00  0.00      MEMB
ATOM   4806  H5A PC     37      22.629 -10.398  20.099  1.00  0.00      MEMB
ATOM   4807  H5B PC     37      23.758  -9.250  20.927  1.00  0.00      MEMB
ATOM   4808  H5C PC     37      23.232 -10.639  21.722  1.00  0.00      MEMB
ATOM   4809  C32 PC     37      24.380 -12.424  20.045  1.00  0.00      MEMB
ATOM   4810  H2A PC     37      24.437 -12.794  21.058  1.00  0.00      MEMB
ATOM   4811  H2B PC     37      25.144 -12.975  19.517  1.00  0.00      MEMB
ATOM   4812  C31 PC     37      22.967 -12.844  19.559  1.00  0.00      MEMB
ATOM   4813  H1A PC     37      22.195 -12.615  20.325  1.00  0.00      MEMB
ATOM   4814  H1B PC     37      22.997 -13.953  19.496  1.00  0.00      MEMB
ATOM   4815  P31 PC     37      21.236 -12.208  17.699  1.00  0.00      MEMB
ATOM   4816  O33 PC     37      20.386 -11.840  18.878  1.00  0.00      MEMB
ATOM   4817  O34 PC     37      21.027 -13.512  17.127  1.00  0.00      MEMB
ATOM   4818  O31 PC     37      21.350 -10.925  16.693  1.00  0.00      MEMB
ATOM   4819  O32 PC     37      22.741 -12.277  18.251  1.00  0.00      MEMB
ATOM   4820  C3  PC     37      20.888  -9.728  17.266  1.00  0.00      MEMB
ATOM   4821  HA  PC     37      21.274  -9.548  18.292  1.00  0.00      MEMB
ATOM   4822  HB  PC     37      19.779  -9.669  17.257  1.00  0.00      MEMB
ATOM   4823  C2  PC     37      21.351  -8.589  16.341  1.00  0.00      MEMB
ATOM   4824  HX  PC     37      20.806  -7.694  16.711  1.00  0.00      MEMB
ATOM   4825  O21 PC     37      20.960  -8.922  15.004  1.00  0.00      MEMB
ATOM   4826  C21 PC     37      19.730  -8.574  14.629  1.00  0.00      MEMB
ATOM   4827  O22 PC     37      18.902  -8.027  15.316  1.00  0.00      MEMB
ATOM   4831  C1  PC     37      22.886  -8.295  16.428  1.00  0.00      MEMB
ATOM   4832  HR  PC     37      23.139  -7.990  17.467  1.00  0.00      MEMB
ATOM   4833  HS  PC     37      23.180  -7.391  15.853  1.00  0.00      MEMB
ATOM   4834  O11 PC     37      23.556  -9.546  16.021  1.00  0.00      MEMB
ATOM   4835  C11 PC     37      24.702  -9.415  15.396  1.00  0.00      MEMB
ATOM   4836  O12 PC     37      25.180  -8.358  15.145  1.00  0.00      MEMB
ATOM   4828  C12 PA     37      19.534  -8.895  13.087  1.00  0.00      MEMB
ATOM   4829  H2R PA     37      18.697  -8.317  12.641  1.00  0.00      MEMB
ATOM   4830  H2S PA     37      19.381  -9.976  12.881  1.00  0.00      MEMB
ATOM   4840  C13 PA     37      20.708  -8.453  12.225  1.00  0.00      MEMB
ATOM   4841  H3R PA     37      21.630  -9.047  12.402  1.00  0.00      MEMB
ATOM   4842  H3S PA     37      20.907  -7.389  12.476  1.00  0.00      MEMB
ATOM   4843  C14 PA     37      20.456  -8.474  10.688  1.00  0.00      MEMB
ATOM   4844  H4R PA     37      19.656  -7.727  10.498  1.00  0.00      MEMB
ATOM   4845  H4S PA     37      20.075  -9.480  10.413  1.00  0.00      MEMB
ATOM   4846  C15 PA     37      21.701  -8.158   9.825  1.00  0.00      MEMB
ATOM   4847  H5R PA     37      22.053  -7.137  10.086  1.00  0.00      MEMB
ATOM   4848  H5S PA     37      21.356  -8.298   8.778  1.00  0.00      MEMB
ATOM   4849  C16 PA     37      22.958  -9.087   9.947  1.00  0.00      MEMB
ATOM   4850  H6R PA     37      22.609 -10.132  10.088  1.00  0.00      MEMB
ATOM   4851  H6S PA     37      23.577  -8.859  10.841  1.00  0.00      MEMB
ATOM   4852  C17 PA     37      23.869  -9.234   8.732  1.00  0.00      MEMB
ATOM   4853  H7R PA     37      23.260  -9.467   7.832  1.00  0.00      MEMB
ATOM   4854  H7S PA     37      24.513 -10.104   8.983  1.00  0.00      MEMB
ATOM   4855  C18 PA     37      24.736  -7.926   8.606  1.00  0.00      MEMB
ATOM   4856  H8R PA     37      25.302  -7.723   9.540  1.00  0.00      MEMB
ATOM   4857  H8S PA     37      24.019  -7.087   8.479  1.00  0.00      MEMB
ATOM   4858  C19 PA     37      25.738  -7.886   7.426  1.00  0.00      MEMB
ATOM   4859  H9R PA     37      26.637  -8.480   7.696  1.00  0.00      MEMB
ATOM   4860  H9S PA     37      26.047  -6.827   7.297  1.00  0.00      MEMB
ATOM   4861 C110 PA     37      25.152  -8.528   6.180  1.00  0.00      MEMB
ATOM   4862 H10R PA     37      24.769  -9.563   6.308  1.00  0.00      MEMB
ATOM   4863 H10S PA     37      26.046  -8.507   5.521  1.00  0.00      MEMB
ATOM   4864 C111 PA     37      24.099  -7.676   5.386  1.00  0.00      MEMB
ATOM   4865 H11R PA     37      24.568  -6.705   5.120  1.00  0.00      MEMB
ATOM   4866 H11S PA     37      23.334  -7.395   6.142  1.00  0.00      MEMB
ATOM   4867 C112 PA     37      23.505  -8.256   4.083  1.00  0.00      MEMB
ATOM   4868 H12R PA     37      23.658  -9.356   4.086  1.00  0.00      MEMB
ATOM   4869 H12S PA     37      23.884  -7.770   3.159  1.00  0.00      MEMB
ATOM   4870 C113 PA     37      21.914  -8.052   4.152  1.00  0.00      MEMB
ATOM   4871 H13R PA     37      21.734  -6.955   4.155  1.00  0.00      MEMB
ATOM   4872 H13S PA     37      21.696  -8.515   5.138  1.00  0.00      MEMB
ATOM   4873 C114 PA     37      20.997  -8.637   3.114  1.00  0.00      MEMB
ATOM   4874 H14R PA     37      21.345  -9.688   3.023  1.00  0.00      MEMB
ATOM   4875 H14S PA     37      21.129  -8.107   2.147  1.00  0.00      MEMB
ATOM   4876 C115 PA     37      19.584  -8.582   3.560  1.00  0.00      MEMB
ATOM   4877 H15R PA     37      19.325  -7.542   3.850  1.00  0.00      MEMB
ATOM   4878 H15S PA     37      19.513  -9.212   4.473  1.00  0.00      MEMB
ATOM   4879 C116 PA     37      18.511  -8.931   2.519  1.00  0.00      MEMB
ATOM   4880 H16R PA     37      17.535  -8.818   3.038  1.00  0.00      MEMB
ATOM   4881 H16S PA     37      18.517 -10.016   2.284  1.00  0.00      MEMB
ATOM   4882 H16T PA     37      18.509  -8.224   1.662  1.00  0.00      MEMB
TER   
ATOM   4967  C12 PA     38     -29.973   2.543  12.081  1.00  0.00      MEMB
ATOM   4968  H2R PA     38     -29.283   1.745  12.430  1.00  0.00      MEMB
ATOM   4969  H2S PA     38     -29.760   3.498  12.607  1.00  0.00      MEMB
ATOM   5013  C13 PA     38     -30.063   2.702  10.562  1.00  0.00      MEMB
ATOM   5014  H3R PA     38     -30.439   1.824   9.995  1.00  0.00      MEMB
ATOM   5015  H3S PA     38     -29.003   2.795  10.244  1.00  0.00      MEMB
ATOM   5016  C14 PA     38     -30.625   4.024  10.021  1.00  0.00      MEMB
ATOM   5017  H4R PA     38     -30.404   4.137   8.938  1.00  0.00      MEMB
ATOM   5018  H4S PA     38     -30.336   4.907  10.631  1.00  0.00      MEMB
ATOM   5019  C15 PA     38     -32.211   4.149  10.071  1.00  0.00      MEMB
ATOM   5020  H5R PA     38     -32.483   5.004   9.416  1.00  0.00      MEMB
ATOM   5021  H5S PA     38     -32.553   4.277  11.120  1.00  0.00      MEMB
ATOM   5022  C16 PA     38     -33.075   3.014   9.464  1.00  0.00      MEMB
ATOM   5023  H6R PA     38     -34.108   3.289   9.766  1.00  0.00      MEMB
ATOM   5024  H6S PA     38     -32.852   1.955   9.719  1.00  0.00      MEMB
ATOM   5025  C17 PA     38     -33.107   3.103   7.942  1.00  0.00      MEMB
ATOM   5026  H7R PA     38     -32.925   4.091   7.467  1.00  0.00      MEMB
ATOM   5027  H7S PA     38     -34.078   2.795   7.499  1.00  0.00      MEMB
ATOM   5028  C18 PA     38     -31.995   2.226   7.387  1.00  0.00      MEMB
ATOM   5029  H8R PA     38     -32.387   1.199   7.544  1.00  0.00      MEMB
ATOM   5030  H8S PA     38     -30.990   2.291   7.856  1.00  0.00      MEMB
ATOM   5031  C19 PA     38     -31.832   2.479   5.908  1.00  0.00      MEMB
ATOM   5032  H9R PA     38     -32.823   2.406   5.412  1.00  0.00      MEMB
ATOM   5033  H9S PA     38     -31.342   1.564   5.514  1.00  0.00      MEMB
ATOM   5034 C110 PA     38     -31.053   3.749   5.508  1.00  0.00      MEMB
ATOM   5035 H10R PA     38     -29.963   3.587   5.647  1.00  0.00      MEMB
ATOM   5036 H10S PA     38     -31.397   4.581   6.159  1.00  0.00      MEMB
ATOM   5037 C111 PA     38     -31.248   4.228   4.043  1.00  0.00      MEMB
ATOM   5038 H11R PA     38     -30.631   5.149   3.973  1.00  0.00      MEMB
ATOM   5039 H11S PA     38     -32.262   4.595   3.778  1.00  0.00      MEMB
ATOM   5040 C112 PA     38     -30.787   3.276   2.871  1.00  0.00      MEMB
ATOM   5041 H12R PA     38     -31.587   2.547   2.622  1.00  0.00      MEMB
ATOM   5042 H12S PA     38     -29.919   2.737   3.308  1.00  0.00      MEMB
ATOM   5043 C113 PA     38     -30.491   4.114   1.619  1.00  0.00      MEMB
ATOM   5044 H13R PA     38     -29.645   4.809   1.812  1.00  0.00      MEMB
ATOM   5045 H13S PA     38     -31.399   4.672   1.305  1.00  0.00      MEMB
ATOM   5046 C114 PA     38     -30.289   3.140   0.431  1.00  0.00      MEMB
ATOM   5047 H14R PA     38     -31.159   2.450   0.431  1.00  0.00      MEMB
ATOM   5048 H14S PA     38     -29.287   2.665   0.509  1.00  0.00      MEMB
ATOM   5049 C115 PA     38     -30.147   3.909  -0.917  1.00  0.00      MEMB
ATOM   5050 H15R PA     38     -29.399   4.729  -0.876  1.00  0.00      MEMB
ATOM   5051 H15S PA     38     -31.191   4.233  -1.112  1.00  0.00      MEMB
ATOM   5052 C116 PA     38     -29.631   2.935  -2.045  1.00  0.00      MEMB
ATOM   5053 H16R PA     38     -29.374   3.545  -2.938  1.00  0.00      MEMB
ATOM   5054 H16S PA     38     -30.511   2.311  -2.312  1.00  0.00      MEMB
ATOM   5055 H16T PA     38     -28.741   2.350  -1.728  1.00  0.00      MEMB
ATOM   4926  N31 PC     38     -27.702   0.469  21.046  1.00  0.00      MEMB
ATOM   4927  C33 PC     38     -26.223   0.498  20.724  1.00  0.00      MEMB
ATOM   4928  H3A PC     38     -25.770   1.255  21.347  1.00  0.00      MEMB
ATOM   4929  H3B PC     38     -26.124   0.899  19.727  1.00  0.00      MEMB
ATOM   4930  H3C PC     38     -25.662  -0.425  20.729  1.00  0.00      MEMB
ATOM   4931  C34 PC     38     -28.404  -0.548  20.244  1.00  0.00      MEMB
ATOM   4932  H4A PC     38     -28.388  -0.254  19.205  1.00  0.00      MEMB
ATOM   4933  H4B PC     38     -29.402  -0.568  20.657  1.00  0.00      MEMB
ATOM   4934  H4C PC     38     -27.879  -1.489  20.305  1.00  0.00      MEMB
ATOM   4935  C35 PC     38     -27.768   0.141  22.526  1.00  0.00      MEMB
ATOM   4936  H5A PC     38     -27.272  -0.805  22.687  1.00  0.00      MEMB
ATOM   4937  H5B PC     38     -28.790   0.256  22.855  1.00  0.00      MEMB
ATOM   4938  H5C PC     38     -27.129   0.773  23.125  1.00  0.00      MEMB
ATOM   4939  C32 PC     38     -28.459   1.881  20.735  1.00  0.00      MEMB
ATOM   4940  H2A PC     38     -27.974   2.637  21.333  1.00  0.00      MEMB
ATOM   4941  H2B PC     38     -29.516   1.901  20.958  1.00  0.00      MEMB
ATOM   4942  C31 PC     38     -28.392   2.387  19.218  1.00  0.00      MEMB
ATOM   4943  H1A PC     38     -27.326   2.631  19.024  1.00  0.00      MEMB
ATOM   4944  H1B PC     38     -29.018   3.303  19.164  1.00  0.00      MEMB
ATOM   4945  P31 PC     38     -28.344   1.304  16.831  1.00  0.00      MEMB
ATOM   4946  O33 PC     38     -27.792  -0.060  16.725  1.00  0.00      MEMB
ATOM   4947  O34 PC     38     -27.495   2.470  16.619  1.00  0.00      MEMB
ATOM   4948  O31 PC     38     -29.674   1.245  15.969  1.00  0.00      MEMB
ATOM   4949  O32 PC     38     -28.918   1.422  18.363  1.00  0.00      MEMB
ATOM   4950  C3  PC     38     -30.928   1.175  16.586  1.00  0.00      MEMB
ATOM   4951  HA  PC     38     -31.159   2.145  17.077  1.00  0.00      MEMB
ATOM   4952  HB  PC     38     -30.939   0.401  17.383  1.00  0.00      MEMB
ATOM   4953  C2  PC     38     -32.141   0.834  15.658  1.00  0.00      MEMB
ATOM   4954  HX  PC     38     -33.114   0.633  16.155  1.00  0.00      MEMB
ATOM   4955  O21 PC     38     -31.766  -0.278  14.829  1.00  0.00      MEMB
ATOM   4956  C21 PC     38     -31.532  -1.501  15.424  1.00  0.00      MEMB
ATOM   4957  O22 PC     38     -31.834  -1.787  16.556  1.00  0.00      MEMB
ATOM   4961  C1  PC     38     -32.499   2.071  14.666  1.00  0.00      MEMB
ATOM   4962  HR  PC     38     -32.804   2.779  15.466  1.00  0.00      MEMB
ATOM   4963  HS  PC     38     -33.440   1.839  14.122  1.00  0.00      MEMB
ATOM   4964  O11 PC     38     -31.321   2.479  13.921  1.00  0.00      MEMB
ATOM   4965  C11 PC     38     -31.374   2.107  12.632  1.00  0.00      MEMB
ATOM   4966  O12 PC     38     -32.263   1.443  12.156  1.00  0.00      MEMB
ATOM   4958  C12 PA     38     -30.859  -2.293  14.389  1.00  0.00      MEMB
ATOM   4959  H2R PA     38     -31.589  -2.485  13.574  1.00  0.00      MEMB
ATOM   4960  H2S PA     38     -30.605  -3.288  14.813  1.00  0.00      MEMB
ATOM   4970  C13 PA     38     -29.568  -1.641  13.911  1.00  0.00      MEMB
ATOM   4971  H3R PA     38     -28.814  -1.685  14.725  1.00  0.00      MEMB
ATOM   4972  H3S PA     38     -29.704  -0.548  13.764  1.00  0.00      MEMB
ATOM   4973  C14 PA     38     -28.966  -2.231  12.693  1.00  0.00      MEMB
ATOM   4974  H4R PA     38     -29.611  -2.108  11.797  1.00  0.00      MEMB
ATOM   4975  H4S PA     38     -28.948  -3.337  12.802  1.00  0.00      MEMB
ATOM   4976  C15 PA     38     -27.535  -1.714  12.632  1.00  0.00      MEMB
ATOM   4977  H5R PA     38     -26.972  -2.281  13.403  1.00  0.00      MEMB
ATOM   4978  H5S PA     38     -27.389  -0.618  12.738  1.00  0.00      MEMB
ATOM   4979  C16 PA     38     -26.795  -2.099  11.293  1.00  0.00      MEMB
ATOM   4980  H6R PA     38     -26.820  -3.209  11.337  1.00  0.00      MEMB
ATOM   4981  H6S PA     38     -25.736  -1.763  11.254  1.00  0.00      MEMB
ATOM   4982  C17 PA     38     -27.511  -1.732   9.972  1.00  0.00      MEMB
ATOM   4983  H7R PA     38     -28.599  -1.933  10.071  1.00  0.00      MEMB
ATOM   4984  H7S PA     38     -27.046  -2.271   9.120  1.00  0.00      MEMB
ATOM   4985  C18 PA     38     -27.200  -0.255   9.509  1.00  0.00      MEMB
ATOM   4986  H8R PA     38     -26.158  -0.350   9.134  1.00  0.00      MEMB
ATOM   4987  H8S PA     38     -27.274   0.210  10.515  1.00  0.00      MEMB
ATOM   4988  C19 PA     38     -28.100   0.310   8.408  1.00  0.00      MEMB
ATOM   4989  H9R PA     38     -27.846   1.356   8.131  1.00  0.00      MEMB
ATOM   4990  H9S PA     38     -29.106   0.268   8.878  1.00  0.00      MEMB
ATOM   4991 C110 PA     38     -28.095  -0.448   7.046  1.00  0.00      MEMB
ATOM   4992 H10R PA     38     -28.874  -0.010   6.386  1.00  0.00      MEMB
ATOM   4993 H10S PA     38     -28.249  -1.514   7.316  1.00  0.00      MEMB
ATOM   4994 C111 PA     38     -26.816  -0.223   6.196  1.00  0.00      MEMB
ATOM   4995 H11R PA     38     -26.009  -0.636   6.838  1.00  0.00      MEMB
ATOM   4996 H11S PA     38     -26.673   0.878   6.160  1.00  0.00      MEMB
ATOM   4997 C112 PA     38     -26.899  -0.926   4.868  1.00  0.00      MEMB
ATOM   4998 H12R PA     38     -27.450  -1.890   4.908  1.00  0.00      MEMB
ATOM   4999 H12S PA     38     -25.903  -1.082   4.403  1.00  0.00      MEMB
ATOM   5000 C113 PA     38     -27.735  -0.156   3.831  1.00  0.00      MEMB
ATOM   5001 H13R PA     38     -27.252   0.822   3.621  1.00  0.00      MEMB
ATOM   5002 H13S PA     38     -28.777  -0.032   4.196  1.00  0.00      MEMB
ATOM   5003 C114 PA     38     -27.763  -0.938   2.452  1.00  0.00      MEMB
ATOM   5004 H14R PA     38     -28.189  -1.958   2.559  1.00  0.00      MEMB
ATOM   5005 H14S PA     38     -26.685  -0.937   2.185  1.00  0.00      MEMB
ATOM   5006 C115 PA     38     -28.567  -0.180   1.378  1.00  0.00      MEMB
ATOM   5007 H15R PA     38     -27.991   0.754   1.207  1.00  0.00      MEMB
ATOM   5008 H15S PA     38     -29.541   0.058   1.857  1.00  0.00      MEMB
ATOM   5009 C116 PA     38     -28.689  -1.002   0.169  1.00  0.00      MEMB
ATOM   5010 H16R PA     38     -29.461  -1.794   0.273  1.00  0.00      MEMB
ATOM   5011 H16S PA     38     -27.784  -1.632   0.025  1.00  0.00      MEMB
ATOM   5012 H16T PA     38     -28.867  -0.319  -0.689  1.00  0.00      MEMB
TER   
ATOM   5097  C12 PA     39      16.189  20.840  15.553  1.00  0.00      MEMB
ATOM   5098  H2R PA     39      15.112  20.858  15.826  1.00  0.00      MEMB
ATOM   5099  H2S PA     39      16.466  19.775  15.708  1.00  0.00      MEMB
ATOM   5143  C13 PA     39      16.371  21.264  14.007  1.00  0.00      MEMB
ATOM   5144  H3R PA     39      17.409  20.945  13.774  1.00  0.00      MEMB
ATOM   5145  H3S PA     39      16.329  22.374  14.004  1.00  0.00      MEMB
ATOM   5146  C14 PA     39      15.239  20.709  13.094  1.00  0.00      MEMB
ATOM   5147  H4R PA     39      14.336  20.623  13.735  1.00  0.00      MEMB
ATOM   5148  H4S PA     39      15.511  19.695  12.729  1.00  0.00      MEMB
ATOM   5149  C15 PA     39      14.956  21.515  11.876  1.00  0.00      MEMB
ATOM   5150  H5R PA     39      14.550  22.474  12.261  1.00  0.00      MEMB
ATOM   5151  H5S PA     39      14.139  21.068  11.269  1.00  0.00      MEMB
ATOM   5152  C16 PA     39      16.176  21.728  10.885  1.00  0.00      MEMB
ATOM   5153  H6R PA     39      17.060  21.093  11.108  1.00  0.00      MEMB
ATOM   5154  H6S PA     39      16.535  22.749  11.134  1.00  0.00      MEMB
ATOM   5155  C17 PA     39      15.851  21.654   9.422  1.00  0.00      MEMB
ATOM   5156  H7R PA     39      15.665  20.593   9.150  1.00  0.00      MEMB
ATOM   5157  H7S PA     39      16.756  22.090   8.947  1.00  0.00      MEMB
ATOM   5158  C18 PA     39      14.486  22.381   9.043  1.00  0.00      MEMB
ATOM   5159  H8R PA     39      14.409  23.377   9.529  1.00  0.00      MEMB
ATOM   5160  H8S PA     39      13.664  21.796   9.508  1.00  0.00      MEMB
ATOM   5161  C19 PA     39      14.182  22.336   7.558  1.00  0.00      MEMB
ATOM   5162  H9R PA     39      14.889  23.094   7.159  1.00  0.00      MEMB
ATOM   5163  H9S PA     39      13.180  22.782   7.382  1.00  0.00      MEMB
ATOM   5164 C110 PA     39      14.393  21.005   6.838  1.00  0.00      MEMB
ATOM   5165 H10R PA     39      13.804  20.234   7.379  1.00  0.00      MEMB
ATOM   5166 H10S PA     39      15.441  20.638   6.788  1.00  0.00      MEMB
ATOM   5167 C111 PA     39      13.814  20.863   5.398  1.00  0.00      MEMB
ATOM   5168 H11R PA     39      12.749  21.111   5.594  1.00  0.00      MEMB
ATOM   5169 H11S PA     39      13.826  19.799   5.078  1.00  0.00      MEMB
ATOM   5170 C112 PA     39      14.443  21.811   4.304  1.00  0.00      MEMB
ATOM   5171 H12R PA     39      15.523  21.646   4.105  1.00  0.00      MEMB
ATOM   5172 H12S PA     39      14.311  22.784   4.824  1.00  0.00      MEMB
ATOM   5173 C113 PA     39      13.673  21.904   3.031  1.00  0.00      MEMB
ATOM   5174 H13R PA     39      13.821  22.896   2.553  1.00  0.00      MEMB
ATOM   5175 H13S PA     39      12.589  21.931   3.273  1.00  0.00      MEMB
ATOM   5176 C114 PA     39      14.038  20.765   2.044  1.00  0.00      MEMB
ATOM   5177 H14R PA     39      13.256  19.991   2.197  1.00  0.00      MEMB
ATOM   5178 H14S PA     39      15.048  20.420   2.351  1.00  0.00      MEMB
ATOM   5179 C115 PA     39      14.087  21.287   0.585  1.00  0.00      MEMB
ATOM   5180 H15R PA     39      14.782  22.150   0.498  1.00  0.00      MEMB
ATOM   5181 H15S PA     39      13.058  21.678   0.431  1.00  0.00      MEMB
ATOM   5182 C116 PA     39      14.347  20.255  -0.517  1.00  0.00      MEMB
ATOM   5183 H16R PA     39      13.618  19.427  -0.648  1.00  0.00      MEMB
ATOM   5184 H16S PA     39      15.330  19.737  -0.533  1.00  0.00      MEMB
ATOM   5185 H16T PA     39      14.279  20.924  -1.401  1.00  0.00      MEMB
ATOM   5056  N31 PC     39      11.728  22.968  17.634  1.00  0.00      MEMB
ATOM   5057  C33 PC     39      11.204  24.127  18.390  1.00  0.00      MEMB
ATOM   5058  H3A PC     39      10.534  24.677  17.747  1.00  0.00      MEMB
ATOM   5059  H3B PC     39      11.915  24.806  18.838  1.00  0.00      MEMB
ATOM   5060  H3C PC     39      10.548  23.793  19.180  1.00  0.00      MEMB
ATOM   5061  C34 PC     39      10.582  22.543  16.700  1.00  0.00      MEMB
ATOM   5062  H4A PC     39      11.027  21.913  15.945  1.00  0.00      MEMB
ATOM   5063  H4B PC     39      10.145  23.448  16.303  1.00  0.00      MEMB
ATOM   5064  H4C PC     39       9.741  22.182  17.274  1.00  0.00      MEMB
ATOM   5065  C35 PC     39      12.899  23.347  16.688  1.00  0.00      MEMB
ATOM   5066  H5A PC     39      12.632  24.141  16.006  1.00  0.00      MEMB
ATOM   5067  H5B PC     39      13.069  22.415  16.170  1.00  0.00      MEMB
ATOM   5068  H5C PC     39      13.804  23.632  17.203  1.00  0.00      MEMB
ATOM   5069  C32 PC     39      12.105  21.814  18.499  1.00  0.00      MEMB
ATOM   5070  H2A PC     39      12.227  21.048  17.747  1.00  0.00      MEMB
ATOM   5071  H2B PC     39      11.321  21.416  19.126  1.00  0.00      MEMB
ATOM   5072  C31 PC     39      13.399  22.015  19.361  1.00  0.00      MEMB
ATOM   5073  H1A PC     39      14.138  22.148  18.542  1.00  0.00      MEMB
ATOM   5074  H1B PC     39      13.673  21.172  20.030  1.00  0.00      MEMB
ATOM   5075  P31 PC     39      14.480  23.983  20.450  1.00  0.00      MEMB
ATOM   5076  O33 PC     39      15.385  23.161  21.182  1.00  0.00      MEMB
ATOM   5077  O34 PC     39      14.005  25.244  21.058  1.00  0.00      MEMB
ATOM   5078  O31 PC     39      14.897  24.240  18.894  1.00  0.00      MEMB
ATOM   5079  O32 PC     39      13.218  23.132  20.144  1.00  0.00      MEMB
ATOM   5080  C3  PC     39      15.725  25.377  18.558  1.00  0.00      MEMB
ATOM   5081  HA  PC     39      16.472  25.535  19.365  1.00  0.00      MEMB
ATOM   5082  HB  PC     39      15.083  26.278  18.455  1.00  0.00      MEMB
ATOM   5083  C2  PC     39      16.595  25.214  17.314  1.00  0.00      MEMB
ATOM   5084  HX  PC     39      17.320  26.055  17.298  1.00  0.00      MEMB
ATOM   5085  O21 PC     39      15.697  25.379  16.235  1.00  0.00      MEMB
ATOM   5086  C21 PC     39      16.162  25.589  15.039  1.00  0.00      MEMB
ATOM   5087  O22 PC     39      17.273  25.829  14.623  1.00  0.00      MEMB
ATOM   5091  C1  PC     39      17.300  23.868  17.275  1.00  0.00      MEMB
ATOM   5092  HR  PC     39      17.793  23.705  18.258  1.00  0.00      MEMB
ATOM   5093  HS  PC     39      18.027  23.840  16.436  1.00  0.00      MEMB
ATOM   5094  O11 PC     39      16.376  22.892  16.943  1.00  0.00      MEMB
ATOM   5095  C11 PC     39      17.038  21.741  16.508  1.00  0.00      MEMB
ATOM   5096  O12 PC     39      18.168  21.498  16.894  1.00  0.00      MEMB
ATOM   5088  C12 PA     39      14.917  25.699  14.067  1.00  0.00      MEMB
ATOM   5089  H2R PA     39      14.180  26.434  14.455  1.00  0.00      MEMB
ATOM   5090  H2S PA     39      14.414  24.709  14.020  1.00  0.00      MEMB
ATOM   5100  C13 PA     39      15.320  26.263  12.666  1.00  0.00      MEMB
ATOM   5101  H3R PA     39      16.185  25.663  12.309  1.00  0.00      MEMB
ATOM   5102  H3S PA     39      15.687  27.307  12.565  1.00  0.00      MEMB
ATOM   5103  C14 PA     39      14.152  26.299  11.718  1.00  0.00      MEMB
ATOM   5104  H4R PA     39      13.512  27.188  11.906  1.00  0.00      MEMB
ATOM   5105  H4S PA     39      13.609  25.348  11.908  1.00  0.00      MEMB
ATOM   5106  C15 PA     39      14.509  26.518  10.287  1.00  0.00      MEMB
ATOM   5107  H5R PA     39      15.428  25.955  10.019  1.00  0.00      MEMB
ATOM   5108  H5S PA     39      14.759  27.581  10.080  1.00  0.00      MEMB
ATOM   5109  C16 PA     39      13.304  26.291   9.364  1.00  0.00      MEMB
ATOM   5110  H6R PA     39      12.408  26.861   9.688  1.00  0.00      MEMB
ATOM   5111  H6S PA     39      12.996  25.243   9.564  1.00  0.00      MEMB
ATOM   5112  C17 PA     39      13.453  26.322   7.866  1.00  0.00      MEMB
ATOM   5113  H7R PA     39      14.316  25.712   7.524  1.00  0.00      MEMB
ATOM   5114  H7S PA     39      13.551  27.379   7.538  1.00  0.00      MEMB
ATOM   5115  C18 PA     39      12.264  25.693   7.156  1.00  0.00      MEMB
ATOM   5116  H8R PA     39      11.470  26.449   7.335  1.00  0.00      MEMB
ATOM   5117  H8S PA     39      11.948  24.656   7.398  1.00  0.00      MEMB
ATOM   5118  C19 PA     39      12.425  25.553   5.582  1.00  0.00      MEMB
ATOM   5119  H9R PA     39      11.467  25.073   5.285  1.00  0.00      MEMB
ATOM   5120  H9S PA     39      13.317  24.928   5.362  1.00  0.00      MEMB
ATOM   5121 C110 PA     39      12.634  26.854   4.780  1.00  0.00      MEMB
ATOM   5122 H10R PA     39      13.471  27.495   5.130  1.00  0.00      MEMB
ATOM   5123 H10S PA     39      11.724  27.478   4.917  1.00  0.00      MEMB
ATOM   5124 C111 PA     39      12.787  26.689   3.255  1.00  0.00      MEMB
ATOM   5125 H11R PA     39      12.445  27.657   2.831  1.00  0.00      MEMB
ATOM   5126 H11S PA     39      12.050  25.883   3.050  1.00  0.00      MEMB
ATOM   5127 C112 PA     39      14.195  26.397   2.808  1.00  0.00      MEMB
ATOM   5128 H12R PA     39      14.364  25.313   2.983  1.00  0.00      MEMB
ATOM   5129 H12S PA     39      14.893  27.022   3.405  1.00  0.00      MEMB
ATOM   5130 C113 PA     39      14.436  26.654   1.324  1.00  0.00      MEMB
ATOM   5131 H13R PA     39      15.492  26.348   1.166  1.00  0.00      MEMB
ATOM   5132 H13S PA     39      14.241  27.723   1.093  1.00  0.00      MEMB
ATOM   5133 C114 PA     39      13.479  25.860   0.488  1.00  0.00      MEMB
ATOM   5134 H14R PA     39      12.478  26.331   0.595  1.00  0.00      MEMB
ATOM   5135 H14S PA     39      13.613  24.777   0.693  1.00  0.00      MEMB
ATOM   5136 C115 PA     39      13.791  26.026  -0.992  1.00  0.00      MEMB
ATOM   5137 H15R PA     39      13.533  27.072  -1.263  1.00  0.00      MEMB
ATOM   5138 H15S PA     39      13.178  25.320  -1.593  1.00  0.00      MEMB
ATOM   5139 C116 PA     39      15.257  25.761  -1.515  1.00  0.00      MEMB
ATOM   5140 H16R PA     39      15.261  26.073  -2.582  1.00  0.00      MEMB
ATOM   5141 H16S PA     39      15.491  24.683  -1.383  1.00  0.00      MEMB
ATOM   5142 H16T PA     39      16.057  26.286  -0.950  1.00  0.00      MEMB
TER   
ATOM   5227  C12 PA     40     -25.012  -9.407  10.885  1.00  0.00      MEMB
ATOM   5228  H2R PA     40     -25.655  -9.789  10.063  1.00  0.00      MEMB
ATOM   5229  H2S PA     40     -24.056  -9.969  10.954  1.00  0.00      MEMB
ATOM   5273  C13 PA     40     -24.703  -7.954  10.501  1.00  0.00      MEMB
ATOM   5274  H3R PA     40     -24.206  -7.505  11.388  1.00  0.00      MEMB
ATOM   5275  H3S PA     40     -25.656  -7.430  10.275  1.00  0.00      MEMB
[truncated: 3,854,040 more chars]
